# Supplementary material for: Metasurface analogues of molecular diastereomers from hierarchical multiscale chiral interactions with biomolecules
Source: Nat Commun. 2026 Apr 22;17:5541. doi: 10.1038/s41467-026-72200-6 (PMC13287669; doi:10.1038/s41467-026-72200-6)
Supplement: Supplementary file 3 — Supplementary Data 1 (Raw data) [file 41467_2026_72200_MOESM3_ESM.zip]

Archive with 391 entries (364 files):
- Raw_Data/
- Raw_Data/MMP/
- Raw_Data/MMP/Antstrept/
- Raw_Data/MMP/Antstrept/Mueller_ AntiSt_BG_Resol1nm_2022_09_22_15_51_10.csv
- Raw_Data/MMP/Antstrept/Mueller_ AntiSt_LH_Resol1nm_2022_09_22_16_34_21.csv
- Raw_Data/MMP/Antstrept/Mueller_ AntiSt_RA_Resol1nm_2022_09_22_18_49_50.csv
- Raw_Data/MMP/Antstrept/Mueller_ AntiSt_RH_Resol1nm_2022_09_22_17_17_51.csv
- Raw_Data/MMP/Antstrept/Mueller_ AntiSt_RS_Resol1nm_2022_09_22_18_07_26.csv
- Raw_Data/MMP/PBS/
- Raw_Data/MMP/PBS/Mueller_ PBS_BG_R1nm__2022_09_21_15_55_20.csv
- Raw_Data/MMP/PBS/Mueller_ PBS_LH_R1nm_2022_09_21_13_31_20.csv
- Raw_Data/MMP/PBS/Mueller_ PBS_RA_R1nm_1__2022_09_21_17_45_29.csv
- Raw_Data/MMP/PBS/Mueller_ PBS_RH_R1nm_1_2022_09_21_14_21_17.csv
- Raw_Data/MMP/PBS/Mueller_ PBS_RS_R1nm_1_2022_09_21_15_14_42.csv
- Raw_Data/MMP/strept/
- Raw_Data/MMP/strept/bgstrepMueller_ St_BG_Res1nm_repeat_00_2022_09_22_08_50_33.xlsx
- Raw_Data/MMP/strept/Mueller_ St_LH_Res1nm_2022_09_22_05_42_46.csv
- Raw_Data/MMP/strept/Mueller_ St_RA_Res1nm_2022_09_22_07_06_11.csv
- Raw_Data/MMP/strept/Mueller_ St_RH_Res1nm_2022_09_22_06_24_56.csv
- Raw_Data/MMP/strept/Mueller_ St_RS_RA_map_2022_09_22_11_04_19.csv
- Raw_Data/Reflectivity/
- Raw_Data/Reflectivity/Antistrept_strept_sequence/
- Raw_Data/Reflectivity/Antistrept_strept_sequence/Antistept/
- Raw_Data/Reflectivity/Antistrept_strept_sequence/Antistept/Ref_ARRAY3_LH_0_1.txt
- Raw_Data/Reflectivity/Antistrept_strept_sequence/Antistept/Ref_ARRAY3_LH_0_2.txt
- Raw_Data/Reflectivity/Antistrept_strept_sequence/Antistept/Ref_ARRAY3_LH_0_3.txt
- Raw_Data/Reflectivity/Antistrept_strept_sequence/Antistept/Ref_ARRAY3_LH_0_4.txt
- Raw_Data/Reflectivity/Antistrept_strept_sequence/Antistept/Ref_ARRAY3_LH_0_5.txt
- Raw_Data/Reflectivity/Antistrept_strept_sequence/Antistept/Ref_ARRAY3_LH_90_1.txt
- Raw_Data/Reflectivity/Antistrept_strept_sequence/Antistept/Ref_ARRAY3_LH_90_2.txt
- Raw_Data/Reflectivity/Antistrept_strept_sequence/Antistept/Ref_ARRAY3_LH_90_3.txt
- Raw_Data/Reflectivity/Antistrept_strept_sequence/Antistept/Ref_ARRAY3_LH_90_4.txt
- Raw_Data/Reflectivity/Antistrept_strept_sequence/Antistept/Ref_ARRAY3_LH_90_5.txt
- Raw_Data/Reflectivity/Antistrept_strept_sequence/Antistept/Ref_ARRAY3_RA_0_1.txt
- Raw_Data/Reflectivity/Antistrept_strept_sequence/Antistept/Ref_ARRAY3_RA_0_2.txt
- Raw_Data/Reflectivity/Antistrept_strept_sequence/Antistept/Ref_ARRAY3_RA_0_3.txt
- Raw_Data/Reflectivity/Antistrept_strept_sequence/Antistept/Ref_ARRAY3_RA_0_4.txt
- Raw_Data/Reflectivity/Antistrept_strept_sequence/Antistept/Ref_ARRAY3_RA_0_5.txt
- Raw_Data/Reflectivity/Antistrept_strept_sequence/Antistept/Ref_ARRAY3_RA_90_1.txt
- Raw_Data/Reflectivity/Antistrept_strept_sequence/Antistept/Ref_ARRAY3_RA_90_2.txt
- Raw_Data/Reflectivity/Antistrept_strept_sequence/Antistept/Ref_ARRAY3_RA_90_3.txt
- Raw_Data/Reflectivity/Antistrept_strept_sequence/Antistept/Ref_ARRAY3_RA_90_4.txt
- Raw_Data/Reflectivity/Antistrept_strept_sequence/Antistept/Ref_ARRAY3_RA_90_5.txt
- Raw_Data/Reflectivity/Antistrept_strept_sequence/Antistept/Ref_ARRAY3_RH_0_1.txt
- Raw_Data/Reflectivity/Antistrept_strept_sequence/Antistept/Ref_ARRAY3_RH_0_2.txt
- Raw_Data/Reflectivity/Antistrept_strept_sequence/Antistept/Ref_ARRAY3_RH_0_3.txt
- Raw_Data/Reflectivity/Antistrept_strept_sequence/Antistept/Ref_ARRAY3_RH_0_4.txt
- Raw_Data/Reflectivity/Antistrept_strept_sequence/Antistept/Ref_ARRAY3_RH_0_5.txt
- Raw_Data/Reflectivity/Antistrept_strept_sequence/Antistept/Ref_ARRAY3_RH_90_1.txt
- Raw_Data/Reflectivity/Antistrept_strept_sequence/Antistept/Ref_ARRAY3_RH_90_2.txt
- Raw_Data/Reflectivity/Antistrept_strept_sequence/Antistept/Ref_ARRAY3_RH_90_3.txt
- Raw_Data/Reflectivity/Antistrept_strept_sequence/Antistept/Ref_ARRAY3_RH_90_4.txt
- Raw_Data/Reflectivity/Antistrept_strept_sequence/Antistept/Ref_ARRAY3_RH_90_5.txt
- Raw_Data/Reflectivity/Antistrept_strept_sequence/Antistept/Ref_ARRAY3_RS_0_1.txt
- Raw_Data/Reflectivity/Antistrept_strept_sequence/Antistept/Ref_ARRAY3_RS_0_2.txt
- Raw_Data/Reflectivity/Antistrept_strept_sequence/Antistept/Ref_ARRAY3_RS_0_3.txt
- Raw_Data/Reflectivity/Antistrept_strept_sequence/Antistept/Ref_ARRAY3_RS_0_4.txt
- Raw_Data/Reflectivity/Antistrept_strept_sequence/Antistept/Ref_ARRAY3_RS_0_5.txt
- Raw_Data/Reflectivity/Antistrept_strept_sequence/Antistept/Ref_ARRAY3_RS_90_1.txt
- Raw_Data/Reflectivity/Antistrept_strept_sequence/Antistept/Ref_ARRAY3_RS_90_2.txt
- Raw_Data/Reflectivity/Antistrept_strept_sequence/Antistept/Ref_ARRAY3_RS_90_3.txt
- Raw_Data/Reflectivity/Antistrept_strept_sequence/Antistept/Ref_ARRAY3_RS_90_4.txt
- Raw_Data/Reflectivity/Antistrept_strept_sequence/Antistept/Ref_ARRAY3_RS_90_5.txt
- Raw_Data/Reflectivity/Antistrept_strept_sequence/Buffer/
- Raw_Data/Reflectivity/Antistrept_strept_sequence/Buffer/Ref_ARRAY3_LH_0_2.txt
- Raw_Data/Reflectivity/Antistrept_strept_sequence/Buffer/Ref_ARRAY3_LH_0_3.txt
- Raw_Data/Reflectivity/Antistrept_strept_sequence/Buffer/Ref_ARRAY3_LH_0_4.txt
- Raw_Data/Reflectivity/Antistrept_strept_sequence/Buffer/Ref_ARRAY3_LH_0_5.txt
- Raw_Data/Reflectivity/Antistrept_strept_sequence/Buffer/Ref_ARRAY3_LH_90_1.txt
- Raw_Data/Reflectivity/Antistrept_strept_sequence/Buffer/Ref_ARRAY3_LH_90_2.txt
- Raw_Data/Reflectivity/Antistrept_strept_sequence/Buffer/Ref_ARRAY3_LH_90_3.txt
- Raw_Data/Reflectivity/Antistrept_strept_sequence/Buffer/Ref_ARRAY3_LH_90_4.txt
- Raw_Data/Reflectivity/Antistrept_strept_sequence/Buffer/Ref_ARRAY3_LH_90_5.txt
- Raw_Data/Reflectivity/Antistrept_strept_sequence/Buffer/Ref_ARRAY3_RA_0_1.txt
- Raw_Data/Reflectivity/Antistrept_strept_sequence/Buffer/Ref_ARRAY3_RA_0_2.txt
- Raw_Data/Reflectivity/Antistrept_strept_sequence/Buffer/Ref_ARRAY3_RA_0_3.txt
- Raw_Data/Reflectivity/Antistrept_strept_sequence/Buffer/Ref_ARRAY3_RA_0_4.txt
- Raw_Data/Reflectivity/Antistrept_strept_sequence/Buffer/Ref_ARRAY3_RA_0_5.txt
- Raw_Data/Reflectivity/Antistrept_strept_sequence/Buffer/Ref_ARRAY3_RA_90_1.txt
- Raw_Data/Reflectivity/Antistrept_strept_sequence/Buffer/Ref_ARRAY3_RA_90_2.txt
- Raw_Data/Reflectivity/Antistrept_strept_sequence/Buffer/Ref_ARRAY3_RA_90_3.txt
- Raw_Data/Reflectivity/Antistrept_strept_sequence/Buffer/Ref_ARRAY3_RA_90_4.txt
- Raw_Data/Reflectivity/Antistrept_strept_sequence/Buffer/Ref_ARRAY3_RA_90_5.txt
- Raw_Data/Reflectivity/Antistrept_strept_sequence/Buffer/Ref_ARRAY3_RH_0_1.txt
- Raw_Data/Reflectivity/Antistrept_strept_sequence/Buffer/Ref_ARRAY3_RH_0_2.txt
- Raw_Data/Reflectivity/Antistrept_strept_sequence/Buffer/Ref_ARRAY3_RH_0_3.txt
- Raw_Data/Reflectivity/Antistrept_strept_sequence/Buffer/Ref_ARRAY3_RH_0_4.txt
- Raw_Data/Reflectivity/Antistrept_strept_sequence/Buffer/Ref_ARRAY3_RH_0_5.txt
- Raw_Data/Reflectivity/Antistrept_strept_sequence/Buffer/Ref_ARRAY3_RH_90_1.txt
- Raw_Data/Reflectivity/Antistrept_strept_sequence/Buffer/Ref_ARRAY3_RH_90_2.txt
- Raw_Data/Reflectivity/Antistrept_strept_sequence/Buffer/Ref_ARRAY3_RH_90_3.txt
- Raw_Data/Reflectivity/Antistrept_strept_sequence/Buffer/Ref_ARRAY3_RH_90_4.txt
- Raw_Data/Reflectivity/Antistrept_strept_sequence/Buffer/Ref_ARRAY3_RH_90_5.txt
- Raw_Data/Reflectivity/Antistrept_strept_sequence/Buffer/Ref_ARRAY3_RS_0_1.txt
- Raw_Data/Reflectivity/Antistrept_strept_sequence/Buffer/Ref_ARRAY3_RS_0_2.txt
- Raw_Data/Reflectivity/Antistrept_strept_sequence/Buffer/Ref_ARRAY3_RS_0_3.txt
- Raw_Data/Reflectivity/Antistrept_strept_sequence/Buffer/Ref_ARRAY3_RS_0_4.txt
- Raw_Data/Reflectivity/Antistrept_strept_sequence/Buffer/Ref_ARRAY3_RS_0_5.txt
- Raw_Data/Reflectivity/Antistrept_strept_sequence/Buffer/Ref_ARRAY3_RS_90_1.txt
- Raw_Data/Reflectivity/Antistrept_strept_sequence/Buffer/Ref_ARRAY3_RS_90_2.txt
- Raw_Data/Reflectivity/Antistrept_strept_sequence/Buffer/Ref_ARRAY3_RS_90_3.txt
- Raw_Data/Reflectivity/Antistrept_strept_sequence/Buffer/Ref_ARRAY3_RS_90_4.txt
- Raw_Data/Reflectivity/Antistrept_strept_sequence/Buffer/Ref_ARRAY3_RS_90_5.txt
- Raw_Data/Reflectivity/Antistrept_strept_sequence/strept_after_wash/
- Raw_Data/Reflectivity/Antistrept_strept_sequence/strept_after_wash/Ref_ARRAY3_LH_0_1.txt
- Raw_Data/Reflectivity/Antistrept_strept_sequence/strept_after_wash/Ref_ARRAY3_LH_0_2.txt
- Raw_Data/Reflectivity/Antistrept_strept_sequence/strept_after_wash/Ref_ARRAY3_LH_0_3.txt
- Raw_Data/Reflectivity/Antistrept_strept_sequence/strept_after_wash/Ref_ARRAY3_LH_0_4.txt
- Raw_Data/Reflectivity/Antistrept_strept_sequence/strept_after_wash/Ref_ARRAY3_LH_0_5.txt
- Raw_Data/Reflectivity/Antistrept_strept_sequence/strept_after_wash/Ref_ARRAY3_LH_90_1.txt
- Raw_Data/Reflectivity/Antistrept_strept_sequence/strept_after_wash/Ref_ARRAY3_LH_90_2.txt
- Raw_Data/Reflectivity/Antistrept_strept_sequence/strept_after_wash/Ref_ARRAY3_LH_90_3.txt
- Raw_Data/Reflectivity/Antistrept_strept_sequence/strept_after_wash/Ref_ARRAY3_LH_90_4.txt
- Raw_Data/Reflectivity/Antistrept_strept_sequence/strept_after_wash/Ref_ARRAY3_LH_90_5.txt
- Raw_Data/Reflectivity/Antistrept_strept_sequence/strept_after_wash/Ref_ARRAY3_RA_0_1.txt
- Raw_Data/Reflectivity/Antistrept_strept_sequence/strept_after_wash/Ref_ARRAY3_RA_0_2.txt
- Raw_Data/Reflectivity/Antistrept_strept_sequence/strept_after_wash/Ref_ARRAY3_RA_0_3.txt
- Raw_Data/Reflectivity/Antistrept_strept_sequence/strept_after_wash/Ref_ARRAY3_RA_0_4.txt
- Raw_Data/Reflectivity/Antistrept_strept_sequence/strept_after_wash/Ref_ARRAY3_RA_0_5.txt
- Raw_Data/Reflectivity/Antistrept_strept_sequence/strept_after_wash/Ref_ARRAY3_RA_90_1.txt
- Raw_Data/Reflectivity/Antistrept_strept_sequence/strept_after_wash/Ref_ARRAY3_RA_90_2.txt
- Raw_Data/Reflectivity/Antistrept_strept_sequence/strept_after_wash/Ref_ARRAY3_RA_90_3.txt
- Raw_Data/Reflectivity/Antistrept_strept_sequence/strept_after_wash/Ref_ARRAY3_RA_90_4.txt
- Raw_Data/Reflectivity/Antistrept_strept_sequence/strept_after_wash/Ref_ARRAY3_RA_90_5.txt
- Raw_Data/Reflectivity/Antistrept_strept_sequence/strept_after_wash/Ref_ARRAY3_RHS_90_1.txt
- Raw_Data/Reflectivity/Antistrept_strept_sequence/strept_after_wash/Ref_ARRAY3_RHS_90_2.txt
- Raw_Data/Reflectivity/Antistrept_strept_sequence/strept_after_wash/Ref_ARRAY3_RHS_90_3.txt
- Raw_Data/Reflectivity/Antistrept_strept_sequence/strept_after_wash/Ref_ARRAY3_RHS_90_4.txt
- Raw_Data/Reflectivity/Antistrept_strept_sequence/strept_after_wash/Ref_ARRAY3_RHS_90_5.txt
- Raw_Data/Reflectivity/Antistrept_strept_sequence/strept_after_wash/Ref_ARRAY3_RH_0_1.txt
- Raw_Data/Reflectivity/Antistrept_strept_sequence/strept_after_wash/Ref_ARRAY3_RH_0_2.txt
- Raw_Data/Reflectivity/Antistrept_strept_sequence/strept_after_wash/Ref_ARRAY3_RH_0_3.txt
- Raw_Data/Reflectivity/Antistrept_strept_sequence/strept_after_wash/Ref_ARRAY3_RH_0_4.txt
- Raw_Data/Reflectivity/Antistrept_strept_sequence/strept_after_wash/Ref_ARRAY3_RH_0_5.txt
- Raw_Data/Reflectivity/Antistrept_strept_sequence/strept_after_wash/Ref_ARRAY3_RS_0_1.txt
- Raw_Data/Reflectivity/Antistrept_strept_sequence/strept_after_wash/Ref_ARRAY3_RS_0_2.txt
- Raw_Data/Reflectivity/Antistrept_strept_sequence/strept_after_wash/Ref_ARRAY3_RS_0_3.txt
- Raw_Data/Reflectivity/Antistrept_strept_sequence/strept_after_wash/Ref_ARRAY3_RS_0_4.txt
- Raw_Data/Reflectivity/Antistrept_strept_sequence/strept_after_wash/Ref_ARRAY3_RS_0_5.txt
- Raw_Data/Reflectivity/Antistrept_strept_sequence/strept_after_wash/Ref_ARRAY3_RS_90_1.txt
- Raw_Data/Reflectivity/Antistrept_strept_sequence/strept_after_wash/Ref_ARRAY3_RS_90_2.txt
- Raw_Data/Reflectivity/Antistrept_strept_sequence/strept_after_wash/Ref_ARRAY3_RS_90_3.txt
- Raw_Data/Reflectivity/Antistrept_strept_sequence/strept_after_wash/Ref_ARRAY3_RS_90_4.txt
- Raw_Data/Reflectivity/Antistrept_strept_sequence/strept_after_wash/Ref_ARRAY3_RS_90_5.txt
- Raw_Data/Reflectivity/Antistrept_strept_sequence/Strept_Incubating/
- Raw_Data/Reflectivity/Antistrept_strept_sequence/Strept_Incubating/Ref_ARRAY3_LH_0_1.txt
- Raw_Data/Reflectivity/Antistrept_strept_sequence/Strept_Incubating/Ref_ARRAY3_LH_0_2.txt
- Raw_Data/Reflectivity/Antistrept_strept_sequence/Strept_Incubating/Ref_ARRAY3_LH_0_3.txt
- Raw_Data/Reflectivity/Antistrept_strept_sequence/Strept_Incubating/Ref_ARRAY3_LH_0_4.txt
- Raw_Data/Reflectivity/Antistrept_strept_sequence/Strept_Incubating/Ref_ARRAY3_LH_0_5.txt
- Raw_Data/Reflectivity/Antistrept_strept_sequence/Strept_Incubating/Ref_ARRAY3_LH_90_1.txt
- Raw_Data/Reflectivity/Antistrept_strept_sequence/Strept_Incubating/Ref_ARRAY3_LH_90_2.txt
- Raw_Data/Reflectivity/Antistrept_strept_sequence/Strept_Incubating/Ref_ARRAY3_LH_90_3.txt
- Raw_Data/Reflectivity/Antistrept_strept_sequence/Strept_Incubating/Ref_ARRAY3_LH_90_4.txt
- Raw_Data/Reflectivity/Antistrept_strept_sequence/Strept_Incubating/Ref_ARRAY3_LH_90_5.txt
- Raw_Data/Reflectivity/Antistrept_strept_sequence/Strept_Incubating/Ref_ARRAY3_RA_0_1.txt
- Raw_Data/Reflectivity/Antistrept_strept_sequence/Strept_Incubating/Ref_ARRAY3_RA_0_2.txt
- Raw_Data/Reflectivity/Antistrept_strept_sequence/Strept_Incubating/Ref_ARRAY3_RA_0_3.txt
- Raw_Data/Reflectivity/Antistrept_strept_sequence/Strept_Incubating/Ref_ARRAY3_RA_0_4.txt
- Raw_Data/Reflectivity/Antistrept_strept_sequence/Strept_Incubating/Ref_ARRAY3_RA_0_5.txt
- Raw_Data/Reflectivity/Antistrept_strept_sequence/Strept_Incubating/Ref_ARRAY3_RA_90_1.txt
- Raw_Data/Reflectivity/Antistrept_strept_sequence/Strept_Incubating/Ref_ARRAY3_RA_90_2.txt
- Raw_Data/Reflectivity/Antistrept_strept_sequence/Strept_Incubating/Ref_ARRAY3_RA_90_3.txt
- Raw_Data/Reflectivity/Antistrept_strept_sequence/Strept_Incubating/Ref_ARRAY3_RA_90_4.txt
- Raw_Data/Reflectivity/Antistrept_strept_sequence/Strept_Incubating/Ref_ARRAY3_RA_90_5.txt
- Raw_Data/Reflectivity/Antistrept_strept_sequence/Strept_Incubating/Ref_ARRAY3_RH_0_1.txt
- Raw_Data/Reflectivity/Antistrept_strept_sequence/Strept_Incubating/Ref_ARRAY3_RH_0_2.txt
- Raw_Data/Reflectivity/Antistrept_strept_sequence/Strept_Incubating/Ref_ARRAY3_RH_0_3.txt
- Raw_Data/Reflectivity/Antistrept_strept_sequence/Strept_Incubating/Ref_ARRAY3_RH_0_4.txt
- Raw_Data/Reflectivity/Antistrept_strept_sequence/Strept_Incubating/Ref_ARRAY3_RH_0_5.txt
- Raw_Data/Reflectivity/Antistrept_strept_sequence/Strept_Incubating/Ref_ARRAY3_RH_90_1.txt
- Raw_Data/Reflectivity/Antistrept_strept_sequence/Strept_Incubating/Ref_ARRAY3_RH_90_2.txt
- Raw_Data/Reflectivity/Antistrept_strept_sequence/Strept_Incubating/Ref_ARRAY3_RH_90_3.txt
- Raw_Data/Reflectivity/Antistrept_strept_sequence/Strept_Incubating/Ref_ARRAY3_RH_90_4.txt
- Raw_Data/Reflectivity/Antistrept_strept_sequence/Strept_Incubating/Ref_ARRAY3_RH_90_5.txt
- Raw_Data/Reflectivity/Antistrept_strept_sequence/Strept_Incubating/Ref_ARRAY3_RS_0_1.txt
- Raw_Data/Reflectivity/Antistrept_strept_sequence/Strept_Incubating/Ref_ARRAY3_RS_0_2.txt
- Raw_Data/Reflectivity/Antistrept_strept_sequence/Strept_Incubating/Ref_ARRAY3_RS_0_3.txt
- Raw_Data/Reflectivity/Antistrept_strept_sequence/Strept_Incubating/Ref_ARRAY3_RS_0_4.txt
- Raw_Data/Reflectivity/Antistrept_strept_sequence/Strept_Incubating/Ref_ARRAY3_RS_0_5.txt
- Raw_Data/Reflectivity/Antistrept_strept_sequence/Strept_Incubating/Ref_ARRAY3_RS_90_1.txt
- Raw_Data/Reflectivity/Antistrept_strept_sequence/Strept_Incubating/Ref_ARRAY3_RS_90_2.txt
- Raw_Data/Reflectivity/Antistrept_strept_sequence/Strept_Incubating/Ref_ARRAY3_RS_90_3.txt
- Raw_Data/Reflectivity/Antistrept_strept_sequence/Strept_Incubating/Ref_ARRAY3_RS_90_4.txt
- Raw_Data/Reflectivity/Antistrept_strept_sequence/Strept_Incubating/Ref_ARRAY3_RS_90_5.txt
- Raw_Data/Reflectivity/Buffer_measurement/
- Raw_Data/Reflectivity/Butanol/
- Raw_Data/Reflectivity/Butanol/Butanol/
- Raw_Data/Reflectivity/Butanol/Butanol/lh 1.txt
- Raw_Data/Reflectivity/Butanol/Butanol/lh 2.txt
- Raw_Data/Reflectivity/Butanol/Butanol/rh 1.txt
- Raw_Data/Reflectivity/Butanol/Butanol/rh 2.txt
- Raw_Data/Reflectivity/Butanol/Recemic/
- Raw_Data/Reflectivity/Butanol/Recemic/01 lh 0 r.txt
- Raw_Data/Reflectivity/Butanol/Recemic/01 rh 0.txt
- Raw_Data/Reflectivity/Butanol/Recemic/02 lh 0 r.txt
- Raw_Data/Reflectivity/Butanol/Recemic/02 rh 0.txt
- Raw_Data/Reflectivity/Butanol/R_Butanol/
- Raw_Data/Reflectivity/Butanol/R_Butanol/01 lh 0.txt
- Raw_Data/Reflectivity/Butanol/R_Butanol/01 rh 0.txt
- Raw_Data/Reflectivity/Butanol/R_Butanol/02 lh 0.txt
- Raw_Data/Reflectivity/Butanol/R_Butanol/02 rh 0.txt
- Raw_Data/Reflectivity/Butanol/S_Butanol/
- Raw_Data/Reflectivity/Butanol/S_Butanol/01 lh 0.txt
- Raw_Data/Reflectivity/Butanol/S_Butanol/01 rh 0.txt
- Raw_Data/Reflectivity/Butanol/S_Butanol/02 lh 0.txt
- Raw_Data/Reflectivity/Butanol/S_Butanol/02 rh 0.txt
- Raw_Data/Reflectivity/PBS/
- Raw_Data/Reflectivity/strept_antistrepl/
- Raw_Data/Reflectivity/strept_antistrepl/antistrept/
- Raw_Data/Reflectivity/strept_antistrepl/antistrept/01 lh 0 real.txt
- Raw_Data/Reflectivity/strept_antistrepl/antistrept/01 rh 0.txt
- Raw_Data/Reflectivity/strept_antistrepl/antistrept/02 lh 0 real.txt
- Raw_Data/Reflectivity/strept_antistrepl/antistrept/02 rh 0.txt
- Raw_Data/Reflectivity/strept_antistrepl/buffer/
- Raw_Data/Reflectivity/strept_antistrepl/buffer/01 lh.txt
- Raw_Data/Reflectivity/strept_antistrepl/buffer/01 rh.txt
- Raw_Data/Reflectivity/strept_antistrepl/buffer/02 lh.txt
- Raw_Data/Reflectivity/strept_antistrepl/buffer/02 rh.txt
- Raw_Data/Reflectivity/strept_antistrepl/strept/
- Raw_Data/Reflectivity/strept_antistrepl/strept/01 lh 0.txt
- Raw_Data/Reflectivity/strept_antistrepl/strept/01 rh 0.txt
- Raw_Data/Reflectivity/strept_antistrepl/strept/02 lh 0.txt
- Raw_Data/Reflectivity/strept_antistrepl/strept/02 rh 0.txt
- Raw_Data/Reflectivity/Strept_sequence_and_pH_change/
- Raw_Data/Reflectivity/Strept_sequence_and_pH_change/BUFFER/
- Raw_Data/Reflectivity/Strept_sequence_and_pH_change/BUFFER/Ref_ARRAY1_LH_0_1.txt
- Raw_Data/Reflectivity/Strept_sequence_and_pH_change/BUFFER/Ref_ARRAY1_LH_0_2.txt
- Raw_Data/Reflectivity/Strept_sequence_and_pH_change/BUFFER/Ref_ARRAY1_LH_0_3.txt
- Raw_Data/Reflectivity/Strept_sequence_and_pH_change/BUFFER/Ref_ARRAY1_LH_0_4.txt
- Raw_Data/Reflectivity/Strept_sequence_and_pH_change/BUFFER/Ref_ARRAY1_LH_0_5.txt
- Raw_Data/Reflectivity/Strept_sequence_and_pH_change/BUFFER/Ref_ARRAY1_LH_90_1.txt
- Raw_Data/Reflectivity/Strept_sequence_and_pH_change/BUFFER/Ref_ARRAY1_LH_90_2.txt
- Raw_Data/Reflectivity/Strept_sequence_and_pH_change/BUFFER/Ref_ARRAY1_LH_90_3.txt
- Raw_Data/Reflectivity/Strept_sequence_and_pH_change/BUFFER/Ref_ARRAY1_LH_90_4.txt
- Raw_Data/Reflectivity/Strept_sequence_and_pH_change/BUFFER/Ref_ARRAY1_LH_90_5.txt
- Raw_Data/Reflectivity/Strept_sequence_and_pH_change/BUFFER/Ref_ARRAY1_RA_0_1.txt
- Raw_Data/Reflectivity/Strept_sequence_and_pH_change/BUFFER/Ref_ARRAY1_RA_0_2.txt
- Raw_Data/Reflectivity/Strept_sequence_and_pH_change/BUFFER/Ref_ARRAY1_RA_0_3.txt
- Raw_Data/Reflectivity/Strept_sequence_and_pH_change/BUFFER/Ref_ARRAY1_RA_0_4.txt
- Raw_Data/Reflectivity/Strept_sequence_and_pH_change/BUFFER/Ref_ARRAY1_RA_0_5.txt
- Raw_Data/Reflectivity/Strept_sequence_and_pH_change/BUFFER/Ref_ARRAY1_RA_90_1.txt
- Raw_Data/Reflectivity/Strept_sequence_and_pH_change/BUFFER/Ref_ARRAY1_RA_90_2.txt
- Raw_Data/Reflectivity/Strept_sequence_and_pH_change/BUFFER/Ref_ARRAY1_RA_90_3.txt
- Raw_Data/Reflectivity/Strept_sequence_and_pH_change/BUFFER/Ref_ARRAY1_RA_90_4.txt
- Raw_Data/Reflectivity/Strept_sequence_and_pH_change/BUFFER/Ref_ARRAY1_RA_90_5.txt
- Raw_Data/Reflectivity/Strept_sequence_and_pH_change/BUFFER/Ref_ARRAY1_RH_0_1.txt
- Raw_Data/Reflectivity/Strept_sequence_and_pH_change/BUFFER/Ref_ARRAY1_RH_0_2.txt
- Raw_Data/Reflectivity/Strept_sequence_and_pH_change/BUFFER/Ref_ARRAY1_RH_0_3.txt
- Raw_Data/Reflectivity/Strept_sequence_and_pH_change/BUFFER/Ref_ARRAY1_RH_0_4.txt
- Raw_Data/Reflectivity/Strept_sequence_and_pH_change/BUFFER/Ref_ARRAY1_RH_0_5.txt
- Raw_Data/Reflectivity/Strept_sequence_and_pH_change/BUFFER/Ref_ARRAY1_RH_90_1.txt
- Raw_Data/Reflectivity/Strept_sequence_and_pH_change/BUFFER/Ref_ARRAY1_RH_90_2.txt
- Raw_Data/Reflectivity/Strept_sequence_and_pH_change/BUFFER/Ref_ARRAY1_RH_90_3.txt
- Raw_Data/Reflectivity/Strept_sequence_and_pH_change/BUFFER/Ref_ARRAY1_RH_90_4.txt
- Raw_Data/Reflectivity/Strept_sequence_and_pH_change/BUFFER/Ref_ARRAY1_RH_90_5.txt
- Raw_Data/Reflectivity/Strept_sequence_and_pH_change/BUFFER/Ref_ARRAY1_RS_0_1.txt
- Raw_Data/Reflectivity/Strept_sequence_and_pH_change/BUFFER/Ref_ARRAY1_RS_0_2.txt
- Raw_Data/Reflectivity/Strept_sequence_and_pH_change/BUFFER/Ref_ARRAY1_RS_0_3.txt
- Raw_Data/Reflectivity/Strept_sequence_and_pH_change/BUFFER/Ref_ARRAY1_RS_0_4.txt
- Raw_Data/Reflectivity/Strept_sequence_and_pH_change/BUFFER/Ref_ARRAY1_RS_0_5.txt
- Raw_Data/Reflectivity/Strept_sequence_and_pH_change/BUFFER/Ref_ARRAY1_RS_90_1.txt
- Raw_Data/Reflectivity/Strept_sequence_and_pH_change/BUFFER/Ref_ARRAY1_RS_90_2.txt
- Raw_Data/Reflectivity/Strept_sequence_and_pH_change/BUFFER/Ref_ARRAY1_RS_90_3.txt
- Raw_Data/Reflectivity/Strept_sequence_and_pH_change/BUFFER/Ref_ARRAY1_RS_90_4.txt
- Raw_Data/Reflectivity/Strept_sequence_and_pH_change/BUFFER/Ref_ARRAY1_RS_90_5.txt
- Raw_Data/Reflectivity/Strept_sequence_and_pH_change/Strept/
- Raw_Data/Reflectivity/Strept_sequence_and_pH_change/Strept/Ref_ARRAY1_LH_0_1.txt
- Raw_Data/Reflectivity/Strept_sequence_and_pH_change/Strept/Ref_ARRAY1_LH_0_2.txt
- Raw_Data/Reflectivity/Strept_sequence_and_pH_change/Strept/Ref_ARRAY1_LH_0_3.txt
- Raw_Data/Reflectivity/Strept_sequence_and_pH_change/Strept/Ref_ARRAY1_LH_0_4.txt
- Raw_Data/Reflectivity/Strept_sequence_and_pH_change/Strept/Ref_ARRAY1_LH_0_5.txt
- Raw_Data/Reflectivity/Strept_sequence_and_pH_change/Strept/Ref_ARRAY1_LH_90_1.txt
- Raw_Data/Reflectivity/Strept_sequence_and_pH_change/Strept/Ref_ARRAY1_LH_90_2.txt
- Raw_Data/Reflectivity/Strept_sequence_and_pH_change/Strept/Ref_ARRAY1_LH_90_3.txt
- Raw_Data/Reflectivity/Strept_sequence_and_pH_change/Strept/Ref_ARRAY1_LH_90_4.txt
- Raw_Data/Reflectivity/Strept_sequence_and_pH_change/Strept/Ref_ARRAY1_LH_90_5.txt
- Raw_Data/Reflectivity/Strept_sequence_and_pH_change/Strept/Ref_ARRAY1_RA_0_1.txt
- Raw_Data/Reflectivity/Strept_sequence_and_pH_change/Strept/Ref_ARRAY1_RA_0_2.txt
- Raw_Data/Reflectivity/Strept_sequence_and_pH_change/Strept/Ref_ARRAY1_RA_0_3.txt
- Raw_Data/Reflectivity/Strept_sequence_and_pH_change/Strept/Ref_ARRAY1_RA_0_4.txt
- Raw_Data/Reflectivity/Strept_sequence_and_pH_change/Strept/Ref_ARRAY1_RA_0_5.txt
- Raw_Data/Reflectivity/Strept_sequence_and_pH_change/Strept/Ref_ARRAY1_RA_90_1.txt
- Raw_Data/Reflectivity/Strept_sequence_and_pH_change/Strept/Ref_ARRAY1_RA_90_2.txt
- Raw_Data/Reflectivity/Strept_sequence_and_pH_change/Strept/Ref_ARRAY1_RA_90_3.txt
- Raw_Data/Reflectivity/Strept_sequence_and_pH_change/Strept/Ref_ARRAY1_RA_90_4.txt
- Raw_Data/Reflectivity/Strept_sequence_and_pH_change/Strept/Ref_ARRAY1_RA_90_5.txt
- Raw_Data/Reflectivity/Strept_sequence_and_pH_change/Strept/Ref_ARRAY1_RH_0_1.txt
- Raw_Data/Reflectivity/Strept_sequence_and_pH_change/Strept/Ref_ARRAY1_RH_0_2.txt
- Raw_Data/Reflectivity/Strept_sequence_and_pH_change/Strept/Ref_ARRAY1_RH_0_3.txt
- Raw_Data/Reflectivity/Strept_sequence_and_pH_change/Strept/Ref_ARRAY1_RH_0_4.txt
- Raw_Data/Reflectivity/Strept_sequence_and_pH_change/Strept/Ref_ARRAY1_RH_0_5.txt
- Raw_Data/Reflectivity/Strept_sequence_and_pH_change/Strept/Ref_ARRAY1_RH_90_1.txt
- Raw_Data/Reflectivity/Strept_sequence_and_pH_change/Strept/Ref_ARRAY1_RH_90_2.txt
- Raw_Data/Reflectivity/Strept_sequence_and_pH_change/Strept/Ref_ARRAY1_RH_90_3.txt
- Raw_Data/Reflectivity/Strept_sequence_and_pH_change/Strept/Ref_ARRAY1_RH_90_4.txt
- Raw_Data/Reflectivity/Strept_sequence_and_pH_change/Strept/Ref_ARRAY1_RH_90_5.txt
- Raw_Data/Reflectivity/Strept_sequence_and_pH_change/Strept/Ref_ARRAY1_RS_0_1.txt
- Raw_Data/Reflectivity/Strept_sequence_and_pH_change/Strept/Ref_ARRAY1_RS_0_2.txt
- Raw_Data/Reflectivity/Strept_sequence_and_pH_change/Strept/Ref_ARRAY1_RS_0_3.txt
[truncated: 91 more entries]
