# Supplementary material for: Metasurface analogues of molecular diastereomers from hierarchical multiscale chiral interactions with biomolecules
Source: Nat Commun. 2026 Apr 22;17:5541. doi: 10.1038/s41467-026-72200-6 (PMC13287669; doi:10.1038/s41467-026-72200-6)
Supplement: Supplementary file 3 — Supplementary Data 1 (Raw data) [file 41467_2026_72200_MOESM3_ESM.zip › Raw_Data/MMP/Antstrept/Mueller_ AntiSt_BG_Resol1nm_2022_09_22_15_51_10.csv]

HINDS Mueller polarimeter
Filename	Mueller_ AntiSt_BG_Resol1nm_2022_09_22_15_51_10
Mode	Mueller
Integration	0.01
Integration cycles	16
Repeats	1
Repeat Delay	0
Start time	2022_09_22_15_51_10
Total samples	602
PARAMETERS
Wavelength	700	400	301
X	0	0.1	2
Y	0	10	1
Temperature	27	200	1	100	0	25	False	False
Notes	S42216 AntiSt_BG_Resol1nm
DATA
#	Wavelength	X	Y	Time	M00	M01	M02	M03	M10	M11	M12	M13	M20	M21	M22	M23	M30	M31	M32	M33	A	LDabs	LDang	CD	LRabs	LRang	CR	LD	LDp	LR	LRp	TR	A	LDabsA	LDangA	CDA	LRabsA	LRangA	CRA	LDA	LDpA	LRA	LRpA	TRA	N	NAngle	S	SAngle	C
0	700	0	0	2022_09_22_15_51_14	0.8780459048864443	-0.0031363594942452459	0.0018857034891498954	0.001025778551183278	0.0046647320094720061	0.815990081499259	0.00046758451107226323	-0.0069587190202353554	-0.00038340017165984519	-0.00036909240249496792	0.833801200009754	-0.005633355617597733	-0.0016354874980047216	-0.0019625071508982549	0.0077537473937734748	0.8007645114092703	0.36864478590549804	0.0012533930934995271	0.38516228463844787	-0.0003631630562637	0.0087566658400307033	0.18033703295880446	-0.00052886125866487949	0.0008995410308605858	0.00087282310958784141	0.0081932545606958288	0.0030902712401337244	0.0087726216642960968	-7.8448148522436261E-06	0	0	0	0	0	0	0	0	0	0	0	0.0053305431226906962	-0.041003460930926751	0.00910915001678962	0.90934729248661794	0.9119847914020297
1	699	0	0	2022_09_22_15_51_17	0.8667602286926096	-0.0044905795972439658	0.0012839138830358795	-0.00090806466132880193	0.0028067910191046522	0.80265750778974565	-0.00044998513545785063	-0.0069034174257244854	-0.0011002384044143095	0.0010841160549325299	0.82091435018981584	-0.0058533955289384564	0.0012302243164239782	0.0062028633461885876	0.0064685193976217661	0.796238260222263	0.39393301161856209	0.0010107313046104035	1.5153670477701235	0.00018123480687489313	0.011189623555725258	0.41097808088391807	0.00094121356639407659	-0.0010045269108798023	0.00011181885099449879	0.0076177800540541234	0.0081961638811639641	0.01122913880475283	8.2091533377284777E-06	0	0	0	0	0	0	0	0	0	0	0	0.0034781597769071556	-0.18679177329564703	0.010339640957424108	0.403180066510639	0.91863728152741908
2	698	0	0	2022_09_22_15_51_22	0.86040764631383337	-0.0053762328420920488	0.001119539737114796	-0.0012513623718430457	0.0017864979880212691	0.79540387139949742	0.0015874635596223041	-0.0074749664145645975	-0.001639058039917944	-0.00034517802803243262	0.82036381205478159	-0.011552627059070586	0.00055399167727576237	0.0073093545638566451	0.0047177542413888536	0.78583440528379078	0.40904029350030724	0.0021837708989910463	-1.5016077431859762	-0.00043632134438200256	0.013779171925017302	0.37256185740139153	-0.0011794280409950591	-0.0021628965547350605	-0.00030122057166695742	0.010127746779306704	0.0093431431602768282	0.013829556371882306	1.663597234162719E-05	0	0	0	0	0	0	0	0	0	0	0	0.00281782305699882	-0.37119176993537273	0.010111076635116916	0.28658167118894079	0.91332801219337134
3	697	0	0	2022_09_22_15_51_28	0.85793836583746907	-0.0045837933690465009	0.0017546720840614617	-0.0010794697716130671	0.0022635818602425085	0.79703371663001987	-0.00015573165441856466	-0.0037914861404505242	-2.4346357048973128E-05	0.0013599342726075671	0.81999176274614549	-0.006319284639626911	0.0017158567317054618	0.00408530178922828	0.0015623444721020291	0.78311617088146956	0.41147900809587845	0.0017402939929206612	1.2524604764922589	0.00038209752325044132	0.00700116537575006	0.39633956417091687	0.00094657337434334759	-0.001399333778363385	0.00103464397670261	0.0049143956738444744	0.0049864849121901682	0.007064865021471905	1.1118215859102913E-05	0	0	0	0	0	0	0	0	0	0	0	0.0026385494312656764	-0.005377631511553644	0.0050980997733142287	0.182634607003907	0.91278837975387372
4	696	0	0	2022_09_22_15_51_31	0.85498735751250721	-0.0040934310919316444	0.00050118065274354872	-0.00091607889424055809	0.0031224803736252366	0.80037809305898755	-0.00021364601101709865	-0.0061220482871534735	-0.00020730193934969694	0.001233162875660392	0.8194517276153338	-0.0048825364012893184	-0.00037328250583060083	0.0053090809494944682	0.0049054822820894448	0.78363973911306939	0.41107879000672737	0.00061153423574321374	1.4258514605261941	-0.00080179437026503932	0.0094492183152662477	0.43423178758319209	0.00089185915637017272	-0.000586018214929047	0.00017480495775981246	0.006104196162250033	0.0072129408691833236	0.0094912138066932418	5.3455292086890536E-06	0	0	0	0	0	0	0	0	0	0	0	0.0036601175251026819	-0.033146432630551149	0.00845442074661012	0.37295331179123814	0.91655125918233926
5	695	0	0	2022_09_22_15_51_34	0.85224635116328951	-0.0040847353975092928	0.0012967537399836845	-0.0010175409982743783	0.0023530738676392957	0.79868887374919173	-0.00048832189698529681	-0.0049772191703374756	-0.000640696450679291	0.00050446692305342337	0.82036856024515847	-0.0055761528166163553	0.0026322438528649334	0.0050934776735759709	0.0042848909231456879	0.7811703978649408	0.41476466363355979	0.0011161065839852401	1.388375863464731	0.000980560470405233	0.0088650625300061413	0.40149881462437664	0.000616159081388573	-0.0010426450406795871	0.00039822760572499747	0.0061572576791145113	0.0063778924053251532	0.0088864495539274	3.7597640695241944E-06	0	0	0	0	0	0	0	0	0	0	0	0.0028615424773019934	-0.13291814344247915	0.0078100778538411457	0.34969628950184223	0.91660163378660142
6	694	0	0	2022_09_22_15_51_40	0.8520608987133107	-0.0039087766906977656	0.0013770747651413368	0.0003727133460866184	0.0025723510031363962	0.79670896407258751	0.0015242799185175959	-0.0052380850697225853	0.00042736007596803026	0.0010687571163452648	0.81916588033942561	-0.0054875739254537361	0.0013747725712534124	0.000798155271285037	0.0061306245056554571	0.7882891738197475	0.41232632293932253	0.0013518242359201579	1.106197362938925	0.0010591336718415304	0.00816578742028581	0.24235758862592449	-0.00029077658394292534	-0.0008090353713093414	0.0010830007076597294	0.0072251515857764161	0.0038049006236497867	0.00817096293071187	5.0074067419879931E-06	0	0	0	0	0	0	0	0	0	0	0	0.0030603555623270563	0.082316148620997634	0.0072557756357553545	0.72066649927124848	0.9251559072950486
7	693	0	0	2022_09_22_15_51_43	0.85612484055744087	-0.0033545278144607124	0.0012004443169213663	0.00096170069866067923	0.002062271939495141	0.798655226694856	0.0017796345582941978	-0.0067554463778171318	-0.00014412130962568559	0.0021806049876943539	0.81407460106451091	-0.0053213346722892664	3.0233827132144508E-05	0.0065080816854712733	0.0078043408794161778	0.78204833335850055	0.41578367631075347	0.0010063191568706758	1.2323053476304573	0.00059503866241895757	0.011735075993831995	0.39774208414867673	0.00024225719723264217	-0.000784392471736564	0.000630402011234031	0.0082138379879617765	0.0083812215153000226	0.011737576288596509	6.2633299752981851E-06	0	0	0	0	0	0	0	0	0	0	0	0.0024147199648100665	-0.034885644448623007	0.011869569951610794	0.43786027821843643	0.91347464331170725
8	692	0	0	2022_09_22_15_51_47	0.85465032892368764	-0.00371562442353001	0.0010171376931589515	0.00051096567819281641	0.0022393120536011147	0.79976727140443737	0.0020455033531316938	-0.006675539679717131	-0.00080694978657113922	0.0012323503875183689	0.81858368401459913	-0.001989907295367555	0.00087113367747215808	0.0064987792192894318	0.0054189553258637592	0.78045499447191158	0.41423004463136776	0.00090056045854700073	1.5000133720721776	0.0008332635275362819	0.0095319596184511961	0.53208584172685813	-0.00051181894017365435	-0.00089155149521347307	0.00012706325543210631	0.0046251798744884817	0.0083346244844270563	0.0095456907971767421	5.720973110738052E-06	0	0	0	0	0	0	0	0	0	0	0	0.0027850808252340431	-0.17293540014985145	0.0099006941722697833	0.34751921090004045	0.91318632668729594
9	691	0	0	2022_09_22_15_51_52	0.84964338003185569	-0.0040347757681665859	0.00041496122947907034	0.00017830292692778065	0.0033886515688538532	0.80053933528814425	0.0016586468123870107	-0.0072987603442310495	-0.000785688104074942	0.0024401921155631267	0.81337785877807722	-0.0054042988266138937	0.00079524328341890938	0.0030729470587971997	-0.0040772356843971728	0.77808413738784021	0.42143640904608937	0.00044822420097791752	-1.3120910499930547	0.00058289094648441642	0.0066239030207633038	0.72297519762334694	0.00050185137572101982	-0.00038955295886309443	-0.00022170572068239662	0.00082482076135221389	0.0065723482820160689	0.0066428868748301222	2.5245544420633103E-06	0	0	0	0	0	0	0	0	0	0	0	0.0040941218810382771	-0.11391645818393147	0.0060090751522765768	-0.4624708309603528	0.91577731984290578
10	690	0	0	2022_09_22_15_51_55	0.84383555244260111	-0.003745226350456197	-3.2356439651224E-05	0.00091574055907903444	0.0033569325281182106	0.79826317314903716	0.0003600340148509221	-0.00489931390160258	0.00085165323117724452	-0.00022690204490193633	0.81450233670107053	-0.0075395322538265863	0.00028009010733333448	0.0078443149840692981	0.0071441599382160246	0.77557005296512693	0.42714186709114221	0.0005479739060257182	1.0109374627111398	0.00071921798201533414	0.012283387016654036	0.3599445282818764	-0.00035325267954571616	-0.00023888182773494984	0.00049316414515158382	0.0092356192593643673	0.0080984525371803531	0.012288465488274407	1.79234083716347E-06	0.00055539616033726657	-0.53340631583252	0.00095462040479056553	0.012359035044310202	-0.36285778530141855	0.00033057282222133004	0.00026821066218707683	-0.00048634137764182525	0.0092448636067154651	-0.00820233162702628	0.012363455245896233	0.0041042121477547506	0.12422890934989821	0.012573551016465115	0.36935960096276577	0.919100944159238
11	689	0	0	2022_09_22_15_51_59	0.84152190814283989	-0.0043013916360869616	0.00081945730441580853	-0.00055063971656928645	0.002945267427788157	0.79795983225771572	-0.00097208572117842246	-0.0068239998467861237	-0.00017238839810968158	0.0035934778531164636	0.81887303453244531	-0.0061971543379594164	0.00057185234481971984	0.008468139564305548	0.00543462917587304	0.78435244764809631	0.42039689447184836	0.00091132452052513973	1.351696411805547	-5.4844372482965335E-06	0.012077044217800193	0.46347771862002768	0.0028304081254746094	-0.00082521980966141829	0.00038668417016054379	0.00724950895015037	0.00965917268819596	0.012404281808934114	7.4045818568842461E-06	0	0	0	0	0	0	0	0	0	0	0	0.0035059195580444355	-0.029231970923806673	0.011956951534121794	0.28528523554727131	0.93206420422147862
12	688	0	0	2022_09_22_15_52_02	0.83752001073326843	-0.0045518977125461168	0.0014716237480378648	-0.00020033495274326046	0.0034447501853633413	0.79669076442065978	-0.0017598370162710934	-0.0077085673343466341	-0.0001156891242364831	0.0019605775438221568	0.8142476828538322	-0.0028735342207174522	-0.0013591627397905714	0.0073458378241436934	0.010333513226062503	0.77843738626652315	0.43019485744184593	0.0010627073650757882	1.1339445425568329	-0.00098672291751845487	0.012647444085597965	0.427827241484795	0.0022880531650692759	-0.00068224897507190678	0.00081479032873473477	0.00829323914426924	0.0095488232989351818	0.012852744033260387	5.8724588827065879E-06	0	0	0	0	0	0	0	0	0	0	0	0.0041153551630294253	-0.016785783042287766	0.015138073560211693	0.47640441429189745	0.92945526828067415
13	687	0	0	2022_09_22_15_52_05	0.836781814962708	-0.004358529324444237	0.0016767342019489498	-0.00065548021890420082	0.0030174295357251802	0.79792999503981932	0.0009066911413223689	-0.0067716066254022147	-9.7206411902913556E-05	0.00018535364425213544	0.81609588361158114	-0.0031991934071954192	-0.00074520964120820289	0.0058222195464582623	0.0047125517494139317	0.78116646524705469	0.42700551778618179	0.0012611353891136916	1.13989496765459	-0.00088197522046864368	0.0093846707532787375	0.50747665999229019	-0.00045039857524278518	-0.0008210877105236387	0.00095722381985719081	0.0049519114725854151	0.0079718641430422191	0.0093954725279799551	8.2751981907681382E-06	0	0	0	0	0	0	0	0	0	0	0	0.0036078638740687087	-0.016101917972215062	0.0089514606749499775	0.34022566433291856	0.93353661764490925
14	686	0	0	2022_09_22_15_52_09	0.83660230130944224	-0.0046576174206982776	0.0010456942547318496	-0.00036207217121416769	0.0032000203128473171	0.79636379962094561	0.00034909542465882617	-0.002761438076989255	-0.00055119468658235637	0.00085862558893405269	0.8172539797470828	-0.0067392056771637208	0.0002248645282604931	0.00884089211061237	0.0037259274438286938	0.77310291450679269	0.43257594761534013	0.00094056914601344682	1.4086878535278846	-9.7800789501094484E-05	0.0098951336978126223	0.42168762288824646	0.00033554812735289556	-0.00089156593717634475	0.00029963394016588091	0.006579726356979153	0.0073905934785280089	0.00990082135195646	8.8260379172565537E-06	0	0	0	0	0	0	0	0	0	0	0	0.0038813474632656336	-0.085286733985831656	0.011467756727466166	0.199426768132792	0.9240984794050161
15	685	0	0	2022_09_22_15_52_12	0.83505103608408882	-0.0033772557469609246	0.0016763088910535145	-0.0016507280767885184	0.0039066373401591631	0.79989123018995378	-6.1543727001014851E-06	-0.0040740276962478181	-0.0015747926809834109	0.0006121891591598541	0.81503595385202343	-0.0024612480791773462	0.00032258510637942129	0.00465114920037613	0.010089459094712363	0.77743607069699561	0.42986239995572267	0.00033379577213846006	0.101528919213727	-0.00082868545054423323	0.0096272281788179186	0.3057752240433288	0.00037171757113640979	0.00032693777046178358	6.7315018703026732E-05	0.0078823780968969685	0.0055273536113211261	0.0096344017125983145	-9.66445603052209E-07	0.00032308925033165225	-1.5194634429018716	-0.00066778816932166628	0.0096057845667326548	-0.30349552022281295	-0.0003698072229069339	-0.00032138802307026768	-3.3111966218485729E-05	0.0078898844401708319	-0.0054791259032102415	0.009612900422067909	0.0050441229614882144	-0.19159095670060139	0.013304482994141232	0.56942000962915529	0.93100425854535263
16	684	0	0	2022_09_22_15_52_15	0.83507573287139447	-0.0038123693232610186	0.00069050380626289182	-0.0014067677363199195	0.0023869671324711597	0.798105185690459	7.9585374470310071E-05	-0.000439303294676679	-0.00096665619824238733	0.002454905914533163	0.81723662600925173	-0.0053115877757297014	-0.0014039721748790339	-0.0019412715158827719	0.0029031797789944411	0.77898067969637186	0.42865459808388628	0.000891283727248822	-1.4745586831246023	-0.0017384789167754567	0.0052363897130762848	-0.092064688712930026	0.0014652069103353697	-0.00087482505659910309	-0.00017049282332382368	0.0051478739179824685	-0.0009587342445990766	0.0054375185992606642	4.6726149329129443E-06	0	0	0	0	0	0	0	0	0	0	0	0.0030838808054402876	-0.19239285290617422	0.0041821579747873686	1.0800925585758128	0.93282638811435614
17	683	0	0	2022_09_22_15_52_19	0.83397460444267757	-0.0044957072288626838	0.00052037900053905194	-0.0010730998748784651	0.0035111026414169381	0.79872564748510289	0.00025831078448888828	-0.00076864963927785412	-0.0016194872777317514	0.0033040776739313173	0.81552612501929211	-0.0085042050878652888	0.00061660802432864017	0.005655159109520874	0.0046728589976180717	0.77920610472754626	0.42979875113817811	0.00089744528498637648	-1.1523677304129913	-0.00028750098999099429	0.00920831772443063	0.22853450703685044	0.001902258386275666	-0.00060110866829610633	-0.00066639058249915286	0.0082630825515082832	0.0040638137335540694	0.0094027497192161521	4.3432189137111617E-06	0	0	0	0	0	0	0	0	0	0	0	0.0046363499211081851	-0.21608393713554816	0.0087963933105912346	0.34528659038814991	0.93432833635056356
18	682	0	0	2022_09_22_15_52_24	0.8310282774662755	-0.0046071300551674462	0.0011896747397051168	-0.00074465202896083487	0.0029288973679735008	0.79782383853154448	-0.0011400743832525495	-0.0052188810018072452	-0.00011227758662896922	0.00046126187902275869	0.81393216688843029	-0.0041864250496155483	0.00033834443763158638	0.0071506890897566925	0.0070592514664538355	0.774600945684534	0.43605771622804596	0.0012189250180273754	1.2871057964110901	-0.00026846264903385776	0.01058564032839541	0.4189135549035809	0.00099192373578535064	-0.0010279333023291619	0.00065508115950292862	0.0070826325733178049	0.007867153042462622	0.010632012690914438	1.0184876629017267E-05	0	0	0	0	0	0	0	0	0	0	0	0.0035270143093561876	-0.019157830170182522	0.012091229169282488	0.38948174377445716	0.93209938420653626
19	681	0	0	2022_09_22_15_52_27	0.83178778969056788	-0.0047557961085884625	0.0015741830947096241	-0.0014231680043043818	0.0027235841701871667	0.79986293054629354	0.0006856723577005516	-0.0079150300636307239	-3.0175976084887733E-05	0.00062061693366227829	0.81441181940314478	-0.0059588405476196432	-0.0011756520801550195	0.00664910531464498	0.008427352540858829	0.77344112137793741	0.43475343436658948	0.0015610537983595948	1.2474942249590175	-0.0016375729170061174	0.012946894996812381	0.39792356998232364	-4.9435706274899367E-05	-0.0012459305718506134	0.000940503041728692	0.0090586805452521554	0.009249994423649972	0.012946989377748804	1.1448373627453743E-05	0	0	0	0	0	0	0	0	0	0	0	0.0032745747969852618	-0.00553952797754227	0.012905412304211446	0.451402165287007	0.92985390139673019
20	680	0	0	2022_09_22_15_52_30	0.83271376788767015	-0.0044601077745067752	0.0012988355046711524	-0.00057196041057526893	0.0019923603318073657	0.80126591727957441	-0.00081483732196450281	-0.0066644984960206859	-0.00028506446553005588	0.00048532335867575654	0.81762543238936769	-0.0025464023242701495	0.0012119183200762175	0.0037761508353053967	0.0044488469027643661	0.78332802667084356	0.42505452725754234	0.00162738365023229	1.3771141902164574	0.00038350482518152717	0.00790744017974723	0.4926755699424617	0.00079581560405115855	-0.0015068074086962346	0.00061474301796889965	0.0043694180576409024	0.0065905838917232878	0.00794738527264988	1.0956510415181571E-05	0	0	0	0	0	0	0	0	0	0	0	0.0024169773937663718	-0.071057121196087938	0.0070076551576542	0.43350165543296676	0.94069301707103692
21	679	0	0	2022_09_22_15_52_34	0.83119259057017547	-0.0045415269336436248	0.00073212637914131485	0.00077788521627420977	0.0020765515127222963	0.80001679846181617	-0.00038820707521209508	-0.0065811301059413045	-0.00014495335304889588	0.0034171286067226085	0.82189727590041206	-0.0068065227577385	0.00095690170165946894	0.0056110033596073194	0.010651727545561556	0.78508809188610684	0.42296476495436847	0.0015517692155657091	1.4566229250182321	0.0010600186004585375	0.013299167300973901	0.30784815517637959	0.00233413067324483	-0.00151148832186952	0.00035127019689902257	0.010857061247824686	0.0076806296591019731	0.013502444848955162	1.0821620197856981E-05	0	0	0	0	0	0	0	0	0	0	0	0.0025043589311543844	-0.034845896974667445	0.014484264537312512	0.54298165359945683	0.94453211059973208
22	678	0	0	2022_09_22_15_52_37	0.82648793172923851	-0.0037904734939557621	0.0018859333157198318	-0.0004161776026150425	0.002917104590220293	0.79860546928392084	0.00080335202782371535	-0.00512761243286878	0.00017201661665888166	-0.000430444153838184	0.816533495738523	-0.0060603795314899912	-0.0013843801980668086	0.0066312941284065313	0.0064194054547640975	0.77858415311734341	0.43414601986000312	0.0013630213820777217	0.98864504271558729	-0.00113321661051649	0.010805693342905822	0.38051539125361139	-0.00075872593526771725	-0.000538926710881077	0.0012519525902764716	0.0078246780690449484	0.007452343372170005	0.010832297709432061	4.1995467282829093E-06	0.0013722045554751183	-0.57804926557347047	-0.00093844295816749364	0.0107817532327424	-0.37884513239669271	0.00074048851862612	0.00055287954783971938	-0.0012558939237241394	0.0078321383480540741	-0.0074097106332630825	0.010807151614461984	0.0035356498722402493	0.029450032437287665	0.011167077012013369	0.38458189008083626	0.94203934894528063
23	677	0	0	2022_09_22_15_52_40	0.8260799173884098	-0.0042598932999817251	0.0019557551519116135	0.00075483249394182764	0.0027296815597907744	0.79924171584865422	-0.0012691516653909741	-0.0075029612608767263	0.00028973241219984908	-9.5746884913545531E-05	0.81620285247491009	-0.0082739079696109389	-0.00040603359452447575	0.0075384495197427757	0.0061491912915434752	0.77900818171959818	0.43389680559129229	0.001657814512432169	1.0885839792884315	0.0002024141605070156	0.013143921930853274	0.40582143248134556	0.000735191627048781	-0.00094477143320926171	0.0013622613173038525	0.0090470613191914184	0.0095348500361125826	0.01316446696425071	9.8519945224177059E-06	0	0	0	0	0	0	0	0	0	0	0	0.0033229409756069788	0.052872772711190952	0.011776522849216832	0.34212364116915445	0.94301793969568293
24	676	0	0	2022_09_22_15_52_43	0.82592560751750255	-0.005281087930585392	0.0016745752034033595	0.0003739535435688927	0.0024716185283413239	0.79784071332972861	0.00038213882461048582	-0.0059740911161036536	0.0010181735438472318	0.0030560661231747019	0.81535975568543617	-0.0037365472307885565	0.0006728054731443547	0.0063465717936201545	0.00310131303644733	0.78111776178737313	0.43407901317760988	0.0023844743785713437	1.1918488919179775	0.00063431186004358586	0.0088952772203651637	0.534718192935156	0.001663184401228195	-0.0017318071942214537	0.0016390734895379191	0.0042752352870255791	0.007800533319441607	0.0090494275608811962	1.4801866718589573E-05	0	0	0	0	0	0	0	0	0	0	0	0.0032365153801783724	0.19538105352910043	0.0085525730279837914	0.22726708757714412	0.94574832730418779
25	675	0	0	2022_09_22_15_52_49	0.8247933595183059	-0.0042822542551216036	0.0010605211866186318	-0.000582522638801251	0.0025469803645054808	0.79792259446004588	0.0014776056636581385	-0.0065861265059869462	0.00038601225334296805	0.00068946589725591421	0.81437668243489691	-0.0056924957003304218	0.001051780207141563	0.0065505237151858879	0.0030383003368160398	0.77748235622211725	0.43764029197328369	0.0013866966880510371	1.2236841231775975	0.00027729324186312568	0.0099753940071126718	0.49464348217527387	-0.00048035895165463011	-0.0010657459462848175	0.00088719405015430226	0.0054793426503452949	0.0083357836894467456	0.0099869530047744862	8.2082895303842054E-06	0	0	0	0	0	0	0	0	0	0	0	0.003123286165956066	0.075206082234274482	0.0087547345181578761	0.2171457982343307	0.9426389619288168
26	674	0	0	2022_09_22_15_52_52	0.82518763414141039	-0.0055664692900607108	0.0014594731608711753	0.00023994638217623318	0.0021842306128413524	0.79684908591299286	0.0015962119514169963	-0.0072725029608509848	0.0002641675005957653	0.000944302311808705	0.8110067517012246	-0.0034470819424527563	0.0010042198880401629	0.0060381172684682146	0.0067152725217159408	0.78667504813522193	0.43426595528682432	0.0023364391051859923	1.3361116945130389	0.00075243786409305	0.010535002019703229	0.46169022727470582	-0.00041466473980161192	-0.0020837620062518353	0.0010568271351283744	0.0063539463244607535	0.0084031918733908952	0.010543159602395566	1.7975418082108491E-05	0	0	0	0	0	0	0	0	0	0	0	0.0026662387317191068	0.060179239829473569	0.010943827620666412	0.41922222551347993	0.95332869227220063
27	673	0	0	2022_09_22_15_52_58	0.82294439112475515	-0.0046689048776815817	0.0014417276604641056	-0.00052557315377080717	0.002112892714794052	0.79564344781385343	-0.0012128989463145129	-0.0059017013118051846	0.00084973039579889424	-0.0006787539747633353	0.80958159857019807	-0.004635605864257761	-0.00052435928236290005	0.002421497318134598	0.0054728885520761508	0.77769080474807306	0.44302989357322137	0.0021119443374798606	1.2077490929497425	-0.00066813438334520023	0.00828338169297368	0.34655805500312931	0.0003270752658013123	-0.0015792553617236004	0.0014022344265779909	0.0063720638789938784	0.0052925621577373091	0.0082898365786661012	1.1930556806333352E-05	0	0	0	0	0	0	0	0	0	0	0	0.0027673285894041747	0.19118545632897205	0.007272253531740447	0.57711798833898342	0.94501015273361066
28	672	0	0	2022_09_22_15_53_01	0.82190221447580969	-0.0044986069143373424	0.001062379752171139	0.00083125298011366058	0.0013189480995558865	0.79468528125058557	-0.00078474100308083	-0.0068274542646358759	0.00082006967634124276	7.3028654442243432E-05	0.81062674363535536	-0.0063289491325556864	-0.00048325915426213843	0.0071569848854489363	0.0055289646430354061	0.77723168525208919	0.44388206319952483	0.0022808773124525536	1.3068869541430239	0.00020272892114522059	0.01161841003779748	0.436166510831382	0.00053925469944735721	-0.0019704675050361297	0.001148764173386981	0.0074711209569087557	0.00889774148048998	0.011630917738393186	1.2388135603795024E-05	0	0	0	0	0	0	0	0	0	0	0	0.0018896481966291974	0.27813315545615719	0.011003603982738586	0.32888162333320747	0.94564982495854411
29	671	0	0	2022_09_22_15_53_04	0.823691116274599	-0.004219192934172839	0.0011358760406161962	0.0012958361311489002	0.0024758127224623937	0.79626291671462313	-5.2873763310226651E-05	-0.0058473687262313931	0.00065340807061623645	0.001117445255550472	0.81517293961657111	-0.0056208554436223889	0.0003246018816145285	0.00080151787619289424	0.0056896260206676982	0.78094499447390442	0.43665954673849389	0.0015308878502249494	1.1752985947917338	0.0010006819204743142	0.0082438637559492916	0.26834499880934393	0.00071707534441988287	-0.0010764251700392969	0.0010885432757921192	0.0070848240875261842	0.004215039415647632	0.008274991642064012	9.1880381366446931E-06	0	0	0	0	0	0	0	0	0	0	0	0.0031086702434461851	0.12901657334423505	0.00697567922240069	0.715421860149089	0.9481041849837748
30	670	0	0	2022_09_22_15_53_10	0.82401493611916976	-0.0037672082271001145	0.0011051823429905747	0.00074864580428019955	0.0023244968390812902	0.798365280998385	-0.0016596632163973244	-0.0079360384608696318	0.00013145754308404686	0.0010664489390469049	0.81634238889017574	-0.004917712555360749	-0.0009225225741032961	0.002336356649703125	0.0054512746587096587	0.78467624762405419	0.43203645468044083	0.0011646069647621238	1.2224452972265538	-0.00012002986264345381	0.00916768053172543	0.39321701437775891	0.0016770508558773926	-0.00089321000419215354	0.00074731872101767933	0.0064758105677059788	0.006489240619900377	0.0093198104006989631	6.6901922452722606E-06	0	0	0	0	0	0	0	0	0	0	0	0.0028254476182481159	0.028246471295485888	0.0071975005830452353	0.58294482502926415	0.9522597385426198
31	669	0	0	2022_09_22_15_53_13	0.82354907117504661	-0.0050922833588613889	0.0020657038626721151	-0.00074243022634758247	0.00223885501706744	0.79672286652533442	-0.0018074511450525553	-0.0059819871631851106	0.00027947518971657253	0.0021275358222042221	0.81132231060498983	-0.0031282529699327172	0.00021874626633811389	0.0062702581854187089	0.006041519871896087	0.78187542052472647	0.43820881122645949	0.0022687478708040064	1.2294838964698907	-0.00034178517043539783	0.0096599729486396575	0.46627753187115534	0.0024428344833667803	-0.0017603658221802567	0.0014311984744881966	0.0057552558069632513	0.0077583572980925372	0.0099640613045873915	1.698835292286591E-05	0	0	0	0	0	0	0	0	0	0	0	0.002739643628224099	0.062093565267491532	0.0105728297432888	0.38341074008618742	0.94939748934345847
32	668	0	0	2022_09_22_15_53_19	0.82247575598034539	-0.0046320776737772068	0.00079456058942614768	0.00043877755672753035	0.0018543110318588697	0.79662463240906789	0.00086835151667755985	-0.0081151965899808418	0.00065355122654410763	0.0029669084830679	0.813823894077282	-0.0039918531768176448	0.0012177949667175412	0.00791863663943987	0.0032595555217262129	0.78425767639924426	0.43585311398009763	0.0019296415691934833	1.3323459098588617	0.0010112065191726846	0.011103541890734873	0.57550109669211646	0.0013068259163781352	-0.0017143356191864074	0.00088575954431676632	0.0045254979932041152	0.010139453162415104	0.011180180521575746	1.0756856581415348E-05	0	0	0	0	0	0	0	0	0	0	0	0.0023904808722293122	0.16942772186923252	0.010411571397900051	0.19524631489335503	0.953532880084049
33	667	0	0	2022_09_22_15_53_24	0.82291465477691317	-0.0042678045539252486	0.0016299484525766693	0.000277870152944709	0.0016857727496446672	0.79730145266617192	0.00056737859016942722	-0.0077325874196912678	0.00075609805077401691	0.0010028044691758147	0.81178045635224472	-0.0054688784556303147	0.00036267298279398863	0.0055360763463255932	0.0070931157816063713	0.78204667089113133	0.43782685567599272	0.0021615882429697527	1.2000360687122387	0.00038403314572651873	0.01151459467054556	0.40867410620132183	0.00026320574818929337	-0.0015940469077315839	0.0014599582829986748	0.00787779802794391	0.0083979871789542082	0.011517602514969689	1.0962234885976518E-05	0	0	0	0	0	0	0	0	0	0	0	0.0022451535543519478	0.21081006660039381	0.010934064063245236	0.45403402360289	0.950337518418771
34	666	0	0	2022_09_22_15_53_27	0.82234437515125813	-0.0048132742912065539	0.00081149546224909574	0.00085679449321984975	0.0019095444715216696	0.79637067234921255	-0.00084022354569310265	-0.0082609986621420724	0.00029564603779691213	0.0015943770406527059	0.81548617656803835	-0.0070094834767346114	-0.00038570443306800795	0.0049033469726710464	0.0021093640213883393	0.7863390193260027	0.4337603170839005	0.0019186074117482129	1.3919968976652082	0.000275696491637454	0.010078179532752586	0.48543731294444603	0.0015182041726434744	-0.001797236278647005	0.00067156247596946773	0.0056899169187423311	0.0083183260426724619	0.010191891218229578	1.4015107423102102E-05	0	0	0	0	0	0	0	0	0	0	0	0.0023497402759606557	0.076802909068879752	0.0064909681800046	0.20312861295249013	0.95621620708643773
35	665	0	0	2022_09_22_15_53_30	0.818787233241426	-0.0045924487583271778	0.00075233656066111426	0.00067038838106173735	0.0022230349146790921	0.79251434843542656	0.000950784723583529	-0.0074248424301758707	0.0011851021772947975	0.0015910869739662046	0.81101069773113	-0.0040946723357839212	0.00057859300191247817	0.0018387319053483884	0.0044708181730091952	0.7818483800721947	0.44399095401497207	0.0018908280992743708	1.2308197791368241	0.00076457009389370532	0.0079658733032455815	0.41527754348059615	0.00039189947790771625	-0.0014703121110583185	0.0011888705552248993	0.0053727110222850259	0.005881251036503856	0.00797550767563702	9.9436461262629087E-06	0	0	0	0	0	0	0	0	0	0	0	0.003076741400573465	0.24488822044929307	0.0059040550351298965	0.59030440134839635	0.95488589505359378
36	664	0	0	2022_09_22_15_53_34	0.81890002115198135	-0.0054782668052879751	0.00053317862277324122	-0.00057808660877417106	0.0019868625017213631	0.79298776539304883	0.000541110898812875	-0.0064792528178594794	0.0006050855288582752	0.0017211796298042242	0.81367080763498423	-0.0068829588776752413	0.000806723869804756	0.0012913787508308078	0.0041539897986996033	0.78017962785599759	0.44304859739078351	0.0022747660598522196	1.4143615893155852	0.0001284910745045669	0.0085007874244360862	0.30979768364724408	0.00072907346955549475	-0.0021643359315524227	0.00070015041415877127	0.0069206057676528005	0.00493645648660874	0.0085319947819639686	1.7347036941336473E-05	0	0	0	0	0	0	0	0	0	0	0	0.0025362768582651339	0.14780983412452087	0.0053121147011056845	0.63469549759058586	0.95271658041782181
37	663	0	0	2022_09_22_15_53_38	0.81864489176013666	-0.0053084758752257686	0.0018405797918460787	0.00036753131515714511	0.0018802233251150283	0.79254594378555576	0.0018837116500080803	-0.00696886487823423	0.00050342492223573183	0.00059589636567820359	0.81040298516812259	-0.0069762944571767184	0.0017543518924470318	0.0073452091772204381	0.0073595234743665562	0.78269953537122416	0.44383259746365494	0.0025703079409615409	1.2720454332543492	0.001308817658806133	0.012780617890483195	0.39526216990605884	-0.00080102766007943116	-0.0021249857303793241	0.0014460008841816819	0.00899081644495736	0.0090834692334825148	0.012805695567783559	1.5227757583569305E-05	0	0	0	0	0	0	0	0	0	0	0	0.002377651507587882	0.13080555555100251	0.01270125936730512	0.39318580569989664	0.95609163783868756
38	662	0	0	2022_09_22_15_53_41	0.81744451226970316	-0.00627176938311233	0.0016513939242187058	0.00054475109058758138	0.0013228584471691245	0.792649646169908	0.00023272478782843161	-0.00747749986734989	0.00060889967020412417	0.0013130535547558756	0.80853519968156751	-0.0051502341758753335	-0.0011335727256850915	0.0055664204559795569	0.00059847525891943267	0.78078744062563987	0.44692290106725863	0.0033774876555317038	1.35910708350032	-0.00038667689885977564	0.0090404102225997377	0.57978196496021306	0.00068659789442871355	-0.0030792761611752469	0.0013876170892890016	0.0036138070898267469	0.0082867011114437922	0.0090664454810868277	2.4548593313300389E-05	0	0	0	0	0	0	0	0	0	0	0	0.0017814871549396811	0.21568939404943638	0.0068487836766001871	0.053551927555680341	0.95515650164158317
39	661	0	0	2022_09_22_15_53_44	0.81728420249372324	-0.00419938240733314	0.00068858625012448236	0.00047943899775867164	0.0023556053107171675	0.79286601670401824	0.00096643861905730327	-0.0071848812017176085	0.00084929366560411142	0.0021316279296581457	0.8101119728018239	-0.00610924513737512	-0.0010474004221585262	0.0081997835970335862	0.0049235297271620748	0.7792955209763579	0.44683124672594249	0.0014865004283972764	1.2279677891372798	-0.000375266551321975	0.011986290445352855	0.47699794923272915	0.00073469966620766435	-0.0011505560380278179	0.00094122490775744815	0.0069332075490761615	0.0097776168733383316	0.012008786043555061	7.3396566845175805E-06	0	0	0	0	0	0	0	0	0	0	0	0.0030638448205225349	0.17301747187244221	0.011702651365078599	0.27037379895858865	0.95351839494578128
40	660	0	0	2022_09_22_15_53_48	0.81940883676245035	-0.0053046665386079946	0.0012614705368812404	-0.001351458055271138	0.0015552609313436905	0.7932521074706137	0.0005968747936707094	-0.0088438200614256932	0.00087921268920977029	0.00086780881335382577	0.81171770913706842	-0.0041876830344926225	0.00061300492244205417	0.008342162999418222	0.0034890349475401169	0.78711807169576886	0.43930677544818436	0.0026665260683782681	1.3127440087648101	-0.00048224179015539636	0.011883177363008948	0.5776828452256928	0.00017295434527156602	-0.0023192060340469773	0.0013159196954909348	0.0047958599597654463	0.010872425280821517	0.011884435933029241	1.8074742202999889E-05	0	0	0	0	0	0	0	0	0	0	0	0.0021803223006370141	0.25726272949059786	0.011035276156444368	0.1980659246433811	0.96059260820976144
41	659	0	0	2022_09_22_15_53_51	0.81876840060284728	-0.00543312107490266	0.0013823604975033708	-0.00075733243481078047	0.0023278786054642948	0.79422050974624792	0.00048732965197031833	-0.0082847872987140848	0.00023264251019947609	3.5492610073914555E-05	0.814327541802131	-0.0033998425282849463	-0.00039102641443425443	0.002737585687954164	0.0068226002946381384	0.78538054280106484	0.43861831252021138	0.0021660195212923404	1.3330758217414627	-0.000734852398560619	0.0094600908096874742	0.41458063121467964	-0.00029773181529598559	-0.0019257883414995789	0.00099145339293574448	0.006390238870445061	0.0069755405027987927	0.0094647748183130515	1.7802958819752232E-05	0	0	0	0	0	0	0	0	0	0	0	0.0028573093251356703	0.04980341567237459	0.0089785382794738029	0.59460532081295159	0.95922185348482
42	658	0	0	2022_09_22_15_53_56	0.818066975052206	-0.0040922914193017822	0.00082394156418749741	0.00061115861756971378	0.0030994283248426046	0.79406360820742894	0.00040461041839656058	-0.0074251612019639243	0.00068961117727610452	0.0016706541439524859	0.80950016482816933	-0.010684435700959708	-0.0004095588760550979	0.007403892127727088	0.0045977724463349542	0.78067825603526919	0.44507450398726489	0.0011139300303476573	1.0802806828453053	0.00010734760104136559	0.013447669266111855	0.38761696611659446	0.00080934881361181712	-0.000619529751737305	0.00092575536683437375	0.0096050963227522473	0.0094117975605821774	0.013472002605137227	5.2341349620244437E-06	0.0011304479478003507	-0.49484951375069308	0.00028322991104395769	0.013487542947704953	-0.38881587812144369	-0.00083223700220112675	0.00062054974302410771	-0.00094489712620937638	0.0096109139692836121	-0.0094627769413219657	0.013513194781176593	0.0038813687609451255	0.109465031204502	0.010653576111810453	0.27785669725232781	0.9542962616055356
43	657	0	0	2022_09_22_15_54_02	0.82083273344374141	-0.0050235093875460489	0.0010376356568101602	0.00088429398766095234	0.0026784559593697314	0.79691803842224773	0.00088039155779220046	-0.0078316750446891115	4.1707572181789788E-05	0.0022874126236309355	0.81440724768058947	-0.0054598335772674421	-0.00027773306733363422	0.0077446050415508807	0.005034979311254387	0.78595685604791	0.4352150728372251	0.0015956635754609766	1.3585687086757843	0.00035624111968997579	0.011815005653379724	0.491660339531096	0.00087544284786046113	-0.0014540695201196714	0.00065713322599900278	0.0065486047112090825	0.0098341311220526764	0.01184739459836064	1.3920926972884039E-05	0	0	0	0	0	0	0	0	0	0	0	0.0032634915193284209	0.0077851199232126479	0.011253717582900743	0.28823235948645975	0.95751159039490019
44	656	0	0	2022_09_22_15_54_05	0.82178593194301808	-0.0043744990681456814	0.0019744721339506896	-0.00048049668899870159	0.0025047523794299131	0.79848702745212141	0.00059311944263799648	-0.0075677072604093077	0.0011337168673627967	0.00091107058801638606	0.81565369290183043	-0.0037938983902100643	-0.00049620760343723782	0.0060373994077952877	0.00837906900896065	0.78555210497522	0.43315568931244752	0.0022229861913198468	1.0586582982682395	-0.00062724398200834886	0.011463929502376706	0.42307834863249033	0.00018490231171511712	-0.0011553248593656261	0.0018991819491903654	0.00759904522468666	0.0085834836347854632	0.011465420554883306	9.1703093320217913E-06	0	0	0	0	0	0	0	0	0	0	0	0.003345617580007362	0.21251791661360842	0.012567243477317495	0.4732110231121141	0.9559084360544754
45	655	0	0	2022_09_22_15_54_08	0.8192706708032772	-0.0044871958826507826	0.0017912425609353402	0.00098534332740248648	0.0030891559076073943	0.79641839958669447	0.0011703608975193991	-0.0070876971368125522	0.00028889796686524719	0.00024839540213629675	0.813124090738147	-0.0056274311765958139	0.00050611029409814465	0.0065906230593865221	0.0070507894098224807	0.78451890719850725	0.43818568430211235	0.0015412583803579754	1.084032285131397	0.00091278656181248722	0.011736717797300239	0.41434768286997803	-0.00057525686890367612	-0.00086678175545690152	0.0012744280220674457	0.00793211889684829	0.0086505511072836536	0.011750806998614393	9.5195910235404109E-06	0	0	0	0	0	0	0	0	0	0	0	0.0037870699921340278	0.046624407150600761	0.011780504524380479	0.40955920988056904	0.9575820728811193
46	654	0	0	2022_09_22_15_54_14	0.81987206243413668	-0.0045807163742190406	0.0015863406153088287	0.0012827216953451572	0.0022660685815828227	0.79567850623317482	0.000744571173211762	-0.00802392014793353	0.00057901991422521285	-0.0013218288907576304	0.81310338477370192	-0.0012181590252423108	0.00041939728690748048	0.0064007801753393646	0.0026521420720134869	0.7838847087939893	0.43872732295406131	0.0019540881607631555	1.1974036267517016	0.0010415958682725823	0.0094515044228150984	0.65560453386129658	-0.0012873715345493655	-0.0014340589511763248	0.0013273791713695794	0.0024260278571260484	0.00913484125154574	0.0095387767204427928	1.26023745182761E-05	0	0	0	0	0	0	0	0	0	0	0	0.00285273026768903	0.12508235764550069	0.0084506851611624145	0.19640635347329813	0.95610613498244623
47	653	0	0	2022_09_22_15_54_17	0.82172933639034418	-0.0040017770429049823	0.0010254623541315516	0.00035285610970345972	0.0026042037492183855	0.79767626100782574	0.0018668962030475361	-0.00810715933543534	0.00029510537181131984	0.00027500761012246629	0.81646196870116283	-0.0043668179871259186	-0.00075329055537896189	0.0069637669063127719	0.00671361880205309	0.7911923183367584	0.42961804503671552	0.0011839270985585168	1.1960620814073695	-0.00026690561368633017	0.011717704218732038	0.47126612244665766	-0.00099410017511973614	-0.00086669509077037061	0.00080655005693120319	0.0068869775552075647	0.0094801968498421929	0.011759797078005372	6.71127122796648E-06	0	0	0	0	0	0	0	0	0	0	0	0.0031894576449284571	0.056418751905762655	0.011771503252146251	0.3835555134693307	0.96283810653794177
48	652	0	0	2022_09_22_15_54_23	0.81891051362212453	-0.0036772146770813288	0.0017573876770028223	0.00081207750954962019	0.0030262985499191443	0.79709176294704276	0.0018851631493553987	-0.00899794776272273	0.00069132574885163989	0.0017898103949283847	0.81247791912048084	-0.0057272109801219523	0.00054762387078632587	0.0089995946781770125	0.0032186933762219524	0.78631112507917256	0.4372340286276824	0.0015555266808317358	0.91725041348038561	0.000826626910664387	0.012658623002527326	0.55703831621335809	-4.7383631713614595E-05	-0.00040546167372440978	0.0015017536701869576	0.00558253372960826	0.011361164265950036	0.012658711685186147	4.1592476938356184E-06	0.0015693521864045448	-0.65445121251369842	0.00099203583991163357	0.012732307870204174	-0.55831976322836607	3.1055248197269195E-05	0.00040632150412750224	-0.0015158394111040553	0.0055857238682248045	-0.011441649905918592	0.012732345743424647	0.0037907162997483394	0.1122928338392676	0.011671434218433465	0.17173624659216566	0.96019175721806094
49	651	0	0	2022_09_22_15_54_26	0.81475204225798115	-0.0046889664765307568	0.000805339242175754	-0.00033910509054158863	0.0025466177543986379	0.7919035494453307	0.001417885951787426	-0.0088858707669172629	0.00010089439985955921	0.0013149356975037721	0.8102230507230167	-0.0050596397980985737	7.6380432535859787E-05	0.00597806142308624	0.0014470508870120468	0.78460395709422626	0.44554831246496307	0.0014454615385494632	1.3721466439014463	-0.00018513801518379536	0.010266444432504528	0.58147047034730182	-5.6416850791800289E-05	-0.0013328735424930586	0.00055929167627257425	0.0040720983582917033	0.0094243247103493449	0.010266599444156595	1.1585054922549734E-05	0	0	0	0	0	0	0	0	0	0	0	0.0031280874488956644	0.019799135393813203	0.0075491743456562507	0.11874604303556646	0.96299722664063125
50	650	0	0	2022_09_22_15_54_31	0.81103682690339851	-0.0043105765038548918	0.00079318512899331512	-0.00041558554934055427	0.0019923627698930106	0.78822829720367427	0.00014203127541975315	-0.00763302342122547	-0.00053754936758402866	-0.00087200635597045725	0.80855488795887087	-0.0021358403620165074	0.00039045726193658709	0.00646176135742427	0.004071376921169604	0.779507267576405	0.45445032313961325	0.0014558424099982579	1.5158123150089544	-3.248727943410101E-05	0.0098057592710282231	0.58025463486799667	-0.0006422287105700904	-0.0014470485508116836	0.00015977363469403332	0.0039112484754052542	0.0089919436299943541	0.0098267681664948453	1.0708462213200702E-05	0	0	0	0	0	0	0	0	0	0	0	0.0025444045088424197	-0.13176502130528775	0.00941688274222781	0.28111925430459345	0.96112438019938529
51	649	0	0	2022_09_22_15_54_35	0.81249546988202381	-0.0046126425679456186	0.00081581126891735144	0.000851742133108756	0.0025386024406125222	0.7903778593919446	0.00034517950253793188	-0.007513351307557003	0.00012912001935004596	0.0011260616608659059	0.80705865030460466	-0.0061753882787901658	0.0007147442314631553	0.0014621551042343492	0.0040413199671963064	0.77837843858681421	0.4538582035814348	0.0014182885945688453	1.3588459292054971	0.00097134165108949842	0.0086147557396557082	0.36313161762060825	0.00048137319841356124	-0.0012927578672652623	0.00058336920908447058	0.0064409180016312614	0.0057208908178878323	0.008628194284442248	1.0813151135941545E-05	0	0	0	0	0	0	0	0	0	0	0	0.0031284900732451142	0.025409423105153171	0.0052894977284009981	0.611823482268092	0.95800957351779026
52	648	0	0	2022_09_22_15_54_38	0.81425002373024868	-0.003638582996859977	0.0010377265373858718	-1.2605790982314534E-05	0.00296560301341444	0.79144740167757066	0.0002293714980125818	-0.0076546904912574	-0.0005643054933751364	-0.00047569063840085976	0.81056471423838716	-0.0045940215082769988	0.0003374806870705294	0.0084689481032418686	0.0044525369776552675	0.78194909027260862	0.44760727599394945	0.00051024769795544422	1.2651345407862664	0.0001854678572983176	0.011717728656583331	0.53229055688060978	-0.00043780128707818179	-0.00041783626222582438	0.00029285759549306956	0.0056815821977165568	0.010248160254401981	0.01172590443574744	3.8009664558002607E-06	0.00052350972740570849	-0.30639613454640169	0.00030851625629914369	0.011758508679470897	-0.5331002080771241	0.00043840099820552397	0.00042825463249446824	-0.000301098662294317	0.0056846951406711666	-0.010293044618713262	0.011766678452325449	0.0037074787440171783	-0.094017805306199936	0.011750789537573567	0.24201680597575956	0.96033044824529112
53	647	0	0	2022_09_22_15_54_41	0.8141396991556471	-0.0043462634633526752	0.0010722133849983267	0.00044411726840281192	0.0033124127897889736	0.79092173603759619	0.0014746592805659109	-0.0055185071300754666	5.3136382623236969E-05	0.00041858139580339094	0.80843000488670036	-0.0069840953707387609	-0.00071297803235774026	0.0076181278163918679	0.0045948778589450659	0.7810085034166514	0.4499347414420467	0.000948061565299388	1.1611352664777619	-0.00018518189098133876	0.011079089440624364	0.42690058943623577	-0.00064780175972461247	-0.00064725744351339922	0.00069273265652373039	0.0072803204303285756	0.00835123687037403	0.01109801198202888	6.3263220298217923E-06	0.000973088172995339	-0.40702495715237719	-7.1085713259905377E-05	0.011104362550358763	-0.42765784922429467	0.00063894793489118861	0.000668082915378436	-0.00070750675657753012	0.007284242634850834	-0.0083813290644402915	0.0111227299757439	0.0040691283841827177	0.0080201093263650679	0.010927559090204174	0.27136642484103413	0.95930526938637628
54	646	0	0	2022_09_22_15_54_45	0.81194251493324376	-0.0057663927139546128	0.00099030633385254526	-0.00053558122689549266	0.0021964334928331786	0.78859613992846833	0.00093267298649910187	-0.0069006009462423568	0.0003117328736327086	-0.0014172041752213004	0.80987384300154863	-0.00432225066185715	-0.00073212753446178294	0.0074930853546737435	0.0012164114245022651	0.78140874196013654	0.45162376544188076	0.0023714027955300866	1.3975975269949892	-0.00081647206145085249	0.009803851242584552	0.603840055498392	-0.0014590470419819936	-0.0022305459042967768	0.00080511874122565579	0.0034822198698979366	0.009164586404438263	0.00991182715030095	1.9645819936298934E-05	0	0	0	0	0	0	0	0	0	0	0	0.0027322683456887666	0.070492621596803876	0.0093494033831731538	0.080466964831101828	0.962394169031021
55	645	0	0	2022_09_22_15_54_48	0.81272004411651844	-0.0042061336014228021	0.00127289779647136	0.0002446743946766933	0.0023646486307577663	0.79065084775352557	0.00061279921465634665	-0.0092890159054637468	0.00036197835208870118	0.00081642872820896991	0.80870539256582841	-0.0064868553876102067	-0.00096322933173859169	0.00066750688206432317	0.00502498635043843	0.78374326936463667	0.44909304844580322	0.00152971405155071	1.2120946635070953	-0.00046367247120971051	0.0096000449505285312	0.35925383042530379	0.00011228270829579605	-0.00115266309431895	0.0010056803023360615	0.0072268074431108345	0.0063193446837758573	0.0096007015607584949	8.6564631658744753E-06	0	0	0	0	0	0	0	0	0	0	0	0.0029434414464280796	0.075949975847245763	0.0062372369206592625	0.7193659740969286	0.96434593318861539
56	644	0	0	2022_09_22_15_54_51	0.81203774850906507	-0.0035199571397509953	0.001203545579848641	0.00066283713085434537	0.0028677297767267934	0.79063532395078673	0.0012712605718512326	-0.0068459240918237923	-5.7172606191157147E-05	0.0012238873876178461	0.8082732768307388	-0.0044486966610510969	0.0003887436038302049	0.0085159143495285462	0.0059162483504372329	0.77916401630644572	0.45268320500818821	0.00081665232006876865	1.0474694947933458	0.00064392204961088778	0.011756619335088092	0.49136772318317329	-2.9412282401025886E-05	-0.00040871075930026248	0.00070701946727505711	0.0065219691112389936	0.00978171851477089	0.011756656126319388	4.0944876930045448E-06	0.00081318392748370083	-0.50698530942726494	0.00079602032942731609	0.011810034869010768	-0.49267198400517032	2.3313132278670739E-05	0.00042976290066698569	-0.00069034190741118669	0.0065259472935258215	-0.0098432177426577942	0.011810057879171755	0.0035322245022689743	-0.0099669490735450842	0.012769504562267537	0.30358963606744377	0.95951699011163349
57	643	0	0	2022_09_22_15_54_54	0.8105557997549091	-0.004186219171832626	0.00076747595059152454	0.00032838092819039035	0.0034257782483571703	0.78922260418507362	-0.0013450353979585288	-0.008353030384934873	0.00062219520046397829	0.0023392334242802134	0.80641607022077766	-0.0071382816526601922	0.00070501916288086849	0.0023113522174464129	0.0055679672514929758	0.77529900785963612	0.45814132221013187	0.000977804922345417	1.0382647076647937	0.00063539711224793317	0.010531016019648272	0.35200709021035331	0.0022989850736832205	-0.00047369650988860704	0.00085540287741056814	0.0080272672349248359	0.0068165445164827254	0.010779036634834616	3.72771274661871E-06	0	0	0	0	0	0	0	0	0	0	0	0.0042955979865109848	0.089831583167635565	0.0074376729775281775	0.58866361195048067	0.9565029429116
58	642	0	0	2022_09_22_15_55_00	0.80956356543570085	-0.0046948476895771873	0.0016674670161251914	-0.00062107431511147836	0.0025386518951143423	0.78624547200145833	0.00023385373559265516	-0.0086889519063589483	0.0002814159931164088	0.00010416126143940355	0.80672588343400942	-0.0050773590454870291	0.000359575508839625	0.0087579635427710873	0.00723523645002197	0.779456005230123	0.4577378667995049	0.0018104079646000437	1.2053132486642861	-0.00018718936004781625	0.013578515704132297	0.48118208772846738	-8.659724928009499E-05	-0.00134790259720653	0.0012086089469845751	0.0077612307159921658	0.011141785606468434	0.013578791839149397	1.2927930589781051E-05	0	0	0	0	0	0	0	0	0	0	0	0.0031550358940432436	0.055200894632120759	0.014032304889216031	0.34523670000321638	0.96281013438472351
59	641	0	0	2022_09_22_15_55_03	0.80954323415794172	-0.0045584352915727586	0.0010255955510963934	0.00065286738141360438	0.0033954138190256714	0.78775196195275921	0.001215214664774026	-0.0081738920774691078	0.00035475523479559074	0.00072964166904822215	0.80674271782815243	-0.0047407696673155576	-0.00040829984867726279	0.007350806233017977	0.0046304249142110438	0.778976751343741	0.45711310759343243	0.001124140514096606	1.1398700428757933	0.00013044950123517336	0.011531363242432488	0.51662520452349725	-0.00030374961109975871	-0.00073185189078596447	0.00085327879698630189	0.0059043988232053909	0.009905070053535912	0.011535363108943141	7.5606152283500752E-06	0	0	0	0	0	0	0	0	0	0	0	0.00421706452681245	0.0520514996451364	0.010731540078632033	0.28106498209464059	0.96224230958338519
60	640	0	0	2022_09_22_15_55_07	0.81069300737368433	-0.0054991247712328478	0.0016415641229775041	5.6988069801678262E-05	0.0026001838759507358	0.78808034125700677	0.00041119734643297218	-0.0081699268904887167	0.000531540021727891	0.0014871129228014293	0.8100539069195174	-0.0045619488544586364	0.00024273254952984354	0.009005397810564638	0.0032908541424821695	0.78035966188655292	0.45325627663901119	0.0022553672619251238	1.2525522339946376	0.00016346329411555836	0.012007391644564415	0.57378513059405711	0.00068167672612118953	-0.0018137393937917475	0.001340533810678259	0.004931483908807769	0.01094796422003312	0.012026725957836182	1.7747290973911389E-05	0	0	0	0	0	0	0	0	0	0	0	0.0032736900202145862	0.10082288832729858	0.011826736088711846	0.17517769459132548	0.96258343761296383
61	639	0	0	2022_09_22_15_55_10	0.80833077584521573	-0.0039568194730123752	0.0009499916408588706	-0.00049547594818356237	0.0030967241722652185	0.78639698265786084	0.0015506396847555584	-0.0070628658374966421	0.00014207296954601761	0.0011930224302330341	0.80315310888550784	-0.0043182400623993705	-0.00066800106722648	0.0072974443859780214	0.0065975864612799247	0.77577282692773164	0.46301869516407024	0.00086760247745737819	1.1215514612965143	-0.00075351434784693382	0.011491459791316041	0.46303446409897175	-0.00022967590098584912	-0.00054033613656776468	0.00067880108898645886	0.006906144175730617	0.00918470580690832	0.011493754789229106	4.6507244106125535E-06	0.00085980939394411529	-0.444547259534447	-0.00061259054100716972	0.01149884869372728	-0.46307037596405731	0.00022244932913669503	0.00054177913339716716	-0.00066764329138392555	0.0069099246407670128	-0.0091911078081020475	0.011501000173257408	0.0038350407989625156	0.02292316127231506	0.012170420484079554	0.36753659692451762	0.95972199761484955
62	638	0	0	2022_09_22_15_55_13	0.80725291743359662	-0.0045341360464409937	0.0014667973165499516	-0.00027390700286842885	0.0022783684214486878	0.7848348523847033	0.00010707040937541115	-0.0071964243782745331	0.00036694891113252329	0.0014669304822393747	0.80644895305014852	-0.00642713444880843	-0.0003048766084115266	0.0015040381429398881	0.0017365201184226921	0.7776616315542858	0.4614640430200847	0.0018164916253207767	1.2334591030792521	-0.00037621087550855756	0.0075830480584242257	0.41211585712184462	0.00085542544564034108	-0.001418517104877988	0.001134659000770314	0.0051498079987204581	0.0055661562529887906	0.0076311447731923152	1.2026956448266958E-05	0	0	0	0	0	0	0	0	0	0	0	0.0028587437385241866	0.0798432237540397	0.0028458366243095589	0.42850839854667727	0.96334322832379859
63	637	0	0	2022_09_22_15_55_17	0.80808521153739588	-0.0038245880481068261	0.0013840230707968908	-0.00035525509577994529	0.00341666413747204	0.78816990411682	0.00011168110907200508	-0.0071588405473589157	0.00072262438124316112	0.0010388350772629449	0.80476831920471414	-0.0070355173162684626	-0.00047132666420203744	0.0086863477585863626	0.0056980920581861166	0.77550602121264345	0.46119269483918074	0.0013293250937620738	0.88240803140850366	-0.00054261168408854289	0.012941465217631384	0.44947808576685772	0.00059309719751177669	-0.00025630020078425087	0.0013043831538254007	0.0080551211033675855	0.010128995309962637	0.012955048678598598	2.2883521675711787E-06	0.0013182229989427761	-0.67973338484351009	-0.00036861435399878636	0.012962439136207154	-0.449890952285128	-0.00060339512977786256	0.00027651053952751755	-0.0012888963482266089	0.008059795691866805	-0.010152069826653093	0.012976475409082181	0.0043216304677508	0.10421419022415954	0.012855696208274923	0.29028467482847675	0.95968347166907064
64	636	0	0	2022_09_22_15_55_20	0.80797539561307063	-0.0042283805921407977	0.0011361651755045703	-0.00047900683815488559	0.0023037827970837643	0.78694641197618087	0.0013177332622423511	-0.0066359682649776248	0.00090086885490567466	0.00079324661251201577	0.80604979010562106	-0.0053369287382045907	-0.00017295109308508721	0.00831709234742276	0.0077268457702955994	0.77715118755615431	0.4601905688394754	0.0017478085158562416	1.1663239139692367	-0.0004305474474175862	0.012619861630274166	0.42938637392376272	-0.00032949330825101514	-0.0012064463229966103	0.0012646429843349294	0.00824540164506275	0.0095537562915778123	0.012624162285373566	8.840265360586486E-06	0	0	0	0	0	0	0	0	0	0	0	0.0030615501395563393	0.18637878150583473	0.014050492439888094	0.37431268250579214	0.96185006594968436
65	635	0	0	2022_09_22_15_55_26	0.80784998888240955	-0.0029538431453747806	0.0013274506765535165	0.00035991172147614058	0.0032334443127731592	0.7878298750604168	0.00015569706071240098	-0.0074239360511973744	0.00059643622423040811	0.0018458524304796624	0.80682477405802078	-0.00585707052703409	-0.00070641610701921984	0.0021810364311439911	0.0064044114682472062	0.7721249090523209	0.46250465875869695	0.001199186992609638	0.71351660003371753	-0.00022940309702406677	0.009903718575130973	0.33510679681638972	0.0010482850870673934	0.0001718056330167958	0.0011868160210023481	0.0077614353990169841	0.0061517283882076843	0.0099590432893507472	-1.2923601386947597E-06	0	0	0	0	0	0	0	0	0	0	0	0.0040700539638814986	0.091204058050157966	0.0083748279196225878	0.62128146041723042	0.95577758207373231
66	634	0	0	2022_09_22_15_55_29	0.80742440625568523	-0.00392085954113949	0.00153665646085832	0.00063265149072410309	0.0021247299268946783	0.786066996431663	-0.0011107915823923475	-0.0064687776925471327	0.00016890758199653765	0.00045661196378712096	0.80428311603919833	-0.0066040169538428605	-0.00017272311866221458	0.007587694602250279	0.00415588918133735	0.775451423996758	0.46329731918039896	0.0015455466050096906	1.1952938326207159	0.00027767628564442118	0.011291712096988826	0.46148476977178038	0.00099644040138030022	-0.0011297999165860732	0.0010546404395523066	0.006814039203608839	0.0090039786657324771	0.01133559242187133	9.46602258915517E-06	0	0	0	0	0	0	0	0	0	0	0	0.0026397927500357069	0.0396645974849748	0.010714653803104834	0.2505433480777276	0.96040126851354757
67	633	0	0	2022_09_22_15_55_34	0.8081542961977739	-0.0042968842041076509	0.001326534427569223	-0.00016848152771741789	0.0026559297858999818	0.78660203094710957	0.0006483516482079099	-0.0062315251952553474	0.00051474398526616576	-0.00033561914852252766	0.80646519470345424	-0.0057492175265923366	0.00058542086890423048	0.0088470082105517461	0.007169855025062853	0.77724623144417115	0.45997721696807459	0.0015370109216461397	1.1512460978415176	0.00024445167614613563	0.012628832414919244	0.4343381148090627	-0.00061293255753358143	-0.0010269267859679568	0.0011436013070651144	0.0081561770651654049	0.0096417936010778013	0.012643697816865116	8.70645962912048E-06	0	0	0	0	0	0	0	0	0	0	0	0.0033475675129732846	0.095717986366750191	0.014090816050589178	0.34053332881958781	0.96175474794971727
68	632	0	0	2022_09_22_15_55_38	0.80851154897094735	-0.0047375040086015258	0.0012989105483375632	0.0011827385156424988	0.0022665146056162987	0.78833421485972477	-0.000924613312280027	-0.0078115212282642331	0.00059444913574544455	-5.0788936356751584E-05	0.80926118177008832	-0.0080792277819719763	-0.00015933858221627272	0.0079182365296312437	0.0084525896954018419	0.77627523357318629	0.45752467291583376	0.0019397456238189877	1.2489109366541626	0.000625982316487012	0.014489400106698316	0.38357197177228314	0.000548362822548582	-0.0015514825861801264	0.0011642658072385105	0.010430860316113415	0.010056831932458626	0.01449977300640057	1.3704295323643308E-05	0	0	0	0	0	0	0	0	0	0	0	0.0028981313725675128	0.12824870885075176	0.014325196894490955	0.40901357651293524	0.96012881270676886
69	631	0	0	2022_09_22_15_55_41	0.80752046088830887	-0.0051210703041755018	0.0010063563590573003	0.00075100439388965884	0.0024253713987410731	0.7858490936678072	2.1707908537515536E-05	-0.0063957574440040134	0.00014762066552737098	0.00035882898163884757	0.80657652089669685	-0.00758942968322133	0.00057988801408367691	0.0088897326568987134	0.007876960967895667	0.77547063766372093	0.46190576419346352	0.0018376239203734309	1.3712562355231055	0.00082157520694687821	0.013835223919705519	0.39307318239577788	0.00021981157203684583	-0.0016932212240761096	0.00071404730870357506	0.0097756582754958236	0.0097902975536559543	0.013836969973068275	1.51053178939469E-05	0	0	0	0	0	0	0	0	0	0	0	0.0030090379657171746	0.030395093170600858	0.014708545920373737	0.36253384272755007	0.96031082210680863
70	630	0	0	2022_09_22_15_55_46	0.80869521551500456	-0.0047094431978711	0.00062316690124570424	0.00046216036978296437	0.002183329048178583	0.78791391513157416	0.00056889046554467492	-0.0075644729741079749	-0.00019988107134732316	0.00061607695914789947	0.80735662775884454	-0.0053605097018669416	0.00029440102212486061	0.0072840550658683128	0.0058929390932049358	0.77857204999659746	0.45741379396945503	0.0016043165729917573	1.48876424094661	0.00045790259916310297	0.011837022961387427	0.46415280164059575	2.7534368573207827E-05	-0.0015827732250582238	0.00026203164773516468	0.0070926421902089715	0.0094767895064774357	0.011837054985504879	1.2730423312381654E-05	0	0	0	0	0	0	0	0	0	0	0	0.0027111071607646879	-0.045647139194277181	0.011585726653372397	0.34010810068383135	0.96275090424613974
71	629	0	0	2022_09_22_15_55_52	0.809596364916884	-0.00506227953933132	0.00115346679435604	0.00045594843912837263	0.0021413333284855478	0.78786376997547536	-0.00031271139632512487	-0.0074553751498761941	0.00056858475529346451	0.0021723031857090115	0.81051593660139643	-0.0056458610207077977	0.00041214887007271547	0.0090515504314300117	0.0071386178101258873	0.77641265719949426	0.45630699512175743	0.0021148062206545011	1.3082439251508926	0.00052554426100673486	0.01326950813766856	0.45940597592556487	0.0015559483680034662	-0.0018298813564041764	0.0010601601635618018	0.00805147233430159	0.010547684080670422	0.013360419961196758	1.5072176177778941E-05	0	0	0	0	0	0	0	0	0	0	0	0.0027365925567822431	0.1297696844115209	0.014238961079457912	0.33389472965339928	0.95901203469361362
72	628	0	0	2022_09_22_15_55_58	0.8058323265677616	-0.0044635824432372948	0.001415064439744929	0.00091263480856564429	0.0027860333051855689	0.785402028775836	0.00057478747805279581	-0.0060135437496648793	0.001009793919558116	0.00054515374266924711	0.8042731241025729	-0.0043515977961414778	0.00020835870729393719	0.0082378105914995923	0.0093596091749121382	0.7775019508595693	0.46338088903690416	0.0018380119818648731	1.0918625292991371	0.00068677217951749006	0.012577882879592002	0.40536999907461785	-2.3538195679248715E-05	-0.0010573449350764462	0.001503432650219831	0.00866568677886021	0.0091164143380728889	0.012577904904211569	9.1640508060167938E-06	0	0	0	0	0	0	0	0	0	0	0	0.0036774244207961864	0.17386078615966744	0.015472837488256435	0.42452996106227847	0.96484333679084533
73	627	0	0	2022_09_22_15_56_01	0.80440695424089437	-0.0042295003828804034	0.00081385582676037451	-0.00043543229426383913	0.0028438679365990118	0.7845498299457474	0.00068658366943113969	-0.0075739353384557933	0.00019034771882720728	0.000728388100457014	0.80160642398826809	-0.0063066191819480151	0.00058456639265592352	0.0090711836576955231	0.0068730753681255528	0.77478271867656245	0.46820213399775684	0.0010723009148325517	1.2578039251671447	7.2679323382776259E-05	0.01355309458038218	0.45322773469764083	2.9672205111598668E-05	-0.00086897820745882579	0.00062825641812270659	0.00835602911159192	0.01067066774813147	0.01355312706147703	7.58479263377299E-06	0.0010809246500064198	-0.3025353363809386	0.00021526067604039448	0.013593968736721633	-0.45420941537462112	-2.939649244243735E-05	0.0008890193409596467	-0.00061485177920469331	0.00836019997616161	-0.01071928366886298	0.013594000521139208	0.0035432700387333623	0.033416500535339955	0.014148222656830743	0.32419984146010727	0.96317257650726329
74	626	0	0	2022_09_22_15_56_04	0.803444266889912	-0.0049255448742814324	0.0007543188507676276	0.00015658183329199	0.0025668388029715474	0.78221918846223215	0.00051410687766068486	-0.0073991803481988526	-0.00023414424424238802	0.00098328282604312478	0.80127805119578088	-0.0077816270991257945	0.00027309664373048359	0.0080024086275758358	0.0035772594952625117	0.77522853029244521	0.47022527543122217	0.0015225397722004061	1.4633197176455874	0.00025185773137577242	0.012230586896792794	0.47064426509172014	0.00031108225846764156	-0.0014875006111506647	0.00032476035743061874	0.0072007210100312261	0.00988619607208427	0.012234542411203328	1.3309893363991044E-05	0	0	0	0	0	0	0	0	0	0	0	0.0032080580790851466	-0.045483580352581904	0.010909999293005217	0.21018768385194986	0.9648815259996959
75	625	0	0	2022_09_22_15_56_08	0.807126316163085	-0.00523447551585006	0.0012140651012408235	-0.00090923264448393155	0.0028122549802997768	0.78620755237403506	0.00023528208285090698	-0.00744542461215916	-9.1337611542798643E-05	0.00091843618464740534	0.80852676896675513	-0.0062850289724612814	0.00010925298685790227	0.0069009426677493647	0.0046037815305511815	0.77702412179531111	0.45974085004188925	0.0016699492568152635	1.3557488502051918	-0.00052523758068272793	0.011458003963966072	0.46419637805703734	0.0004331767573490072	-0.0015178605693483699	0.00069629721553033156	0.0068647377629065072	0.0091739430064061087	0.011466189294677182	1.5662142753220103E-05	0	0	0	0	0	0	0	0	0	0	0	0.0034861183235841194	-0.016233505981094489	0.010278007475421265	0.29415942835626652	0.96270448160967714
76	624	0	0	2022_09_22_15_56_11	0.80811708161947882	-0.0046041018649233753	0.0012088101801717	-0.00046590333827078485	0.0019660772327168034	0.788386013069717	0.00042236477714634396	-0.008615783885324824	-0.00035850426957567439	0.0005518297600265302	0.80744055704427031	-0.0063443631112735524	-0.000696067600008179	0.0019548367282663315	0.0049685206175853359	0.78023925623461754	0.45638248877865384	0.0017362221201717683	1.416935405899973	-0.00074523234538677156	0.0098036243259176058	0.37865877050064606	6.9284836512302917E-05	-0.0016546649435130087	0.00052588133193986076	0.0071241114918584193	0.00673484115442185	0.0098038691501005845	1.273552076280062E-05	0	0	0	0	0	0	0	0	0	0	0	0.0024730273976274154	-0.090181685701440792	0.0066070245074110615	0.59797702627867166	0.96550273961664845
77	623	0	0	2022_09_22_15_56_17	0.80335252315161343	-0.0049432544040066253	0.0012264154379418154	0.00042397501459189648	0.0026455306214322231	0.783124475931384	0.0019555230055601481	-0.00745771809722135	0.00033024715688008622	0.00033714021565869271	0.80454956937956013	-0.0073042806344863166	-0.00034315146797985239	0.0068032729439457167	0.00458424619881833	0.775948179299509	0.46720563869423226	0.0017452479607402813	1.2762003739283305	3.2032439058592361E-05	0.01183370743610674	0.44128733870942322	-0.001011193139894607	-0.0014509817018970455	0.00096981572745963632	0.0075163524120335553	0.0091400808585857321	0.011876832206002486	1.3531385791207065E-05	0	0	0	0	0	0	0	0	0	0	0	0.0033186721717629376	0.062094839671192517	0.010211765677540842	0.29647256385839665	0.96588752376777864
78	622	0	0	2022_09_22_15_56_20	0.80555308298168515	-0.0047432736998114745	0.0013129840902818067	0.00024689818434567545	0.0028019737746565907	0.78585999794148009	0.0011001149025040651	-0.00821494462248336	-0.00014364352412688075	0.00019875480690091009	0.80507360785915749	-0.0049013865293183294	-0.00035531742151923874	0.00882395767679718	0.0048757363909636055	0.77695449128780436	0.46310999861065616	0.0014217171821205648	1.3025440325467828	-9.1239449903853279E-05	0.012527457338819305	0.52762883420401763	-0.00056410303069858944	-0.0012219667068997897	0.000726689144796675	0.0061760811664082526	0.010899229734337879	0.012540151498493987	1.1853006657311482E-05	0	0	0	0	0	0	0	0	0	0	0	0.0034828906614202183	-0.025610140673422974	0.012514904941534649	0.25240198088672861	0.96449819099689171
79	621	0	0	2022_09_22_15_56_25	0.8034781384081362	-0.0047422732992727142	0.0010013302084150753	0.00039815702145745317	0.0019992977498866061	0.78214709496754831	0.00092787745062173656	-0.007201552637995403	-0.00016666500766968271	-0.00041104554703268235	0.80611058958729331	-0.00617120987501472	0.00035489130523407795	0.00900861575039498	0.0038937712751896509	0.77613641302648451	0.46665906934093704	0.0018068506053214328	1.4245852692339662	0.00045841672612702625	0.012191405857360307	0.51102217843676534	-0.00083146223605566	-0.001730147007612018	0.00052086509002006217	0.0063593158188048979	0.010401417167654463	0.012219726111041355	1.3869227427411651E-05	0	0	0	0	0	0	0	0	0	0	0	0.00249693472983573	-0.04158473829348356	0.012214523663162988	0.20398821274525419	0.96597079114582807
80	620	0	0	2022_09_22_15_56_31	0.80376306984194568	-0.0049252003421380542	0.0012532718843256718	-1.1250145427267228E-05	0.0026372322124849118	0.78397334932543039	0.00023090791615450334	-0.0074360610446351774	-0.00011846353913644126	0.001113554999525355	0.80598150654322609	-0.0031976385845699467	-4.4539305556016912E-05	0.0081714096257202839	0.0045752704476953558	0.7712880646658703	0.46853723188914981	0.0016044986684028376	1.3435995398684608	-5.7139755055266489E-05	0.011176043923592526	0.557242950725668	0.0005530314372178155	-0.0014416859597531384	0.00070424255079990135	0.0049246012672770146	0.010032559999342293	0.011189718564495741	1.3699060953596041E-05	0	0	0	0	0	0	0	0	0	0	0	0.0032844150731608751	-0.022444735303245412	0.011651563730836945	0.25521067054910951	0.95959629598003138
81	619	0	0	2022_09_22_15_56_36	0.809793664163359	-0.0047507435620356758	0.0014212239892222175	0.00056018336761163949	0.0020478753083246763	0.7881248761823012	0.0014380447156259598	-0.0077308348419752463	-1.930096836724451E-05	0.0001705885571332105	0.81023469214542154	-0.0059285702184458987	-0.00042673062387405208	0.007663162985177537	0.005796861202855527	0.78007497493292421	0.45385262484718419	0.0019029493127042136	1.3346669774748894	6.6433549752316985E-05	0.012270751089486349	0.46331915422793879	-0.00079164880215244087	-0.0016946583442336396	0.00086564957288774638	0.0073688976834875618	0.00981176228974296	0.01229626122551403	1.4311822411192443E-05	0	0	0	0	0	0	0	0	0	0	0	0.0025289976342626631	-0.0047122978700741228	0.011865650596998191	0.32381072721157084	0.96330091164501919
82	618	0	0	2022_09_22_15_56_42	0.81526022084218552	-0.0033399846418141121	0.0014629125616296846	0.00091454522255427417	0.0027020904101688111	0.79632480669328276	-0.000571692518408509	-0.008060368664667408	8.0290264302200973E-06	0.0013460994030823263	0.815347484302373	-0.0056686582127165822	-0.00071753648554628814	0.008379304631554646	0.0064405822117715979	0.786577377998164	0.4380101781125384	0.00098209944122741176	0.99617396529370106	0.00010677613405949516	0.01284244429910591	0.4708046150959096	0.001189704742772835	-0.00040185222210162058	0.00089612170158477036	0.0075576207012552727	0.010383195313177714	0.012897432804655898	4.3586887392716852E-06	0.0009514664310360739	-0.56385866863457812	0.00023805316376237015	0.012874360693179921	-0.47151706946121907	-0.0012038525517434145	0.00040791569739285523	-0.00085958894432689424	0.0075615635458104683	-0.010419785026610021	0.012930522967940443	0.0033144047383149426	0.0014857021012168173	0.012963383503185412	0.32765893930379192	0.96481756117771644
83	617	0	0	2022_09_22_15_56_48	0.8150405863640261	-0.0037044308540619014	0.0012373221903536306	0.00075322705763945449	0.0024022197765711786	0.79456819693990144	0.0019521106004558712	-0.0092453539440864214	-0.00034837323555502039	9.7844200245215422E-05	0.81502929000422	-0.00501990528628923	0.00019515255464426176	0.0086579616015673051	0.0054330951168616495	0.78549490192199911	0.44013089813472661	0.00097787212327549687	1.2740764952002794	0.00057411247038620882	0.013071689453800854	0.52411341003310008	-0.0011540113019830362	-0.00081067757457220784	0.000546841622012307	0.0065241895160474883	0.011327136281307139	0.01312253052050987	7.0238740038301791E-06	0	0	0	0	0	0	0	0	0	0	0	0.0029781941707843376	-0.072008682425023132	0.01254107881417778	0.28020681438587058	0.96374943170151428
84	616	0	0	2022_09_22_15_56_51	0.81594408947426578	-0.00463350721496051	0.0013163073950505405	0.00016370563457751913	0.0014875324514152242	0.79490791126585381	-0.00062470192733653218	-0.0075657254956205356	0.00036155451976112833	0.0014667674843253933	0.81685492905266122	-0.004994937260897051	0.00030937725211591197	0.0090762584091993136	0.0049769366156430708	0.7816572793709321	0.4407052264682349	0.002206399890060105	1.328983415297625	0.00027889806983984552	0.012259458247460407	0.5185483514801823	0.0013020474787651419	-0.0019533584032995757	0.0010259587823670965	0.0062366553322133391	0.010554546261606887	0.012328408013940148	1.364697155290807E-05	0	0	0	0	0	0	0	0	0	0	0	0.0018761593066414445	0.11921652986725266	0.012686223927252849	0.25078650968677474	0.9579789711750647
85	615	0	0	2022_09_22_15_56_54	0.81610808666929757	-0.0050147888262819032	0.0020466232175789024	0.00092965742822411065	0.0023035855032141586	0.79566642986044289	0.00021697709365079497	-0.0089433003022344245	-0.00021183000111318947	0.00061135703726941269	0.81789434765201674	-0.0084515702277441832	0.00020540813286264593	0.0079236806502021653	0.0047809437364954134	0.78401042314384584	0.43797214275800578	0.0020240569348084847	1.2771027340060712	0.00069172297308509718	0.013497520376602758	0.456211619387695	0.00025528544053848021	-0.0016848078067122588	0.0011217081303921026	0.008258198599637152	0.010676385727658853	0.01349993433217205	1.6861709117165652E-05	0	0	0	0	0	0	0	0	0	0	0	0.002834556630993813	-0.045849379599525841	0.011339556499738794	0.27144838431180068	0.96066983767254555
86	614	0	0	2022_09_22_15_57_00	0.81415028424094416	-0.00450049850187253	0.0014306240548252846	-0.00018301846604378615	0.0030454061468094427	0.7953716596144571	0.00082715354039171528	-0.0079528940890303927	0.000419939666966207	0.0013400267533502	0.81717556953661863	-0.0055457390231510254	0.00048203691614390556	0.00781758941797586	0.0055201316764544629	0.78256420294403339	0.4407352129641583	0.0014508437116217846	1.1212458118152684	0.00016602572533077917	0.012147508144921449	0.48279850450862921	0.00032023229067722724	-0.00090288021488769293	0.0011356737177186189	0.0069110332704875026	0.0099899736368594966	0.012151728389448365	8.7052312541273169E-06	0	0	0	0	0	0	0	0	0	0	0	0.0037759897661071178	0.068514340626996934	0.011754692974340885	0.30740972591043059	0.961203623080032
87	613	0	0	2022_09_22_15_57_05	0.8162433341400096	-0.0047909298111815657	0.0013578599521067672	0.00045974985997645893	0.0031003498242699562	0.79631599947818421	0.0014537416822188406	-0.0092504793510831754	-0.00020300499879491224	0.0016910387069288906	0.81848319815100234	-0.004962153380974851	0.0004604417953996961	0.0081238958160419344	0.0053741869079506994	0.78533196371058289	0.43628626621251143	0.0012650080569345541	1.2742457113957035	0.00055040995253388106	0.012726064358441728	0.52035317076701926	0.00014451435234751086	-0.0010489589527433341	0.00070705763525256082	0.00643443786007262	0.010979559348173539	0.012726884868389252	1.0739453547202504E-05	0	0	0	0	0	0	0	0	0	0	0	0.003806449346792602	-0.032692378990170474	0.011933468801163694	0.29221841226615008	0.96212971164782035
88	612	0	0	2022_09_22_15_57_08	0.81825339810982367	-0.0034074545643238046	0.0017190106342620842	-0.00037247746113558855	0.0032401100623896846	0.80068013855306219	8.6279616051571781E-05	-0.00899520942175421	8.6932962368426608E-05	0.0012033743473737152	0.81836325152268674	-0.0041421236703919305	0.000658148694445929	0.0077405572821307349	0.0053529287006224072	0.78527649939364286	0.43244166387135186	0.0011084928309371422	0.83090360282427378	0.00015902487472815611	0.012095803292385953	0.52984427339177331	0.00068592985453044	-0.00010074569313559554	0.0011039051868496986	0.0059165866550725124	0.010549998087256353	0.012115236566135678	2.2083906003877853E-06	0.001086339237322717	-0.74614327261420255	0.00036871482004897541	0.012137201769278815	-0.5306000895800187	-0.00068628222458472048	8.5200666803998E-05	-0.0010829929754726281	0.00592082738419308	-0.010595068186414569	0.012156588751782538	0.00396121308707309	0.013411907277708388	0.011501531760882162	0.3025137949704102	0.9596984274158129
89	611	0	0	2022_09_22_15_57_12	0.81734601099108439	-0.0039644800625010055	0.0014957731150058277	0.00043675614252335532	0.00306192144681358	0.79753841568323813	0.00063997116779492263	-0.0090411708115102647	-0.00024289121301969663	0.0005824440486409141	0.82023282832235833	-0.00632893042750049	0.00053482645262010629	0.00689137730449973	0.0057076505600314751	0.78704009476166359	0.4326938941504338	0.00094774498630578546	1.1004789545646561	0.0005875656467709266	0.012533565076426615	0.46537754540350657	-3.7291955911618855E-05	-0.00055848272365975117	0.00076571378885412493	0.0074854024716058789	0.010052810719549906	0.01253362055493131	5.8332821836761644E-06	0	0	0	0	0	0	0	0	0	0	0	0.0037579435641694236	-0.039580318025156429	0.010947740851670421	0.345859672957369	0.96292155852981665
90	610	0	0	2022_09_22_15_57_15	0.8162376706966219	-0.0043415550403348279	0.0010153527375217132	-0.00028256865753722293	0.00411508996398674	0.796820856180935	-0.00033876663542338476	-0.0086508347861487846	0.00033700239881448874	0.00078702542049816	0.81581327254656444	-0.0048271715927632654	0.00041657238368178858	0.0088602256057295336	0.0086133131357950254	0.78659321384789038	0.43678719729906745	0.00084001979315819679	0.86808917234650085	5.5456955124993967E-05	0.013877378498952464	0.46094031140206115	0.00068784052101939874	-0.00013829174323951076	0.0008285581733646208	0.0083864170590887289	0.011056656045758759	0.013894414654297041	1.7442077995385281E-06	0.00079555764688037393	-0.69624226036722292	0.0002006352971377547	0.013924609937559434	-0.4620222268601919	-0.00069038937943781723	0.00014110678704485076	-0.00078294370433621655	0.00839093425412484	-0.01111246976401436	0.013941714364037856	0.0050584117100616593	0.040855975243966641	0.015138839675312725	0.38563422662130237	0.96368158697768591
91	609	0	0	2022_09_22_15_57_18	0.82027848487776978	-0.0040415622208570057	0.0012914026849431557	-0.0010396927285811369	0.0036763339962465618	0.80181254063591223	0.00050222869724097672	-0.0091509366583139642	-0.00019754600892153419	0.00065675421392342862	0.8226453545790201	-0.0049088234477964923	0.00041346865016555438	0.0087365117944524576	0.0078364479174709237	0.79198626360623181	0.42361262544335254	0.00070490852697812647	0.94446127701057192	-0.00041210635506748748	0.013715394772142692	0.47893543545295159	8.5515954930768883E-05	-0.00022048647574947258	0.00066953845701202958	0.0078899570775313368	0.011218762457171124	0.013715661367001843	3.7124783100765332E-06	0.00068284222263267891	-0.62492058836548925	-0.00026521613307366014	0.013744056305580378	-0.47945434187185842	-7.9659920070134857E-05	0.00021541833862073133	-0.00064797256145289125	0.0078947734307499417	-0.011250406046365106	0.013744287156263482	0.0044882777708893972	-0.026841441302909167	0.014307484580563848	0.36557114117463307	0.96550900481590252
92	608	0	0	2022_09_22_15_57_24	0.82248094018487528	-0.0058019116848268756	0.00086469844333098174	-0.00058227474723843153	0.0023442556725910692	0.80125941894733366	0.00023223741848318153	-0.0092023825852123216	-0.00022261785972246923	-0.00026475679935336258	0.82295809500628125	-0.0070595709265668652	-0.00063788253237315044	0.0070940670187809576	0.0040719229216804468	0.79199745652303866	0.42244012531298775	0.0021654893057979721	1.4802127889292467	-0.00078014879584586234	0.012332530272558713	0.48881093314554197	-0.00030086215538977694	-0.0021300490848164049	0.00039017282042471833	0.0068938351362810811	0.010225768432609528	0.012336199615769958	1.9299598265209694E-05	0	0	0	0	0	0	0	0	0	0	0	0.002863047735610445	-0.047339603565389507	0.00994506908147714	0.26053742121468826	0.96293715492667264
93	607	0	0	2022_09_22_15_57_29	0.81928630415763126	-0.0042449217659688175	0.0015454805767917944	0.00032713549320401093	0.0026117526320416314	0.79923864619825069	-0.00011772485296287974	-0.0099251130179153681	-0.00019784222622719531	0.0011651668788943267	0.81961252173131027	-0.00676366812481937	-0.00063260106406645526	0.0072208850043077935	0.0064952408570067366	0.79122773531568913	0.42815579312905294	0.0013024537691598847	1.2310168415099279	-0.00020883742699408873	0.013558296880962672	0.45936348971457241	0.00078760586189313491	-0.0010131136113953551	0.000818527110854767	0.0082276149575674085	0.010776537775293842	0.013581153754597234	9.2310565282108658E-06	0	0	0	0	0	0	0	0	0	0	0	0.003196971862779327	-0.037803179267033339	0.011854621420445518	0.36627149230496941	0.96575242537370232
94	606	0	0	2022_09_22_15_57_33	0.82082504016549274	-0.0048739136147823992	0.0014787313038555222	9.1586716644635223E-05	0.0037058866199056731	0.80126846982203159	0.0013870174302547352	-0.0085999713966930687	0.00026052603624171077	6.5438794621047882E-05	0.81982530803013076	-0.0061451709565585565	-0.00043235536128882496	0.0093459905680242112	0.006601039308953718	0.79360647790981764	0.42431036250325327	0.0012836373485564697	1.0840980723698441	-0.00023778590789383326	0.013741915230587039	0.47937582750677943	-0.00081241963965960153	-0.000722039005294431	0.0010613126388781546	0.0078953098325047454	0.011247413785106065	0.013765909337037807	8.2151048973319384E-06	0.0012952461729897327	-0.485254322786099	-0.00012047047692170043	0.013781953145088087	-0.48022758419942324	0.000810499593158665	0.00073165850741307168	-0.0010688023564600824	0.0078990858787606	-0.011293656395223308	0.013805764813436225	0.0045259741347595433	0.035092562564173396	0.013939734142378035	0.30746961751068996	0.9668399952197031
95	605	0	0	2022_09_22_15_57_36	0.81772442410269985	-0.0045458970945477959	0.00086590564535701548	0.00046387736224615312	0.0028365393249075404	0.798153531332989	0.0005133488894072043	-0.0084082949202720549	-0.00043713591935589253	0.002075645545087111	0.81776836468962943	-0.0063386958112461042	0.00029357946833440335	0.00812787868636367	0.00375273968803333	0.78663328458423631	0.43384464495815506	0.0010906269169724835	1.4500363992043861	0.00045100932924477526	0.012176168784944473	0.51436673401395128	0.00097477230655922315	-0.0010589721027771254	0.00026085466751564582	0.0062817369612304282	0.010430669538882328	0.012215124531869947	9.5512048517857764E-06	0	0	0	0	0	0	0	0	0	0	0	0.0035097703516885608	-0.076452988510213052	0.010947942621403884	0.21627544336774029	0.9619784629123922
96	604	0	0	2022_09_22_15_57_39	0.81661541307506991	-0.00500185859603983	0.0018335192475755415	-0.00028605062984482396	0.00248813788815749	0.79667876265309989	0.0003147992473085662	-0.0087804057346946	-0.00021754395801128846	0.0010573138534953259	0.81598412468010662	-0.0059300031306919543	0.00057828109673137794	0.0079088642742196121	0.0039927386308083413	0.791430317090564	0.43349919562021982	0.0018448895179355991	1.2872107652814306	0.00016148578514500828	0.012183678944567185	0.51996622094431011	0.00046636850220976075	-0.0015560243866625618	0.0009911636804786812	0.0061683349256713791	0.010506839528089902	0.01219260153552732	1.5135174293204711E-05	0	0	0	0	0	0	0	0	0	0	0	0.0030585143770770367	-0.043605331224721974	0.010849141915603296	0.2337574440447435	0.96915917140276819
97	603	0	0	2022_09_22_15_57_42	0.81658096430642413	-0.0054303520069367449	0.0011588071863911365	0.00013136259647193662	0.0040527420570443109	0.7968343990403246	0.0009251589879958488	-0.0092310610377695258	0.00019175374230790605	0.0017787202873967623	0.81813603092013443	-0.0053983221309733377	0.00070073748184633063	0.0093276967383626175	0.0066864795430025235	0.78920213131468542	0.43348683582373104	0.0011874785007701292	1.1858991670081196	0.00048584957730409933	0.013898605960475697	0.50002712441539843	0.00052628742713989221	-0.00085267349242853846	0.00082647026873384447	0.0075088143828269983	0.011695681006628942	0.013908566644357575	9.9072066226610129E-06	0	0	0	0	0	0	0	0	0	0	0	0.0049686143458812	0.023639654398075603	0.014054592542784459	0.31096987236798229	0.96647137982821663
98	602	0	0	2022_09_22_15_57_48	0.817642748622415	-0.0045987746746610162	0.0013147441892001378	0.00035754340444172397	0.0023600615971726374	0.79717609883706042	0.0018148656455888982	-0.0088814333274068857	-0.00028499793493613545	0.0015587619446429933	0.81689657323811482	-0.0050424392476601009	-0.0004845782646441016	0.0094096005717050381	0.0055722648633021992	0.79041600493687159	0.43262958602761037	0.0015260940146758369	1.3579872695462925	-0.00010036790194603218	0.013266939289700498	0.52538369399593154	-0.00015878732507202667	-0.0013899415493875235	0.00063009954048199722	0.0065924118015180059	0.011513113599535309	0.013267889490465402	1.1991066662669389E-05	0	0	0	0	0	0	0	0	0	0	0	0.0029073911654348555	-0.060088386879696365	0.01337473384204071	0.26732827520609936	0.96670092931000029
99	601	0	0	2022_09_22_15_57_51	0.81521316246915254	-0.0046062729079596586	0.0013028010347271297	0.00062699274498489825	0.0033224122241933447	0.79515734680659844	0.00038217640707875	-0.010105384505060934	0.00039294637149027228	0.0015444626718979036	0.81476600085384521	-0.0084949707014616588	-0.00051110730367369113	0.0079765312903369284	0.0070296395826577544	0.78517540113272177	0.43998939230269546	0.0013099582855405551	1.1148850050370298	4.6984684429297982E-05	0.014993141787514779	0.43374672939149872	0.00072297892275768947	-0.00080209498653179565	0.0010356806179691253	0.0096966696409746256	0.011435422971378142	0.015010562920266306	8.29580655289368E-06	0	0	0	0	0	0	0	0	0	0	0	0.0041039188777358257	0.058862262724065757	0.013042071882587389	0.36119077803311073	0.963153488290779
100	600	0	0	2022_09_22_15_57_54	0.816711174029787	-0.0048617307383193439	0.00095551009559977562	0.00025463858649353821	0.0027858886642000372	0.79654197437985552	0.00048686029372667795	-0.0084442726861784761	0.00036844263696766283	0.0011299118683870413	0.8162193975697607	-0.0061219365385686434	0.00015783066019186152	0.0064844795888261749	0.0048782335433556027	0.787416179158717	0.435931312966355	0.0015212147837738129	1.28988717975638	0.00023562637702982046	0.011651691270746917	0.47090557363511731	0.00039984105956642846	-0.0012873856012737303	0.000810390481191064	0.0068549748800398793	0.009421848484391062	0.011658549752937331	1.1693419704315957E-05	0	0	0	0	0	0	0	0	0	0	0	0.0034408086898637187	0.065745048588387811	0.0099356207916151858	0.32248375040157468	0.96413053255225623
101	599	0	0	2022_09_22_15_58_00	0.82194503667382235	-0.0050139452780443147	0.0011242326106284078	-0.00031682926165392826	0.0029511467947152315	0.8020511291138559	0.0010112341972153443	-0.00868850087803377	3.3652237623260487E-05	0.0014559931807187976	0.82310906051686206	-0.0067697045169044278	-0.00012778126426749806	0.0075979878216764132	0.0070467621541159637	0.79343622087007293	0.4212583929714121	0.0014527228343680734	1.3175664578821336	-0.00029784696733589535	0.013302889736356101	0.43688749963640322	0.00027121281352756623	-0.0012703586294799509	0.00070469325667287994	0.0085396120513479244	0.010200093203011519	0.0133056541262679	1.240870841463387E-05	0	0	0	0	0	0	0	0	0	0	0	0.003590676416060647	0.0057013055379127788	0.012607576534830437	0.3738880548058513	0.9653154231344756
102	598	0	0	2022_09_22_15_58_03	0.82306404558922375	-0.0044987494865951893	0.0014467280953966112	-0.00064004503731768844	0.0039965109293699222	0.80466110783984124	0.00065520678721736657	-0.0080947249328958363	0.00051162238583320728	0.00030896917596440519	0.82217186452966018	-0.0073490323522355542	-0.00015073073236772949	0.0087729896917362188	0.0052811733207421838	0.79432993479671143	0.41896078545789861	0.0012307179246020077	0.91153508643857284	-0.00051334878249234724	0.013122269551744451	0.46663818083403674	-0.00020145370406166431	-0.00030719516347572137	0.0011917624517804703	0.007810432331165594	0.010544719293984203	0.013123815824047504	3.9685323333335587E-06	0.001242849081573745	-0.6566932604520106	-0.00036906572672400055	0.013152717524909043	-0.46730201430256535	0.00020244220227575972	0.0003164002371653588	-0.0012019004657168606	0.0078145158431529946	-0.010579570899954323	0.013154275393776418	0.004895276515493271	0.0636623626756679	0.012441229518625965	0.27093743139599458	0.96508885189858851
103	597	0	0	2022_09_22_15_58_06	0.82088954747201	-0.003711971410336756	0.0013288874515309807	0.00090320515374136493	0.00433584926380938	0.80285946178805534	0.00076374958913088241	-0.008872581968923687	0.00042536039867818428	-7.2283449853965628E-05	0.81966249031930627	-0.0068156519448780628	-0.00055872039172945168	0.0077520920861890719	0.0066935599623439354	0.79117870818728475	0.42491666098823966	0.0011321985507327687	0.61450028665149525	0.00019039438882945597	0.013380871219857546	0.4467705017048032	-0.00051503010223715156	0.00037948975377112386	0.0010667057162423541	0.0083852095591472921	0.010427654350408669	0.013390779312968398	-2.8727479640882002E-06	0.0011509384826536551	-0.960345744230235	0.00034731832622975577	0.013426898136231777	-0.4479261120279423	0.00050692400466945044	-0.00039454093301429568	-0.0010812015737267991	0.00838984666268702	-0.010482941692928748	0.013436464025451581	0.005307247375650687	0.04889510807965515	0.012476715695221191	0.35612601441902625	0.9638065323450371
104	596	0	0	2022_09_22_15_58_12	0.818869074269897	-0.0045539075484091517	0.0012066757433015737	-0.00075613945593664788	0.0020440627650497724	0.79992852900193467	0.00057486106650365531	-0.0081507032604587453	0.00036808170333634487	0.00017796739753939318	0.820193569188574	-0.0044614241615291454	0.00030829599404540734	0.009006746106854497	0.003722089053991916	0.79218872251800576	0.42703970962163923	0.0018223724215909159	1.2923492991392227	-0.00029795485574939497	0.011909188531753445	0.56538473645449783	-0.00023959995641727367	-0.001547013509777832	0.00096321879318253165	0.00507288273756703	0.010774721908974829	0.011911598533528694	1.2340227784494463E-05	0	0	0	0	0	0	0	0	0	0	0	0.0025363508458484847	0.089082104897691208	0.011901210783384408	0.19594060375174494	0.96741804936805142
105	595	0	0	2022_09_22_15_58_15	0.82297482912271169	-0.0057720551375489652	0.0014677274321951289	-0.00047171423725598496	0.002154428546356339	0.80278192267989035	-0.00030402262805298959	-0.0079087925283343533	0.00011706339184074541	1.410478935821448E-05	0.82471842861829014	-0.00619377406135009	0.00035252859421200145	0.0081254533101785525	0.0050664310898511722	0.79385995887886762	0.41894783976854849	0.0024223029944231015	1.3663933383852733	-9.47888216591612E-05	0.012217958636390264	0.48245358824302104	0.0002008527321805612	-0.0022226958236136393	0.00096289930547363524	0.00695804410874055	0.010043113830947272	0.012219609447955684	2.0536487221446888E-05	0	0	0	0	0	0	0	0	0	0	0	0.0026217163807177352	0.027141394166470163	0.011635324412345931	0.27876931524211396	0.96462240494660034
106	594	0	0	2022_09_22_15_58_18	0.82674919014998416	-0.0042883725687684407	0.0014517902479719382	-0.00068645665958051629	0.0031795292815816481	0.808914718566961	0.00067180300603183942	-0.00970677423722363	0.00032785460673419032	0.0013021409805851014	0.82567308561048236	-0.0072751520401819914	0.00061532657325629836	0.0082590575053198452	0.0059002646656530974	0.798656374417842	0.40924428417617836	0.0012729681141864884	1.0645300727723541	-6.6299291531525127E-05	0.013800696645045447	0.47158054572623442	0.00038892969188760622	-0.00067430955309456917	0.0010797010912011282	0.0081042150746501035	0.011170538300027563	0.013806175943895559	6.9387135968783595E-06	0	0	0	0	0	0	0	0	0	0	0	0.0038662122177351584	0.051375527530508648	0.012277158368040156	0.31016233764050921	0.96602014726250207
107	593	0	0	2022_09_22_15_58_22	0.82426573078425747	-0.0042690304152638988	0.0012802696548737109	-0.00048727685192495921	0.0036393231461529759	0.80558323437793067	-0.000987114474423804	-0.006744917029130694	-6.4571685484922421E-05	0.00046691373661013612	0.82334267931266936	-0.0073175758223059852	-0.00038318018327756272	0.0079174468253308157	0.0045813597808499092	0.79383691852334692	0.4172761592299391	0.00083060478846230172	1.0271572767520674	-0.00055641188962506408	0.011756688447443115	0.44715728751291439	0.0009046193503209855	-0.00038614564145163796	0.00073538823637885867	0.0073603152949299165	0.0091676323011704117	0.011791440090981998	4.5115131825932912E-06	0.00082642380238216035	-0.53328652723272518	-0.00041905536956351813	0.011774717136066449	-0.44755664515724569	-0.00090984071752029186	0.0003992680839481395	-0.00072357535770931926	0.0073642663102247525	-0.009187575596775549	0.011809816838784364	0.0044159253569858743	-0.0088704558952549164	0.01109762776044633	0.26228316178768629	0.96308373486307786
108	592	0	0	2022_09_22_15_58_25	0.82285071013224076	-0.004203660426892711	0.0012403791376383604	0.00063654271964939436	0.0040058094051052991	0.80434418295051335	0.00081386955699578776	-0.00897888313464029	0.00026260657733213606	0.0012901515106388286	0.82234688562329694	-0.0056039617415552115	0.00077086532592966284	0.0080619845871067585	0.0074278330459274355	0.79508496867907574	0.418704222579318	0.00092081878746012207	0.85162310727130763	0.00084495029308225521	0.013350615773894474	0.46178335122047121	0.00028681031646843845	-0.00012160606067684876	0.0009127536389115017	0.0080501360756695221	0.010650551662020332	0.013353696181199897	1.4621742808176816E-06	0.00090318841919868247	-0.72427189807090342	0.00097566724587247065	0.013415143948888776	-0.46341102044435079	-0.00028931207510699231	0.0001101422323105269	-0.0008964474380778099	0.00805416365932874	-0.010728305314361416	0.013418263249996619	0.0048786589140586943	0.03273138100228231	0.013322137415474292	0.37224055801419631	0.9662566476381812
109	591	0	0	2022_09_22_15_58_28	0.82471539377515868	-0.0041559587024678135	0.0016475628857884055	-0.00057950824280157567	0.0038301127233042261	0.80710045035252376	0.00092456081605381832	-0.0087282297329031554	0.00060354668785429419	-0.00027347195160599378	0.8249375134107827	-0.0064697948426188021	0.00076026750451723378	0.0083832516176519274	0.0073515662792004912	0.79675541591459875	0.41323483929237764	0.0013837070336380913	0.85623419085363783	8.77408395921238E-05	0.013652404138435534	0.44840742150530821	-0.00073453578981742677	-0.00019537751578631735	0.0013698440718799688	0.00852049040736943	0.010667210599641184	0.013672149852371222	2.536694152934333E-06	0.0013905569174718102	-0.716620984218254	0.00022985326251669507	0.013694309172420352	-0.44941872452034531	0.00074377685665680834	0.00019067453598686933	-0.0013774221437362238	0.00852498415958214	-0.010717217399526323	0.013714492616292245	0.0047014696325732687	0.078147075230609153	0.01351992072673223	0.35996242311303589	0.96609742212695671
110	590	0	0	2022_09_22_15_58_32	0.825995638764228	-0.0043142750761913078	0.0015076221423747534	-0.00064882983048814436	0.0033888033830456817	0.80756841114542521	0.0011436984237254153	-0.0098064353411848864	0.00030386121290564358	0.00034132882639476047	0.82643379658935989	-0.00607671876107884	-0.00023236753110024357	0.0083929673280824964	0.0031283823482584775	0.7986068860078509	0.41011927937019388	0.0012350223513137334	1.0232854741137676	-0.00056625420376308223	0.012661560099643773	0.55368378998917467	-0.00048092509110349215	-0.00056567379875984087	0.0010978585344392571	0.0056599431011893856	0.011326082652364403	0.012670690316638006	6.2957186257183219E-06	0.001255255393511079	-0.56058072536597336	-0.00043253581737324597	0.012692017244558962	-0.55413999172691952	0.00048482251522359994	0.00054558009996926891	-0.0011304903615052082	0.0056631968125315764	-0.011358499178972295	0.012701273739568397	0.0041191490544178295	0.044713536514391292	0.010843938857414125	0.17839327182745987	0.96684152860982
111	589	0	0	2022_09_22_15_58_35	0.826727300374477	-0.00472179253575095	0.0012544559323684934	-0.00039325373143286874	0.003702682925191993	0.80948792103743139	0.00040434820693775655	-0.00857367689831609	0.00021587395064588119	0.00091975341637349464	0.82708756283857265	-0.006974958381545022	0.00037592937912795261	0.0071412322809844978	0.0061773357043036657	0.80124500006679444	0.40644117729527107	0.0010855717697733336	1.0899234499996584	-3.32115513115572E-05	0.012660639482213829	0.43967261779537409	0.00031583618203937056	-0.00062104367496286072	0.00089037678603916454	0.008073128424681825	0.00975276317446425	0.012664578342466711	6.9685952133448364E-06	0	0	0	0	0	0	0	0	0	0	0	0.0044863288418046064	0.029118055514199791	0.011421276676524386	0.35657586786587153	0.96917689751367841
112	588	0	0	2022_09_22_15_58_41	0.82565554541779063	-0.0047451757004034938	0.0011363162647488522	0.00046704088345882048	0.0041180007897995289	0.80770579426769828	0.0015075968076877833	-0.0098814757716191772	-6.4230748380109158E-05	0.0010670171756126268	0.82384705733122576	-0.0073817188064810935	0.00012930467165763536	0.0087382226953047568	0.0075057918847975143	0.7952009021085229	0.41391013897781886	0.0007557224113516613	1.053037021736174	0.00033967807400231995	0.014804142942856358	0.45068926084190142	-0.00027208924175343356	-0.00038547883521819048	0.00065001725409253317	0.0091864080822660933	0.011609158230405852	0.01480664313164877	4.9625024064912223E-06	0.00075553344034562928	-0.53153367120985529	0.00053466034065539393	0.014862509568920308	-0.452013388235004	0.00026748685729294518	0.00036733580531044273	-0.00066022358759546841	0.0091917287741744118	-0.011679311316522986	0.014864916410968215	0.0049881596551303318	-0.0077981457086498084	0.0139516584889603	0.35483669803214285	0.96311459000271438
113	587	0	0	2022_09_22_15_58_46	0.8241753260227429	-0.0055761814314715307	0.0012256652196911953	-0.00021826711979364285	0.0039950311575159053	0.80572539973875112	0.0006100785286378348	-0.0090428516721700568	0.00014615729500879439	0.001331826601071708	0.8226092181058281	-0.0065039539652206	0.00048401292765684639	0.0076345717048248293	0.0065301894977089214	0.79654992364256461	0.41595967961001057	0.0012780927873706747	1.2153085904645564	0.00013570276681709154	0.013150629162288036	0.45632664980028875	0.00044177856546082675	-0.00096844371268680566	0.00083404912834097273	0.0080435665674801014	0.01040384949134391	0.013158047562800536	1.1568033718566918E-05	0	0	0	0	0	0	0	0	0	0	0	0.004850550244318309	0.018284230299216036	0.012189633753723457	0.35379434717576846	0.966481158185733
114	586	0	0	2022_09_22_15_58_52	0.82534629962046357	-0.00499018124574115	0.0018123051648465324	0.000144466463053563	0.0031989382124493061	0.80571582422482513	0.00098458921381837329	-0.01121269542187626	-1.7721345491341994E-07	0.0019512362254194829	0.82705089519010944	-0.00466628323543537	0.00046871791614706479	0.0085166325766108941	0.0033352008133800547	0.79616251313556774	0.4128120158245604	0.0015519660858719043	1.1783680302070863	0.00034957207458841539	0.013258387173309698	0.59539518354650378	0.00059508443654838366	-0.0010979999048008342	0.0010968112603150636	0.00491788057329319	0.012312565983750447	0.013271735226563452	1.2096983534398595E-05	0	0	0	0	0	0	0	0	0	0	0	0.0038758739438571909	-2.769879299988906E-05	0.011081891230605932	0.18662649854394442	0.96464055572998142
115	585	0	0	2022_09_22_15_58_55	0.83135737321458869	-0.0063240711601441624	0.0014913512968228967	0.0005253678407593867	0.00280885293473243	0.81077064219743256	-0.00055412938104014344	-0.0097455034938109461	9.8018705032873685E-05	0.0015092128528414722	0.83191563516515388	-0.0071742470912050894	0.00055527792432478866	0.0075858253618693383	0.006421640560261458	0.80471888252169588	0.39777154902203965	0.0023434757358203641	1.3614013546484824	0.00063306680711155234	0.013565327973287975	0.45604509802247106	0.0012547700567952516	-0.0021409565104727841	0.00095298674945824683	0.0083032584703674767	0.010727256023659544	0.013623236433325936	2.2610036319389071E-05	0	0	0	0	0	0	0	0	0	0	0	0.0033806913275562784	0.017441095843402223	0.011955056276332952	0.35123850259723882	0.96795783431872329
116	584	0	0	2022_09_22_15_58_58	0.832416446197105	-0.0051280756096385924	0.0018044808864680587	-1.8229096091533173E-05	0.0033238726336992561	0.81279654375720622	5.7263086108124859E-05	-0.009234295649799152	0.00019127242486596195	0.00095402993360058823	0.83292948229149122	-0.0050476037137134246	-0.00020049880301347184	0.0071131602475126869	0.004896538507560032	0.80343258828145581	0.396101572216935	0.0016242962795350341	1.156526585729839	-0.00015734302606719186	0.011795928712710882	0.51493659330972175	0.00054396573036188923	-0.0010979476211854943	0.0011970168857808432	0.0060740487641732458	0.010111867572600151	0.011808464460342215	1.2266328918436883E-05	0	0	0	0	0	0	0	0	0	0	0	0.0039996464405109705	0.028740829719538279	0.010374103040815482	0.30144143624848918	0.96518106045590291
117	583	0	0	2022_09_22_15_59_02	0.82967362248616783	-0.0054163059865326409	0.0011743697938402862	-0.00044762281401378986	0.003908954498079268	0.810769367525708	0.00032934992888447839	-0.0084852389289592628	0.00043857486231877585	0.00073993792201877673	0.83044999208682579	-0.007248584931243026	-1.7521119875327279E-05	0.0082603921712587538	0.0054621295712257078	0.80130110729663884	0.40180149239221014	0.0013369356802063214	1.1637937926593156	-0.00031245628778910355	0.012979112952698883	0.46369125582104342	0.00025784005832357374	-0.00091792946441714715	0.00097200952225973017	0.00778656134673371	0.010383970119008837	0.01298167379557013	1.0532612688824903E-05	0	0	0	0	0	0	0	0	0	0	0	0.0047409980796167548	0.055865108954497089	0.011935990207271796	0.29211930549394405	0.96580279953397941
118	582	0	0	2022_09_22_15_59_07	0.828532378230066	-0.0056317035696133643	0.0010649031173686724	0.00036534702040108254	0.0034972908695365137	0.8096986415520292	0.00048180628368662691	-0.0091431794991949263	0.00046902709675240606	0.00027130863153634172	0.83024722632674075	-0.007714312572359305	0.00012842929970022107	0.0091415908859556437	0.0059718815553286859	0.79940334500556709	0.40444354432087326	0.0015986469125213272	1.2623081852474667	0.00027374273367184105	0.014127113165416119	0.46718484494569434	-0.00011998294974156665	-0.0013039069698457893	0.00092493165417859057	0.0083961029643011571	0.011361372337940816	0.014127622669674544	1.4023247778259178E-05	0	0	0	0	0	0	0	0	0	0	0	0.0042588579234999237	0.066658038422647656	0.013179138636080567	0.289333533193374	0.96484261328842069
119	581	0	0	2022_09_22_15_59_11	0.831709299119484	-0.004609431815047917	0.0010133220791399386	0.00024312522355206327	0.0028173563340502315	0.812980526781062	0.0013327884260454152	-0.0089471894936242625	0.00018551476764688178	1.4531794191696433E-05	0.83255349831542846	-0.00748365167246518	0.00050472925840075249	0.0095532558801488341	0.0065539044205383031	0.80242641485093047	0.39723516794913566	0.0013072876853321396	1.2776067150858137	0.00043442026108645744	0.014308026371392009	0.46380727318796411	-0.00079489799574833061	-0.001088904868109278	0.00072338598301942454	0.0085811602181571946	0.011449161888748255	0.014330090071876517	9.5264467565275751E-06	0	0	0	0	0	0	0	0	0	0	0	0.0033947648971009354	0.032876093784466653	0.013929464101525714	0.30064723207695526	0.96479192393357294
120	580	0	0	2022_09_22_15_59_14	0.8331041135007583	-0.0045722660922272078	0.0010935038092264226	-0.00071559377507988183	0.0024495693453733935	0.814912680033992	0.00070484625292167185	-0.00771115676937162	0.00045961708245023311	0.00057131997343654809	0.83390649884203916	-0.0071075153471634378	0.00037203609576622304	0.0084991878880920878	0.0072496156430012972	0.80256104224654867	0.39432985734982	0.0015893518225304718	1.2562322364120784	-0.00022941670463546836	0.013314250954409643	0.42587602589488477	-7.7540861804241759E-05	-0.0012850558400035689	0.00093523831393589412	0.008769642440771129	0.010018116087270296	0.013314476747594981	1.0714676637905776E-05	0	0	0	0	0	0	0	0	0	0	0	0.0029916017916036758	0.0927376308202083	0.013408989342030062	0.35311004588477241	0.96333823016925746
121	579	0	0	2022_09_22_15_59_17	0.8310445123675817	-0.0030860414915045969	0.0012089958343270151	0.00052923945536878308	0.0027845689071506075	0.81368908104677606	0.00018216117783788168	-0.00863651713287543	4.8597285054538387E-05	0.0006737830470750619	0.8300901286100455	-0.0052511466404351007	0.0002935829465520625	0.0086292931486896835	0.0040036197552507612	0.800565644360054	0.39987419559057036	0.00077850354008924551	0.90495272998430476	0.00048754671325963045	0.012106443383808686	0.541552204204624	0.00030441039228935033	-0.0001843785981866027	0.00075635460893831458	0.0056729357892011147	0.010695034873106597	0.012110269901711476	2.1236581841808149E-06	0.00077945228863845637	-0.66608646184465292	0.00066396501989036949	0.012155885226031567	-0.542479389664972	-0.00030905021328395826	0.00018423544347301614	-0.00075736594301039739	0.0056761803115215224	-0.01074925684405894	0.012159813224831348	0.0033511958769394871	0.0087252917022169647	0.011446819061449938	0.21719982217941403	0.9633246263540135
122	578	0	0	2022_09_22_15_59_20	0.83056224103283549	-0.0047286888061985081	0.0014053096889577849	0.00021920740925619839	0.0024073880689687742	0.81205778619923452	0.0016410159295568551	-0.0084710462256235384	0.00012152922849880199	0.00095864814368939967	0.8311408351064512	-0.0071953906885013031	0.00031439245701302593	0.0080752500925297677	0.003183517836254457	0.800696193976608	0.40045613838899186	0.0016872408047862708	1.2819439355762239	0.00030832793376100174	0.01206268585014522	0.50808551846669758	-0.00040207534277171629	-0.0014134324644652463	0.00092140664298208917	0.00635250948596909	0.010254463084431405	0.012069385009210648	1.2272364086797183E-05	0	0	0	0	0	0	0	0	0	0	0	0.0029021950478624273	0.025219480025153413	0.010450894165992293	0.18776182460316523	0.96404116924568117
123	577	0	0	2022_09_22_15_59_24	0.83158309229363558	-0.0046678492500702769	0.0011883052398033022	0.00019339914448920231	0.0032378038663677636	0.81288944421256	-2.265122531197521E-05	-0.0102396879223646	-7.2568516703074641E-05	0.0008808072459989217	0.83178284702070537	-0.0053076466528108454	0.00015623940002601862	0.0097289394890148952	0.0061843355439733724	0.8011479771004093	0.39862655042744344	0.0010979088597918205	1.2428536634105978	0.00018682435969832103	0.014230046963774784	0.52685470712685079	0.00054619921310257891	-0.0008701018976325311	0.00066957191708258185	0.0070346237161147841	0.012369652612903539	0.014240525628347777	8.8031072098607047E-06	0.0010803321598943916	-0.32338723217454762	0.0003705445600303372	0.01428583903709247	-0.5277982288344174	-0.00055121293075044463	0.00086213931470045834	-0.00065102486722851474	0.0070387583781421842	-0.012431455163730766	0.014296469238547733	0.003894520017404477	-0.011204565203470296	0.013862897514360262	0.28311550328223761	0.9634009932678147
124	576	0	0	2022_09_22_15_59_29	0.83089873791607838	-0.004799667667511321	0.0013400680145543601	0.00025113217996141263	0.0021785653644067855	0.81120633126264341	0.0001263282082373251	-0.0095701378303155518	-0.00082360734238923271	0.0017905039676650164	0.83238501676529841	-0.0074720255328935828	0.00038338509798555286	0.0085599887637831489	0.0059256538196292658	0.801717063923772	0.39936556751570496	0.0016262556747244008	1.4749499086471751	0.00036984965151192753	0.013905718082615122	0.47041354423470422	0.001014863062070052	-0.0015964677463334188	0.00030983585087980168	0.0081921352655083476	0.011236454742701706	0.013942702120748452	1.3009920563645693E-05	0	0	0	0	0	0	0	0	0	0	0	0.002803049716873107	-0.18072112079979255	0.012529682306830228	0.30275289437412972	0.96487938582564825
125	575	0	0	2022_09_22_15_59_34	0.83264879823352245	-0.00476169741866788	0.0017468139398440167	0.00059013116292994279	0.0022156659223164258	0.81365773291508625	0.000558175932275237	-0.0084644196993846482	-0.00080374504094336526	0.00086625678137416343	0.83291742660779866	-0.0076363945319627971	0.000255871460902153	0.0096234884470085078	0.0048485353074475762	0.80177624460773311	0.39645422146606923	0.0016485096174601369	1.3955132702347128	0.00050087871294249645	0.013548813912104623	0.486175170558134	0.00019929746146877555	-0.0015482446964281374	0.00056614690570620536	0.007632849085041301	0.01119419373022568	0.013550279624531283	1.3670822380144534E-05	0	0	0	0	0	0	0	0	0	0	0	0.0028306571430073485	-0.17399640553346754	0.012941699927876979	0.23335068507762755	0.96292247861128732
126	574	0	0	2022_09_22_15_59_38	0.835810664732745	-0.0048025683833105	0.0011525857770728208	-0.00030514649679825223	0.0023010652423570452	0.81630975793609084	0.00070383414701382285	-0.0091456288471695544	-0.00091792021360377282	0.00075046679019209522	0.83630771557032835	-0.0039763689289037648	0.00036137808666281157	0.0088909715678561589	0.006561192720966955	0.80788340434943107	0.38711592272206347	0.0015186326946249986	1.5238903543461855	1.4156840927468344E-05	0.012816726314670703	0.52377960306233018	1.8421586878918637E-05	-0.001511955093112546	0.00014225701246341519	0.0064043485094677135	0.011101927472040661	0.012816739553413559	1.2254768878555491E-05	0	0	0	0	0	0	0	0	0	0	0	0.0029640606991297473	-0.18978361144382883	0.013220487774291915	0.31787584943453057	0.96658661876222429
127	573	0	0	2022_09_22_15_59_41	0.83277049606778542	-0.0046607346927593375	0.0011367496594707675	-0.00024864996213018014	0.0042634138315376232	0.81477578474898049	0.00081817522198488694	-0.0088350728241419745	-0.0012656167019965724	0.0014617406108712275	0.83183922828324119	-0.0064671588254141474	0.00028184673789245562	0.00813333267557699	0.0058471626143182858	0.80285977438657319	0.39566741877539391	0.00025178516244326118	-1.4152224577771189	-2.6652552215118144E-06	0.012905754544520982	0.47409057365499552	0.0003908033070006107	-0.00023969514779521297	-7.708439628102714E-05	0.0075261405914538579	0.010484069255832611	0.012911670209085523	2.3469281738165359E-06	0.00024217377256342406	0.15898443655704356	0.00016329535147027404	0.012946271524255391	-0.47501133556251268	-0.0003923336734196753	0.0002300341787399621	7.571269859826826E-05	0.0075303884725612322	-0.010530868712127358	0.012952214949229532	0.0053403676981540228	-0.14428459745610089	0.012028531437454582	0.3116535623329269	0.96408287538710113
128	572	0	0	2022_09_22_15_59_44	0.83259893198741286	-0.0048517510645848284	0.0017020937008458967	0.000463386879180662	0.0032037765432792386	0.81375534966983842	0.00058116764353621829	-0.010924177166462878	-0.00098695865133555018	0.0010649956822725293	0.83139448979879682	-0.0064098867202705724	0.0004814561197807191	0.0091506726153747654	0.0056312817326707783	0.8058777086489004	0.39477129858345777	0.0010894006732119531	1.3680435509003179	0.00055194323116197546	0.014406312059983757	0.51778607465061144	0.00029325735150781553	-0.0010010536370533929	0.00042975044216013371	0.0073477072289689733	0.012391651449544187	0.014409296549236774	1.0490608830776299E-05	0	0	0	0	0	0	0	0	0	0	0	0.004026372125607634	-0.1494178575442057	0.012904876865850058	0.275831398372233	0.96790624836050543
129	571	0	0	2022_09_22_15_59_48	0.83842530808540783	-0.0028891902050738748	0.0014200470680948317	-0.00059266074669572289	0.0038069907790497914	0.821117032143172	0.00031865530404607162	-0.009145115012053201	-0.00012229385100817267	0.0011074638985316518	0.83313848960561121	-0.0052765690011867912	0.00010438909919887734	0.00955847391219591	0.0073878662771637718	0.81236707528243	0.38173677462633093	0.00095476637174248858	0.47530370724702087	-0.00031584569108675269	0.013789420713558941	0.48954554081280194	0.00047231415832597759	0.000554899619087974	0.00077695896760790223	0.0076914240738895478	0.011445091495096081	0.01379750717628672	-3.2823138340673576E-06	0.000930834415307778	-1.1000829883735115	-0.00018513166996291661	0.013814463354447181	-0.49006454152366075	-0.00047712796575232142	-0.00054792199600474389	-0.00075248534538258647	0.0076934865420685518	-0.011473868684901974	0.013822700491114861	0.0045429861060079539	-0.016056226340976885	0.014408879814713655	0.32900236138048927	0.96892003073895361
130	570	0	0	2022_09_22_15_59_53	0.84161150181494682	-0.0045016577136650845	0.0015621870185842908	2.9640717885433961E-05	0.0037353095817664441	0.82442928027210982	0.000422460318415907	-0.0094628021890726475	0.0013098842431339621	0.0010640231100351994	0.83248284346743029	-0.0069730844198189193	0.00011469835515291613	0.010486970611299804	0.00861198933277006	0.81816287005424626	0.37464074264909919	0.001775791588195598	0.91657317864248666	5.701980257383926E-05	0.015375912419148331	0.45503959783203934	0.00038833073877255365	-0.00046055312145499823	0.0017150296169525185	0.0094359394790506472	0.012140087679626259	0.015380815436250299	3.5412942123743192E-06	0.001752277582349806	-0.6477731955553383	0.0001589767951406663	0.015423529505844708	-0.45618963954328656	-0.00041029347156390142	0.00047624709587783378	-0.0016863171200203152	0.0094371265850155261	-0.012199422291078194	0.015428985810819525	0.00470326829879736	0.1686385575594006	0.016123742074317406	0.34376991589280181	0.97213841337703533
131	569	0	0	2022_09_22_15_59_56	0.8363430610172633	-0.0040711031795822557	0.0012496023427966709	0.00035404003895407035	0.0039225721558280519	0.82012793139311191	0.00072615271482197579	-0.009220238199822435	0.0017080209929732331	0.00037417360872519752	0.8249309981526991	-0.0072289158069897925	-0.00023631628041473197	0.00998014940456774	0.0069995747955400494	0.81573918956627711	0.38644748004534135	0.0017817102422455087	0.81135432998377666	4.1966582281955506E-05	0.014588076546618232	0.46726421548107272	-0.0002067911152092072	-9.245119834664934E-05	0.0017793100244889362	0.0086682027618884931	0.011733466589579637	0.01458954214138752	-1.5892614609900599E-06	0.0017735460682928963	-0.75669682957519868	0.00011158898473221639	0.014636965883705904	-0.46847529942581495	0.00017926258124829737	0.00010175037498389252	-0.0017706248946481656	0.0086687115406204	-0.011793820861208858	0.014638063579374369	0.0051154925261058283	0.20533748956015879	0.014575423768858467	0.30581561468311808	0.975364330247536
132	568	0	0	2022_09_22_16_00_00	0.83490417226712355	-0.00464648186914197	0.0010643676756998657	5.8866300212877631E-05	0.0043829605978415358	0.818816004759377	0.00025257516578360993	-0.00914062909554771	0.0017744180439261451	0.0011004874122432936	0.8225430456758156	-0.0056460063500117291	0.00046802844123809115	0.008552077991724168	0.0052853684461910367	0.817527856681623	0.38848566052399108	0.0017195857034211139	0.831577406215584	0.00028816526905437015	0.012696870894373573	0.50930452355574529	0.00052129206017772275	-0.00015859263866352651	0.0017122568050301412	0.006660152346494393	0.010809852044772677	0.012707567663419898	-1.3212019452510393E-06	0.0017124948245306731	-0.741445167995317	0.00030999471493664576	0.012754980736335677	-0.5107005911893322	-0.0005486995373601691	0.00015034474900362519	-0.0017058824638559883	0.0066602871573926137	-0.010877964357606859	0.012766777383764217	0.0056635483770878306	0.19233789468187787	0.012041519281228716	0.2767826769272278	0.97918765271190777
133	567	0	0	2022_09_22_16_00_03	0.84020047183084412	-0.0044426995551618189	0.00062180383070748564	8.63860461097258E-05	0.0038194113180436183	0.8231896635859135	0.00050067079509183053	-0.0098955699133911734	0.0017183284977766783	0.00063285128050991459	0.8276166421844543	-0.00762871489031272	-0.00036068474472616036	0.0088127120996667786	0.00638436005238182	0.823756745927437	0.3757730975770554	0.0014515856968403853	0.91668268710287026	-0.00019531894535898412	0.014172979041288381	0.4646357498126294	8.5178128622480874E-05	-0.00037677707085779491	0.0014018345387910112	0.0084813629943647322	0.01135516695881748	0.014173234994820179	7.5422057042762267E-07	0.0014545897703845472	-0.66022082113363956	-0.00019602693700517082	0.014220176267495471	-0.46586665072323585	-0.00010959711236898444	0.00036037112740477972	-0.0014092423676005409	0.0084815336366037587	-0.01141389505163774	0.014220598602227724	0.0049846968603278422	0.21138269727955777	0.012952000315251139	0.31347345165998564	0.980428806630428
134	566	0	0	2022_09_22_16_00_07	0.84355904016523431	-0.0055604253275271121	0.0013638277531967198	-6.9811093914634207E-05	0.0032360461849113846	0.82536047293556258	0.00049829091920912058	-0.0088256052124326984	0.0018607346792117315	0.0013874804625689174	0.83314237156580428	-0.0067046975056690343	0.00028470293419261011	0.008182774332826246	0.0066257166541628752	0.828223280909029	0.36644629059854428	0.0023746743369666718	1.0987503123844684	0.00010014440405041667	0.013037454251874468	0.45424524572421354	0.00054010401511408166	-0.0013926955507699507	0.0019234025344461014	0.0080172105599467282	0.010281028557843729	0.013048636929459796	1.0793647622265812E-05	0	0	0	0	0	0	0	0	0	0	0	0.0044251453240938543	0.26091808311980053	0.012481531380533451	0.34031841359538317	0.98182017081673212
135	565	0	0	2022_09_22_16_00_10	0.843228020239389	-0.0040867837206543193	0.0016105139982549215	0.0003819361617982407	0.0031531636989448491	0.82661322023615214	0.00030500400222638097	-0.00902860556690071	0.00206468784963668	0.00097015734430123967	0.83084259872295041	-0.003780240133629533	0.00032736114779285204	0.0090137597626701437	0.0084424143819785916	0.82638078098126511	0.36838607495427872	0.00226442610065664	0.91037498260355565	0.00039715636355507322	0.013168037735327052	0.48835223903367508	0.00039078126539932913	-0.00056012626339849571	0.0021940565476728886	0.0073708939159859892	0.010911789068630218	0.013173834969225334	1.1608143460409692E-06	0.0022239844181338726	-0.65816880997209382	0.00040394530081521639	0.013210657176774644	-0.48944015279939135	-0.00042497413862191565	0.0005598248765062286	-0.0021523714362876698	0.007370913922801238	-0.010963169750803017	0.013217490913965662	0.00446973068074595	0.28987066686864188	0.014646084566131061	0.37633978426326742	0.98002054147424911
136	564	0	0	2022_09_22_16_00_13	0.84615313511710077	-0.0046871016778512256	0.0018161428096886351	-0.00038762833383066591	0.0033799004502538268	0.82929941481762259	-0.00011321469485064473	-0.0086638673145871536	0.0018778702691991838	0.0013180272771294045	0.83390678764197512	-0.0068281051661002908	0.00046094620126796307	0.00875842499610146	0.0047988104979079889	0.82859229274047819	0.36185682970109451	0.0023324488413535302	0.95552129913415	1.9793926643988286E-05	0.01261860693599192	0.49190070680669129	0.00087243274320556049	-0.00077838309107573864	0.0021987354004197055	0.0069889601322710992	0.010506363656117589	0.012648730366976781	4.6941616832891388E-06	0	0	0	0	0	0	0	0	0	0	0	0.0045695499251283507	0.2535659593443072	0.011802734709402822	0.25061779766095726	0.979246259751561
137	563	0	0	2022_09_22_16_00_17	0.84981684221433706	-0.004550869316198804	0.001468800657420782	0.00017648928191079822	0.0041997434036681221	0.83448242298430075	0.0012588304072962192	-0.0098931805884459045	0.0022969955266175716	0.0017891444014453779	0.83606075834547555	-0.0060511408992325764	0.00017931932485968139	0.0091701305458648415	0.0062891982475097785	0.83262941088281572	0.35284739201370474	0.0022429909610817019	0.832375246636548	0.00017985921994705643	0.013606085464931231	0.49856029113432671	0.00032090114801667873	-0.00021042843821539488	0.0022330983686090606	0.0073843356464138171	0.011427910952580753	0.013609869184742789	-2.4166041104964517E-06	0.0022321717249835075	-0.7406230963496202	0.00021848767267690394	0.013661745715443307	-0.49987088240441063	-0.000359836359805786	0.00019962422215952572	-0.0022232275591452738	0.007384441128192234	-0.011494056082066788	0.013666483754033874	0.005632814303797978	0.25024431208170655	0.013084691505576509	0.30057799395397272	0.97977513450223386
138	562	0	0	2022_09_22_16_00_20	0.84604099347668626	-0.004298511635571608	0.0011406932679195829	-0.00021431136141977303	0.0038998882220324816	0.83084449820075845	0.00059459787879986327	-0.0095218263204307173	0.0020220103984980461	0.0012082205378758744	0.8316932580359887	-0.0062609601896400548	-8.9595484253951051E-05	0.00944772436324388	0.0053521471960505515	0.83165577430039572	0.36046520175877628	0.0018995449679114651	0.84827987411755279	-0.00021024865781878603	0.013369121582503349	0.51096097570624766	0.00037672242111967387	-0.00023826403205161589	0.0018845427392734492	0.00697503537791529	0.011405362482823023	0.013374428274521909	-1.3794746502726328E-06	0.0018967398326627616	-0.72286210368242132	-0.00021210008721841335	0.01341746518565755	-0.51206060682686727	-0.00041066416830940009	0.00023661125682385584	-0.0018819237779341108	0.0069750665591277478	-0.011461972714331081	0.013423748249556293	0.005192312867087435	0.2391606685726814	0.012834373068742678	0.25771187551160124	0.9829970187175251
139	561	0	0	2022_09_22_16_00_26	0.85656438873775143	-0.0048754677009826891	0.00060492934895063958	-0.00032080803880578932	0.0032846103735171442	0.83998857333548915	0.00057264224095835239	-0.0096983833015685684	0.0020328835898318883	0.0012113547381913958	0.84267475468137509	-0.0070492641737392161	0.00016448634280954926	0.0089701763782054824	0.005999527994046433	0.84291630395024275	0.33552637993397777	0.0018137065322614547	1.0567938901720153	-0.00012150211043579379	0.013519391871607316	0.48085584847611679	0.0003854930937366546	-0.00093683064182319988	0.0015530227730812586	0.0077346730929229637	0.011088227483403084	0.013524886746416793	4.88380989037448E-06	0	0	0	0	0	0	0	0	0	0	0	0.0045096521043758372	0.27710459167501994	0.01259869016081033	0.29474959017200719	0.98406648120450035
140	560	0	0	2022_09_22_16_00_31	0.86335640145997217	-0.00517543585923737	0.0013890126915607254	0.00022721575676635795	0.0025684428543418627	0.84656508736824521	0.000941793386915047	-0.0096126504125829682	0.002130039975156108	0.0012562335330594241	0.85016989293048617	-0.0073133576508852133	0.00020728743535553023	0.0097544006165894322	0.005636840111273393	0.85130124076925406	0.31830244850443562	0.00255912752668581	1.1048446901781226	0.00022711963489003146	0.013704372311213461	0.49132755990760896	0.00019626459334411205	-0.0015260261663499479	0.0020543558205569725	0.0076033983942494585	0.011401673267669044	0.01370577762241	8.8990282051304164E-06	0	0	0	0	0	0	0	0	0	0	0	0.0038648699983272659	0.34618010766963431	0.013049048627766936	0.26199672639670168	0.986036866501097
141	559	0	0	2022_09_22_16_00_35	0.86139305356618379	-0.0048260460634215428	0.0012312057159879577	0.00046845293628037317	0.0030373759117744343	0.8449163143343783	0.00094655247776087212	-0.0088861016957638376	0.00275392139326247	0.0022538288737077197	0.84939514423615792	-0.0062939248418346291	0.00031546521606272507	0.010446738339350338	0.0038238422671919483	0.84882240072848569	0.32234159603356544	0.002554820230159233	0.99735415912103553	0.00043170152273580873	0.012866642172540575	0.54513962054476328	0.0007884489265039818	-0.0010508724678930778	0.002328684921721955	0.0059474479360936434	0.011409572465419338	0.012890777032665833	2.4316703664935608E-06	0.0025613326194577034	-0.56945019426991372	0.00038986026641584122	0.012927489379890972	-0.54636448820857009	-0.00082829220358257767	0.0010721569171495162	-0.0023261350632554651	0.0059474732988800457	-0.011478133255294728	0.012953997438694727	0.0047596944543562359	0.36824614135445422	0.012914629828824258	0.17544268729259921	0.98540660063874985
142	558	0	0	2022_09_22_16_00_38	0.865360912519882	-0.0035094170891133147	0.0012244955789933267	-0.00040685779259166179	0.0030896996178109114	0.850918530945448	0.00078112674209158928	-0.010240363862348632	0.001976234827022028	0.00089729070491196465	0.85476421406615077	-0.0065966079224243886	0.000354000148406414	0.0092077001597900623	0.0066931408614795762	0.84992264593210554	0.31269272028937278	0.0018782421065148345	0.85026361204242618	-5.4555621514156731E-05	0.013831662253863262	0.48629446349156813	6.9064397450724433E-05	-0.000242983121216001	0.0018624587548424832	0.0077894675491040821	0.011429745229286616	0.013831834679316441	-1.430148055611994E-06	0.0018735536639434181	-0.72445632187424691	-3.2896374924946481E-05	0.013869881010237209	-0.48722599271391009	-8.9521640528754832E-05	0.00022779064624364791	-0.0018596544714434744	0.0077896242371381019	-0.011475859596663311	0.013870169911081181	0.0042383038027424512	0.28452191521192044	0.013154414022169592	0.3142784899029849	0.98215973663194345
143	557	0	0	2022_09_22_16_00_43	0.87016226617840065	-0.003737169246961354	0.0011325247663356262	-0.00040661040725747515	0.0038208642468352265	0.8551980980888354	0.00037472095680522841	-0.0088988426897184131	0.00074450187910286825	0.00018084907220221897	0.86664273486491361	-0.0065658104168142837	-0.00015362621125775887	0.0093067447832638	0.0064732528694236091	0.84812891116234346	0.30157950523977284	0.0010826046329538589	0.76269622400799975	-0.0003485342610508674	0.013113918368796333	0.47622191053124946	-0.00010901600144593083	4.91375625112137E-05	0.0010814889233106441	0.0076020534020884885	0.010685674478255863	0.013114371485970082	-4.9887027677519626E-07	0.0010791088268005628	-0.80591161071456119	-0.00025510993535376878	0.01314460779060549	-0.47698071224519634	0.00010521027022746324	-4.426006522879782E-05	-0.0010782007729105139	0.0076035805257199324	-0.010722232843850162	0.013145028838683005	0.0044735590330328224	0.096220201134245065	0.013028144877965267	0.30386463382685769	0.974679027266002
144	556	0	0	2022_09_22_16_00_46	0.87623409340352254	-0.0037142923540438143	0.0012399992486879132	0.00019897434677575737	0.0032964081302195064	0.86094812695724776	0.00027682602838870077	-0.010326205062654015	0.00073213292998348988	0.000802931407884618	0.87109587639191222	-0.0061422325883865037	0.00042465229855270597	0.01060029428456387	0.00663320089774564	0.85419372014141881	0.28861269684644442	0.0011538165887794711	0.89026032538660849	0.00033674521547106238	0.014267974920546347	0.51273956986566427	0.00030484493655383321	-0.000240213389752263	0.0011285345577014567	0.0074006459201875693	0.012198587963258314	0.014271231158126549	1.8175315472963844E-06	0.0011434080125020717	-0.67775393597247147	0.00043699775737198615	0.014316334008234807	-0.51371371769499585	-0.00031302642853364861	0.00024426537671705373	-0.0011170122241010675	0.0074018681744218648	-0.012254377461291995	0.014319755758402481	0.003853688120262007	0.10927633504572726	0.014270870035838136	0.27957149222766581	0.97484647832351157
145	555	0	0	2022_09_22_16_00_52	0.87320849100197928	-0.004625579999513546	0.0014284461232208245	0.00065891087659235618	0.0042640574481592718	0.85782230434014983	0.00085892436772723154	-0.00902852007723977	0.000786485450665235	0.0012878116806735651	0.868714270237882	-0.0070243437899083789	-0.00033416060243042175	0.010191659997669456	0.0052437285756108112	0.84893521337097144	0.29662643055664006	0.0012867975543172569	0.86854639051145588	0.00016175938641753876	0.013327813873125345	0.50290839588103886	0.00025985254457874471	-0.00021300493594612934	0.0012690456426226202	0.0071356919747247432	0.011256665699865184	0.013330346806501189	2.5063209370111775E-06	0.0012880331421522139	-0.69597522568694847	0.0002884779785379058	0.013380923822283619	-0.50408546290138245	-0.00027367727380353941	0.00022913333720717298	-0.0012674885755156963	0.0071375018380342012	-0.011318356322797743	0.013383722262059751	0.0049655754212013636	0.091197695533071818	0.013125763280170642	0.23759473863219216	0.97220219697685828
146	554	0	0	2022_09_22_16_00_57	0.86625816370593	-0.004826703341985282	0.0013366573535323291	-0.00043371870601696921	0.003635215110248914	0.85017964912893307	0.00017078536498972276	-0.010123362636378403	0.00092871459266949115	0.0016690500172471638	0.86263565165879508	-0.0081941735931718874	-0.00036396788321275514	0.0090654113819020748	0.0074969935447501256	0.84379242587560044	0.31162896497808334	0.0014816724575356433	1.0294829017742175	-0.00049317937494508567	0.014580672363470113	0.44449273256858018	0.00087728764012693283	-0.00069491915452427836	0.0013086025523798184	0.009188740728014122	0.011320912083582119	0.014607040774037039	6.3037643015699377E-06	0.0014693686915888506	-0.54384787572663407	-0.00039444584412464512	0.014614002813871959	-0.44533121508577567	-0.000888647676815108	0.00068256164479873691	-0.0013012124933580887	0.0091907044675423079	-0.011362219397378109	0.014640996309587897	0.00433124088246392	0.1250634991341916	0.013579996953019631	0.34549112520891662	0.97406577072333822
147	553	0	0	2022_09_22_16_01_03	0.87687937641237768	-0.0054875722294896812	0.0017318666717873936	0.0002499872738884362	0.0034823479558914482	0.8598704491286272	0.00035196313113503892	-0.010676485932603123	0.00070954642496510187	0.00047898388131371059	0.87315847226470589	-0.0062088860367177281	0.00022968794679931716	0.0095479797248783221	0.0072573853201653446	0.85661291685055774	0.286272364032532	0.0018110803787003335	1.1311554650061557	0.00024783966617154764	0.014118629203079979	0.49351304975409704	7.0463869547335631E-05	-0.0011549342583229284	0.0013950408585648704	0.00778181693665439	0.011780450574509521	0.014118805039059587	1.1951021493947513E-05	0	0	0	0	0	0	0	0	0	0	0	0.0040528946660968743	0.10050184296053358	0.013676981413280154	0.32496578611595961	0.976887973298292
148	552	0	0	2022_09_22_16_01_06	0.88506744477592292	-0.0059565074742634417	0.0014703984180529531	9.2853676852262335E-05	0.0041062707676139953	0.86827736240878817	0.0013254399712895647	-0.0088682931859251756	0.00079063892636409392	0.00082484444583515756	0.8827529388485128	-0.0060142770771522544	0.00026893142276387423	0.0090939066905991375	0.0049920800634271909	0.86174324256775159	0.26833367813557235	0.001659687845100434	1.1300260088007847	0.00017905514995142651	0.012142597936149281	0.51252420575939761	-0.00027895838960119706	-0.0010554999954031068	0.0012808136097333461	0.0063027066279704239	0.010378755888868111	0.012145801843522135	1.1721604858988423E-05	0	0	0	0	0	0	0	0	0	0	0	0.0047247185521385356	0.095108211453848873	0.011721147519876806	0.25101751013375795	0.97364697758815832
149	551	0	0	2022_09_22_16_01_09	0.87348135668125715	-0.00640760361917983	0.0012616534055332064	0.00035215179557026877	0.0032306584702743403	0.854935022747958	0.00013096959615954934	-0.010760258807884379	0.00039781942470883119	0.0014252626832657435	0.87359481362009617	-0.0064519605014209313	-0.00016287472540884896	0.010541006898251163	0.0067919918936112048	0.85094141386264444	0.29415367688868449	0.0020700860555250278	1.3330880989307874	7.6744140522385255E-05	0.014652774781085381	0.50978703674555359	0.0007492337439104895	-0.0018405180315762609	0.00094749651858031317	0.0076740807266128114	0.0124824794727106	0.014671917393041233	1.9451782568264047E-05	0	0	0	0	0	0	0	0	0	0	0	0.0037265361158793724	0.0612610079444256	0.01435599750937647	0.2861929905740766	0.97419527887320689
150	550	0	0	2022_09_22_16_01_12	0.86942775746309309	-0.0051879421154446027	0.0016597281248409246	-0.0004930944597314039	0.0033493776360219731	0.85236634642746933	0.00098212701131839648	-0.010446990822384672	0.0010137156247984126	0.0013272862765224358	0.86830923639654967	-0.0083498671837042727	0.00025243596599604966	0.0091994017050111322	0.0077377210197689108	0.84597686117784565	0.30394449846526672	0.0018737732683355454	1.0881417062497478	-0.00016725528752864377	0.014884930705567791	0.444680397948541	0.00020284549111858417	-0.0010664817360200867	0.0015406631584692528	0.0093761459423088809	0.011560668206383209	0.014886312787350062	1.013319583492866E-05	0	0	0	0	0	0	0	0	0	0	0	0.0040249708371905583	0.14694672693351235	0.013826186260243635	0.34965552320290438	0.97302720544180132
151	549	0	0	2022_09_22_16_01_18	0.88205810329011658	-0.0054409287362981165	0.0017176396654397994	-0.00042857273490221976	0.0035274017759008877	0.86561054394648174	0.0011126948363195687	-0.0099654699375686332	0.00094476363222055731	0.00060418532660260588	0.88105870378441686	-0.0071139482412232767	-0.00059777172560242459	0.0099095232630373471	0.0060874500097993127	0.85882215707235821	0.27421516947195	0.0018665554165096497	1.0992382220269643	-0.0006169506519012474	0.01379066642550616	0.4943391873710774	-0.00028422034008441436	-0.0010961694706583835	0.001510775170069336	0.0075820297127600477	0.011519344855260068	0.013793594950602998	1.0533076468617165E-05	0.0018703665035952467	-0.47258811288247371	-0.00051532313145534036	0.013825924819460022	-0.4950781130733124	0.00028121744997374777	0.0010952866983503357	-0.0015161193575005658	0.0075843388771983751	-0.011560017340349362	0.013828784486263802	0.0041400122090400658	0.1308466824375793	0.013185013911744148	0.27543504737706037	0.97365712515866332
152	548	0	0	2022_09_22_16_01_21	0.88892771280213445	-0.0061505738609960222	0.0018557148811203738	0.00051749633885520973	0.0037495430082572731	0.87175360102180766	0.00153650619325587	-0.0093013422945481053	0.00066374280328663875	0.0012407802132028863	0.88922226048906861	-0.0087703922795616431	0.00028609006618400182	0.010503568790704748	0.0071858375492847024	0.86428886719308218	0.25900360007793793	0.0019687233046885408	1.168700386984135	0.00043053646318715793	0.014581600814632896	0.4488425194371532	-0.00015613167164381424	-0.0013656906120687253	0.0014180129063344662	0.00909048596581194	0.011401146750335201	0.014582436676227778	1.5434227617648554E-05	0	0	0	0	0	0	0	0	0	0	0	0.0042836302178489057	0.087602315735802475	0.014316573002086224	0.29999868741032665	0.9722825093039521
153	547	0	0	2022_09_22_16_01_24	0.88185223518015143	-0.0045639444391687139	0.0021311886691842926	0.00041518877657996628	0.0036813977364596475	0.86705270614275376	0.000585140743297185	-0.010147658381971444	0.0010275100825204221	0.0010190929976830296	0.88018361067021333	-0.00636452301279225	-0.00024480847823894677	0.010189258394972421	0.0065035830923098632	0.86067464386210857	0.27291910676383857	0.0018614685158465944	0.92354292572458008	7.2338149152301374E-05	0.01389316422532794	0.505112305400795	0.00025204860960418836	-0.00050778586743678881	0.0017908708910246967	0.0073865855755462515	0.011766833292227105	0.013895450359507443	5.3818168618061364E-06	0.0018503348184675122	-0.64566963123627152	0.00016636960759897345	0.013938883979463992	-0.50607087594530953	-0.00026123226264458059	0.00051038491491423683	-0.001778551708289975	0.0073882468989586074	-0.011819741721077767	0.013941331675561138	0.0043341754810034723	0.13609099807806624	0.013707410373151572	0.28404543265113341	0.97598510218243473
154	546	0	0	2022_09_22_16_01_27	0.87744162111292034	-0.0053125165109807184	0.001318825817850618	0.00079944769973899939	0.0043399845255160212	0.86192755568463919	0.00069844357964003343	-0.0107452740020501	0.0006648058481974851	0.0013158582155097273	0.87509970985351559	-0.0076513740958017232	-0.0002027793131713434	0.010242288800649119	0.0063441035632628351	0.85440408162435166	0.28492743871062665	0.0012617256086897264	1.0168132412052628	0.00031252055811480865	0.014655454152451222	0.49320866995324519	0.00036187755111246456	-0.00056333814369386934	0.0011289825718242979	0.0080851433659616442	0.012223452587810295	0.014659921274570302	6.659730254625526E-06	0.0012603096400019618	-0.55638390545336913	0.00042837677222628249	0.014718602670434205	-0.49453785716736764	-0.00037409247704738588	0.00055728458886420155	-0.0011304044743791191	0.00808731805507116	-0.012297664463069114	0.014723355926944659	0.0050038739880871215	0.076000045999334076	0.013730725193632299	0.27728215927161437	0.97374464701212993
155	545	0	0	2022_09_22_16_01_31	0.88036381053591828	-0.0050186121139771406	0.0011670036307521892	-0.00070026524995007956	0.0034818350726828567	0.86355914830782854	0.00034403641446434949	-0.010064964453799783	0.00098751247817415312	0.0015718854996455217	0.87800175934087088	-0.0071615197806356853	0.00030511373956319256	0.010679391988253304	0.00650369575043981	0.8612860992976249	0.27666060822246008	0.001508439822356224	1.0962115799021863	-0.00025530352866378258	0.014357253882972914	0.49616552627077914	0.00071160866820988127	-0.00087845265486171092	0.0012262592021414103	0.0078496785434050542	0.012021367884951659	0.014374878293634775	7.9586033528305342E-06	0.0015026170204805915	-0.4687772981823507	-0.00021220183886843083	0.014402548526114488	-0.49713943572003882	-0.00071608540487956465	0.00088919024849549338	-0.0012112797415207164	0.0078509386740866615	-0.012074608315917041	0.014420339189983158	0.00411098809901806	0.13818043931579063	0.014203103431357436	0.27350359668516733	0.97832974162502218
156	544	0	0	2022_09_22_16_01_34	0.879192045968091	-0.00526795809772782	0.00069282899348147747	-0.00039870779178923806	0.0038180476022208233	0.862440968468579	8.3305672605145248E-05	-0.010818803909132861	0.00056692078499804329	0.0014785411279687201	0.87520364662186356	-0.0046599044573090746	0.00030042207586931008	0.010340690077155837	0.0082143343576882143	0.86152267636065	0.27943298240733627	0.0010977247549992311	1.2143532975516009	-8.8951733837769857E-05	0.014331127176999504	0.51382296458422527	0.00079120706620474431	-0.00083040406725526936	0.000717933647925787	0.0074068361281786517	0.012268658636282993	0.014352951431149836	8.2551566289125E-06	0.0010696138097284369	-0.3445875855817348	-6.91878084727727E-05	0.014383149407815521	-0.51488706228127834	-0.00079775077420169544	0.00082549669151187131	-0.00068016829848555527	0.00740750136934188	-0.01232898659058165	0.014405255748694064	0.0043902894893599843	0.0737037204079377	0.01502089861637698	0.33564929881712563	0.9799027189924302
157	543	0	0	2022_09_22_16_01_37	0.87015075878458581	-0.00547632613407261	0.0010034294379297145	-0.00030479132614912962	0.0036787597213527412	0.85308618376257761	0.00093675956732342945	-0.010509324739512761	0.00081280730062878134	0.0015418072039781745	0.86560269885343888	-0.00713026510142094	0.00020125625247835875	0.010037958104483425	0.00651719614013876	0.85135130930757874	0.30150548789709564	0.0014775029152019272	1.176859227876716	-9.156770646179595E-05	0.014429183225055368	0.49407657751991535	0.00035580636365470451	-0.0010421622879005477	0.0010473359681153365	0.0079394118258154581	0.012048529719526815	0.014433569437621327	1.0300227225848432E-05	0	0	0	0	0	0	0	0	0	0	0	0.0043296900530372523	0.10872623365785197	0.013754006865177696	0.28792571607994366	0.97839518119450253
158	542	0	0	2022_09_22_16_01_40	0.85707842927532918	-0.0041624670222860953	0.0010620909445377012	-5.7858016525687767E-05	0.0047741422874709267	0.84232791381644467	0.00012953419169776481	-0.0098398684996843216	0.00055649908817777835	0.000939385994334059	0.8506316219137684	-0.0075875792299732025	2.2616949535208743E-05	0.010071677746803688	0.00816580764589304	0.83646149351163557	0.33295427005944173	0.0010127039566130793	0.60378755277230711	-5.0731272875571313E-05	0.015089431553616204	0.45195783326517547	0.00047950225525307446	0.00035980068345329783	0.000946632331967552	0.0093333862673539228	0.011856595016936252	0.015097048288458943	-3.7200217005242697E-06	0.00099872757464702076	-0.96765813570372994	3.932523797020579E-05	0.01513589529327037	-0.45311851743750475	-0.00048979842826697663	-0.00035604720153545625	-0.00093310618829750059	0.0093344923785481978	-0.01191480500737086	0.015143818172085167	0.0056079664572452875	0.058020785338080562	0.01512822490652809	0.34063660548068136	0.97594510016880776
159	541	0	0	2022_09_22_16_01_44	0.86373869947547322	-0.0039549878984730495	0.00095578144393666559	0.00023842928338777296	0.0038186777714394144	0.84928804436667693	0.00028303807207583656	-0.00992958187123277	0.00048555999447406938	0.00086916752418901425	0.8579253128172637	-0.006740047127049468	0.00037979889221867886	0.00954478422623074	0.0078684462694367518	0.84409402563065206	0.31617333168552642	0.00084041824724455816	0.83271422923948213	0.00033683384480705594	0.014345037578819142	0.46488288242087877	0.00034043137710765617	-7.941192082019672E-05	0.00083665798097744943	0.0085786442394180859	0.011497259071240946	0.014349076508969237	7.4074747304422476E-07	0.000828262419682681	-0.7403369883681763	0.00041229127687207134	0.014391550337808394	-0.46604573631568769	-0.00034786543645290365	7.45439518926489E-05	-0.00082490110625143187	0.0085796106634214667	-0.011554523010050114	0.014395753939532012	0.0044567001927596417	0.063237624928634065	0.014321388472800387	0.34471292388598673	0.97725623055126409
160	540	0	0	2022_09_22_16_01_49	0.86544442624237916	-0.00504281175757481	0.0010705901066015435	-0.00035539394168840826	0.0038743600965333788	0.84960059679441624	0.0013232997155025296	-0.010190122420886591	0.00079479510247796876	0.00080120720436504026	0.860986133399676	-0.006757853343537179	0.00016358601996502252	0.010005798273129625	0.0056476354081685266	0.84943415980444326	0.31007274886898084	0.0012786485436315572	1.0658456832210559	-0.00014173806895291958	0.013915793550893221	0.511601440686596	-0.00029897042961390561	-0.000680169819793212	0.0010827331685939854	0.0072450362412965381	0.011881025208852184	0.013919004758561759	6.692621231661679E-06	0.0012836380684894137	-0.507344002692241	-0.00012928256137178544	0.013966260300827834	-0.51267219625451732	0.00029552245770046183	0.00067761320376862619	-0.0010902142160849175	0.007245758676749388	-0.011939656946026153	0.013969386540341881	0.0045699561006551179	0.10116757224179199	0.013275997626448986	0.25692955771566328	0.9815005262585722
161	539	0	0	2022_09_22_16_01_53	0.85214595582210151	-0.0039397805189799861	0.0011986651563983843	-0.00033273184787062311	0.0035450314107391507	0.8354568370825548	0.00089057987423817259	-0.0099772410702557868	0.0007281753590255549	0.00092784162940678233	0.84839622396222658	-0.0060582895517096082	0.0003878970285737335	0.010277509801189372	0.0059994843217951342	0.83241435020531818	0.34369518635210039	0.00115812357559346	0.88623073062424762	6.9364628964115255E-06	0.014097098682843767	0.51874428367064618	2.5477925110533196E-05	-0.00023197330712321348	0.0011346535158927153	0.00716674686932471	0.012139436996206204	0.01409712170616766	2.0216390541959956E-06	0.0011539738363408115	-0.68204850466350153	5.978552588260966E-05	0.014142753876908165	-0.51964730137531079	-2.8942561707859548E-05	0.00023683074353067452	-0.0011294099405786359	0.007167950292164731	-0.012191717509516717	0.014142783491755757	0.0042469779066392419	0.10129472340341349	0.013965287200173877	0.26419220012187167	0.97684480518628125
162	538	0	0	2022_09_22_16_01_56	0.84057466077190068	-0.0042197457337529538	0.0014445309737437025	0.00025924749381275289	0.003618726582714232	0.82422442790742756	0.0010638740396161364	-0.009671020842970536	0.00084423811135169672	0.0012441284814086319	0.8370860446766698	-0.0060378909771219933	0.00017188922840022952	0.01032065937145768	0.0047476720696360223	0.81987106368846108	0.37160546804908468	0.0014114663351546802	0.91522320793040168	0.00023287435568820447	0.013784120992817192	0.53984250191095873	0.00011765048463830753	-0.00036238323428063003	0.0013641538061330526	0.0065006762894070091	0.012154966035533177	0.013784623069970366	3.4292421505685873E-06	0.0014139600295508268	-0.65194003895046027	0.00030620879858886369	0.013839584129900315	-0.54085607728229579	-0.00012614177524951275	0.00037294347250274828	-0.0013638900730942236	0.0065020805605101343	-0.012217079735895354	0.013840158981603202	0.0044206673721876805	0.11459874514809121	0.013514919993980483	0.21557611823298814	0.97536971068765332
163	537	0	0	2022_09_22_16_02_00	0.84481329516574388	-0.0034352498169188447	0.001314952683825191	0.00044764209172766783	0.0036415353053298352	0.82998601828546836	0.00036951266087372294	-0.010679216404280973	0.00054507615965328573	0.0005053594437046849	0.84082724517654994	-0.0063050701395348675	-4.1588889037638113E-05	0.0095215821303203715	0.0069063138095652879	0.82546136838471984	0.35997013751843432	0.0011086762282777919	0.73066003712219973	0.00021903478341424892	0.014548285723882216	0.49735200142806252	7.87123280965838E-05	0.00012113141899589962	0.00110203909117613	0.0079251951734599074	0.012200159792653655	0.014548498655679544	-5.0326358828667752E-07	0.0011073543114552473	-0.84767767560790108	0.00028961323899533652	0.014593286269143206	-0.49830402203709423	-8.75328950287225E-05	-0.00013757458393272017	-0.0010987751384856975	0.0079263934147659684	-0.012253011530538864	0.014593548785024011	0.0043584821475552626	0.07428998533711606	0.013923259638097095	0.31376307952350818	0.97709325019887694
164	536	0	0	2022_09_22_16_02_03	0.84527843656566715	-0.0041457447154345812	0.00086608089184468076	-0.00025720483351336344	0.0039166578388251123	0.82942186338892387	0.00062463115454824492	-0.0096921432075268536	0.00088866470618632009	0.0013286784141464639	0.84160196477576321	-0.0064714539434400078	0.00029163962535561376	0.0098881146025776752	0.0083851170206804253	0.82359335599243733	0.360701371458818	0.001049520003906406	0.85013103693952385	-8.4559439959316755E-06	0.014819790312401812	0.46269422665998705	0.00041757292850312574	-0.00013549762867928186	0.0010407365810914853	0.0089144642916304077	0.011838855996117403	0.014825672060792969	7.4428242655654226E-07	0.0010259816363238777	-0.71765399742640734	8.6320161603811523E-05	0.014865842936515446	-0.46378430063185777	-0.00042293642523279559	0.00013858363202979429	-0.0010165790156240941	0.0089162541705262183	-0.011895112348343751	0.014871858035663696	0.0047513442715299246	0.11155804601695263	0.015337857070972669	0.35166578489450728	0.97434563614170089
165	535	0	0	2022_09_22_16_02_06	0.83811242186616008	-0.0037345050521969685	0.0010080069897986598	-0.00070219844446290606	0.0037222635176351123	0.82274728932710883	0.00091532303499164067	-0.0093619349058133555	0.0010877796898858269	0.00080969821326396755	0.83326191079613721	-0.0070815210637366023	0.00023654842803003684	0.01054903396445742	0.0082767728342706872	0.81751223086678548	0.37767779526133904	0.0012567652817249565	0.78720832410011421	-0.0003090960825066117	0.015284710948466748	0.45848621479967111	-6.1969110490715687E-05	-4.5498843118762892E-06	0.0012567570456941779	0.0092965603797523326	0.012132450448437793	0.015284836569254978	-5.7079430723076025E-07	0.0012381070415551686	-0.77669285106380548	-0.00021934221931063018	0.015322753273292668	-0.4593760779468572	5.8501240049239629E-05	2.1555127959471167E-05	-0.0012379193926937014	0.0092980377841443539	-0.012179214311228172	0.015322864949783003	0.0046270067388568268	0.14215939894704416	0.015998415410665403	0.33263997572476217	0.975420730606157
166	534	0	0	2022_09_22_16_02_09	0.835460697995433	-0.0046899602143224087	0.00090259229281613724	-0.00027789843821564308	0.0041077584674051289	0.82003449030342879	0.00021465317464766613	-0.010020020736101847	0.00096271611290027709	0.0010975630490049505	0.83128905393121677	-0.0071028186607713008	7.3001235931169622E-05	0.0097500251914321087	0.0067349326749952965	0.81480045734124107	0.38376369845636926	0.0011724380008159222	0.93736109501084974	-0.00015626765075748666	0.014721074151917347	0.48172595215408903	0.00053828124366882019	-0.00035087369159931625	0.0011187039457786427	0.00840115219926241	0.012088451758230968	0.014730912085934621	3.024414165747531E-06	0.0011639388137657373	-0.63396598065725418	-7.0171790977711392E-05	0.014772133993387952	-0.48286548518897565	-0.00054657251701483638	0.00034715106379389846	-0.0011109634112324116	0.0084026236706426609	-0.012149562056640707	0.014782242192406529	0.0050499851367188505	0.11510520394635808	0.014183781457322303	0.30224901590099679	0.97527084074240333
167	533	0	0	2022_09_22_16_02_12	0.83968166064882988	-0.0049716777939821273	0.0012377860403834943	1.4906894821246605E-06	0.003630438216493846	0.82346791906709527	0.00058887470549763392	-0.010661152503901013	0.0010487038589962357	0.0014343385707051746	0.83572165532870435	-0.0059331314617308874	0.00026577553124762981	0.010230500180163126	0.0057178819190330443	0.81889559134363021	0.37399367733247479	0.0015849019781975168	1.0522557274326287	0.0001287126911944176	0.014531247596586094	0.53277962832446135	0.00051293957158418278	-0.00080629555778752391	0.001364478564868832	0.0070333404172463043	0.012715709940401231	0.01454029792395555	7.3911665593543588E-06	0.0015735194127679477	-0.51845667875375989	0.00020851963259015829	0.014591878632764949	-0.533875547747666	-0.00052325617003222261	0.00080073220483691031	-0.0013545446757101099	0.0070346827229903954	-0.01278421530717481	0.014601257447659057	0.0045003607527975761	0.14060473628582124	0.013957615063005585	0.25482732985669	0.975245297975023
168	532	0	0	2022_09_22_16_02_18	0.84456019838788821	-0.0053959804223890481	0.0011624192430537068	0.00024802400772846957	0.0019796255783100457	0.82687732995405239	-7.176887664164859E-05	-0.010597968707984571	0.00072372498797431588	0.0010396728950508745	0.842538719773348	-0.0067283412890297789	0.0002823404025639221	0.00999316856607803	0.0058412355858754794	0.82495966875344151	0.36128439789848421	0.0023296039495115544	1.3206910542508468	0.0002911576422511906	0.014563511836813594	0.51354169667050231	0.00066987758946298118	-0.0020441846050548748	0.0011173020460182107	0.0075339530639208568	0.012463363440566403	0.014578909870284349	1.5973956178708691E-05	0	0	0	0	0	0	0	0	0	0	0	0.0024957015748835148	0.17524628751206775	0.013705502700441857	0.26448076000949733	0.97679202776562224
169	531	0	0	2022_09_22_16_02_21	0.84038252798090873	-0.0049106826364325694	0.0015154543772965569	0.00016284842396791887	0.0035677402974203438	0.82291999207013811	-5.7942041152214193E-05	-0.010264464347007295	0.00059931728053672063	0.00078727328030451962	0.83736310078120035	-0.0071480275586854325	0.00018600523434964106	0.0098536826412547011	0.004493389082919283	0.81917279819944866	0.37276561998790747	0.0014962902830823813	1.0705079391063821	0.00018190417848068622	0.014121208856318243	0.52507022087204358	0.00052095862876194385	-0.000807722746620736	0.0012595509421370011	0.0070245843388620586	0.012250051201116455	0.014130815173111646	8.5099288514585821E-06	0.0014995466803868652	-0.50276124000914424	0.00024146918506564024	0.014178578335420739	-0.52616529987228566	-0.000529943863681766	0.00080322780636836357	-0.0012662801181949962	0.0070261673002756982	-0.012315236769230175	0.014188478569329281	0.0043048580230163475	0.083214247795205379	0.012886807625140323	0.21392076825904072	0.97476181491728742
170	530	0	0	2022_09_22_16_02_24	0.83933745060633458	-0.0042809273042201919	0.0013311015229476029	0.00022555561199100212	0.0036035450349199481	0.82265156903610037	0.00044941359245507416	-0.010599682086542531	0.00089147430154329485	0.00084989911065818	0.836727052618298	-0.0054635235200615993	7.6958612144142522E-05	0.0097438311350477209	0.0051425106186713246	0.81834901735266508	0.37443715531848393	0.0013869475296312565	0.9349396118768073	0.0001540292258600528	0.013950396407992534	0.54696598733915558	0.00024397254827413585	-0.00040865568540668406	0.0013253769202513821	0.0064031706556827162	0.012394069771238775	0.013952529610950209	3.654224241765923E-06	0.0013799192953231555	-0.63971654700178937	0.00022406277704562118	0.014005526834995579	-0.54792445431275327	-0.00025133912966887704	0.00039639322739751562	-0.0013217600655484093	0.0064046109783977238	-0.012455349860247548	0.014007781883077847	0.0044227476012561554	0.12125946736635113	0.01312655218682986	0.24280836061643196	0.97499404650834121
171	529	0	0	2022_09_22_16_02_28	0.84083504930725927	-0.00382173678846688	0.0012244768066283654	-0.00039556525145326718	0.0042535300086410047	0.82479452644815976	0.0006808782831206414	-0.010170232120774824	0.00080953748969200172	0.00087709063076629853	0.83811825277065077	-0.0078845752988918761	0.00029706328206836815	0.0094053651589101877	0.0069323127325170136	0.81967415005436073	0.37059153764384	0.0012406283782065803	0.67939318396137716	-8.6580576947583812E-05	0.014877845691803844	0.46344180400020718	0.00012230595901812128	0.00026105957305950578	0.0012128506388362412	0.0089316057548165483	0.011898601223238558	0.01487834840218287	-2.6301866405512521E-06	0.0012477135213328214	-0.89522601897023846	-2.9721075448477586E-06	0.014922559891490324	-0.46448023742258621	-0.00012424748573677393	-0.000271868815310638	-0.0012177341165370787	0.0089336436136616664	-0.011952941290711583	0.014923077134184747	0.0051495009502193429	0.094036031335516079	0.01389581166184002	0.31758377401435539	0.97483347147537147
172	528	0	0	2022_09_22_16_02_31	0.84600207502281555	-0.005121542428648612	0.0010849336956503983	0.00030563651747385204	0.0038664614665437189	0.82850441801177921	0.0011705728262632734	-0.01140078875112777	0.00071991200077663382	0.0010320116980049511	0.84437358301555887	-0.0070461412892593948	9.93209633652881E-06	0.010001664639901627	0.0076020390400583053	0.82457484596284814	0.35857261272285945	0.0013054914711814964	1.0919999595096452	0.00015471727292010868	0.015631329934398648	0.487638893815829	-8.58721262344571E-05	-0.00075129772272952526	0.0010676421278448397	0.0087682086163150576	0.012940517500424999	0.015631565805769146	7.7529874740563084E-06	0.0012934364257369728	-0.48590371747437783	0.000227568845615334	0.015691355783885336	-0.48884507786765907	8.0114042952693E-05	0.00072924939215434411	-0.0010682570437239136	0.0087705166525778484	-0.013011405918782429	0.01569156029833713	0.0046488208633419835	0.09204301273771745	0.014849625400310177	0.32495974790837245	0.97467236819792724
173	527	0	0	2022_09_22_16_02_35	0.84434119568361787	-0.00497167787111753	0.0011765363298553823	-0.00028555110341975761	0.0044790616455790766	0.82746816943908663	0.00093095728923843816	-0.010858982407304868	0.00091939268486474553	0.0012438326775772498	0.84114463334767142	-0.0073271227707862293	-0.0002198665959191896	0.0099741095721384877	0.0066249388609184862	0.82216572767656693	0.36356527173212255	0.0012778524822761779	0.90202000653383441	-0.00033803708038367033	0.015149957319000967	0.49235164492315242	0.00019141291938544545	-0.00029535590571848867	0.0012432505199743938	0.0083795978982380177	0.012621550848901096	0.015151166478963215	2.8732043759244926E-06	0.0012761032966691272	-0.673998490025799	-0.0002430706891384018	0.015202594936747738	-0.493418724260676	-0.00019862680348580543	0.00028196860088164881	-0.0012445615018498121	0.008381663198491424	-0.012683320339638295	0.015203892442986138	0.0054154025916036538	0.10122624413661321	0.014181272996480891	0.29315118897150455	0.97373636615101233
174	526	0	0	2022_09_22_16_02_40	0.8469982220600305	-0.0055997163943739018	0.00151308106795486	-0.00020062658744266461	0.0033260718914498366	0.82827008609806785	7.64695152131363E-05	-0.00999986541612589	0.0008688308712864421	0.0013409310605313216	0.84388484114277229	-0.0062162602346668523	-3.058000048171264E-05	0.010573489817463283	0.006107879309400154	0.824446022139223	0.35851086623277395	0.0019554100482038921	1.1689972810130944	-0.00016969079947660309	0.014468553615762632	0.5176934759066667	0.0007613377487603988	-0.0013572913582573275	0.001407618068020131	0.0073817572222646243	0.012443821922694892	0.014488570629978843	1.3700926492342106E-05	0	0	0	0	0	0	0	0	0	0	0	0.0040586587337750248	0.12775444233287403	0.014416619131016786	0.26191542133917756	0.97337397017675309
175	525	0	0	2022_09_22_16_02_43	0.85925711721728748	-0.0041682491400744847	0.0013993877716742076	0.0003369452488120137	0.0033890941271256659	0.84290289503628313	0.00072242884211268211	-0.01029875380393676	0.00065512698736186785	0.000983669856077383	0.85469195661153408	-0.0064548011620026982	-0.0003384408712580758	0.010554021011753912	0.0063459946509959375	0.836443979936325	0.32898590074684914	0.0012827323062080164	0.96914823668933348	-2.6662099328940604E-05	0.014535078688758056	0.51177536121026468	0.00015741641361745546	-0.00046086471002801171	0.0011970822396312347	0.0075631401023642693	0.012412389950384172	0.014535931081828395	4.3086859532683969E-06	0.0012781233736135114	-0.59918549127082688	7.729470243123275E-05	0.014580049594756285	-0.51264980668756055	-0.00016931372636946629	0.00046507788510470431	-0.0011905049008566571	0.0075647534604153131	-0.012464042332593685	0.014581032656279528	0.0040172293382338825	0.095474661563211508	0.014332137526357171	0.27068260911543379	0.97345016197847389
176	524	0	0	2022_09_22_16_02_47	0.87955993210641481	-0.00502026087581045	0.0012056451640662718	-0.00042320049338676118	0.00462959607194745	0.86409349877291941	0.00089555676264451442	-0.010726927238214539	0.00045973699816151875	0.0017295553825070074	0.87302975117726866	-0.0088162156207871791	0.00031410050177842978	0.0099276477028707368	0.0062297902173706586	0.85756818576361715	0.28180168877435235	0.00097648412032212467	0.90027500329634924	-9.3409832354046852E-05	0.014804349624757254	0.47196534776088506	0.00048958479931840123	-0.00022238223096858641	0.00095082457929457635	0.0086843678672737651	0.011989600600433409	0.014812442779223618	2.8813552720203652E-06	0.00098719456930621832	-0.67676096306388511	1.2648592145345254E-05	0.014855384486210484	-0.47314684357068781	-0.000497201049968285	0.00021280845759472059	-0.00096398427271602628	0.008685852092451412	-0.012051490433187116	0.014863702671852417	0.0052894257043464166	0.049489704233694885	0.013325333940157825	0.28020443639148268	0.974996875664708
177	523	0	0	2022_09_22_16_02_50	0.87255114713648763	-0.0034457989198096962	0.0014554558727606268	-0.00041566198148042656	0.0049815706940193787	0.85705913012328871	0.00030640693679336506	-0.0105907349443617	0.0010992849178806067	0.0010991865638726971	0.86647898585449068	-0.0062350481530819239	-0.00037621717452385222	0.010091901213527241	0.005411755214122402	0.849981072913916	0.2981142396803772	0.0017148844066267241	0.51349093142102209	-0.00048799456800054661	0.013880156958528142	0.53022473870528342	0.00046553264651080415	0.00088728795240034051	0.001467497399526385	0.0067801780773802172	0.012111479778804484	0.013887961615670765	-9.5971429621077991E-06	0.0017158338312722819	-1.0594492828995894	-0.00037843902469661319	0.013920948617400897	-0.53099703611705817	-0.00047790493728168865	-0.0008940667906506295	-0.0014644897781801692	0.0067813335727440584	-0.012157562477054776	0.01392914941902032	0.0058465556204800491	0.10859480598864339	0.013123994495950548	0.24611163674377154	0.97413323643359884
178	522	0	0	2022_09_22_16_02_53	0.86901769403583262	-0.0041058505015372816	0.0013988674958744498	0.00012470789174870417	0.0046615039621044595	0.85430168829173914	0.0010355241116725982	-0.010835289929861026	0.0009502252192327065	0.000697318418133476	0.86482699387531081	-0.0068282810932021147	-0.00021882391764656948	0.011433335770684963	0.0064778205538423735	0.84821767626589517	0.3037261821878644	0.001391739826110497	0.66923991886670819	-8.6914697592008411E-05	0.015204471114010031	0.517560260477742	-0.0001905293045734191	0.00032042359671449923	0.0013543516759876736	0.0077607010786187132	0.013074687783082692	0.015205664841520961	-3.5509153151255243E-06	0.0013868227481555187	-0.8988062139804357	1.6057491746616512E-05	0.015259212678671724	-0.51857093469774762	0.00018236620357592917	-0.00031186359324870017	-0.0013513024953753451	0.0077621028484215326	-0.01313747810439516	0.01526030238904664	0.0054744198001206645	0.10054506058055232	0.015121559519417184	0.25773909227970276	0.97606490878990115
179	521	0	0	2022_09_22_16_02_57	0.89557352353235364	-0.0045154551199564326	0.0013161319179254385	0.00012191402404836509	0.004781278851820084	0.87980508333575591	0.00031219657875409504	-0.011106922997830017	0.00066859262766247394	0.0016538632978370246	0.89085264055842861	-0.0073797051437354023	0.00026766594716746067	0.011506830315684087	0.0065643264547163346	0.872780416331833	0.24486962402532828	0.001119290912305257	0.71844498250103639	0.00018826182954641816	0.015124883940945652	0.51065508871331622	0.0007644835490086732	0.00014943266051469688	0.0011092709436114486	0.0078989568696729191	0.012898395039621119	0.015144191933668186	-1.4030727977398613E-06	0.0011089125596530183	-0.84959588622827931	0.0003011502337626564	0.015185709107881109	-0.51182274917291426	-0.00077515787305769141	-0.00014198844816750285	-0.0010997846814459608	0.0079004581314118631	-0.012968751768115211	0.01520548028959778	0.0053907344423521179	0.069467311187163081	0.014792250513566243	0.25921241866424005	0.97454915023546118
180	520	0	0	2022_09_22_16_03_02	0.9077123754530797	-0.0053910863590399104	0.0012792896861106456	-0.00053369168017534767	0.0035436591385825441	0.8908080792928974	-0.00017862013153860929	-0.011997267833347539	0.0007359436254111471	0.0012689955548958246	0.90218129943279	-0.0075862571516869112	0.00030446488630869864	0.011783975124603743	0.006981983417804611	0.88827895284100511	0.21679783318322599	0.0015132428355253576	1.1572789890207453	-0.00015938642223281238	0.015643151560678841	0.51207338130920732	0.00081170495233985889	-0.0010245577009013159	0.00111363611507199	0.0081317477496975158	0.013363490161094078	0.015664196617765684	9.8705741759316473E-06	0.0015052646677942128	-0.41170171263319405	-0.00011431297148617953	0.015695694951895406	-0.5130601698089986	-0.00082054798536948721	0.0010231718377179705	-0.0011040566609601397	0.0081325829382039166	-0.013424452866921222	0.015717128841466206	0.0039872459093906075	0.10238410155857326	0.0150896762802468	0.26744258553641165	0.97859077044931275
181	519	0	0	2022_09_22_16_03_05	0.88676281894804521	-0.0052935626011215743	0.0012998926341467785	0.00023810568355228128	0.0049189644967227129	0.86956525411321017	0.00038300809834206464	-0.010968225716818535	0.00095713018485437729	0.0012531142397496093	0.88102364105746434	-0.0074586770970688559	0.00047084365427270831	0.0110841920911293	0.0083192631864661953	0.86561089378650247	0.26532806989467661	0.0012935651134014957	0.86816228441256571	0.00036827719561901114	0.015585038033357129	0.47652618154887644	0.00049789119487641262	-0.00021314509040284372	0.00127588395751596	0.0090268157536860863	0.012704723839981447	0.015592989006060503	2.0259607310766621E-06	0.0012748582953794928	-0.70027659112848173	0.00043364657375683305	0.015651495992409906	-0.47798610778924894	-0.00050947619539106175	0.00021598902123302986	-0.001256428436483632	0.0090280153455899684	-0.012785314455273105	0.015659785847644707	0.0056511372587312913	0.096089126790536064	0.01562865757699507	0.32192716618400508	0.97614703198016917
182	518	0	0	2022_09_22_16_03_09	0.87276994939116592	-0.0037216001597170545	0.001345983200668092	1.5013997640117146E-06	0.004993070112908826	0.85691516189820849	0.00049243257024192031	-0.011283504413608108	0.0010975390968081546	0.0011412978788917655	0.86619880781773739	-0.0074132071538901972	0.00021133371521118486	0.010793654603466072	0.0062969143349310775	0.85075412807888118	0.29776011861228763	0.0015850908358431331	0.54427426308342675	9.2124237014892129E-05	0.015188178294496988	0.50885887618204828	0.000383191778593005	0.00073512042219762161	0.0014043186685157585	0.0079784914306727066	0.012923793343910743	0.015193011414614637	-8.2504387997394645E-06	0.0015894163223165833	-1.0283683122799023	0.00019380763006109067	0.015246394988642893	-0.50998863027989594	-0.00039540776993723942	-0.00074232101682052815	-0.0014054194226752776	0.00797973943548017	-0.012991394024182231	0.015251521479978379	0.0058575270492438412	0.10818571482584789	0.014317820880149317	0.26405850790814395	0.974774771602021
183	517	0	0	2022_09_22_16_03_12	0.87785905941406983	-0.0043828230816424056	0.0012024980660193996	0.00038917911456231864	0.0047586412556880646	0.86175855375671151	0.00070876425321702349	-0.0116235450828078	0.0011716856339578892	0.00090385589460868537	0.87383014477389331	-0.0077762461005990461	-0.00016270200068046534	0.010725247558725308	0.0075051597058078323	0.85899385239224313	0.28282062009143383	0.0013702537908206094	0.707239103444704	9.6608230482284253E-05	0.015691242317791579	0.48722936422814561	0.00011468897519594298	0.000213324237713362	0.0013535465344280792	0.0088124524756929487	0.012982902866435785	0.015691661449211958	-3.0457347735340083E-06	0.0013716580393293028	-0.868455536032807	0.00014699006728441402	0.015750263251471705	-0.48845339883456712	-0.00012547046982124525	-0.00022680617229318154	-0.0013527766767158661	0.0088136705078853718	-0.013053352238758123	0.015750763007850038	0.0055826349393127868	0.12071021831670038	0.014911723763483863	0.30528432873055994	0.978509981961776
184	516	0	0	2022_09_22_16_03_15	0.86812492482732284	-0.0038508749580892024	0.0012484650542144769	0.0001073089747497849	0.0052141628527313565	0.85366886516519236	7.280837473203258E-06	-0.010641323997578627	0.000980928948677366	0.000815620055011106	0.86276034749759145	-0.0068234747805391979	0.0002378487696071093	0.010003500571245664	0.0084963952126731416	0.8467396640358118	0.30667997478373554	0.0015109124580683269	0.50957166494357464	0.00016957390315443412	0.015085938379296305	0.46750672692038414	0.00046678690312792754	0.00079186277461678386	0.0012867827330681285	0.0089581448834624156	0.012138252634989164	0.015093158277738194	-9.0837134404976628E-06	0.0014999687722466696	-1.0670753325941851	0.00027280576674824789	0.015139979333737607	-0.46876983258448779	-0.0004773216728272213	-0.0008010211004910936	-0.0012681764523453424	0.0089594325236950264	-0.012204406707388836	0.015147501780998489	0.0061115980301970074	0.09297717624029106	0.015118490344830813	0.3520560275980939	0.97536614814306277
185	515	0	0	2022_09_22_16_03_18	0.85013164678186315	-0.0042648222589862618	0.0013773012829769106	0.00037884330750646297	0.0038264167244001961	0.83404001402549865	0.00075016906604937839	-0.011053854673349682	0.0011900485907076837	0.00093332968672695568	0.84444688285945568	-0.0070946560868652446	0.0001886193018489925	0.010673526098424646	0.0067854501494113437	0.82981330795795927	0.34960366637151441	0.0015369067326420343	0.87099275469354143	0.00030706325436083513	0.015460305283742992	0.50268077956075841	0.00011301305140150943	-0.00026181862359615261	0.0015144415846042494	0.0082833682080908615	0.013053997494856549	0.015460718334421546	1.7423892066449235E-06	0.0015329622437690656	-0.7014935072741072	0.00038115247903243254	0.015519768793563716	-0.50384949018223668	-0.00012632744866701638	0.00025603970197607542	-0.0015114287650542749	0.0082845750071975643	-0.013123606225264138	0.015520282923644171	0.0047136271227352219	0.15076279924457645	0.014877444149784369	0.28313802326698823	0.97609977360469047
186	514	0	0	2022_09_22_16_03_21	0.83090299683578539	-0.0045891793791086434	0.0011346601484423086	0.00026507258540707995	0.0038885174851976023	0.81495234927724225	0.00024198298105812532	-0.0099750280269852113	0.0012053050803926965	0.0011115679513681279	0.82557679579816856	-0.0081932780940955456	0.00043093503687769043	0.0096960252096022388	0.0081642216754923055	0.811856237409964	0.39485162562549347	0.0014746766568906439	0.93181397837116864	0.00039237840555887249	0.015677817338789771	0.44021036656492	0.00053294420445801024	-0.00042568675135570833	0.0014119001494788466	0.0099840544417878936	0.012087705051492306	0.015686873048301325	3.0785811082123115E-06	0.0014632660329242017	-0.63906886547870134	0.00044566924934724781	0.015734089802422167	-0.44163558933526126	-0.000545642604417412	0.00042215048683733009	-0.0014010483394846648	0.0099852705805876987	-0.012159603338231682	0.015743548131296217	0.0048995313949057621	0.15028695810044648	0.015255048233981883	0.34992072195650947	0.977077036069969
187	513	0	0	2022_09_22_16_03_25	0.82783391738545387	-0.003328503837780431	0.0012301415285801665	0.000293345797716835	0.0051107769176181326	0.81386943424901315	0.00037760798005862336	-0.010211713625749639	0.0012569949382674236	0.0011759392136265914	0.82128167722407119	-0.0075380547723665264	0.00017034129400049451	0.0092643387589469335	0.0071397619071360352	0.80642386218254247	0.40334276501863742	0.0018558403037949982	0.47335971157632617	0.00025331187568663897	0.015019329392352974	0.46366067472180206	0.00049091693163646252	0.0010844573616589008	0.0015060197422124741	0.0090112836509472077	0.012015698995820823	0.015027350226495866	-1.2845867819841795E-05	0.0018623175578847825	-1.1008909501017408	0.00037255300598076224	0.015076116455595267	-0.46501421608699495	-0.00050644929514017853	-0.0010986571883647817	-0.0015037217391726213	0.0090126711226372769	-0.012085571836609575	0.015084620587579204	0.0063576596091516708	0.1205815810736638	0.014128838342167098	0.32830007167563979	0.97413725778410876
188	512	0	0	2022_09_22_16_03_28	0.82955594845219327	-0.0040796702692612865	0.00095548606507068134	-0.00021848073869893669	0.005004450642392101	0.81357052388103512	0.00096121018256583506	-0.0099357498571902118	0.001267610214642699	0.00079145330488694687	0.82427255990009085	-0.007753265478030574	0.00022413786666608906	0.0099235255103129021	0.0073238596855966318	0.80905448009227066	0.39903418121880385	0.0014586701862660187	0.587022289164726	-3.0971981481527994E-05	0.015320617282735163	0.46236579609778217	-9.8388965353466361E-05	0.000563665832308552	0.0013453622344146757	0.0092237611921608519	0.012232887778199829	0.01532093320632091	-7.7687412289878876E-06	0.0014578859821207763	-0.98440773824761885	4.8238619402441855E-05	0.0153766969568141	-0.46367833696012523	9.19651740369228E-05	-0.000565066540787323	-0.0013439238599514888	0.009225262165436704	-0.012301924535643117	0.015376971967683744	0.006223203767157637	0.12403945430301479	0.014867595529531272	0.31789810050515777	0.97528621378922686
189	511	0	0	2022_09_22_16_03_34	0.81324258961153761	-0.0034878801696514635	0.0013016286359734351	0.00042592619954794314	0.0047598846696299433	0.79743521663536809	0.00055709178548698243	-0.01026916045209272	0.0014762379571336695	0.0009691660327497629	0.80770563523075611	-0.0077089747483588492	0.00030073153910809529	0.010267908171888003	0.00738704012877327	0.79254856081047909	0.43943118363605227	0.0018850499658016851	0.56966394314885349	0.00041919209725272186	0.015987164373346508	0.47008032337016059	0.00026235650060691307	0.00078833753700135274	0.0017122900751109828	0.00942696393990601	0.012912078669839011	0.015989316922051754	-1.0162215591344228E-05	0.0018781007345546592	-1.0021160110573608	0.00050704755767902183	0.016051429121448395	-0.47148123013028631	-0.00027714510354007882	-0.00078878590384368541	-0.0017044292789764705	0.0094284984175214	-0.012990450124290464	0.016053821546575687	0.0061280005057875418	0.15036739727937298	0.015553837941162725	0.31182374456914724	0.97455368291650413
190	510	0	0	2022_09_22_16_03_37	0.80625797193262427	-0.0040974341229887377	0.0010478382951442048	0.00046350442243483733	0.004255976363574155	0.791379499287519	0.00068546597936530338	-0.010361691782785686	0.001403893733422608	0.000515449503637776	0.80118192659516219	-0.007466596310954335	0.0003019716958897235	0.010707074319941112	0.0076060663144175466	0.78653795179579822	0.45540912170044989	0.0015280603984595923	0.75335710873976458	0.00044461695763262142	0.0163769673155473	0.47644022489399768	-0.00010230292840545226	9.7854327988239516E-05	0.0015249239691979589	0.0094877942021638489	0.01334866358973401	0.016377286843175971	-2.8120841677829214E-06	0.0015195075061131345	-0.81611672893707865	0.00053287875607525707	0.016445456844819756	-0.47786483007876313	9.0621579850737126E-05	-9.3295465023683738E-05	-0.0015166407014649752	0.00948924193884763	-0.013431579886999303	0.016445706524973736	0.005558451412060612	0.15931249238181133	0.01628968096315073	0.30882846432826483	0.97554130213490287
191	509	0	0	2022_09_22_16_03_41	0.81693113674974382	-0.0049574803836352427	0.0013283234687353558	7.5718751278902881E-05	0.0040780001337421424	0.800236049943479	0.00048960475094073552	-0.010311406485511878	0.0011783934374863111	0.0011851054362803752	0.81280156024239913	-0.0065978269772310168	0.00014521223992175058	0.010260563431434238	0.00650670749607267	0.7970946666671781	0.42941977725553687	0.0016309004735716932	0.95557227457946747	0.00010142401208178078	0.015227752753942836	0.5036859222500486	0.00043567164378772685	-0.00054441962899229313	0.0015373495445942886	0.008132906529153109	0.012874015897274337	0.015233983842593977	5.0658321168049463E-06	0.0016186414594082993	-0.61380830785213081	0.00016110860304370734	0.015291053100114525	-0.50493911179353057	-0.0004476474485231795	0.00054464547773613783	-0.0015242576808719066	0.0081342873488625175	-0.012947960234595149	0.015297604163681689	0.0051960848237587055	0.14065056006696297	0.014872427554635406	0.28257502356965797	0.97571830820222194
192	508	0	0	2022_09_22_16_03_44	0.82064973296526544	-0.0042256664723627968	0.001285403091585385	0.00059180540992206313	0.003988206518318385	0.80497736502644657	0.00052959205119649925	-0.01010650529556449	0.0012436933723974732	0.00093050019513600762	0.81604090897344739	-0.00647365321538459	-2.3936720082572517E-06	0.00999530657463443	0.0073680842755435476	0.80069872488179561	0.41995469955833031	0.00155019719272218	0.83356077803907791	0.00033165547980889019	0.015160138169364292	0.48556966375153493	0.00024747264449117196	-0.00014909229015840726	0.0015430109608616034	0.0085557657153688439	0.012515137327969484	0.015162157894705739	6.2498551535580235E-07	0.0015340236344725605	-0.73718447541261978	0.00040544600378063114	0.015219181669403222	-0.48684113311024457	-0.00026197743748813815	0.0001476927448131435	-0.0015268972998371446	0.0085571105547341385	-0.012585680340782402	0.015221436294386015	0.00509063304774755	0.15114299990741498	0.01513132846334703	0.3176145558122051	0.97568876552072881
193	507	0	0	2022_09_22_16_03_47	0.82841418160273628	-0.0041702250449891292	0.0011607278035142517	0.00027576121930586607	0.0056114401476518175	0.8140626845944221	0.0003448398600194916	-0.010706677511204684	0.0013166100374627453	0.00081384116570009247	0.82272075809153689	-0.007037681006260366	-0.00016354416782896254	0.011061643360385677	0.0064112443067972048	0.8069195389481516	0.4016747413464431	0.0017348984248380527	0.52106487305812621	2.8505465512439779E-05	0.015756459991530667	0.50994878424407664	0.0002944223570087937	0.000875052246033921	0.0014980507705737302	0.0082477698951365988	0.013425361195200113	0.015759210512871932	-1.2145492114247705E-05	0.0017263584199972977	-1.0495348591075762	0.00015470703325537661	0.01582717332760588	-0.51126827167196209	-0.00030964981824648126	-0.00087015863248707975	-0.00149101889612566	0.0082491680192110263	-0.013507429160758349	0.015830202100795148	0.0069576655439244819	0.11523046490965302	0.015433468712555416	0.26263936660889464	0.97405326570701756
194	506	0	0	2022_09_22_16_03_51	0.83945773119974187	-0.0039759741874428409	0.0012872011511060304	0.00023288125435428161	0.003367753241701763	0.82334296581231681	0.000410599913824172	-0.010452267580479603	0.0010289556710660155	0.00093151934067323681	0.83501403439768851	-0.0068341360554269306	-9.7355860806860761E-05	0.010375777678149496	0.0093787719378484943	0.82008580475161552	0.37388184910338573	0.0014297232796643209	0.91543808435005858	5.3441784974682713E-05	0.016010422959084353	0.45642832845159187	0.00030719768254430243	-0.00036766436380258416	0.0013816408983537449	0.0097901800257117581	0.012668307637286439	0.016013369843506892	2.6981479984908415E-06	0.001402426575597466	-0.65297112439275784	0.00011191695586107582	0.01605393919242426	-0.45742338859563769	-0.00031960526028655754	0.00036711101290156159	-0.0013535249551258463	0.00979149027213665	-0.012722251445585765	0.016057120262253085	0.0041948937903152532	0.14826203567591575	0.016661178347928383	0.36748563642637655	0.97692328543994678
195	505	0	0	2022_09_22_16_03_54	0.83362170476676567	-0.0054254884531645831	0.0014841784154210095	-0.00028300978428427655	0.0044071918402124217	0.81728884300301485	0.00016754450019057976	-0.01084171408957707	0.0013589476554817519	0.000658386425464324	0.82855049526718716	-0.0074423919373486887	-0.00017295623343976859	0.010674833680140638	0.0064512182451805893	0.81458186596618776	0.38830969077299771	0.0018177806456655668	0.95851220527408976	-0.00031497440326309478	0.015658029234145939	0.50031674946807714	0.00030683145352371742	-0.00061686775470008856	0.0017099124682180653	0.0084517207626270581	0.013181134080493512	0.015661035247972604	5.9610180920716524E-06	0.0018129036045525641	-0.61243646209583458	-0.00026396378893661345	0.015718958983471976	-0.50151682246464158	-0.00031998669710117038	0.00061469311147593463	-0.0017055121981691347	0.0084528245989153	-0.013252751707628371	0.01572221558847213	0.0055324249873645462	0.14954878497232008	0.014962160814352079	0.27180191522921365	0.97716009708995644
196	504	0	0	2022_09_22_16_03_58	0.83484547952944876	-0.0039850523390939432	0.0012142615234830576	0.00037497252467786577	0.003585298411799406	0.81865258697628	-0.000429443327856768	-0.01091908621724012	0.0012912473804875214	0.0011341813820268734	0.83047771407089843	-0.0065744163387621828	0.00029349914715264631	0.010349102535982875	0.0056624968000798	0.81469053327590546	0.38553081329215222	0.0015217286658131468	0.86536920968394715	0.00037570449801313445	0.014993093194352162	0.52597055104198509	0.00095385855204472029	-0.0002423520877167921	0.0015023060932901696	0.0074348703272034741	0.013019813622022336	0.015023404729682216	9.4092918315196687E-07	0.0015110163954585904	-0.70776900167430523	0.000441794260815004	0.015054500528442464	-0.52709047797846731	-0.00096810062070293366	0.00023365650486589028	-0.001492841312758502	0.0074360207632103281	-0.013089827400312783	0.015085595943570802	0.0045645965593476079	0.17284444863363238	0.014130686800182885	0.25032569427627949	0.97585787220779652
197	503	0	0	2022_09_22_16_04_01	0.84386513294650944	-0.0041443822846870563	0.0012071345349771554	-0.00022746412084699916	0.0040436413696921854	0.82829125740430742	0.00057968875073923984	-0.010677101343938074	0.00093867385558966336	0.00024243414311455596	0.838353488037466	-0.0079839523383712051	0.00036251556058436809	0.0098120174907226	0.0062803415175883759	0.82245836552557117	0.3648386088252456	0.001278926241368295	0.8082309813750892	5.2052518198870989E-05	0.015089329559997037	0.48278163702389992	-0.00019510707819344564	-5.8382683822911108E-05	0.0012775929684723801	0.0085851305956660476	0.0124090047637012	0.015090590887773796	1.3750317663930986E-07	0.0012932365379283376	-0.76805827171824947	0.00014421676171443612	0.015141390908948211	-0.48390835921887865	0.00018938116870536353	4.484017358676917E-05	-0.0012924589362395933	0.0085866697657023625	-0.012471199661313761	0.015142575206504333	0.0049192241972653879	0.11404795793782656	0.013805313886216404	0.28468010444422015	0.9746324778863743
198	502	0	0	2022_09_22_16_04_04	0.84883042172900192	-0.0034814927599664787	0.0015163242241165184	-1.8975474495831726E-05	0.0041948438692941794	0.83418467087310311	0.00040277493674124192	-0.011262424408810541	0.0010411006950732725	0.0014718909297130032	0.84362579764058765	-0.0072308113377227189	0.0003786869480502461	0.010653208494320577	0.0070774263978987716	0.83075532732872015	0.35019952570540558	0.0015688552705522341	0.64842175622687115	0.00018556480937803715	0.015684545135296876	0.49761691655514545	0.000639726255433013	0.00042443645820395334	0.0015103511356260198	0.0085372037093143713	0.013157549503111658	0.015697585985846845	-4.3222083738690826E-06	0.0015629555733381979	-0.9255101185862491	0.00024929449697197264	0.015737102365650783	-0.49866431693017	-0.0006507023842528617	-0.00043226792317330295	-0.001501990201973493	0.008538137386956357	-0.01321955373030533	0.015750549338351467	0.005091837571003289	0.12163522814054623	0.01506764045723818	0.29319745736484432	0.9787058828977121
199	501	0	0	2022_09_22_16_04_07	0.84832852609028553	-0.0039663118010224213	0.00099361817755249217	1.4628025671346631E-05	0.0038995198413668843	0.83326389319656713	0.0011982447684453722	-0.010807807969613139	0.00095909969874922465	0.001327062253739087	0.84362087256173057	-0.0074116832884312438	-0.00019553409661939738	0.010847774702142233	0.0060706816099122367	0.8297409211244	0.35166713317829196	0.0011541313632326255	0.80335451552463455	-0.00013762022690894083	0.015301355066479365	0.50851465245327476	8.4816629144808119E-05	-4.1439069495810468E-05	0.0011533871887256767	0.0080469059894128347	0.013014559956757108	0.01530159013733714	-2.6378877999934681E-07	0.0011592477391466031	-0.76733463980209726	-6.8878438395046461E-05	0.015351879483177355	-0.5094867034793582	-9.38330716494234E-05	4.18710882878308E-05	-0.0011584913174823984	0.0080480761084793951	-0.013073204451018311	0.015352166241652575	0.0047337026058493735	0.12058318739678156	0.014653408790416302	0.25510124942234091	0.97808914306872274
200	500	0	0	2022_09_22_16_04_13	0.85143794533061989	-0.0041141976636058916	0.0015996370032947845	0.00010290348983875968	0.0045714048557760944	0.83641464965354584	-4.9903445815311669E-05	-0.010924212037447341	0.0010211199390185001	0.0008547498425722467	0.84566304975572171	-0.0079065657706138721	-1.2249058327009131E-05	0.010961701186486464	0.0071517804575294006	0.832323612136621	0.3451756345468987	0.0015658882106262477	0.69878410729971763	2.2048565487080725E-05	0.0158870265297253	0.48540068805220354	0.00054484938226233987	0.000269901252671745	0.001542452333780365	0.0089704237473255816	0.013112174104610293	0.015896366654224708	-2.9184078245520214E-06	0.0015589069973587458	-0.87184671921968215	9.1877201629922788E-05	0.015941783789370053	-0.48653690739203581	-0.00055996413564567951	-0.0002681896584468532	-0.001535664459937854	0.0089714192674823431	-0.013177788384780977	0.015951615285613906	0.0055013534628865794	0.10988176769403972	0.015372141445389112	0.28904200003872371	0.9775505269657947
201	499	0	0	2022_09_22_16_04_16	0.85390681246260591	-0.0041136628150967814	0.0013531592421478398	-1.4814489800484342E-05	0.0047360329346940021	0.83854675820385693	0.0006661007345618613	-0.011086135733544361	0.0014394273491413364	0.001384526308060859	0.84826315644645611	-0.0074239427114912654	-0.00019037988495733033	0.010166104478909224	0.0075228297698535108	0.83322606236930741	0.34038478896345847	0.0016791345332556067	0.67553750542771229	-0.00015494231521340175	0.015501612651321349	0.4803814647836997	0.00042736212733116295	0.00036598021278192935	0.0016387651645747227	0.0088807938027715243	0.012705569496258756	0.015507502480395839	-5.4189272765216183E-06	0.0016745966759643275	-0.89982850779293422	-6.133640969208009E-05	0.015554403653213412	-0.4815149580862581	-0.00044229420094473137	-0.00037991251050666596	-0.0016309324055617074	0.0088821131756912971	-0.012769006952042503	0.015560690767677637	0.0057968214871212962	0.14752966353557698	0.014810566231502989	0.31853238244285	0.9757810222480171
202	498	0	0	2022_09_22_16_04_21	0.8565449564013734	-0.0038890310010604723	0.0011346767178608019	0.00041041211649481241	0.0044293388231312443	0.84146841647614345	7.505270226982698E-05	-0.011528480044725849	0.0011008961420017817	0.001205646236388165	0.85045594440271954	-0.007510263436693497	0.00018189971239207902	0.010663780756875744	0.0066264230089704418	0.838044678322014	0.33292791637126767	0.0013452249368387061	0.66651633645599861	0.00031773982291547945	0.015636885722515172	0.50310671004506824	0.00067269955250954009	0.00031684054139482663	0.0013073798996547767	0.0083667267601094317	0.013210226281963059	0.015651348816857459	-3.8719377280382476E-06	0.0013472212560044241	-0.90898506650035438	0.00037766558987019756	0.015698442237294889	-0.50431543985523919	-0.000687553435186045	-0.0003296174043733397	-0.0013062761880109123	0.0083675779857490355	-0.013282497029176865	0.015713491604475445	0.0053285009898719716	0.12180504271931607	0.014657616497396289	0.27800147761713839	0.97840127603215932
203	497	0	0	2022_09_22_16_04_25	0.85618124957581332	-0.003786218872477307	0.0014188891902494887	0.00026349541973613282	0.003924514547424012	0.84114267836578072	0.0008526774666613	-0.01039273235041983	0.0011185047059668639	0.0014250729722707016	0.84933284130905418	-0.0071140378889376727	-9.3028710402000834E-05	0.010580492781770298	0.0055798606065857277	0.83773917536678588	0.33419569761410872	0.0014882522382728136	0.75881662087580215	7.3669853109230735E-05	0.014574041171685877	0.5144960366787571	0.00034805844957868314	7.90828158822878E-05	0.0014861495997900642	0.0075155805779145816	0.012486741955004443	0.01457819675948703	-1.2355925898433973E-06	0.0014895232312337088	-0.81063212030606224	0.00013524679347247213	0.014624448678601059	-0.51550180712595883	-0.00036413298626968656	-7.51412230032403E-05	-0.0014876267182967931	0.0075163551485772466	-0.012545074907448444	0.014628981235367209	0.0047662717156331819	0.1388217066205874	0.013970961329767202	0.24265251694405091	0.97846008164957554
204	496	0	0	2022_09_22_16_04_28	0.85565860244279	-0.0036064257171640156	0.00097513236996022877	5.7634536498624447E-05	0.004172995187829146	0.8407391843266121	0.0012221921567743168	-0.010680512269910285	0.001132882986324676	0.0010432302919862857	0.84968856835279516	-0.0072396540300384126	0.00024206448327125548	0.01032187300316564	0.006619437995131862	0.837140030364712	0.33488279817509703	0.0012808305362095379	0.65357221248528274	0.00014830204885767578	0.014962779000936614	0.49510945658893235	-0.00010160947722180115	0.00033379467299518833	0.0012365710569016435	0.0082071864827600073	0.012511068917885119	0.014963124002584854	-4.1253215324205441E-06	0.0012852945552796441	-0.91928787453724792	0.0002130232352228504	0.015015126717590081	-0.49621427578383109	9.3585410997807747E-05	-0.00034007692522396111	-0.0012394877081930722	0.0082081378247853727	-0.012573006951187736	0.015015418361618804	0.00505346281933801	0.13254518447321068	0.014330547418157723	0.28511816238822152	0.978357522468412
205	495	0	0	2022_09_22_16_04_31	0.8594140238680732	-0.00356020656858051	0.0011148058212374218	-0.00034746216713448191	0.0051404465394440839	0.8450679361585457	0.00029139961019720713	-0.011957465620695787	0.00081981858576132892	0.0011406219949557229	0.8511793685636142	-0.0081333969941446115	-1.8378917336145378E-05	0.011026771068388015	0.0067485103272541076	0.83953148658303034	0.32780028297544117	0.001462054157383937	0.44168110657169646	-0.0002485942734450834	0.016228544754606847	0.49900214029503664	0.00050672916068653464	0.00092775547089361463	0.0011299876748666869	0.0087955559160389218	0.013638323246649866	0.016236454024649825	-1.0069698816863035E-05	0.0014777402258140855	-1.1311950883719919	-0.00014910393275722621	0.016282634067383891	-0.50004048307935778	-0.00051863865277016071	-0.00094245191664601123	-0.0011382005797746391	0.00879643535655734	-0.01370207638244067	0.016290891879344044	0.0060569293064560792	0.07907601379365671	0.015042757770936601	0.27460233958360047	0.97686500716435254
206	494	0	0	2022_09_22_16_04_34	0.8683314397172166	-0.0036426923336071158	0.0012834481370386842	0.00015670966305886944	0.00475446411313672	0.85400933098895992	-0.00011395683863527874	-0.011618733383549934	0.0010176257758017936	0.00078055029608902621	0.86039734100246568	-0.0083476264024929941	-0.00016007610243813834	0.010878994463222833	0.0080615539296373055	0.84987279414037531	0.30586835005504254	0.0014765411959485678	0.55977283095959907	-3.3086382067809195E-05	0.016317241934624239	0.471231734036049	0.000524041181377112	0.00064390684524753177	0.0013287429691165248	0.0095912233092079434	0.01320078860469957	0.016325654765210456	-6.9395235768551748E-06	0.0014790564351311571	-1.0148306227801529	3.6031478968068963E-05	0.016368311444927355	-0.47233982970550642	-0.00054137179210560638	-0.00065511954477167256	-0.001326056680674338	0.00959187116602256	-0.013263394252323381	0.016377261766712635	0.0055994158512572365	0.10542721399124576	0.015593531292323694	0.31886458955436231	0.97874239635633531
207	493	0	0	2022_09_22_16_04_38	0.86775708812139574	-0.0050512130712626405	0.0012496754759267145	-0.00039147605137341754	0.0036571729381260861	0.85087418941953541	0.00045894640263339652	-0.0111678400974301	0.001280838900781974	0.0013865621246406039	0.86299340044950623	-0.0085939764022304761	2.4199143205789203E-05	0.011208155775156674	0.0074800983904602329	0.85027727841702083	0.306296567967232	0.0016717317482689855	1.0384341082831636	-0.00024656747295438594	0.016146690879170856	0.47568613665589193	0.0005493029337057993	-0.000810364028889963	0.0014621891734148853	0.0093742248026915664	0.013146845085270517	0.016156031692853203	6.8764996728853517E-06	0.0016678019266874134	-0.53095413679176429	-0.00022480906792997238	0.016198457386541052	-0.47678820551605572	-0.00055995534627930992	0.00081256393911595631	-0.0014564693994418864	0.009375185513284175	-0.013209690317910293	0.016208132887332	0.00446551119562303	0.16843829620843168	0.015528496606901022	0.29424812471225947	0.979856333133254
208	492	0	0	2022_09_22_16_04_41	0.86847029367370965	-0.0053535217895186076	0.0014601017659498362	0.00028642772476318861	0.0051402360360101275	0.85284269951950753	0.0010962806059133625	-0.011312305488557755	0.00128156315197929	0.0016175109052368024	0.863134950432494	-0.0073668065647076271	0.0003109897163480318	0.012131965306570625	0.0086220589118626012	0.8490687168608515	0.30534675169690723	0.001587330238420837	0.82488404770904378	0.00030588270916960254	0.016629152379095333	0.487682770743959	0.00030577427963097645	-0.00012522402077625545	0.0015823830858631481	0.0093267171433778825	0.013767391044587679	0.016631963406563151	6.0488730799953311E-07	0.0015622430679451235	-0.7406846673767663	0.00038134851070587385	0.016703568782373016	-0.48914916374325607	-0.00031904081269090864	0.00013952056275096027	-0.0015560004549845887	0.0093278570011993585	-0.013856417063319165	0.016706615369596226	0.0060999061034002055	0.12216923492816259	0.017137832627523684	0.30893203852544987	0.97766005705182191
209	491	0	0	2022_09_22_16_04_44	0.86643843561228506	-0.0050766890191158466	0.0011285580226879654	0.00017010551550278221	0.0039461265852886434	0.84902364963065591	0.00026428652162781996	-0.011090569117863101	0.0010481347397342565	0.0016210779309602027	0.86074714892338278	-0.0071900150636167058	-0.00017575886003576725	0.011305674121376451	0.0075881088449937335	0.85035406777547484	0.309408190344859	0.0014208410056172863	1.0273805020376818	-3.7715080422938858E-05	0.01574752934270493	0.49543911337155666	0.00079581768853554367	-0.0006611062170008156	0.0012576675765425503	0.0086289441920465067	0.013172926877877203	0.015767625255336926	6.0807698256325434E-06	0.0014050879850572207	-0.538073904922964	-4.8130922350156472E-05	0.015804782038583633	-0.496605497028905	-0.00081198900437940227	0.00066702663909704268	-0.001236667986359744	0.0086294514867973817	-0.013240985700624642	0.015825626731045088	0.0047123400510941122	0.12980828919871418	0.015715001194733662	0.295559334986974	0.9814362253846185
210	490	0	0	2022_09_22_16_04_50	0.85714968240627065	-0.0047540410753424082	0.0011072759713319127	0.00038123948765183066	0.0041291819138827551	0.84091169077641292	0.0007454339321808194	-0.010828869792569978	0.0010496708110902741	0.0017206337720343406	0.85064797583846119	-0.007377773131058897	0.0001858788082783145	0.011746309681885482	0.00605158436464907	0.83779327964280947	0.33294273125101209	0.0013144896464087647	0.92798910253922251	0.00030024435193640587	0.015613788133652747	0.51852677746349052	0.00058720784860441077	-0.000369807985768997	0.0012613980672956957	0.00794365653082672	0.013442049724757356	0.015624826173114949	3.1730073217864465E-06	0.0013136001904301114	-0.63617316027602888	0.00036183384941139755	0.015681569914227866	-0.51976887346107659	-0.00060297642782558016	0.0003862498002428296	-0.0012555303867730161	0.00794457894974524	-0.013520181222383132	0.01569315824005257	0.0049705563281031593	0.12446756768165712	0.015415666194922925	0.23786291960441069	0.97741770992771992
211	489	0	0	2022_09_22_16_04_55	0.860239324691529	-0.0044564164576444357	0.0011786209615182693	0.00037767814930909574	0.0042263004226352459	0.84422971720334961	0.0004130821958417611	-0.011941241127152507	0.0011932034982584858	0.0013461230691844571	0.85322956447090259	-0.0077932879148910712	-6.4099181637027546E-05	0.01150879360337421	0.007154236788009998	0.8430438269381032	0.32452231625028438	0.0013885899491855667	0.83500613210536134	0.00014901581561085225	0.016447608889437134	0.50297344606259375	0.00055464495098645893	-0.0001375443341969599	0.0013817610513795391	0.0088042182624488742	0.013892788739740236	0.016456958078622737	5.2465438689870858E-07	0.0013836522662287272	-0.73770653787684515	0.00017791033181908575	0.016510683842627296	-0.50416078656941388	-0.00057243496764786551	0.00013177722175176324	-0.0013773628271691084	0.0088048392219415537	-0.013967014255987344	0.016520604188206316	0.0051049849841341725	0.13758313523095922	0.015752843239738183	0.27808693322282718	0.9800107978560596
212	488	0	0	2022_09_22_16_04_59	0.8618423695801396	-0.0034784592006643191	0.00086320541636862819	-0.00035983120785305857	0.0033438529245751552	0.8458338222621824	0.00098374963571051929	-0.011308733631969827	0.0012870614999495435	0.0011960977521269095	0.85526800859888785	-0.0076103648438746669	-0.00025746501208679339	0.011535935846996394	0.0071269085709041438	0.84384304626464479	0.32098708832793754	0.0012547386527987324	0.81699115449041082	-0.00038968847190554216	0.016051771981606903	0.50031902561722508	0.00012983987896116674	-7.9229149618418888E-05	0.0012522347338570035	0.0086641894280560447	0.013512631324218916	0.016052297098660649	-8.0001947506182344E-07	0.0012523197694559363	-0.75246968292642469	-0.00034445921791686042	0.016092882389239917	-0.50110893672218138	-0.00014054139952236823	8.24143702185313E-05	-0.0012496050082132562	0.00866496633974916	-0.013560944728333727	0.016093496061418352	0.00415737126265264	0.18371250329184713	0.015733609061533427	0.276702744945663	0.97911529538253794
213	487	0	0	2022_09_22_16_05_04	0.86201980077403573	-0.0049413870197637742	0.0013301368724708863	0.00016124638791086438	0.004520678421763724	0.84590276935508324	0.0004356809422902328	-0.011262953490674495	0.000941817874816061	0.00069536260067509152	0.85595359494118928	-0.007821313210351042	-0.00012878506063813345	0.011434914261544143	0.0083036444673580886	0.8437428186148106	0.32048791877257815	0.0013443554056628917	0.878155159916853	-1.7168487484077406E-05	0.016439153079153918	0.47800102837606218	0.00015480257728507039	-0.00024796868245752094	0.001321288382320574	0.00948194691822652	0.013429014729301267	0.016439881927732627	2.4588151667741888E-06	0.0013324159489763537	-0.69045986868986786	2.4562575829362189E-05	0.016498143683790115	-0.47923102320539634	-0.00016815423408286746	0.00025147712674515664	-0.001308469149735888	0.0094827895956755021	-0.013500572080290969	0.016499000601776569	0.0053568878775964671	0.10269874086487828	0.016393823137121014	0.31403598046881981	0.978797491492871
214	486	0	0	2022_09_22_16_05_07	0.8673954522769286	-0.0034804984423037577	0.0012351901242549242	0.00019175606693331519	0.003900343895079397	0.85246021685918816	0.00062834854511226743	-0.011796351717525064	0.0011589852289663237	0.0012511289231381109	0.86016801467235249	-0.0076454002782032045	0.0002427169060956255	0.011555237631582734	0.0081274096832787551	0.84777116061778712	0.30868613375490017	0.0014062595544161722	0.69838214449454361	0.00022392784064014491	0.016540969171820269	0.48952479036843549	0.00036401711286308352	0.00024350070174410142	0.0013850174521055328	0.0092267447401011247	0.013728468328408846	0.016544974149316934	-2.9538085004747369E-06	0.0013967519215939005	-0.87435352975732272	0.00030974882384488412	0.016594195219224683	-0.4905695394787471	-0.00037789696405196176	-0.00024718831608794344	-0.0013747050108535506	0.009227636746145856	-0.013791955447104595	0.01659849755517586	0.0046909374307491283	0.14441980367858964	0.016286941031998556	0.30648633879559678	0.97737561154185515
215	485	0	0	2022_09_22_16_05_10	0.86346456633477586	-0.0047273087985693334	0.0011983696038437711	-0.00033808614463595775	0.0056269248434184533	0.848538275443885	0.00071965986688280012	-0.011399439335156966	0.0014525094192400934	0.0015384935058288453	0.85614800673814773	-0.0080108097433651063	3.0796763822413652E-05	0.011309730126693864	0.006630072017209377	0.84616616295455294	0.31655454583514342	0.0016278006170278654	0.62092892252218346	-0.00022012376542060089	0.015911237562344905	0.50022306518715864	0.00049013851945874977	0.00052584244022021477	0.001540527369721015	0.0085909043185045629	0.01339267873711884	0.0159187850206488	-8.0479820075979065E-06	0.0016267115513033618	-0.95016532524805208	-0.00016849568306777265	0.015978037921491967	-0.50153876349008664	-0.00050463546157723533	-0.00052640783332476813	-0.0015391833107716939	0.0085915523949504826	-0.013471559793337072	0.015986004903343318	0.0067302980850154157	0.12631044327192567	0.015182832554906661	0.26511546120711932	0.979966284599667
216	484	0	0	2022_09_22_16_05_14	0.86915186003776324	-0.0036667861437333408	0.00120127651515094	0.00030408801920327422	0.00469322587913523	0.85412181650964014	0.00040531329918930151	-0.011780682305115343	0.0012351307077511017	0.00088688129174386622	0.8615023119044638	-0.0077768241763342474	0.0001360961107019144	0.010901944752343053	0.0068435711941989387	0.85051052715655839	0.30432248682627649	0.0015269501241609253	0.58546002359185279	0.00022421876555727116	0.015805006926045136	0.50019490683435019	0.00028551708370193796	0.00059444837947677034	0.0014064877553013062	0.00853429672848317	0.013302782539098208	0.015807585645424175	-6.9194854801944087E-06	0.0015355794482405591	-0.98899925574943948	0.00028701410039481864	0.015864789512019795	-0.5013756600169611	-0.000300908860826202	-0.000608153704858076	-0.0014100189052371518	0.0085350204963545746	-0.013373293213995595	0.015867642937853657	0.005583640739685555	0.1286689581408996	0.014809772180610274	0.28028309985637639	0.97855227177400861
217	483	0	0	2022_09_22_16_05_17	0.86307702087765237	-0.0049202082812850228	0.0011089563122901498	0.00026630320021178017	0.0051272906675423847	0.8475541480331189	0.00015324365726193581	-0.011540475586064591	0.00093003583467682154	0.0016810547046972751	0.85670581526414413	-0.0081516980657122748	0.00025940723807112821	0.011336056578443174	0.008575430536152	0.84360937884353182	0.318533121152729	0.0011889271325291773	0.73471713313206355	0.00026876763406331623	0.01671657423091719	0.47109628889044991	0.00089761327425647757	0.00012030584769739819	0.0011828246824757516	0.0098296126922097424	0.013521189605168391	0.01674065600888705	-1.8571277008906048E-06	0.001171924101693076	-0.83743002532089617	0.00034206670156258507	0.016785445598416882	-0.47254958173171419	-0.00091309540826851616	-0.00012173479192082023	-0.0011655842914886584	0.0098306061075684372	-0.01360552709362084	0.0168102625548209	0.0060376504054386959	0.0897191714498967	0.016469242593776905	0.32381576194325756	0.97744391107258988
218	482	0	0	2022_09_22_16_05_21	0.84532967939308934	-0.0038692621247360857	0.0012636553949141637	-0.00027079013124961288	0.0050707433823945925	0.830363546062583	0.00034612826969253075	-0.011669269635091024	0.0011977778349764618	0.0015654872347375393	0.83755199059179242	-0.0076580004011927577	7.4029201648482092E-06	0.010937691110076369	0.0070507328850248317	0.82608997064600187	0.36097747624462956	0.0016274458644605981	0.55722848144943349	-0.00019328754710387023	0.016250951036208848	0.49809120147599883	0.00073547343683673253	0.00071715846060614293	0.0014609119700142548	0.0088325667162668427	0.013641084076566369	0.016267585277402109	-8.7887483405934938E-06	0.001628814224451736	-1.0170742233956822	-0.00011049265348132237	0.016309223049952078	-0.49921717067678506	-0.00075174160437625813	-0.00072799734907436954	-0.0014570709102569445	0.0088333867008013357	-0.013709924722156366	0.016326538884063529	0.0061636175861307391	0.11598080112178143	0.015394346337496513	0.28629445538609705	0.97723999379638393
219	481	0	0	2022_09_22_16_05_24	0.86819978983196033	-0.003672138627766944	0.0010453484953588655	0.00021429031188196438	0.0058533147943038259	0.85462693961934788	0.0006845676222520373	-0.012107333668346758	0.0014680681342568766	0.0010999763413485023	0.85977836546632069	-0.0081131250008109283	0.00037968892845879876	0.011937410245404196	0.006849402512901533	0.84681473510158667	0.30773803080009621	0.001927585547111687	0.42716710107983941	0.0003068496028425441	0.016622339463398125	0.5078829539429035	0.0002509409781638706	0.0012658854376411538	0.0014536574906771974	0.0087594601479674215	0.014127067181570745	0.016624233534541209	-1.6590742602518779E-05	0.0019329483657514544	-1.1439243691222345	0.00044576197090608337	0.016698854433021638	-0.509265045811559	-0.00026603801123808887	-0.0012702675528833425	-0.0014569522053770271	0.0087605180472533212	-0.014216366023671285	0.016700973492544378	0.0069507158300865565	0.12287029474151814	0.015852170828353579	0.26045705730585489	0.97536850966698263
220	480	0	0	2022_09_22_16_05_27	0.88446384718397042	-0.004683761458992612	0.0011147193636318446	0.00045531134745675393	0.0045741024915690841	0.86902983610209783	0.00038530591763891712	-0.011514105701175876	0.0010682850261848926	0.0012218074795134985	0.87719720103131238	-0.0089694589757886752	-8.0824509519648363E-06	0.011055347269283198	0.0065590590005000574	0.86747932907418424	0.26803340249719754	0.00123858671965993	0.81158404935422279	0.00022202092572642392	0.015745305521935843	0.48526194030057662	0.00049006057830447273	-6.48373323572306E-05	0.0012368885084965194	0.0088940084065310555	0.01299273875838571	0.015752930056008991	1.2062691929006957E-07	0.0012484795321453792	-0.76170140923651941	0.00025355319336747324	0.015806877876062487	-0.48656877202856169	-0.00050661474318038514	5.9147676919787755E-05	-0.0012470776617760969	0.0088946667156973719	-0.013066839411480461	0.015814994362527021	0.0053107830405028167	0.11471905275995771	0.014533830161829384	0.26773660520364273	0.98079682039705418
221	479	0	0	2022_09_22_16_05_30	0.8674225125897137	-0.0044106547058387988	0.0012760131694165408	0.000188853728369881	0.0038843374577429268	0.85122222137517523	0.00042467821797778182	-0.012110724726557406	0.00115558116558003	0.0016121467665455131	0.86177372363732063	-0.00781978860194056	0.00023152302106934248	0.011307995032978383	0.0070477331214095305	0.85070483118536078	0.3067397502790376	0.0014379817546243377	0.8929431408002908	0.00021211262547258188	0.016260438696443995	0.5041063605066527	0.00069760573379864035	-0.00030691608323946042	0.0014048466266754667	0.0086728854055491758	0.013754378406275776	0.016275396166012122	2.1372121119486748E-06	0.0014317094691033237	-0.68123776508761547	0.00023067034953759411	0.016320399630084356	-0.50523804496282554	-0.00071160599396002586	0.00029610227805126026	-0.0014007553122701247	0.008673598672218872	-0.013824765103210275	0.016335906071482456	0.0046719850564974586	0.14457972936878466	0.015360982727884994	0.27867075231225169	0.9807271760166314
222	478	0	0	2022_09_22_16_05_34	0.86487739239289985	-0.0032421339933633767	0.001034353618741151	-0.00028338251144512474	0.0045306120650927192	0.8504018536037512	0.00027596632137384371	-0.011618348886360808	0.0013057566702055065	0.0014364530391470626	0.85794267359507836	-0.0088595006152212379	0.00025865729720520806	0.011286057245037919	0.0065320637134127684	0.84750409650032477	0.31280621442519646	0.0015523441727730519	0.53232671860991243	-4.4630992112152019E-05	0.016221518840890785	0.49068657870512489	0.00069057976297873074	0.000752587867663753	0.0013577127576139866	0.00901724414546879	0.013484323547230077	0.016236211809237105	-8.400967212766756E-06	0.0015624690615869078	-1.0383585595949343	1.209274333240366E-05	0.016274719397791928	-0.49175067116653792	-0.00070209763440372242	-0.0007571929585748514	-0.0013667364017618524	0.0090180056415769313	-0.013547769769425205	0.016289856738630336	0.0054516669008525219	0.14030162241726762	0.015077341213090626	0.2623325335084965	0.979912417591923
223	477	0	0	2022_09_22_16_05_37	0.87113837240376879	-0.0038184350090850641	0.0012705148098547286	1.2978219358382958E-05	0.005210443076271656	0.85702473122334677	0.0010713788484949095	-0.012238158728250117	0.0013161200114670325	0.0015029648034728543	0.86396052543500546	-0.00730532665011178	-0.00011601171913264312	0.012151001914397861	0.0069165341457500407	0.8514056574310227	0.299521690935598	0.0016921901830864927	0.53793349644464539	-9.6937346436100819E-05	0.016496394026441642	0.52249726447384615	0.00025605427441296113	0.00080373866785610724	0.00148913121299877	0.0082796500008529735	0.014268090683023951	0.016498381122615171	-9.8897844963650045E-06	0.0016889229373223342	-1.0339871719979412	1.1281166800692037E-05	0.016560081163827182	-0.523579641283669	-0.00027043295128014366	-0.00080552691401019011	-0.0014844484090121559	0.0082805894035209177	-0.014341134100301861	0.016562289157410637	0.0061690477810668149	0.12370869082601199	0.016049810149761437	0.25873796485379985	0.97734835750800786
224	476	0	0	2022_09_22_16_05_40	0.8777817685290753	-0.0036953874650313963	0.00118408857214865	0.00016619690954166398	0.0049894273382810909	0.86346781314077	0.00060747480331377226	-0.01198936555436776	0.0011646392599074489	0.0014968338306548632	0.87028154739833163	-0.0082590004743297255	0.00017223753965097308	0.0120183855815378	0.0091882121729845983	0.85934629587546107	0.28368057907398864	0.0015334178584958471	0.53275127915154441	0.00015983878441078327	0.017191664432272113	0.47221013897754149	0.00051263922487046433	0.000742273176763824	0.0013417901698145394	0.010077971053079688	0.013927951227841726	0.017199305943168923	-8.5153794308586915E-06	0.0015180524793710272	-1.0404062877615532	0.0002390273965755328	0.017250546469153132	-0.4734186160105775	-0.00052707165910031019	-0.000741100207389739	-0.0013248599219281292	0.010078680427558434	-0.014000055511445736	0.017258596641043508	0.0058369297335097775	0.11465773939036487	0.017234670226408857	0.32636245920207535	0.97899765828526253
225	475	0	0	2022_09_22_16_05_44	0.8674001203595999	-0.0038597337660345532	0.0011615153420942151	0.000277024879753698	0.00527312958975318	0.85299595261195382	-8.6616201874191841E-05	-0.01260470309776713	0.0013106904565307429	0.001369345398454596	0.85935620659499878	-0.0080477013451606422	0.00018183569949250126	0.011056042223491406	0.0070186750832607926	0.84886863846739335	0.30819134959680827	0.0016478272286540271	0.52472641949910381	0.00023094963659307097	0.016458067179241739	0.502834185145685	0.00085414553275771289	0.00082069309015699032	0.0014289147725676929	0.0088136880298621233	0.013899168269673523	0.016480216620771832	-1.0254675241096009E-05	0.0016634809415122362	-1.0519764816456299	0.00030526304652882	0.016526884672449584	-0.5041289788239387	-0.00087312082101003385	-0.00084547148507561562	-0.00143260141375697	0.0088143681942818783	-0.013980158450893216	0.016549932233834982	0.0062642154608943826	0.12181157720063172	0.015097668545294252	0.282817397490172	0.97863560142864181
226	474	0	0	2022_09_22_16_05_47	0.8649011070158994	-0.0041297678178635359	0.0011879885968577855	3.9708120545326386E-05	0.0046214918707617215	0.84958781640867953	6.1399200067885029E-05	-0.012194895806817921	0.0010571997684998228	0.00028076059051474855	0.85773842148109458	-0.0073518605084304843	-0.000134964755369636	0.011285389077546539	0.0062135532323955881	0.8472868466782445	0.3135189633021872	0.0013335223769513184	0.67736555899897777	-9.0037132886763719E-05	0.01595877631460791	0.52450880618550222	0.00013430149244576044	0.00028589118323353677	0.0013025160886450588	0.007954220424993743	0.013835205776941041	0.015959341413434441	-3.6161141738312909E-06	0.0013431221696185321	-0.89826981339514245	-4.96578378421466E-05	0.016018923818888108	-0.52556549201525038	-0.00014742636973657269	-0.00030063219687563505	-0.0013090444777479956	0.0079548323822356444	-0.013904192248594519	0.016019602206354389	0.00548140247166939	0.11244387797384259	0.014895190259322988	0.25164568590689596	0.9796343649062631
227	473	0	0	2022_09_22_16_05_50	0.87243790087058593	-0.0044867978273396081	0.001412546412795572	6.6874791793605993E-05	0.0056302245988712552	0.85754769112319984	0.00047728058284900285	-0.011971031845324611	0.00089978010622274922	0.001117283942761141	0.86552093923073214	-0.00780255567733265	-5.9770676030940814E-05	0.011346737882917851	0.0061257471384874662	0.85266614077416869	0.2968357599193443	0.0014834798014570466	0.55498084043331264	-3.3690037092341037E-05	0.015854642765847693	0.51730345533299393	0.00038055819645228963	0.000659697294670547	0.0013287256303448805	0.0080995645719637369	0.013629627690338295	0.015859209367857327	-8.0046626119466989E-06	0.0014934163310011931	-1.0175857200693779	5.33779993796758E-05	0.015922223034940248	-0.5185282866172034	-0.00039452418793620858	-0.00066884767564655723	-0.001335265937737971	0.0081005342145876146	-0.013707608537329817	0.015927110086555205	0.0065353297182978729	0.0792362044436018	0.01478007554196643	0.24751574961949657	0.97733734392248728
228	472	0	0	2022_09_22_16_05_53	0.87697054942585317	-0.0045507172411020005	0.0013387554092664895	-0.00044232330779013659	0.0047881709062967707	0.86201627889467469	0.00011818676905697172	-0.011682936225172325	0.0014468208374334788	0.0011794954000889709	0.87096793514350057	-0.0076369543197694328	0.00026216987075273806	0.011738214026104419	0.0079724989575207274	0.86045635470466941	0.28395667632749383	0.0015997420732572411	0.74201007759197235	-0.00014052306474139504	0.01630700644415984	0.49272954729292928	0.00061549009557444875	0.00013864533739695126	0.0015937227398037156	0.009009303163358965	0.013592310902880373	0.016318617809962362	-2.845370658002115E-06	0.0015827486248315035	-0.82866147268591117	-0.00010753291117074354	0.016366172423324738	-0.49390691667543868	-0.00062720564346335176	-0.0001367790631826739	-0.0015768274151855954	0.0090098437065804331	-0.013662880961678184	0.016378186307072815	0.0057037111735648727	0.14672122764057197	0.016180313583360591	0.29831190572685373	0.98116904298326157
229	471	0	0	2022_09_22_16_05_59	0.87313695869205143	-0.0048179238672823484	0.0011455249125673275	0.00021881374583059213	0.0046375309983598852	0.85713028057574481	0.00029366208793346615	-0.011808927050450542	0.0011410075084377237	0.0012768232760333113	0.86770220285223276	-0.0079493345159707112	-6.02571194699236E-05	0.011607037215918515	0.0092828801694159382	0.8561804463883349	0.29334778575783294	0.0013153799086424391	0.825736147700746	5.3962321277918667E-05	0.016923663478769113	0.46971244926183636	0.0005676919987970294	-0.00010600447051232987	0.0013111015812253418	0.00998923222911369	0.01366109896807207	0.016933182209736056	3.4734292113049945E-07	0.0012928575759614653	-0.74510730820094206	7.8594554997673971E-05	0.016984454677383843	-0.47099386505443597	-0.00058209938936607333	0.00010406796335769622	-0.0012886623183454762	0.0099899446340798847	-0.013735818391931528	0.016994426744883342	0.0054697423003864766	0.12062299332782124	0.01702200623620451	0.33729823988214158	0.98057977945508434
230	470	0	0	2022_09_22_16_06_02	0.870470761559389	-0.0037300808011282061	0.0013065504512259295	-0.00031473770804166625	0.0047050844971994717	0.85649969369744106	0.00021215987592786389	-0.01210820835115483	0.0014162438850577933	0.0014888748194163508	0.8633576932885374	-0.00830017463622876	-1.0285875108131134E-05	0.011373062420826639	0.007904146298461567	0.85016452284045829	0.30128759730675758	0.0016676398101248752	0.61260945280275581	-0.0002224203703637448	0.01668543807349401	0.48439393247465129	0.00074565685051447182	0.00056489633887360242	0.0015690489675725644	0.0094489467039043339	0.01375213619374019	0.016702091121866228	-7.0311584141806516E-06	0.0016671839503387502	-0.96193563302656293	-0.00010872950579596736	0.016738334696792794	-0.48544131677068381	-0.00076124242953394712	-0.00057648669518578792	-0.0015643418470848655	0.0094499823629250728	-0.013815559408227469	0.016755636020705997	0.0056447735948703757	0.14618829719108789	0.015910913220972992	0.30367727005876238	0.97667211856426583
231	469	0	0	2022_09_22_16_06_06	0.87958876920640028	-0.0025003254445702043	0.00141327702726602	0.00027119037684967938	0.0064397684331922436	0.8678819979562	0.00030753139349524794	-0.011947767247381929	0.0011726937499318838	0.0015198826521678267	0.870745130614929	-0.00899838422268169	0.00024639517236280632	0.011599577325478141	0.0068665503078907805	0.86000015473340474	0.27947139272225552	0.0026928163929601104	0.28970909303250847	0.00026446720843213348	0.016415467213603856	0.48945607650274642	0.000708629304214893	0.002253298553530095	0.0014744170898541168	0.0091586105609653117	0.013623047252119394	0.016430755287925605	-2.61806598172444E-05	0.0027028442115930905	-1.2799140881021063	0.00039939059354839697	0.016479662243621185	-0.49073409705633386	-0.00072651303112937515	-0.0022582111284243579	-0.0014852101977843612	0.009159439377515604	-0.013699778755638725	0.016495668790571495	0.00744174175554174	0.090064038789977652	0.015324892553325671	0.26724543985296267	0.9777298037915273
232	468	0	0	2022_09_22_16_06_11	0.88546826770445086	-0.0035068728845791815	0.0013342301912897534	0.00047675891818381807	0.0053627033064815146	0.872333269126359	0.00013189904683776955	-0.012734410223608507	0.0009487577197229369	0.0017645978618388177	0.87827865014167816	-0.0081226355244866412	0.00033554461384254072	0.012118692168505489	0.0090741853238866486	0.86722217503576537	0.26507557797082842	0.0016667499075033495	0.44295676451874966	0.0004283685718501029	0.017344822786545526	0.48365937110742613	0.00093032143460468157	0.0010543563958789661	0.0012908864569091817	0.009843346984924211	0.014281155332502071	0.017369754617390362	-1.1408134110539676E-05	0.0016601270103847748	-1.1326912785478562	0.00052177944097255718	0.017409979285962846	-0.48492444407464241	-0.00094631193025078908	-0.0010625934902686667	-0.0012755064739340776	0.0098440231695255658	-0.014359755797906146	0.017435678507215897	0.0061503985347988914	0.087552939980953579	0.017097698621503281	0.32135863038812934	0.97939384918220962
233	467	0	0	2022_09_22_16_06_16	0.87890948808027536	-0.0034426100414771451	0.0012575805826090154	-0.00030429232732192391	0.005510599774091629	0.86552331694760543	0.00021189639310770469	-0.012297343544869523	0.0010297788851701712	0.0016677109617821411	0.87185147150718667	-0.0086495951824924287	2.9575508829306049E-05	0.01239278364634269	0.0086029617901355777	0.85957189200882556	0.28081239261363106	0.0017630594083506194	0.41649090088204332	-0.0001940324560229826	0.017428330213163576	0.48139152883241482	0.00084176450437356944	0.001185961400140872	0.0013045589426122295	0.0099557229356938125	0.014304903874083549	0.017448646408816174	-1.3302911991069417E-05	0.0017530059010761492	-1.1558559689286014	-8.2297455308698487E-05	0.017484663368172195	-0.48248071508590751	-0.00085485783925200892	-0.0011832154873765793	-0.0012934569183548426	0.0099566167648031511	-0.01437286456128852	0.017505548692447012	0.00637835044463527	0.092370787403351959	0.017164627367557337	0.30340840834127447	0.9779981939736625
234	466	0	0	2022_09_22_16_06_20	0.88200094048075872	-0.0033883152926696292	0.0014506177177310592	0.00034984834665889418	0.0050105944487224318	0.86884501536802117	0.0008133996038275558	-0.012654517421862539	0.00082376004120854232	0.0012499688520451655	0.87600998422836329	-0.0075079778836085412	0.00022058960346140247	0.012751133735423564	0.0094621593041020365	0.86212831540229118	0.27327665635960996	0.0015890249844303271	0.47469566418038556	0.00029288998057363488	0.017617074892180003	0.49201910536136251	0.00024551106360025008	0.00092509552186593753	0.0012919747197864941	0.0097539452757380643	0.014670442369423839	0.017618785526790127	-9.1597927257234887E-06	0.0015692412319821311	-1.0998901478345671	0.00041831705915732712	0.0176781309557379	-0.49312901650523716	-0.00025642217193898445	-0.000923221451404881	-0.0012689287591581577	0.0097550471104041435	-0.014742976970816115	0.017679990566130978	0.0057572019717714671	0.081473011745106044	0.01800271201986552	0.31920139632245337	0.97746870307458467
235	465	0	0	2022_09_22_16_06_25	0.883419800291606	-0.0033278418336815307	0.0011737011023540318	-0.00036079423310892041	0.0054395544299572218	0.87012451796630352	0.00037084399224356144	-0.012039045294997575	0.000964049928365215	0.0013324614226080239	0.87427956584668265	-0.0080593350239544261	0.00035975693876339539	0.012063237944455069	0.00935882009127239	0.86086990862765844	0.27346266334276303	0.0017130571295264469	0.39473747713091745	-3.52215242757017E-05	0.017155248691288295	0.4731457367850076	0.00054921332661126234	0.0012063659852592727	0.0012162425081499227	0.010030599378119473	0.013917242319354005	0.0171640377807227	-1.3178470919747808E-05	0.0017009097557060132	-1.1795870407033586	0.0001243637107059656	0.017210485593565944	-0.4742643517315574	-0.00056075744061522307	-0.001206303106588022	-0.0011991358605645886	0.010031634674326892	-0.013984531458979356	0.017219618557724969	0.0062533384501116474	0.087704084574023941	0.017282740123435052	0.3299089821671552	0.97447431939322149
236	464	0	0	2022_09_22_16_06_29	0.87767017644774437	-0.0029066264733015718	0.0014180856033122545	-0.00032390963055972048	0.004428044119458672	0.863716874793107	0.00023621682700103802	-0.012003245996206431	0.00095420628012887385	0.0011373644467966456	0.87142977330661231	-0.0081090675390381554	0.00012573154008818784	0.012020521705414844	0.00823709459699821	0.8594490288065989	0.28289011413292553	0.0016136792212916389	0.498932866812664	-0.00014217334908301802	0.016830986874791311	0.48777111552031688	0.00052182141849366735	0.00087477066025733337	0.001356000339668593	0.00943745691361799	0.013936158946531909	0.016839074106737465	-7.86890006845662E-06	0.0016047515180364134	-1.0732146108751282	-6.4330886635511933E-05	0.016875514033353616	-0.48863573205733546	-0.00053181421847080376	-0.00087357184761576476	-0.0013461425116581649	0.0094382473877095124	-0.013989369540415656	0.016883891738958837	0.0051610380899647186	0.10612299270577066	0.01660302780735598	0.30037985319502736	0.97923918559601375
237	463	0	0	2022_09_22_16_06_34	0.884825051384108	-0.0043198154752752491	0.0013054369900241515	-0.00027284597371932031	0.00543592043365734	0.87067302202944641	0.00019740668168976531	-0.012149311363476573	0.0010602478312898053	0.0013490851996933978	0.87839027982087026	-0.0087080864574961038	-0.00015093788162244426	0.012057935661723669	0.0067844898486736508	0.865477567661128	0.2673460296117402	0.0014827675806857686	0.56392274451268121	-0.00027939246740284809	0.016524418461263221	0.50183120757040567	0.000669608675554126	0.000635525131095827	0.0013396669384882047	0.00887719641509473	0.013937424055067208	0.016537979963142841	-7.7787346628750743E-06	0.0014867602546590189	-1.0064838956826407	-0.00018471800872080736	0.016585316107734928	-0.50296447203774752	-0.00068295865847462812	-0.00063618931523019915	-0.00134377051985102	0.0088781828073223133	-0.014008946442657924	0.016599371762891422	0.0062592635849601196	0.096313201817993549	0.015636508292836946	0.25625460837296515	0.97813411397799455
238	462	0	0	2022_09_22_16_06_40	0.89097823850354485	-0.00457220966313828	0.0015660294677566919	-0.00021763231719639929	0.0055124930716582837	0.87631163128800527	0.00027172600943211142	-0.012634726909645721	0.0010551831172285434	0.0014939698808727842	0.88462476737930962	-0.009178990144203876	0.00026986903536877714	0.012371116605544224	0.0077504764061633062	0.87169522319222337	0.2535248084290157	0.0015686001686368693	0.61202213372240766	-9.058373920127358E-06	0.017240209900678656	0.48902859654537117	0.00070340104463719225	0.00053308088880832383	0.0014752393890602781	0.0096309844947836069	0.0142992648440644	0.017254553325109723	-6.42994197620319E-06	0.0015693307662310509	-0.95958854371528723	7.7802492498732116E-05	0.017307103241207052	-0.49029308383621423	-0.00071630395841252355	-0.000535732313688145	-0.0014750559114520658	0.0096320197856251278	-0.014379152181235361	0.017321920042611821	0.0062993394751982359	0.0945644547033615	0.016384730854798715	0.27983780299984368	0.978357478916984
239	461	0	0	2022_09_22_16_06_43	0.88104088550223858	-0.0019349739681967081	0.0011894899390709668	7.6044399891375024E-05	0.0052101964655267953	0.868320556380213	0.00033959031013831463	-0.01251540461651555	0.0009011360645344484	0.0016005052392955128	0.87452332741274075	-0.0081483884823695	-6.2573062590373665E-05	0.012844611189428123	0.0081933920286505323	0.86134290621830956	0.2754350795839306	0.0022160310518460772	0.2828622803066575	-2.1580838346036397E-05	0.017413675078137014	0.50011085028747182	0.00072670559658687735	0.0018707743835835479	0.0011878538750509794	0.0094053999659512548	0.014655187859847251	0.017428831881426847	-1.728049950698461E-05	0.0022055438051886518	-1.2891189194622008	0.00010882191454043323	0.017462819197910564	-0.500980017749883	-0.00073859766793526874	-0.0018647174052451802	-0.0011778168258187349	0.0094063817194862051	-0.014712920759870541	0.017478431876286647	0.0060014817503041135	0.085630982378102474	0.017292437094314828	0.28390586195673284	0.97764237777376228
240	460	0	0	2022_09_22_16_06_46	0.88040885499596189	-0.0034364121297298872	0.0013489693547692047	0.00026536892881815448	0.0042872045991148942	0.864898868470735	0.00016743293384782916	-0.012282432692022914	0.00093590388979044952	0.0016678984788572504	0.87536327433485361	-0.008113183876753265	-0.00010311045485144275	0.01215014633474123	0.00785216364407433	0.8609799269936117	0.27750496805161906	0.0013858558254927105	0.60658523217547167	6.3130102658084507E-05	0.016871225788818431	0.4974868414062612	0.00086578489627703618	0.00048512062606889238	0.0012981734657643439	0.0091868035998584549	0.014150650134708294	0.016893426032155632	-4.5840949784484286E-06	0.0013750688860319057	-0.96580425472665277	0.00013814550928183971	0.016924015207078674	-0.49845956546182973	-0.00088003613076897177	-0.00048544639386769654	-0.001286528755999599	0.00918791584008105	-0.014212828474481003	0.016946880371351215	0.0049842415423318473	0.10746489787067036	0.016431684451795162	0.28687106834181714	0.97793192572734933
241	459	0	0	2022_09_22_16_06_49	0.88768911172951015	-0.0040079609903490359	0.001197452129600732	0.00022164715258886822	0.006051561470788165	0.87361758085953378	0.00020477121826691859	-0.012620387866995536	0.0011070886652629936	0.0014641774772179348	0.88132541017520494	-0.00891770199779287	-4.6754147233192719E-05	0.012516783960907879	0.0085017713646827354	0.86742515901484529	0.26123204792478355	0.0017407048814160439	0.42132615590009154	5.8937476351122455E-05	0.017531662698608133	0.48351609952160074	0.00072273419813274279	0.0011584137795156886	0.0012992809548414926	0.0099535161993389264	0.014432141637583294	0.017546553556152228	-1.4540176413011335E-05	0.0017357205678477242	-1.1512280184235835	0.00017278245940456662	0.017601285961000232	-0.48483967819009427	-0.00073831337988139218	-0.0011596444394267596	-0.0012914916429293002	0.0099546536305336955	-0.014515858175698953	0.017616764008404485	0.0069303485228313123	0.090470882447780482	0.017045487566190464	0.29832486489977089	0.97717224144477333
242	458	0	0	2022_09_22_16_06_51	0.89421046865629694	-0.004075672681503926	0.0012321008629815283	0.00021582685084816633	0.0062382885008283109	0.88108145478227518	5.4694497444592518E-05	-0.012820176682132794	0.0008546551809212353	0.0014396398935321746	0.88734357045367807	-0.00860082839670394	-4.5603307178679246E-05	0.012632496872446476	0.0068462081732909054	0.87467931452648073	0.24576181605919545	0.0016862592791312846	0.38251127998031165	5.5761780320692322E-05	0.016934016903225244	0.51355421241239052	0.00079333893248013812	0.0012164113482665447	0.001167824382458564	0.00875989300569028	0.014492246306476329	0.016952590219211548	-1.4990305244926578E-05	0.0016913079505628673	-1.187715654812664	0.00017099936697388305	0.01700711879725714	-0.51482051936457518	-0.000808667443093803	-0.0012187186196199202	-0.0011727094737525074	0.0087608184132732282	-0.014577041898604461	0.017026333510698568	0.0070414752446991535	0.068076963263614343	0.016068238356641711	0.24832170445563745	0.9781582135141349
243	457	0	0	2022_09_22_16_06_57	0.88969161096464155	-0.0033016314533745551	0.0012071325512398011	0.0001577843807473542	0.0053933998082958323	0.87525006835374475	0.00033887015469557857	-0.012426076895373169	0.00098574204131352872	0.0012503784247704704	0.88366741751982769	-0.0091832101859806031	-4.5491934724138987E-05	0.012023567862688005	0.0091181807869861829	0.87081733757274349	0.25589910533272009	0.0017099662214136802	0.40311886482496895	3.0182286941234E-05	0.017451888307123291	0.46533206834565527	0.00052035913342221574	0.0011836702714349951	0.0012340620595807914	0.010424038457497044	0.013996707745785411	0.01745964430084538	-1.2761590251965694E-05	0.0017094982568249006	-1.1702125562896379	0.00011192263202500619	0.017507544998216881	-0.46647881615547704	-0.000532936940433004	-0.0011895863159934648	-0.0012277087141860934	0.010425051041544254	-0.014065292127993146	0.017515654530935093	0.0061625184857479589	0.090386487661093112	0.016960907336813689	0.32441471659468679	0.97878560035939444
244	456	0	0	2022_09_22_16_06_59	0.88396333145076311	-0.0031300370810987866	0.001263009940292848	-0.000416922256449625	0.0056852324183862858	0.871578852844238	0.00072608203849129724	-0.012418863784741543	0.0011291399430659751	0.0018014873192734292	0.877020802139453	-0.0078875055276211251	-3.7315984009244114E-05	0.012573390008935582	0.0091242992538032343	0.8642303613343455	0.26880392770014816	0.0019901766939383375	0.3751018069546983	-0.00029607842488571951	0.017385557106644529	0.48741821073843955	0.00061376753566142524	0.0014559138849851978	0.0013568780463264335	0.009758573015375898	0.014388462343557616	0.017396387742753667	-1.627998359444591E-05	0.0019744137898232497	-1.1988037111740664	-0.00015774853443718939	0.017439287990355615	-0.48842927950561238	-0.00062497106920820166	-0.0014527253099895551	-0.0013371234001242963	0.0097595269812643468	-0.014452695205827001	0.017450482928787637	0.0065571461924509127	0.098028988257150534	0.017574504098591688	0.31387796704053073	0.97767670963903919
245	455	0	0	2022_09_22_16_07_03	0.88878285153934533	-0.00292904735776249	0.0012762878647338768	-0.00032544485466203503	0.0055707177229870064	0.875681899261524	0.00039578755807353745	-0.012282527419723901	0.0011169234667754882	0.0016755499473766202	0.88040807879625727	-0.0097001370184981971	3.2790209423287823E-05	0.011639858990049795	0.0088375235881364284	0.86747088045673182	0.25993973129033743	0.002016882487156711	0.36699859885537967	-0.00019854058765163903	0.017332228982641196	0.45649592704016573	0.00073344868000800383	0.0014975409880267035	0.00135099443232733	0.010596594207686935	0.013715624400818329	0.017347740731084062	-1.6114895065992567E-05	0.0020256506392867697	-1.2049462754695592	-5.4575988716630166E-05	0.017381975259107309	-0.45755894510349276	-0.00074721709298961026	-0.0015071642491600724	-0.0013534091910788301	0.010597740530507153	-0.013777552741915543	0.0173980285461392	0.0063925462856653228	0.098937672298687482	0.016443448435992259	0.32469636374572136	0.97602117204927863
246	454	0	0	2022_09_22_16_07_08	0.8970802694208373	-0.0050047842333589667	0.0010945555458846542	0.00031546371337795961	0.00441411643348892	0.88091762590684586	0.0005933488916036924	-0.013383420627620005	0.0011148413046182392	0.0017896815432599275	0.89017808359268658	-0.0087181679661152041	-0.00012815038266663945	0.012933709779330851	0.0066031916798357454	0.88096578631588962	0.23907504716079561	0.0012782342316041823	0.91795246872076253	6.6562256675363232E-05	0.017249785779232644	0.52309918819690759	0.00068649671720770824	-0.00033491537379196643	0.0012335779031915745	0.0086398150070784	0.014930127463383545	0.017263440768634557	2.7736676812225094E-06	0.0012839246318535212	-0.65557624148362481	7.8349936859045086E-05	0.017320724905527014	-0.52426341250020558	-0.00070350724691582559	0.00032963012345025287	-0.001240889375405548	0.0086404154506729142	-0.015011686517267692	0.017335006019595346	0.0050750463114931019	0.12369459386215535	0.016187861107470117	0.23602248079058821	0.98203674336149283
247	453	0	0	2022_09_22_16_07_11	0.891607050393474	-0.0043685671515575749	0.0011659402005065659	0.00027701912760974659	0.0048139785077946189	0.87585429271895388	0.00018640455575020203	-0.012613225114362678	0.0013591695146634615	0.0011654697526622369	0.88395225532532373	-0.00847162138579166	0.00035911236825593646	0.011914245198866998	0.00870906440093791	0.87516454265067178	0.25183258172443906	0.0014429076397831548	0.697691173137181	0.00032317966713083358	0.017069059285355646	0.48104153803943794	0.00055710369496076264	0.00025181015261112284	0.0014207653233333636	0.00976029812793441	0.014003191255596913	0.017078148301672657	-3.9929044339502132E-06	0.0014352689085383149	-0.87722858687778515	0.00034084481711920496	0.017134663268630015	-0.48235951474064587	-0.00057271170027726	-0.00026212325680808907	-0.0014111301279673275	0.00976072366897326	-0.014082789453346374	0.01714423180025787	0.005610288310391876	0.13758774891118519	0.016552076845693892	0.31560809632170478	0.98155857141826552
248	452	0	0	2022_09_22_16_07_16	0.89377734298755462	-0.0042084167192883229	0.0011270679419868336	-0.00030557459302599867	0.0057664261740375238	0.88056600654220052	0.0004505139059729002	-0.012702747440162553	0.0011797648136241811	0.0013397275745681849	0.8850366104448536	-0.0086829371330256564	0.00033333051978774427	0.012568207004817773	0.0089138699157677928	0.87404846578907092	0.24794952997228092	0.0015670502834408805	0.48729833424439589	-2.4909605637945354E-05	0.017525339343284277	0.48195410058622778	0.00050590590229746967	0.00087990162716084083	0.0012966956918845102	0.0099949472374254219	0.014395782327416239	0.017532639843424808	-1.1149687841938617E-05	0.0015606186551320256	-1.0857888792242232	9.3450862422915981E-05	0.017592166079421843	-0.48324658734101433	-0.00051838358701212866	-0.00088219781897578523	-0.001287345173191891	0.0099956713709971751	-0.014476562479020632	0.017599801956534739	0.0065853921100828	0.10090352255118211	0.017239571922937673	0.308450074277076	0.97792640711551537
249	451	0	0	2022_09_22_16_07_19	0.89490368662204212	-0.0041506780141462394	0.0012792816796178	-0.00024817311890875521	0.0060492630309282583	0.881619921354928	-6.4903272009870532E-05	-0.013136945713413171	0.0011377632636601193	0.001401038300508045	0.88545386694779749	-0.0085188239034795273	-0.00016092666260974115	0.012115866694483141	0.0088695493298457818	0.875866586706358	0.24544827187062585	0.0017255170718386437	0.4515808790526134	-0.00027161880309618108	0.017424661096919578	0.48445666569041596	0.00082916754977592423	0.001068319686938555	0.0013550284911049344	0.0098657660026158257	0.014362641662456537	0.017444378268316244	-1.3520771573632874E-05	0.0017301269749695435	-1.1241328817264198	-0.00016747238097055019	0.017487845788302179	-0.48567841595801142	-0.00084818995103099946	-0.0010844839271792564	-0.0013480482043336289	0.0098662889875023255	-0.014438874330450021	0.017508403025646522	0.00687820396487201	0.092955523281949268	0.016778822113461305	0.31596036250864568	0.978727208078064
250	450	0	0	2022_09_22_16_07_24	0.89844371643038434	-0.00450219864229341	0.0014023335532738956	-0.00044347764819350967	0.0052800953213843578	0.88388974625746064	-0.00012052912541817134	-0.01300990407287682	0.0013069745129397638	0.0018160571698204481	0.8910357944746925	-0.00844102816976074	0.00037693366885380549	0.012484698802068598	0.0088125464045664317	0.879401924461733	0.23703319217767635	0.0015753832361641909	0.644225823080062	-7.68479059174832E-05	0.017426151741917261	0.48895018913560084	0.0010921982087191795	0.00043891477428722233	0.0015130056714036321	0.00973712451484152	0.014451960791352787	0.0174603453992026	-5.8030362615151293E-06	0.0015622076875286904	-0.93007837553655448	7.2805760118861325E-06	0.017490549299808429	-0.49016540605343989	-0.0011072190884907933	-0.00044575924355066596	-0.0014972613518564072	0.0097378244535430217	-0.014529077387122993	0.017525559874621625	0.0060542996617892544	0.12132563719286131	0.017009017776697589	0.30732660671528417	0.97880580428086639
251	449	0	0	2022_09_22_16_07_28	0.89300562317497467	-0.003353654002352627	0.0011580763077270139	-6.9449943981252668E-05	0.0058783730677622161	0.87902140889469116	0.00059484703447399475	-0.012576221941467148	0.0012928580532434639	0.0014423995610319104	0.88287124264824046	-0.0092971140707506124	0.00017030911630907579	0.012462914966324708	0.0086369557572565526	0.8727402912566703	0.25123565972281076	0.0019826029880820554	0.38446509460083933	1.9878340158484295E-05	0.017557430051015597	0.47524041413888191	0.00048690307768320639	0.0014248075338288461	0.0013786363189385576	0.010205992032565586	0.01428639480861121	0.017564180157450076	-1.696369000429188E-05	0.0019828842545064106	-1.1869962063882624	0.00013550218342605125	0.01761998312742287	-0.47648266878241496	-0.00050349124095313007	-0.0014268421818226258	-0.0013769354941104153	0.010206700914554324	-0.014362696886431273	0.017627175293857582	0.0067400094371297533	0.10824399606976856	0.016979909309133387	0.30301047549875154	0.977306602117181
252	448	0	0	2022_09_22_16_07_30	0.88587302650555066	-0.00454782486867885	0.0015613839019103695	-8.853101053883011E-06	0.0046339055085593559	0.86998391844194345	0.00010738436445312968	-0.012393024056454554	0.0011677473262177618	0.0014233419740479765	0.87811648427079469	-0.00852896548083347	0.00025083687936829476	0.01244276188873451	0.0063899106715824506	0.86894957635561332	0.26530419930039034	0.0015465791412390155	0.769473847240213	0.00010255911455920998	0.016633016718794687	0.51607423303762923	0.00076564216248152528	4.9248103746851388E-05	0.0015457948325676826	0.0085323347319787128	0.014277832790349287	0.016650629209993027	-1.013004574723905E-06	0.0015495029381029984	-0.80029014707177981	0.00012822391791513635	0.016698918488244889	-0.51723347447610546	-0.000783152547252052	-4.6143522006852025E-05	-0.001548815718724028	0.0085328836822459262	-0.01435422497881053	0.016717272701888736	0.0053944271065112046	0.12343038260515633	0.015789634979234492	0.23721216139849063	0.98089630269397154
253	447	0	0	2022_09_22_16_07_36	0.89083984243757086	-0.0032148542731174705	0.001151250323995875	-0.00032288931291051811	0.0058619989745060967	0.87803829715540238	0.00042113991713472614	-0.012979552039301795	0.0013006313597050765	0.0011599164030397884	0.88140667810594731	-0.0091651447997553211	0.0001767574405443357	0.012499489314130256	0.0096022929813264647	0.87312238091077843	0.25361207103483296	0.0020387376017510644	0.37281316960875838	-0.00012050739388197031	0.018048354561743141	0.46848879634673468	0.00042007953248017157	0.0014977853230580616	0.0013831450158336756	0.01068870657900068	0.014542855773692527	0.018053242622864271	-1.7577689901330364E-05	0.0020392686800532406	-1.2008125508187124	-2.7842425663805895E-05	0.018107614570436331	-0.46967509287935894	-0.00043376866579256562	-0.0015059804200533275	-0.0013750053541212446	0.010689154181761577	-0.014616007947110835	0.018112809298584845	0.0067403299051450559	0.10916904701588691	0.017693438151740484	0.32752852113138159	0.98011150749801124
254	446	0	0	2022_09_22_16_07_41	0.89612674198009634	-0.0025837475365690383	0.0014560719049046976	0.00014316231308821565	0.0047590384941594748	0.88395987554850086	-6.24011160982053E-05	-0.013547709137644422	0.0014753050777953302	0.0013010228872962081	0.88498706810320693	-0.0095367068711407852	2.2675626104203424E-05	0.012679844987300969	0.0091862328741449274	0.878360283545004	0.24227554709470495	0.0020471754582644486	0.46593457188197046	6.3210345011970409E-05	0.018273911940374761	0.47561348867878261	0.00077293472835018992	0.0012208015496828861	0.0016433413927763511	0.010611379418283634	0.014877314423167837	0.018290251110874917	-1.2124358071953782E-05	0.0020574723268886176	-1.1074516704469735	0.0001660524991617436	0.018325965894472992	-0.47661454677731058	-0.00079750268476771926	-0.001235480476189081	-0.0016452295793803562	0.010611714080894124	-0.014940968851809466	0.018343310401822212	0.0055600020291636286	0.15030313643750973	0.017472703264832832	0.31348204887200581	0.98017416777917443
255	445	0	0	2022_09_22_16_07_44	0.88899116292432911	-0.004413587758327283	0.0012991936047849295	-0.00022436690652706296	0.0058479843078515286	0.8756196136149953	4.7510752477458393E-05	-0.01296393688614189	0.0015353767605154149	0.0019270386874424355	0.879705218792536	-0.0087445903818704745	-0.00021507209347017303	0.013085489522661737	0.0086162470936399678	0.87300937036487392	0.25705942586110075	0.0017933375025807885	0.55046771849163156	-0.00029320952141373896	0.017877631985116726	0.4921012302374399	0.0010761463311551689	0.00081195553122294806	0.0015989958140905684	0.0098957610454723788	0.014889044251602588	0.017909992080437316	-1.1482684752915673E-05	0.0017800552290222554	-1.0209968025840923	-0.00023445273340238921	0.017946441961189264	-0.49336581401682922	-0.0010992799681252743	-0.00080806215179991337	-0.0015860744551243386	0.009896015701467439	-0.014971427864523967	0.01798007773939413	0.0068011708684753485	0.12837663192391902	0.017623880781072531	0.29114911389951809	0.98202255182505616
256	444	0	0	2022_09_22_16_07_48	0.88867614272531825	-0.0027859711880872085	0.0015970965634792113	0.00017090107058172582	0.0068566867086828978	0.87618898405048073	0.00011531835938039462	-0.013527466606089222	0.0013972028479968728	0.0015008563750940221	0.87735306056362528	-0.0087028924184468677	-0.00012233747772352684	0.01312438548104519	0.0077888479856103388	0.86870045335619772	0.26072759430417508	0.0028583259024623892	0.31660011851806164	-1.2792463634230599E-05	0.017949786326824004	0.50859495909567232	0.00079772454613773148	0.0023042050433138284	0.0016913503726474156	0.0094372504900318947	0.015268697795392727	0.017967503823017504	-2.8749909738127518E-05	0.0028648966475382539	-1.2546268430382361	0.00012962062714152141	0.018021105434133627	-0.50979975203530636	-0.00082437529950438561	-0.0023109611708821524	-0.0016932487318025422	0.0094377822184325937	-0.01535214994277994	0.0180399511003382	0.0078741783844006024	0.10051006493487014	0.017173381247357185	0.26779981327998281	0.97752196958066107
257	443	0	0	2022_09_22_16_07_53	0.88827781629117009	-0.0031888680713686784	0.0013913955364510376	0.00012618093293027512	0.0069277354045602316	0.876087748510552	0.00031775428253595081	-0.013457092534068833	0.0011853858289596609	0.001425977401787444	0.87834698852735182	-0.0092424991388905982	0.00037846870330991765	0.013267254680310042	0.0069506689376126942	0.86892989957334688	0.26031103577602	0.0025714321044364398	0.30105345591175453	0.00024493481518722288	0.017891595673199628	0.513430894540603	0.00064543186272316235	0.0021192306797666221	0.0014564080450417457	0.0092590204653519772	0.015309465560738849	0.017903233730884316	-2.725188342513043E-05	0.0025814208185632203	-1.2679908570377987	0.00038058148289338186	0.017972551458380111	-0.51476836000324866	-0.00066377195313454965	-0.0021223266518428925	-0.001469511151842321	0.0092597453385147976	-0.015403561996823157	0.017984804673109162	0.0079124095139547421	0.084733059858834517	0.016861517137239972	0.2412907903935623	0.97821861993739
258	442	0	0	2022_09_22_16_07_57	0.887601365921307	-0.0027298926240546064	0.0013067304766492644	4.2910737779851732E-05	0.0065921314938910645	0.874716875824819	0.0003015648586635207	-0.013156706554325168	0.001176328512284481	0.0016164452542614676	0.87853071039600028	-0.0090210817633199613	-9.4775034061541171E-05	0.01261966131019949	0.0076771863249961931	0.86604307811195325	0.26304107821585787	0.0026004350047236576	0.28475786950068743	-6.7450941700419778E-05	0.017621431240617984	0.4985932366407354	0.00075790974971118481	0.0021899880624295372	0.0014022177078500504	0.0095625809514076066	0.014801077140384204	0.017637722816637488	-2.6253670651595989E-05	0.0026112975432324146	-1.2860303762391649	9.3315326952366816E-05	0.017687514582870122	-0.49976448801224571	-0.00077610867423565468	-0.0021991133239976303	-0.0014081105949135309	0.0095636143534290532	-0.014879027273922481	0.01770453379203946	0.0075442240988991506	0.088292843024396578	0.016641960104743982	0.27326874202298168	0.97571174556837592
259	441	0	0	2022_09_22_16_08_00	0.88880712207212953	-0.00368482603105391	0.0011712398683752763	-0.00044586437656902181	0.0048381677721690631	0.87267772841653168	5.17075134748401E-05	-0.01331128290755006	0.000997984671010946	0.0015615703342662223	0.88196938020622662	-0.009057041027345324	-0.00010878642061382572	0.012577827223582781	0.0081701547304711946	0.8699521147365461	0.25932053801908461	0.0013879183828965733	0.539492882496556	-0.00035024776343048618	0.017805780807284295	0.49313388940168162	0.00086510099806971471	0.00065540647466147666	0.0012234213462883727	0.00982534141584478	0.014849528484741158	0.017826784059215926	-6.9880521033941131E-06	0.0013914284191032646	-1.0350959840878955	-0.00029188847760705066	0.01785982471747832	-0.49410508227995653	-0.00087744579937018216	-0.00066634821920559181	-0.0012214962530641455	0.0098262135530927421	-0.014913714029310942	0.01788136600122826	0.0055580386894397982	0.10171010296239511	0.016874795906215875	0.28803575333108394	0.9787861653362705
260	440	0	0	2022_09_22_16_08_02	0.87742337556695071	-0.0022410279520743283	0.0010128210696044571	0.00017973565304943223	0.0056080014308375406	0.86378516453873144	0.000530010196761657	-0.013460633750068382	0.0010736699239147006	0.0019096258458566684	0.86959784181272182	-0.0089286939293599515	1.8982652759615663E-05	0.012418772221332444	0.010114891928220187	0.85633906393552361	0.28582479546621431	0.0022693705968363166	0.27611892024969642	8.0750997806955182E-05	0.01864280568128085	0.46911423809776837	0.00079000747684978049	0.0019320347796878089	0.001190497591707728	0.011021956830970396	0.015035646686665079	0.018659536850722639	-1.9974197003662866E-05	0.0022782974101561953	-1.2989931574725802	0.00022732383915338987	0.018700768980871217	-0.47021009555640786	-0.00080416005075824629	-0.0019498784675765454	-0.0011783942679790026	0.011023142921974288	-0.015106590634476173	0.018718051016683081	0.0065075258131615564	0.094582078600413635	0.018254324081963137	0.34175524746991115	0.97597019612361779
261	439	0	0	2022_09_22_16_08_05	0.87846359509159255	-0.0025194251789260463	0.0013205432184066339	0.00015533574894730233	0.0057969269325737	0.86446863441713828	9.883425583881462E-05	-0.013054402004823546	0.0010949586148873351	0.00097383544226557186	0.87083270014340075	-0.00823423478694987	0.00022423373255102676	0.012943045886618942	0.0071360937360204725	0.85742362857904875	0.28351299186584805	0.0023317364997958809	0.3164466577266421	0.00018376036272881711	0.017516947056975863	0.51931519355708966	0.0005121050277547255	0.0018801247181231865	0.0013791758947946247	0.0088881154378843627	0.015094530074160541	0.017524431110776378	-2.0241124549871086E-05	0.002334830665432695	-1.2543267436301018	0.00031373792365943124	0.01758333765791616	-0.52039239553772654	-0.00052664153909332922	-0.0018825562820419877	-0.0013810923507098034	0.0088891384438712275	-0.015170925512900758	0.017591222655147967	0.0067156247447238979	0.093343293567035773	0.016824747259837729	0.25193792625166161	0.97604913097127255
262	438	0	0	2022_09_22_16_08_09	0.87963540229678716	-0.0038955157517997943	0.0013781780278927164	0.00015020790982278706	0.0063752665212409038	0.86624170766285014	0.00033534771906057291	-0.013777334267106369	0.0011390977240521567	0.0017583330966880384	0.873002435609491	-0.00914082308171679	0.00032113050130473837	0.013645083727240508	0.0093136184947465381	0.85913289788658442	0.27954613393395839	0.0020177000216060419	0.39504189207756552	0.00022509925196400121	0.0191217859168814	0.49024680004096832	0.00082120380973894338	0.0014200286174761924	0.0014333987940338432	0.010643425930947206	0.015885848454000952	0.0191394114943008	-1.8337755537226906E-05	0.0020095838112875668	-1.1783130704431226	0.00036939049052201009	0.019203587832895486	-0.49163367282026149	-0.00083613997870356032	-0.0014216035793904172	-0.0014203768364956593	0.010644665039877009	-0.015983394252928624	0.01922178232422056	0.0073624036690029	0.088404382900217918	0.01878124462184597	0.29946331458074615	0.976692042684197
263	437	0	0	2022_09_22_16_08_11	0.86978612278877143	-0.0041368096513226893	0.0014767650845944527	0.00029278966316656241	0.0053654922219541256	0.85487717711009392	-0.00011213770064819613	-0.013314817253595589	0.0010598758668161747	0.0018521063332478829	0.8636274453088677	-0.0081449204114928953	-5.4849304187262079E-05	0.012927339435688735	0.0097339874159611921	0.85011954333570272	0.30246249000003267	0.0016222728378623055	0.55894072930756455	9.6695277903665055E-05	0.018582978250387589	0.48763903752056537	0.0011387034821208791	0.00070988772222299341	0.0014587078467955357	0.010423896212372105	0.015384065405739561	0.018617833554809012	-8.345194512340258E-06	0.0015979458486279085	-1.0172351052311623	0.00019347362158790679	0.018652722849239176	-0.48887211890683596	-0.0011584582833645068	-0.00071466066110030719	-0.0014292274397809603	0.010424904817571185	-0.015467560545706954	0.018688662212283283	0.0062879505351164412	0.097512425366499261	0.018604910861528559	0.32270178823564111	0.97738917770955891
264	436	0	0	2022_09_22_16_08_14	0.8516409333895536	-0.0038092523026643792	0.0013797311090883637	2.3799361907091623E-06	0.0062360870418071267	0.83736586189583373	-0.00011111798427916653	-0.013054594307441032	0.00094745175195317549	0.0010605102571649558	0.84435104230739511	-0.009057627929058466	-1.5964420441807434E-06	0.012679737954817227	0.0079932919460919943	0.82947024075799047	0.34693316361024562	0.0019845075538932585	0.3808264443937891	-4.3474879466031539E-05	0.018490245180927269	0.49383109553363419	0.000704629994216614	0.0014361807950836135	0.0013695455287402476	0.010181520904447867	0.015434565070746089	0.018503666401001553	-1.8293647374408071E-05	0.0019903149102309184	-1.1910561557750066	0.00011112584568762815	0.018565794800693789	-0.49512487753637657	-0.00072168213099633993	-0.0014433642645574991	-0.0013704207535227633	0.010182986473046652	-0.015524030503423313	0.018579815975398355	0.0074064662531638167	0.0753887096798706	0.01760007576332618	0.28123610094519669	0.97396708898981266
265	435	0	0	2022_09_22_16_08_17	0.848923488653377	-0.003592829649767983	0.0013294833421262234	0.00026582513722898558	0.0054323295721516521	0.83406832324400937	0.00015466873913231954	-0.01336904548656055	0.0013120184580779851	0.0015423610562158528	0.84079182570878908	-0.0087907044609528279	0.00031302296813431245	0.012876999695604362	0.00932389551793949	0.82818896790505425	0.35338002702167159	0.0019048152477614676	0.48004436869768113	0.00030284872730280954	0.019149267389834572	0.48438644725373331	0.00082854380609563138	0.0010923111434718003	0.001560505525127005	0.010844447028249084	0.01578266169626915	0.0191671835804325	-1.347106453852811E-05	0.0018979502464938319	-1.0948770108271242	0.00042543915487212549	0.019225790204377074	-0.4857187573885588	-0.0008483867293451893	-0.00110116517782433	-0.0015458494070617322	0.010845521305778611	-0.015874686661116296	0.019244499708364737	0.006583071104765509	0.11849104330387852	0.018727459998419689	0.31335034895506508	0.97557551295793066
266	434	0	0	2022_09_22_16_08_20	0.846575712476879	-0.0029064222542480697	0.0010826067280426178	0.00013157678216293888	0.0057468094696845867	0.8328245454655625	0.00021632686585983888	-0.013228667782478198	0.0011946565151357705	0.001442646539131802	0.8372331452933135	-0.0090304573912507336	0.000256726047646255	0.012711690934943664	0.0094390643710737434	0.82627592282146611	0.35878928610736749	0.0021638446125031405	0.33684709066098112	0.00019163150840071708	0.019165291698779442	0.47674527236755465	0.00073401269685801946	0.0016910927921642547	0.00134997358320412	0.011093642974963831	0.015628163405958483	0.019179342547085729	-1.9901032778885757E-05	0.0021659404179977617	-1.2370435680229968	0.00032656562628867605	0.019236215928761249	-0.47802511281683985	-0.00075188834202458892	-0.0017010608666236113	-0.001340779557704415	0.011094509194222236	-0.015714447778946806	0.019250904896570459	0.006933425668492965	0.10248125121219875	0.0187023705108705	0.31935797294766755	0.97602129454432307
267	433	0	0	2022_09_22_16_08_25	0.8311168394481514	-0.0033989888925740831	0.0012749192677210966	0.0003189824853908519	0.0050775948326794509	0.81679544282389849	0.00016234587671543071	-0.0128952504728027	0.0013272126709729453	0.0017006433064958454	0.82339528108973414	-0.0091181303944497822	1.0857676604741528E-05	0.012388195746703804	0.0091380706972032481	0.81026285803774489	0.39583928063005747	0.0018689983387769088	0.49797791384683487	0.00016103095485677996	0.019128316528448451	0.47376158088627435	0.00093997618217388072	0.0010161761384004289	0.0015686111200984257	0.011165121878595826	0.01553166271358656	0.019151398080442285	-1.2172900786709973E-05	0.0018656336725477705	-1.0763125854056659	0.0002995556528898983	0.01919809081111707	-0.47502520123666331	-0.00096236280564489848	-0.0010252641696653262	-0.0015586604449156177	0.011166417674364642	-0.01561658756302204	0.019222196361539604	0.0063146195181428885	0.1278329725425349	0.018521927833699072	0.31777293039131715	0.9749084840775778
268	432	0	0	2022_09_22_16_08_31	0.8164618648688371	-0.0026342771828544729	0.0012870711603478646	-0.00013223770063562873	0.0059163616006133795	0.80307068234417445	0.00010264880957293228	-0.012472713339883108	0.0014617051423784163	0.0013987798759391842	0.80744472629584318	-0.00844791478132612	-9.8934027621475865E-05	0.012119770947593611	0.0068404180335924786	0.79458964488851247	0.43277521928611196	0.0026378151529728093	0.34756873223105111	-0.00018349959358255857	0.01810155981871402	0.50801271766924816	0.00081571864710362112	0.0020257514662417831	0.0016894969009359658	0.0095349706935806	0.015386708606555237	0.018119930043510504	-2.5143108756665586E-05	0.0026478468692264119	-1.2232475027714562	-7.628982606724208E-06	0.018170081724772032	-0.509140170812977	-0.00083817367213315165	-0.0020335230038061357	-0.0016958411587950633	0.0095362132832420565	-0.015466496245155604	0.018189403645792013	0.0074642221598016593	0.12110555247831516	0.017045379329407914	0.25691641015456818	0.97321097172880411
269	431	0	0	2022_09_22_16_08_33	0.81217037826239113	-0.0040749209288543052	0.00097820545873216424	-0.00033332760907682404	0.0044797627449074569	0.79510743115266047	0.00054538294271866113	-0.012715005847740019	0.001431715605571769	0.0016985435053202267	0.80526338118271	-0.0083127746423542551	2.6353080454229731E-05	0.011711180733175059	0.00722381062868767	0.79432833474473763	0.44190679434925528	0.0015100897900690766	0.70139835521986	-0.0002325778662484058	0.018165899003075508	0.50373021345834612	0.00072659242780497534	0.00025250281484023949	0.0014888295747225817	0.0097007643753044	0.015358875516285847	0.018180424173986791	-4.5679141996121171E-06	0.0015139498073471821	-0.87518864249537964	-0.00020141275347850449	0.018234377930104736	-0.504884749381573	-0.00074200577036543606	-0.00027041760585489052	-0.0014896034162186519	0.0097017084158126134	-0.015439216052392084	0.018249468788464673	0.0057906405083914415	0.15466835106397886	0.016942150251531285	0.276351430970662	0.97803164952183319
270	430	0	0	2022_09_22_16_08_39	0.80908361067087964	-0.0027308127588630904	0.0012007373063584726	7.2598286197224189E-05	0.0062117487896573651	0.79459943691879642	0.00024291818613680379	-0.01256747927623544	0.0013862339959321017	0.0012151375549437648	0.79984627860376456	-0.0086378839213184441	-6.7474365539740971E-05	0.012532724838893759	0.008393356365490573	0.787899803711952	0.4515503038871499	0.0026979656125506323	0.318463144116275	-4.1389118768527415E-05	0.019137542568183747	0.48816158743881427	0.00061515317537036483	0.0021689689460471723	0.0016045535695603081	0.010718408789225803	0.015854376322520292	0.01914742669337614	-2.807669595942614E-05	0.0026944229003016133	-1.2537400210105782	0.00010548546249823765	0.019211863379736162	-0.489433325409044	-0.00063777762685170158	-0.0021706210483634194	-0.0015963455233975656	0.01071951723296475	-0.015943263305039503	0.019222446639878078	0.0078663658971408253	0.10978275154481786	0.018642927769600259	0.29505508026611393	0.9738175305005099
271	429	0	0	2022_09_22_16_08_41	0.79278193255362506	-0.0033473459507687548	0.0013975051084781989	9.9490360889732091E-05	0.0059149782357165405	0.776773381876529	0.00035957160772538129	-0.012626554150270117	0.0014683286428867795	0.0011317979968872396	0.78436887940064148	-0.00858100725772617	0.00039765949930544846	0.012145105893741705	0.0065032679699578008	0.771818982702229	0.49315950559790578	0.0024443915929768683	0.4186591334875297	0.00027191068593670077	0.0186946671395143	0.5131271969917014	0.00050909033998262161	0.0016364159362906297	0.0018158174862221298	0.00968432981587653	0.015990757814267613	0.018701597590353062	-2.247729141452273E-05	0.0024592994738308624	-1.1522130804549835	0.00038419166664737894	0.018785003297016226	-0.51453957381469062	-0.00053030243257051453	-0.0016466733830651729	-0.001826641911128028	0.0096856993398085067	-0.016095452064721374	0.018792487050385338	0.0076874887103164716	0.1216603116368269	0.017377603677189449	0.24580737259665195	0.97355773512159594
272	428	0	0	2022_09_22_16_08_47	0.76866027302132334	-0.0034740717311085032	0.00097974557125961076	-0.00010205387380560241	0.0051414806893182877	0.7520360188734504	0.00045079082713885232	-0.012100334439027383	0.0014520981720966078	0.0013978293898077689	0.76201022516729666	-0.0079530510747443713	2.9140457348504539E-05	0.011444550300537816	0.0086716451859284189	0.74746330508355419	0.55527415576316319	0.0019284902268858417	0.48312900490948085	-9.4260774894439111E-05	0.019165658309991639	0.47965256624035196	0.0006236643367301003	0.0010961196728874385	0.0015866934858073062	0.011002795092732283	0.015692703992706225	0.019175802868726527	-1.5191601968670524E-05	0.0019221210359653827	-1.09334687075552	1.7083246461961116E-05	0.019240095708423031	-0.48095105904475627	-0.00064099597497266781	-0.0011103925507608854	-0.0015689415732000253	0.011004579579130862	-0.015782284725471607	0.019250770340669732	0.0069505394589931043	0.13762938800836211	0.018680295252212067	0.32420849825493808	0.97242348969792392
273	427	0	0	2022_09_22_16_08_52	0.77519697518660746	-0.0024223675168491029	0.0010919890713228175	3.6847053385013296E-05	0.006077962857204508	0.760742130979474	0.00025969560946094655	-0.012569024930056462	0.0013805305216728877	0.0016885255565110295	0.76755927754629694	-0.0084695646782404037	0.00016214992994237313	0.012001606723164054	0.0066203238319687222	0.75385274293644211	0.53740777637168935	0.002866810872558705	0.29581334844932627	8.5838111287720278E-05	0.019002003351174513	0.511176237606835	0.0009469989942186563	0.0023795520706908378	0.0015988547532192377	0.0099068833633440129	0.016215110033026142	0.019025586415485293	-3.0909673807682791E-05	0.0028817160903401831	-1.2749695359345032	0.00024866694483353474	0.019085600275595031	-0.51246227750960827	-0.00096641825665814409	-0.0023918807071363953	-0.0016072318775317419	0.009908544543266562	-0.016311985866653254	0.01911005238419286	0.0080402481272180762	0.11167378951786679	0.017681270629037897	0.25204298216989474	0.9724660532311451
274	426	0	0	2022_09_22_16_08_55	0.77963241025442842	-0.0026522957563570168	0.000909171474877601	0.00024398573617837659	0.0058632831345762507	0.76485998656459686	0.00046968421629007341	-0.012451732620339953	0.0013465094995682889	0.0015955048505687855	0.77103105899336288	-0.0083787219428725634	0.00029383508191180947	0.0122131777557187	0.0087061622453131569	0.75914220255202969	0.52608966085018227	0.002534740313611835	0.30479617555268806	0.00030342499170158939	0.019647921978364062	0.483571302247302	0.00073405307283598022	0.0020781866359941741	0.0014512231955919955	0.011153226315094892	0.01617548703539267	0.019661629433534278	-2.6861371465115258E-05	0.0025313697046315149	-1.2688335699398545	0.00044037968998334538	0.019731409710665237	-0.48499093859503006	-0.00075308386963906257	-0.0020836026782640031	-0.0014375091167214622	0.01115445162645771	-0.016275955827021321	0.019745775864342351	0.0077163420073474943	0.11286850245059808	0.019238082124589568	0.30964904109506175	0.97371811711148348
275	425	0	0	2022_09_22_16_08_58	0.76138073250244831	-0.0024971400907876926	0.001051134167353946	3.055445986776158E-05	0.0064074538714256188	0.74703535335129811	-0.00010370397423011862	-0.012675433571027727	0.0014598125367497625	0.0013679909303538076	0.75176201599338133	-0.00788753935235729	0.00021232326398534624	0.011855873949654308	0.0074273822555533629	0.73998998242601521	0.57515804208601939	0.0030762336127313186	0.2842017722082214	0.00011275252177416189	0.019421075075357012	0.50716384321074015	0.000986079374582456	0.0025925309478221636	0.0016558974982414506	0.010258035697329949	0.016490932681778731	0.019446092399647553	-3.60815272062983E-05	0.0030908530199447335	-1.2887501227691662	0.00027956959605132783	0.019511207156681334	-0.50856410862804824	-0.0010114272773802668	-0.0026120001171434371	-0.0016525216425040097	0.010259204592602874	-0.016596262405675834	0.019537404890321585	0.0086312204925992758	0.11200339172127628	0.018374872074704448	0.27982884434134875	0.9719053173224812
276	424	0	0	2022_09_22_16_09_01	0.74616043367940388	-0.0013825653364052694	0.0011276973929410458	-0.00050468921035985909	0.0055636065548321043	0.73128114482550444	0.00020197301566589308	-0.012283952395107009	0.0014549573765330474	0.0011000909058408274	0.73759450422109274	-0.0076920316587453363	6.4034563226829464E-05	0.011646928074778911	0.0062128577121187229	0.72452750109200581	0.61599936845210834	0.0033235626852163727	0.27539334897793605	-0.00033771416198442107	0.018980478173493392	0.52325823084392631	0.00062136966582607373	0.0028320511741765351	0.0017394122770085234	0.0095014323454508838	0.016431108759888322	0.018990646433338382	-3.256042826418565E-05	0.0033421023004994413	-1.2954982377405588	-0.00017387455630253639	0.019044085221673411	-0.52417707970567062	-0.00063962157300536044	-0.0028481822119706271	-0.0017485725247806459	0.0095029606981872246	-0.016503663832587858	0.019054823475619327	0.00770706363579798	0.1278925293402981	0.017691100242487226	0.24501752354653456	0.971007665897368
277	423	0	0	2022_09_22_16_09_04	0.75210433783574637	-0.0016331591162947494	0.00086584615187925177	7.295045267776574E-05	0.0056026303728790756	0.73723055454810371	0.00031235355278213975	-0.01229504050744204	0.001589394305983162	0.0013837326231987475	0.7435358719921078	-0.0079926343976518353	-0.00024465650535963624	0.011795234429466063	0.0060372639272916907	0.73149749966579392	0.59918201133985716	0.0031255043265153836	0.27563454242210628	-0.00015622977284433952	0.018949344438563012	0.52278662182180746	0.000736017498835057	0.0026624936823045854	0.0016370414432000649	0.00950131559242501	0.01639520224530458	0.018963632996076736	-3.2233209745173589E-05	0.0031428390820843642	-1.294645461263213	-1.3065388187622449E-05	0.019021678420390282	-0.52384610226325012	-0.00075890236525208649	-0.0026755591882477721	-0.0016488846309126097	0.0095026894956641364	-0.016477959287415897	0.019036811254218144	0.00774322579358022	0.13821226159233888	0.017617919409731567	0.23653704318380384	0.97260109118736016
278	422	0	0	2022_09_22_16_09_07	0.75167599787977124	-0.001606923899819996	0.00099400538682809219	-0.00018899426145997097	0.0059629215925983961	0.73749132065525924	8.7202337564136159E-05	-0.012350289512278935	0.0014996920133455629	0.0011540529418584506	0.74210955850601357	-0.0063555005726230653	-6.74518021053265E-05	0.011648671620588715	0.0072217754287418542	0.73053834146786945	0.60090854383444048	0.0033663961980966665	0.25895853753299475	-0.00021582212048307708	0.018758708196539957	0.52874539433207823	0.00071774185161497118	0.002924900946146624	0.0016666066775908089	0.0092116412078134431	0.016341199449901117	0.018772434220646374	-3.6330308833750429E-05	0.003373531232873522	-1.3153238176736484	-5.0501194262690776E-05	0.018829516219918359	-0.52977590060642088	-0.00074111854750094673	-0.00294267320763954	-0.0016496628056101549	0.0092125859975166133	-0.016421904284050902	0.01884409556804514	0.0081798787852682131	0.12319632343486757	0.01823349070759557	0.27748543120815322	0.97187929843240428
279	421	0	0	2022_09_22_16_09_10	0.75230183814374063	-0.0030198099225522091	0.00077260446604849914	-0.00025339861716085557	0.0049960682967509365	0.73636700391918852	0.00049099901017282275	-0.012496670447042578	0.0014430630548588218	0.0013359942861169405	0.7441813881274143	-0.0038107219518136049	0.00020773151002772725	0.011375521513185213	0.0067677029517726047	0.73213729880382694	0.59878361568763561	0.0019887327900642809	0.41942508836336556	-7.6974629923375084E-05	0.017754319249588327	0.5780215458211645	0.00055544216885749652	0.0013291070989516055	0.0014793689295754817	0.0071543532699420969	0.016249033242170793	0.017763005602072182	-1.751065651193198E-05	0.0019766712204224725	-1.1630061817923583	2.6266278609424294E-05	0.017834139659407316	-0.5789855682580316	-0.00057211586943686657	-0.0013549013538990773	-0.0014392607251116503	0.0071550349770738656	-0.01633591172442158	0.0178433139847761	0.0069125191938362879	0.14059341794358674	0.017594634466321889	0.26834368529000047	0.97319621152373037
280	420	0	0	2022_09_22_16_09_13	0.770571501860343	-0.0023923390761302937	0.00073995140667206709	0.00021205849815583339	0.0044376362329375191	0.75498745590913507	0.00044473416039361719	-0.012461459599932941	0.0016048570781954524	0.0017658943387922289	0.76174684894127076	-0.0056917495705028562	0.00027763502418535189	0.012251276548227235	0.008638927362092071	0.751829070101649	0.54934759801319488	0.0020317216459250923	0.42528605923324087	0.00028098356283529015	0.018923076197196555	0.52379286352227061	0.000857441423383126	0.0013400285466075605	0.0015271595662527853	0.0094551760126457864	0.016391536210337166	0.018942492406213079	-1.5749990650268792E-05	0.0020016989383152871	-1.153649412729012	0.00036265598571148046	0.018995338673028623	-0.524872851730419	-0.00087754066516341524	-0.001344543174577794	-0.0014829033317613175	0.0094557203065048414	-0.016474593918765004	0.019015598042714098	0.0061239189412348911	0.17350635145662635	0.019454165199365811	0.30708534852173225	0.97567723214076141
281	419	0	0	2022_09_22_16_09_19	0.76122649455359925	-0.0010271194267366724	0.00071778220202482659	1.8763258489070968E-05	0.0047160078081953547	0.74633416539546493	-0.00018864021906610297	-0.012438008885556877	0.0016890961631128385	0.0014217370405337649	0.7513202614264578	-0.0076226273472165531	2.46235609822894E-05	0.012326891625928288	0.0079539636572032359	0.74096689933146975	0.57536804185172385	0.0029166580146868151	0.28788770519440243	-6.1870877835746838E-06	0.019642337690082272	0.50550995379325547	0.0010751570653403787	0.0024464062784785552	0.0015880775469911852	0.010430017567712755	0.016644403367751873	0.019671740966329794	-2.477196215453253E-05	0.0029120704635584725	-1.2855661994894929	0.00012433003624778841	0.019701949204151251	-0.50643373203703057	-0.0010995911712306445	-0.0024509514378418086	-0.0015725747785306837	0.010430808449019176	-0.016714216629648733	0.019732610146323888	0.0065806547827380749	0.17196388101150947	0.019271929277501966	0.2865154439670779	0.973385588432507
282	418	0	0	2022_09_22_16_09_22	0.74652735309378493	-0.0012176004618941021	0.00058225948385300693	8.4676318531097251E-05	0.0057977535433754472	0.73163538524379856	0.00021397029928944957	-0.012239182043199013	0.001446345135926914	0.0013881788456396225	0.7365355595114792	-0.0077311567600836031	0.00018095517420464255	0.011989645011539186	0.0070909880202415588	0.725667588809023	0.61543382017002646	0.0033854509593164456	0.20741151063908775	0.000138686436111605	0.019460979088676566	0.51176393613373616	0.00080479291284433672	0.0030983229489542985	0.0013644314207463051	0.010126648373266239	0.016618685261299428	0.019477612757277805	-3.6519784692994834E-05	0.0033914733816466877	-1.3641372209289009	0.00028777864489631542	0.01953817629574333	-0.51293495142506951	-0.00082481991756715048	-0.0031058879424577719	-0.0013621863996213766	0.010127714738421561	-0.016708372965094635	0.019555578765660761	0.00800431232442428	0.12223822919340535	0.018659192963769573	0.26704562463003345	0.97205760217852155
283	417	0	0	2022_09_22_16_09_25	0.7665918021424476	-0.0016475380340907346	0.00076366007039382943	-0.00010724545718846132	0.0057986395160780366	0.75134951116408666	0.0001045348332415247	-0.012759552180627467	0.0013717868510929223	0.0014468825386993933	0.75600681210805043	-0.0080076756649379733	0.00026147872382094908	0.012071984252878453	0.007165209738057508	0.74811257966640032	0.56060110988125422	0.0030733159054542967	0.23648301065840194	6.0335260410577905E-05	0.019379439436184698	0.51196600138035975	0.00089565054425262821	0.002735930660168401	0.0013999835989999526	0.010077529878303963	0.016553128538516267	0.019400125328414008	-3.2533688064267633E-05	0.0030879505062586321	-1.3351485846955931	0.00014351481238030831	0.019455097333216397	-0.51313092046306918	-0.00091564841721429482	-0.0027513047148934522	-0.0014020558815211329	0.010078128752262083	-0.016641277988716854	0.019476632775427861	0.0077729669725898325	0.11614985735147443	0.01831257562340689	0.26782810883401564	0.97589431243015889
284	416	0	0	2022_09_22_16_09_29	0.78193249681042154	-0.0011746247143388	0.0009584106965188319	-2.5982126393613128E-05	0.0063849829311132967	0.768476389367288	2.6002744347027563E-05	-0.012803769451233012	0.0014428476742161349	0.00156887769052312	0.76917209929122987	-0.0084485933373952757	0.00033383918321190387	0.012037063049551176	0.008837930300096707	0.76305971008469875	0.52089605896776447	0.0036996396652412842	0.2154020857975863	0.00015868704228085104	0.019745045480052775	0.48161953710790384	0.0010016644623727321	0.003361604403475907	0.0015449755619937914	0.011271726952271752	0.016211569711868837	0.019770436330656262	-4.0432082528733313E-05	0.0037122970937746441	-1.3570827911107224	0.00028535241508215468	0.019817128929096636	-0.48287246447565058	-0.0010269969570979524	-0.0033783214686832772	-0.0015388611914923759	0.011272069146154348	-0.016299050774715503	0.019843722476952937	0.0083715373713652182	0.1111212198454912	0.019097788104689453	0.31666469199560093	0.975863918173619
285	415	0	0	2022_09_22_16_09_32	0.77720935863363572	-0.0013285551481394705	0.0007444376878413579	7.67369408653037E-05	0.0061091300473075962	0.76279575683898315	-0.00049155086039210782	-0.013268489971452559	0.0014743556452575927	0.0011442080099531857	0.76503822543499689	-0.0083620469902738782	5.5388112325561862E-05	0.012469052172156369	0.0078064700128231395	0.75679402045712	0.53444609531588894	0.0034195505324211783	0.21655414655842831	4.3881521365747167E-05	0.019987413941770112	0.50533404948706517	0.0010735437552824448	0.0031038083998943225	0.001435165238057071	0.010619209796869013	0.016933077079188751	0.020016223726621669	-3.6953894620567449E-05	0.0034388356314597533	-1.355164182570654	0.00018451548648003825	0.020063874607522552	-0.50651156050959412	-0.001101599527503123	-0.003123968889156632	-0.0014375009147053368	0.010619773110440196	-0.017022910542829027	0.0200940933058793	0.0080860068896280481	0.11840412123109936	0.018928182084353731	0.27968334250572391	0.973732511131355
286	414	0	0	2022_09_22_16_09_36	0.77448536584484318	-0.0024666032090637064	0.00054587178757147155	0.0001541555338288989	0.0046254409517702214	0.75727508546758737	0.00044094498539008352	-0.013138163313774277	0.0016352741990225677	0.0014682141762066064	0.764692776312433	-0.0085175480630777373	-0.00012161689527253148	0.012404645545421429	0.0079016853928051134	0.75787239951625984	0.5393450732567846	0.0019944875842667917	0.39385121673592183	-2.0801081227425088E-05	0.019998512594754689	0.5009874695987705	0.00067846632396284024	0.0014070622063027535	0.0014135616970577586	0.010771986809409134	0.016849474952664777	0.020010018054847267	-1.6937686635742565E-05	0.0020052412159550924	-1.1799668604434166	-1.8720265627905123E-05	0.02007112847996962	-0.50212952757421492	-0.00070113642446383332	-0.0014232116655271388	-0.0014126078327945536	0.010772446517829212	-0.016935306152531075	0.020083371000535682	0.0063345276322317864	0.16991210023265946	0.018990086938249655	0.28358889744767096	0.97854967045056929
287	413	0	0	2022_09_22_16_09_41	0.78554316159936488	-0.0024191173841862658	0.00086915786195993481	9.0186458694136337E-05	0.0056561703427868305	0.76977052032877846	9.9419134200605847E-05	-0.013148638244537559	0.0016345640870960656	0.001323267572366113	0.77476771513476173	-0.0082618712690211826	4.5318072590632536E-05	0.012856302139198762	0.0076285027254474821	0.76726695153443591	0.511371639774919	0.0026252236634903775	0.3280162737057068	4.1484379126956457E-05	0.019799630497399016	0.5119746257292308	0.000798429884386607	0.0020802758491940705	0.0016013280971149315	0.0102957423178068	0.016912216234392687	0.019815722497900874	-2.6472548513105037E-05	0.00262833928461225	-1.244200874008657	0.00010814954372601703	0.019880448831114894	-0.51319686212990234	-0.00082448830421059081	-0.0020872921112827171	-0.0015973036772051112	0.010296226538218625	-0.017006468322384283	0.019897538206782205	0.0074949661972242339	0.14066173468341744	0.019030398316933716	0.26776393178022451	0.97673430187118093
288	412	0	0	2022_09_22_16_09_47	0.79806363830631311	-0.0023615249934168482	0.00089092411973791844	-3.38918288138296E-05	0.0051317573628117067	0.78221861737326537	0.00045410341247706891	-0.01324101154932493	0.0017790884441536777	0.0011883112942091473	0.78728438097296838	-0.00881739443079501	-7.50191203085668E-05	0.012804706605195658	0.0085649911441319383	0.77994677250574529	0.47923343555424674	0.0024284714946345744	0.38251437076300832	-0.00011112507290850548	0.020012414157899561	0.4919944808674277	0.0004710478959890431	0.0017518081533622611	0.0016818567103252843	0.011080979819160005	0.016664591404371952	0.020017957102252331	-2.135349747164454E-05	0.0024329761812011516	-1.1904988275624393	-4.8837676413804437E-05	0.020081819937185226	-0.4931280533643817	-0.00049598445274838673	-0.0017625111428471877	-0.0016771784549151707	0.011081469548232989	-0.01674755279559121	0.020087943960667008	0.0068057210073616215	0.16685797919119286	0.019303198022819559	0.29477150194887292	0.97729897099557594
289	411	0	0	2022_09_22_16_09_52	0.80037041011534571	-0.0020411187268207457	0.00057365777053142934	0.00016474821434117289	0.0074793442154573175	0.78670791949418628	0.00020593740711406466	-0.013630155002301778	0.0016332595299888804	0.0016483705972352191	0.7866073490202693	-0.0085979374349897612	8.2455642386471039E-05	0.01323004989914933	0.0076020800707634027	0.781333911665851	0.47446808041217425	0.0036948513586480113	0.19217763519215622	0.00010246002108287806	0.019992088070785091	0.51417491305873464	0.00092383706202937886	0.003425276385876746	0.0013854270976338633	0.010320572318038387	0.01712218947617878	0.020013422004924761	-4.9494669567437232E-05	0.0037057743200690917	-1.3785068115545156	0.00023477576645941002	0.020089233943163521	-0.51562102422386791	-0.00095125640815502675	-0.0034350914063658493	-0.0013902914590815225	0.010320917088495146	-0.017235312323122032	0.020111743066606867	0.0095650643333215334	0.10749720156730966	0.019064462553349634	0.26076946226227982	0.97621538951352382
290	410	0	0	2022_09_22_16_09_58	0.79538781878148623	-0.0016617715056975726	0.0010037211404099809	0.00019877456769729115	0.0074297970361476206	0.78264828420718635	-0.00015791373138972974	-0.013674717985233021	0.0017399627437670296	0.001340344415768655	0.78218393221673754	-0.0092160777852479669	8.2352835519859015E-05	0.013400366892759443	0.0069793849212542577	0.77574951928452041	0.486581681601002	0.0040445327962350171	0.22161070747896053	0.00012810094997893809	0.020237962302145376	0.51590099994482974	0.00097302011962159117	0.0036537291810068749	0.001734505293067587	0.010387602807361972	0.017368731273744293	0.020261339696482208	-5.158048457756881E-05	0.0040596891844543815	-1.347626332980632	0.00029325798811031845	0.020333347337257838	-0.51728620279016335	-0.0010073060081181792	-0.003661973804868567	-0.0017524337724525616	0.010388176173786365	-0.01747943962831611	0.020358282818832275	0.00959383073206958	0.1150207398195187	0.018995755140930045	0.24008831209762757	0.97530978092290732
291	409	0	0	2022_09_22_16_10_01	0.80095899384102554	-0.0008837208465872151	0.000707775544528576	0.00012097400299292989	0.0060738917153201873	0.78806802712222179	0.0004382336272582312	-0.0136242862501943	0.0016640171806668231	0.0015380972449298188	0.78739088649832045	-0.0082487373310391864	-6.1854407767141661E-05	0.013235903801591353	0.0026343321058634422	0.78065224774036646	0.47321928045711126	0.003587886045958606	0.21399800145940826	9.3435810925778461E-07	0.018466987564574548	0.59308354961906273	0.00073004378257802592	0.0032642563271247081	0.0014891463694381396	0.0069290995962087119	0.01711774542677777	0.018481412111487364	-3.65858774435246E-05	0.0036217748478169069	-1.350260876322728	0.00017612039605395281	0.01854624024820499	-0.59391880901066885	-0.000756729059794639	-0.0032751529060501511	-0.0015461650915314408	0.0069301084980853359	-0.017202808594787771	0.018561671967095971	0.0078627084175123072	0.13370059435097859	0.016849192666973371	0.098230989790613607	0.974646959136725
292	408	0	0	2022_09_22_16_10_05	0.81786286785175577	-0.00072745969917418813	0.0008891939968692648	0.00022359786816163483	0.0065436987424636189	0.80470876861392293	0.00024609270709471947	-0.01386682638976432	0.0017221786425001592	0.0016917575610104572	0.80430172361793906	-0.0089626873584804628	0.00033190416505343815	0.013505139620974082	0.0034184505647242881	0.79811496904235879	0.43063780590271028	0.0039275937475660031	0.21066182679142964	0.00030673806763149803	0.018735407608580397	0.5731802116826139	0.00092967190522147414	0.0035841194176555779	0.0016062629441980546	0.0077153682979145847	0.017073036938025608	0.018758459108120004	-4.1286478089740774E-05	0.0039583536107811006	-1.3543646184285254	0.00045984560807788515	0.018821312017898856	-0.57418359610663028	-0.00095827523196047987	-0.00359326812637842	-0.0016604178630503519	0.0077163100015632778	-0.017166838556789611	0.018845691218294245	0.0082734253205758185	0.12867276642819664	0.017033498606313171	0.12395751630377694	0.97585426654560326
293	407	0	0	2022_09_22_16_10_10	0.81488588356177327	-0.0020088274065755375	0.00088756313305340885	4.2067212302701605E-05	0.0072939312580702249	0.79946794725600956	-3.3177043210806777E-05	-0.013890322500269951	0.0015259181681762271	0.0013923630507350732	0.80098292347939293	-0.0082607064676156663	0.00038267426747974951	0.013350701376340689	0.0017910834043636955	0.79555504297784629	0.43940587360537264	0.0035982081085388076	0.21357090218261965	0.00021697230041074051	0.018197309404034294	0.60899213310890032	0.00092776296625887321	0.0032749218244852172	0.0014906336356948473	0.0062878622823433422	0.01707644159256954	0.018220944368163697	-4.5239616658011091E-05	0.0036349416702165503	-1.3502520082063294	0.0003099515791844035	0.018302894179232431	-0.61002673629638859	-0.00095652248974700945	-0.0032870320744281083	-0.0015518444147392912	0.0062887926214224522	-0.01718857244511373	0.018327871415130897	0.00914463746276631	0.10311475290246111	0.01653030027903598	0.066680117854292578	0.976277855618956
294	406	0	0	2022_09_22_16_10_14	0.81071440399651351	-0.0012713204148796181	0.00096257942092207126	5.40979437856567E-05	0.0068200843061838948	0.7954776216478967	1.1781164099454877E-06	-0.013743128587636285	0.0017821178205550733	0.0015835301953080079	0.7956541995275539	-0.00885283616152456	2.8969692492614707E-05	0.013339042588649264	0.00525578860644418	0.78961685834098827	0.45153681347794505	0.0038511475127260726	0.22919919428276236	9.0779539247523519E-06	0.01925545105801223	0.54544442150315586	0.0010160018502670246	0.0034535642105048233	0.0017041805681019874	0.00889018614673694	0.017080309883719058	0.019282236779151179	-4.365196930890554E-05	0.0038747851851424287	-1.338429950502537	0.00014864321062552807	0.019339929792711673	-0.54656090342990948	-0.0010510281176479529	-0.0034638307905051906	-0.0017366163899224928	0.0088908604618409149	-0.017175141473510212	0.019368467788937336	0.0086948961117704528	0.1277947230356575	0.017684566259956146	0.18766832141937034	0.973976599463976
295	405	0	0	2022_09_22_16_10_19	0.8183577998379945	-0.0019702739054043078	0.00091890785567690829	6.9003568553408133E-05	0.0063282862727029486	0.80324169072284168	0.00015800019701332915	-0.014380247177212549	0.0017574744973091379	0.0015789916595595845	0.80403205300193492	-0.008687285329781776	-5.0722221431197251E-05	0.013901774659406367	0.0078665119900838288	0.79844797279848911	0.43116151436156125	0.0031497769967649089	0.2748196113601214	-3.5593291746706176E-05	0.020445105156406	0.520867496974067	0.000890491211994188	0.0026858559190197622	0.0016453793214988082	0.010319119511319308	0.017649875279094989	0.020464488741601589	-3.3956790814108159E-05	0.0031615066069408779	-1.2965106655074419	8.4134985754620649E-05	0.020528082283230463	-0.52203841622432856	-0.00092315433750438309	-0.0026976200172172567	-0.0016486267826405076	0.010319470712364434	-0.017745723046518367	0.020548829070239832	0.0080255780999908353	0.13544534608579359	0.019518534117261722	0.25747056470763136	0.97567099984450956
296	404	0	0	2022_09_22_16_10_23	0.802035841120965	-0.0013556050937040241	0.00063121877635631714	9.5238741571931E-05	0.0068623024426942986	0.7879867421764013	0.00043402654984770828	-0.014092492442191532	0.0016062095788998191	0.001045359490214846	0.78755664906520639	-0.0067028044344838184	-5.2709402279894441E-05	0.013438875081874033	0.0065470966091793264	0.78022791266606728	0.47273682885431234	0.0037356168719917438	0.19270576789426372	-2.0204164583028614E-05	0.019474889591815994	0.56121914395478767	0.00038966640386652631	0.0034615862067703153	0.0014043697331567926	0.0084421007397902179	0.0175499931542054	0.019478787552610281	-4.4221645580288225E-05	0.0037517981431580165	-1.3792521751532734	0.00016439906099421868	0.019562437298543615	-0.56228284794593719	-0.00041592837713712186	-0.0034798479062265429	-0.0014023722246731371	0.0084425284865262615	-0.017646888275660473	0.019566858446729726	0.0087873541581477	0.11496180166939118	0.018638619257240762	0.22666791479991985	0.97280928440253
297	403	0	0	2022_09_22_16_10_26	0.81654492778395316	-0.0022502846252525923	0.00087482456469044172	2.1675685153043938E-05	0.0072175669364180541	0.80194234627446559	0.0005133597103808903	-0.014360447922871625	0.0018634737891791943	0.0019043415740966744	0.80221386707987419	-0.00393819341955425	-1.416519972595047E-05	0.013356228322989395	0.0031782161621646482	0.796128022940453	0.43571333215268326	0.0035007170757160948	0.25135541945849538	-4.59550486679109E-05	0.01789793805030878	0.66009324426671878	0.00087376416091064382	0.0030676072863269266	0.0016866551458683534	0.0044385954433371223	0.017338830898970026	0.017919253618987111	-4.384460907001813E-05	0.0035208198280571408	-1.3209779777977544	8.9973010048675448E-05	0.0180000026862368	-0.66081086890373564	-0.00090482547839182284	-0.0030904231239668174	-0.0016868482968220621	0.0044388748959430921	-0.01744409603168643	0.018022730255177182	0.0091290109465276166	0.12633402392293622	0.016813725332236927	0.11680646581830123	0.97499598105531049
298	402	0	0	2022_09_22_16_10_32	0.83589958228701466	-0.0018986266034196784	0.00063472817489829559	-0.00045592222177231936	0.0064900965257854827	0.82005108993297371	9.9572517309132259E-05	-0.01493634677265426	0.0017531632715927054	0.0018558488886138134	0.81986122004996165	-0.0037927786098277761	7.589066292055945E-05	0.014043488726793849	0.0041265191115212423	0.81718116791551643	0.38889896351061648	0.0031254747747573313	0.23915205648358309	-0.00027559728386643409	0.018340692097404153	0.652268841674165	0.0010704468686496993	0.0027747239071477855	0.0014385756173197564	0.0048258720073393428	0.017694404369194283	0.018371903633276142	-3.4641146994609141E-05	0.0031383244294508543	-1.3343351162042556	-0.00020582497688755952	0.018424863687770302	-0.6528915966551333	-0.0010993149894419707	-0.0027938649477474179	-0.0014294750358912701	0.0048258760994568974	-0.017781634395791838	0.018457629732956733	0.00804249448623281	0.13191603179742978	0.017510720339794013	0.14289729766470843	0.97760686239334538
299	401	0	0	2022_09_22_16_10_35	0.81220048276808077	-0.0028249992615999829	0.0005546042639986606	3.3358058537344149E-05	0.0064164873541939331	0.79653727683235376	-0.00014693422110090032	-0.014111035400762206	0.0015985045812185435	0.0013966716121520378	0.79899799452680453	-0.0039368544129006859	-8.846225054450552E-05	0.013297304022086088	0.0035684743154966525	0.79293961046558847	0.44577420699316278	0.0025989750609961117	0.26915665597536648	-8.452061598393939E-05	0.017870965746758609	0.65212767023706641	0.00097126207120803152	0.0022314140979760077	0.0013324648179346664	0.0047071435911546326	0.017239901853957039	0.017897339655177435	-3.0619426963717453E-05	0.0026125597278164668	-1.3042590173404491	3.9689483273327246E-08	0.017968353903592721	-0.65286348188164633	-0.00099782282310272551	-0.0022500635971944129	-0.0013276604008514333	0.0047072812423243409	-0.017340797135957077	0.017996038241542511	0.0081415903800785335	0.12207727445356494	0.016951232850267357	0.13109166257551777	0.9762855690052672
300	400	0	0	2022_09_22_16_10_39	0.79722548150512418	-0.0017016185021493607	0.0005462780335053442	-3.7123765865344196E-05	0.0062538570533068882	0.78159518657068972	0.0004091350714284977	-0.01404329808817587	0.0015642351509058002	0.0013692880371147936	0.78359357855736023	-0.0038790785504081216	-2.0457982765137547E-05	0.013603088045467926	0.0037067713320533989	0.7777852408702165	0.48392665629268539	0.0031753989627668483	0.21640926796223073	-8.2177573264817435E-05	0.018375185294055029	0.65190820834867336	0.00061611253981142737	0.0028825864552503009	0.001331861066608782	0.0048477331143587776	0.017724190199916202	0.018385511394915538	-3.56096929347755E-05	0.0031833651960213147	-1.3559755033458136	1.2492890081729262E-05	0.018462775176211765	-0.65255210662339846	-0.00063947281402899046	-0.0028940452992903872	-0.0013260149987443716	0.0048479030523088306	-0.01781493483577069	0.01847384618013324	0.0080861882368405309	0.12254733738277289	0.01768518934378609	0.13301784866022839	0.97561512886140389
301	700	0.1	0	2022_09_22_16_10_56	0.88578303959761606	-0.0034538520783460613	0.0014843089651985079	-0.00049326391416506588	0.0044202089589638121	0.81658639596029992	0.000751974563273787	-0.011023042951419476	0.00068483836977599433	-0.0016975874799573184	0.82628950972995641	-0.0047193225085277526	0.0015473296877692366	0.0031947223975056041	0.0047728813684595637	0.793209683620742	0.37313596046102826	0.0013983843477510295	0.57336883999199961	0.00061086792738873727	0.010605806395350276	0.49230127375248317	-0.0015020552076869431	0.00057538340484626855	0.0012745245079882094	0.0058670711871031478	0.0088351912815239526	0.010711643157918969	-6.6243698263872093E-06	0	0	0	0	0	0	0	0	0	0	0	0.0050497089574137082	0.076855671541250434	0.0064839809619389255	0.49046958118380768	0.89548980750531493
302	699	0.1	0	2022_09_22_16_11_00	0.87294194199198016	-0.0048839517229229837	0.0011109630467510867	0.00065271558506498648	0.0028226269119924759	0.80462913489935717	-0.0012175096841088198	-0.0093465589679236089	-0.00042507035985465795	0.0031474084326039136	0.82024137341683945	-0.0063726446569186994	0.00022082345725830019	-0.0044836873314559435	0.0040077618477565259	0.78678648820452712	0.3956080249629515	0.0012923290878805813	1.4136581555533472	0.00051775363541338069	0.0071339192485265178	0.22127230726526043	0.0026612331767107544	-0.0012290312368604367	0.00039949554466046412	0.0064466723064556392	0.0030550319176196961	0.0076141293570127352	1.1470119263798522E-05	0	0	0	0	0	0	0	0	0	0	0	0.0032699241927137287	-0.074735358045790345	0.0068891004872524315	1.2060917642694649	0.90130448585062428
303	698	0.1	0	2022_09_22_16_11_03	0.86582571501119909	-0.0047332363657160608	0.00028959606055034434	0.001062817568782734	0.002083056652974914	0.8011620781115385	0.0013646593491446362	-0.0076943271919578731	-0.0018755400330633075	0.0027155876569441824	0.81585596893211232	-0.0017219054681324754	-0.00114469126768854	0.00575105889917073	-0.00031995388076270468	0.78178135929954817	0.4076902077441712	0.0018536894161952919	-1.3037445363201423	-6.796103970754645E-05	0.0085363478209161438	0.73459862701510215	0.000837251636173179	-0.0015955174062817473	-0.00094365706587001635	0.00086579372025218494	0.0084923280290878818	0.0085773086934034532	8.9367573072602136E-06	0	0	0	0	0	0	0	0	0	0	0	0.0032373651695536171	-0.36651216988602991	0.0066525538171529827	-0.027788308052142038	0.90293155509874889
304	697	0.1	0	2022_09_22_16_11_09	0.8646477486604649	-0.0044132297437915018	0.0012172026240747976	-0.0010937494261318414	0.0035719862119846292	0.80080279163077783	0.00050100171755103134	-0.0054884536123948925	-0.000680753579986103	0.0016567067659210468	0.81945640526912766	-0.00649368807167856	-0.00045501995589867491	0.0048953962731188364	0.0022863380980610755	0.78202366041727167	0.40623505345424893	0.00059620151256617742	1.2904228097218646	-0.00095348687523893138	0.0085438401891292474	0.43729084703396093	0.00072128675413210921	-0.00050489805654707186	0.0003170712791805458	0.0054793173923390979	0.0065554775639453128	0.0085742323131034037	5.7639315983888648E-06	0	0	0	0	0	0	0	0	0	0	0	0.004205501114627073	-0.0941614399852717	0.0062487700648504712	0.21846619053671953	0.90444190900722676
305	696	0.1	0	2022_09_22_16_11_12	0.86124452717213118	-0.0045562534858432247	0.00062552713347237613	0.0006001160390535392	0.0035020993463214969	0.80233829127054224	0.00083766225301797189	-0.008483576742312586	0.00024176173484551992	0.00153432757953107	0.82025861390227062	-0.0052547167180398615	0.001194218565579275	-0.005567756193008257	0.0070136151473889508	0.78419491640090222	0.40541650917764283	0.00081391370651140329	1.2273151029734704	0.0010846887268937727	0.007861419797237118	0.11778808526136998	0.00039609217361634159	-0.00062929851872051872	0.00051617719436574468	0.0076442875605095655	0.0018348811734361418	0.007871391886978555	4.7398561337811373E-06	0	0	0	0	0	0	0	0	0	0	0	0.0040760017989345948	0.034462012390652171	0.010397658384898818	1.1208879056050969	0.910536893599523
306	695	0.1	0	2022_09_22_16_11_18	0.85911610848864084	-0.0034644352612140019	0.001286927136463722	-0.0010613186784670342	0.0033023088386699814	0.80318481312585488	-0.00031126379824763058	-0.0072155596795032946	9.7559927691198781E-05	-0.00026977499410622797	0.81881725414067541	-0.00640928348365566	0.0019841415674991584	0.0064113418755639773	0.0069227888928290815	0.78175625983092412	0.40848290332394632	0.000837457407589036	0.83892307123565724	0.000548190621240006	0.011974084842992729	0.40065307380868592	2.3831747188061676E-05	-8.94785333840427E-05	0.000832663498412888	0.0083311987418313617	0.0086005718037404782	0.011974108558859914	-5.63385204326772E-07	0	0	0	0	0	0	0	0	0	0	0	0.0038455216885108275	0.014767177199925931	0.010982901340064345	0.41186780119001309	0.90995414019903742
307	694	0.1	0	2022_09_22_16_11_21	0.85465240182790381	-0.0040253199265488076	0.0016868906425845738	0.00079522001826509421	0.0027780092205507709	0.80181284820057452	0.00078618194547859781	-0.0060315759162133074	-0.00054368769124964818	0.00049527485327126579	0.81860869988174123	-0.0034428524037500058	-0.0007084624144559486	0.0054203110329043023	0.0057226798008628557	0.78173303300534969	0.41211540451216072	0.0010182288923558348	1.2042380729842683	4.1484217063624451E-05	0.0092221698244368353	0.45048672468326373	-0.00018480189898266496	-0.00075663823549041885	0.00068138730383104115	0.0057255578042444	0.0072295507537473835	0.009224021249575531	7.652608396746401E-06	0	0	0	0	0	0	0	0	0	0	0	0.0033121210326917888	-0.09663419655422871	0.00922267894265045	0.40626341964052243	0.9146795016703908
308	693	0.1	0	2022_09_22_16_11_24	0.8498067236398692	-0.0033200625537413066	0.00089969651453466223	-0.000490518787496073	0.0029723551791186139	0.80124041926047918	0.0014847587842347003	-0.0088932348659286151	-0.000332214392925247	0.0020653764479279428	0.81482117212841476	-0.0052196818145451938	0.0015341725090648023	0.0087197087813579068	0.001020741063733348	0.78220943908383667	0.41730829779172418	0.00039983144831524323	1.0536313078069997	0.000620631819300592	0.01178312689099162	0.61694247864057083	0.00037412112025966111	-0.00020435461018260964	0.00034366317864877331	0.0038951916806841238	0.011120681683239524	0.011789064676293629	3.248015874159921E-07	0	0	0	0	0	0	0	0	0	0	0	0.003519462667300789	-0.055653059282474091	0.010330878688030001	0.058265506587722275	0.92045569577691544
309	692	0.1	0	2022_09_22_16_11_30	0.84745564298269038	-0.004591019387581427	0.0015783463540001649	-0.0012511636873678812	0.0023753790978227559	0.79984516378881276	0.000735558786699994	-0.0079241144547633167	-0.00099721525070818411	0.001141907710878653	0.82010922090919181	-0.0042573381770209086	-0.00050272262493376157	0.00398372478693316	0.0077073276266603815	0.78954208419032668	0.41167858789871997	0.0013905594017628615	1.4429729762570223	-0.0010838139008672596	0.010546683959201348	0.39455760070103346	0.000233441605795088	-0.001345366173889923	0.00035163234774957279	0.0074298599911422972	0.0074853004647307247	0.010549267155522757	1.2114434029754533E-05	0	0	0	0	0	0	0	0	0	0	0	0.0030399363259261459	-0.19873455104277465	0.010237703039227381	0.54687002695864451	0.93166184062621593
310	691	0.1	0	2022_09_22_16_11_34	0.84614144951110737	-0.0034457838445529727	0.00146774051508074	0.0013720585761520354	0.0027012336239734085	0.80269844735363449	0.00032149654308729985	-0.0016670772894792961	0.00012707357400342233	-0.000845406202118556	0.8145099834113656	-0.0076834156492572173	0.00073756265231737913	0.0084659946706218576	0.0050369824210530238	0.78543318889120883	0.416719076894196	0.001063528780884896	1.0065389974139727	0.0012866842544026831	0.010196014698218457	0.33826448541187881	-0.00069782592311762488	-0.00045519318708845779	0.00096119333653472928	0.0079503484683281743	0.0063836255340079789	0.010219866767490747	4.7820577730447279E-06	0.0010765029464081873	-0.536821312410088	0.0014208750337884896	0.010273582318463825	-0.34260089138537042	0.00065640869037623321	0.00051341196266284817	-0.000946185367790155	0.0079547461159849633	-0.0065014235275418488	0.010294530879212224	0.0031959442734111189	0.023504068322007118	0.011642384844975181	0.26835505380510966	0.92825282267524512
311	690	0.1	0	2022_09_22_16_11_39	0.83890759216969257	-0.0042690046662639753	0.00074542941292482067	-0.00084365329540042535	0.0031533400234973136	0.795425186726623	0.00019526254910355804	-0.0075393415499308142	-0.00047909883391212567	0.00075196784932714635	0.8175605502178187	-0.0052327605313976866	-0.00026755335877359928	0.00078599044494572293	0.0080209604140775072	0.78165004727987741	0.42610821424036754	0.00070249764982613643	1.4542111688050237	-0.00069638965341420485	0.0098231166555998086	0.28342006828906041	0.0003231501686880064	-0.00068348717990521072	0.00016232135693268208	0.00828680019698417	0.0052747097858351858	0.009828430539055839	6.5267094268718432E-06	0	0	0	0	0	0	0	0	0	0	0	0.0038020016158205002	-0.075390312691410166	0.009606992348087727	0.73655806253644307	0.93174749468922058
312	689	0.1	0	2022_09_22_16_11_45	0.836769375254133	-0.00446387462038687	0.0012654185475094787	0.0007874832776340084	0.0027638005517110972	0.79801319405223814	-0.00085823597726976538	-0.0083961704546022357	-0.00088485167988792686	0.0001193503771281964	0.81548035540736885	-0.00866755244110179	0.00012577676050388171	0.00992527257166858	0.0086540763877241966	0.77897039399796186	0.42866236424425835	0.0010673826980393446	1.4638251907359814	0.00054742259979774889	0.015910679678177407	0.409452737326348	0.00061093003228283372	-0.0010430479855244651	0.00022662021967844435	0.010867329237462397	0.011621139490865878	0.015922404445494802	9.6400225525844837E-06	0	0	0	0	0	0	0	0	0	0	0	0.0034680902684454062	-0.15492293765396453	0.015737069791879676	0.35854239156845574	0.930926031753233
313	688	0.1	0	2022_09_22_16_11_48	0.83453894532659367	-0.0044003020787189784	0.00087617273768162785	0.0018015085604374615	0.0033044277214097119	0.79851101090309817	-0.00086619121907045176	-0.006935043702942836	-0.00028436526893847622	0.0033019314100907527	0.8203419082676654	-0.008288842124374942	0.00079155951275309861	0.0091882617881753354	0.00968966166299892	0.77941530199997888	0.42643776911045095	0.00076082328114591741	1.333287784131588	0.0015874252352758649	0.015181245979478708	0.36889028753482089	0.0025787897681284386	-0.00067658866136250913	0.00034796529776592313	0.0112335644193414	0.010211623765393306	0.015398713782574257	7.59312373008271E-06	0.00075971115058385739	-0.171976476473057	0.0018475312912418589	0.015293621312525233	-0.37232753898880983	-0.0026093087353030262	0.00071521414260713654	-0.00025618306449917211	0.011245731715323988	-0.010364765845781672	0.015514617137623948	0.003974219315888399	-0.04292216835139373	0.016000949131319227	0.40597601926845905	0.93394718888158978
314	687	0.1	0	2022_09_22_16_11_51	0.83107502975766012	-0.0040352068642783914	0.00068475944794410537	0.00075989463882723265	0.0020637537381767192	0.79701844954682133	-0.0002809821518005419	-0.0067103789783809044	-0.00034205746552608344	0.00252825911365517	0.81362362719890557	-0.004750594160207895	0.00053356417909774818	0.00474479989067991	0.0088019876701153146	0.77923822324841951	0.43373908104417047	0.0012288650992743162	1.4872256187567845	0.0007915652637472514	0.011181006603092106	0.35337327514897227	0.0017297818327221214	-0.0012117400792925183	0.00020443926347606608	0.0085029158795321812	0.0072605323636761483	0.011314020233639534	8.6048960794160137E-06	0	0	0	0	0	0	0	0	0	0	0	0.002517111950785396	-0.0821260354211734	0.012031892755368803	0.53819554604896469	0.93762680305247992
315	686	0.1	0	2022_09_22_16_11_55	0.8278886947233548	-0.0051084664385205713	0.0011901060454788388	-0.0017559703968371523	0.0029509280544895468	0.79372021602158171	0.0019822593422634716	-0.0052458474559937381	-1.25014808591485E-05	0.00081954483402213885	0.81719488755602809	-0.0035018224760607649	-0.000628194625808084	0.0073944011611352658	0.0044232548641399451	0.7798994608761618	0.43513163643597685	0.0015103803765158077	1.3220134686695553	-0.00150061880292682	0.0094319613677567322	0.50879054093974041	-0.00071943183463144792	-0.0013272422524750495	0.00072088618034263222	0.0049557939384487779	0.0080250857741515635	0.009459359249311584	1.425099746509131E-05	0	0	0	0	0	0	0	0	0	0	0	0.00356443390781182	-0.0021182160050512672	0.010407679484664206	0.26954367962677972	0.94203419595767157
316	685	0.1	0	2022_09_22_16_11_58	0.82612752608117779	-0.0041028679096849789	0.0011410421495818943	-0.00048838473112150949	0.0028870173339386488	0.79599809422651024	0.00084962109804470479	-0.0040455602994279973	-0.0012694526403634165	0.00039950355387392605	0.81656302277047077	-0.0036627334514487886	0.0005769605102887718	-0.00011081452266346015	0.00437873164219993	0.77919220573944747	0.43563437563809015	0.00075230232457830168	-1.5204436525426459	5.2579154131466622E-05	0.0056240131797309417	0.22997130590192158	-0.00028699078050990659	-0.00074849078516471827	-7.5632877040476658E-05	0.0050395543326426789	0.00249648079786922	0.0056313309220720658	5.9001941331917128E-06	0	0	0	0	0	0	0	0	0	0	0	0.0038175559522165463	-0.20713226938996995	0.0053020066464889784	0.79804918692720661	0.94318634973419546
317	684	0.1	0	2022_09_22_16_12_03	0.8240942543061307	-0.00367155840144588	0.00099649482671864461	0.0024298288068583269	0.002784566626618629	0.7966108834396527	0.00047721770136428343	-0.002664452103149736	-0.0013844186989433018	0.0010479752940971648	0.81246050522966418	-0.0086960043597846381	-0.0010826273235656613	0.0019090870936902455	0.0068994042896559716	0.77739848616739948	0.44011269863977887	0.000603532974533154	-1.359450980147876	0.00084255720857883017	0.010228591869487541	0.14384820382170263	0.00035309925842592579	-0.00055041511887757451	-0.00024757877182792192	0.0098081972531653024	0.0029023022371123313	0.010234684690739015	6.8640630117840923E-06	0	0	0	0	0	0	0	0	0	0	0	0.00377351366028985	-0.23069278527365975	0.00868669884763546	0.65042368765909619	0.94333685995900063
318	683	0.1	0	2022_09_22_16_12_06	0.82317356344647541	-0.00378554771856631	0.0016891978927206335	-0.0011278919343609339	0.002956561693950237	0.79488777753566542	0.00028179743686234233	-0.0043426286943988148	-0.0013248453347771915	0.0012675877404954429	0.81691349385278023	-0.0034521159987713173	0.00064431627505443163	0.00061171273318420707	0.010019338793286373	0.77997822784786086	0.43738718283512312	0.00055951606216950666	1.3625257318822823	-0.00030149488004544453	0.009000844794629325	0.17818623136981412	0.000595350812907067	-0.00051167399318631577	0.00022638009745214204	0.0084353086743506386	0.0031401870303264896	0.0090205127131130925	5.58800040784209E-06	0	0	0	0	0	0	0	0	0	0	0	0.0039357750269354459	-0.21063779477127806	0.012194263009791902	0.75490940613789714	0.94752584689702168
319	682	0.1	0	2022_09_22_16_12_12	0.82093189762826568	-0.0052501205826546412	0.0010143421517018151	0.00015906385911396262	0.0027267708710398482	0.79456458858989254	-0.0010910820130007263	-0.0081073013928350222	-0.00024995175744661952	-0.0005654045876098046	0.81280112805895044	-0.0077108333227141456	0.0013719335772044419	-1.5425887881040904E-06	0.0082622541246888653	0.77728854966733452	0.44318328226203141	0.0016269543017251302	1.4242757394438437	0.0009452182384577072	0.011297769763757142	0.23740544493282784	0.00030110536316246719	-0.0015575969387058258	0.00046997029314217969	0.010048001355824052	0.0051650043938241833	0.011301781544278331	1.3018437664490197E-05	0	0	0	0	0	0	0	0	0	0	0	0.0033354812183032439	-0.04570519378043035	0.010064481953450982	0.78549151496633618	0.94683682277784542
320	681	0.1	0	2022_09_22_16_12_15	0.82238245242706165	-0.0047099564443078678	0.0015857273683659873	0.00091888562293299808	0.0019438041394697118	0.79694862407127331	-0.00079001356867627946	-0.010450576690571346	0.00084767710745173547	0.00013313471913108953	0.81424342158757423	-0.0038263663692124856	0.00015527803055201574	-6.1289525488309168E-06	0.0065362022237421755	0.78203057168832446	0.43691052928761792	0.0022618611160903431	1.2131725583413469	0.00065062704900369084	0.0092697061651136267	0.39744459367862556	0.00054881039602795549	-0.0017075489126701967	0.0014833382686765288	0.0064921672543988788	0.0066165864861313876	0.0092859380376100909	1.3328679883308317E-05	0	0	0	0	0	0	0	0	0	0	0	0.0025786017762278804	0.20561394629364341	0.0079478897901945362	0.78586700987302383	0.95093295021112323
321	680	0.1	0	2022_09_22_16_12_18	0.82220218991333982	-0.00391046672205046	0.001800950416485256	-0.00075790707302035955	0.002317160969702661	0.79825169326609324	-0.0013393021071826754	-0.0054607779298283515	-0.00048122397335471407	0.00047320344376896673	0.81588699118994934	-0.004774590663947074	-0.00054040832248943558	0.0036286191824474721	0.0061508994602719339	0.78305701617427537	0.43451818460589864	0.0012707048305149625	1.2282323457194313	-0.0008160878084057814	0.00893069316624327	0.3496032831075917	0.0011174017957373194	-0.000983955141951131	0.00080406656746937865	0.0068351336156310012	0.0057478890808761555	0.00900032594980322	8.9476610374266411E-06	0	0	0	0	0	0	0	0	0	0	0	0.0028783715135097488	-0.10238374466728153	0.0086857702596502447	0.51890592197208529	0.95238984495627488
322	679	0.1	0	2022_09_22_16_12_24	0.82197420158911139	-0.0051892696085358786	0.00034546841155631678	-0.0010521095131262063	0.0021910291200969369	0.797548480630927	0.00088648942762204624	-0.0087599819230772917	6.1241852688044486E-05	0.0013173961460517933	0.81568524319838065	-0.0032400017752988995	-0.00043679708826590869	0.006707305170834438	0.0016528318259246572	0.7884865802628428	0.43175456355702019	0.0018670242655193844	1.5038781966838879	-0.00094757038948816157	0.010212211783175834	0.63408771190376767	0.0002703437987226781	-0.0018503280057458897	0.00024913024543526572	0.0030434743299746726	0.0097481553899812536	0.010215789508106711	1.5605856123292082E-05	0	0	0	0	0	0	0	0	0	0	0	0.0026666102656574095	0.013971952910313506	0.00840409785974478	0.12080445467788457	0.95925952266929126
323	678	0.1	0	2022_09_22_16_12_27	0.81696527920155437	-0.0042003250803080237	0.000520234678787437	0.00080035127048678286	0.0032989204874060954	0.79281300637030017	0.00066086129936571386	-0.0077480532691863715	0.00046516417214402425	0.00039967454257197355	0.81381489896962145	-0.0069716767406229514	-0.001395248806510981	0.0072371089651109607	0.0061487715873677819	0.77968334163855135	0.44451791817519343	0.0008247072595431097	1.1642057296437243	-0.00039456838543826711	0.012589347969090616	0.42905000426360035	-0.00016006958269693469	-0.00056673128247833066	0.00059913080158140153	0.0082318748099110845	0.0095251204402252761	0.012590365545056697	3.8220583160701845E-06	0.00082694299526524294	-0.4150807985981565	-0.00022832321596888677	0.01261403019872984	-0.4295526612865237	0.00014541965148661716	0.00055798516417773542	-0.00061031735513239114	0.008238415254486162	-0.0095520820740359041	0.012614868399214748	0.0040779631523296944	0.070040726387914393	0.011624092905766763	0.35213586677747938	0.95436533410643865
324	677	0.1	0	2022_09_22_16_12_31	0.81729925706245865	-0.00418936241170962	0.00071979989998617014	-0.0005433624577393701	0.0024865146636885373	0.79436451941158981	-0.00054415814790669361	-0.0070412738806898039	0.00057580029939739621	6.5988907904628884E-05	0.81097426564203523	-0.003481653934068029	0.00054627422320922727	0.0027751837663822208	0.0013460774426666895	0.78052186756409114	0.44460969028316283	0.0013210149056299666	1.2475451215627773	-1.1823713475053071E-05	0.006933292614289906	0.55894124011260926	0.00038176801159142318	-0.0010544283097513364	0.00079577718017764831	0.0030339218252224509	0.0062342493400413361	0.0069437953087660518	8.0611833129985286E-06	0	0	0	0	0	0	0	0	0	0	0	0.0031228621358390138	0.11377913486070136	0.0037739022025986869	0.22580440826721596	0.95500131783974329
325	676	0.1	0	2022_09_22_16_12_34	0.81745167791009787	-0.0040878482504114726	0.0026066049588255205	-0.00058286980748550377	0.0025640480857607338	0.79457496149785067	0.00014344419259457972	-0.010447497772795487	0.0010516011751907561	0.0027970318250997977	0.81387517623242056	-0.0035678193202074555	-0.00090734763383862934	0.0055611862642732232	0.0071409429032215279	0.78400044925686607	0.44033105104423831	0.0024337137161592557	0.986046165842811	-0.00095227875207627266	0.012141062584014959	0.49354209045168468	0.0016324391565343142	-0.00095063708724268557	0.0022403686260480519	0.006691245850319107	0.010130776359171853	0.012250316659937999	8.4373678144892465E-06	0	0	0	0	0	0	0	0	0	0	0	0.0033901927484502547	0.1946056166472073	0.011072163910196642	0.45456612334801533	0.95907864702320578
326	675	0.1	0	2022_09_22_16_12_40	0.81700434639822994	-0.0051297549821696219	0.00157059498007624	0.00080942104949167286	0.0016937053943004447	0.7936430243781919	-0.0010623606374268308	-0.0089795001207045467	0.0011524111359070431	0.0012290057378756814	0.80887561979147626	-0.0027562049520964333	0.00046622565599684692	0.0087875984797955286	0.0039027807520786912	0.78444636495907138	0.44398186347266649	0.0027111676840192306	1.2387047943641558	0.00077264126815098158	0.012009372257793536	0.60769859213754318	0.0014288471281372886	-0.0021348293380589276	0.0016712073205419724	0.0041788363192997655	0.011258878676083254	0.01209407400927608	1.5534369854012563E-05	0	0	0	0	0	0	0	0	0	0	0	0.0025074313209919267	0.29872788727784749	0.011768944376887251	0.208978229830249	0.960149561525969
327	674	0.1	0	2022_09_22_16_12_43	0.817318844727215	-0.0050251882828252405	0.00080468095949177911	-0.00093427651105364921	0.0010163461158046365	0.79327895446498309	0.0023822376118619528	-0.007060633941505726	0.00053392586122062951	0.00056095061408585763	0.81130640135790533	-0.0048011442713580006	0.00071522815437980261	0.006084792952843	0.0041893302853953556	0.78755296734947766	0.44056710261196591	0.0026202876535167865	1.4098105528717038	-0.00015215549841771786	0.010030228072514384	0.48828474816426465	-0.0011338531000712358	-0.0024856399554028562	0.00082915704138443794	0.0056156066176067439	0.0083108626208683641	0.010094112048080146	1.6010563405854194E-05	0	0	0	0	0	0	0	0	0	0	0	0.0014046630726517937	0.2418562075687801	0.0090387032797566436	0.30148026860560495	0.9635810705090595
328	673	0.1	0	2022_09_22_16_12_48	0.81630259984666775	-0.0049893888697289269	0.0016346547041790687	-0.00058806409849123254	0.001831873251101377	0.79182042447619	0.00024650174955665854	-0.0066415673657019	0.0010062270459922759	0.0010389057990380281	0.81046692627847061	-0.0042195883253351354	0.00034896965164537321	0.0054749843906151579	0.0067915133633490842	0.78568949599751892	0.44380712134293554	0.0025478844323183758	1.224916173636992	-0.00016618518262809527	0.010319319236523494	0.41952077609254662	0.00048895432218932469	-0.0019621877664697143	0.0016252797450183542	0.0068951237279686519	0.0076776049834103542	0.010330896661687766	1.4993130690529378E-05	0	0	0	0	0	0	0	0	0	0	0	0.0025603697423369474	0.25114842326305992	0.010686646811809178	0.44615804622367777	0.96249784840217445
329	672	0.1	0	2022_09_22_16_12_52	0.81682512563259846	-0.0054012722265048751	0.00045900075648148828	-0.00051448064970840372	0.0024270655097651302	0.792938133592443	0.0014655191367221165	-0.0060878413555986782	0.00059678905846138127	0.0024618479464704589	0.8115582775781528	-0.0059576370576742586	0.00060915046118141926	0.0077647798205112244	0.0054190173077434105	0.77924248031827992	0.44621522362983806	0.001957094970287657	1.401083010025975	3.8757513526801047E-05	0.011335504380856511	0.44461133590958463	0.00062788740603635855	-0.0018454343275634577	0.0006516079076988357	0.0071415477238022957	0.0088029515321323571	0.011352880786966637	1.5999445465313495E-05	0	0	0	0	0	0	0	0	0	0	0	0.0030598480306722941	0.12055294735643041	0.011592159699902443	0.30465661319174686	0.9539893618169345
330	671	0.1	0	2022_09_22_16_12_57	0.81795426302822727	-0.0043892840674306143	0.0008087644954911092	-0.00044746694043603947	0.0020631549945922777	0.79435424599987725	-0.00017647230908736326	-0.0073972621455275431	0.00014085012452091396	0.00062010095226354813	0.81337250263496841	-0.0048293814192521571	0.0008819970791534732	0.0043367973224210064	0.00473099577943654	0.78441199729831623	0.4402298763471616	0.0015535460211849219	1.3781702008033532	0.00025623407404750759	0.0095409833918722649	0.44654977654146694	0.0004908296572406583	-0.0014396767956960544	0.0005838115825108675	0.0059822007069698993	0.0074326064597495826	0.0095536002552131811	1.0417804110803148E-05	0	0	0	0	0	0	0	0	0	0	0	0.0025282064878245467	0.034081761891235157	0.0078463481100792213	0.41442158952783448	0.9589924923115738
331	670	0.1	0	2022_09_22_16_13_03	0.81994265903137686	-0.0041734955096740549	0.0010038619753509443	-8.2789065508163086E-05	0.0025368234841348651	0.79584745701860327	-0.0010017210323915763	-0.0077245870536826839	-0.0002676820366622012	-0.00018816025099922489	0.81136344049109377	-0.0062831194506162615	0.00020299955503739483	0.0015845299922696101	0.0054476038503908173	0.78481374467292686	0.43906345514636869	0.0011080957486099075	1.3614196964724707	6.374449699304663E-05	0.009421059948663801	0.33785633482270411	0.00049410967502955478	-0.0010123525101231106	0.00045057583527613693	0.0073508894962634862	0.0058924353343961563	0.0094340084231081221	8.5052610094908124E-06	0	0	0	0	0	0	0	0	0	0	0	0.0031110798757699445	-0.052564782337880221	0.0069192273042413413	0.6438695217628535	0.957156864603253
332	669	0.1	0	2022_09_22_16_13_06	0.81858622979524154	-0.0041101526847206245	0.0019503468380148031	-0.00076692815618677581	0.001650954838611539	0.7943725627478383	0.0018700456298905088	-0.0079732028806135165	0.00077280248685071789	0.0010833507844312722	0.81150274507714992	-0.0061935910418559554	-0.00019158903858287904	0.0058237404392869887	0.009082089901181107	0.78417636964455417	0.44110034146083832	0.0022652674705685959	1.1546621984339482	-0.0006127260164992428	0.012951023108507043	0.36989188371711096	-0.000501744254546549	-0.00152497853145734	0.0016750752794458103	0.009565811443499864	0.00873065008945442	0.012960738669306388	1.1128322347588832E-05	0	0	0	0	0	0	0	0	0	0	0	0.0022268584099653732	0.21889940688723233	0.013179915721015591	0.50030427174746628	0.95796428171129322
333	668	0.1	0	2022_09_22_16_13_09	0.81852013918945465	-0.0044979641937365833	0.0012994650054109951	0.00045159847603471072	0.0025206059568188429	0.79238075798683694	-0.000328168252200397	-0.0071201134931070829	0.00050111071946416915	0.0005601308514951945	0.80795286810578326	-0.0022502675425713206	-0.0009027239020337562	0.0086224097700925827	0.0049579630578079409	0.7846274351929704	0.44431732791094281	0.0016543613152047239	1.2053600599316057	-0.00030234220683888531	0.010958670177263112	0.57250337789779115	0.00055089467096320352	-0.0012318246181614357	0.0011043185551901846	0.0045263689426945615	0.0099802022148173953	0.010972508236156926	9.9480607640826815E-06	0	0	0	0	0	0	0	0	0	0	0	0.0031397334802976394	0.098123444169243568	0.012151469854815761	0.26092051471739997	0.95859270606335145
334	667	0.1	0	2022_09_22_16_13_12	0.81936228826950464	-0.0045415370225366392	0.002011864281052508	0.0005573161504011261	0.0018988819839494185	0.79361510361421417	0.0014143380544226285	-0.0072380545944469759	0.00092457173645492852	0.0023206239610165046	0.81090414332446659	-0.0056029148152528119	0.000526070820810307	0.0079669513925578282	0.0035228863545297513	0.787114123035757	0.4396225717012936	0.0024375119417514332	1.1546889104305853	0.0006587918742149354	0.011176222900856904	0.51781728678132655	0.0005754384424495354	-0.0016410298365884357	0.0018023555536040537	0.0056996522112889459	0.0096136321439915379	0.011191027107941749	1.255318309624161E-05	0	0	0	0	0	0	0	0	0	0	0	0.0025776264038251135	0.22655769520462793	0.010631545375239889	0.20816904531786279	0.96064236090013877
335	666	0.1	0	2022_09_22_16_13_16	0.8201373221079119	-0.0038304922545802839	0.000714603542801048	0.0014050303039365687	0.0022252195526388323	0.79590467105666785	0.00078273412674903725	-0.0048440427092959221	0.00037603538857676418	0.00058146908066841621	0.81371640477542084	-0.0054093541364364115	0.0012111112187457899	0.007523498155853901	0.0058286663718308757	0.78223230176259639	0.439094441325782	0.00119860583580142	1.2754530526972974	0.0016197533997662013	0.010533644897183609	0.41949674036094936	-0.00011897677002475795	-0.00099551228262533334	0.00066754119330519131	0.0070387077689117623	0.0078367255766565863	0.010534316792833211	6.3235834803218472E-06	0	0	0	0	0	0	0	0	0	0	0	0.0027516960561867359	0.083703206262062249	0.011604352020982697	0.32957012645932082	0.95378210535780483
336	665	0.1	0	2022_09_22_16_13_19	0.81714668834910664	-0.0035657165518594787	0.0010745967161128909	-0.00070408768848873428	0.0023398010805417888	0.79307617033109656	0.0008006236073683894	-0.0091902276525322162	0.0014284871056649286	0.0015481952637627283	0.80745727300018433	-0.0059050949140451205	-0.00071962005703267711	0.00095086135883049147	0.0092949229583346223	0.78115424040503356	0.44725592738705794	0.0017207284170224031	1.0157009950154652	-0.00090733616493556663	0.011524837561471353	0.29607606494154443	0.00043833960068110928	-0.00076484783290071165	0.0015414000381651449	0.0095626347899108073	0.0064325653275414509	0.011533170527822186	3.1334345037714029E-06	0	0	0	0	0	0	0	0	0	0	0	0.0033548378366976628	0.27405816933235805	0.011434216882612475	0.734425977438783	0.95595350448425709
337	664	0.1	0	2022_09_22_16_13_22	0.81679348745844815	-0.00534478559595661	0.00088770340389741952	-0.0012069888437324986	0.0015045496242535482	0.78985609195101691	0.0020876594809202341	-0.00853086451753128	0.00076842125195173945	0.0010656746787638775	0.81000021810498057	-0.0018750625005049238	0.0002628360249725883	0.0061245181589226682	0.0013413862019850138	0.78734292116462312	0.44399466859538406	0.0025973215844358	1.3684756905447191	-0.00060988913873077748	0.0095032952685714048	0.6791308468819045	-0.00063669778299641345	-0.0023875714602249244	0.001022537009254686	0.0020046077798525222	0.0092894654642022532	0.0095245999930980933	1.8305226269316121E-05	0	0	0	0	0	0	0	0	0	0	0	0.0020683566645057438	0.23609804907743542	0.0076759820487840129	0.1078072285064783	0.96394368130252361
338	663	0.1	0	2022_09_22_16_13_26	0.81706574608513294	-0.0047293070320801661	0.0012044609298720321	-0.00080260458132231152	0.0019872060831392369	0.79255649275280293	-0.0013178497835281712	-0.0066347547567410193	0.0010794367529236362	0.0010078359583606219	0.81030144034848883	-0.0055860179902573331	0.0010414033806517089	0.0073177496902858911	0.0046138525651154205	0.78475518475076433	0.4435625234004148	0.0022036868049595997	1.2254363988241348	0.00013173046411476793	0.01091711725191385	0.47246108803250159	0.0014579020904995591	-0.0016985744638485731	0.0014039516819016888	0.006395312279100473	0.0088477923769051982	0.011014033212112535	1.177609439845557E-05	0	0	0	0	0	0	0	0	0	0	0	0.00276777415270576	0.24880110711855871	0.01058769591188739	0.2812728559542913	0.96045537156687755
339	662	0.1	0	2022_09_22_16_13_31	0.81605610678556362	-0.0045474985486648857	0.0013262578957181548	0.00065024824333032494	0.0027208803199532017	0.791282200695216	0.0017056955552577828	-0.0070936682848332724	0.00041711892139681541	0.00070405632973332246	0.80823267824467759	-0.0070483236200953245	0.00072340865760136836	0.0070004964057944945	0.0066968405920515457	0.78262187752667467	0.4476066776303691	0.0015652649895499329	1.1918888899144495	0.000841676071127117	0.012435276561558592	0.4016952931872384	-0.00062334447645914564	-0.001136914039388224	0.0010758628883611068	0.0086334450732583543	0.0089498452125989034	0.012450889988220946	9.95370295287713E-06	0	0	0	0	0	0	0	0	0	0	0	0.0033731350018468692	0.076059309992418361	0.011871560705774739	0.38161641346749309	0.95902949689257766
340	661	0.1	0	2022_09_22_16_13_34	0.81698331641121258	-0.0047206869418112826	0.00098660327815086775	0.00056799531451723838	0.0021846591186134305	0.79168337484010043	0.0010767053621436892	-0.0082918869292688026	0.00066390563067512986	0.0016796899206742797	0.810979843792182	-0.0073553473654745707	-0.00017081757114832802	0.00661903055785226	0.0063826502738527436	0.78273138210316939	0.44501680062948545	0.0018761984196818485	1.2857743147505323	0.0002283964713939373	0.012795505067587809	0.41621218939169841	0.0003765879560457925	-0.0015795287051095016	0.0010125263353373912	0.0086124593722262666	0.0094631122521302291	0.012801045598829185	1.2497381509405008E-05	0	0	0	0	0	0	0	0	0	0	0	0.0027948065809690597	0.14751289027837494	0.011254937271378272	0.38360970902935049	0.95807511166996318
341	660	0.1	0	2022_09_22_16_13_37	0.81848904543951428	-0.0046020674300571883	0.0012886692857133689	0.00042953192824669981	0.0015764988754092925	0.793428315172818	0.0013289108173915488	-0.0074152855796413442	0.00021435632373014072	0.0019756076339961974	0.81130116675615982	-0.0054620085308094363	-0.0015733126303153567	0.0071627555749031605	0.0038179911840593868	0.78502263655431426	0.44136027939022265	0.0020963565137952886	1.3437805017042921	-0.0007287503356911858	0.010901117922314145	0.50461615511402547	0.00040839249323439716	-0.0018839665858217238	0.00091944577678032416	0.005804961594724432	0.0092269601082898937	0.010908765117314099	1.1493159735192899E-05	0	0	0	0	0	0	0	0	0	0	0	0.00194383192208334	0.067570550555786674	0.0099167856283850029	0.24486206793028562	0.95911196481899264
342	659	0.1	0	2022_09_22_16_13_41	0.81828796099687984	-0.0053340033635347365	0.0011625600846475513	-0.00014745632305773182	0.00244475561784667	0.79189931938170144	0.00093092095922042153	-0.00848595823311654	0.00055055852515118961	0.00030785523651375975	0.80846196273902426	-0.0039555880767964584	0.00076327429127210408	0.0075891416951837081	0.0031399539919274152	0.78719491591577817	0.44281067553168674	0.0020798856909304479	1.3045061162395581	0.00035973041465037003	0.011106380443986794	0.57963384511807914	-0.00038576135153007315	-0.0017918209206642748	0.0010560787260460542	0.0044426721946514165	0.010179113435729238	0.011113077808910842	1.5628791362470705E-05	0	0	0	0	0	0	0	0	0	0	0	0.0030624693350150408	0.11075231289306542	0.010036884454949222	0.19614866773698556	0.96200231878858078
343	658	0.1	0	2022_09_22_16_13_44	0.81590173237153474	-0.004501371490826897	0.0011815744716100747	0.00037511310699229436	0.0025245981862915923	0.791527147294529	0.0012635158485112834	-0.0074493718851392551	0.00080924386388245349	-0.00041604119258354283	0.80750067679749615	-0.003225756667502942	0.00027239209641436834	0.007457389226521045	0.0062886081004104276	0.78035825425591809	0.44946353981232257	0.0017385952332025962	1.1784969179931606	0.000384530822185751	0.01121656157159266	0.50372945822427662	-0.0010568487927278517	-0.0012303547799959161	0.0012283893927643591	0.0059897658300651045	0.0094833516643807788	0.011266240848660193	9.86630851941923E-06	0	0	0	0	0	0	0	0	0	0	0	0.0032493208173006252	0.15509799938404875	0.011956047744911805	0.35028758367142437	0.95643656986448056
344	657	0.1	0	2022_09_22_16_13_48	0.818813610435277	-0.0038799103260760267	0.0014082962531579155	0.00043005340910465	0.0027105311670718654	0.7934628900031937	0.0014193782969762175	-0.0078878924658107672	0.00042420026776112947	0.00019774382586682936	0.81158033662787454	-0.0073587559232639052	0.000545556790618448	0.0083589974746666636	0.0050458230885920543	0.7870413314787551	0.43965784273359593	0.0013399093202119622	1.0714472506797568	0.00058993779065728206	0.012873233656135271	0.46217494526187697	-0.00075047451332047477	-0.00072542330807763653	0.0011265513794268688	0.00775423935848988	0.0102757927546589	0.012895090413044706	6.2068272223530369E-06	0	0	0	0	0	0	0	0	0	0	0	0.0033506089445948977	0.077620772619019771	0.011924411724999508	0.27154574251918689	0.9611971777806283
345	656	0.1	0	2022_09_22_16_13_51	0.82080770696778638	-0.004433321695687731	0.0014907462859100756	-0.00090920316913126447	0.0037714280253633948	0.79703012083382	0.0016567104927453179	-0.0078850292820184485	0.00035427863255821281	-0.000992874601746839	0.81226452638500846	-0.00529026211745049	0.00035846625172229562	0.0066907137814925105	0.0035052950070627526	0.78486258831453892	0.43718197285977006	0.0012061062406343859	0.95677183615697259	-0.00036392908766911408	0.010731178697150791	0.51601972873024238	-0.0016406060564294266	-0.000405343244085166	0.0011359529559676865	0.0055058388863679867	0.0092110767224869577	0.010855864058773758	5.4746759242647738E-06	0	0	0	0	0	0	0	0	0	0	0	0.0046150047996652782	0.0468313369376955	0.0092023096514478372	0.24129390684008273	0.95620762530844738
346	655	0.1	0	2022_09_22_16_13_56	0.81938134726970879	-0.0051057680731663915	0.0011314453873651177	-0.00098583949610546342	0.00217365681096842	0.79422552394841028	6.6946547889990449E-05	-0.0074748003452967289	0.00030415986386216987	0.0011526759080285663	0.81241027424860557	-0.0078036738145239887	0.0011705833125454162	0.0012490279623870305	0.00684112000324593	0.78482305106290917	0.43976172135100394	0.0020182918257795903	1.3438061935358736	0.00010178690875008547	0.010700737336113422	0.27115276203197347	0.00066105315360413342	-0.0018138564138950881	0.00088511400609207562	0.0091654067785169845	0.0055227799268852528	0.010721136637893472	1.5079006134315386E-05	0	0	0	0	0	0	0	0	0	0	0	0.0026786479883207739	0.069513658182687857	0.0084871432982399735	0.69510442125961269	0.95782391639503073
347	654	0.1	0	2022_09_22_16_14_00	0.81892849690023173	-0.0042976754613464844	0.0011050957586347184	0.0010419733909070629	0.0024669054490573522	0.79496575672131631	0.00048693759184568016	-0.0076669008157434788	0.00021648047977917531	0.00056334627947475372	0.81167917251884836	-0.0056259370405079643	0.00020685496417225947	0.008197764847217643	0.0021527259354548432	0.78250523268684824	0.44149214216712424	0.0013965622387364849	1.2612958022815195	0.00076130724892244268	0.01117653182208817	0.55964904700453644	6.0631929192442075E-05	-0.001137441952767	0.00081031592033617146	0.0048764787001795793	0.010056580883026019	0.011176696282935628	1.0057500544892678E-05	0	0	0	0	0	0	0	0	0	0	0	0.00302393400789437	0.043764820150230907	0.010349749900820486	0.12840053497976078	0.95552326686487155
348	653	0.1	0	2022_09_22_16_14_03	0.82185720200799606	-0.0036950325688805455	0.0015852566663560857	-0.00070460791538697607	0.0035305020422238742	0.798871820827548	-8.9274959179088355E-05	-0.0064419107843033388	5.7747301798064175E-05	0.00096097169091904563	0.81642152136665735	-0.0065421066928328334	-0.000531005340601595	0.0067983291343907569	0.00783565062952729	0.78638935736852489	0.43185120821856959	0.0010073746578807576	0.8359064835087836	-0.00078314507766944451	0.012252466759357691	0.37475492850384517	0.00065003865643965071	-0.00010158862296621779	0.001002239219460205	0.0089690860218278878	0.0083473611172763321	0.012269698119515045	2.1468794268438712E-06	0.00098257749176775	-0.7308029357630399	-0.00064335431103528927	0.012252737841642452	-0.37445546271800678	-0.00066076639106707718	0.00010707501936051367	-0.0009767258917206755	0.0089742824599634962	-0.0083421723156986184	0.012270541831540315	0.0042963355180922333	0.0081776121368919777	0.0126223272030092	0.4280821201564563	0.9568442734908027
349	652	0.1	0	2022_09_22_16_14_09	0.81794568503810361	-0.0041201272064947036	0.002038511290210719	-0.00046508831905160654	0.0032436357197894463	0.79535915799110091	0.0010339490020549284	-0.0089531560078805975	0.0016282476093010302	0.0013826336189360496	0.813377983855655	-0.0030189085059604496	0.00039468670073764835	0.0082784623516867547	0.0055690191855606369	0.78614808650840384	0.4384660176158513	0.0023135311691489463	0.903673877459948	-6.9918717281748107E-05	0.012138749740004123	0.55670622966303973	0.000212079958895173	-0.00054217947847925952	0.0022491037956794365	0.0053605009978937215	0.010891018056271443	0.012140602256865809	3.5330435106006628E-06	0	0	0	0	0	0	0	0	0	0	0	0.00443718339240704	0.23261608210905327	0.012198022610997535	0.29608800855647682	0.96112504887385219
350	651	0.1	0	2022_09_22_16_14_12	0.81385638948162953	-0.0046637573389197188	0.00070833366306698523	-0.00034778626910314406	0.0035518979443007006	0.79124412826238222	0.001103959957047287	-0.0088222364829002725	0.00044562936633743967	0.00089660740313616757	0.8070929767070899	-0.0078648943169411459	-0.000270891027484578	0.0019263614547123424	0.0067567594464475076	0.77457160517702583	0.45487277579194885	0.00099475868896891869	1.1713673633974773	-0.000407600101119552	0.011507857110343427	0.31919654651271634	-0.00014572135187714192	-0.00069386957972672383	0.00071280421969080812	0.00924143482010866	0.0068575985401425326	0.011508779691369309	6.8256782821082139E-06	0	0	0	0	0	0	0	0	0	0	0	0.0043984954689382863	0.062405089363866829	0.0086329718939840722	0.64653170324662845	0.95173007816572475
351	650	0.1	0	2022_09_22_16_14_15	0.81072669137998377	-0.0037728408313251454	0.0006875707474629588	-0.00084112441506464027	0.0025868359095761483	0.788915192131834	0.00027470643641755443	-0.0068967506756552636	0.00063092899961868579	0.0022357885730268571	0.8032946748340607	-0.0041336748004339981	0.000552205383442777	0.0057768364191594168	0.0064363688406876667	0.77385158001455934	0.46110368966365012	0.0011022437802132097	1.1526035698876147	-0.00019919215062312102	0.010511516723658472	0.4401280103866485	0.001225040826421078	-0.00073866862766516946	0.00081811368985120988	0.006695350501508197	0.008103349029488097	0.010582660764578545	5.6856492074229732E-06	0	0	0	0	0	0	0	0	0	0	0	0.0032842957476145011	0.11961459809321444	0.010667742001709384	0.41967367288141294	0.95451597713816816
352	649	0.1	0	2022_09_22_16_14_18	0.81384717937803	-0.0047979086480341342	0.00166707461961719	-0.00090838798507646146	0.0027074520031642952	0.7920222170343646	-0.0013818689708097354	-0.0073659465300834736	-0.00011899118335638747	0.0012015314707054532	0.80810191087946748	-0.008157963358119965	-0.00050231423932884235	0.0077355018371482367	0.0049416772288548407	0.777766134973244	0.45168300760317048	0.0016116707094811322	1.2553082611949242	-0.000903199924982816	0.012680803059160343	0.430598633206814	0.0016266042371312843	-0.0013013468035756478	0.00095077808800101207	0.0082619193223532374	0.0096199509009213	0.012784702091541427	1.3068609475354689E-05	0	0	0	0	0	0	0	0	0	0	0	0.0033299440145163808	-0.021960621840046289	0.011278806067327979	0.2842416662330286	0.95566606935670606
353	648	0.1	0	2022_09_22_16_14_21	0.81319809696722356	-0.0049883271565007862	0.0016197482618093859	-0.0007845068059823164	0.0026915973103593636	0.7909205683671352	0.00045633651445349668	-0.0061746389933766323	8.5355047607805419E-05	0.0016683483666698621	0.80870936688541872	-0.0067919957661923607	-0.00028165014440508071	0.0077215930173321189	0.0053706266735601147	0.78306045248003375	0.44902290806644907	0.0017758404896501062	1.2540199938424987	-0.00068421512936956785	0.011667842080064021	0.42867454334749872	0.00076716712182458061	-0.0014312020230134147	0.0010513183219192169	0.0076359509725293824	0.00882217612329522	0.011693035713539976	1.438123454284745E-05	0	0	0	0	0	0	0	0	0	0	0	0.003311555149854165	0.015850523528088425	0.011566271627781557	0.30386101199846821	0.96293935684357057
354	647	0.1	0	2022_09_22_16_14_25	0.8126146790528499	-0.0039710783877521414	0.0013487286120618634	-9.5729733183172585E-05	0.0032669713876600855	0.79118798067855589	0.00032155263289547768	-0.0069710440720339986	8.6895680863834768E-05	0.0028020970007047665	0.80598671682672829	-0.0039807465458257764	0.0011157827977138477	0.00790428870092713	0.0054675355008809868	0.78203096327919008	0.45156235881814255	0.00098783103689503281	1.0146106432357855	0.00062049000103414414	0.011162162076482301	0.50479511536558175	0.0015522615601391149	-0.00043715103091745587	0.00088583809673151962	0.0059405884090505505	0.00945004082403425	0.011269577550766718	3.7709325971583157E-06	0.00095654198118635134	-0.53789587173412323	0.00073982254355573721	0.01121612869202677	-0.50618213415961766	-0.0015638476178307045	0.00045439157473801782	-0.00084172493047254718	0.0059429454113310741	-0.00951225223982444	0.011324626360631104	0.0040217422888874149	0.013295983853094771	0.01182727955817771	0.30257282085184156	0.962363815764063
355	646	0.1	0	2022_09_22_16_14_30	0.81270793251204965	-0.0052746647386846292	0.0010675878571259653	0.00060491831852573039	0.0024735937568718725	0.78724599906359538	0.00043911209622464	-0.0059240050520246107	0.000684267290500409	0.0011294787207374864	0.81061365104372618	-0.0026545570864074889	0.000571592767701704	0.0074849963955823471	0.006058177168405586	0.77893022757562147	0.453139906264283	0.0020570670856570892	1.2949448635019323	0.00071897088519706418	0.010162628893064397	0.50076627903798066	0.00042811209736560903	-0.0017518666008464138	0.0010781875568436983	0.0054777796231457124	0.0085599624075340941	0.010171642246267711	1.5302330876487755E-05	0	0	0	0	0	0	0	0	0	0	0	0.0031579527966045019	0.13493993426016995	0.011848622429004628	0.34021599182191659	0.95843807647844337
356	645	0.1	0	2022_09_22_16_14_33	0.81160699338509	-0.0045720181193216773	0.00054673913536840038	-0.00040217210330790082	0.0035451753907386196	0.78927638953932966	-0.00025108306049635606	-0.0035362352596543705	0.00044332981648325455	0.00064821764193660823	0.805875512796663	-0.0070838892307639855	-0.00034951547279608256	0.0081504201914063233	0.0022778131163919677	0.781535753637008	0.453800426589852	0.00088474278789363607	1.1903472956602652	-0.00048861567114862384	0.00949294089691406	0.45021583257228459	0.0005851012440660898	-0.00064074578900586874	0.0006100939555519708	0.0058976962452078462	0.0074386225789163946	0.0095109552799974417	6.0952195771790635E-06	0.00091097501892428451	-0.36017038374165095	-0.00040863581436238478	0.00951241275101945	-0.45086830845786563	-0.00059207179008906362	0.0006846715053487974	-0.00060091631269879183	0.0059000615747196632	-0.00746158627640758	0.00953082081199603	0.0044021151113179209	0.062202894855248332	0.010427126743519498	0.13625944741021567	0.96294852065941494
357	644	0.1	0	2022_09_22_16_14_39	0.81273674557831277	-0.0037638220999519681	0.00052342214530641811	0.00068271762184379749	0.0028567580148113982	0.79002603253286308	-2.5043998689810873E-05	-0.0064750823057513375	0.00016847370697948655	0.001127793362136755	0.80589496374037373	-0.0062583836337281795	-0.00064496741568597434	0.0070233756050094359	0.00535790140343693	0.77833143757581547	0.45464870966333171	0.00070970364008753094	1.2513922131893394	7.0254329953930343E-06	0.011303108162713281	0.43258265001426571	0.00072686841846915482	-0.00056975498587104626	0.00042315306075765954	0.0073302272526089771	0.00860395389127024	0.011326455395919919	4.6665093442340286E-06	0.00070757784520215558	-0.30966652229891628	0.00014134136642980207	0.011332648275986819	-0.43347563819775659	-0.000741399238109411	0.00057615644029506146	-0.00041074342761321077	0.00733396610761942	-0.0086395519605773942	0.011356874119998701	0.0035210927534648035	0.029452757457038133	0.010869124861393579	0.32584262581819057	0.95766734039074886
358	643	0.1	0	2022_09_22_16_14_42	0.81240246492292079	-0.0036469730010393591	0.0013717817012212823	0.00042478870069225378	0.0021399130379608647	0.78994071495691365	0.00029441543835583852	-0.007030862096536113	-4.4103233656034951E-05	0.00075921398572839595	0.8048046166539331	-0.00360350604707418	0.00030004266858536344	0.0092604913055136864	0.0056494352375079894	0.7783444252332179	0.4555743247612295	0.0012488461432235457	1.2125047726048621	0.00043969045340736863	0.01191635552074913	0.52923180477207254	0.00028999090028594514	-0.00094169790674066976	0.0008202571193745078	0.0058415378864539839	0.010386335447019366	0.011919883540502269	7.4919412442463582E-06	0.0012532072646855895	-0.3414630071388256	0.00059663069838982851	0.011963747552598172	-0.53021190235118021	-0.00030081251813574825	0.000972149889188327	-0.0007908558915579127	0.0058443185503434776	-0.01043911855399726	0.011967528720390268	0.0026346146917225434	-0.010303453916809266	0.013352630895246883	0.27389108012585328	0.95807738016534172
359	642	0.1	0	2022_09_22_16_14_45	0.8115525134882321	-0.0042723276158246285	0.00071212189717769988	-0.00035787926075586522	0.0035619087268957813	0.78996041503421177	0.00021727722431963577	-0.0072966362050264806	0.00022283847594360134	-0.0012372606606455327	0.80497943439274466	-0.0040126817775789081	-0.00032904411143443743	0.0063942850446997643	0.0071927536749441905	0.77907223898312483	0.45551152356737046	0.00073080308835143763	1.1113118944820026	-0.00045283404700751241	0.011236524296242915	0.444715825885508	-0.00092130711446743575	-0.00044333453709057523	0.00058097129203316447	0.0070773649676083373	0.0087275645729680846	0.011274231018531847	4.3329820760009068E-06	0	0	0	0	0	0	0	0	0	0	0	0.004397586624163446	0.031240052447172584	0.011858829512410454	0.42204879366251041	0.9599776059278039
360	641	0.1	0	2022_09_22_16_14_48	0.81108182174895982	-0.0050272168747611413	0.0010905939538887774	-0.00022265604092159324	0.0030817829088129992	0.78825140216576839	0.0011938337793189549	-0.0076380809167609582	0.00060197962621302717	0.0013066541672677302	0.80743384443234778	-0.0054026900397054975	0.00016545481954770565	0.0086980794001903158	0.0059397228579043731	0.77618592318614643	0.4572007562417833	0.0016049105533563575	1.2152776948453081	-6.1117043318256227E-05	0.012653131619314405	0.48491301971968725	7.383653841118421E-05	-0.0012160172055208911	0.0010473967921240603	0.007154624957650655	0.010436143037111764	0.012653347051673661	1.1764616938161227E-05	0	0	0	0	0	0	0	0	0	0	0	0.0038714051382776247	0.096452924204307261	0.012985938179453243	0.29957084670561673	0.95697610570587521
361	640	0.1	0	2022_09_22_16_14_54	0.81231878552897108	-0.0048399503997730488	0.00090037788988520454	0.00011075500073907996	0.0034012195865375278	0.78936444400085182	0.0004518838246319197	-0.00833699706344363	-0.0001666129576731572	0.00085689993188478532	0.80784961479632567	-0.0045503037066818644	-0.00036226757667398238	0.0057257088493655444	0.0016781080954779771	0.77768554959727387	0.45454337615385632	0.0010070940082242961	1.3381407662602578	-0.0001802675019167988	0.00979282120365946	0.579208145906075	0.00025926179958333969	-0.00090002179608686655	0.00045188395409645758	0.0039248743737995313	0.00897188432140841	0.0097962525389847666	9.2489859188716018E-06	0	0	0	0	0	0	0	0	0	0	0	0.0041920709862939623	-0.024473556318652036	0.0073450915424210549	0.14254946583207229	0.95736496982629238
362	639	0.1	0	2022_09_22_16_14_57	0.81161804695086448	-0.0045885686330474932	0.00169244772589742	0.00049781045982430472	0.0028107547523999539	0.789038959773671	0.00085069707088461131	-0.0078480098350916516	0.00058148001187660907	0.0011472588159582322	0.80889886706505232	-0.0044478463390044791	0.00027972777828010352	0.00051735961099919222	0.0054376631552157844	0.77627380905852883	0.45546720530875129	0.0017895219723300636	1.1202754518503624	0.00047653087613661244	0.008208648581460528	0.35424676409468558	0.00017235601724183754	-0.0011109237881944747	0.001402938782084136	0.0062331797107976171	0.00534129031478489	0.008210457851459527	1.0670904393435167E-05	0	0	0	0	0	0	0	0	0	0	0	0.0035364812282141426	0.10199953005833444	0.0067300369825316368	0.73796906405145379	0.95645212914483724
363	638	0.1	0	2022_09_22_16_15_00	0.808402951115343	-0.0038297224942735733	0.0013612142183473677	-0.00023096255275041689	0.0029427192643356752	0.78653937667572427	-0.0003086415896471575	-0.007299613525318654	0.00047012545313121165	0.00030731236491267637	0.80674987669000642	-0.0062442777735495546	0.00073216960228379344	0.0081955332268485986	0.0062128031726042584	0.77638730269290634	0.46023772119050743	0.0012630597161150923	1.0121588304877218	0.00029764006212406843	0.01265772079564461	0.44996596825194962	0.00039119889071328085	-0.00055338890798817069	0.0011353768374369796	0.0078688402625715081	0.0099145977559670848	0.012663764539527309	4.7765448224685042E-06	0.0012527082425580881	-0.55147808243828456	0.00042684198342358233	0.01270069566566305	-0.45106901081215078	-0.00039245667665638431	0.00056492079219737617	-0.0011180976878234132	0.0078735902592253337	-0.00996565335648517	0.012706757754629792	0.0036863249993372344	0.0792100626018867	0.012721681237429157	0.324323559868873	0.96039642312257134
364	637	0.1	0	2022_09_22_16_15_04	0.809041237399084	-0.0039820500627454989	0.0009679610985679994	-0.00042937696116473838	0.0029684042977997011	0.78694749877971037	0.00066037989043738312	-0.0063545293185985766	0.000779264994697724	0.0006723681729278745	0.80560575811111279	-0.0031101402800163573	-0.00078254017356416312	0.008583567930244106	0.005534580388818669	0.77915837239155639	0.45853423649568076	0.0012554355248198899	1.0510726395438033	-0.00078389460481632684	0.010982439517961086	0.52569030006424977	6.4661421606706073E-06	-0.00063612512094454276	0.0010823415299632013	0.005451386554701074	0.00953395838027929	0.010982441421499491	4.3593123437157847E-06	0.0012467190557308345	-0.50526641545476059	-0.000680414410028904	0.010993590626569717	-0.52584317193766694	-1.5234103675251247E-05	0.00066251825992576826	-0.001056114557795373	0.0054540035011574452	-0.0095453067354571621	0.010993601181710947	0.0037933622378538696	0.12836344149185619	0.012623816916375485	0.28635120939565573	0.96306385431774111
365	636	0.1	0	2022_09_22_16_15_07	0.80826629109647408	-0.0044197777738263872	0.0015083689377423993	-6.67625056430008E-05	0.0028232674129790277	0.78675741423965229	0.00102503159659926	-0.0074208631904705905	0.00016583738461489379	0.00067365420152938735	0.80336791776264982	-0.0036806430775130788	-0.00091993884055802154	0.0087905621834359314	0.0023173730977347922	0.77445083559173744	0.463551974689449	0.0014444712914603781	1.1696201585608623	-0.00064453477074001575	0.011052350779480189	0.61006932225623456	-0.00021292794216002	-0.0010039325663889691	0.0010385647375088711	0.0037966542688427961	0.010379781987862467	0.011054401660027958	8.926198609963935E-06	0.0014606547513974046	-0.39820851096446197	-0.00047391560100969339	0.01107143973028913	-0.61026787946413785	0.00020415226441765943	0.0010213957039239688	-0.0010441566543318459	0.00379908224009071	-0.010399218808855403	0.011073321807321032	0.0034990124598793652	0.029336053397901105	0.011247389297547648	0.12887819194696118	0.9581629768836909
366	635	0.1	0	2022_09_22_16_15_13	0.80817273411331	-0.0032653467878788825	0.0011154466371054467	0.00032235895132134729	0.0033183075607374269	0.78684819945109885	0.0018360863457941451	-0.0081416958053949339	0.00030420497436324751	0.0013375111711720357	0.80296628526727765	-0.0060899790843851965	-0.00014822598280314796	0.0081238820180496111	0.004219923626005222	0.77536625463933584	0.46319980034469321	0.00088137519310517	0.76789397146813054	9.0722771405965611E-05	0.012280180193038389	0.50543811607271327	-0.000305684835295918	3.0849218782638167E-05	0.00088083514730151208	0.0065222308348404793	0.010404966627075189	0.012283984239326517	3.1229905641962724E-07	0.00089831301375871	-0.80366094216055484	0.00025695540693495314	0.012320888669418969	-0.50628541556430406	0.00029785921336223129	-3.2804088446657543E-05	-0.00089771385333492547	0.0065261517758817451	-0.010450533029581422	0.012324488537671714	0.004123156103859927	0.04570960268609349	0.011327428423651351	0.23954182677069882	0.95940659949389662
367	634	0.1	0	2022_09_22_16_15_16	0.80946024185000243	-0.0038760316880719304	0.0011116503518108136	0.00013708553374769516	0.0034615705884036892	0.788380158903509	0.0013298070559558074	-0.0073605547929018068	-3.7844589372348043E-05	0.00051067208252637353	0.80758482704492218	-0.0027024021823852311	-0.00053190374437579215	0.00200751358668827	0.0055347137438045016	0.77657066190172475	0.45783463453687956	0.000714062904780855	0.97269685648391568	-0.0002618578833866183	0.00792554672862924	0.42774694248546241	-0.00052594946117787633	-0.00026127409174619325	0.00066454622184335241	0.0051979362056524215	0.0059829549680449172	0.007942978898587038	2.8421006803508349E-06	0	0	0	0	0	0	0	0	0	0	0	0.0042766491502951422	-0.0054661721773344189	0.0072734188456733311	0.61142046856390631	0.95936850477904967
368	633	0.1	0	2022_09_22_16_15_19	0.810557216494532	-0.0042984227153198785	0.00065423817865177829	0.000457992784079079	0.0027453948778561588	0.78874224809249871	0.00065918098163004742	-0.0089750476329984417	0.00062419443520597109	0.00083678332076983345	0.80654686254004349	-0.0028106596619625781	-0.00062026254252365632	0.0023809666339750834	0.0057734999451521767	0.78084947427283191	0.45481872824489816	0.0012536577622782263	1.2303711063808762	-0.00012058143590211652	0.0090281629633097524	0.46449085414978625	9.5081811272288883E-05	-0.00097413932709521458	0.00078911998854859337	0.0054047093528605608	0.0072316556405279363	0.0090286636354951627	7.6836664696514963E-06	0	0	0	0	0	0	0	0	0	0	0	0.0034734863370807882	0.11178004501039161	0.007704801480395671	0.58982493605334352	0.96334898805764868
369	632	0.1	0	2022_09_22_16_15_22	0.80957026076116689	-0.0044584907677790841	0.0017717502320317277	-0.00094278735066320415	0.002736646336200391	0.78776064394542422	0.00016390525590359508	-0.0076660304501207756	0.00064443335856346	0.0010073912430485336	0.80512620812604729	-0.0062320289968252566	0.00032247363066622637	0.0074126014157285553	0.004417831835297887	0.78075198238170418	0.456956500881199	0.0018437862979276876	1.0966262447487223	-0.00040853472144603128	0.011721911416885151	0.48057845627545126	0.0005374674748232104	-0.0010749871942910979	0.0014979821242378164	0.0067116367336573519	0.0096102622035365778	0.011734226798208533	1.0687727460176431E-05	0	0	0	0	0	0	0	0	0	0	0	0.0034728290991249875	0.11563475948088875	0.010659046009470966	0.2687326538483914	0.96440299282687647
370	631	0.1	0	2022_09_22_16_15_28	0.80883032964956569	-0.0048008375410058431	0.00076830042026737936	-0.000786188830935394	0.0025225048354775639	0.78768580552981915	0.00081539385274068024	-0.0066845710851114208	0.00019790881619635532	0.00077345857402495559	0.8077122762775113	-0.0061286100016598108	-0.00013165649548191159	0.0099676579678509136	0.0050423099424044314	0.77437036659878877	0.45995022359504856	0.0015456934843697471	1.3715776502937072	-0.00060123991941353374	0.012780042743789794	0.49294057965103477	-1.4187121049114232E-05	-0.0014246168291995338	0.00059969595428396557	0.0070562278040295582	0.01065547472948692	0.012780050618346464	1.2656752416330191E-05	0	0	0	0	0	0	0	0	0	0	0	0.0031282909697970523	0.039148434522098333	0.013810629910748462	0.23416512113815541	0.95739531297533431
371	630	0.1	0	2022_09_22_16_15_31	0.8100395761960596	-0.0042452000457924542	0.0013540762553953946	0.0003338494438976394	0.0020303313870158992	0.78800537866904086	0.0013353404917560373	-0.0080709887948966254	0.00079910435211096986	0.0021086341298910604	0.80808019573430945	-0.006228813121380487	-0.00029817367865952592	0.0083782181689148177	0.0054498184293213636	0.7791334497322413	0.45570907433158708	0.0019233871408078159	1.1891049379871879	3.6453813529856854E-06	0.01280530900228366	0.47984334526802552	0.00049014567544304285	-0.0013896499018413054	0.0013297711245689294	0.0073473868967722112	0.010487699673098335	0.012814686161866097	1.0060634961173572E-05	0	0	0	0	0	0	0	0	0	0	0	0.002693607656136588	0.18748122723747951	0.012338596713512513	0.288354406401906	0.96184615249423577
372	629	0.1	0	2022_09_22_16_15_35	0.810171106167135	-0.0054337026798693868	0.00131105693785193	-0.00091899339913197129	0.0022637616742369909	0.787999754223777	0.00060980810781336759	-0.0076802629108589059	0.00034735558521845332	0.00047265175852694247	0.80740837347685324	-0.004087414916035907	0.00062110774776210048	0.0024378400180281173	0.0056783053221266472	0.77628156496534317	0.45792317807497618	0.0022325058053763412	1.3312281967137514	-0.00020531682808152071	0.0089341494409597537	0.40465112200502174	-9.7533826407294338E-05	-0.0019811110263894226	0.0010292139098153083	0.0061645956415288285	0.0064665900449808363	0.0089346818119446832	1.833416644139152E-05	0	0	0	0	0	0	0	0	0	0	0	0.0028268794610885515	0.076127132446703064	0.0076274006209458064	0.58263392027021388	0.95816989652701767
373	628	0.1	0	2022_09_22_16_15_40	0.80705924439493226	-0.0042339515332115588	0.001479721311740052	-0.00018037436230524989	0.0023095765805288509	0.78641206047777945	0.00081518309120268975	-0.0071272809726415868	0.00011789748986696222	0.0022588878540230092	0.80559253006891451	-0.0038340703751796258	0.00080756742170717377	0.0078244314440936227	0.0077961577735675995	0.77490937485455647	0.462833692929516	0.0015615766392624018	1.226711059851076	0.00037902906024280566	0.012065696099713872	0.45791247607491004	0.00089811591893972672	-0.0012061762358976198	0.00099179659620604989	0.007349656396606695	0.0095688856834256729	0.012099075773566486	9.8959473864337251E-06	0	0	0	0	0	0	0	0	0	0	0	0.0028654448964153985	0.025501480257412518	0.013686036969539583	0.39179406975405806	0.96016417659092779
374	627	0.1	0	2022_09_22_16_15_46	0.80590260390487489	-0.00434408702723851	0.0010187278068284947	-0.0006260478294871565	0.0033178444986050456	0.78574405028737637	0.00017496484609059388	-0.006916815007457805	-0.00015992608250474808	-0.0010515687014341153	0.80346072939616853	-0.004985516039284087	-0.000910973406500578	0.0079660345790499559	0.0070192055304092379	0.77491282927626859	0.4652895901706991	0.00083807214541128	1.2244155186477821	-0.00099260806661442174	0.01219974958105185	0.44866373841481816	-0.00077428695431687542	-0.00064488411646216551	0.00053524704319508171	0.0076089985169446143	0.0095360909920946882	0.012224295894978986	5.7958808106974761E-06	0.00084721081597325862	-0.34074499988933876	-0.00085840563658487945	0.012203829738746706	-0.44858262153136963	0.00077290129296673333	0.00065797353350411226	-0.00053370122344827684	0.0076130908094189367	-0.0095380453249006621	0.012228280202096618	0.0041217097561706282	-0.024082261359837289	0.013174414565881218	0.36114896757709108	0.96154650142777776
375	626	0.1	0	2022_09_22_16_15_49	0.80570061425186468	-0.004672658663856224	0.00064903848640477367	0.00074691347394046672	0.0024931430333866864	0.78404143979001328	0.001709173545488991	-0.00838326185358503	3.572893330620447E-05	0.0018738124163805864	0.804650476628546	-0.0048303506421468511	0.00077369168732958611	0.0075998862414329267	0.0085751709213937963	0.77573902274266737	0.46521983929260019	0.0014357166170936081	1.4203362363084879	0.00093935545426658074	0.013288954310263846	0.43980042367260419	9.0174689623746069E-05	-0.0013712014743288985	0.00042554520488071395	0.008471160016102949	0.010238933276560539	0.013289260255368949	1.1312312857710321E-05	0	0	0	0	0	0	0	0	0	0	0	0.0030946967020549793	0.0071649494626685921	0.014221491678873443	0.42281042350259512	0.96281299656570551
376	625	0.1	0	2022_09_22_16_15_54	0.80771513181483934	-0.0054426594778405647	0.0014223376629697371	-0.00051031113690368007	0.0025669009827381534	0.78626646108726539	0.00021134219490768978	-0.0071665186860698435	0.00043798376175532692	0.00056769983900390114	0.80746785860918235	-0.0074961862017635271	-0.0004599093625643525	0.0070870142487744056	0.0072432478941566927	0.779504831924248	0.45838216403215359	0.0021406877574137507	1.2867463239203663	-0.00063119868382502733	0.013000863871719693	0.38760604698271889	0.00022643375444194873	-0.0018044386985558636	0.0011517573780510959	0.0092861610015161355	0.00909888318778229	0.013002835600596396	1.7173472716100049E-05	0	0	0	0	0	0	0	0	0	0	0	0.0032239075734327377	0.084499958554956373	0.012546041708559661	0.39815004464047771	0.96507394899584686
377	624	0.1	0	2022_09_22_16_15_58	0.80963024530756478	-0.0047819148257287562	0.00095725716556638752	0.000236979819154007	0.0017722886954037252	0.78806781013724425	0.00095138975249803933	-0.0087868976286547516	-6.7813302657034576E-05	0.0015243073071773961	0.8079804097976373	-0.0064538623968595984	-0.00034377047766210233	0.0078950095505626369	0.0051125926706504787	0.77828568625137129	0.45652564849946781	0.0019646105877656151	1.4291205987952345	-8.7015317229267207E-05	0.012897337596938927	0.48532866457485357	0.00036189270427875505	-0.0018862694790020139	0.00054925605517484074	0.00728386410938225	0.010643619719130682	0.012902413860159058	1.4273770779162859E-05	0	0	0	0	0	0	0	0	0	0	0	0.0021906118324805921	-0.019122233718156956	0.011617448314687178	0.2873334836317476	0.961285340761589
378	623	0.1	0	2022_09_22_16_16_03	0.80626660921686077	-0.0048486347873927449	0.0013186156803722054	0.00080164900584352963	0.0031758413337830086	0.78624008011453639	0.001143901092402682	-0.0088415128866546414	0.00055224318273290173	0.00067889646264067351	0.80529734785182638	-0.0071842316108220658	0.00098822092380573172	0.0059629426924604975	0.0052150917100827051	0.7708189127076005	0.4662557270069676	0.0015667894086559514	1.1523808702675309	0.0011127774041307641	0.012336130937327836	0.43987396094938969	-0.00029079089805516617	-0.0010494657990270258	0.0011633789527703484	0.00786237643433674	0.00950595409770546	0.012339557765547704	9.7079955889896747E-06	0	0	0	0	0	0	0	0	0	0	0	0.0039980549525520676	0.086083632816204417	0.0098252039134818364	0.35929704850570954	0.95603477050390173
379	622	0.1	0	2022_09_22_16_16_07	0.806088952709077	-0.0044736343523399356	0.0014149598140156157	0.00032703841301767571	0.00240928715538073	0.7851269487428153	0.00069581587410095624	-0.008771903484953528	0.000531012309379444	0.0022513856977331194	0.80362739440584541	-0.0056166659442313171	0.00062153680231058473	0.0072630080539904888	0.0037759230389331979	0.7768150727973655	0.46424610545956108	0.001773415864360909	1.1957800560315368	0.00057888304814939114	0.011853713031167491	0.52329630855637788	0.00098446950014620415	-0.001297549310009185	0.0012088712156642816	0.0059330654521341022	0.010262029378537305	0.011894523648384919	1.0705580615917629E-05	0	0	0	0	0	0	0	0	0	0	0	0.0030605944836382174	0.10846697612211545	0.010155076814873931	0.23971406260983486	0.96368405767957888
380	621	0.1	0	2022_09_22_16_16_10	0.80543883450656484	-0.0052456374689767238	0.0011286463497398303	-0.00072930903647646522	0.0031392136460366769	0.7835814427695319	5.0291305708481191E-05	-0.0078843634057024561	-0.00013677243344200791	-0.00081023069806739642	0.805348794244751	-0.005140425311538091	-0.00067428616499079388	0.0085512214509720977	0.0051552191481324724	0.77643254116875726	0.46479742806395441	0.0014615374343693104	1.3528850654167919	-0.00091220756261892861	0.012384524340563882	0.50855849881282378	-0.00053913796156707843	-0.0013249174690455126	0.000616997060188182	0.006512035570670734	0.010534222129248004	0.01239625398592744	1.3559111009060324E-05	0	0	0	0	0	0	0	0	0	0	0	0.0039012170988084916	-0.021770736900252153	0.01239693434081942	0.27126117143724615	0.96398696946916185
381	620	0.1	0	2022_09_22_16_16_16	0.80394781335756249	-0.0050686837986683268	0.0015508061173964785	-0.00034027269272061245	0.0027874327829598942	0.78404411256385986	0.00019646665326667907	-0.0078299383409614082	0.00011879592909515514	0.0017962729240748826	0.80553288482168772	-0.0045102313375034956	-0.00030587895106426785	0.0073525590677744473	0.00365176009713644	0.77098852376266191	0.46885047238010735	0.0017718930290841427	1.2586449646142763	-0.0004320429907313702	0.01104487279708026	0.541743853659445	0.0010102257228267926	-0.0014376624353408297	0.0010357275841295591	0.005171756088272467	0.0097592086803746647	0.011090977013534221	1.4480288849166931E-05	0	0	0	0	0	0	0	0	0	0	0	0.0034703285890651074	0.021296313219222967	0.010211452377087068	0.23048809926159047	0.95900319766123721
382	619	0.1	0	2022_09_22_16_16_19	0.81092892091244972	-0.0049675358473027353	0.0012845585767131346	0.00043543398181889419	0.0020322978553225829	0.78915681098507418	0.0010438234915191615	-0.0069985891641305394	1.181032460182518E-05	0.0018724973637525193	0.81121803339289678	-0.0074264566139668371	0.00022243142039710738	0.0015280131948108009	0.0055974155558046607	0.78274842326536442	0.45021613953721573	0.0020016764838659776	1.3653754726360048	0.00040151769888155495	0.0097993453701915763	0.29290460183043487	0.00050782543133891342	-0.0018351069456196639	0.00079943182586167513	0.0081654512377927167	0.0054178017467903421	0.0098124949097061764	1.54443963505158E-05	0	0	0	0	0	0	0	0	0	0	0	0.00250617793913303	0.0029056251826533163	0.0071550427003257405	0.65215197913310241	0.96524911503294653
383	618	0.1	0	2022_09_22_16_16_25	0.81596902292759466	-0.0031047367300389675	0.00095492912483718451	0.001285779434688052	0.0023897126839050385	0.79532135086343314	-0.00031944313527249772	-0.0095226378184670116	0.00020754095402404185	0.0003304148582718432	0.814765651600589	-0.0070939906837991723	-0.00040622475463649821	0.0091794651011542269	0.0046242752476530384	0.78401079524370954	0.44018573412320894	0.00083954518994665392	1.0682642134364146	0.0005318074306879763	0.013927240733192943	0.508267072111974	0.00041299727426195794	-0.00045002476286593431	0.00070874102376680779	0.0073301308241641508	0.011842179551963705	0.013933362881546453	4.3916063107410867E-06	0.000845053745306151	-0.50807635861208322	0.00070094913665846588	0.01398083692444242	-0.509258988088923	-0.00042599053033674355	0.000445039417404118	-0.00071837020359460653	0.007334741595624087	-0.011902326110188479	0.013987325299705773	0.0029397047065025444	0.043315146313875293	0.012596615915101759	0.23332675382203122	0.96083401846650629
384	617	0.1	0	2022_09_22_16_16_28	0.81686890266125145	-0.0041064616160561059	0.0018291378372574554	-0.000382185422096189	0.00164706908688685	0.79559360064015761	0.0015124138699761252	-0.0069920946220640677	0.00044078277566603	0.0012781490114768725	0.815909034424229	-0.0060421722111353941	0.00059077970743315073	0.0085418365140630757	0.002819966389907242	0.78531301148445987	0.43797009229870976	0.0020647629247668893	1.2003662746555706	0.00011724584000900591	0.011269282916439255	0.52914565428939309	-0.00013103131799743989	-0.0015235644617179807	0.0013935556201608594	0.0055260275888571117	0.0098213928003078911	0.011270044660827469	1.1052293817378832E-05	0	0	0	0	0	0	0	0	0	0	0	0.0020872744970813649	0.13074445275697133	0.011011909739860836	0.15943502852893335	0.96136969950259255
385	616	0.1	0	2022_09_22_16_16_31	0.8158151116691208	-0.0047721594532919619	0.0012145080672823724	-0.00038008039864885685	0.0017536007056507777	0.79424248659010432	0.0003888143550211058	-0.0082522593013015979	9.3813662480236932E-05	0.00011208765655624827	0.81395152875230037	-0.0066507067088005817	0.00054636582113338778	0.0078456046205330077	0.00774607799959506	0.7832913371555722	0.4419206028957765	0.0020381366971667703	1.3675157069990658	8.5963566290115485E-05	0.01361355256499756	0.42365250841871538	-0.0001756949507061541	-0.0018720002661655739	0.00080598771691254179	0.0090122457845649342	0.010203344518271606	0.013614686267250349	1.4213342296768251E-05	0	0	0	0	0	0	0	0	0	0	0	0.0021525812610568552	0.026723391786138279	0.013514347756906081	0.38950746756695631	0.96013340026638339
386	615	0.1	0	2022_09_22_16_16_35	0.81523804034655956	-0.0050259450914446925	0.0012275020391225202	-0.000710248928405277	0.0015064892563717647	0.79326859153561713	0.0012601929778477794	-0.0070470462030432605	8.9770901360579182E-05	0.00082902308016280751	0.81588527297740154	-0.0061111359006344335	0.00021466906436384977	0.007450939544180136	0.0049611359932542438	0.78446234852613173	0.44098252365944718	0.0023316172638697475	1.3930751713369465	-0.0003254145197138684	0.011495238835221921	0.46277663941808672	-0.00026291591450411649	-0.0021858740570307469	0.00081141461163537689	0.0069131520342485195	0.009184162717970526	0.011498245112054871	1.6634576910513665E-05	0	0	0	0	0	0	0	0	0	0	0	0.0018511913230897276	0.029759545513171934	0.010980229788986896	0.29371515065496978	0.96224944090275155
387	614	0.1	0	2022_09_22_16_16_38	0.81462117875449491	-0.0044679434477559515	0.0012564503586497348	-0.00040916630058602615	0.0030738381677506456	0.79374976863981062	0.00067791894171730126	-0.0086483686888598789	-0.00018092384508251269	0.002194314183781828	0.815423724495263	-0.0062068492799595247	0.00042235833690879438	0.0063950646700782678	0.0068104542281422929	0.78940460576970606	0.43818479116407882	0.0010886300466326675	1.2448325336044093	-1.1107243237050456E-05	0.012481681043945937	0.43217165449625788	0.00093601304359063118	-0.00086536919311193655	0.00066049340499677934	0.0081023556894603277	0.009494429628169836	0.012516728090861891	8.7327964619984573E-06	0	0	0	0	0	0	0	0	0	0	0	0.0037798650052471754	-0.029395715848113485	0.011468312794508721	0.40842177454174616	0.96904503143001586
388	613	0.1	0	2022_09_22_16_16_41	0.81883796422097543	-0.003923109298114744	0.00087489672239096823	-0.00026285076864419497	0.002807649143643075	0.79921450097494551	0.00026666002880888361	-0.0082931958331269491	0.00016174041631060202	0.00092482419192235353	0.81652593398499163	-0.0061204468730099559	0.00021112933689462052	0.0088901339025488236	0.0056930420471224584	0.78326903415185567	0.43539108208804961	0.00093592233051403362	1.1984137934131947	-5.30140130945272E-05	0.013127103041772883	0.48683237915718114	0.00041132652930594093	-0.0006881342356833979	0.00063436730876933252	0.0073810121304552379	0.010855482218648582	0.013133545742983262	5.8863421726924807E-06	0.000935306451422683	-0.36614379479930176	0.00017297598770961008	0.013165003314130896	-0.48756059350411857	-0.00041518062631202109	0.00069553777108070382	-0.00062532021162999213	0.0073864586922726553	-0.010897593323685154	0.013171548398481567	0.0034345060963327442	0.028771731728107514	0.012892369105183144	0.2847904887562111	0.95656169886680908
389	612	0.1	0	2022_09_22_16_16_45	0.8193036501487112	-0.0031638254449536315	0.0009012591697941803	-0.00010741795103561118	0.0034393975641081121	0.80032636136833146	0.0015274197707147831	-0.00810803017460217	-5.255690712758466E-05	0.0014777199261145149	0.81828026296652767	-0.0074354293465877883	0.00056674758063986913	0.0082479240400596555	0.004923578217056513	0.78968436738165693	0.42926651178505448	0.00054758176230105659	0.62585301123379944	0.00026722604287560017	0.012829768813290478	0.46467269435131636	-2.1283135288461077E-05	0.00017177799515724797	0.00051994048388684573	0.0076768025519985631	0.010279575398824084	0.01282978646643539	-1.1886139953728868E-06	0.00056259274869772111	-0.93971596159098614	0.00041875679221792857	0.01287180509103992	-0.46566944947572875	2.210342586855428E-05	-0.00017089260261377904	-0.00053600962608813863	0.0076813804483189781	-0.010328589483075806	0.012871824068994897	0.0041984422955606247	-0.0076398287733318556	0.011724250060569695	0.26908602200246784	0.96384822310790619
390	611	0.1	0	2022_09_22_16_16_48	0.81746648671247391	-0.0038451203067645413	0.0014645698584598876	0.0010214698591999531	0.0036124077866518463	0.79839183149061466	0.00089751587770047034	-0.0085993488308300382	-0.00062754052489929547	0.000594651895477961	0.81732917539987582	-0.00637240522562735	0.00025506395111266582	0.0090037559159429677	0.00811177195144389	0.78722573341122859	0.43371496117987041	0.00053068316814536959	0.92561197410399154	0.00077551915172486608	0.014303060529036134	0.44412966199853576	-0.0001911821228648958	-0.00014687537143834176	0.00050995318433916638	0.0090218514162324279	0.011098816942390587	0.014304338191659709	3.0184887723206951E-06	0.00052311991533663684	-0.63713313781429526	0.00093824389475480438	0.014360556757032105	-0.4455057976047091	0.0001859287377253053	0.00015285745211620686	-0.00050028896165551324	0.0090274139323312831	-0.011168320736184624	0.014361760333171299	0.0044852116516201756	-0.086000781574754437	0.014824986975234744	0.36666489405652686	0.96300673630932365
391	610	0.1	0	2022_09_22_16_16_52	0.81798328168372281	-0.0039000293486789873	0.001473317124304192	-0.00033901345185187378	0.0038996743051026924	0.79755394491952269	0.0003131745933213887	-0.0081065600748328765	0.00047053768879026737	0.00026882345216569845	0.81697282797404935	-0.0048904800667219578	-0.00017073543179001472	0.00838070998629249	0.0050451076988855693	0.78700528934928315	0.43431017911654274	0.0011893117424100824	0.78534935274857975	-0.00034083398801175257	0.012106487875491413	0.51691096670804981	-2.4553213959392894E-05	1.1610215552371531E-07	0.0011893117367430608	0.0061929352930399284	0.010402624723387894	0.012106512773698969	7.5627467464471775E-07	0.0011837269362572785	-0.78381527674472407	-0.00019740827541043027	0.012137637944258334	-0.51749841300485777	2.2447477765181357E-05	3.7474048762456652E-06	-0.0011837210045351635	0.00619661205775569	-0.010436678296832595	0.012137658701543626	0.0048020045556768339	0.060040130525622036	0.011958797569889813	0.27094090479938471	0.96212881971050179
392	609	0.1	0	2022_09_22_16_16_57	0.82121390214076906	-0.005481619262745179	0.0011567174647188786	-0.00040475613245801503	0.0037812588197075627	0.800713906058484	0.00039544693965777773	-0.00824366267983034	0.00025953179177084303	0.00091862680745658941	0.82106350369462755	-0.0071155424265661208	-8.7241953470382265E-05	0.0062449412981238923	0.0036007815527448047	0.79532225332207385	0.42261775961782067	0.001357177536325491	1.2266183424824535	-0.00032809024445570992	0.011236118450327867	0.470037867469989	0.00033046477653726574	-0.0010481366201230821	0.00086217196119074257	0.0066262408857323853	0.0090743203356530664	0.011240977039311579	1.2094881589002351E-05	0	0	0	0	0	0	0	0	0	0	0	0.0046153079018740025	0.034264434846858323	0.0087780659024319641	0.26151484493142407	0.96847149232228047
393	608	0.1	0	2022_09_22_16_17_01	0.8219617818028464	-0.00475950740630046	0.0015133984133177494	-0.00045699148706352288	0.0025239336094387502	0.80108849489866207	0.00077033921008562835	-0.0086760331613552465	0.00060694207563667343	-0.00046564369195652481	0.8209987782530912	-0.00474635260551119	0.00053078695960338893	0.0082780034604757087	0.0038868267428067678	0.79342270970910533	0.42315947951943234	0.0018874978150802276	1.1931029176483281	2.3557434499958208E-05	0.011900678949832346	0.552429769475021	-0.000757287918797772	-0.0013741105016541707	0.0012940124926662635	0.005346498141254671	0.010632079622187894	0.011924749240924933	1.2006362950476172E-05	0	0	0	0	0	0	0	0	0	0	0	0.0031581579288589186	0.11799687030914571	0.011125937056377641	0.21949068833455357	0.96527931988377247
394	607	0.1	0	2022_09_22_16_17_04	0.82087827112341716	-0.0055178524072437372	0.0013582199671671217	0.00057235590039592338	0.0029548185315773886	0.799458481668234	0.00013059462865784181	-0.00793466857268246	0.00034882427162729067	0.0012960562553998559	0.82078244634336262	-0.0060802996101172076	-7.6562979329682849E-05	0.0082943982896819465	0.0065974427367108358	0.7932984709235873	0.42503243018485881	0.0018937856013026369	1.2810427197429797	0.00028304827209052409	0.012859890895010233	0.45707380545879284	0.00072080810027328553	-0.0015845921629146199	0.0010370591019468259	0.0078505251973078477	0.010185580393772448	0.012880076014876103	1.6336123085182462E-05	0	0	0	0	0	0	0	0	0	0	0	0.0036245777433253482	0.058754408882901878	0.012910889226678636	0.33596777415099915	0.96640208278130524
395	606	0.1	0	2022_09_22_16_17_07	0.82096666210437641	-0.004179936912511212	0.0011062867675509258	0.00038619712047298832	0.0030868555827559398	0.801081085743645	0.00086758789932619973	-0.009435020928478359	0.00046627006992997985	0.00091175116370189441	0.81991565372381758	-0.0036991281447612575	-0.00050964093532309275	0.0073659952396384872	0.0033466801584845409	0.791763292781474	0.42548301211499406	0.0011728618361775312	1.0932660569911303	-9.9592648136548979E-05	0.011412942453975476	0.5890995429237974	2.7590325053932418E-05	-0.00067739730507079821	0.000957464243637615	0.004366470141409888	0.010544628678238589	0.011412975803172121	6.0278711153661027E-06	0	0	0	0	0	0	0	0	0	0	0	0.0038026782394089665	0.074958426571624881	0.0098549937910452756	0.21322938401923575	0.9644280691641659
396	605	0.1	0	2022_09_22_16_17_13	0.8194245326287487	-0.0047221767872191889	0.0013496792798756573	0.000694029254441276	0.0028576222934001082	0.7995110480741584	-0.00048186091850496992	-0.0082888772032246819	0.0005051508506371446	-0.00026413721666614917	0.8189964738308162	-0.0069424802556203018	0.0004888611507527956	0.0073160808068642638	0.0050745196066537294	0.7867711243444081	0.431115620166156	0.0016146576239363145	1.1825821523163442	0.00071576502146003442	0.012364593285480228	0.46022006008853483	0.00014028326056470065	-0.0011519304418078889	0.0011314484079143631	0.0074863895256699941	0.00984058631308528	0.012365389056092711	1.0658889657435775E-05	0	0	0	0	0	0	0	0	0	0	0	0.003541421168699853	0.0874827964894063	0.010865790334027807	0.3032128341223827	0.96015080463897384
397	604	0.1	0	2022_09_22_16_17_18	0.81790627975905872	-0.004564198688726203	0.0013243689514086481	0.00057160586639235184	0.0039210618551334024	0.79740824503519625	0.00045411989952970323	-0.0079936628464918891	0.00038356831177606036	0.00097771749992617524	0.81844584650295371	-0.0039710908999028259	-0.00019235018552422889	0.0081035921371998831	0.0042038766512520632	0.78757305671535016	0.43319403397639478	0.0011164110217039174	0.96916030701453115	0.00021104072137245034	0.011356647411182605	0.55320597360788393	0.00032611802983664869	-0.00040113334760421811	0.0010418568072541536	0.0050863296326876624	0.010153949541413132	0.011361328856753733	4.9935845853959517E-06	0.0011036069747860128	-0.59820989321694018	0.00034161545012207105	0.01141093742531442	-0.55423625302059831	-0.00033128020752791032	0.00040358059938348291	-0.001027166517463261	0.0050896109691664151	-0.010212999221922137	0.011415745245070118	0.004816906412870945	0.048756155284067272	0.011161569022822306	0.23927414368387676	0.96291357115800091
398	603	0.1	0	2022_09_22_16_17_24	0.81654893241139381	-0.0052307921059873167	0.0013695621582503481	-0.00062856865880827446	0.0025684250418122538	0.79460780733012182	0.0012274953417510414	-0.0085242143360003981	0.00050899569386568218	0.0014180346428757083	0.8166112783100743	-0.0051567750235894652	-0.00037340025915255485	0.0069342051535734575	0.004984713804766833	0.79010448706075564	0.43530343896699553	0.0020147459716512782	1.2665163820496326	-0.00064626599464995521	0.011608625114197902	0.49835476355272568	0.00011798858262438837	-0.0016530429793506112	0.0011518030381557028	0.0063042753003056951	0.0097476299673275348	0.011609224709153319	1.5270695579351551E-05	0	0	0	0	0	0	0	0	0	0	0	0.0032066348566750871	0.097819705771062526	0.010458576971805396	0.31163550469860912	0.96761437765579628
399	602	0.1	0	2022_09_22_16_17_27	0.81775659980589188	-0.0052775833459550951	0.0017514033829329125	-0.000923035259557509	0.0024789325842153754	0.79670719765965292	0.00054014188832554523	-0.00951828304751392	5.5473375022482262E-05	0.00068169304000070049	0.81873990986334411	-0.0048204700737565836	0.000883067755742212	0.0023590655645867762	0.0058885575689876747	0.79000145496462026	0.4320338637643889	0.0020544947397947632	1.2858984328231748	-4.3582937354155683E-05	0.01001383114419188	0.42202019806061342	7.2028314335915392E-05	-0.0017299074928582502	0.0011083179606941481	0.00665367741385281	0.0074836749700112077	0.01001409018645495	1.7009901608189657E-05	0	0	0	0	0	0	0	0	0	0	0	0.0030321408555003477	0.011187096883040032	0.0077572278895595755	0.59487840292546457	0.9660594058820684
400	601	0.1	0	2022_09_22_16_17_33	0.8145742965144781	-0.0058687652277945044	0.0014585407630148108	-0.00016332589421300456	0.0027578170839475794	0.79317025173231648	-0.00010028132410531099	-0.0089548770300014822	8.1630510939257255E-05	0.0011051557546959934	0.81695568127369089	-0.0046125356380203111	-0.00040400421451040436	0.0082176072066740512	0.0070981096987070835	0.78720222652571425	0.43902701942053013	0.0021536627620636971	1.3443417935292337	-0.000381341100930272	0.013085168837540148	0.48960621804147847	0.00074033888319842531	-0.0019365260681806717	0.00094240653645682136	0.00729729042269393	0.010861454598431613	0.013106095725612083	1.9960690763659433E-05	0	0	0	0	0	0	0	0	0	0	0	0.0033870758626491655	0.014795521426500931	0.013330570116588465	0.35621661994937526	0.96639708605355268
401	600	0.1	0	2022_09_22_16_17_36	0.81662603675372014	-0.0045406770767231607	0.0012424225992345879	-0.00059394085078098564	0.0032180672469263941	0.795594595567825	0.00029851802480921063	-0.007893833396091926	-0.00036594314045006545	0.0015618756018635071	0.81646147614578291	-0.0050777187781962949	-0.00067584167788785939	0.0071049506367273771	0.0049152900557462645	0.78569924286385084	0.43752301777524888	0.00098043602867017832	1.28212919636603	-0.00081237279707763719	0.011344594705886483	0.49458811556866311	0.00078351962588723255	-0.00082152751111423845	0.0005351143380596295	0.0062324749081713047	0.009479244988913553	0.011371619587595166	8.0880189389127273E-06	0	0	0	0	0	0	0	0	0	0	0	0.0039660835151988042	-0.056614403015827985	0.010579466218991328	0.30260474635499968	0.96212857232325022
402	599	0.1	0	2022_09_22_16_17_42	0.82136784399922891	-0.0046935892685400589	0.0013573110274415874	-0.00059010052870388154	0.0029125332459124581	0.8002768665275779	0.00055948801807595818	-0.0080067566762401666	-0.00020853483443385496	0.00078706751732967358	0.81939993796602162	-0.0056190087921530428	-0.00025036387839006032	0.0081317942414749177	0.0056426815882975193	0.792102224648723	0.42582892517840021	0.0013023747856531548	1.2866129151912364	-0.00054124125370063063	0.012304823199511593	0.48358398536889935	0.00014182979172473054	-0.0010976169411018744	0.00070101150697493184	0.0069846281560909862	0.010130332842132075	0.012305640562809372	1.0896500091358451E-05	0	0	0	0	0	0	0	0	0	0	0	0.003555032230475195	-0.035738575697931679	0.012050355051886199	0.303311357834744	0.96436965536900987
403	598	0.1	0	2022_09_22_16_17_45	0.822674171719139	-0.004114932259221645	0.0013890730486011637	-0.00040379391852592947	0.0035554310806299827	0.80382067691517212	0.0012038949100590406	-0.00797550637455585	6.1268682068940563E-05	0.00043829134516478835	0.82254907387428244	-0.005965477772975656	0.0005028265276499817	0.0077196615463619384	0.00504997897967621	0.79262350098462087	0.42058200409751295	0.000948341773978011	0.96960479190203874	4.1171032255013279E-05	0.011959488047716724	0.48222884279719452	-0.00046656307802451521	-0.00034153164655631842	0.000884708005317173	0.0068152649717911394	0.0098275896194212273	0.011968585357896517	4.1597385083789063E-06	0.00096087933308773989	-0.60580518728852717	0.000186408067186226	0.011997909846847411	-0.48312328456908649	0.00047074176149612668	0.000337760858181826	-0.000899559167278849	0.006819512294515306	-0.0098713774498816863	0.012007141145963704	0.0043224390257062106	0.0086153573297956618	0.011213090771668795	0.28965091014190125	0.96347196524752754
404	597	0.1	0	2022_09_22_16_17_48	0.81881811706462782	-0.0055190364139580447	0.0010690850846298962	-0.00014487669382265433	0.0033276920835786927	0.79906486024985834	0.0011333525168402713	-0.0075637779752330729	6.42827952981729E-05	0.00021867990939297957	0.8195359589409924	-0.0060834616183887283	-0.00045290906559451309	0.0077639191097750746	0.0040497792111679407	0.7913758629873896	0.42852376804806774	0.0015223788749520813	1.3344828415458641	-0.00039507293173947751	0.011502851053601795	0.49627862055574856	-0.000557193627404562	-0.0013554888433125784	0.00069302773000471871	0.0062868849553866365	0.0096327908686465874	0.01151633826785963	1.4319195003466311E-05	0	0	0	0	0	0	0	0	0	0	0	0.0040647768396301492	0.0096575643720779852	0.010694271519229782	0.2403949811536378	0.96648553139540239
405	596	0.1	0	2022_09_22_16_17_54	0.81791123158245727	-0.0053651507392366684	0.0014881877005338698	0.00013726956229005813	0.0018830925180212624	0.797059107510667	0.00050929022633310766	-0.0082791051996007146	0.00024259725943284508	-0.00025563418288463677	0.81767084460663086	-0.0038406400107545207	-0.00034537641873114258	0.00980687117725228	0.0071319537490446344	0.79200320783780231	0.431063531228239	0.002403386452540672	1.3427381690416886	-0.00015216756469733819	0.013265218208738942	0.51558191694927546	-0.00048046275063635653	-0.0021576879911165215	0.0010586070910623951	0.0068159442748371765	0.011380198494216762	0.013273916474809093	1.81010206666582E-05	0	0	0	0	0	0	0	0	0	0	0	0.0023213460587909853	0.064061733664355483	0.01482555010121075	0.31438759887694762	0.96832416190870829
406	595	0.1	0	2022_09_22_16_17_57	0.82244671748589659	-0.0050355573391881936	0.0011751333678078325	-0.00069377756424805228	0.0024486054939197141	0.80227175357254532	0.00063776220524532231	-0.008631762922155865	0.00021642435408163126	-0.00061877172126510737	0.8231920603191395	-0.0056971566042485948	7.5667074371350853E-05	0.008284570835336371	0.0050745981708673164	0.79461672137293138	0.42003264094083159	0.0018020613345108725	1.3255481787461874	-0.00040464576039174818	0.012511113253549255	0.50479468776064351	-0.00077023126756987133	-0.0015895968257780891	0.00084888573130624	0.0066585196470885441	0.010592075856623747	0.012534800000346161	1.4368238908433056E-05	0	0	0	0	0	0	0	0	0	0	0	0.0029888275557044719	0.044078843363158267	0.011812592928974307	0.27479310868781909	0.96616194639570385
407	594	0.1	0	2022_09_22_16_18_03	0.82500362804269389	-0.0048346831234371531	0.0016939690109095164	-0.00070128341305490769	0.0036730564030019153	0.8055372589893135	6.4405899385259685E-05	-0.0092607317192637054	-9.3505431391397071E-05	0.0018894027069315828	0.82477229087475912	-0.0079185370397200083	-0.00044236479373883496	0.0087648057812184915	0.0051061751014091728	0.79636836400602762	0.41437027415819094	0.0012018662204329386	1.102868255046116	-0.00072955848753695628	0.013817619299139631	0.4754198136963611	0.0011299911794706863	-0.00071286213799700172	0.000967631119811729	0.008028035687615934	0.011246210299221732	0.013863747082287586	8.78732237414739E-06	0.0011932901333519988	-0.46692017563805377	-0.00058466487696014733	0.013841799214495451	-0.47585244942824934	-0.0011363545249336166	0.000709710594586014	-0.00095929777143887785	0.0080323331536580663	-0.011272844787499398	0.013888365890224234	0.0044536124142459882	-0.012725810577049522	0.012295351511332393	0.26375501183039135	0.96529074168485429
408	593	0.1	0	2022_09_22_16_18_06	0.82165388611036261	-0.0045233912490685426	0.0012227717790206519	0.00036856363945897056	0.003502003375982732	0.80228080922656742	1.0652628349099251E-05	-0.0078698752969016267	0.00015688212207998868	0.000523106196250845	0.819640509144664	-0.0072932288879965041	0.0004956635935500968	0.0088458398241997652	0.0059744977860104161	0.79208385040585716	0.42425499180827503	0.0010497293741540536	1.1066397299370281	0.00051293825407933841	0.013328605668225057	0.45261370407211049	0.00032458678480061384	-0.00062898241909032293	0.00084042422349498358	0.0082305036280478552	0.010483822732559541	0.013332557355582924	6.5978418387726839E-06	0.0010530920929750071	-0.45747988925433114	0.00064894799294470452	0.013383970353072861	-0.45404208220762277	-0.00033029877720080071	0.00064219920336072191	-0.00083461556389114561	0.008234583877627797	-0.01055093790969531	0.013388045402304013	0.004266413951970114	0.022383945046485377	0.012991397631344666	0.29701288785872382	0.964011567152092
409	592	0.1	0	2022_09_22_16_18_11	0.82128922905877844	-0.0042902412733181921	0.0014691397267202161	-0.00017271343590318983	0.0038289806072069844	0.80208095308671279	0.0011869435789697079	-0.0082791440180991563	0.000284606535334186	0.00055117054519739257	0.82003869456602763	-0.0060959478356786894	0.00016738048532124116	0.00891704637642172	0.0060757595916706335	0.790851885213835	0.42513867238148562	0.0011072770030910951	0.91484295486689748	-2.7441062692219102E-05	0.013169922662343247	0.48013366390299667	-0.00038777945033145755	-0.00028347099336647379	0.0010703768296699166	0.0075503294753044015	0.010790708398731374	0.013175630377109159	3.7860150785674681E-06	0.0011116026353232308	-0.65272326511178669	0.00013416281710444225	0.013212414630427136	-0.48105266910320083	0.00038759624238994203	0.00029151427641179773	-0.0010726974622444381	0.0075547799527788907	-0.010839428039865167	0.013218098623230191	0.0046750197672087218	0.037096574190823225	0.0131381330531044	0.29905458928783751	0.9629395555572724
410	591	0.1	0	2022_09_22_16_18_17	0.8232369927321278	-0.0036817434847049696	0.00094039203486270264	-0.00011457999482544227	0.0035471726356225653	0.80486852592908342	0.0011688655791823673	-0.008203631071501993	9.0635914296723538E-05	0.0010981383157146999	0.82150757921313755	-0.0061902905382515668	0.00041631811799585765	0.00924207504010491	0.0046605840818067252	0.7946083251173216	0.41896365581823103	0.0006334083350990322	0.84982023390315409	0.00016442087105607411	0.012800006234703773	0.50965180473577865	-3.4820677536025516E-05	-8.1385338838832651E-05	0.00062815805781269438	0.006706681337177561	0.010902320168203174	0.012800053597076831	1.0638572035689293E-06	0.00064094584443172406	-0.71119257458587837	0.00031405256556824539	0.012846362506750232	-0.51060338280139417	3.3973369351163655E-05	9.4774715401296672E-05	-0.00063390009371737681	0.0067101339952784292	-0.010954594078296414	0.012846407429498068	0.0043102173785213825	0.012773017613922777	0.012573171894259104	0.23353246131777278	0.9652242697211717
411	590	0.1	0	2022_09_22_16_18_20	0.82417114988618911	-0.0047621441835024409	0.00092421334904540348	0.00021547005627631371	0.003293120524910985	0.80576433159000382	0.00077954461626949709	-0.0082569300913104549	-0.00018262109944606466	-0.00044261049168018606	0.82540453837376615	-0.0040875061738541328	0.00024465999021141448	0.0086854287792306542	0.0074132608079855826	0.795963545006552	0.4146211703927063	0.0010077306075770714	1.3386152662727007	0.00025998106315207423	0.012735447019917474	0.49007356029114041	-0.00075825055036627342	-0.00090101941683285369	0.00045131473268422966	0.0070923749980813036	0.010577798810892373	0.012757999635297676	8.9943243631349933E-06	0	0	0	0	0	0	0	0	0	0	0	0.0040018147873026183	-0.027699295881329404	0.013855107892342327	0.35326948209239917	0.965774578637541
412	589	0.1	0	2022_09_22_16_18_23	0.82491622251326091	-0.0046542158334078269	0.00084815400903657623	0.00036177681326731147	0.0038591634389444508	0.80604645270440378	0.0011222824867546705	-0.0092285545097657035	0.0003067841246363422	0.00066259489040298774	0.8224039273348096	-0.0062785723168496815	-0.00028549787343534332	0.0076654224059404547	0.00431815688956311	0.79517269284407666	0.41631479817518779	0.00085507023983549054	1.0904366368967955	2.0878786356976685E-05	0.012412703879820306	0.50766160083618439	-0.00027735495145195867	-0.00048989584386585367	0.00070081893325971611	0.00654578167766998	0.010546466699155033	0.012415802164064993	5.2396421230594721E-06	0.00086164046899653692	-0.49836450695581241	0.00017148148924470179	0.01246122129845172	-0.508702664771255	0.00027230753468281891	0.00046791545107312721	-0.00072351878238204981	0.0065493079609116054	-0.01060134904067056	0.012464196229297411	0.0046930076392316692	0.039664079137257655	0.010665351346881902	0.25650959752807168	0.96394357528990637
413	588	0.1	0	2022_09_22_16_18_26	0.82325428439388015	-0.0049549160388460247	0.000916741660801161	0.00055010197733331	0.0032729423638260904	0.80371073492810963	0.0012515058258622213	-0.0090863712760563767	0.0001966629249552646	0.0008180340737358805	0.82374005422771535	-0.0044490068627973563	0.000691864356460008	0.0082060372605499924	0.005281944847768825	0.79504963040969456	0.41804120952391721	0.0012357495551455577	1.2806942048141303	0.00074106869489159229	0.012369075512063709	0.53195784192477	-0.00026925886879262961	-0.0010335200078054161	0.00067743144044865285	0.0060045983144341661	0.010813825784865802	0.012372005874617002	9.9665041984326885E-06	0	0	0	0	0	0	0	0	0	0	0	0.0039827858708979189	0.030007670499231465	0.011854168834698031	0.28595470025232417	0.96574004591430551
414	587	0.1	0	2022_09_22_16_18_32	0.82284382980159287	-0.005720691622790334	0.0016252055271609538	-0.000415776377123162	0.0040642105996380245	0.804256935401985	0.00090058894913601091	-0.0085762459194378589	0.00035885760765057376	0.0013321991714427405	0.82362105145624454	-0.00624739050818406	-0.00018260210895340462	0.0068729690215582374	0.0056486247752115864	0.7944529883628646	0.418396628931769	0.0015780934864971373	1.1361807215475257	-0.00039646432307267269	0.012133317327129198	0.46025329756609185	0.00026626546407013704	-0.0010185235737703293	0.00120539984312211	0.0073457169525462471	0.0096570094653514911	0.012136238571244804	1.2922970700566484E-05	0	0	0	0	0	0	0	0	0	0	0	0.004958441343858937	0.044034301719817058	0.010811685542549864	0.34396468531623342	0.96549668307584691
415	586	0.1	0	2022_09_22_16_18_35	0.82526281313054284	-0.0054699616851757484	0.0016382626651158618	-0.00022736715812890729	0.003840717342371095	0.80538124595193117	0.0011127734465344586	-0.0074376802124045578	-0.000230170717841697	0.00092896302014276548	0.82541094173751961	-0.0057565765440958858	-0.0001033952782394987	0.00777047938179557	0.0033746073294503823	0.79620541690736	0.41405738180984764	0.0013144853634920448	1.2172035512607526	-0.00022710031707917684	0.011033012821743966	0.51787820476562685	-0.00010333555931954161	-0.00099926312781481366	0.00085401696249229656	0.0056254615894990581	0.0094911302714606911	0.011033496733247654	1.2514777643446171E-05	0	0	0	0	0	0	0	0	0	0	0	0.0046622821980507973	-0.029928752518289529	0.010265358655862459	0.20485463735268816	0.96479013017325133
416	585	0.1	0	2022_09_22_16_18_40	0.82864959508411329	-0.0052943240201391737	0.0013316683931912056	-0.00029678335586522467	0.0028379440656461159	0.80795573715747049	0.00013995994532470531	-0.00827312065599964	0.00022469370567372503	0.0015437405048464078	0.82995466522458872	-0.0044731180913384948	-0.00018423630846624265	0.0088029493189172667	0.0056971200025754658	0.79896369394527655	0.40592859921844449	0.0017698916977593646	1.2917242002309215	-0.00031989820149513264	0.012318497268608807	0.51986396161998094	0.00085595613663977616	-0.0015012918694471791	0.00093735763960684719	0.0062387630392152834	0.010621827088464767	0.012348199701356224	1.4656128567430944E-05	0	0	0	0	0	0	0	0	0	0	0	0.00343549942911214	0.039504998981610147	0.012653914717066138	0.28719621141052787	0.96417556791803727
417	584	0.1	0	2022_09_22_16_18_43	0.83062240790233133	-0.0051494536548225712	0.0011932459172965303	0.0004108914037935679	0.0033586221326664771	0.81125122089879564	0.00029106298160073361	-0.0087812202662636858	-0.00016855989932019284	0.0016051568886241293	0.83186036074233394	-0.0052590113407804994	0.00028939477553848868	0.00787342451969822	0.0059303561461528593	0.8014149428599967	0.400023263678507	0.0012528080365132237	1.3144142254042079	0.00040479889219788577	0.012386922942289672	0.49265802015517446	0.00079689154196726218	-0.001091686592640851	0.00061461236547951693	0.0068450103882961378	0.010323840988815169	0.012412529802900018	1.1574980235596238E-05	0	0	0	0	0	0	0	0	0	0	0	0.0040485896079114781	-0.025072572277110735	0.011866973452289396	0.32277674251358213	0.96483665169099442
418	583	0.1	0	2022_09_22_16_18_46	0.82642675325802606	-0.0054661854638858162	0.0012069796524260853	-0.00085728898504815	0.0034327285304361693	0.806302675784452	0.0013231128721464445	-0.0105274970239452	0.00024860397045148107	0.00074823476707702578	0.82621095685606538	-0.0059491486781011772	-2.4143810920227465E-05	0.0083493533004910577	0.0058776694561301478	0.79685213882553441	0.41185775549441062	0.0015257271641544129	1.2616574180916547	-0.00057371680490709523	0.013837889205911369	0.50840782742145241	-0.00035473680483625756	-0.0012432813442364733	0.00088436128279805143	0.007279791077918275	0.01176825473623595	0.013842435330381132	1.3876171554095495E-05	0	0	0	0	0	0	0	0	0	0	0	0.0041645782915220786	0.036147731550106754	0.01235525696607292	0.30669172123531468	0.96421387096206712
419	582	0.1	0	2022_09_22_16_18_50	0.82533522414631433	-0.0045740516318362274	0.0011255823418271675	0.00047340882000556088	0.0032419962258264227	0.8067461743601535	0.00097271202578470351	-0.0070734946875128345	0.00054259523567607554	0.00035428818927747886	0.82679564591707955	-0.0056468190809850147	-0.00034433993946718757	0.010037986300329163	0.0058293548862183523	0.79687229317075059	0.41189450745015854	0.001299852920077908	1.1263600974191363	5.6024115592974026E-05	0.012794087095898589	0.49293713403860051	-0.00037041367525758291	-0.000819281446074236	0.0010091558481986679	0.0070640556030603305	0.010667135653694048	0.012799448070454312	7.7922142606787717E-06	0.001318169076416289	-0.43102994741323181	0.00019396313858598477	0.012840500704432432	-0.493937235790296	0.00036776220368406342	0.00085796330959919	-0.0010007340672735074	0.0070682541398480033	-0.01071999261916963	0.012845766126587716	0.0039827310733272035	0.082913810483531747	0.01406442547713881	0.2630647496217236	0.965513490588016
420	581	0.1	0	2022_09_22_16_18_53	0.828807904597864	-0.0056421566660721911	0.0010659553960131415	7.5733997295187772E-05	0.0026800299344682203	0.80930588940032766	0.0013526803287655237	-0.00867226724892674	0.00032434181657622208	0.00038749908399682227	0.83100002532936823	-0.0068680457696415828	0.00040176835053731488	0.0090537288103079028	0.0061814284553269256	0.79904937884628446	0.40429839904788523	0.0019935767138538176	1.3530706428675825	0.0002676128264645374	0.013615337224438844	0.47136770854131549	-0.00058343168261118311	-0.001807535614229358	0.00084092991224755638	0.0080000564544987756	0.011017100546878135	0.013627831825476295	1.7092322921784404E-05	0	0	0	0	0	0	0	0	0	0	0	0.0032571899709162382	0.060218007126402018	0.013227029722848765	0.29952717822006064	0.96409478530972947
421	580	0.1	0	2022_09_22_16_18_59	0.83232623425287455	-0.0038724945242654811	0.00094134628759720183	-0.00035272956627273284	0.0031741654410826332	0.81386334971538021	0.00075508928425115367	-0.0078115976790636794	-0.00046670677293107662	0.00011025351501159616	0.83205058636909335	-0.0065902483408925051	0.00015630391636447153	0.0080034170421222611	0.0057064290474679981	0.8015729718096638	0.39718202732570973	0.00051098468886318635	1.2723184902032303	-0.00013784152747758541	0.012345798661302714	0.45766326513014471	-0.00038826876468887135	-0.00042261026704908892	0.00028723842785620635	0.0075251562293528109	0.009787275836986329	0.01235190257486906	4.0514664004449356E-06	0.00051971129557295344	-0.3084637309874636	1.6087635713207055E-05	0.012373594869420341	-0.45829292121079018	0.000390598432118686	0.00042390764506938095	-0.00030066948497951953	0.00752973993813831	-0.0098188016812923891	0.012379758363058584	0.003854609498151168	-0.0729934449785981	0.011809607832138287	0.3096985059067428	0.96305143202554955
422	579	0.1	0	2022_09_22_16_19_02	0.83042166436610487	-0.0042455092479219666	0.0012818621860697986	8.6243244091428148E-05	0.0025253510577879553	0.81109528163618394	0.00044148851877115914	-0.0087217524673842729	0.00041155447574473095	0.00094423874477022934	0.83011334973993933	-0.005940140837031354	-0.00037361434049369528	0.0086796027721034869	0.0069547103822529092	0.79933529333412467	0.40258289963521965	0.0014628495819787126	1.185682815506955	-0.0001968285220596979	0.013387443072025013	0.46935285436586832	0.00030471709785368927	-0.0010499641094479002	0.0010185795346297568	0.0079097397539550831	0.010800909639072679	0.01339091051857322	8.5564075140808085E-06	0	0	0	0	0	0	0	0	0	0	0	0.0030811655871066943	0.080774506329220758	0.013393445796439129	0.33775760426677343	0.96256555872044869
423	578	0.1	0	2022_09_22_16_19_05	0.82897550159374622	-0.0040088261482426508	0.0011642960044414203	0.000494692231482933	0.0028660693812107433	0.80973462648632588	0.0017594752175041622	-0.010018791813113832	0.0005994561480447614	0.0006849003951084979	0.82863992546493792	-0.00723107265682186	0.000447318321714426	0.0083914021068353419	0.005516258489580015	0.79944742653699918	0.405106820180397	0.001274233425469889	1.0752256784630134	0.00055612267072919737	0.013854235737655717	0.485440670966574	-0.00065168866010472911	-0.00069794269099903187	0.0010660895003074353	0.00782171780903813	0.011435059177385687	0.013869554642606443	5.7037605845976864E-06	0	0	0	0	0	0	0	0	0	0	0	0.0035321771776960285	0.10309194307959899	0.012113926177550451	0.29076950579077404	0.9643800389758469
424	577	0.1	0	2022_09_22_16_19_11	0.82917937134882092	-0.0043415606067602258	0.00095859157773605123	0.00040340007838151124	0.0025111592340646455	0.81003485404029452	0.0011740028561057481	-0.0091172166298243845	1.8919638836430163E-05	0.0012917656130581533	0.8291074400626548	-0.00566419892415641	0.00063935076826949155	0.0087070459203082533	0.0057119716476118311	0.8012962711490057	0.40337122898387379	0.0012628829018462252	1.3274472662334667	0.00061833686567857031	0.013070446761019403	0.50420383952176773	7.172472194995924E-05	-0.0011162394596133803	0.00059066292636119548	0.006969272980237873	0.011057387243809856	0.013070643556014425	8.9118828109662633E-06	0	0	0	0	0	0	0	0	0	0	0	0.0030285733005836588	0.0037670412540415552	0.012558703324077726	0.29029679774939349	0.966372655708429
425	576	0.1	0	2022_09_22_16_19_16	0.8292886544167859	-0.0040394206759038426	0.0013055314837609534	0.00045360051814259824	0.00269889910196081	0.81044247878035358	0.00057702094858392682	-0.0092856978579979	-0.00046760071754171765	0.0010592342571309286	0.8295457144247993	-0.0068635354219822448	-0.00036758974371774335	0.0090969706331806548	0.0040125567054892612	0.80045871099357746	0.4033106483324389	0.00096282496348751583	1.2957646853532889	3.3361321411360778E-05	0.013213097342553064	0.520945641370232	0.00030413881679678214	-0.0008208000426701478	0.00050330825571156656	0.0066671743603358476	0.011407660909786156	0.013216597209708155	7.4111334511676994E-06	0.000967581701894104	-0.281203869930813	0.00018199039334586614	0.013251773873856032	-0.52162855701094013	-0.0003110370149596917	0.00081854867067093339	-0.00051593839126695977	0.0066710573058354891	-0.011450174899366047	0.013255423600492304	0.00330295961363511	-0.085776540685319008	0.0119893230964083	0.20770865608079989	0.965235333596257
426	575	0.1	0	2022_09_22_16_19_19	0.83170152969504541	-0.0042201306043373058	0.0011676254449833889	-0.00036892316523020366	0.0030248348719442214	0.81318758698526661	0.000585202977213636	-0.00849923327900062	-0.000894941985984722	0.00096394794004389173	0.82933040176196782	-0.005147865732167212	-0.00020285129078634323	0.0082577057226365866	0.0034826189095838781	0.80190882607395708	0.39940910593023665	0.00074470621441654467	1.4597160314628568	-0.00036950838789020623	0.011641203980718778	0.54971397293695967	0.00023535535822615542	-0.00072640406649885237	0.00016408680009236424	0.0052863390152560127	0.010371704292761378	0.011643582879223581	6.54147326701185E-06	0.00074281405332903591	-0.11586000523725624	-0.00021727239388059008	0.011666183038769883	-0.55012874816955448	-0.000237647849227521	0.00072296073674298327	-0.00017058866008956954	0.0052890580164277213	-0.010398350445765125	0.011668603309493581	0.0037927654045563177	-0.143829337161503	0.010775560188676397	0.19955380519273572	0.96417861148817141
427	574	0.1	0	2022_09_22_16_19_25	0.83536571702049234	-0.0052885695623938259	0.0011973735190675689	-0.00043509296137235259	0.0017112141613063177	0.81412830711272766	0.0008316084701846299	-0.0095102420246047734	-0.00048459313708246887	0.00094276332788278256	0.83676855571662556	-0.0062144436588734784	-0.00026087012769033911	0.007376731723981479	0.005200342374215257	0.8092339083001886	0.38761557920647449	0.0022105399934249474	1.4734726287495499	-0.00044296488632980524	0.012495082042420507	0.49145880233017286	6.5797873877866263E-05	-0.0021687960045445004	0.0004275639755673739	0.0069297364699446593	0.010397395236497379	0.012495255283787773	1.694563780088332E-05	0	0	0	0	0	0	0	0	0	0	0	0.0021290151067344379	-0.13798065111624883	0.010804255346312483	0.307025418773835	0.96871812167069971
428	573	0.1	0	2022_09_22_16_19_28	0.83203365809003471	-0.0041258051863168367	0.0017436065325932494	-0.00016707102168919753	0.0040551397446735374	0.81378115531543982	0.00037061008580942348	-0.0085864940017957719	-0.0007984190519514158	0.0010303131109532979	0.82950810067301828	-0.0051931870176501376	0.000498104594014422	0.0096687274400933717	0.0068251989179648831	0.80222593488845384	0.39851350087524573	0.00057076144163283331	0.821598698061426	0.00017992671002616494	0.013480136567495049	0.49658160242829835	0.00039967382527302664	-4.1287645580009684E-05	0.00056926615354968156	0.00736072879944877	0.01129308431825791	0.013486060249195301	1.840728360674862E-06	0.00054757847800769826	-0.73308091005500076	0.000347906490440563	0.013525749299086648	-0.49752459999520482	-0.00040212248944869548	5.7191112127564044E-05	-0.00054458366324270106	0.0073642514008571466	-0.011345205833598458	0.013531725558784562	0.0049673387406857445	-0.09720200445479095	0.014224204777905959	0.30733889122300567	0.96417485889933152
429	572	0.1	0	2022_09_22_16_19_32	0.83271518061175165	-0.0049011988818631275	0.0012990981712681445	0.00039235827632320335	0.0030302294780186079	0.81261554369589528	0.00056226356860207842	-0.0078455229039727358	-0.00057872376367812861	0.00032883734333481718	0.83223559740830033	-0.0065824333511121059	0.00025131183436408357	0.0080174804214819921	0.0046632317102255636	0.80515805565259646	0.3953763321930443	0.0012173466017922827	1.3888609126366351	0.00037364839273868014	0.011968800171315287	0.47994199114097597	-0.00013543931018657158	-0.0011376423213649025	0.00043324669362234579	0.0068654835849388668	0.009803943731265077	0.011969566464480684	1.1254828571791344E-05	0	0	0	0	0	0	0	0	0	0	0	0.003704745567360771	-0.094355493080998928	0.011138268474992639	0.2634024577817779	0.96690690214280661
430	571	0.1	0	2022_09_22_16_19_35	0.83663055052900648	-0.0042237250022787581	0.0015848225733326045	0.00050833542057800358	0.0039319126499044142	0.81872591430417108	0.0019962079456339343	-0.0088635813511936841	-7.67503752540499E-05	0.00098442754821320027	0.83104762028581824	-0.0067003415406877691	-0.00021769207311746558	0.0090235100822007933	0.0036265384645211805	0.81003478321667488	0.38697337555804351	0.00092228637193653108	0.88318821429579186	0.00015352597076673195	0.012646690634433492	0.52544170445255711	-0.00060058503036583186	-0.000179233084540425	0.00090470307464160537	0.0062829336321761405	0.010975587864745002	0.012660943344860499	3.2928880271376278E-06	0.00094773341344151852	-0.68977200636502956	0.00028088161389673626	0.012695556603189004	-0.52643919755920743	0.00059294954634570962	0.00018015324596970769	-0.000930453346987419	0.0062852171801078289	-0.011030557667844963	0.012709395997815455	0.0047005953276235595	-0.0097586895210660489	0.011624001013175244	0.19107112874644858	0.96821085807168417
431	570	0.1	0	2022_09_22_16_19_38	0.83960506012380387	-0.0036166327472666755	0.0015119821637965103	-0.000651893379189758	0.0038389625103221661	0.82241841524145831	0.00069513479193850471	-0.0091969094292457827	0.0013466176961860982	0.00013102313115162214	0.83250056413356388	-0.0068712181891745485	0.00055178072169021321	0.0092181476237108081	0.0073138711461226431	0.81662515555806292	0.378004271376059	0.0017188718553042461	0.74539838012965054	-8.5382717725943243E-05	0.014145132876427024	0.45873469057090271	-0.00033842611693017883	0.0001373623756020367	0.001713374457824683	0.0085978584530426345	0.011232168718160351	0.014149180765273908	-2.2378504569509436E-06	0.0017135842858140322	-0.82557152447541382	-3.9527721432430878E-07	0.01418336409800664	-0.45970317517737175	0.00033050268812441551	-0.00013753279295938918	-0.0017080561569953068	0.00859926527021326	-0.011279204490970442	0.014187214284822837	0.004845484786938763	0.16868318978124805	0.01401515890993771	0.33535820615540995	0.972630102345557
432	569	0.1	0	2022_09_22_16_19_44	0.83549575468847148	-0.0040409084748710758	0.0013071488382012987	0.00013252467520136991	0.004069103497283599	0.8199733777149294	0.0011857914432727291	-0.0092691218187988932	0.0018068321536079237	0.00026791181314367979	0.82374061983304236	-0.0072859942211048563	0.00013668682483002374	0.0085963503398218625	0.0046381857232069158	0.81673939224665182	0.38717955059291276	0.0018782833149853895	0.78110751944636148	0.00013670491869798241	0.01310807749590299	0.49173559142346968	-0.00054646349746023974	1.6117892069801229E-05	0.0018782141584248932	0.0072636627240048567	0.010911503080258959	0.013119463327158428	-2.9992952837568834E-06	0.0018931003163022229	-0.792614641591874	0.00018529561327082158	0.01315965302106766	-0.49301841072003627	0.00052174039055489607	-2.7322085703530268E-05	-0.0018929031436437486	0.0072641135060371748	-0.010973109067456839	0.013169991673119295	0.005328833857662401	0.20894198396950336	0.011691028359532712	0.24739351803670229	0.9775506190946317
433	568	0.1	0	2022_09_22_16_19_47	0.83393615640643115	-0.0043809709245089994	0.0014733592535388803	0.0002590295451931997	0.0046308757467998351	0.81698510997110363	0.0015201593761508339	-0.0096683591578562277	0.0017694151899383423	0.000783134427480214	0.81990907745726926	-0.0077878442342626929	0.00059813927149199558	0.00892137466792518	0.0068663390810247563	0.8104321568939179	0.39612393800546358	0.0019687156844365446	0.7469658891791352	0.000489972497091267	0.014525273955413363	0.45216067741752036	-0.0004436833264122366	0.00015117547795712779	0.0019629028047794131	0.0089798023915875665	0.011416949351199208	0.01453204866403722	-4.5005118815246426E-06	0.0019726017334321727	-0.82712436728196981	0.00059281690734287013	0.014588100081888907	-0.45381943005809705	0.00041356736304930773	-0.00016442735534994831	-0.0019657368195036269	0.0089805535326800325	-0.011496187291701338	0.014593961147097339	0.0059445828526900248	0.18248637811421511	0.013499566732307358	0.32797958586904191	0.971815588841002
434	567	0.1	0	2022_09_22_16_19_53	0.84043804801982858	-0.0046982654040066147	0.0012941514646102141	-3.0265956600797E-06	0.0042930281895013781	0.82271256912967783	0.00054154114002389719	-0.0091436414070971347	0.0014988263551913162	0.0011444092594466433	0.82912092149942529	-0.0072634353236508348	-0.00032724963762949217	0.0093995557070362043	0.0061091619976600562	0.82261910164994845	0.375707192500608	0.0016890915983685429	0.85836248053107289	-0.00022882406262716618	0.01386881149398589	0.47398955270644128	0.00037406420510696431	-0.00024561293143929947	0.0016711387481561765	0.00809003455477343	0.01126478020905366	0.01387385513421765	7.4783435407182814E-07	0.0016850730919225291	-0.711035725611832	-0.00021709260782895538	0.013916129881076322	-0.47519738110656179	-0.00040108356034270729	0.00024968942126901922	-0.0016664712772885388	0.0080903082432930845	-0.011322790442090204	0.013921908593629052	0.0054104521207502263	0.16794992454603386	0.013338781645026932	0.2881670721159762	0.97879802513479286
435	566	0.1	0	2022_09_22_16_19_56	0.84100481178599407	-0.0044726043182337916	0.00088926886450149006	0.00054788306961080419	0.0032421734087141789	0.82248844097543483	0.00074419728691346167	-0.0097083654858362341	0.0021264129843668695	0.0016758646804716864	0.82696190116478974	-0.0056191046967162487	-0.00036761878375451664	0.0086764180791049049	0.0050248138957470325	0.82476876051149783	0.37552278563386854	0.0019527418670932004	0.980795057134888	8.0165174870828825E-05	0.012878972131241048	0.52375834011817535	0.00056928417850032626	-0.00074384326796880416	0.0018055187598571575	0.00643592632658861	0.011155571499300571	0.012891547914551393	2.4959020455153334E-06	0.0019450743317888815	-0.59312313931539207	5.8453142812542537E-05	0.012929418683916762	-0.5248813180545121	-0.00060731602592564455	0.00072967923853349288	-0.0018030203451534167	0.0064359663239696172	-0.011213750709764547	0.012943674140651175	0.0046102977956608785	0.29024197418197811	0.01192194651210471	0.26246799408938065	0.98069446090324186
436	565	0.1	0	2022_09_22_16_20_02	0.84131476513855941	-0.0045157102103722232	0.0015120995989203784	-0.00055529774527427519	0.0030409871210462297	0.82299897914824549	0.00044299561817245735	-0.0079183806284371383	0.0021698406491570286	0.0016770909262198669	0.828386128789852	-0.00707132379055946	7.4649425581669091E-05	0.0095684879300265459	0.0040806015868223213	0.82199308796137782	0.37586032080386633	0.0023760898659215129	0.97628493916716053	-0.00031190049890527673	0.012588294262590319	0.50242829237469988	0.00076548317386075269	-0.00088525248246998692	0.0022050240572872755	0.0067499601387266467	0.010625591304354112	0.012611546968196578	3.7648265686725672E-06	0.0023830914281240631	-0.59007224098669864	-0.00028639749230401844	0.012629395227827332	-0.503447945705608	-0.00080175144471516992	0.00090746031966897794	-0.0022035517972184503	0.0067502452027586564	-0.010674072021646731	0.012654818418285212	0.0044403686779989357	0.30987500744077517	0.012364305021970983	0.20155438621956384	0.97703394974412527
437	564	0.1	0	2022_09_22_16_20_07	0.84578893851031789	-0.0040668990719585881	0.0013576275589722057	0.00069092711318194107	0.0045018108734243495	0.82969136972813606	0.0004583394557508522	-0.0085793371743491924	0.0022387952974550797	3.7005524004319179E-05	0.83239982438197557	-0.0066722995685184975	-9.6899617793076416E-05	0.00870581147305437	0.0051370468171033964	0.82946158707297435	0.36221389818928357	0.0021574397228004936	0.72576966057291137	0.00032714858798295842	0.012609363401917602	0.48611900970048649	-0.00024296030815630426	0.00025668036214969783	0.0021421160914395303	0.0071047711127188466	0.01041721041534128	0.012611703894119877	-6.838954680155666E-06	0.0021567125195743235	-0.84508592216341138	0.00033113222289357582	0.01266313999343105	-0.48756157137645972	0.000206108972560629	-0.00025684762233131776	-0.0021413636288569429	0.0071048588713230271	-0.010482179874044111	0.012664817227335061	0.0059444776199010967	0.23074662327915319	0.011951483203337302	0.26654338487600132	0.98069571415050572
438	563	0.1	0	2022_09_22_16_20_11	0.84850014462362955	-0.0047242337736250377	0.0014568583419509165	0.00022778316122528327	0.00392610516484703	0.83131606970629579	0.00084088749806818935	-0.009303505876479207	0.0024092065124059325	0.0019823151438250748	0.83440134091364382	-0.0045747876388417159	-0.000173088708995258	0.0094897547492082349	0.0070451390198673636	0.83125382514796575	0.35734907987864695	0.002344402384824495	0.88812373121614863	-6.8111017361333114E-08	0.013271980946283729	0.509095638308855	0.00068330270692184571	-0.000478278784003834	0.002295097371952352	0.0069665467044914128	0.011296579360702875	0.013289559090797749	-2.9049690719020275E-07	0.0023144936557909861	-0.68072246711420481	1.2348350668891173E-05	0.013322023605968509	-0.51025414631959964	-0.00072818691627176823	0.00048101079644841273	-0.0022639588106670109	0.0069665226186976488	-0.011355345682151479	0.013341910250897791	0.0054288296580934248	0.27519349338822213	0.013929317908587461	0.31930780436427852	0.97967434704054912
439	562	0.1	0	2022_09_22_16_20_14	0.84510015027258312	-0.0038449932802283944	0.0012837527168121916	-0.00015984383771582686	0.00395984377050077	0.82823629199101612	0.00013898771370102436	-0.008867347050770389	0.0022597500895520707	0.0017646965831130896	0.82890057463059807	-0.005062737209872565	-0.00052793365132406843	0.009144757586032547	0.006377552898465041	0.82789846575505621	0.36654726795186665	0.0021149524000359477	0.769675233123827	-0.00043921447375358156	0.01287430682113061	0.50264422965000266	0.00098218379952899355	6.649553803942743E-05	0.0021139068091660671	0.006898628896547734	0.010869990592099275	0.012911717977893854	-5.5181220862253942E-06	0.0020948841114800786	-0.80043391176261292	-0.00042484014762586911	0.012911300452287031	-0.50355515196509415	-0.001029649727233978	-6.2986806599003636E-05	-0.0020939369863312838	0.0068985799285341681	-0.010913811173868311	0.012952291609210329	0.00539493213842953	0.25928571142433904	0.013192496498257354	0.30448939450950258	0.97964538935180812
[truncated: 162 more rows]
[truncated: 38 more columns]
