# Supplementary material for: Metasurface analogues of molecular diastereomers from hierarchical multiscale chiral interactions with biomolecules
Source: Nat Commun. 2026 Apr 22;17:5541. doi: 10.1038/s41467-026-72200-6 (PMC13287669; doi:10.1038/s41467-026-72200-6)
Supplement: Supplementary file 3 — Supplementary Data 1 (Raw data) [file 41467_2026_72200_MOESM3_ESM.zip › Raw_Data/MMP/Antstrept/Mueller_ AntiSt_LH_Resol1nm_2022_09_22_16_34_21.csv]

HINDS Mueller polarimeter
Filename	Mueller_ AntiSt_LH_Resol1nm_2022_09_22_16_34_21
Mode	Mueller
Integration	0.01
Integration cycles	16
Repeats	1
Repeat Delay	0
Start time	2022_09_22_16_34_21
Total samples	602
PARAMETERS
Wavelength	700	400	301
X	1.89	1.99	2
Y	2.32	10	1
Temperature	27	200	1	100	0	25	False	False
Notes	S42216 AntiSt_LH_Resol1nm
DATA
#	Wavelength	X	Y	Time	M00	M01	M02	M03	M10	M11	M12	M13	M20	M21	M22	M23	M30	M31	M32	M33	A	LDabs	LDang	CD	LRabs	LRang	CR	LD	LDp	LR	LRp	TR	A	LDabsA	LDangA	CDA	LRabsA	LRangA	CRA	LDA	LDpA	LRA	LRpA	TRA	N	NAngle	S	SAngle	C
0	700	1.89	2.32	2022_09_22_16_34_25	0.33482378979420852	-0.0017652377548405581	-0.0013887134201959997	-0.00047472370483381737	-0.0072472716127056904	0.27658334309207827	-0.00023261316995761957	-0.0019360668927807633	-0.00099665882535931744	0.0012273679383058029	0.28012128025018512	-0.007130090169471642	-0.00050646316249852317	-0.0021037994041959158	0.0069718893174406564	0.28908543921262581	2.4462746952728396	0.015284809670433898	-1.4429442156426777	-0.0016358835476059513	0.024764469299198809	-0.00627065941574173	0.0025560243476533016	-0.014787830487022702	-0.0038659379390351711	0.024762521788934948	-0.00031057096368200272	0.024896027798360865	-0.00033443990621443722	0	0	0	0	0	0	0	0	0	0	0	0.021848751699288224	-1.502463980930528	0.021749919820222126	0.93193101621490659	0.86339575628812193
1	699	1.89	2.32	2022_09_22_16_34_28	0.33088884305819372	-0.0025099795978229069	-0.0006358279071821361	0.00056295903568400515	-0.0076723658896661866	0.27226866137112771	-0.001762930216420046	-0.0030958300499341184	-0.0011841785015501225	0.0023027091160541936	0.27618771913385609	-0.0055268359764471349	-0.00053468423295372316	0.0021566810736743376	0.006156978477093334	0.28434123571169673	2.4754202305921891	0.017206313490660315	-1.4836305351097323	8.1139652543392622E-05	0.022853976574578459	0.21210306489851383	0.0073946860550980773	-0.016945512161069615	-0.002984433202120784	0.020828332073189557	0.00940663746087433	0.02402052512175458	-0.00038699290026325724	0	0	0	0	0	0	0	0	0	0	0	0.023461694844996356	-1.4942288403104596	0.019715914989323641	0.61693498310772721	0.85932554595589483
2	698	1.89	2.32	2022_09_22_16_34_34	0.33009190505603458	-0.0031878708715922834	-0.00072770795851190664	0.00039945040797528293	-0.00905089686742239	0.27228773348473656	0.00063421132765278823	-0.0013712347082092654	-0.00095732131448962425	0.0013591086792987682	0.27623891748429114	-0.0066532308919070842	-0.0014115456804696738	-0.00092168459223402623	0.005578523714283073	0.2875077538118565	2.47107907470358	0.020570520361807138	-1.5030812017680333	-0.0016765501073636108	0.021701615635076946	0.01710982459074218	0.0012874414448518631	-0.020382162936315996	-0.0027773624165723411	0.021688910748343854	0.00074247674912462035	0.021739770620835409	-0.00054166637503614179	0	0	0	0	0	0	0	0	0	0	0	0.027572273878830749	-1.5181067923619749	0.01712902202445497	0.86726863252945507	0.870993045900507
3	697	1.89	2.32	2022_09_22_16_34_39	0.32881912743341424	-0.0045695297780211624	-0.00067031512976745589	-0.00022409244298106647	-0.0093182518409518685	0.2724419846587367	0.00053999534912270821	-0.000667387269188365	-0.00010333128641844096	0.0015359070606681808	0.27438844020069875	-0.0096617543071209552	-0.0014422107742989227	0.0026399566251086551	0.0055834693063536427	0.28585222596801696	2.4789245941569642	0.023201963137164584	-1.543393375616759	-0.0026704701693392044	0.027824573055935685	0.10623469902998893	0.0019083486760556588	-0.023167126141678169	-0.0012709680381175206	0.027198886411359386	0.0058674904113318995	0.027889938336513143	-0.00054598231527074688	0	0	0	0	0	0	0	0	0	0	0	0.028340275771068967	-1.5652519901002078	0.018782737690647377	0.56456550333770006	0.86932967737985967
4	696	1.89	2.32	2022_09_22_16_34_42	0.32976647351707589	-0.0063362406042910876	5.454151443535254E-06	-0.00042775628460963019	-0.010976141410996752	0.27632717014574631	2.7029341557630223E-05	-6.2093819225639681E-05	0.00024727415780054961	0.00037960869754397617	0.27689242535471359	-0.0075277093052110756	-0.0014248318602499038	-0.00017363617088247317	0.0074164655338479343	0.28514744411752474	2.4672394310229628	0.028648996526587429	1.5636631009540964	-0.00302998939559174	0.026585449463861717	-0.0041519285560025375	0.00063536083269306323	-0.028646081087361573	0.00040870566025455452	0.026584532882016662	-0.00022075923654561733	0.026593040566720943	-0.00071750726291647748	0	0	0	0	0	0	0	0	0	0	0	0.033293033939277822	1.5595340658322208	0.022496216135284654	0.79710215199188306	0.86469507065508078
5	695	1.89	2.32	2022_09_22_16_34_45	0.33035500862670086	-0.0078746882320593556	-0.00026228196755070357	-0.00089930747155675882	-0.012784313659165845	0.27668621789093262	-0.0015192423336461477	-0.00040385110510853629	0.000912272492494321	1.2850281404860596E-05	0.27771752969692165	-0.00825828063726136	-0.00097783138622553373	0.0013808406816201624	0.0092368883638938	0.28576259245266772	2.4631713223165681	0.034143378944123878	1.5555724914444284	-0.003041839681166694	0.031211060571954989	0.051735230264110157	0.0028174239085705811	-0.034127553675205	0.0010394257395522424	0.031044134646606991	0.0032236634547636424	0.031337967060848543	-0.00093663666119026554	0	0	0	0	0	0	0	0	0	0	0	0.038797116135126229	1.5351773339073729	0.028271193508867119	0.71120163121646818	0.86501667899813106
6	694	1.89	2.32	2022_09_22_16_34_48	0.33048102868355728	-0.010132104444634981	0.00046917733607295314	-0.00014900110895098442	-0.014954233866189375	0.27926005641695828	-0.00082340296771564534	0.0011590680117484226	0.0013870931196753296	0.00042784336342096	0.27797021043403841	-0.011633890364959666	-0.00098858094844077381	0.0017608595802722778	0.010161266365497391	0.28735215952767235	2.4551488418344944	0.041366947558126747	1.5341864684321909	-0.0017628927145613622	0.038559676545550994	0.013686965560317541	0.002366738906779498	-0.041256110361071921	0.0030261705424285794	0.038545230445865039	0.0010553981109867514	0.0386322418240306	-0.0012347440139324592	0	0	0	0	0	0	0	0	0	0	0	0.045444141438527652	1.5245507110292351	0.031205145830333222	0.69960450805760832	0.86949668691215021
7	693	1.89	2.32	2022_09_22_16_34_52	0.33161384489569234	-0.013692837178957881	0.00077628945588194482	-0.0010382568156322184	-0.018344765829387856	0.28199165372563539	-0.0010473205524759795	0.00038424857162650114	0.0013856082167629097	0.00024849548673576926	0.28013887099172918	-0.009233096942912156	-0.00099895934756227042	0.0026838077936704656	0.010754620608772678	0.28623266695682587	2.4472813506548339	0.052479954560981125	1.5371918456357117	-0.0031756423506246268	0.035520427315909466	0.057612507902837895	0.0024080834467510815	-0.052361472022202094	0.0035244685260036827	0.035284889207959247	0.0040837911659202444	0.0356019609374445	-0.0017345903783603611	0	0	0	0	0	0	0	0	0	0	0	0.055477237288842379	1.533102135380964	0.033425729035132079	0.66312095941920335	0.86315053295455468
8	692	1.89	2.32	2022_09_22_16_34_57	0.33273181586216044	-0.016456167617762422	0.0009758973899891306	-0.0010367645193140207	-0.021132143208433405	0.28561086367126742	-0.0011400187170439271	0.0010098348169012489	0.00084879684505620532	0.0003483112522310425	0.28048206609645643	-0.013502537430057665	-0.00071173269295016878	0.0029365458681020985	0.0099276990719033113	0.29198678220317159	2.4289542063638421	0.0610421811165991	1.5465477938203807	-0.002579218843611274	0.04106358119733497	0.041446293618084384	0.0027620944915727526	-0.06097041063592451	0.0029592063730721416	0.040922584309832789	0.0033999697285048746	0.0411563709130251	-0.0022141424320194832	0	0	0	0	0	0	0	0	0	0	0	0.063562249779907348	1.5507240412292347	0.031114844323297284	0.6416017186245635	0.8775439206094191
9	691	1.89	2.32	2022_09_22_16_35_00	0.33586989738674145	-0.020840549056249061	0.0011353893105608567	-0.0012427748399234028	-0.025140044023768248	0.28987001763814418	-0.0014346199165331027	0.0029493842473306544	0.0019570606053020269	-0.000682582735006607	0.28303951406940453	-0.014037307807108407	-0.0015103531359418017	0.00063894888861231087	0.010994256051361211	0.29032754244037529	2.4159294212259694	0.073884890261428679	1.5378667154690433	-0.0042174413944610347	0.043803277462182717	-0.044684738803289291	0.00146831164267175	-0.073724712634611819	0.0048624845385118942	0.043628467582155037	-0.0039094670815613165	0.043827879888365236	-0.0029599551339826663	0	0	0	0	0	0	0	0	0	0	0	0.075076999076794687	1.5319514938601588	0.032788908019361809	0.75637250757437136	0.86440477309603647
10	690	1.89	2.32	2022_09_22_16_35_04	0.33624068637617632	-0.0251192234369938	0.0011060854778778149	-0.0020842837804777637	-0.028938290845929658	0.29202224927129694	-0.0024445353366541124	4.861400519367001E-05	0.0017931102510319527	0.00050110121076286712	0.28419967216441738	-0.01020403296698426	-0.00024551537652964923	-0.0019177426682856933	0.011371137647296947	0.29456179957832107	2.403628831279363	0.086522745679128266	1.544088382410713	-0.0038800394218712047	0.037376063442561225	-0.042366466206979488	0.0050974617357940743	-0.086399339203484526	0.0046194918612689744	0.037241969802741845	-0.0031631951685007426	0.037722065619611105	-0.0037199494029191353	0	0	0	0	0	0	0	0	0	0	0	0.086229276406298558	1.5398542665945707	0.034296020559439894	0.86893706855192632	0.876044486920818
11	689	1.89	2.32	2022_09_22_16_35_07	0.33906660623814261	-0.029606886480162631	0.00082751759968648531	-0.001763917881754057	-0.033317437949463811	0.29662974400853281	-0.00090000388458566873	0.0015153216490662814	0.0017708237998023285	-0.00018958905441440624	0.28595349261161729	-0.0097725403937148955	0.00034799027165181509	-0.0016029895037274011	0.012163880321360019	0.29693474413257426	2.3857212153511025	0.099548024664813731	1.5499403322405303	-0.0022951270597998024	0.037946567729943745	-0.066896897941502692	0.0012940166896673708	-0.099461435912402224	0.00415114212108753	0.037607437497491535	-0.0050618817998325221	0.037968624964256285	-0.0047766537116386053	0	0	0	0	0	0	0	0	0	0	0	0.098400915461211352	1.5442462790482008	0.036184774996675176	0.85091202204699823	0.87574163503445357
12	688	1.89	2.32	2022_09_22_16_35_10	0.34182585968786316	-0.034098621840197657	0.00051431323636757207	-0.0016760941045250854	-0.037638937985321717	0.30165987015259654	-0.00048402303417217321	0.00149007800151278	0.0011370536264456745	-1.7399764540546422E-05	0.28952214135692533	-0.012682355557164954	-0.00058203783239887648	-0.0022533615573975588	0.010596639341954345	0.29699102414386619	2.3682154238513768	0.1121296750165959	1.5591810289407602	-0.0036567166442123579	0.040139041048403837	-0.076933544436602219	0.000801084670813363	-0.11209942039467788	0.0026046048653661125	0.039664830213794716	-0.0061517363724631416	0.040147034173588218	-0.005923826171168026	0	0	0	0	0	0	0	0	0	0	0	0.11016167418022635	1.5556961674982746	0.031693265136761059	0.89016199437177246	0.86883720387644836
13	687	1.89	2.32	2022_09_22_16_35_15	0.34469862287099895	-0.038642415424069265	0.00016910165029768319	-0.0013769189228372734	-0.041624306263191781	0.30569689432625119	-0.00051154761690117608	0.0030376571610862472	0.0012006093781312685	-0.00047097545469957719	0.29023737916010972	-0.00798754901302085	0.00030967063856900644	-0.0043197095100678306	0.0091624097862988557	0.29941918584307775	2.3538090617950131	0.12422215223516375	1.562355252826787	-0.0018499985464868821	0.03145299131992816	-0.1961356571067929	0.00014838454853579209	-0.12420445056915817	0.00209703713599516	0.029063921097798928	-0.012024107176518119	0.031453341331974895	-0.0069697574282095538	0	0	0	0	0	0	0	0	0	0	0	0.12080587231365776	1.5563783497325106	0.029386951803765191	1.0056761811774087	0.86864050499886469
14	686	1.89	2.32	2022_09_22_16_35_19	0.34742045932332732	-0.04272967868314112	0.00039771656676358344	-0.0026048054776322813	-0.04594084205156309	0.30944387108151322	0.00012744272099845421	0.0041633735845210676	0.00043114584949428516	0.00109977276013785	0.29277420352425931	-0.0088465577401770946	-0.00071587322154980249	-0.0026628251664229719	0.0061466676898011569	0.29842461379487811	2.3427504829444468	0.13598739668507684	1.5654278508440531	-0.00504280761268816	0.027689784974486192	-0.2062590134895553	0.0016254512733306793	-0.13597955830159048	0.0014600620838866689	0.025367005413674447	-0.01110131651093205	0.027737452726868297	-0.0083789457742617056	0	0	0	0	0	0	0	0	0	0	0	0.13223995272583833	1.5661040619903259	0.019281157631272056	0.98980202468322109	0.8589724807114737
15	685	1.89	2.32	2022_09_22_16_35_22	0.35106610706345887	-0.046766187308540846	-0.00061266981164816267	-0.0031773107126009787	-0.049444730326582226	0.31434118191339511	-0.00024206467432300421	0.0065232417608311524	-0.0002589520508067656	0.001386293981952852	0.29401751200412374	-0.0078289604874627	0.00096058832050776775	-0.0056818743834720371	0.0051473456610910372	0.30300406469549285	2.3212556224457455	0.1458034292867583	-1.5667428393970204	-0.0033710862021356846	0.029169095779534152	-0.36457459732603009	0.0027094244332568742	-0.14579863799066764	-0.0011820117786947896	0.021752605497652087	-0.019433484058684725	0.029294660423960651	-0.0093770726778708	0	0	0	0	0	0	0	0	0	0	0	0.1408435830722925	-1.5681777496320897	0.021838443939231893	1.2027571580879144	0.863096888588911
16	684	1.89	2.32	2022_09_22_16_35_25	0.35366001735809272	-0.05030420372126377	-8.6835979227205119E-05	-0.0027348953601212468	-0.053077626913291355	0.31804213809370985	0.00042103592756440283	0.0062940748471015722	-0.0012304458099434725	0.0014425712034143226	0.29535174798124225	-0.0060222700700935114	0.0013418986295904332	-0.0042993772997176	0.0045402344911629876	0.30359905873537807	2.31002988978521	0.15533372995663811	-1.5650802649546729	-0.0019164370721853708	0.024307782689228247	-0.37855571159965234	0.0015456151485311988	-0.15532357951651049	-0.0017757557320786759	0.017667455209586798	-0.016695188698663717	0.024356872242841721	-0.01072039713460202	0	0	0	0	0	0	0	0	0	0	0	0.1501212590971121	-1.5592074000052496	0.017680452939205289	1.1644768725328627	0.85844891657055411
17	683	1.89	2.32	2022_09_22_16_35_29	0.35634112175070948	-0.05399946448676176	-0.0017890793218281625	-0.0028734036383799163	-0.056548520153542031	0.32081451083862783	0.00037270308202326513	0.00757857360034955	-0.0016814486549604451	0.0012639525017165108	0.29780913352563154	-0.0034907173875299239	0.00093274208971391021	-0.0059601618523580256	0.0028941536672464031	0.30227512071388873	2.3015026151565849	0.16498927885810355	-1.5552439447161484	-0.0028117976143746137	0.023949982448544554	-0.55433181822893018	0.0014811347291948994	-0.16490947120518884	-0.0051311251146359226	0.010678293631233366	-0.021437716865626177	0.023995737525060973	-0.011898720445527993	0	0	0	0	0	0	0	0	0	0	0	0.15876223594202707	-1.555933397017405	0.01859364819702683	1.3447724842281663	0.84827459494095536
18	682	1.89	2.32	2022_09_22_16_35_32	0.35770307655629191	-0.056769002196097	-0.002071039396735478	-0.0044959109559210468	-0.058798290441489882	0.3240310230763338	0.00064531204863308572	0.0049997307859375771	-0.0015875263356340947	0.0021248142190841732	0.29670591000600155	-0.0030186910587669804	0.00071269736101447058	-0.0053371428690163715	0.0025659497707855982	0.30602844530204959	2.2914850353426086	0.17143420650220023	-1.5554812575031491	-0.0058444128653598847	0.01840757688454539	-0.52008993780168622	0.0024732249291095341	-0.17135379254130795	-0.0052502324471811555	0.0093154326705811967	-0.015876447994445049	0.018572983828949473	-0.012641515661439033	0	0	0	0	0	0	0	0	0	0	0	0.16443727109557546	-1.5572998395941555	0.016555420108764946	1.3467226446377274	0.85553763822294027
19	681	1.89	2.32	2022_09_22_16_35_35	0.35994007621550766	-0.059018993894545374	-0.0018402133852241857	-0.0041538717268643673	-0.061284767582924109	0.32686946377755605	0.00077625860514039173	0.0067243713900225818	-0.00234793464844273	0.0014176883227071718	0.29693837702339609	0.0022710008153432847	0.0016264161833315308	-0.0066156268320481174	-0.0021762588512904539	0.30936586433899832	2.2791206776158	0.17729003735151044	-1.5533888022319875	-0.0038445728646539111	0.0216364912056583	-0.95687380136448452	0.0009814610278444276	-0.17718260267187166	-0.0061711145283187031	-0.0072756588656869049	-0.020376519324032762	0.021658739978163696	-0.013726172054459423	0	0	0	0	0	0	0	0	0	0	0	0.17038871756262103	-1.5516497510194365	0.019348727109978009	-1.4118928354210518	0.859492689982571
20	680	1.89	2.32	2022_09_22_16_35_39	0.36166296430640127	-0.060838205346293375	-0.0028246155787569937	-0.0044945049843145447	-0.063158065868122962	0.32873884766912981	0.0005117906098896668	0.007347153496347872	-0.0030634012145508483	0.0023645024682877108	0.3004053805986831	0.0036834671456815208	0.0017372500273985347	-0.0082267370584462561	-0.002303502159517014	0.30747955134306443	2.2718718929247128	0.18197835029246759	-1.5470957980401965	-0.004333020556401581	0.025771649137021353	-0.97966252829257661	0.0029973527603244232	-0.18177394860751248	-0.0086227363871017	-0.009763002016551248	-0.023850821597306657	0.025945366114425095	-0.014472919446251422	0	0	0	0	0	0	0	0	0	0	0	0.17483768492607787	-1.5465634578223479	0.023621840624561304	-1.4342910857308948	0.85018257795002594
21	679	1.89	2.32	2022_09_22_16_35_42	0.36199981388423652	-0.061779073773402908	-0.0026848288021024819	-0.004964274428015612	-0.0641763584001029	0.33014301242097049	0.00032770192385143476	0.006340835988937696	-0.0033762048653117466	0.0038335134440738968	0.29848185496278823	0.0068013123372303273	0.0011470101020563082	-0.00636792181901645	-0.0037944538554397647	0.3051332076833696	2.2767670144629815	0.1844113196442119	-1.5471139227564963	-0.0058225893742778253	0.026029401003331929	-1.152796645109381	0.0056155393609744536	-0.18420450182711445	-0.0087313412225319843	-0.017451061105503464	-0.01931295375866264	0.026628255648970148	-0.014991830426462127	0	0	0	0	0	0	0	0	0	0	0	0.17752800598413276	-1.5445164363469373	0.020477117206959775	-1.3021077096608262	0.84290984685684889
22	678	1.89	2.32	2022_09_22_16_35_45	0.35989758846291631	-0.061493207157635954	-0.0034056769703426919	-0.0055632498834887753	-0.063691761480498779	0.32837962080850058	0.0011273205521861718	0.0071447478312565245	-0.0045067534086915438	0.0027768774028456879	0.29582157317733482	0.0053324743014800365	0.0021432581088735797	-0.00515384389044662	-0.0067919258022214879	0.30578739183607634	2.2857197284238788	0.1844850685558202	-1.5389081529119359	-0.0049756794515179986	0.027223984561587568	-1.1986128552931972	0.002485437467446755	-0.18411000634717006	-0.011757809442692922	-0.020023702087596181	-0.01844442165308402	0.027337204224538881	-0.014939729901518243	0	0	0	0	0	0	0	0	0	0	0	0.17741438316308417	-1.5354757897782585	0.023690021591536787	-1.1099589445417843	0.8496511275389792
23	677	1.89	2.32	2022_09_22_16_35_51	0.35845585143251385	-0.060813984947405579	-0.0039974264380862245	-0.00626485085624706	-0.062811213373222041	0.32708339961126681	0.0012604877954904676	0.0088777845122199068	-0.0051527601489001562	0.0031091823778145733	0.29549886436971523	0.008268535152608324	0.0026118942711720492	-0.007882674203817842	-0.0052320596268364706	0.30497844892941417	2.2911038805725488	0.18305547465625363	-1.5334944667758861	-0.0054567211106859963	0.033861420387130074	-1.1448976523263412	0.0029097951303859561	-0.18254629358050767	-0.013643954765588178	-0.022302207161295474	-0.025479547609182723	0.033986213356812289	-0.014620893950378458	0	0	0	0	0	0	0	0	0	0	0	0.17581583279686094	-1.5298701352719668	0.026393837079979204	-1.2778088785721546	0.85081174630185152
24	676	1.89	2.32	2022_09_22_16_35_54	0.35636327318248862	-0.059336382402812658	-0.00463395699711089	-0.0067873748475041915	-0.061693615537811206	0.32585287186670819	4.9980654483047706E-05	0.0080935273811588628	-0.00561453342373746	0.0030036765706821411	0.29382748384352986	0.010435801211207383	0.0026633334102255605	-0.0085752694622903275	-0.0088134114394941617	0.3057443170205883	2.2966957051026275	0.180228813815328	-1.5271961577309456	-0.0064152466873427152	0.040729841916162565	-1.2359519361177007	0.0047661753573573174	-0.17954402705529737	-0.01569610391297168	-0.031932802543312246	-0.025282724225158648	0.041007760851486066	-0.014410064321500361	0	0	0	0	0	0	0	0	0	0	0	0.17383544691879679	-1.5254179705715225	0.034506381928447814	-1.1712500583646952	0.85795686600964893
25	675	1.89	2.32	2022_09_22_16_35_57	0.35417100160414788	-0.057322902049658481	-0.0059125424428831076	-0.00756388648159988	-0.060331778140724594	0.32299790387909483	0.0016478914638091014	0.010134222016108979	-0.0069394384409765556	0.0036880234410708447	0.28998009009476033	0.011338227253654003	0.0028703272565362759	-0.0072999260337988934	-0.0081900779224316489	0.30408554536097815	2.3128649666186347	0.17683381328197395	-1.5151623798688165	-0.0068514152137148145	0.042021176682934189	-1.2293170065539105	0.0032733873262778203	-0.17574029275806885	-0.019635351312168592	-0.032596202662200494	-0.026519179131774144	0.042148479858782666	-0.014196391745892508	0	0	0	0	0	0	0	0	0	0	0	0.17146959545621521	-1.5135373115404947	0.030977006675809854	-1.1493957044426697	0.85858397210297421
26	674	1.89	2.32	2022_09_22_16_36_00	0.3505704381837208	-0.054976152258168723	-0.0072746769325134691	-0.0077975965211587242	-0.057250989883530237	0.31910854843546421	0.0022423752128303783	0.0096798200322176075	-0.0081484254650296371	0.0047889120441838105	0.29023399552094659	0.01027901324610611	0.0033695386738907861	-0.0063284331543698117	-0.010485486984958064	0.30124247995658959	2.3272641775168985	0.1709976066824013	-1.5014789053546489	-0.00647686110747322	0.042443115295150984	-1.2650457284427057	0.0040580348688405293	-0.16935698240904606	-0.023630361834116639	-0.034751875620643406	-0.024366476495480627	0.042636670636368931	-0.012921594341543805	0	0	0	0	0	0	0	0	0	0	0	0.16495389029302976	-1.5001070423798468	0.034935131386668726	-1.0569081326041043	0.859292305184956
27	673	1.89	2.32	2022_09_22_16_36_06	0.34680933773078609	-0.051873358134534191	-0.007188275373230169	-0.00798113246203034	-0.054703029753563469	0.31530417628224733	0.001491366621452616	0.010795237477948166	-0.0087775190097186782	0.0039110197412007735	0.28949371575008931	0.010856125933517537	0.0033976095027807292	-0.0077629997468457871	-0.010236491467677395	0.29830592963739172	2.3435636994611166	0.16450580944487322	-1.4948376127280196	-0.0068671892378129543	0.0457826796905036	-1.2294944885579107	0.0038205779742357892	-0.16261115056959274	-0.024895281712528906	-0.03552428794233544	-0.0288804211505527	0.045941817287744144	-0.012298336512050229	0	0	0	0	0	0	0	0	0	0	0	0.15974992130183685	-1.4912456036242285	0.037043915114237054	-1.1098148773953767	0.86014388075373682
28	672	1.89	2.32	2022_09_22_16_36_11	0.34300008671241344	-0.049074599307696157	-0.0088486066738401089	-0.00764405074695789	-0.051485240303893828	0.31070786749399643	0.0043066976611161305	0.0083706812294656388	-0.010642691419429421	0.0060063031224150088	0.286335109242203	0.013553146929615918	0.0031835988529348345	-0.0065877786150963435	-0.0096294681191166076	0.29421942833389059	2.3679155602160775	0.15805332602169517	-1.474605254741159	-0.0068388310114799421	0.045805686404622056	-1.3044829667064704	0.0027316351208511516	-0.15513748875052016	-0.03021942174665971	-0.039460508702500639	-0.023260033532616617	0.04588706503397276	-0.01122503807485507	0	0	0	0	0	0	0	0	0	0	0	0.15327613545656849	-1.4688751350973452	0.034015392575678351	-1.0853948043429049	0.85778237304230553
29	671	1.89	2.32	2022_09_22_16_36_15	0.34118419766171593	-0.0459342166734852	-0.0093223145191355071	-0.0086040437990718421	-0.048795599149141076	0.3094872064762782	0.0045044971620513937	0.0095839139144764367	-0.011442353910249555	0.0074240023264822161	0.28420194248306035	0.010928217358270613	0.0031584215053148726	-0.0072889183036590633	-0.011101876403289634	0.2969045682633753	2.3705476147628555	0.15019847570972389	-1.462269933634363	-0.008450573074337735	0.045650250329427565	-1.2641977153466835	0.004710223481461313	-0.1466742756574928	-0.03234561741371355	-0.03733333378398225	-0.026271040019633242	0.045892608995182556	-0.010447940026218948	0	0	0	0	0	0	0	0	0	0	0	0.14689788613066435	-1.4556293686576156	0.0389256387950576	-1.075880585261537	0.87021781869791093
30	670	1.89	2.32	2022_09_22_16_36_20	0.338028717759386	-0.043150567460984189	-0.010335403884396886	-0.0078286590415836462	-0.046632126045600665	0.30620342477350193	0.0062372388869877888	0.0075557935568932562	-0.013068256076904242	0.0067730052299590313	0.28121397676561172	0.012881549314317179	0.0029757386722209125	-0.0079081955463960411	-0.009313109265804885	0.29337712467660843	2.3911235615451729	0.14499816121862616	-1.4423019934850205	-0.0078293620455384579	0.045151066267561865	-1.2862711679779477	0.000799890333380935	-0.14023638543307623	-0.036854076537723532	-0.038035848550160137	-0.024328851394322819	0.045158151087519069	-0.01016847000037021	0	0	0	0	0	0	0	0	0	0	0	0.14326786786758014	-1.4341800195267243	0.036144136075806958	-1.1373973847459427	0.867905918234553
31	669	1.89	2.32	2022_09_22_16_36_25	0.33504818572420725	-0.041064241240617909	-0.011267955697449587	-0.0071842502428896412	-0.044923186532194792	0.30114945124559944	0.0055185977445719762	0.0078634695311595275	-0.01384354452417467	0.00959547721585297	0.27890268189584583	0.01038449934983918	0.0020946428877079743	-0.00502663487919938	-0.0090148337960633748	0.28785812190977694	2.4173389297175212	0.14149851423899065	-1.4285941867259089	-0.0079931458199542851	0.039432459592647406	-1.2964951231408606	0.0068632915684394141	-0.13581437366560623	-0.039702461355197213	-0.033645911490483849	-0.020563839853011343	0.040025287515259425	-0.009824149725300383	0	0	0	0	0	0	0	0	0	0	0	0.14030171041980674	-1.4213331113157448	0.030806150328757016	-1.0397263276703102	0.85915439681480765
32	668	1.89	2.32	2022_09_22_16_36_29	0.33326981567222586	-0.039108615541058045	-0.011679926604959638	-0.00683917405434546	-0.042715598253156274	0.29911009333146871	0.00697341537651149	0.0060802407833537237	-0.013933874644122064	0.0098726494283788244	0.27775867508462182	0.011411115948511911	0.0012565510977641495	-0.002273710563037273	-0.010658780715124494	0.28957416614946119	2.4218208995253696	0.13600641512075587	-1.4192315980147956	-0.0086891296590421857	0.040524956267289	-1.4091552771173725	0.0048301382344018619	-0.12980547390823105	-0.040599062765769842	-0.03842567715650895	-0.0128739821162464	0.040811791382260057	-0.0090254825087775267	0	0	0	0	0	0	0	0	0	0	0	0.13481803683349283	-1.4131373974571573	0.032702015514689507	-0.89048215869642167	0.86888806766184978
33	667	1.89	2.32	2022_09_22_16_36_32	0.33132858757157818	-0.03762845361838895	-0.01216059087034581	-0.00618646457517128	-0.040962473371929681	0.29794612790919495	0.0088583158969417868	0.0054778977927603676	-0.01416525431299083	0.010018010812649449	0.27601808009446094	0.012971209893478186	0.00035283461083634565	-0.00099942078561056683	-0.0087428001857120172	0.2837483991935002	2.43967695524311	0.13189949441374582	-1.4095505435736431	-0.0090143152963924576	0.039649702916596641	-1.4443667064603809	0.0018413781006579658	-0.12509990519811828	-0.041802994462401585	-0.038388884973841464	-0.0099192969428050452	0.0396924377518433	-0.0085065796779028	0	0	0	0	0	0	0	0	0	0	0	0.13081446895703047	-1.4043274863616719	0.026558947195525193	-0.842307919988787	0.85639576492083092
34	666	1.89	2.32	2022_09_22_16_36_35	0.33006814831501885	-0.036388982688446259	-0.012660169859729724	-0.0056857508423667725	-0.03984094125681064	0.29636057970170976	0.010111814864964762	0.00227102032242395	-0.014162094577267012	0.0096618777079612115	0.27221501332608738	0.013580925168671775	0.00058693311221442459	0.0026038639660151005	-0.010026684012757818	0.28296954836360527	2.4521459281145965	0.12910917075092437	-1.4010843309635732	-0.0077877066098819767	0.04236147941764834	1.5482652684516423	-0.00099477212315541783	-0.12174305364869599	-0.042986124043487325	-0.04231847720445911	0.0019082519612249062	0.042373157895404148	-0.0081563151057266886	0	0	0	0	0	0	0	0	0	0	0	0.12810432958843893	-1.4000283955928525	0.03138524954709971	-0.65835772374303292	0.85730643749828772
35	665	1.89	2.32	2022_09_22_16_36_39	0.32723773929585642	-0.035015233600998043	-0.012653875723276893	-0.00461887051411421	-0.038484537121284433	0.29247052598744178	0.01021207132663772	0.000707377492454665	-0.013841823952064247	0.0095848308448503623	0.26952407083962138	0.013078365340508073	-0.0016687104780801728	0.0048025550941093393	-0.014773607940704713	0.27678880186089655	2.4783210124083728	0.12608303871022156	-1.397528892613189	-0.010004685453340576	0.051677151158664836	1.4895782098147228	-0.0013269264454793608	-0.11858806486828191	-0.042822932188249216	-0.050996884386905209	0.0083573760657348374	0.051694184253813377	-0.0077846216680447422	0	0	0	0	0	0	0	0	0	0	0	0.12497981921885977	-1.3981635803189652	0.047471931054382896	-0.62824754742370426	0.84583398741381455
36	664	1.89	2.32	2022_09_22_16_36_44	0.32731965858101758	-0.034488010411639083	-0.012262477436840205	-0.0029078759049032039	-0.03721817376507882	0.29126535527847636	0.010941014367227558	0.00087483065278598211	-0.012726975439925591	0.010443693235401093	0.2668893645943104	0.017116183284994986	-0.0022671704424554115	0.0072483863501898648	-0.012505931553958755	0.27649160561381836	2.4852389528985555	0.122634947827394	-1.4038217801553785	-0.0076417589419096252	0.056073895510061221	1.460191747764906	-0.001264481751067522	-0.1158600161640394	-0.04019685414427572	-0.054707535152985244	0.012303144116775513	0.056088150903484478	-0.0070511327483097231	0	0	0	0	0	0	0	0	0	0	0	0.12017017635271855	-1.4060509670132624	0.044160708593817641	-0.5227574920038	0.84471432853270456
37	663	1.89	2.32	2022_09_22_16_36_49	0.32737513032093218	-0.0327460671668398	-0.011605871287759473	-0.0012620365569984684	-0.036017773748879253	0.29163075297555258	0.012367245548592098	-0.0039077458380853552	-0.011168255303498549	0.010746285587521031	0.26689916555781412	0.019831397861306194	-0.0041894229363982549	0.0082910678341669257	-0.019595753711546118	0.27385898025842614	2.487220434530391	0.1167867021671902	-1.4133172518388044	-0.008603918547806455	0.076832489611060137	1.4203864714966956	-0.0030224414603424975	-0.11104188766709505	-0.03617779687068063	-0.073382244235373179	0.022765713053047625	0.076891915129061919	-0.0066608582681715245	0	0	0	0	0	0	0	0	0	0	0	0.11518757455339185	-1.4204587216874756	0.064994488153658561	-0.585265788043507	0.8365295799652126
38	662	1.89	2.32	2022_09_22_16_36_53	0.3268721783817824	-0.030757090152426968	-0.010400089921994342	0.0003384916290730003	-0.034328720639238836	0.29146879898219408	0.01289609964982491	-0.0042315900056151554	-0.0091196409965827972	0.010178038821334747	0.26185123042430158	0.020537208013872616	-0.0046815761939404061	0.010793542016715674	-0.019013761403216076	0.26969646654330459	2.50442530615235	0.109728212002886	-1.4278176269128726	-0.0065184889809911445	0.080043337834400721	1.3931228127431861	-0.0051570166399261784	-0.10527237236909265	-0.030951706336378178	-0.075042695037195323	0.02784833663302903	0.080209293428482972	-0.0060003897927208118	0	0	0	0	0	0	0	0	0	0	0	0.10866454334213999	-1.4409668924461105	0.066887774223709	-0.5272440906159348	0.82508235444958145
39	661	1.89	2.32	2022_09_22_16_36_56	0.32797631142886952	-0.028962858731686126	-0.0094636932448258267	0.0031906157080179957	-0.032808961793613478	0.29293191898872539	0.014008657040518025	-0.00605480754766574	-0.0068423117406802639	0.00946200453720559	0.26227666343794614	0.02930321717713039	-0.0053697214190326263	0.012167980656067074	-0.020447049889073518	0.27096003369687288	2.4945912350902182	0.10278294625000296	-1.4473673062824539	-0.0026366278307533384	0.099796486767340709	1.3994787344072417	-0.0086327160331613317	-0.099667078255743877	-0.025115882460993166	-0.09399557577397008	0.033528652016206341	0.10016916969413897	-0.0053130414623406745	0	0	0	0	0	0	0	0	0	0	0	0.10218680231022888	-1.4679947694495059	0.072547100166001632	-0.51699483940931434	0.82615732982788259
40	660	1.89	2.32	2022_09_22_16_36_59	0.33121839958801491	-0.027584542370151861	-0.007701939309492316	0.004557509240419616	-0.031526300288488553	0.294575931584536	0.014222081529410575	-0.007315416898800867	-0.0041715428185547963	0.0096170187892429954	0.26480175675061512	0.031573691435315493	-0.0062113471693250643	0.012320145651479209	-0.025615014822020631	0.27131820973871845	2.4792153358192723	0.0963608440758046	-1.4811279177297263	-0.0018496039808471839	0.11312799616915224	1.408791308479399	-0.00851869962458588	-0.094815428669768054	-0.017188564721047926	-0.10724153542164414	0.036016615577479927	0.11344827790910554	-0.0047362285162892617	0	0	0	0	0	0	0	0	0	0	0	0.0960124524826997	-1.505018711819716	0.08581602105143582	-0.56124268625248575	0.81915198574776293
41	659	1.89	2.32	2022_09_22_16_37_03	0.3328217052539198	-0.024799779436286494	-0.0059883081623041913	0.007268285844787851	-0.028688553683437475	0.29738954897297304	0.01349314753741469	-0.0081454767387567541	-0.0012674588687913318	0.0078388163560767117	0.26123484617276266	0.03633258809419921	-0.0066699529529991135	0.013797025181950227	-0.028367101861450198	0.26838316369687087	2.4811496739625145	0.08597033840132913	-1.5158877918422278	0.0020510189315322263	0.12882806680585682	1.4130565936798998	-0.010599743629244658	-0.085452467102925173	-0.0094220460019326883	-0.12247010837985004	0.039971781926280106	0.12926339529015948	-0.0037692282754284118	0	0	0	0	0	0	0	0	0	0	0	0.086282047462734074	-1.5487207071991824	0.0947787314686281	-0.55905434667018172	0.8063872020970303
42	658	1.89	2.32	2022_09_22_16_37_08	0.33436650626327225	-0.022145159175811262	-0.0040059221267981816	0.0094642362772321548	-0.025719005318239428	0.29887031452440782	0.011802143927948976	-0.0089388733897055039	0.00194851815312965	0.0072604264841438426	0.26167763116978027	0.040842912496182784	-0.00636318003367188	0.014279707452479955	-0.0351756679994178	0.2704984822861683	2.4677710206014178	0.076337109736194272	-1.5671897373514749	0.0062580567610123709	0.14861675183983478	1.4277978654988714	-0.00855155250591908	-0.076335123836816676	-0.00055062845334100281	-0.14258007069885079	0.041926869271789707	0.148862580851215	-0.0028812770771602693	0	0	0	0	0	0	0	0	0	0	0	0.07713904007422992	1.5329876547991954	0.11353899198984785	-0.59258382339144633	0.80898797343411011
43	657	1.89	2.32	2022_09_22_16_37_14	0.33841159102538088	-0.019573565469101221	-0.0021471689251124733	0.010634315620731933	-0.023313584870064533	0.30385989751785386	0.011268646028429764	-0.00798706297463872	0.0041485717288925611	0.0066795176467385215	0.26492118786840163	0.049195218771651089	-0.0067314741893359622	0.013252604280450293	-0.041952829138891409	0.27065976270442604	2.4422873200819049	0.06787405505181382	1.5229314602275386	0.007590316448737899	0.17333358512449867	1.4592818545906026	-0.00868381420660002	-0.067563287398001493	0.0064876455784594941	-0.16904045338661425	0.038338712171377486	0.17355097338040654	-0.0023952315149108109	0	0	0	0	0	0	0	0	0	0	0	0.069973431389460342	1.4827447211943945	0.13000815231370252	-0.63241166822034611	0.79979459889163951
44	656	1.89	2.32	2022_09_22_16_37_19	0.34199077990201543	-0.015841351352255135	-5.0527125092466516E-05	0.011567881103205113	-0.019807474361117287	0.307720575094489	0.00998857626879472	-0.0090451417652047672	0.0068245013562897756	0.0064541896821771168	0.26790519800429341	0.055534088629964111	-0.0069503560280343062	0.012403976699338673	-0.0454002639424488	0.27017724095050116	2.422294648299061	0.057513544105262542	1.4449189289780577	0.0086582196819805415	0.18964084525234581	1.4684615165834514	-0.0066827110419323404	-0.055700532390050683	0.014326843581644034	-0.18568269671201138	0.038543304603774885	0.18975855399663577	-0.0019079113465155161	0	0	0	0	0	0	0	0	0	0	0	0.061259475023157789	1.4048943462856303	0.13761844437470602	-0.6520457643037767	0.790013230847657
45	655	1.89	2.32	2022_09_22_16_37_22	0.34515460460796166	-0.01266423807811631	0.0018636529966729412	0.012929698289094654	-0.016388083060236432	0.31106632279053387	0.0080964977765029048	-0.0077306375908133369	0.00807662809275816	0.0045324498245923094	0.26842616218260623	0.058734351249014924	-0.0068447590102910291	0.0095437341762584435	-0.04972628597548464	0.27594154963337342	2.3982312314292988	0.0489965000153358	1.3669582736987118	0.010683582334455736	0.19897836333393804	1.493850945000418	-0.0064625473353910569	-0.044980975750717689	0.019425983482597428	-0.19662687025332459	0.030500212612946082	0.19908328305790726	-0.001315673212064285	0	0	0	0	0	0	0	0	0	0	0	0.052933458129859071	1.34184655200281	0.14669903140114537	-0.69058839229189828	0.79947231168130362
46	654	1.89	2.32	2022_09_22_16_37_25	0.34791809123015871	-0.0084773860148779374	0.003534675059471826	0.012427255453221521	-0.0123316235017405	0.31502537447492968	0.0072667035459070143	-0.0075558059922617533	0.0094055947505694328	0.0044842388225822339	0.27179357620618461	0.062845663431836354	-0.0064630568566400063	0.0081021646026774568	-0.055507156840044314	0.28040292244857723	2.3703604556234761	0.039974763075341972	1.2495895888438544	0.010305860051273492	0.21279477983549611	1.5059047345197298	-0.0048804341137576165	-0.032005878260232115	0.023950061371965731	-0.21100517086266526	0.027539720304583702	0.21285073869351734	-0.00097760017903509655	0	0	0	0	0	0	0	0	0	0	0	0.04457705372937798	1.2449996783077368	0.16123151531179383	-0.712926902257337	0.80594521962665611
47	653	1.89	2.32	2022_09_22_16_37_29	0.3527113961442237	-0.0048935558028886618	0.0047228612404945289	0.012564823787101989	-0.0086492457534280091	0.32016926606664525	0.0058615744689743867	-0.0053210844591739422	0.010228525271501827	0.0039428637272924394	0.277023208763365	0.066557371371059215	-0.0069166888676309825	0.00707187787608455	-0.059643028014133556	0.28403170852842974	2.3371086101892891	0.03385087569445306	1.113256361437035	0.0096400385741558948	0.22205566340497016	1.5219335065399116	-0.0036002989529305904	-0.020639800446490168	0.0268305874481044	-0.22099615783279875	0.021666007323964995	0.2220848482062022	-0.000701608199920636	0	0	0	0	0	0	0	0	0	0	0	0.037977876371801458	1.1363653421134503	0.17028318872396447	-0.72638863589894043	0.80528078092574351
48	652	1.89	2.32	2022_09_22_16_37_32	0.35496450610810054	-0.0012713569268786836	0.0053854036186765019	0.011532946503052336	-0.005002418812402239	0.32370664701328417	0.0044420305148219512	-0.00312488879053699	0.0098991424701691082	0.0027465218633498	0.28026438244992691	0.067868052857999572	-0.0061035940905525485	0.0043965235635997609	-0.061890845109766911	0.28660182449173111	2.3172575898813452	0.028421548195515345	0.95691006864296113	0.0090495245511955612	0.22513550497478027	1.5412409347424325	-0.0031069090865927652	-0.00955919763952202	0.026765764370153121	-0.22474229821361086	0.01330018773979208	0.225156941896806	-0.00042457384552749207	0	0	0	0	0	0	0	0	0	0	0	0.031246258227118365	1.0193528452267855	0.17479721176701651	-0.74993936012364237	0.80740981016408908
49	651	1.89	2.32	2022_09_22_16_37_36	0.35535248389955115	0.0021257578753679086	0.0054637279534631876	0.010573755892720305	-0.001460400960232152	0.32461254982469551	0.0021562353740568994	-0.0024396603733757641	0.009630168410118321	0.0036437035687370933	0.282997447133117	0.073658416601718429	-0.0058909051820716443	0.0039885877038113964	-0.063958076383562018	0.289475859102258	2.3029896055273751	0.026189626843217843	0.77110713151398846	0.0077369107059037457	0.23592803761147979	1.5467407579683876	0.0019565297620027	0.00074845166876930927	0.026178929968325923	-0.23565504113608798	0.011346387898908709	0.23593615013370337	-0.000324724282100559	0.027184896052078363	-0.7962536821496301	0.0070305765076148392	0.23605401273282703	-1.5477540576931546	-0.0020068835407761965	-0.00059016593085357144	-0.027178489243082762	-0.23580339314695153	-0.010874589999346079	0.23606254363794335	0.027410172320331907	0.86064907265582569	0.18033453491622384	-0.75425722461330968	0.81461611278362478
50	650	1.89	2.32	2022_09_22_16_37_39	0.35767757291015656	0.0050497142017492695	0.0060686395314432833	0.0093276025192696073	0.0010141476606640406	0.32744716648397243	0.0028560742010006294	-0.0026886202545590627	0.0090908128480346063	0.0024399660598038125	0.28719095936268307	0.072948865518000242	-0.0055394176496619679	0.0028973500578831132	-0.065028461594168654	0.29285691757017035	2.282824572667626	0.027122107016226069	0.62277315836073743	0.0061442672122800773	0.23352052419882838	1.5495919766012072	-0.00086275945645805782	0.00866675262052473	0.025700118443584011	-0.23331056258710087	0.0099003337007433911	0.23352211795882483	-0.00023890110179622815	0	0	0	0	0	0	0	0	0	0	0	0.025573886874981348	0.7298491287462352	0.18198785832071954	-0.76313533389819288	0.81877349811846267
51	649	1.89	2.32	2022_09_22_16_37_42	0.36190310911407036	0.0073141872243169936	0.0055181368284688281	0.0076083005663504927	0.0035915512101173945	0.33216983848771436	0.001478855539966312	-0.0003664981472007712	0.0085101009435585816	0.0022842954783363987	0.2935725202618133	0.076135062904332446	-0.0049759547536143353	-6.5324935480679235E-05	-0.067126756576801838	0.30149245211686793	2.2437588947767662	0.027989290448200848	0.48856252285999568	0.0042808595053931047	0.23608938200364613	1.5681308260696225	0.001240802687633821	0.01565742972895099	0.023200113665167874	-0.23608602723146893	0.0012585868764830865	0.23609264259221038	-0.000261310830277402	0	0	0	0	0	0	0	0	0	0	0	0.025523239888004225	0.58572033043611982	0.18548276229750685	-0.7858847422088665	0.83307505385879055
52	648	1.89	2.32	2022_09_22_16_37_46	0.36438613603310382	0.010020325340486766	0.00553456521239207	0.0071913544970009522	0.0062119292339782939	0.33512091337162847	0.0003492812954439253	0.001205942443380314	0.0081236113489543578	0.0011168891313239637	0.29828428575142391	0.073416695534626542	-0.0044981560867226504	0.00024609493869156711	-0.066062675115770436	0.30772939627534673	2.2201778526365392	0.032121038746254382	0.38170276529614577	0.00422746696602273	0.22607136459662527	-1.568440882394095	0.00084514912625644346	0.023206990168521475	0.022208033173978348	-0.226068856059903	-0.0010649931206926614	0.22607294435121134	-0.00024854851893678793	0	0	0	0	0	0	0	0	0	0	0	0.028064984858305955	0.45898433022315621	0.18129979973050606	-0.78353558517212463	0.84451455707247347
53	647	1.89	2.32	2022_09_22_16_37_51	0.36614401915433192	0.01144241330413071	0.0051789863233029235	0.006315681461118763	0.0081984155781519557	0.33649082613152909	0.00097965970181861854	0.00088046674768172393	0.0072550062779264705	0.00057584929602610914	0.3025025782151301	0.074544967036337645	-0.0044195364465883374	-8.9193962897299937E-05	-0.065812501013608041	0.31019902309927938	2.2050712979710339	0.034397943199749911	0.31085739519614813	0.0029584945799464978	0.22507809232572518	-1.5685190493808507	-0.0008376331363286405	0.027961431268281278	0.020034391875033371	-0.22507575782319911	-0.0010251269678907776	0.22507965095552007	-0.00030244773117152135	0	0	0	0	0	0	0	0	0	0	0	0.029899608777727474	0.36221263291409134	0.17974501292335324	-0.78607579991721377	0.84720494360588916
54	646	1.89	2.32	2022_09_22_16_37_57	0.36761285760005924	0.013003837521478238	0.0047212226166222955	0.0055529860925393072	0.0095977913004828136	0.33888166799046188	0.00097698334925801363	0.0022556927956995866	0.0062237536824768635	0.00016164170489603937	0.30585392228027136	0.07316063630030642	-0.0034716298037361631	-0.00096532838773664129	-0.064695506334464747	0.31425531946197388	2.1890631392577711	0.036449092230578253	0.24884586904752026	0.0031041215043550226	0.21871762461190325	-1.5605253606624361	-0.0015028417626585752	0.032027338500486072	0.017400744610748205	-0.21867147998924941	-0.00449256665890682	0.21872278767708914	-0.00027228334422501135	0	0	0	0	0	0	0	0	0	0	0	0.031117210957533666	0.28764482622896026	0.17600773879011117	-0.79285816187313018	0.854853993719297
55	645	1.89	2.32	2022_09_22_16_38_02	0.36832811788274472	0.014549800361307791	0.0042061848850628893	0.0049765295228722172	0.010959054060651183	0.34034682418425088	0.00047187796952861933	0.0035969350950316821	0.0058665310036675258	-0.00080629232888684854	0.30951611552627861	0.073731326280320308	-0.0030116577280906894	-0.0017252532398190979	-0.064709702542736766	0.317904778657247	2.1746718568738066	0.0394036596079945	0.207326004937586	0.0029161195665509797	0.21725887413807341	-1.5527459464799387	-0.0022694050333229351	0.036064458385427808	0.01587460966034893	-0.21711731657859151	-0.007841507090788763	0.21727072649335091	-0.00032218858045487107	0	0	0	0	0	0	0	0	0	0	0	0.033748411269965646	0.24574890565590116	0.17574736810461716	-0.79872572138309572	0.86310211798288572
56	644	1.89	2.32	2022_09_22_16_38_05	0.37078751802787391	0.015582840017124875	0.0037225172844750397	0.0049706039930085431	0.012111184578615446	0.343158166201435	0.0002455806033848955	0.0035643765679129352	0.0050267675892056015	-0.0019877968088898418	0.31452019516868113	0.0732547675107121	-0.0026990819576333488	-0.0013100697680383531	-0.06378454857490258	0.3219223612516775	2.1541330678682371	0.041235616835351666	0.17013341683064751	0.0032695216420742515	0.21217587959523607	-1.5535851246939838	-0.0037178214846121079	0.03887139939819953	0.013761918638677933	-0.212050188204365	-0.0073021616323867295	0.21220844959285565	-0.00034274259126406781	0	0	0	0	0	0	0	0	0	0	0	0.035365105180929189	0.19670712682588432	0.17206081058527409	-0.79566621127384241	0.86821250878104539
57	643	1.89	2.32	2022_09_22_16_38_09	0.37151005899369682	0.016644031354327096	0.0029059791592407256	0.0041403102015809216	0.012740265523595936	0.34460219552532945	-0.00097358147323220413	0.004602058504057969	0.0037235637466397254	-0.00093469401768980765	0.31716177057303696	0.072414987840425951	-0.0021532724266209702	-0.0021428649449639291	-0.064320834131191135	0.32612362890992774	2.1409749013688644	0.042428677331745476	0.12445176357121425	0.00277419305666842	0.2096732733677282	-1.5467914370456455	-0.00030859337143496765	0.04112115748960856	0.0104519408167183	-0.2094316777334217	-0.010062501006324869	0.20967350045870598	-0.00030686233399118836	0	0	0	0	0	0	0	0	0	0	0	0.035727847641417551	0.14217380852252956	0.17322954713995775	-0.80204963184020484	0.8778325674230556
58	642	1.89	2.32	2022_09_22_16_38_12	0.37266666182540431	0.017418143221942382	0.001800641052969221	0.0035799032586970453	0.013146509794120987	0.34486798008349429	7.8175628051395914E-05	0.0050241781452028374	0.0036454193145713273	-0.00117211047721023	0.32092036040457089	0.0692679520832017	-0.0018359748015365955	-0.00482985457933788	-0.061944766438897035	0.32821521595543174	2.1319927822233096	0.0435299158027878	0.098257008633118842	0.002631174829190174	0.19995434181351715	-1.5345734075470485	-0.0018820922613226312	0.042692103321723483	0.00849928725041585	-0.19942985113311429	-0.014473192014919149	0.19996319931766693	-0.00030962958805051205	0	0	0	0	0	0	0	0	0	0	0	0.036607978476674706	0.13524781233767758	0.16672479778745433	-0.8243046191451453	0.88072062670634532
59	641	1.89	2.32	2022_09_22_16_38_17	0.37317885014409335	0.018023674463529468	0.0014549716693525018	0.0032039189306641638	0.014456080199252807	0.34638003434151654	-0.00059054747992809365	0.0052718414525213236	0.0027128193726439049	-0.0013221980058052084	0.32217779818726344	0.068403105816837576	-0.00063429816777529349	-0.0049855806342306895	-0.060948754403767465	0.3300205056041875	2.1252650663038959	0.045686693196156258	0.07087865208871931	0.0037103542745033	0.19638430501060067	-1.5321686727449644	-0.0010867653450539444	0.045228421292798686	0.0064547534856743269	-0.19579854809530162	-0.015156642710986323	0.19638731199701229	-0.00043289148226968336	0	0	0	0	0	0	0	0	0	0	0	0.0394138650587397	0.092750967188009875	0.16386867461350085	-0.82620708008710642	0.88434943587172377
60	640	1.89	2.32	2022_09_22_16_38_21	0.37463155359778105	0.018588595137794983	0.00029774978499874796	0.0028075856513585179	0.015101391256508417	0.34715936725979879	-0.00082991403842771832	0.0053559442878434371	0.0016589740777365105	-0.0017185313276196423	0.3272814740280699	0.066512613841477469	-0.00085007889897148275	-0.0059722336577530738	-0.058040602209357063	0.33289508589410438	2.1118547732948394	0.046885688792087134	0.034732645786168533	0.0028824546801322292	0.187239818315974	-1.5261116077117216	-0.001162839494216074	0.046772612545103676	0.0032543093298049363	-0.18649258333261171	-0.016711251447088783	0.18724342914689493	-0.0004690922066353417	0	0	0	0	0	0	0	0	0	0	0	0.040552488755175885	0.054708480417855788	0.15574517576953872	-0.83666648701648283	0.88859329305591128
61	639	1.89	2.32	2022_09_22_16_38_24	0.37421111908736	0.019290280041360894	-0.00071171442845867339	0.0020762830104044624	0.01579811003452021	0.34699765883485906	-0.0014002156207600207	0.0069033590660974187	0.00030312965767629029	-0.0010232006074855176	0.32761988025790739	0.063454990538594228	-0.00055339538074128532	-0.0058587857151494041	-0.056799813558521511	0.33423808336744587	2.1113934255089748	0.048740872903496678	-0.0023246809382606844	0.00217597892152326	0.18073352441863469	-1.5187421173759579	0.00047928852494360543	0.048740346099301085	-0.00022661313987085477	-0.17975496291402857	-0.018781910354312759	0.18073415993184955	-0.00052278021046595741	0	0	0	0	0	0	0	0	0	0	0	0.042224875595380268	0.00959268115940558	0.15259080268357647	-0.83679040219951617	0.8931805238246211
62	638	1.89	2.32	2022_09_22_16_38_27	0.37523639305629369	0.020686893182304416	-0.0018281535606753255	0.0009119281106926973	0.016672283861131374	0.34853366041239536	-0.002365146746131959	0.006573697367704516	-0.0011063047676318943	-0.0014990170916727387	0.33174791417064414	0.063475430583393055	3.98536007325689E-05	-0.00479197703064036	-0.05609068032760528	0.33711760688049436	2.0979887954531549	0.051832224904347329	-0.037852672018054909	0.0013176875190092396	0.17773720459958239	-1.5232335498055569	0.0011113772846455393	0.051683762839002376	-0.0039202292454141151	-0.17693365029219116	-0.016881862846096638	0.17774067924463055	-0.0005598358997041822	0	0	0	0	0	0	0	0	0	0	0	0.044529125616606595	-0.03312939386272689	0.15002543712758	-0.82801102996096432	0.89841394150145593
63	637	1.89	2.32	2022_09_22_16_38_30	0.37591494413465154	0.021197575234067585	-0.0029966922102666383	0.00086998641872663963	0.017257842149896445	0.34902206189881363	-0.0020286212907252793	0.0070467044693760346	-0.0027568188031122614	-0.0013505845411782751	0.33354340297038348	0.06206925972009289	-9.4242893842180945E-05	-0.0064132450846581578	-0.054560466322170528	0.34054642738668356	2.0896467916352122	0.053696538991507385	-0.073529727800852415	0.0010648724377719909	0.17249737484278638	-1.5135302241245543	0.0010296352050251263	0.053116951002699905	-0.0078681519967048544	-0.17136723302185608	-0.01971334000329792	0.17250044775683388	-0.0006393697712076703	0	0	0	0	0	0	0	0	0	0	0	0.046490959095342073	-0.079202314478391586	0.146139686114355	-0.8439016154092126	0.90591351235214768
64	636	1.89	2.32	2022_09_22_16_38_34	0.3766954496191971	0.021918443156872778	-0.004330175201840431	-0.00035854465394741665	0.018457762771376555	0.35083692973743069	-0.0010837916283219693	0.0055623404848083461	-0.0045268894238588656	-0.0015365658981333088	0.33496123864933458	0.058949135761883105	0.00032541470567715473	-0.0047330237020391181	-0.052582415074949526	0.33990805529014356	2.0863545311964931	0.056919563251211946	-0.10965213719296063	-7.83454631171687E-05	0.16449997810863626	-1.5248854210077627	-0.00064527846602699618	0.05555628512964271	-0.012382885903639654	-0.16380699539061291	-0.015083469721570158	0.16450124370970734	-0.00086271082809345333	0	0	0	0	0	0	0	0	0	0	0	0.050451317904572024	-0.12025469687323316	0.14015300360126329	-0.83028296982596272	0.90234181388110191
65	635	1.89	2.32	2022_09_22_16_38_39	0.37941585472442846	0.022713113411276381	-0.0061378115319255166	-0.0014438589864984503	0.018575470075484692	0.3528368942284934	-0.001614453936690186	0.0045654885939436967	-0.0064510119861484229	-0.0013043302500789615	0.33879047496471293	0.056717209168095993	0.00011057955380282883	-0.0055007052093854515	-0.052560297755231349	0.34459425682871608	2.0683376953871271	0.0590861474754098	-0.15042537833728562	-0.0018180232797524545	0.1592581687319814	-1.524692376252105	0.0006528179769954421	0.056432277068709229	-0.017509166979794065	-0.15858161816173708	-0.014664061138350459	0.15925950671522046	-0.00085872480108061422	0	0	0	0	0	0	0	0	0	0	0	0.051826418179009535	-0.16712775056073131	0.13928609403915304	-0.83753593538111359	0.90822313442593627
66	634	1.89	2.32	2022_09_22_16_38_43	0.38158426969398584	0.023376182344670038	-0.0075166160039684396	-0.0027026215457040706	0.019144592586877937	0.35501497327734538	-0.0019638431908929645	0.0041807064259445021	-0.0083625257485099944	-0.0020677025344611548	0.34253573600028075	0.055679188052957795	0.00019362590144223287	-0.0053268348491854831	-0.049687592727178445	0.34831930176746589	2.0528653166161113	0.061782293655287174	-0.18178332900936309	-0.0034067067824076359	0.15199785544156014	-1.524992671860266	0.0001231454616387245	0.057743858927931949	-0.021970402031351893	-0.15136052598664224	-0.013904647851722581	0.15199790532648183	-0.0010030729845063456	0	0	0	0	0	0	0	0	0	0	0	0.054748903242004911	-0.20591505301182164	0.13096009638855455	-0.83879747908228841	0.91282405861961491
67	633	1.89	2.32	2022_09_22_16_38_46	0.38491591026910643	0.022894517873502551	-0.00956023463290841	-0.0029689868609271935	0.019560799907566113	0.35794058917422145	-0.0021375923467496791	0.0053540421028905084	-0.010465724620633079	-0.0026853458601956647	0.34884324933610039	0.053191910429625483	-0.00049116890934372093	-0.0036909185937291267	-0.049304691470951519	0.35183465005153991	2.0312874154110871	0.063317079771333093	-0.22232733374916913	-0.0047813241937556357	0.14586850001022431	-1.52559604527499	-0.000819365531781711	0.057160080248763068	-0.027235598336080753	-0.14527286802932443	-0.013168641151132279	0.14587080124242643	-0.0012535822724347317	0	0	0	0	0	0	0	0	0	0	0	0.057634914728191357	-0.24564084782806223	0.12845051889000864	-0.82275816938933843	0.91405587730983007
68	632	1.89	2.32	2022_09_22_16_38_49	0.38676028669555462	0.022996648416962254	-0.010684067902507052	-0.0041156831773043094	0.019571932731615279	0.36043885720768953	-0.0010627682336257866	0.0025220053077938142	-0.011435336620435751	-0.0034824706177549016	0.35234630559454838	0.05195372488724613	0.00043433872639288181	-0.0024202614406766514	-0.047467247641846996	0.35648625310823817	2.0148209777971982	0.064408767811960477	-0.242719031584453	-0.00492083157134686	0.13951330087566277	-1.5443585803838786	-0.0032779673645911226	0.056967663799671414	-0.030052864293818038	-0.13931831942887063	-0.0073733976386991936	0.13955180468652684	-0.0012932127513580471	0	0	0	0	0	0	0	0	0	0	0	0.05860933418079671	-0.26438733996588493	0.12288984005643364	-0.81087011979484536	0.92172403778584644
69	631	1.89	2.32	2022_09_22_16_38_53	0.389303700577535	0.022095968931412503	-0.011323324337930952	-0.003998131460342432	0.018989931302221978	0.36151568756625108	0.00030173494975548087	0.0030172211474947161	-0.012876407474968866	-0.0025296241622957006	0.35830279825308359	0.050267198497715958	0.00038945486638342693	-0.00024919884549864458	-0.04583921660147678	0.35869376272870862	1.9993839890870129	0.063717484456209866	-0.26808922604530216	-0.004947871802532415	0.13329036600161007	-1.5528596695500188	-0.0040410797096463065	0.054775832015906821	-0.0325503617858927	-0.13320460986651161	-0.0047805417217721708	0.13335161039171176	-0.0013860291827827319	0	0	0	0	0	0	0	0	0	0	0	0.058935557294581366	-0.2979261446435823	0.11774841568875388	-0.78811632056797565	0.921372599840648
70	630	1.89	2.32	2022_09_22_16_38_56	0.39305302785168333	0.02275398110315981	-0.012354405282426305	-0.0046582875088716433	0.018644509312600487	0.36617839902609167	0.000706125827535322	0.00033956697658964912	-0.014219646960546369	-0.0024816965760562091	0.36149460663947736	0.051362301662891671	0.0010618332997776423	0.00033397952649624529	-0.045698240602756311	0.36400656699284567	1.9765221803263251	0.065122127197713764	-0.28835390165797892	-0.0047745835349754665	0.13291370422522991	-1.5698069580784479	-0.0042653624800893554	0.054589425182105585	-0.035508958152028439	-0.13291344402003455	-0.00026300115026953928	0.13298212694929515	-0.0013699771636229334	0	0	0	0	0	0	0	0	0	0	0	0.059656473237615061	-0.32578102093451738	0.11626792766045578	-0.78174404481340265	0.926100401725443
71	629	1.89	2.32	2022_09_22_16_38_59	0.39707809282210577	0.021348322532439217	-0.012544620351455002	-0.0047593280153869115	0.018174175956145483	0.369778660783395	0.0022172520802525406	-0.0011585197967248421	-0.014382014326825302	-0.0023431336490180319	0.36651745953985304	0.051564616842409192	0.00073287185151335989	0.002617958340854282	-0.044489243888769535	0.37045623499075209	1.9511494167373777	0.062705975412757783	-0.30153369476288622	-0.0052402794322535581	0.1296328929836722	1.551512793188621	-0.0061907939836694558	0.05164462607971021	-0.035565038303821635	-0.12953649574029527	0.0049983211822244075	0.12978063366105302	-0.001390922261222073	0	0	0	0	0	0	0	0	0	0	0	0.058367223694058654	-0.33472009895174304	0.11223536296468495	-0.75600967939269215	0.93295561172325747
72	628	1.89	2.32	2022_09_22_16_39_02	0.39897242971546193	0.022006981721188541	-0.012634514721811782	-0.0041239460310144383	0.01819782878781958	0.37256628331029767	0.004236618374853192	-0.0036495368051667459	-0.014610824042870129	-0.0042361770946132563	0.36855144335533607	0.049284670596951581	0.0017060782110519001	0.0052889417138129073	-0.044068468236925278	0.37334621756590791	1.9388304344872389	0.063350302393824887	-0.300658504874791	-0.0031605562988761757	0.12565802397467171	1.5235510683606026	-0.011413020711642869	0.052238105653546918	-0.035839100590248141	-0.1250974750499429	0.01185583085861493	0.12617525918730488	-0.0013815437660967024	0	0	0	0	0	0	0	0	0	0	0	0.058493922570094128	-0.33824981428494455	0.11124757062754885	-0.72567558546210564	0.93576946615627032
73	627	1.89	2.32	2022_09_22_16_39_06	0.40203721106796908	0.021506780040804332	-0.012608867109371213	-0.0034699358464679872	0.01823801944451885	0.3760875382792902	0.0041349456034402172	-0.00503376697125716	-0.014004524540189352	-0.0040078860093801742	0.37340727549510361	0.048849367229692388	0.0021361081878953697	0.0071904556301182233	-0.042491404971409096	0.37651960874343526	1.9198803237498865	0.061816115605845844	-0.29733510478521247	-0.0016906673858894771	0.12220558759618704	1.5046525637231667	-0.010946841398904918	0.051204347294066727	-0.034631589146094641	-0.12113784782482735	0.016119164497526307	0.12269490199817644	-0.00135289921585719	0	0	0	0	0	0	0	0	0	0	0	0.057195226595573405	-0.32742174352783326	0.10719281485062722	-0.70158149189425756	0.93652925246210661
74	626	1.89	2.32	2022_09_22_16_39_09	0.40587495738357388	0.020806257334470134	-0.012048703498649111	-0.0033604903354764251	0.017887645718015321	0.379451726525749	0.0040759830878832641	-0.0079041583321577472	-0.013407087489412606	-0.0042372157199706342	0.37842808930385613	0.048725836715383192	0.0023092420540960098	0.0079214843740058952	-0.043384241764845878	0.38134168853965805	1.8974558016259893	0.059262660391505205	-0.29276834464051921	-0.0012655166062724606	0.12230946466004808	1.4860711212211999	-0.010896581061741975	0.049390426043655039	-0.032751316491175166	-0.12055769943553873	0.0206263484950161	0.12279389489816936	-0.0012812870392105219	0	0	0	0	0	0	0	0	0	0	0	0.05507698795325254	-0.32159583209074188	0.10865785069675735	-0.69509839872284784	0.93955461307081689
75	625	1.89	2.32	2022_09_22_16_39_15	0.41095649105907595	0.021279620149694548	-0.011621656155469732	-0.0029480589438087325	0.018065367244298	0.3849992302878647	0.004258586893335501	-0.0080323063040849789	-0.0125077851683829	-0.0038298111871873921	0.38314137707743939	0.048665040523055259	0.0029862109504765286	0.0079122053542656431	-0.041945996030459579	0.38273348719692918	1.87627018287772	0.058312095295752937	-0.27746566618390756	0.00017739544529667747	0.11947636425596567	1.4840008021766591	-0.010479963081371443	0.049561585309938608	-0.030723764732640588	-0.11768073858974787	0.020636021438145948	0.11993511263183564	-0.0011761231540361381	0	0	0	0	0	0	0	0	0	0	0	0.053467363362174884	-0.302790900100519	0.1038691634366616	-0.692179270288886	0.93132362068448349
76	624	1.89	2.32	2022_09_22_16_39_20	0.41457444274341443	0.021142267835368156	-0.011694556987825207	-0.002475752458487288	0.018083195066842181	0.38763182187279011	0.00497366189019785	-0.00786132998693807	-0.012348218797621194	-0.0036581770770999387	0.38755362630064288	0.048408238463546742	0.0034552216510538875	0.0096775062936303429	-0.044498287518802575	0.38982734191372409	1.853324841173803	0.057666024263411261	-0.27695574553829178	0.0012449661718796829	0.12099511266428351	1.4774080330060915	-0.011205805013490795	0.04904342659000286	-0.030333358908293306	-0.11889075386456888	0.022467886731002543	0.12151291023855462	-0.0011616367240015752	0	0	0	0	0	0	0	0	0	0	0	0.052818118556585844	-0.29956352009961529	0.10984387721033689	-0.67832527493588834	0.94030722042119064
77	623	1.89	2.32	2022_09_22_16_39_26	0.41728162949133418	0.021569810531118797	-0.011001349660237679	-0.0011903618956201662	0.01858850970729739	0.390965625549751	0.005088393176297468	-0.0095699221968574	-0.011887540176891202	-0.0033622961045583063	0.39118469994149796	0.047167105417369806	0.0036588555267798874	0.011281875396738385	-0.041280858651464594	0.39186757135745226	1.8391835861234185	0.057455958504829235	-0.2605487208871205	0.0030980905270078596	0.11554955246701498	1.4546531406014192	-0.010903024582337361	0.0498300221946012	-0.028603427343488252	-0.11244619295954395	0.026599863988984188	0.11606280636091176	-0.0011911297104040758	0	0	0	0	0	0	0	0	0	0	0	0.052876983683723087	-0.28448279326567383	0.1025560189660597	-0.65200770467816416	0.93909614912867934
78	622	1.89	2.32	2022_09_22_16_39_31	0.41944753072507357	0.021900620406872903	-0.0099441669619699472	-0.0013515924098023496	0.018826513238207439	0.39373405538267131	0.0054576319392632194	-0.00956476902171276	-0.010403359408445334	-0.0027034725382389523	0.39338468011502736	0.047974896217198068	0.004024631644722834	0.010920370430060609	-0.044274786434324941	0.39391500469063717	1.827114747683027	0.056300221115023863	-0.23402510060168158	0.0033251678356019903	0.11948174707406323	1.4610807017193421	-0.010420856118393631	0.050245111504495163	-0.025399678492087775	-0.11661674319462541	0.02600813508403101	0.11993532476343523	-0.0010987699452490644	0	0	0	0	0	0	0	0	0	0	0	0.051281042917661245	-0.25241509467105777	0.10871838446898745	-0.66448660087872424	0.93912820039660294
79	621	1.89	2.32	2022_09_22_16_39_37	0.42245516967397773	0.021928132514771732	-0.0090707928846733722	2.2146604160858987E-05	0.01969543040740063	0.3966353770657855	0.0050775802997552709	-0.010000408150543955	-0.0097319804521361283	-0.001986716185444565	0.39967535629805528	0.047369046594843943	0.0047464267705716878	0.011086070677367162	-0.042013808823893009	0.39866067853559578	1.80655386923536	0.056005630382139883	-0.21358313196708631	0.0058382630009633629	0.11461123571842409	1.4538890162256897	-0.0089425246806925669	0.050973154877500385	-0.02320276096362734	-0.11149262561924848	0.026554279983277	0.11495957594114971	-0.00122694265810733	0	0	0	0	0	0	0	0	0	0	0	0.052002313918901519	-0.22946779470902809	0.10285546990334685	-0.65640462997424531	0.94367570136082146
80	620	1.89	2.32	2022_09_22_16_39_40	0.42560870884402541	0.022605578300354676	-0.0087688629464559367	0.00035180618252324849	0.01996281715501682	0.39894642753752863	0.0043079613416882245	-0.0091723181448455718	-0.00937168435425235	-0.0015713309031363796	0.40084364147739315	0.047575751289140926	0.00497090710308882	0.011286574458326161	-0.03948124975375128	0.399363949989205	1.798022969809423	0.056361390643942341	-0.20318896756344548	0.0064914603182685	0.11136068773260106	1.45457788992903	-0.00753316562150543	0.051771239660954815	-0.022278803811853334	-0.10836597078731083	0.025651883899658931	0.11161519321561432	-0.0011866894952026075	0	0	0	0	0	0	0	0	0	0	0	0.051815610775124886	-0.2194580223029039	0.0964802344693699	-0.64617554098616725	0.93833594494317918
81	619	1.89	2.32	2022_09_22_16_39_43	0.43112089264114528	0.023152515444782151	-0.009019254224376487	0.0007234012544670512	0.020622008521081984	0.40503116914399906	0.0034281932640890249	-0.010190620109588905	-0.009288088962411449	-0.002389989441828097	0.40903808857081519	0.046236610103993492	0.0048204115358772871	0.010721160969848291	-0.039123953130395114	0.4055928895332207	1.7666058588384603	0.056904437843803016	-0.19866175054222021	0.0067208076769424575	0.10749665496244704	1.4499949988474563	-0.0072191284501743362	0.052471580511357745	-0.022019270763568521	-0.10437449761252574	0.025719546579367376	0.10773878894667187	-0.0012144177470588481	0	0	0	0	0	0	0	0	0	0	0	0.052461289392546205	-0.21159197483190839	0.094095018607640066	-0.65166578390456753	0.94078690329402925
82	618	1.89	2.32	2022_09_22_16_39_46	0.43594678155951389	0.024444380411673	-0.0088842347728408984	0.00097671786017900115	0.020628520279150242	0.40999761233326903	0.0041427306012414081	-0.010116270030802338	-0.0097111855120258009	-0.001287054655989757	0.41407163410063363	0.044028706756212808	0.0046040101731229912	0.010850896600011614	-0.037642914691209159	0.41233519122671741	1.7412390275879912	0.057823820766679683	-0.19637804854573171	0.00664596662607803	0.10177227322844809	1.4439734289560793	-0.006627584192203894	0.053420982762054342	-0.022131264057739443	-0.098515967586743247	0.025538201356666523	0.10198784471843027	-0.0011118858713032723	0	0	0	0	0	0	0	0	0	0	0	0.052300111299718649	-0.21999364806725469	0.089863360366981476	-0.645072947463823	0.94583836529695053
83	617	1.89	2.32	2022_09_22_16_39_50	0.43810367638749753	0.024514475937160392	-0.0087723445794530772	0.0010067173687771356	0.021821015244866345	0.41271618712517161	0.0044094730250204012	-0.0108578961010575	-0.0087457081355208684	-0.0016182750033192847	0.41535114605152584	0.0428631781187171	0.00508168158573112	0.011949886054004199	-0.037380006465029376	0.41345117949866389	1.7327421574051225	0.05842941684804407	-0.18196002989990778	0.0072244810880836095	0.1003930607001457	1.431432765552408	-0.0073732389995780495	0.054602798395713539	-0.0207973835027284	-0.096518533737926723	0.027621355539217102	0.10066345558388128	-0.0012573304488827952	0	0	0	0	0	0	0	0	0	0	0	0.05365940813070192	-0.19059486537795087	0.089576188679132765	-0.630688862068593	0.94372908008416534
84	616	1.89	2.32	2022_09_22_16_39_53	0.44018634895701242	0.024670133505101562	-0.0086010083886405835	0.00088040812844517307	0.021878987394161088	0.41443699709646253	0.0033466228227878574	-0.010972489369046051	-0.0091425654245751355	-0.0011227826860126587	0.41887975098284486	0.0400996929162749	0.0050952340834125752	0.013031745225263222	-0.036168887337973521	0.41724276166950264	1.7199855858753257	0.058467311682363556	-0.18274785954230677	0.0069657095168382359	0.095418261341241914	1.4173530653849971	-0.0054705687532379688	0.054605352793081055	-0.020896937136953855	-0.090960200480719927	0.028825102357021709	0.095574953412855213	-0.0012770254220870131	0	0	0	0	0	0	0	0	0	0	0	0.053868940243556547	-0.19790786654078962	0.087337915138637964	-0.61248643161391059	0.947877558352564
85	615	1.89	2.32	2022_09_22_16_39_56	0.44143980911598579	0.024468760309401493	-0.0086607287855826678	0.0011532560769141045	0.022192544996775091	0.4157001596913647	0.0034147548357356915	-0.0115540556317845	-0.0089728891977515438	-0.00077945607573824325	0.42064096349024432	0.037238208237442526	0.0051306873603205938	0.011129113846551946	-0.033508871389738383	0.41757947650487	1.7151807703178117	0.058377411476706796	-0.18117765659567711	0.0073931427734638	0.088488226430683256	1.4144794329350068	-0.0049982316699426019	0.0545866457949409	-0.020693483795108044	-0.084198919644206741	0.027215953916706427	0.088629275844239463	-0.0013258685925462118	0	0	0	0	0	0	0	0	0	0	0	0.054226812210834828	-0.1921124677083691	0.079985224755713832	-0.62506710280247857	0.94594884258649481
86	614	1.89	2.32	2022_09_22_16_40_00	0.44279734010362748	0.024781087571714083	-0.0085208445041083363	0.0011271007433005353	0.022461184386634959	0.41740293661788097	0.0020495440794708591	-0.011479215231800968	-0.0089939719575037012	-7.10027714123963E-05	0.42183669361051052	0.035819910681412666	0.0046603999099134787	0.011917157955817586	-0.030707080388259245	0.41936747874556007	1.708491687065963	0.0587267621031664	-0.17784483456492498	0.00677290156305747	0.083714004820301183	1.4007115501279095	-0.0025768393700153435	0.055050851074128423	-0.020450828421754337	-0.07891703396799947	0.027930921086620583	0.0837536548706519	-0.0013303051683392062	0	0	0	0	0	0	0	0	0	0	0	0.054641170795224847	-0.19043543432744844	0.074387257188276518	-0.60029891617580489	0.94708671612032691
87	613	1.89	2.32	2022_09_22_16_40_03	0.44604581698577278	0.025347845492639298	-0.0086378388958152971	0.00057672255801969913	0.022570687886460106	0.4214722924935097	0.0018994497937245899	-0.011399786760984394	-0.0089592683760094469	7.811868001741888E-05	0.426768999709345	0.033684052857027288	0.00471811530140188	0.012972140505437966	-0.027911536965931086	0.42410261055804088	1.689054869145836	0.059002358524900378	-0.17628132888273007	0.0061336193072289271	0.077772628586820935	1.3813299383000417	-0.0022590504190974359	0.055373176527642586	-0.020373748617753588	-0.072255435320868672	0.028770363638566714	0.077805430826515073	-0.0012908880561580901	0	0	0	0	0	0	0	0	0	0	0	0.054442458466583653	-0.18893397207605955	0.069003520554289141	-0.567868376378845	0.95080503932081084
88	612	1.89	2.32	2022_09_22_16_40_06	0.448682151535938	0.025270872197090656	-0.00863403646217973	0.00096047477294581944	0.022300584100895211	0.42440068989931506	0.0021102624038524765	-0.013171161898503168	-0.0091581590852147666	8.9121272052091374E-05	0.42854073034174611	0.03056758545193481	0.0048705471721678714	0.012632705176091191	-0.026793765737686798	0.42543664590669844	1.6792725622122378	0.05834199112167545	-0.17933174003497071	0.0067635689797289648	0.073600126616435529	1.358490963610459	-0.0023545799679973063	0.054629504067929768	-0.020479385081923283	-0.067064374250289049	0.030320757648391775	0.0736377802814631	-0.0012540656591926572	0	0	0	0	0	0	0	0	0	0	0	0.053730328907648443	-0.19483492058196264	0.066021072025517116	-0.56511225255432229	0.94819159721494373
89	611	1.89	2.32	2022_09_22_16_40_12	0.45105901772698948	0.024363189562137177	-0.0083227721151581252	0.00099136919486426272	0.021608932988295	0.42652562444959441	0.0020552902790750794	-0.013197891064096055	-0.0088873726021902362	0.0005442868907326215	0.4313521957943755	0.026772222345800352	0.0044973140165417581	0.012839814498455006	-0.026846982000469654	0.42989755589959255	1.6658256017830242	0.056081338567322725	-0.1792142587760816	0.0062673870559512828	0.069210631942334164	1.3435590174715797	-0.001692020662541325	0.052517328034795072	-0.019673504812015741	-0.062185184546405689	0.030382797711644541	0.069231311613891247	-0.0011669209761244249	0	0	0	0	0	0	0	0	0	0	0	0.051800703506246819	-0.19509726982375131	0.065976709455842927	-0.56234609310037575	0.9530849379000661
90	610	1.89	2.32	2022_09_22_16_40_15	0.45235968031720308	0.023271132807432558	-0.0084505503485619148	0.00060699437556119664	0.021214792745839796	0.42735697537846845	0.0015006792998325193	-0.014325136377136271	-0.0084479265195328609	0.00033094132058271165	0.43431937826539013	0.02624385845552803	0.004451495407826217	0.013608796747141015	-0.023104888192653782	0.43144750763695422	1.65833322731783	0.054215530560993028	-0.18115881502018888	0.0058162080096842324	0.065538228342116367	1.3116140023704788	-0.0013647429076107977	0.050695742811987153	-0.019216279940478129	-0.056928510108667729	0.032471589290188757	0.065552436243264511	-0.0011422728143732348	0	0	0	0	0	0	0	0	0	0	0	0.050479629258542165	-0.18948083340463687	0.05927767884642262	-0.51925188020196644	0.95377091816497694
91	609	1.89	2.32	2022_09_22_16_40_18	0.45611234297754338	0.021528557455568517	-0.0077203062061711059	0.0013184048121366277	0.020259560035419327	0.43023174641588069	0.000752336178635439	-0.013359049681814207	-0.0083799009031464422	0.0010495666867984422	0.43802841698609279	0.022980253159418054	0.0044640985419782987	0.0147704046121097	-0.022428937648668743	0.43404157001835497	1.6436820213473435	0.050601548281609461	-0.18314698170733304	0.0064662979171353791	0.061347526573541748	1.2915306134655136	0.00032449719504700457	0.047244697227513545	-0.0181233350235719	-0.052024805710505433	0.0325105922350789	0.061348384780049461	-0.0010972028420752481	0	0	0	0	0	0	0	0	0	0	0	0.048067642065499461	-0.19609915493623106	0.058879306625464013	-0.49421969069220434	0.95161110349457245
92	608	1.89	2.32	2022_09_22_16_40_24	0.45996001122335028	0.020759162175949641	-0.0072983093564904858	0.00053888853905705036	0.01881836112938555	0.43468379041360994	0.0013982197560632489	-0.015668236283555223	-0.007606792035223112	0.0015962923132193468	0.44365104675752604	0.020775477754083015	0.0034079990622876703	0.015223488554617186	-0.019084666313445953	0.43676463976052837	1.624893259840106	0.04735597838220796	-0.1793537600486711	0.0044583248489078083	0.057497570007347468	1.2386767414382862	0.00023115184885337645	0.044341834251253681	-0.016624993947983668	-0.045272783611871786	0.035444966085220853	0.0574980346440385	-0.00085732847355725155	0	0	0	0	0	0	0	0	0	0	0	0.044129130470720063	-0.19207028179172686	0.053075664016209681	-0.44873529903528908	0.94957089551952689
93	607	1.89	2.32	2022_09_22_16_40_29	0.46077780870841972	0.018965224569663951	-0.0066505192315491884	0.00088245006201303968	0.017972463941070205	0.43535152081786982	0.00095792905820719562	-0.014750039638804863	-0.0072665915785836768	0.0003842252755438806	0.44540291084187833	0.019105032975307419	0.0033630360354364149	0.014786624859657637	-0.016104828751495485	0.43987711068306051	1.61786470114566	0.044084088928528935	-0.17887600946016696	0.0047438908785053706	0.052126204703525914	1.2190914145470411	-0.00068437567151768139	0.041292964972412888	-0.015436901905678138	-0.03975358483882889	0.033716371531585673	0.052130697164469733	-0.000834956540634795	0	0	0	0	0	0	0	0	0	0	0	0.04207210450130764	-0.192111641330528	0.047448975289795206	-0.41402220671592838	0.95464039797414557
94	606	1.89	2.32	2022_09_22_16_40_33	0.46229091607016737	0.01831592767023188	-0.005913428691538338	0.00093942277367669279	0.016523818977872081	0.43803780409807364	0.0012268541943211439	-0.0160526993634135	-0.0066532614421108867	0.0015507168285657463	0.446650098693583	0.016653248175453654	0.0028535084997430892	0.015253976641062329	-0.014134582030877963	0.44143881742031055	1.6099799374704866	0.041189236363678966	-0.172316419431576	0.0042546842933853012	0.049707892195471247	1.1716284352517827	0.00036259283795492974	0.0387672912183607	-0.013915829972151404	-0.034691117092380763	0.035600575015009496	0.049709214639568865	-0.00065440152368700932	0	0	0	0	0	0	0	0	0	0	0	0.0385319842873911	-0.19139297207344935	0.044984483682420029	-0.37366354900531273	0.95489399007206133
95	605	1.89	2.32	2022_09_22_16_40_38	0.46469624063589271	0.016629445337601134	-0.0059692927353659046	0.0004009370039792242	0.014995892964128415	0.43944589416067581	0.00049538277376881058	-0.015169003549517451	-0.00587928443578901	0.0012138439964415051	0.44964151729213969	0.014208916152962919	0.0025571048363418275	0.014355885943553958	-0.013119117572054813	0.44543231920384169	1.5979935514598151	0.037380804494048667	-0.1778901288125655	0.0033048783415209897	0.045214224411483428	1.1561044017653044	0.00081256550051238556	0.035039831365651634	-0.013020551543194519	-0.030534536111712744	0.0333461870919974	0.045221525315104164	-0.000517148489650987	0	0	0	0	0	0	0	0	0	0	0	0.034661842536128376	-0.18682127769575763	0.041849777897587308	-0.37020710940137691	0.958545131749527
96	604	1.89	2.32	2022_09_22_16_40_43	0.46559367859284295	0.015468676153923208	-0.0050200173588700525	0.00061067941843394714	0.014204723952668781	0.44054097171627704	0.0011986399414282574	-0.015435103907217201	-0.0050992398717993395	0.0014650534690575125	0.45115395732929331	0.015103125746792975	0.00237812066768536	0.01651725645061106	-0.010287910025629694	0.44695433034918464	1.5922929348218147	0.034632015143670855	-0.16334628134997331	0.0033082422929796408	0.045794078099183178	1.118495569144347	0.00019488913814821179	0.032800290430102658	-0.011113839148213529	-0.028300690316550477	0.036002340431710744	0.0457944927991375	-0.00046483637868046063	0	0	0	0	0	0	0	0	0	0	0	0.032415096254564728	-0.17232703152263226	0.041794403323188373	-0.2785288615039464	0.95996649202800233
97	603	1.89	2.32	2022_09_22_16_40_47	0.46496434560627375	0.013275514143149774	-0.0039982447714096946	0.00043433088753009062	0.012556788572051855	0.43906166652683787	0.00064930213379964772	-0.015551776533892983	-0.0046346294697017275	0.0019421222921660341	0.45169852115634834	0.01218685596744446	0.0017390872770207979	0.014730353435815051	-0.0099721426260295683	0.44649284818894974	1.5945634164945237	0.030143325381526993	-0.15983094284943003	0.0024136467433616645	0.042189863865692706	1.0981794109980363	0.0014345423443011887	0.028616316462917242	-0.00947240714659062	-0.024704415836419052	0.0342005329079383	0.042214245519057621	-0.00038161922623370666	0	0	0	0	0	0	0	0	0	0	0	0.028786712016853972	-0.17679118512973385	0.038257542971347779	-0.29755404895997939	0.96027330355139651
98	602	1.89	2.32	2022_09_22_16_40_50	0.46659745986667	0.012851905452637848	-0.0039401810738430828	0.00025114918840016227	0.011753922967144892	0.44203176656559007	0.00086269084178032562	-0.015534931491132475	-0.0039323289544829507	0.0011612171291072004	0.4534196901902135	0.0097445545275913325	0.0022282274765398247	0.015293342073203263	-0.0077841221831664959	0.44682186493016973	1.5872169369784643	0.02846136990490284	-0.15360367736893651	0.0027479174123139312	0.039771014401886788	1.0415333121103607	0.00030362796993625945	0.027128859106939702	-0.0086066590742008564	-0.019494056087790632	0.034665766453392588	0.039772173394211359	-0.00031379777294571204	0	0	0	0	0	0	0	0	0	0	0	0.026563088214930874	-0.16142464408428855	0.036777711249292765	-0.23540592351443562	0.95761743979028269
99	601	1.89	2.32	2022_09_22_16_40_55	0.465889366186523	0.010845526834774416	-0.0031923450715723705	0.00048460435814996674	0.010073271010539776	0.44117724087798782	0.0014662971941819928	-0.0160816185694775	-0.0034722283883113162	0.0013073547859417194	0.45279803978461319	0.0092429389836474057	0.0015916505358014963	0.015147803964836382	-0.00864033809491295	0.44861498850876236	1.5874941157886711	0.024220655602103732	-0.15304003748362233	0.0022960234763845454	0.040341567538406113	1.0430579921592673	-0.00017220174741964752	0.023094929354723487	-0.0072982460835498246	-0.019880849709319071	0.035102619365102221	0.040341935066349956	-0.00023573600137912943	0	0	0	0	0	0	0	0	0	0	0	0.022870048557804296	-0.16597146977099039	0.037431183392678632	-0.2591859579576094	0.96292171718973152
100	600	1.89	2.32	2022_09_22_16_40_59	0.46735755137270751	0.00967457070322839	-0.002532937247128688	0.00045788166138206277	0.00890781165336342	0.44201006345164018	0.00043699234171113777	-0.015388902723343473	-0.0027345787104712592	0.0020178874421647465	0.45584794352884006	0.0074620367715608369	0.0016666749012899896	0.014398123478534711	-0.0062838258599176465	0.44924401615256265	1.5809909459973603	0.021255263505987887	-0.13675550500323355	0.0023446439574223397	0.0367224881228123	0.99914795819743163	0.0017518632434925159	0.020465172655118782	-0.0057413356377378775	-0.015225022914266109	0.033417657176860294	0.036764251097417863	-0.00017859723628298063	0	0	0	0	0	0	0	0	0	0	0	0.019937844596706739	-0.14892705987471613	0.033613725591875407	-0.2057575363159202	0.96124266064185249
101	599	1.89	2.32	2022_09_22_16_41_02	0.4705035049409903	0.009088995079934924	-0.0021020960722771347	0.00041387230812242853	0.0087019288955865366	0.44580532245416354	0.0021879502724244278	-0.014625092709098876	-0.0024057298180633919	0.0014037270219791696	0.45785182152602533	0.0064015772097020546	0.0013570664899052556	0.014303484048707337	-0.00547331797742716	0.45504466509007196	1.5648061080042557	0.020050310588923557	-0.12343204409924317	0.001923583132889653	0.034676791902824439	0.97854759295302474	-0.00087735914192929153	0.019442455214095534	-0.0048995805902331607	-0.013064918284140092	0.032121453997298016	0.034687889179592889	-0.00017226096475646529	0	0	0	0	0	0	0	0	0	0	0	0.019188698565144952	-0.13486123637396133	0.032550072019370616	-0.1827330353096937	0.9671440495371928
102	598	1.89	2.32	2022_09_22_16_41_05	0.470930593080865	0.0081778449709314655	-0.0019459509465390708	0.00060971879037350458	0.0072784507554162553	0.44688816448139668	0.0020542977333795143	-0.01452481890193643	-0.0018919284951234715	0.0011257303074824958	0.45760395867013259	0.0054900222293144015	0.00096956321742378687	0.012857370702733181	-0.0051322040112081451	0.45391659619171504	1.564670563064587	0.017361732597698971	-0.12110360171850941	0.001738718662257326	0.032581062404516775	0.96907452181009945	-0.0010199899431302447	0.016854960137105524	-0.0041641418768561212	-0.011701359321104072	0.030407298752855819	0.032597024509778548	-0.00010412683968177176	0	0	0	0	0	0	0	0	0	0	0	0.0159690660031581	-0.12715386968577497	0.029396742365289157	-0.18989289056108272	0.96387154043689738
103	597	1.89	2.32	2022_09_22_16_41_08	0.46929705049395315	0.0066691525736284393	-0.0011182946975797055	0.00081570541130495506	0.0060270920385073565	0.44562756407557941	0.00057345272436955383	-0.014798562886017079	-0.0011833217160293298	0.001297194378017802	0.45656837099464304	0.0032681650359571088	0.00090661171939847469	0.014065271646840389	-0.0035975599447649683	0.45165082980580884	1.5713839163943604	0.014103978273731594	-0.089064130181841533	0.0018858900518559142	0.033049406809159847	0.90127114525601726	0.0008123182151073251	0.013880811955495308	-0.0024990523408026811	-0.0075906939414760628	0.032165892742533661	0.033059388247817539	-7.2054582352360207E-05	0	0	0	0	0	0	0	0	0	0	0	0.013087993365828138	-0.096933934185742532	0.030935775491630371	-0.12520376764311475	0.96239861156261053
104	596	1.89	2.32	2022_09_22_16_41_12	0.47005670511142678	0.0057410366050968031	-0.0009644839418221844	0.00034050416860543727	0.0048542002699340529	0.44539818082583527	0.00058962373106886284	-0.013480523044430834	-0.0010673725431038302	0.00053847055939418656	0.45899306581744642	0.0026192552361038778	0.00097187190075636437	0.013138987212584035	-0.000674946759952457	0.45324995140677454	1.5664880199770381	0.011791812437519785	-0.09369342379620911	0.0014396821466816196	0.029834149738727493	0.84635159850427111	-8.5727051481490255E-05	0.011585389671486571	-0.002196721812487549	-0.0036279861261486772	0.029612737247699451	0.029834272904834959	-4.3313616698026342E-05	0	0	0	0	0	0	0	0	0	0	0	0.010573544375476984	-0.1082209656271272	0.027988775775303364	-0.025662328157712588	0.964245263343987
105	595	1.89	2.32	2022_09_22_16_41_15	0.47209978342279862	0.00479748334599757	-0.00063161712134553465	0.00015552455100147593	0.003687802613922782	0.44850088981560604	0.00068377328975233848	-0.013260315724470404	-0.00096891432759067667	0.0016320167114510624	0.46146560526040248	0.0011720936608964419	0.0011665401836761921	0.012135212263273814	-0.0014210590707170344	0.45527571481703166	1.5559532784497021	0.0093951395066473875	-0.09241519656858975	0.0014471027420661768	0.028236653054879386	0.83619206434537674	0.0010501914661399403	0.0092351161831313623	-0.0017266370300186859	-0.0028635682038768242	0.028091076036410124	0.028256175924161828	-2.3017177285657969E-05	0	0	0	0	0	0	0	0	0	0	0	0.0080766029612407246	-0.12846402189926628	0.025880404740149767	-0.058285605134754837	0.96436332064422947
106	594	1.89	2.32	2022_09_22_16_41_18	0.47288919467688012	0.0034723520251473839	-0.0004239522720958541	0.00016818307567667917	0.0027158022961395159	0.44852284409476878	0.00032032272111991086	-0.013213264545718995	-0.00078341660198171816	0.0012821500212861665	0.46116597471151133	-0.0023587014156564957	0.00059128031546909281	0.012202218362445581	0.0011440862912169311	0.45533578241063394	1.5553271049721005	0.0068476282519258939	-0.095275495045354458	0.00083309780121352639	0.028362891525274488	0.71828126007906723	0.0010754426687670461	0.006723686363257284	-0.0012969403861094421	0.0037958355411646084	0.028107743563276631	0.028383273113020142	-1.2102614344961701E-05	0	0	0	0	0	0	0	0	0	0	0	0.005977170133302602	-0.14042091777491994	0.025916718333495146	0.04674360281306239	0.96288049618422722
107	593	1.89	2.32	2022_09_22_16_41_24	0.47159590998869261	0.0031431579264183571	-0.0003034852506213907	9.3814231972065749E-05	0.0024014707155537249	0.44870188168573405	0.00015553101332551136	-0.010638194550673436	-0.00040069968250789614	0.0013298223071039547	0.45916509771677405	-0.0028355747302804381	0.00015734729941643539	0.011351504474555726	0.0029920641689573707	0.45438963074012584	1.5597900531303304	0.006074146367907967	-0.062814534563088456	0.00027898713141498834	0.02515601396510327	0.65763110374121925	0.0012943192929017959	0.0060262762748208177	-0.00076108367365308868	0.0063584899432964368	0.024339158659523727	0.02518928941126463	-7.1377361163046358E-06	0	0	0	0	0	0	0	0	0	0	0	0.0051626206542945488	-0.082666420649557773	0.024892523234685476	0.1288606462203363	0.96351478271094559
108	592	1.89	2.32	2022_09_22_16_41_27	0.47085245937861475	0.0012048718045066019	-3.8725790637764405E-05	0.00012149918767420216	0.00078301770456113231	0.44708160800069063	0.0006757208835991539	-0.010661017731131635	-0.0001169724819353397	0.00075945556535350384	0.45935064944965659	-0.0042503425209700725	0.00037449274630001433	0.011652029569912603	0.0038660059086427774	0.45453983381035135	1.5619769803745458	0.0021753709948067659	-0.038628926031624419	0.00054069443706861826	0.02627399282144971	0.61342417134137683	0.00010258114377412046	0.0021688820725749625	-0.00016789735051367667	0.00885976021330406	0.024735143980667368	0.026274193073673052	-6.098113542181784E-07	0.0021136758582807566	1.5305029611847045	0.0001480172188548387	0.026279327730322804	-0.61345494759113983	-9.45004291656993E-05	-0.0021068162324778582	0.00017014992344017315	0.0088600363431923842	-0.024740711832019369	0.026279497641485187	0.0016814323692502017	-0.07414507651667987	0.026073212298603578	0.16017964485717046	0.96535512294065273
109	591	1.89	2.32	2022_09_22_16_41_30	0.472248440049441	5.2448846971075824E-05	-0.000240049194599109	0.00026938511286666574	-0.00048401586538050496	0.44949896017023927	0.00025351409392863683	-0.011113111266316126	-0.00059945226502825834	-0.00024082628794592497	0.46100614898417352	-0.0052837989992947209	-0.0002116545332271739	0.01156896683281637	0.0046952894893295188	0.45435468807006113	1.556172602866337	0.0010195880329508271	-1.0274383876780411	7.1444659486701132E-05	0.027353471542756632	0.58048997530645741	-0.00053184570483925085	-0.0004745108242365503	-0.00090244070975266106	0.010898742258320887	0.025088440019799704	0.027358641510392159	-1.6774972687457404E-06	0.0010140427682769205	0.52419706677235289	-0.00019849823286703818	0.0273400115430072	-0.58036014169148609	0.00054598208739060677	0.00050597019858964506	0.00087879286184736126	0.010899890316382993	-0.025073265089784122	0.027345462651261147	0.001631479694849275	-1.1250257447215515	0.026438331955349195	0.19277054440286456	0.96210945243671631
110	590	1.89	2.32	2022_09_22_16_41_34	0.47207093153200225	-0.0019259575451986287	-0.00018077867723300818	0.00052581299245013332	-0.0019949809462649283	0.44887971084942413	0.00079855370675513458	-0.01077428291114331	-0.00046613186568723495	0.001109209646629128	0.46199912754541028	-0.0076088824924385994	-0.0002674228626151402	0.010151897486248233	0.0067762643787033384	0.45484563048886423	1.5554294262928672	0.00432277116562409	-1.4901579762948092	0.000280204117220644	0.027934960122234738	0.48781545462658737	0.00034546630656890286	-0.0042666748976840068	-0.0006941439820557626	0.015661616309103069	0.023131704900791077	0.027937096198420826	-9.1432384560536245E-06	0	0	0	0	0	0	0	0	0	0	0	0.0043398429762448393	-1.456029127111341	0.025855619623959762	0.29428531871691482	0.96351120161701742
111	589	1.89	2.32	2022_09_22_16_41_37	0.47247281617126852	-0.0033093754570454412	-0.00069218526189203475	9.57246801614342E-05	-0.003509029568167918	0.44925415485843417	0.00025909812006109033	-0.010302468392135018	-0.00069298087474401046	0.0012149728328388104	0.46226960859906507	-0.007972318652468403	-0.0001830173543333421	0.00859410013785996	0.0079066301419893226	0.45540499057332867	1.5537222121476073	0.0075459722735531	-1.4722600487666184	-9.8818738170810218E-05	0.027095283703677628	0.43957078704536207	0.0010330672018708234	-0.00739991221382872	-0.00147749679555005	0.017281711493016064	0.020868561207110919	0.027114970529697423	-2.9011709243951377E-05	0	0	0	0	0	0	0	0	0	0	0	0.0075703864047173344	-1.4733082408314708	0.024716555078804277	0.37187962018155207	0.96387553947283
112	588	1.89	2.32	2022_09_22_16_41_42	0.47264642326489426	-0.0053853777290363393	-0.00031874403139490445	0.00015274314754420477	-0.0052118244316307211	0.45084970666586255	0.00099855188667274529	-0.0091102774292172069	-0.00070486475382967862	3.3198485594728886E-05	0.46119920344672027	-0.0099026828212349736	-0.00070509319332929307	0.0087780055561117332	0.00748617062999565	0.456581466942132	1.5516678637633607	0.011536786995533949	-1.5231531407368968	-0.00059572638131142209	0.027315741203154963	0.40254800251229222	-0.0010383471793997006	-0.011484452524336865	-0.0010976358214698744	0.018930956692436475	0.019691840853176535	0.027335469308989467	-5.8363229533979582E-05	0	0	0	0	0	0	0	0	0	0	0	0.011127287409810576	-1.5035824546186447	0.024408795106288891	0.35306816260817142	0.96601062542314275
113	587	1.89	2.32	2022_09_22_16_41_46	0.47152410606330303	-0.0074802657718238868	-0.000341422044199482	0.00021775476383042609	-0.0072196844804020537	0.44900374610704458	0.0011853784665790677	-0.0087838559748861875	-0.0011391329581991047	0.00032853959262080928	0.46204705032037635	-0.011722372279236193	-0.00022630422245771456	0.0077007380134577587	0.010503518828822969	0.45461024926287191	1.5561277197198145	0.016051821418485556	-1.5216256671403154	-1.1842718444227368E-05	0.030308881709887915	0.32235383125084638	-0.00094989056268745989	-0.015974265249100322	-0.0015760141504242474	0.024225146147934525	0.018214571216890917	0.030323763001729533	-0.00011008893640611771	0	0	0	0	0	0	0	0	0	0	0	0.015500796267636313	-1.4925506094444354	0.027621126087030951	0.46908078546609366	0.96412939108958218
114	586	1.89	2.32	2022_09_22_16_41_49	0.472628090387322	-0.00962283573497801	-0.00093804505016781162	0.00016129372406641131	-0.0092844043434022541	0.44939705369574573	0.0010418575311174003	-0.0078962293678317454	-0.0013786489074662873	0.00040020748531216055	0.46382891226942569	-0.010731389329947645	-0.00081980565271862573	0.008456869928990543	0.0080206303860513063	0.45530723241072624	1.5520067308608359	0.02066593007206621	-1.5109632114148155	-0.0007053905957697357	0.02722300411904803	0.36233812192607812	-0.00067512207819009709	-0.020518138433768776	-0.0024671159186854395	0.020382246399729444	0.01804594095541771	0.027231374241601648	-0.00018166294084426515	0	0	0	0	0	0	0	0	0	0	0	0.019859599529603131	-1.4970894962905434	0.024660901572673592	0.3794647423061458	0.96335203444551676
115	585	1.89	2.32	2022_09_22_16_41_52	0.47606424408666331	-0.011687154863170544	-0.0009167452839907496	0.00011551490906038642	-0.011191799459064634	0.45300621057780555	0.0003790382302152337	-0.0085764571798621139	-0.0017913272477011666	0.00017372303952019243	0.46565135035066113	-0.012109862803382186	-0.00037607056913265262	0.0074769013938807572	0.012368906279270616	0.45866516472944541	1.5387051786017687	0.024803353742910286	-1.5127823386252315	-0.00028536267110654175	0.031782563360905888	0.29329811176122894	-0.00025431539228793344	-0.024636583497258818	-0.0028714300406828992	0.026469459228858516	0.017592585424598461	0.031783580825777827	-0.00025680090669856823	0	0	0	0	0	0	0	0	0	0	0	0.023808236762205431	-1.4914408462805275	0.0303596885492902	0.5135403186371893	0.96345224499983551
116	584	1.89	2.32	2022_09_22_16_41_56	0.47760352426133634	-0.014214562570578888	-0.0016609924560182523	0.00039439057987811135	-0.014050169161839177	0.4539125271539538	0.0006771430895207999	-0.0084458450700049346	-0.002119419744801673	-0.00050482789277178229	0.4689702841940645	-0.013706911348442513	-0.0010360133471694682	0.0083206150546487959	0.012848619465661116	0.46239577287655165	1.5285822209443818	0.030631240310981377	-1.5051880036227678	-0.00068083978169497636	0.033852690969030631	0.28505956921200692	-0.0012822693060426916	-0.030367917045763977	-0.0040078045474658992	0.028498436916060209	0.018271392371300689	0.033876967107725378	-0.00041810793457681148	0	0	0	0	0	0	0	0	0	0	0	0.029750876783763498	-1.4959374366543974	0.032050649786426362	0.49805920117107544	0.9681582094514376
117	583	1.89	2.32	2022_09_22_16_42_01	0.47552117072256544	-0.01639096261770602	-0.001816258211671203	0.00016839609769037192	-0.015879145833552061	0.45151386402981059	0.00059490868463778408	-0.0080907953828936834	-0.0021659077813337754	0.00027299701099098376	0.46686168603055128	-0.013542240621516469	-0.00044266170301380934	0.00896908495866255	0.012159297957545742	0.45948549649874382	1.5389893679396254	0.035085151017271048	-1.5106063632043898	-0.00027977682208454462	0.033445122000689789	0.29673585568288707	-0.00033102834484861432	-0.034831242666172268	-0.0042133545109492108	0.027726144953420018	0.018703931984023196	0.033446760163072853	-0.00051768987701887364	0	0	0	0	0	0	0	0	0	0	0	0.033702346967518754	-1.5030148583386922	0.031774333670724408	0.4676289825513989	0.96627768601878428
118	582	1.89	2.32	2022_09_22_16_42_04	0.47582406798627891	-0.018101558458659378	-0.0021921496175171412	0.00045090565134361547	-0.017769402943653239	0.45348823622593887	0.0011423656570430005	-0.0085096545107999	-0.002585252180706	-0.00013634956049024823	0.46640034486841869	-0.014226293498321031	-0.001229310359966468	0.0082397665201377757	0.013277565218269668	0.45717223179966415	1.5395964396443036	0.038966009104291106	-1.5055477732429821	-0.00083931528623767135	0.0349558832529927	0.27622232660415608	-0.0013946770276572272	-0.038634693954504404	-0.005070531388077424	0.02975599241492332	0.018343791576440283	0.034983694744956981	-0.00066820236528513364	0	0	0	0	0	0	0	0	0	0	0	0.037737647600388079	-1.4985586806851003	0.0328409188883319	0.50769155415205924	0.96080098204037756
119	581	1.89	2.32	2022_09_22_16_42_08	0.47828691123564876	-0.020162031580776261	-0.0028418524669854952	0.000507931221667419	-0.020158333265804577	0.45559598257968925	0.0010553194749763327	-0.0091283547494169191	-0.00284178684817331	-0.00029764252756000657	0.4694901511972247	-0.012264118415648168	-0.00092683799731896452	0.0083385174269443221	0.012365657390687816	0.45789236990862742	1.5308772222899478	0.043630716716319434	-1.5018788022554133	-0.0004653793025207453	0.032689454048540977	0.31170016573692938	-0.0014756995779216728	-0.043216913373816737	-0.0059948177303180937	0.026540503775148737	0.01908407884475926	0.032722745838880178	-0.00086270204547852472	0	0	0	0	0	0	0	0	0	0	0	0.042563690103925807	-1.5007711228876304	0.031183028680950679	0.48875399690077453	0.95735918995915592
120	580	1.89	2.32	2022_09_22_16_42_11	0.48037398277166987	-0.02283252304840229	-0.0029444546612804406	0.00053969772684073008	-0.022426340997640029	0.45743776234571476	0.0015663291914339871	-0.008308724846129531	-0.0033746065266580124	-0.00085879280173827976	0.47270080438043943	-0.014735021222922565	-0.0010584733747540571	0.0088867335721982618	0.013197711156417337	0.46299029190688346	1.5178905901820652	0.048766515518222163	-1.5025918947606618	-0.00053673850209792567	0.035173695488793413	0.27921712217702188	-0.0025965728207191291	-0.048313510110357616	-0.0066315742177385836	0.029830310970608336	0.018637097460043772	0.035269406640198293	-0.0010413901084169559	0	0	0	0	0	0	0	0	0	0	0	0.047210752031637514	-1.4961190328901246	0.033121697578969933	0.489089103095759	0.96381217241515516
121	579	1.89	2.32	2022_09_22_16_42_14	0.4790135216037667	-0.024201984027424718	-0.0031935888493411211	0.00031434383862422309	-0.024490892844979812	0.45663482078208778	0.0012674671487948495	-0.0085505433346683025	-0.0034978967184534828	-0.00084386775924100393	0.47068737862281307	-0.011520735544354141	-0.00071083709269861405	0.0086430444410216471	0.012839673334757834	0.45952275074517845	1.5263742090778389	0.052574786613990808	-1.5035944038653319	-0.0004071571302813248	0.032196283539858733	0.3107750133720325	-0.0022977430593391843	-0.052100635206431253	-0.00704499812583677	0.026174833472724521	0.018747766972472171	0.03227817059478	-0.001289268970211464	0	0	0	0	0	0	0	0	0	0	0	0.051646609471519909	-1.4998638507209814	0.032311629573661078	0.48915884981443164	0.95931060402359425
122	578	1.89	2.32	2022_09_22_16_42_20	0.48025618014700472	-0.026671831868441642	-0.0033426806620296718	0.00051667652701538694	-0.02620843643678962	0.45792624379233343	0.0016248159441192593	-0.0094353654064266209	-0.0036472233738029545	-0.00056532102840586233	0.47051583803213581	-0.011652680722257253	-0.0010488470524465398	0.0091271620298464078	0.012221491029333034	0.46175329626351352	1.5216522116798492	0.056914295065262618	-1.5061569740055478	-0.00057237485822974373	0.032562141945604944	0.33342403949383759	-0.0023824632416050971	-0.056439353249639709	-0.0073373283651585672	0.025586519299723019	0.020140087343669254	0.032649184050804768	-0.0014190590588951336	0	0	0	0	0	0	0	0	0	0	0	0.055097671632087009	-1.5016592562222266	0.031761219343126909	0.4646691768607864	0.96147288749552884
123	577	1.89	2.32	2022_09_22_16_42_23	0.47996369882980222	-0.028995182764147573	-0.0033381966168521309	0.00062774688419167429	-0.028796800889552217	0.45658675758439732	0.0014218118809884261	-0.009706668464429689	-0.0038464943986601984	0.00061534730470247053	0.469271811077193	-0.011700384775183221	-0.00089524936438738949	0.0089761993344165923	0.011568380272938146	0.4620320806402	1.5247787728558793	0.062253960130441717	-1.5102513135416433	-0.00030417296948817194	0.032156371729876877	0.34126229905150329	-0.00089813759999743132	-0.06179810903058798	-0.00751992501067581	0.024952791141132795	0.020282762560781251	0.032168911917852518	-0.0017305032700161091	0	0	0	0	0	0	0	0	0	0	0	0.06053074510000641	-1.5044024947088559	0.030507285765368698	0.45545420455089436	0.9626396366364347
124	576	1.89	2.32	2022_09_22_16_42_26	0.48160004353208891	-0.03084494464794604	-0.0034158088675845248	0.000772456182121497	-0.030741692024134706	0.45774811308171609	0.0012719415073355555	-0.00960012899023557	-0.0045175715103281987	0.00054340439340963532	0.4706928050171586	-0.01061433273512453	-0.00096355147590689862	0.0083370728942139538	0.0089695442102432649	0.46310128481411017	1.5195020167126407	0.066194149689269038	-1.5080189817979122	-0.00024301329261397747	0.028565210140721095	0.37385724284535266	-0.0008220073046809772	-0.06567309309109827	-0.008289167445123629	0.020945293271757787	0.019423334423924569	0.028577034947532682	-0.001977405851658075	0	0	0	0	0	0	0	0	0	0	0	0.06451796243023103	-1.4978421871736884	0.025427313969260363	0.4109634823549711	0.96158895962237145
125	575	1.89	2.32	2022_09_22_16_42_30	0.48263564791892571	-0.032316904673987644	-0.0036190068379658379	0.00072759625016200651	-0.032021094557855088	0.45939104398588809	0.0014013308013739807	-0.010175818352558879	-0.0045504621926889073	0.00020663409965205931	0.47058633321154664	-0.0096594569120709121	-0.0010381891693739666	0.0098375432183211414	0.0075855085882661254	0.46378043929134188	1.5162065578858519	0.068950010778501061	-1.5087576822061817	-0.000344404854515746	0.028415962641459732	0.43253704027254913	-0.0013011740059482209	-0.068419942647282642	-0.00853319603067736	0.018430131085719351	0.02162861995144481	0.028445737582889118	-0.0021205980074716258	0	0	0	0	0	0	0	0	0	0	0	0.067012885869861691	-1.5002147880274863	0.025738768699248366	0.3284274138609688	0.9609328305754341
126	574	1.89	2.32	2022_09_22_16_42_33	0.48546434183417547	-0.034316593041011971	-0.0036908802044975093	0.000753608363365871	-0.033453759387989682	0.46213880987856637	0.0018825378330293921	-0.0096522735662616672	-0.004546845082589829	-0.00080111089521520151	0.47386584167374518	-0.008803750324518321	-0.0011231511305225168	0.0097356164483246542	0.0071227441630658146	0.46683846944121593	1.5038097443891563	0.072169331877737289	-1.5112972972446537	-0.00039401726979920384	0.026822927931014189	0.44432280010575631	-0.002888751506431567	-0.071658956284723033	-0.0085677562910682556	0.01691088814887811	0.020820454481315122	0.026978034547725894	-0.0022360099532126366	0	0	0	0	0	0	0	0	0	0	0	0.06954442009911195	-1.5032530381537594	0.024848353029855774	0.31581595990544775	0.96163287230821626
127	573	1.89	2.32	2022_09_22_16_42_39	0.48479485227095631	-0.035086408522014216	-0.0032955424850959259	0.00068205403559563015	-0.034622739095943517	0.46163127669741433	0.0014477348021493899	-0.010333403125362311	-0.0044832471538618175	0.00039986698030602415	0.47261789760257444	-0.0064968088537438974	-0.00094572630683951628	0.010400345634665961	0.004970981901789147	0.46427070927361624	1.509317197704235	0.074242657614810442	-1.5163314766816998	-0.00027981128506319135	0.025473313309312618	0.5353696722052369	-0.0011533724817973619	-0.0738026231883985	-0.00807124650975508	0.012213830771054562	0.022354239616914823	0.025499410954690126	-0.0024369644327130436	0	0	0	0	0	0	0	0	0	0	0	0.072013547183214052	-1.5064103322954969	0.023777615349798088	0.22293160916909016	0.95766427200867033
128	572	1.89	2.32	2022_09_22_16_42_44	0.48475084232886612	-0.036665388629641492	-0.0031862566217367833	0.0010950953884317557	-0.035195623078019954	0.46162678579938832	0.0013395427116323438	-0.010362693369919183	-0.0043648081433101879	-0.00080901968092443469	0.47281137032290155	-0.0048181616761594406	-0.0010689581220974941	0.010107510883799508	0.0044070088140797988	0.46594371982572913	1.507561584190448	0.076511520054132393	-1.5191850582610278	4.9178937745095967E-06	0.024106663288464787	0.57573464818884579	-0.0023537064939524906	-0.0761042708490135	-0.0078836958042466845	0.0098149286309200424	0.022018137770332936	0.024221295365093296	-0.0024240523151356991	0	0	0	0	0	0	0	0	0	0	0	0.073161796786075331	-1.5091034901825327	0.022746718520099671	0.20558093874415712	0.9612024964974113
129	571	1.89	2.32	2022_09_22_16_42_47	0.488485426850578	-0.038005607477025964	-0.0037433348295306344	0.001122735969746095	-0.037212848316059789	0.46535955260237732	0.001717735773081031	-0.01091215049102021	-0.0038298561587110105	0.00044500209075179839	0.4743833159440965	-0.0044367614687898941	-0.0012827296388871149	0.010616510536113153	0.0026268093215963506	0.47155662434689927	1.4922853990689053	0.079428423048113081	-1.5216380274555659	-0.0001956981002519786	0.024089411551071849	0.62852017542394967	-0.001343180732218164	-0.079044848503973267	-0.0077965577592893735	0.0074347974302168031	0.022913392067709124	0.024126829119391464	-0.0027222285380295707	0	0	0	0	0	0	0	0	0	0	0	0.0765824462588765	-1.5195180769288768	0.022388907479433194	0.12127768678738965	0.96534430389699821
130	570	1.89	2.32	2022_09_22_16_42_53	0.490808638833399	-0.039574603765193568	-0.0033925248448024798	0.00086960388546566058	-0.037868344874833884	0.46930431400271377	0.0019508604868634478	-0.011062474248772443	-0.0027143010197447979	0.0002757549553125075	0.47485177961882019	-0.0021066678565846335	-0.0010984976630146629	0.010860582330820708	0.0021839968417680464	0.47293972370270232	1.4838755145076386	0.081093414934978264	-1.532259367068642	-0.00026834493220793813	0.023656500418413887	0.68977940438929464	-0.0017561580782587895	-0.080852670929022846	-0.0062440010778105591	0.0044964856128695092	0.023225236902552231	0.023721595714501376	-0.00269848044982096	0	0	0	0	0	0	0	0	0	0	0	0.0773529521338417	-1.5350188596081722	0.022570915483199696	0.09922358190016202	0.963592908280569
131	569	1.89	2.32	2022_09_22_16_42_58	0.4897306205523857	-0.040519096580644072	-0.0030767844505637828	0.0013595598603732	-0.039058203899908592	0.46728848789384292	0.002429199033912895	-0.011286399323683841	-0.0022735648657786073	-0.00037499518995334291	0.47275963772967328	-0.0013639987508476683	-0.0011497911746750429	0.010795792889537664	0.0007188155928187234	0.47682584147313495	1.4854467583602653	0.083549931646254225	-1.537971439506717	0.00017566884867239508	0.023427946054050484	0.73913039420842963	-0.0029511225650556533	-0.083369950673067086	-0.0054810950424265866	0.00216482500874932	0.023327712896745647	0.02361308494681456	-0.0028984135842771764	0	0	0	0	0	0	0	0	0	0	0	0.079889469886082254	-1.5417243014848547	0.022093159786183158	0.033242401834644449	0.97364922972409818
132	568	1.89	2.32	2022_09_22_16_43_03	0.48900751747823212	-0.04094733671263704	-0.0030024272210351895	0.00127621835548592	-0.039584296169184463	0.46663082754154273	0.0023582928618849247	-0.011410883218826553	-0.0022454670115540014	7.9792714192082127E-05	0.47132103402497366	0.0010390840353112394	-0.00066154939257401734	0.010511108160436827	-0.0010010755174233454	0.47386143356109423	1.4916301724885925	0.084658832773945314	-1.5390777564485589	0.00058400547803060736	0.023380572394650675	0.83227612866848877	-0.0024043034214572354	-0.084488544857333175	-0.0053669129429530791	-0.0021888572902456554	0.023277887989773462	0.023503868627184166	-0.0029951800373842676	0	0	0	0	0	0	0	0	0	0	0	0.081078372036006707	-1.5424635871310108	0.021592043618437341	-0.047476682731877815	0.969026889412161
133	567	1.89	2.32	2022_09_22_16_43_07	0.49296818196354625	-0.041993195710722651	-0.0027623594088818067	0.0015834277508462622	-0.040329501658593128	0.47064972606122996	0.00211520082061775	-0.01162615998170051	-0.0020619509880087372	-0.00010223440191438481	0.47534431054428788	0.0029478312244078141	-0.0010507785538479916	0.011738933337556694	-0.0031345239788725583	0.47665085767020787	1.4761685105905014	0.085807540266582008	-1.5422392897177946	0.00053582412728493776	0.025431701169875271	0.912940476830246	-0.0023203365364387715	-0.085667625458945185	-0.0048981542265407723	-0.0064171124408238089	0.024608780797017546	0.025537333181758975	-0.0030340787973735365	0	0	0	0	0	0	0	0	0	0	0	0.081916399568166751	-1.5452547623436759	0.024647063247968105	-0.13046588053135236	0.96689984284919828
134	566	1.89	2.32	2022_09_22_16_43_12	0.49455540129062081	-0.043284449452406254	-0.0025558809703518054	0.0014425870032114851	-0.041060880214298767	0.47129082331317462	0.002446600645346745	-0.011776481718443855	-0.001379254023460658	-7.8807420679928971E-06	0.47632513732001	0.0040059521397506912	-0.00054138062543257492	0.011253929496934325	-0.0029202192940032839	0.47867150667988273	1.4709002960809932	0.087661182222018422	-1.5482736854442873	0.00088265028964873535	0.025292695020254208	0.93142412728375046	-0.0025591862471659177	-0.087572261593158562	-0.0039473874931814645	-0.0072822188504525782	0.024221678513300957	0.025421838163973809	-0.0030526871394191564	0	0	0	0	0	0	0	0	0	0	0	0.083072671874193843	-1.5540074072580163	0.02350926430433025	-0.12694252904095574	0.96788247672700256
135	565	1.89	2.32	2022_09_22_16_43_16	0.49388706608553673	-0.043089008165725862	-0.0022005993350767273	0.0020298570467910965	-0.041821172913386669	0.47025371835637242	0.0022346869279928705	-0.011942114008612649	-0.0011521556693442237	0.00027355318594157827	0.47649665054504264	0.0060931203207400374	-0.00074337934490848151	0.012223105730869094	-0.0049834214234384189	0.47908338996468924	1.4720635468643353	0.088392692513279081	-1.5519000433341255	0.0013291274457102812	0.027937258143245672	0.9999604438737858	-0.0020472189718901673	-0.088329575352120521	-0.0033397915894807636	-0.011623991851274603	0.025404196621893957	0.028012166965110243	-0.0032762600038905364	0	0	0	0	0	0	0	0	0	0	0	0.084709731186191711	-1.5570250210859316	0.02672666598811595	-0.19356546385821519	0.97002619194266648
136	564	1.89	2.32	2022_09_22_16_43_21	0.49590371876196743	-0.043815990207910847	-0.0021435415950556412	0.0018753866665579956	-0.041669226927888686	0.47428137141358379	0.0027112578394788978	-0.01213035611573249	-0.00080585852102106994	-9.6352621173223388E-06	0.47734609494445662	0.0069995514486062872	-0.00095080170494302109	0.011065662439173811	-0.0077117996255348089	0.47998713543963678	1.463905045704311	0.088419092147427825	-1.5543990420951295	0.00088221103401670735	0.028730057811972291	1.0682022733224708	-0.00279044136353141	-0.088371549758762963	-0.0028991463243190985	-0.015397283004199749	0.0242557188713889	0.028865252205421264	-0.0031551305712101763	0	0	0	0	0	0	0	0	0	0	0	0.084042561165122764	-1.5611278239719064	0.027198424035042992	-0.30432543984950339	0.967903883919107
137	563	1.89	2.32	2022_09_22_16_43_24	0.49799215533422392	-0.043912400970130078	-0.0015476700792522854	0.0020028879785949911	-0.041789409624819737	0.4755211876233143	0.0025284340554780735	-0.012266495529398907	-0.00053169147657446125	5.3187574814216324E-05	0.47769463345574276	0.00870021167810115	-0.00048482800398916048	0.01240329131313473	-0.0069472145314534526	0.48253879234168706	1.4574250949239831	0.088312792598534751	-1.5594252418179433	0.0015391552261430728	0.030464925514684129	1.0681793253589531	-0.0025838740750127034	-0.088289955616750376	-0.0020082514145549632	-0.016325869153934944	0.025721152442762893	0.030574304437726376	-0.0031405739176199958	0	0	0	0	0	0	0	0	0	0	0	0.083922590800404054	-1.5644351123810529	0.028547394996335382	-0.25528624450747883	0.96896866180117747
138	562	1.89	2.32	2022_09_22_16_43_27	0.49571500372092936	-0.043530855179819639	-0.0014504618937790773	0.0020360002896462285	-0.041651534655094954	0.473129967972875	0.0017521626223363492	-0.012036732044446058	-0.00075158833161613362	0.00014108200127319658	0.47624614331469239	0.010717859836241435	-0.00061207861200628035	0.012228521853117754	-0.0097735655799057724	0.48132042397589136	1.4649222258952594	0.088206548430992848	-1.5584940823933329	0.0014526168592557114	0.033211134241396781	1.1358502445874144	-0.0016864878544242267	-0.088179850499419773	-0.0021700580658280911	-0.021418158221677246	0.025381921440097426	0.0332539272700714	-0.0031725045074957269	0	0	0	0	0	0	0	0	0	0	0	0.084036825339981816	-1.5617749692528244	0.031579376990747747	-0.3371397201469547	0.97096198493693031
139	561	1.89	2.32	2022_09_22_16_43_33	0.4998367438469894	-0.044177750699115739	-0.0012753307570241063	0.0024297367129862356	-0.042259781966974289	0.477437358987374	0.0018768155656649845	-0.012245522121505533	-0.000318104637609904	-7.9928416183506235E-05	0.48014456309453996	0.012140738270676932	-0.00049642261392295842	0.012502900457803964	-0.0094627529717062689	0.48416034556408022	1.4492515306102825	0.088727011813978449	-1.5621634363437535	0.0019675740075690579	0.034094086112037653	1.1441936941406312	-0.0020457336536941055	-0.0887137870624243	-0.0015318650334507761	-0.022419306394729194	0.025686210475550753	0.0341554056336167	-0.0032117211572513949	0	0	0	0	0	0	0	0	0	0	0	0.084549564861892426	-1.5670327173422616	0.031370486066998125	-0.32393364716575518	0.96863696301665236
140	560	1.89	2.32	2022_09_22_16_43_36	0.50400598962806586	-0.044392754363455314	-0.0013206361014820461	0.0022990270071118622	-0.042883006271755494	0.48086392839580283	0.0017547469566144812	-0.012227764925059276	9.71637663320588E-05	0.00014677651152704123	0.48515745790362957	0.013326382432083648	-0.00025111699756751732	0.012155487114030382	-0.012871013252822543	0.48644231630175971	1.4338916995675226	0.088887281374599336	-1.5643964415761196	0.0020680622747975596	0.036897237841163125	1.195350570948283	-0.0016110382368428797	-0.088880000089104183	-0.0011377057299825559	-0.026974865452103172	0.025174645859441416	0.036932392347476348	-0.0032916509897976329	0	0	0	0	0	0	0	0	0	0	0	0.08508453714899035	1.5696634351379546	0.03512585127199648	-0.40699055792614092	0.96515185595459418
141	559	1.89	2.32	2022_09_22_16_43_39	0.50287356296918972	-0.043804654026488012	-0.00081399668395058973	0.00242218829787953	-0.042292004016517122	0.4801644184287383	0.0017252431566738662	-0.011440714370977956	0.0003121000885604779	-3.6743050374950919E-05	0.48445314178744991	0.015630676406998313	-0.0003647759154352928	0.011128698132229244	-0.012944743861018553	0.48932584313847072	1.4334059078254797	0.087841203970212861	-1.5684437119157262	0.0020619404260672483	0.0374337960624612	1.2359960438175819	-0.0018092109395225859	-0.087840231605582852	-0.00041331152186168123	-0.029350703238014357	0.023234140980030855	0.037477491002862288	-0.0032177608401346234	0	0	0	0	0	0	0	0	0	0	0	0.084102960882384822	1.5671065699433411	0.0339466276544742	-0.43034663737907208	0.97305939140899111
142	558	1.89	2.32	2022_09_22_16_43_43	0.50401154799411507	-0.04276701993321752	-0.00090215930451891435	0.0022759103507119286	-0.041481682045376771	0.48189209951401268	0.0017038212803091339	-0.011643223300891764	-0.00048949125404874753	0.00032818135648367931	0.48932317071749742	0.017360699576386543	-0.00052509312445865684	0.011304058642364558	-0.015050614979310668	0.48394083227083295	1.4306915945174996	0.085702955775294923	-1.5632604174078646	0.0017524876236285356	0.040890196768346931	1.261409327986492	-0.0014259071202658053	-0.085693221829792207	-0.0012916505147223902	-0.0333087533719036	0.023717823267826042	0.040915051055446024	-0.0031081821227959524	0	0	0	0	0	0	0	0	0	0	0	0.082308768820961234	-1.5648965113558426	0.0373462307541784	-0.46330552819210868	0.96017806377024428
143	557	1.89	2.32	2022_09_22_16_43_46	0.50629483331579028	-0.041616150951592525	-0.00079157720148283867	0.0022398559161357591	-0.040957522827849188	0.48444119595239565	0.0018541160778774693	-0.011244431807569446	-0.00012018326507237568	0.00036989027297582516	0.49337488076553437	0.018211164543263107	-0.00030062204219794534	0.010808772957536517	-0.016287406575956107	0.487253984375538	1.4180401030945466	0.083571130138654387	-1.5660199945436617	0.001940479391766947	0.041855564503800964	1.2846283484645096	-0.0015086863331821856	-0.083567317092804877	-0.00079831482668731913	-0.03518538314949083	0.022668857327959216	0.0418827460224825	-0.0030622665844222221	0	0	0	0	0	0	0	0	0	0	0	0.080896932896719	-1.5693291614021134	0.0386091502738169	-0.49245031333582523	0.962391777108308
144	556	1.89	2.32	2022_09_22_16_43_52	0.5109033811460616	-0.041575349101268137	-0.00047540910472864848	0.0023540216076894929	-0.040461662355166586	0.48884682061434959	0.00075901622393380623	-0.011741345447600091	-0.00016592630405197996	0.00050961154750119985	0.49709556409164068	0.019624955112129687	0.00011164274971968271	0.011511717341960754	-0.019038895956735691	0.48919284525730028	1.4029581840751617	0.082268682561126558	-1.5673495593321805	0.0024527971610386117	0.0458223960577245	1.2984229608342188	-0.000246011867927747	-0.08226672783108463	-0.00056711754483071951	-0.039189996564622041	0.023745234253127051	0.045823056448802357	-0.002891363865648641	0	0	0	0	0	0	0	0	0	0	0	0.0791969755231606	-1.568745924459853	0.043547524249329686	-0.5134852667861397	0.95750559364069954
145	555	1.89	2.32	2022_09_22_16_43_55	0.50905107967920526	-0.040194267732498512	-7.30699614707902E-05	0.0025921783160550863	-0.039115823477470543	0.48719791359786635	0.0011738003404606638	-0.011626720580942542	0.00016823652867355038	5.6072666951316774E-05	0.49401749151228225	0.020256040501559734	-3.9038076069911947E-05	0.011411237656194565	-0.018879078248373996	0.48718411269956341	1.4114035117129034	0.079806876597934659	1.5697249532621571	0.0025487911930947632	0.046331294317637585	1.3035934262525417	-0.0011457684402835767	-0.0798066933867553	0.0001710058197768522	-0.039871387944344638	0.023597907884791949	0.046345459523736587	-0.0027209984002092022	0	0	0	0	0	0	0	0	0	0	0	0.07684137570585628	1.5686458480837739	0.043335192224410353	-0.51355988581129319	0.95704366840077815
146	554	1.89	2.32	2022_09_22_16_43_58	0.5063426098962841	-0.039825382659264649	8.9343646772596744E-05	0.0019848917724451655	-0.038510249521548162	0.48327189307307938	0.0014573826857556835	-0.010955311544598813	0.00030158809317554512	0.00070423299818348482	0.49365590266975234	0.021571639492084904	0.00011333883508768565	0.010318785129370085	-0.01774017971812512	0.48599948390619041	1.4196998654023896	0.07934750080137544	1.5677116507229809	0.0020797970726309008	0.04573731776194833	1.3204923965699869	-0.00079505904579552978	-0.079345990787285131	0.00048951956890312784	-0.040124936136892587	0.021952032618136431	0.045744227558717564	-0.0026349643141448074	0	0	0	0	0	0	0	0	0	0	0	0.076058047802095657	1.5668807207985156	0.040531737535867654	-0.52198496452737631	0.9598233970586425
147	553	1.89	2.32	2022_09_22_16_44_01	0.5121686375490242	-0.039762928695045364	0.00028707578788819503	0.0020753913440150706	-0.037560377230770138	0.49024742057629217	0.000947337230784423	-0.010617842339730396	0.000401561604666181	0.0012184496150305956	0.49890721507425617	0.021664389254558596	-0.00037472970847201052	0.011370657130233774	-0.018788215415685983	0.49125841127552111	1.3959383256275286	0.077322559590054948	1.5656913515571957	0.0017035801875911886	0.046579978873387551	1.320165469917199	0.00022990741892446641	-0.0773185294538453	0.00078944578816774716	-0.040849568536285727	0.02238318972453493	0.046580546253414706	-0.002378965917038569	0	0	0	0	0	0	0	0	0	0	0	0.073340148112260223	1.5654509823670031	0.0428786046501963	-0.51328046558637608	0.95917316145406972
148	552	1.89	2.32	2022_09_22_16_44_05	0.51683161679834111	-0.039224259797319416	0.000274822574117784	0.0020951525243907108	-0.037247780896750432	0.49311182194984582	0.00098972911339059	-0.011394989609342827	0.00037555656154136249	0.00035110361063671618	0.50519550883976994	0.023534276786443084	-0.00052040510150167885	0.010095501854311198	-0.020551694640762494	0.496120209115807	1.3770784669657812	0.0758971131712847	1.5660623195235046	0.0014864497722215221	0.04905926334602282	1.3418996276423303	-0.0006409511694750249	-0.075893711362878119	0.00071858423510514659	-0.044007627658156009	0.021682712652145733	0.049063450127931993	-0.0023046894861732466	0	0	0	0	0	0	0	0	0	0	0	0.0720731335733627	1.565755169618251	0.04430342036150195	-0.55709674929668263	0.95992619837997384
149	551	1.89	2.32	2022_09_22_16_44_08	0.5107961552472261	-0.03731832370449787	0.00038538123631128371	0.0020740405309174906	-0.035250045495621433	0.48730452783237521	0.00086656215619434107	-0.01064622563161843	0.00070886267920652955	0.00085927368223601987	0.49948933262069684	0.022773596437480694	4.3963236069479569E-05	0.010782839497028483	-0.020146387393514549	0.48969633068469992	1.4008698750057009	0.072869251123137538	1.5627987241472641	0.0021071862031378959	0.048599967572840685	1.3368133471379877	-2.8625155231069973E-05	-0.0728599296470824	0.0011655089313619181	-0.043374869990841669	0.021922077943451187	0.048599976002881712	-0.0020951133243429436	0	0	0	0	0	0	0	0	0	0	0	0.069023957735444508	1.5607429050317008	0.044735118060149452	-0.53968390965349311	0.95869227999119566
150	550	1.89	2.32	2022_09_22_16_44_13	0.50886563484936465	-0.036133948223117059	0.0005374383336274526	0.0019967738037334833	-0.033734375730980995	0.48507274557969576	0.0015515297271177591	-0.010690041480507211	0.00055591461381728272	0.00092605883516475	0.49713292829041145	0.023207311365743926	-0.00018127420755468604	0.011059884946884624	-0.019608842141040441	0.48671307779183648	1.4102916302057924	0.070448403578568089	1.5622935146861539	0.001809352817457128	0.048933061010737432	1.3332541682852839	-0.00068613390699991767	-0.070438217292930955	0.0011979613360403561	-0.043513927920853269	0.022382639182619589	0.048937871220751793	-0.0018955289491884265	0	0	0	0	0	0	0	0	0	0	0	0.066302288101228291	1.56255748602792	0.044241217284975889	-0.528624432130529	0.95646678505989935
151	549	1.89	2.32	2022_09_22_16_44_19	0.51471647301457557	-0.035202327921748662	0.00061802340572440935	0.0019896491640239112	-0.032986034554532535	0.49170543302082032	0.0011811675613918984	-0.01035526090601456	0.000777803991941105	0.0015536517090319788	0.50407553644114278	0.023555323669642771	4.1655865725308227E-05	0.010455101059665527	-0.020821388967916542	0.493836404386508	1.3833942453269119	0.067897290538004182	1.5598818837110573	0.0019978890973654448	0.04922861644093085	1.3489854370112488	0.00034829873281439785	-0.067881114641656054	0.0014820045237783843	-0.044463437688558455	0.021129585552110735	0.049229848554465078	-0.0017880286839330503	0	0	0	0	0	0	0	0	0	0	0	0.0641036478141119	1.5590086127555951	0.045265529392833848	-0.55272199151575263	0.95943384421761779
152	548	1.89	2.32	2022_09_22_16_44_22	0.51869736877117434	-0.034415943964396352	0.0012104641374786286	0.0018792455264298599	-0.032267029053044488	0.49625625827084324	0.0014577917866963597	-0.011251659435767909	0.000970615616707625	0.0010656599395218937	0.50838963386894265	0.023618102341839274	-7.1406316771188111E-05	0.0098092984829048352	-0.020753265542095452	0.49712793291638452	1.3672306096325726	0.065855104599081074	1.553886274223095	0.0017026163073274665	0.048954256780691707	1.3467241904438043	-0.00039578545161412875	-0.065817445670559291	0.0022268020026227887	-0.044120157512888947	0.021211576037337948	0.048955856677966626	-0.001690534722656515	0	0	0	0	0	0	0	0	0	0	0	0.062235951262357189	1.5557604984249671	0.044254602890719648	-0.56462829410972071	0.95841614561128563
153	547	1.89	2.32	2022_09_22_16_44_25	0.513266862540158	-0.03238608853732635	0.0014389775410227686	0.0020727155715382132	-0.030573912450109191	0.49058325004655978	0.00067237715600461476	-0.0096913773674359611	0.0012425272313741796	0.001144019770750826	0.50233001498736252	0.023548950964839738	-0.00033499070744075627	0.010538337020988714	-0.020618758420387386	0.492643108984854	1.3885778542998115	0.062889297164867922	1.5490857842440464	0.0017291274492453911	0.0489028476625747	1.3539090821724689	0.00042084873760517673	-0.062830021033122629	0.0027298635256058634	-0.044373749751329856	0.020553803602139958	0.048904658501710573	-0.001563635039713035	0	0	0	0	0	0	0	0	0	0	0	0.059616453914815362	1.5504874466331646	0.045114487261280874	-0.5491523779092895	0.95981865368584862
154	546	1.89	2.32	2022_09_22_16_44_28	0.51038361813300337	-0.030686806987251944	0.0013370970699485669	0.0018386337796873981	-0.0290318436783209	0.48810981318976931	0.0011722402421054014	-0.009795137753868869	0.001258167299341584	0.00073730856470914684	0.49936118898763454	0.023284185121500711	8.7830431295954169E-05	0.0095817991763135317	-0.021061684217823784	0.48954049201392125	1.39985918953602	0.059959915197287432	1.5487025490388067	0.0018997130420394153	0.049014583557048977	1.3626191567908896	-0.00045978160781529271	-0.059901387653059121	0.0026486199621382146	-0.044827239507153713	0.019822916017559408	0.049016740001736357	-0.0014325221127078967	0	0	0	0	0	0	0	0	0	0	0	0.05693578862017222	1.5491411310554322	0.045336151857546213	-0.5719210156808886	0.9591618434084408
155	545	1.89	2.32	2022_09_22_16_44_32	0.51214973107016581	-0.029249348976269983	0.0012261388234435194	0.0012879342236230638	-0.028207208630099043	0.48995220690992186	0.0011662926933628968	-0.00956168002848342	0.0013147189965086869	0.0015325655495649769	0.50138219222190927	0.022687119336829719	0.00034192075341438866	0.0090065811505357519	-0.020539495541012472	0.49264669161338459	1.3910000922109689	0.057471359031483191	1.5482698522185747	0.001596369898278131	0.047425999604704491	1.3654020843026915	0.000364078417535173	-0.05741304212736191	0.0025883783740812119	-0.043480452389512404	0.0189387353988796	0.047427397056970619	-0.0013828811224790316	0	0	0	0	0	0	0	0	0	0	0	0.055135889717860147	1.5475085174964347	0.043790757650557767	-0.57877317234488446	0.9619192625249875
156	544	1.89	2.32	2022_09_22_16_44_35	0.51069919221757465	-0.028336494963307611	0.0010861659751816694	0.0018570456875051811	-0.026945782130052748	0.48826844653526069	0.0009316123738461763	-0.009438513458345817	0.0014421613136778658	0.00084090253514192907	0.49940109061544818	0.023112817324038949	-1.2028596586650643E-05	0.0096866019060102872	-0.018341682809263012	0.49349689109205813	1.3952140624983007	0.0554781736966162	1.547599399998522	0.0018326603471159918	0.046058381970037643	1.3525016450866787	-0.00013353352731964685	-0.055418479081475625	0.0025729230474241895	-0.041738065343209493	0.019475842757217539	0.046058575541377815	-0.0012428745401433206	0	0	0	0	0	0	0	0	0	0	0	0.052838045952158727	1.5440614067706626	0.040615710009023191	-0.54245346583406484	0.96631617713977547
157	543	1.89	2.32	2022_09_22_16_44_38	0.50401580198374429	-0.02757943994829648	0.001035799233123038	0.0015704978625133582	-0.025318748527132649	0.48081976516500935	0.00088680605608408548	-0.0095261668393775353	0.0015324711895128372	0.0013004334746663392	0.49229010221875846	0.020691086411038877	0.00018875297887946898	0.00920029555720286	-0.019411230897481761	0.4884632074989102	1.421722081653412	0.053848514225909173	1.5461673837113881	0.0017510108450472218	0.0452249931233828	1.3498825621245438	0.00043480573045336687	-0.053783200049214816	0.0026513914845005147	-0.040882115540279713	0.019337854895547273	0.045227083247024194	-0.0010646293611216071	0	0	0	0	0	0	0	0	0	0	0	0.050325970078094431	1.5405696378473741	0.042620063196615883	-0.5640953147598643	0.96914264508449732
158	542	1.89	2.32	2022_09_22_16_44_41	0.49683695075846551	-0.02549621902765049	0.001236364422867243	0.0015023679457648765	-0.024139013229921985	0.47430649467483471	0.0012432638363245455	-0.0086358442600267017	0.0014347670919706219	0.00098428074807299388	0.48494028966958269	0.019876180993772256	0.00014388207578425419	0.0087214691616839812	-0.01849411345626728	0.48030911111812041	1.4515853158919132	0.051249976584207511	1.5435162771886986	0.0016767924467185581	0.043715736171308174	1.3560859928624267	-0.00027878527664105309	-0.051173714926461125	0.0027948167215593837	-0.039746657873805574	0.018200790555964082	0.043716625101097334	-0.0010455466831529364	0	0	0	0	0	0	0	0	0	0	0	0.048671128863717314	1.5411124070214923	0.041155155976785159	-0.56507071499723716	0.96673387594237126
159	541	1.89	2.32	2022_09_22_16_44_45	0.49995772095251861	-0.024462653516196593	0.00093148274053543719	0.0011929566363926619	-0.023160465452857489	0.47824761262172122	0.00075709053033194229	-0.00842125376819977	0.001461681871722979	0.00082291724526970217	0.48725019344209	0.020069553300114604	-0.00026054605585797255	0.0083270512824486984	-0.016488027536442552	0.48252735522352436	1.4396116076251349	0.048803230853915261	1.5453776640013204	0.000941027009937597	0.041524995900617791	1.3541784502212204	5.2261882354278462E-05	-0.048740180078301006	0.0024799572003033695	-0.037688588837384331	0.017432600379545037	0.041525028788077574	-0.00095560274691782387	0	0	0	0	0	0	0	0	0	0	0	0.046417012480104533	1.5392825847853475	0.036946044118042233	-0.55156392738097471	0.96513632053569254
160	540	1.89	2.32	2022_09_22_16_44_48	0.5003214105850573	-0.023435327071641893	0.0013650633656084254	0.0016943759408877116	-0.023360464113016254	0.47809801954139569	2.3498168385245808E-05	-0.0091116652086497257	0.0016888079342547888	0.00081136614275113632	0.488538946127888	0.018339244179422488	0.00017250914558650888	0.00853724273943495	-0.017171987436638184	0.48460127445513246	1.4359237826577163	0.0479836441739954	1.5381976457497379	0.001885748761781578	0.040818234985664795	1.3381199023202501	0.00082215959772126575	-0.0478816983506546	0.0031261911767393727	-0.0364777579429133	0.018316699560869995	0.040826514102346216	-0.0010377980428826314	0	0	0	0	0	0	0	0	0	0	0	0.046812766591429036	1.5347123897786428	0.038329587091695844	-0.55471124114022563	0.96857992522937941
161	539	1.89	2.32	2022_09_22_16_44_54	0.49070553100860759	-0.022060289410715521	0.0011164579424819856	0.0014529345183852428	-0.021775822991757329	0.46899178840853029	-6.908457102937372E-05	-0.00775599207098952	0.0014887872830811777	0.0010646496348908387	0.478744338500881	0.016955210942378143	1.3205958986036697E-05	0.008100105174657304	-0.013320858638184227	0.47545241040234859	1.4749912369920404	0.045807102995189579	1.5410384088384737	0.0015252860387698006	0.035885325976997132	1.327584929321572	0.00116747854304611	-0.045725999474324742	0.0027246388542263031	-0.031723013392306432	0.016775191259323752	0.035904312089550167	-0.0009259744681517193	0	0	0	0	0	0	0	0	0	0	0	0.044480152743403327	1.5366650314913584	0.031771161661000004	-0.51222957714338291	0.96891593910729434
162	538	1.89	2.32	2022_09_22_16_44_57	0.48319100976062751	-0.02107102367484194	0.0011297977382557535	0.0012130355788088083	-0.020356204997200582	0.461360694996821	0.0006712220726944123	-0.0078770588853663663	0.0014611113183309718	0.0013009828412094868	0.47222916719047386	0.015491918296591162	0.00017180614674912659	0.0078822137004286846	-0.015188353007838587	0.46668034772478906	1.5069511208877739	0.043989835185146452	1.5393157386118195	0.0014576142416179675	0.036834869489665363	1.3309913141339713	0.00067995615021263617	-0.04390267371716329	0.0027678222668098725	-0.032678973037788731	0.016996832984887425	0.036841144806953163	-0.0008110837218450477	0	0	0	0	0	0	0	0	0	0	0	0.042237074896823192	1.5349691711946498	0.035414252704173151	-0.54604629920323244	0.96582994777982767
163	537	1.89	2.32	2022_09_22_16_45_02	0.48502828485443156	-0.019774866238847791	0.0012832367437238721	0.0011992529940512424	-0.019382619275999702	0.46444981851877276	0.00072400158351182268	-0.00712055506300454	0.0014436928910805532	0.000957179810271806	0.47306614280875536	0.015325800614231949	0.00039561161528511672	0.0071496657304362813	-0.012333386600679206	0.46964892892485605	1.4976859375803291	0.0413773522262804	1.5358781270125184	0.0016665424169232926	0.033087357790891288	1.3306042879207261	0.00022752583612314838	-0.041276492016589533	0.0028872970166043312	-0.029342447859980567	0.015290323710333162	0.033088140074482249	-0.000746891805968869	0	0	0	0	0	0	0	0	0	0	0	0.040072530714834471	1.5336230241234861	0.029391855105662338	-0.52271847701740226	0.96829183697154653
164	536	1.89	2.32	2022_09_22_16_45_06	0.48473128906826213	-0.019931632810735213	0.0012902703409298014	0.00097302058571014131	-0.019070729158077081	0.46240597076362366	-4.6695549119540867E-05	-0.00730270245153437	0.0016177780207930375	0.0012486759026473357	0.47434677815760035	0.013400824058114613	0.00013201693882578989	0.0074247158665975204	-0.013198971790283558	0.47035752998296448	1.49810824824879	0.041328972147648621	1.5336836835798413	0.00115787734066221	0.032283668429172206	1.3151908187250656	0.0013877705325473567	-0.041215175629923662	0.0030648387519838409	-0.028156287853542496	0.015794261665338639	0.032313482546697705	-0.00069904728704450758	0	0	0	0	0	0	0	0	0	0	0	0.03948419460605565	1.5284824210502941	0.031241951316091945	-0.52919496624289108	0.97034695426217166
165	535	1.89	2.32	2022_09_22_16_45_09	0.47942881856507935	-0.018218730176604289	0.001075030499261036	0.0012567979618655454	-0.017764725210019584	0.45884987072227179	0.00038493151879763748	-0.0068751600577576727	0.0015300426723754146	0.001245330170634819	0.46691516934997612	0.012049030399112877	0.00010783770795592074	0.0067895228001151	-0.010466332386973526	0.4645035356275069	1.521634237311327	0.038485336865084055	1.5344403657676471	0.0014445227969119684	0.028348756245289392	1.296145174461891	0.00092776966244085049	-0.038383645238466074	0.0027958776487139536	-0.024178342109448629	0.014800667332701512	0.028363933739898983	-0.00063863206890049781	0	0	0	0	0	0	0	0	0	0	0	0.037191117093633749	1.5278382711389598	0.0260218934093502	-0.4976673301222132	0.96886861540313007
166	534	1.89	2.32	2022_09_22_16_45_12	0.47674416621526122	-0.019390615177225182	0.001071792314574684	0.0011800213009035584	-0.018056242232083283	0.45445003730675371	9.4359834873074166E-05	-0.0070013144640311007	0.0012029714544609905	0.0014325155870109755	0.46634623599752051	0.011056408090195861	6.0193199436604158E-05	0.0070154429673422239	-0.010284369435238534	0.46332068535294463	1.5312352300009813	0.040325603884022558	1.5403581909804855	0.0013102175723905584	0.027577001493222085	1.2773068127807179	0.0014514409685566728	-0.040250905217246516	0.0024533564362587681	-0.022961097788709719	0.015273473727167728	0.027615171414321835	-0.00061802853638274493	0	0	0	0	0	0	0	0	0	0	0	0.03795803341861087	1.5375336942008733	0.026113135282487397	-0.48607679133549786	0.97184342921512423
167	533	1.89	2.32	2022_09_22_16_45_18	0.47853871291076472	-0.018479761565464548	0.000942315994887317	0.00093758525367615571	-0.017411494142795945	0.457401307005704	0.00015210251983356469	-0.0067600246014056552	0.0014086026415071453	0.0010710202738073603	0.4666961869781962	0.010687551482956557	0.00019532244203772451	0.0068083788686919573	-0.0077051453288368155	0.46320788111867378	1.5258745903135857	0.038459803905444324	1.5380779855406925	0.0011971731101148879	0.024671820719815954	1.25062716515702	0.00098129721161438065	-0.03837749162345333	0.0025148863069729085	-0.019784176785253106	0.014740593154978261	0.024691328069754812	-0.00058616566336834781	0	0	0	0	0	0	0	0	0	0	0	0.03650358735568477	1.530433863535321	0.021486627368004968	-0.42355402191220093	0.967963236038231
168	532	1.89	2.32	2022_09_22_16_45_21	0.48042573161508756	-0.018521693242708671	0.0010975786824804648	0.0009318442956458789	-0.017415236055601409	0.457915819954952	-0.00017389237018214355	-0.0059919780143683106	0.001395179493770296	0.00084926466526588141	0.47006014081313097	0.0090652151595745686	0.00024289997420736903	0.0063464812400990918	-0.0070349415037233116	0.46556211136249526	1.5172810099141647	0.038418689862062587	1.5364256618150896	0.0012418671598050718	0.021785214866097805	1.2407659555446085	0.0010925744029792819	-0.038327954329625422	0.00263887241516114	-0.017209339143534605	0.013357927721201987	0.021812595113559832	-0.0005770899151339926	0	0	0	0	0	0	0	0	0	0	0	0.036365729889131573	1.5308254023461767	0.019721278284565835	-0.4184008994110569	0.96906156503602747
169	531	1.89	2.32	2022_09_22_16_45_24	0.47714038390593666	-0.017886480475017251	0.00082719596146842893	0.00083658123004218406	-0.017433041976055698	0.4547454863605076	-0.00012374793298011659	-0.0055678651966761718	0.00099150866175225683	0.0012639565351169669	0.46667663776535706	0.0082745517953653255	0.00010901043856345254	0.0057868853657983095	-0.0077712998665635021	0.46376374683331956	1.5297262559922196	0.037980871224077062	1.5450575800954713	0.0010081567486963454	0.02122248222547193	1.2598754911721446	0.00150482742165191	-0.037930558966663974	0.0019542966551555287	-0.017249782137461284	0.012362797742444615	0.021275766904613039	-0.00061433812043897723	0	0	0	0	0	0	0	0	0	0	0	0.03659555123045536	1.5423893045301476	0.020306871028049813	-0.46536455135518334	0.97196498656618813
170	530	1.89	2.32	2022_09_22_16_45_28	0.47483847463692241	-0.018244426316011173	0.00075581370986718731	0.0011143001385506576	-0.016738035168486314	0.45297763082280762	0.00030756980739023393	-0.0061010295888220822	0.0011053146045402443	0.0011596498397600918	0.46371191341109269	0.0070586881988720877	0.00028393578894149874	0.0062490860940331355	-0.0042576100181619773	0.46211552477836376	1.5391155128855643	0.037787877847544761	1.5441331811269095	0.0014844803301279192	0.018212871364034634	1.1535687911818815	0.0009169896237785104	-0.037734162010207226	0.0020141324704194006	-0.012231428139960738	0.013494474757464604	0.018235941250535719	-0.00052367673792834651	0	0	0	0	0	0	0	0	0	0	0	0.0353267304531878	1.5378261450772885	0.015924646280588307	-0.29903841856589286	0.973205730920842
171	529	1.89	2.32	2022_09_22_16_45_31	0.47571298136514861	-0.017899969157818711	0.0010225636369026498	0.00053106110701807375	-0.016801920920211249	0.45343390455656246	5.4575474459862883E-05	-0.0059072440416330189	0.00093917342503661481	0.0010374137061039336	0.46448672219537451	0.0051920139681205374	-0.00014866823894686907	0.005583095191683758	-0.0043741320990214926	0.46274632226377671	1.5361909956771107	0.037435993769643239	1.5425891826219913	0.0003925130600056698	0.016241957043696464	1.1297819883531972	0.0010669965620132488	-0.037376438195685181	0.0021108048997700753	-0.010323164635315739	0.01253927591695181	0.016276966863412522	-0.000543975091069731	0	0	0	0	0	0	0	0	0	0	0	0.035374584040626371	1.5428769857473297	0.014909263359144586	-0.33228696545034758	0.9727426839096095
172	528	1.89	2.32	2022_09_22_16_45_34	0.477180362841567	-0.01823318359217482	0.00096249774579956933	0.00068514637832763309	-0.016743583051387886	0.45520102758384623	0.00017135727292448555	-0.0062021514195724969	0.00083328974754743462	0.0010234202535572702	0.46559351564279189	0.0038475018781244956	-0.00023149895764291756	0.0059209651718502747	-0.0028554397116772861	0.4640354945108181	1.5301498033492771	0.037593024770508396	1.5450998110374761	0.00046464082939031884	0.015027097818317181	1.0359093430472344	0.000918724071397356	-0.037543389527149751	0.0019311691300246698	-0.0072178530804726821	0.013180146651307945	0.015055156019139687	-0.0005184391014862906	0	0	0	0	0	0	0	0	0	0	0	0.035132010856882841	1.5459329867710934	0.013775787255545071	-0.22467723878430523	0.97245304007802758
173	527	1.89	2.32	2022_09_22_16_45_40	0.475241275500197	-0.018214789883655731	0.000749467540319904	0.00058157556030574925	-0.016794746272074959	0.45324929592113961	-0.00027384690991599808	-0.0053455685956184688	0.00079089135263340148	0.00098715717797857438	0.46325758453102106	0.003859205118289306	0.00011264244810830198	0.0060174054725959016	-0.0023457020381922491	0.46138211162853759	1.5397367103594486	0.0377691340689235	1.5488713319625302	0.00074475041486657357	0.014120159225541338	1.03317132678238	0.0013659010116459239	-0.037732828233673583	0.0016556454343862426	-0.006714309824855858	0.01242163194312584	0.014186070002937935	-0.00052941573936122381	0	0	0	0	0	0	0	0	0	0	0	0.035378572933002755	1.5472679124672453	0.013589819290361743	-0.18584970021113839	0.97083762588366829
174	526	1.89	2.32	2022_09_22_16_45_45	0.47497427392581348	-0.018841576514665032	0.00080122716984582713	0.00048842651587252723	-0.017576193566806304	0.452643695619946	1.747717637402954E-05	-0.0056673862162918177	0.00084864343036010275	0.0013799100288865909	0.4641308506925868	0.001594620707801922	-0.00021367187721726066	0.004948525139240283	-0.0018105494967652282	0.46128358535978026	1.5399363209547485	0.039331651881517347	1.5480681286461995	0.00027085253582320452	0.012181664966549346	0.93920397042921511	0.0014919044637514336	-0.03929102369723364	0.0017872595089386729	-0.0036884038460401874	0.011609850921772063	0.012272682684980376	-0.00059112440897394483	0	0	0	0	0	0	0	0	0	0	0	0.037047626414157306	1.5466732177955158	0.011093957507643859	-0.17537408567333687	0.97117593663994617
175	525	1.89	2.32	2022_09_22_16_45_49	0.481249987625328	-0.019122241700577698	0.00055850072822625878	0.00047193125139347508	-0.018102309172521824	0.45781791805842642	-0.00027754040173347087	-0.0054921330239289272	0.000768400759724095	0.0013135055781460707	0.47074222956203826	0.000926667943473738	0.00014097145233952962	0.0055552607580983569	0.0012071483412608129	0.46795039732190741	1.5134627767507152	0.039694958938108184	1.5529716470889998	0.000639320779234992	0.011934228724923368	0.77314844677938221	0.0017060018964861591	-0.039669737907625437	0.0014148001407973713	0.00029235259173550354	0.011930647309383157	0.012055548835685598	-0.00062274880572186022	0	0	0	0	0	0	0	0	0	0	0	0.03764906121141666	1.549585227478975	0.011812787053841339	0.10698590477695129	0.9723644869705953
176	524	1.89	2.32	2022_09_22_16_45_52	0.49050419564246855	-0.020487944306810824	0.00050968241479133042	0.00053865016702020008	-0.018750976978552113	0.46723425217207359	1.6021284822896958E-05	-0.0055047827367925408	0.00082837910124820878	0.0012132020641490316	0.47887897378186256	-0.00044540721524946732	-0.0001458949817389552	0.00558704277708809	0.0004987901513332551	0.47616767610603838	1.4765395950877358	0.04102850234509732	1.5536568272749527	0.00039752616196868281	0.01178957438854064	0.7437276045126191	0.0012739000749964818	-0.04100439943918395	0.0014061405738783617	0.000981419272098185	0.01174865441126292	0.011858199090250148	-0.00061091885376703668	0	0	0	0	0	0	0	0	0	0	0	0.0382652508530963	1.5487217218348226	0.011435709810567706	0.044520089813732275	0.97077187175197954
177	523	1.89	2.32	2022_09_22_16_45_57	0.48425206979896812	-0.019269053820003757	0.00056275456816269468	0.00030031294797911069	-0.018059589713648221	0.46293710311240116	-0.00039023366087789297	-0.00535511261959394	0.00043770609624617688	0.0014678896408895209	0.47082260905873285	-0.0016243987668503196	2.9731044233304323E-05	0.0052228603408959193	0.0016504443707842326	0.46884359282820581	1.5037424815865705	0.039452109655989366	1.5572413779925287	0.00033663733091937392	0.011871411443310964	0.63671883729000445	0.0019886029309046562	-0.039437612947976541	0.0010694116484320261	0.0034782737261533966	0.011350419443453422	0.012036816492460833	-0.00060642927753596038	0	0	0	0	0	0	0	0	0	0	0	0.037304731052755918	1.5586803145413153	0.011311112745433961	0.15303693241196745	0.96818087535039554
178	522	1.89	2.32	2022_09_22_16_46_00	0.48251918191928028	-0.020214137958827729	0.0003698830414231705	0.00058898798286154857	-0.019231830346293978	0.46016254348733926	-9.2374304688824552E-05	-0.0055029156152940645	0.00050301888746488667	0.0012962262748512149	0.46980616311519119	-0.0026421098750430364	3.3299614377671249E-05	0.0051020361809875616	0.0026210064693238328	0.47039330738792018	1.5080617755709223	0.041889219046461534	1.5595457647736384	0.00063812683343523959	0.012685332356280119	0.55722256896469147	0.0014964392670469573	-0.041878615225850221	0.0009424749798386745	0.0055901168604711492	0.011387196778644141	0.01277329195897625	-0.00070595539163291856	0	0	0	0	0	0	0	0	0	0	0	0.039870762256785819	1.5577215383231844	0.011887384867556862	0.23728073781821493	0.97486965288482852
179	521	1.89	2.32	2022_09_22_16_46_04	0.4939491835547567	-0.021430783379503011	0.00031435617816277583	0.00030463461560739636	-0.019894453232460477	0.47190046266462321	-0.00035575711715823624	-0.0057244623542016017	0.00017645057998444942	0.0016831815632558048	0.48161756831441627	-0.0037159388197915218	5.1344393396986124E-05	0.0054062854745469281	0.0043592618815785121	0.47989048251480987	1.4613671017134706	0.04282326420603793	1.5645915293551096	0.00034962466598675846	0.014388165716340747	0.47414209084956421	0.002131626739841476	-0.042819966898867426	0.00053140572073249342	0.0083894215333479571	0.011689179569870626	0.014545210388264944	-0.00069586354751448754	0	0	0	0	0	0	0	0	0	0	0	0.040277899790397843	1.5663617753320787	0.014059868280912118	0.3392950554914701	0.97153816322000586
180	520	1.89	2.32	2022_09_22_16_46_09	0.49943329456451652	-0.022386013824857123	0.00020031278452837194	0.00030689137852817723	-0.020955416621731518	0.47666893053336673	3.0743632172821165E-05	-0.0055929340561544976	0.00026541066260321762	0.0016420800687317731	0.488364842834582	-0.0043750184427556373	-0.00026768315391142186	0.0053998705226862296	0.0059595341760188721	0.48572426766219856	1.4378770631639122	0.044444490515726166	1.565088735551083	2.6100323423441333E-05	0.01556982037890604	0.41102490524053847	0.0016622351857425108	-0.044441594846585573	0.00050733095156155054	0.010598704705522924	0.011405558521901681	0.015658299155531494	-0.00076451228388151	0	0	0	0	0	0	0	0	0	0	0	0.041961754574099092	1.564463919359703	0.016102360669452583	0.41731355236256196	0.97255083501336925
181	519	1.89	2.32	2022_09_22_16_46_14	0.48759660177274805	-0.022993510655637782	0.00018291647233315309	0.00029189390777066348	-0.021523068427747895	0.46375600362995084	-0.00053943044740988847	-0.0050702340116056425	0.00017090471323343674	0.001200658736248879	0.476707552584757	-0.0049772123822850872	-0.00038099089671381545	0.0053293269459015451	0.0050109135548103831	0.47530137227692115	1.4866387672606432	0.046840529219404341	1.5667381119707224	-9.4915036698615848E-05	0.015242941807826321	0.40602732241657885	0.0018528072305347184	-0.046838986384446391	0.00038017368598773811	0.010487278493681432	0.011061838217617652	0.015355134958387742	-0.00084147857636864617	0	0	0	0	0	0	0	0	0	0	0	0.044142528632001632	1.5668261419215188	0.01500240148380616	0.37730713779423281	0.97478401315529006
182	518	1.89	2.32	2022_09_22_16_46_17	0.48062133794604722	-0.021962094170806336	0.00017203434704886458	0.00035722969892889282	-0.021009893351277988	0.45856496469046243	-0.00019572236523339093	-0.0050651281068556141	0.00023307605841876053	0.00069796824738617869	0.46764898284109546	-0.0062696621966608973	-0.00048354564217972394	0.0045777740638244411	0.0060678357014101658	0.46717118647634392	1.51761936198409	0.045800051329093379	1.5660414751171317	-0.00015108514186872312	0.016799004358708781	0.33374608006276363	0.00096482380946114033	-0.045797980393293344	0.00043553833712623206	0.013193543798407679	0.010398891743037569	0.016826688100372567	-0.00085715233708715454	0	0	0	0	0	0	0	0	0	0	0	0.043716715182663533	1.5652497375340271	0.015814868914791679	0.46223213982536149	0.972015076302723
183	517	1.89	2.32	2022_09_22_16_46_21	0.48440357058328021	-0.023209109008055312	-6.0508762534286132E-05	0.00041183492844484778	-0.021957824022443666	0.461685549884582	-0.00038843041225992432	-0.005160383220497184	7.6196103283110946E-05	0.0010437535286611573	0.47271996702709385	-0.0066386477674284508	-0.00023287825341707292	0.0053433232817464982	0.0062255063133864327	0.47059490575272439	1.5013424351375031	0.047787855899540391	1.5704841557809424	0.00018349733297777808	0.017677092697058541	0.3450604646668482	0.0015411223269487318	-0.047787846585616668	2.9835964923360169E-05	0.013632026487463901	0.011253775369425279	0.017744144505921391	-0.00090464680285644306	0	0	0	0	0	0	0	0	0	0	0	0.045329881033086827	1.5690612778810216	0.016936595383975035	0.43075301985576558	0.97149347017832977
184	516	1.89	2.32	2022_09_22_16_46_24	0.4774307093447091	-0.022881008374537142	0.00015821621277184591	0.00025644163223172465	-0.021680545579199274	0.45581391687532974	-0.00049131358231252172	-0.0045110281727946209	-4.3915383048767139E-05	0.0015809524279981001	0.46517210226127187	-0.00774253213871298	-0.00025794703990905286	0.0048190818243586024	0.006570753355205558	0.46346353780847316	1.5306611130299053	0.04779556732994044	1.5692673836890185	1.0638436362531817E-06	0.01844087027330564	0.29094711172261989	0.0022554841704179075	-0.047795343869871568	0.00014615317854938718	0.015405928459009774	0.010135238761507317	0.018578291236814364	-0.000912426968073919	0	0	0	0	0	0	0	0	0	0	0	0.045410966725771766	-1.5697835450171487	0.017067436314502436	0.46899755207427879	0.97074513376945026
185	515	1.89	2.32	2022_09_22_16_46_30	0.46897993200716787	-0.023390574013774413	-0.00028905253588861461	0.00028284726976329815	-0.021719499700535563	0.44643948374974129	-0.00070068821017784863	-0.0044562799488463006	-0.00011420895317326593	0.001000070175328543	0.457720651055164	-0.0071042419799030422	-0.0002734024771862835	0.0049882228360566107	0.006604380251624865	0.4557565614833336	1.5665157117410948	0.049330842785616925	-1.5664270930691153	1.3160358261498799E-05	0.018289891999734655	0.30438302920765681	0.0018940724625130681	-0.049328959325961722	-0.0004310704778426767	0.015004191157933972	0.010459177647316915	0.018387704039798117	-0.00091547140187120488	0	0	0	0	0	0	0	0	0	0	0	0.046312855821804923	-1.5681671709182385	0.017647844892088302	0.46195907995331525	0.9718039736428804
186	514	1.89	2.32	2022_09_22_16_46_33	0.458123051089623	-0.023271992214020484	-0.00026303197825220878	0.00023463504019754537	-0.022074371794738118	0.43642389389354291	1.2820389744899944E-05	-0.004329530804214987	-0.00029271825577853	0.0012075802185133608	0.44680417871338873	-0.0073913937881465693	-0.00026970312656030866	0.0042820663090065072	0.0084819888858176391	0.44584538958379627	1.612670161039194	0.050749463510675691	-1.5650534440189607	-4.639156928556778E-05	0.020267396298629749	0.2506785052317696	0.0013460309904421103	-0.050746116041552471	-0.00058288362362869228	0.017773111520506372	0.0097408346462382	0.02031204450942695	-0.0010258946946589877	0	0	0	0	0	0	0	0	0	0	0	0.048188608844473894	-1.5641664416296319	0.020740259099648373	0.55164121495308649	0.973200079156408
187	513	1.89	2.32	2022_09_22_16_46_36	0.45717699021341657	-0.023156793562301135	-0.00035293470751869967	-7.6803230623036608E-05	-0.02258542430667	0.4360614756702661	-3.2968489794291639E-05	-0.0041195079617374931	-0.00022768606673447949	0.0012391945984872449	0.44471365247097877	-0.0084504937265033539	-0.00050725046655919449	0.004231319725057827	0.0075063501756588583	0.44361363457292247	1.6189994877967777	0.051267596968058521	-1.5648296255529948	-0.00065067924654558661	0.020301311768858313	0.24282674620575476	0.001454883735936603	-0.051263946602240318	-0.000611782348500169	0.017953873050210865	0.0094763759968300651	0.020353376776876063	-0.0011239937412122151	0	0	0	0	0	0	0	0	0	0	0	0.0494044372852344	-1.5657559443126721	0.018847857597760871	0.52874837946547337	0.97033237470205458
188	512	1.89	2.32	2022_09_22_16_46_39	0.45692777763617171	-0.023926120838792652	-0.00043251327770350389	-3.9464722170615504E-05	-0.022720446557634957	0.43597053054790724	-0.00030536923671809971	-0.0044604014496515522	-5.089946872709286E-05	0.0010976129901842286	0.44466984604846854	-0.0088471723284518841	-0.00032701615414878988	0.0047368427243155665	0.00828180090584601	0.44313515377221663	1.6199822225243965	0.0523005499152327	-1.5658809966318161	-0.00041112010056170714	0.021936834895090181	0.24834806416451255	0.0016114784849640485	-0.052298022723787058	-0.00051414065974116606	0.019286025712975545	0.010453417499214902	0.021995944810849755	-0.0010965960369148291	0	0	0	0	0	0	0	0	0	0	0	0.049724496262533932	-1.5696762039256518	0.020880213871803385	0.52562557784023722	0.96981443339840578
189	511	1.89	2.32	2022_09_22_16_46_43	0.44803755473503776	-0.0238202010656726	-0.0002851180538564756	0.00022204036441168037	-0.023047466294859865	0.42683584898832788	-0.00020213604106715063	-0.0044385199022668291	-0.00020538627328015805	0.0010511340165244027	0.43655226240917089	-0.0089132882087399473	-0.00048303159691517742	0.0044448246171114574	0.00768267094606067	0.43568380747504426	1.6581640018205963	0.0536371381297703	-1.5658195821120109	-0.00030159762819792187	0.021618327217067829	0.24772614699968118	0.00146224763040387	-0.053634481183757805	-0.00053386786866134179	0.019018804781038644	0.010277992817907457	0.02166772345671869	-0.001203585007263062	0	0	0	0	0	0	0	0	0	0	0	0.051442967620787525	-1.5663407212617138	0.0198104021063986	0.52314836221999239	0.9724269826726929
190	510	1.89	2.32	2022_09_22_16_46_47	0.443731883900166	-0.024639094753848543	-0.00029814029652369309	0.00019844956588594732	-0.023293486704302348	0.42190217232100041	-0.00029464551682268654	-0.0042143990163074022	-0.00042399824003801965	0.0013466181021448904	0.43071370289853356	-0.0088775028904775066	-0.00055463531409643326	0.0041245605907111547	0.0074574227698988218	0.43292417178355513	1.678820052487934	0.055449024632179975	-1.5635879091389147	-0.00041698275114681715	0.021262006122934461	0.23765997638195638	0.001928933613206619	-0.0554432623268314	-0.00079937176473691648	0.018905035125278594	0.0097299820803373044	0.02134932526465089	-0.0012094143524319374	0	0	0	0	0	0	0	0	0	0	0	0.052503203242266108	-1.5616961129212432	0.019205379745478115	0.53279528159652978	0.9756435980628283
191	509	1.89	2.32	2022_09_22_16_46_52	0.44878849941807275	-0.025892194828768911	-0.00039304486393668819	1.3411648198874407E-05	-0.024682368420200947	0.42656561677288363	-0.00027871259104389267	-0.0039871873513379506	-0.00036093058689313725	0.00132986259208389	0.43681854606567183	-0.0097875760044300909	-0.00041157523461176487	0.002906119699757812	0.0094745690628236547	0.43717128360530627	1.6558279800907756	0.0578591788851017	-1.563703911107682	-0.0004923862562429285	0.023423762133965988	0.17340039427798323	0.0018527723343373834	-0.057853358076179223	-0.0008206951733658401	0.022029226261725803	0.0079615213884225086	0.023496923156692343	-0.001342416976513722	0	0	0	0	0	0	0	0	0	0	0	0.055003653742083734	-1.563485341523565	0.022082220828581967	0.636589074150852	0.974114274702159
192	508	1.89	2.32	2022_09_22_16_46_57	0.44972313900862149	-0.026264186263517262	-0.00052327227569695992	0.00012376634976323474	-0.024612418779207477	0.42769944350083583	-0.00035348305568263822	-0.0045332101707859724	-0.00040904058482581457	0.0012448429110132695	0.43691950710957639	-0.010108486734835576	-0.00053990289869203115	0.0043131425554437915	0.0098684868838990244	0.43739449296435207	1.6530615791835888	0.058071663533947944	-1.5619376468479023	-0.0004887596514919928	0.025013408312159598	0.21005849434274082	0.0018514139831703339	-0.058062549284197032	-0.0010288227350960238	0.022838273109450712	0.010202150595288981	0.025081832650902795	-0.0012969335000522786	0	0	0	0	0	0	0	0	0	0	0	0.054735492547759508	-1.562487453626336	0.023947791888628896	0.57937670598340574	0.97258614250659436
193	507	1.89	2.32	2022_09_22_16_47_01	0.45276994468446286	-0.027234160549868758	-0.00058180835665255261	-0.00012713062907295596	-0.024925185060164667	0.43134252238558096	-5.5733303155418246E-05	-0.0042657230860360948	-0.00058459229522383137	0.0014140215651417803	0.44013582183090855	-0.010055090350399362	-0.00049634150477194567	0.0045071015474704833	0.010380857327400033	0.43896974837606495	1.6400315564040384	0.059088800169564165	-1.5600962178097202	-0.00070527347494379194	0.025317685504185942	0.20428667234671294	0.0016873861793424555	-0.059075270256845266	-0.001264416687401473	0.023233750540424349	0.010058729299180808	0.02537385409052206	-0.0012665085512467103	0	0	0	0	0	0	0	0	0	0	0	0.055065579968537517	-1.5590715364380405	0.024995197012247297	0.58059034573902113	0.96952051153038588
194	506	1.89	2.32	2022_09_22_16_47_06	0.45747128394068814	-0.027870619172318017	-0.00047040648058017015	-0.00012320230003589513	-0.026739721556274267	0.43529997501101259	-0.00032799127277250882	-0.0044504087415036791	-0.00049376064386156822	0.0013179281154799671	0.44528129881227085	-0.00992794012075154	-0.00062872509660161528	0.0041450825250524143	0.0095463322516945413	0.44433379408937013	1.6185822723021408	0.061267635121811895	-1.5623219312529806	-0.00085212696777033526	0.023955840058730304	0.20965168141799315	0.0018676150114315432	-0.061258835415494796	-0.0010383626326093552	0.0218806122271838	0.0097530037159370767	0.024028530099662611	-0.0015343672130790126	0	0	0	0	0	0	0	0	0	0	0	0.0584611118984192	-1.5615646574463031	0.022749863604363565	0.58057667024350978	0.97128237265921746
195	505	1.89	2.32	2022_09_22_16_47_10	0.45408483123505122	-0.02822154644857016	-0.00064380356265902785	-8.474381106749211E-05	-0.026676649362359618	0.43183889046388263	-0.00033909438943725704	-0.0045065556261321355	-0.00065454350160153228	0.0013611641125289599	0.44158759869733322	-0.0096492572277982538	-0.00055228846307407221	0.0039476901118422917	0.0095530980290834122	0.44044229643889526	1.634904318434617	0.06207583242517261	-1.5593700541906441	-0.00074179099562407167	0.023813678927357536	0.20916571300338527	0.0019404137326693169	-0.062059623925767408	-0.0014184672962139914	0.021760178894885643	0.009673981523542716	0.023892603656973092	-0.0015153044669777328	0	0	0	0	0	0	0	0	0	0	0	0.058765843565955635	-1.5585306897271072	0.022763656101540426	0.5894656950696926	0.96995597769903463
196	504	1.89	2.32	2022_09_22_16_47_15	0.4535038026230141	-0.028882429081660714	-0.00055566958833910471	-0.00017490288573633034	-0.027689174601794524	0.43134834802885169	-0.00034095693030489503	-0.00406384669997945	-0.00076764850981089121	0.001553126395404419	0.44098943293417237	-0.010474351620661297	-0.00078566210497385276	0.004243423854850741	0.0086516257389961434	0.44091477238449223	1.6363848830462389	0.064050740172297047	-1.5595318126842508	-0.001075004244557953	0.023667171881730297	0.20653175034557436	0.0021768416221881796	-0.064034486155430587	-0.0014428788684695676	0.021676653411882359	0.0095004063987018071	0.023767071008592034	-0.0016734458090914993	0	0	0	0	0	0	0	0	0	0	0	0.061079561970210729	-1.5569379879685144	0.021248439070169833	0.55739803040464031	0.97224051889816943
197	503	1.89	2.32	2022_09_22_16_47_21	0.45800791201083463	-0.029269746057767988	-0.00072450760090747124	-0.00025601358011733224	-0.028395734307103911	0.43626560977462636	-0.00015891331451480239	-0.00403945830390108	-0.00073061601405160028	0.0012084230898170619	0.44554478182641033	-0.0098960898071936126	-0.000687119129911142	0.0043589387713978221	0.010465486251938343	0.44396567304988777	1.6171976304277884	0.0646037620513158	-1.5585999212491832	-0.001040139879548778	0.024783400802439993	0.19720162922321577	0.0015520823561949873	-0.064584543086847593	-0.0015757110922239234	0.0228806807586626	0.0095232034187320812	0.024831953507019843	-0.0017568228110314084	0	0	0	0	0	0	0	0	0	0	0	0.062018867582770809	-1.5579342743066644	0.0247527686069276	0.58807101829321007	0.96934061924979431
198	502	1.89	2.32	2022_09_22_16_47_24	0.4588543586736949	-0.029650673175323463	-0.00061643470887196451	-0.00059438529571799372	-0.028351871786774441	0.437492829167523	0.0002288510134286573	-0.004396907512822827	-0.00057071140832853852	0.0012185846254647572	0.44552449331185934	-0.0099403641966776379	-0.00089208421060803006	0.00421906053601439	0.010216523757596709	0.44594338247737636	1.6126902119987445	0.064823675811448975	-1.5610667055321368	-0.0016592995690614891	0.02460584695339119	0.20337459024876925	0.001118320386425696	-0.064811403063481349	-0.0012613400218794606	0.022598299736482613	0.0097347086917791373	0.024631247324900251	-0.0017124823154984095	0	0	0	0	0	0	0	0	0	0	0	0.061800906455018026	-1.5607328934661817	0.024089142535066915	0.58958197411398461	0.97186258351421717
199	501	1.89	2.32	2022_09_22_16_47_27	0.45710645809959505	-0.030088830705528018	-0.00074781770323809776	-0.00035998824440686264	-0.028508161907120119	0.43597633489590187	-0.0003350884640061789	-0.00425408258377872	-0.00081507499582419529	0.0011948176243434289	0.44376088040304162	-0.00960250519263072	-0.00107070946931885	0.0044484737674146376	0.0094539155447141612	0.44331267888745285	1.6213567989238156	0.065741740481144187	-1.5577822975524045	-0.0015926557726296281	0.023634275469253247	0.21547150335837503	0.0017397010361479932	-0.065719473044178855	-0.0017109366690678815	0.021473446452907136	0.00987269337063984	0.023698218005827363	-0.0017252103623446168	0	0	0	0	0	0	0	0	0	0	0	0.062392055285055321	-1.55650475276623	0.022857315538367794	0.56549538994778692	0.96982370524912431
200	500	1.89	2.32	2022_09_22_16_47_31	0.45848773692668504	-0.031104606143603244	-0.000778801177994337	-0.00054988016574085213	-0.029143026884694674	0.43697690312311444	-0.00023276258292296689	-0.0046083210739298929	-0.00087177138425865422	0.00155254371792455	0.44483070954189641	-0.00974469223821831	-0.00089617462358120307	0.0042038635686425328	0.0089691306229179868	0.44434138101155046	1.616458858103762	0.067417912417312847	-1.5575773419619412	-0.0016307153427741689	0.023283733788550795	0.22157025530155927	0.0020205793908339865	-0.067394352367290078	-0.0017821850919610884	0.021034747145729574	0.00998357008546159	0.023371243018093093	-0.0017583785449665178	0	0	0	0	0	0	0	0	0	0	0	0.063591805209235533	-1.555844010741146	0.0216045943855797	0.56624891557936463	0.96914561769970164
201	499	1.89	2.32	2022_09_22_16_47_36	0.4590922194916584	-0.031610842701126976	-0.00081190296813469988	-0.00037274589893610531	-0.029842577053675809	0.43710123433447584	0.00028441259309877734	-0.00443136778144518	-0.00069735359869289772	0.0011893854361541237	0.44519605863502953	-0.0088927899188703963	-0.00075673514043050547	0.0043559873453267546	0.0087502161815973412	0.44440002743456047	1.615295592000602	0.068710624728389541	-1.5590388058324962	-0.0012664626429268462	0.022178747071645133	0.2326434572340568	0.0010293005279679143	-0.068691628586534	-0.0016155843200654164	0.019820988119675902	0.0099511432321957062	0.022202618792495684	-0.0018557074398599278	0	0	0	0	0	0	0	0	0	0	0	0.065021192830813979	-1.5591145824748722	0.021290935871080569	0.55444919229680811	0.96799729676672319
202	498	1.89	2.32	2022_09_22_16_47_40	0.45943959617930186	-0.031499587684832922	-0.00087788697774290718	-0.00038979026608942414	-0.030084850243684531	0.43814194393327149	2.7737784121103037E-08	-0.0041742718913859852	-0.0008573203811162184	0.001343513979684076	0.44501655240148424	-0.00897880683795217	-0.00096426991617104573	0.0043954368604096758	0.0093306781861840077	0.44456764811128524	1.6137322233775842	0.068757190588113	-1.5571776923923464	-0.00149968779962958	0.022736521228472813	0.2199869851726903	0.0015226218812760275	-0.068731687757170021	-0.001872526534118782	0.0205711574714385	0.0096838462326740218	0.022787447750157	-0.0019226635908266205	0	0	0	0	0	0	0	0	0	0	0	0.065508204857103985	-1.5565518080310652	0.022449386199265422	0.565278195301797	0.96763024303588174
203	497	1.89	2.32	2022_09_22_16_47_43	0.4601096778368427	-0.032542408980168747	-0.00094496867016483858	-0.00039364774938629326	-0.030915069095618961	0.43839007733198126	6.2426073617338315E-05	-0.004250177638216686	-0.00076660550665946683	0.0012611177862191531	0.44655201787304638	-0.010039847718562783	-0.0011003797472342073	0.0042753693203087017	0.0080580799662170518	0.4457649699354056	1.6098035559241364	0.070781685520183782	-1.5577631777823202	-0.0016641537932052409	0.022435723089344869	0.22145011503835263	0.0013721589537236852	-0.070757640506583661	-0.0018448075832630502	0.02027095709736337	0.0096150906859278334	0.022477644243471036	-0.0020061777110630427	0	0	0	0	0	0	0	0	0	0	0	0.067211306215020958	-1.5584002937463397	0.019825773445201662	0.541496724938405	0.968823285854631
204	496	1.89	2.32	2022_09_22_16_47_48	0.45937177454863476	-0.03231479235979804	-0.00094234520989389592	-0.00039809827920543562	-0.030948667599961729	0.43721480918700756	5.3664621699354107E-05	-0.0043138194390543831	-0.0007325082610422966	0.0012563380983008393	0.44503752611882308	-0.0083215245719368367	-0.000904018516988287	0.0042666018091565266	0.0091929854089268931	0.4447540880047014	1.6147867213627385	0.070714265053343772	-1.5580374455172596	-0.0014537084301806974	0.021938104453538002	0.22920309128038277	0.0013661977159211496	-0.070691243286349986	-0.0018042739993235847	0.019673191105834379	0.0097080368112025112	0.021980603340521206	-0.0020359009694738634	0	0	0	0	0	0	0	0	0	0	0	0.0673905903323592	-1.5589642903826191	0.022062379819156056	0.5681333082304989	0.968178962326764
205	495	1.89	2.32	2022_09_22_16_47_52	0.4591524536406984	-0.032713428047115113	-0.00087665903266411838	-0.00055238421747784211	-0.031113343298670625	0.43731978877670918	6.022844632529019E-05	-0.00421323647493331	-0.00083293191813298064	0.0013428628432093218	0.44486473672898313	-0.0086679807930496854	-0.0011077158174108987	0.0040661366984367084	0.0076859179438889215	0.44414102400905292	1.6158629257475425	0.071355748813362138	-1.557887938763308	-0.0018571027709845991	0.020635681955509515	0.23568250880573521	0.0014591209180184995	-0.071331970619368718	-0.0018419707579521317	0.018385345568151759	0.0093707223899005473	0.020687203861864466	-0.0020431180900951228	0	0	0	0	0	0	0	0	0	0	0	0.067786832499183117	-1.5574140776805705	0.018937538368442863	0.54209484319528678	0.96730621929030913
206	494	1.89	2.32	2022_09_22_16_47_57	0.46248315621799918	-0.033670696247652836	-0.00095112166531864683	-0.00039405188453930115	-0.031524568656690226	0.44065252457330673	-9.23727590027048E-05	-0.0045750412777374166	-0.00079694517637809764	0.0014763225775187561	0.44787902978987404	-0.0085839128998327838	-0.00081468969292598716	0.0044633841105703618	0.0085282566449050214	0.44774970135344511	1.6010776721976663	0.072349951516605365	-1.5578745664488243	-0.0013490927422302747	0.021628849874323317	0.24444013752626093	0.0017707406639395195	-0.07232579204494502	-0.0018695693425262944	0.019095230760668939	0.010157721648224982	0.021701213546365207	-0.0020175377070089321	0	0	0	0	0	0	0	0	0	0	0	0.068185489703552316	-1.5581589537314198	0.020812954121158606	0.54431627497701207	0.968142721164078
207	493	1.89	2.32	2022_09_22_16_48_00	0.46093278090761919	-0.034176380434427438	-0.00109096582699724	-0.00053727382449468867	-0.031495401102182047	0.43922656943847094	9.9649783094884512E-06	-0.0040782567447307507	-0.0010094789527655137	0.0011102968332689465	0.44618553715572212	-0.0078825518178266621	-0.0010730201871929006	0.0046642377174299756	0.00738630842134932	0.44607753123604049	1.608237880958634	0.0731336022347025	-1.5552256880941691	-0.0017709756540110768	0.019741540831314852	0.26141448508911719	0.0012523489864578608	-0.073098143378840963	-0.0022771057046374154	0.017104269375834029	0.0098576063784966451	0.019781223733084705	-0.0019794478152840417	0	0	0	0	0	0	0	0	0	0	0	0.068364794125720954	-1.5547759960677561	0.018952247364183959	0.50377870712009043	0.96777133177135433
208	492	1.89	2.32	2022_09_22_16_48_06	0.45995318335824731	-0.034602770047667021	-0.0010285065897340684	-0.00018806013330212616	-0.032636408720964495	0.43750052024592567	-8.0757512316773571E-05	-0.0043039162369105247	-0.00086124457897080527	0.0014089472714998077	0.44592595658654588	-0.0087830084047652458	-0.0010460309099781658	0.0028088748906597667	0.0083240478471932628	0.44637466816512233	1.6113558454106094	0.075107949687411871	-1.5572043443281611	-0.0014386870028546685	0.02076822322050393	0.1980016660647301	0.0016790775034966536	-0.075080200212520071	-0.0020414804174161772	0.019160970621302537	0.0080110112087213928	0.020835988025515544	-0.0022071644535172066	0	0	0	0	0	0	0	0	0	0	0	0.070980638133707752	-1.5576048517298013	0.019100181495578253	0.62267672712318789	0.97047848414922488
209	491	1.89	2.32	2022_09_22_16_48_09	0.45905237718719305	-0.034604818981724746	-0.00096997483642632183	-0.00036566710777226932	-0.032559008254414566	0.43766030387304661	0.00023659844812222225	-0.0034581017248269167	-0.001095121423624745	0.0013187642409661483	0.44404641808098644	-0.0074864467800196096	-0.00095622831202956077	0.0038807087827688515	0.008156160137008546	0.44509353695108544	1.6157275525097474	0.0750866785190563	-1.5559558249664436	-0.0014547894744080228	0.0194384775053333	0.2202051248310879	0.0012220634407735542	-0.075053606692663866	-0.002228320768433629	0.0175835966643839	0.0082868290720646658	0.019476854129417923	-0.0022064832796935357	0	0	0	0	0	0	0	0	0	0	0	0.070966673648108464	-1.5539851770100612	0.019676017157663466	0.5633473429127055	0.96959205326059028
210	490	1.89	2.32	2022_09_22_16_48_13	0.45209740198154813	-0.033525947851996848	-0.0011669138077080934	-0.00035733182568165685	-0.032228043482934066	0.43044027381785815	0.00049313998964292845	-0.0035216369659663771	-0.0011318212644213456	0.00099021109321198648	0.4370742419069033	-0.0073111489724158023	-0.0011549494534499312	0.00445070498778999	0.006101538573469443	0.43956980639444732	1.6458399082510768	0.074700933316955334	-1.5538466183606619	-0.0016685533270491097	0.017810446221657106	0.26922040214178977	0.0005874834361695951	-0.07465801537409282	-0.0025318330959854651	0.015290433310423332	0.0091331617632688638	0.017820132754901505	-0.0022971973009575895	0	0	0	0	0	0	0	0	0	0	0	0.0713295664025406	-1.55324396906513	0.01670507430484611	0.47029206385192573	0.97229005180699513
211	489	1.89	2.32	2022_09_22_16_48_16	0.45443384367557743	-0.034164344652965077	-0.0011074992681617934	-0.00045179150123739929	-0.033278577290989562	0.43172897886722966	0.00038448291916619537	-0.004127573108365418	-0.001046280042234579	0.0015021535159966404	0.4397063860464433	-0.0065332283416226411	-0.0011711451557289056	0.0043003392749884125	0.0062026800655116954	0.44003646578695116	1.6383634934251004	0.076305527983785468	-1.5554932783670372	-0.0018165764731001045	0.017382207374918145	0.29390717016763734	0.0012890000672178062	-0.076269791814162963	-0.0023350497871580372	0.014464685723899813	0.0096391908443327172	0.017429935582151366	-0.0024607205831525926	0	0	0	0	0	0	0	0	0	0	0	0.073267035980801573	-1.5550814797282235	0.016608782462113232	0.482289433950348	0.968317989320125
212	488	1.89	2.32	2022_09_22_16_48_22	0.45370216725403445	-0.034616769527139685	-0.0012115810197962965	-0.00034000356259827571	-0.033263443237847433	0.43097867091290332	0.00033559718099229291	-0.0043895275606754408	-0.00099164288762255233	0.0012931509254365961	0.43949726649196807	-0.0062906051604085427	-0.0010543927048513233	0.0042382407013064035	0.0062631559798630157	0.4400237250204555	1.6403382712505865	0.076933386939177756	-1.5551741164807929	-0.0015795098464413473	0.017349830802576904	0.30291243434051157	0.0011081712796525	-0.07689583827616403	-0.0024033480270808051	0.014262127631872748	0.0098796935322012	0.01738518543079403	-0.0024180236066664151	0	0	0	0	0	0	0	0	0	0	0	0.07334816468436825	-1.555894843728441	0.016668190751968785	0.48794187197531486	0.96985149461294029
213	487	1.89	2.32	2022_09_22_16_48_25	0.45323583120139133	-0.034890340173274387	-0.00090197641484204209	-0.00033488804554531913	-0.033342441685592521	0.43114192275026303	-3.9324162572745019E-05	-0.0035131714867511145	-0.00092982316024436051	0.00156194442489334	0.4389585912140867	-0.0061323268951354142	-0.0010655740370931867	0.0043177725862313127	0.006671168709730467	0.43889674030588743	1.6425933431807283	0.0773480897884764	-1.5579049385334125	-0.0015451496197929353	0.017116119226121843	0.27587730992535708	0.0018442623304888125	-0.077322382580721938	-0.0019940275742015897	0.014576191418281188	0.008971966400987224	0.017215192154213028	-0.0024208651505547713	0	0	0	0	0	0	0	0	0	0	0	0.073593925929042153	-1.5568564023632665	0.017532924690111664	0.49818584304024038	0.968362847973658
214	486	1.89	2.32	2022_09_22_16_48_30	0.45538478260064663	-0.034919165181288819	-0.0011134221574924628	-0.00038599224557676632	-0.033452918983273482	0.43364482938552756	0.00013552422855374395	-0.0043963595351505947	-0.0010620154456771683	0.0012224398441091913	0.44005868849842517	-0.00608830380695272	-0.001260159707486088	0.0043271840328901589	0.0052160498675603191	0.44024053688799375	1.634551350269573	0.077111326689251011	-1.5553619621953077	-0.0018547398775485104	0.016239757370553203	0.32986514969062752	0.001250467383633857	-0.077074590746031568	-0.0023799506524588851	0.012831967071223041	0.0099534084884267023	0.016287829448148369	-0.002428480335778839	0	0	0	0	0	0	0	0	0	0	0	0.073497784051581611	-1.5549283710033766	0.01488256321271988	0.43913558148171583	0.96674406723438155
215	485	1.89	2.32	2022_09_22_16_48_34	0.45301237180529313	-0.034397274159885631	-0.0010104893863577516	-0.0005912252084692781	-0.033058064346212487	0.43113126396643153	0.00021286457515444894	-0.0043241806958831865	-0.00091443672901235919	0.0011579691907886843	0.43756544379599288	-0.0058189493885244742	-0.0010995913756422172	0.0043583818834188855	0.0054483835594581016	0.43845725360209614	1.644892099180483	0.076486455110774065	-1.557016795419548	-0.0019078252775472245	0.016266879484141721	0.3298957302962216	0.0010942916422013256	-0.076457411143581067	-0.0021076282010498663	0.012852788011082382	0.0099708178447792256	0.016303645063291291	-0.0024026619265206553	0	0	0	0	0	0	0	0	0	0	0	0.073001779524892868	-1.5569690863945063	0.01540163757160916	0.44804587700353238	0.96787037372689488
216	484	1.89	2.32	2022_09_22_16_48_37	0.45536751919194479	-0.035482664529869576	-0.0011575229246584943	-0.00061407858621490539	-0.033781778550100151	0.43273224470540073	-4.7877332168937893E-05	-0.0042543946023858546	-0.0011312641566394162	0.0014323039555754437	0.44027236441678425	-0.00549181907785449	-0.0011423036820719214	0.0040862505249340958	0.0062162862252105357	0.44142777312511078	1.6341170415471442	0.078206126882005358	-1.554804817756317	-0.0019786941937976294	0.016334383756835529	0.31127461993141042	0.0016916542805685208	-0.078166131242172393	-0.0025008415615152073	0.013269965415326122	0.0095247105253451689	0.016421747377198877	-0.0024455283337298113	0	0	0	0	0	0	0	0	0	0	0	0.074227329288216057	-1.5540588780797264	0.016336393464038687	0.49463716047514011	0.96938792188874112
217	483	1.89	2.32	2022_09_22_16_48_43	0.45250757899436489	-0.035556981226623326	-0.001061091787463467	-0.00037068491091591407	-0.0334367096795395	0.42956991477396134	0.00013465446892779628	-0.0043435833092822619	-0.0010103764596675307	0.0011231782944981798	0.43661390978942538	-0.0045798414558708882	-0.0012153487837263811	0.0044016773910700762	0.0054407268136567564	0.43907392047043076	1.6478140490466193	0.078428681865826133	-1.556250682977246	-0.0017914565453362953	0.015216737204198983	0.36027805438056526	0.0011378459419141688	-0.078395496991283842	-0.0022812695370279254	0.011434448621108614	0.010040043619072618	0.015259219656626745	-0.0023777232845839965	0	0	0	0	0	0	0	0	0	0	0	0.073925771224909884	-1.5556921327507243	0.015465608247842787	0.44528862329842667	0.97031285408790591
218	482	1.89	2.32	2022_09_22_16_48_48	0.44172274840045145	-0.034211346364671942	-0.00097169110324940588	-0.00048335107048173576	-0.032494727588854341	0.42049281656433196	0.00012559829179828634	-0.0039891695924961258	-0.0010229009085382177	0.0009311265022449751	0.42538184124247336	-0.0038718758131293884	-0.0011377130712794891	0.0044823515980093546	0.004907507676015558	0.429476908927465	1.69458271510296	0.07756875147052085	-1.5562384859192608	-0.0018506024876944111	0.014293820128605292	0.38492307500189754	0.00094596761261840851	-0.077535875388705655	-0.0022581480027976924	0.010263216732281148	0.009948853008017863	0.01432508808325606	-0.0024030655723784071	0	0	0	0	0	0	0	0	0	0	0	0.07360006623875541	-1.5550620321563549	0.015046623064710923	0.41532273784670726	0.97227709119050221
219	481	1.89	2.32	2022_09_22_16_48_53	0.45320297298330803	-0.035996647726706382	-0.0011300041111801376	-0.00042936158379376567	-0.033405817727214161	0.4306235411976973	0.00053082286311015162	-0.0042026199075624725	-0.00099034019776457656	0.0013389610305019355	0.43781187740823463	-0.0040875153697545342	-0.001219475851387165	0.0042356087213436368	0.003660661385696035	0.43854382821538263	1.6451093666426344	0.078737141636535765	-1.5561608427575417	-0.0018669212082036736	0.013103282005278218	0.4156821382993427	0.00093729503373366125	-0.078703413463858313	-0.0023043832643161819	0.00882988754633485	0.0096813782711413915	0.013136762207260575	-0.002319869311607626	0	0	0	0	0	0	0	0	0	0	0	0.073742883828451358	-1.5559777968010087	0.012352715762305363	0.3563569550551296	0.96765434994517274
220	480	1.89	2.32	2022_09_22_16_48_57	0.45959668818266619	-0.035986741762763313	-0.0010531619938259425	-0.00038418446934057067	-0.034181764292483048	0.43886580157097488	0.00043693200995468764	-0.0037691230334730278	-0.0011730453008681728	0.0012598993595091478	0.44491987008871303	-0.0043737674266609086	-0.0014091038168762295	0.0045580451016593408	0.0038780085823054457	0.44272400417658175	1.6157961097594844	0.078308448390748769	-1.5554931114437502	-0.0019665333578431244	0.013220219913116026	0.39598488314445734	0.00093161244102148329	-0.078271773393352548	-0.0023963679238030678	0.0092864736907499	0.0094093369023624321	0.013253004047815556	-0.0024711357551072746	0	0	0	0	0	0	0	0	0	0	0	0.074417173701192427	-1.5536441237783649	0.013021287389108441	0.35248067618509582	0.96328806442709092
221	479	1.89	2.32	2022_09_22_16_49_00	0.45219250628373381	-0.035438269060575379	-0.00097004224889556134	-0.00063220585625970783	-0.034327292655673372	0.43005726856253934	0.00038236903189477222	-0.0036137424699378578	-0.0010575371577243246	0.00094671970587191154	0.43724306791620771	-0.0033366637754249024	-0.0012191172724987012	0.0044255022806791947	0.0045436920288799481	0.43717302304176431	1.6491490899296575	0.079288585546341744	-1.5567684856556607	-0.002053309345577565	0.012912528640157836	0.39953883963349679	0.00064397562855287812	-0.079257382725536	-0.00222420355126561	0.00900478485783874	0.0092545797066606178	0.012928576893574422	-0.0026285455548915185	0	0	0	0	0	0	0	0	0	0	0	0.075949022460589322	-1.555397460518581	0.014026611758711473	0.39928734949430417	0.9667852009193949
222	478	1.89	2.32	2022_09_22_16_49_03	0.44894320058377207	-0.035214255627609305	-0.0010185608396463418	-0.00038934353334346076	-0.033607388199836177	0.4274800054458755	0.00021567262347220526	-0.0040843306725715659	-0.0010074528603706194	0.001352947349454319	0.43497660490273682	-0.0030969409283667522	-0.0011746528353839463	0.0045643780302103724	0.0024442986256201565	0.43419005872249578	1.6617486423854335	0.078734340669322112	-1.5566385315726481	-0.0017631779557337058	0.01186751118156036	0.50230814914334942	0.0013249921802771245	-0.07870277925719979	-0.0022291114430085445	0.0063658763766873735	0.01001565971872017	0.011941248926400274	-0.0025069764558217724	0	0	0	0	0	0	0	0	0	0	0	0.074892514320681239	-1.5558122518368327	0.011532991285850204	0.24582764573326529	0.96713806592439222
223	477	1.89	2.32	2022_09_22_16_49_09	0.45217199507937345	-0.03577629980611511	-0.001153454978218013	-0.00049359935149620112	-0.033789807806773708	0.43066703836241338	0.00052328434934341352	-0.0044984259008614873	-0.00099831256958716878	0.0013144139915524458	0.43759036151026448	-0.0033570743800929556	-0.0012271533099050573	0.0044825878460172481	0.0035015202271488021	0.43594112495698062	1.649451924069764	0.07901131525437774	-1.5559688398166696	-0.0019546155953949641	0.012977130305742955	0.46106996851139515	0.000915945536394378	-0.078976575834470389	-0.0023427350872028616	0.00783969508137248	0.010341426014014526	0.013009414560151162	-0.0024607213968396067	0	0	0	0	0	0	0	0	0	0	0	0.074760384151089571	-1.5560282308417885	0.012579457864135089	0.33156675562896953	0.9641046542045496
224	476	1.89	2.32	2022_09_22_16_49_12	0.45419788615564188	-0.03599509767024732	-0.0012591818601259371	-0.000321039709724875	-0.034088220787516929	0.43266545890802949	0.00098846334173935554	-0.0048067082271708028	-0.0010340643863410916	0.00073734651695726025	0.43886436572881621	-0.0029308673232714341	-0.0012795443387375754	0.0045037082810893535	0.0025641444177863584	0.43819803458833356	1.6408927059487484	0.07924464862585584	-1.5550361175106413	-0.0018237350796059357	0.012360789197108828	0.52017243441502	-0.00028055655133548665	-0.079205285648284135	-0.0024974109011277903	0.0062536052142862395	0.010662154163170512	0.012363972725376727	-0.0024933635590662397	0	0	0	0	0	0	0	0	0	0	0	0.0750859974582265	-1.5556335029170432	0.011410207548641619	0.25878538178958871	0.964773390508855
225	475	1.89	2.32	2022_09_22_16_49_18	0.44854514821304059	-0.035742638825835574	-0.0011342230863030948	-0.00044655573835522506	-0.0338145493646635	0.42647914713257479	0.00052554387275917662	-0.0045655805773344871	-0.0009820941192578668	0.0013098760986528962	0.43425116102874389	-0.0018453015726207266	-0.0011110978059426957	0.0044638883070376618	0.0026987928051695233	0.434292108995453	1.6641608582778515	0.079709191442528429	-1.5562470839147913	-0.0017837230630374291	0.011702729551849922	0.55422292016726948	0.00091173784027685366	-0.079675448065609	-0.0023190894691862357	0.0052200380686836306	0.010474019358643326	0.011738191719900225	-0.0025029142644261981	0	0	0	0	0	0	0	0	0	0	0	0.075418958908949	-1.556278639343843	0.01162937468339429	0.27189141972635716	0.96822384708792353
226	474	1.89	2.32	2022_09_22_16_49_23	0.4466806677199926	-0.03520007872631796	-0.0011041858167345371	-0.00045690723820406709	-0.033212123340431894	0.42568103361067461	0.00048902906112284462	-0.0036789427663341335	-0.0011414410932912874	0.0011613530611121175	0.43182044308541434	-0.0015963343728246573	-0.0012778567499841262	0.0043745946565113191	0.0021048232801004173	0.43037380646735718	1.6744485279474186	0.078636860906960884	-1.5549740304632516	-0.0019604233426273373	0.010314717521314708	0.57128144036108064	0.0007797785343358263	-0.0785974914929245	-0.0024880161415015726	0.004283335145452297	0.0093833063243320466	0.010344150622797773	-0.0024366604695230309	0	0	0	0	0	0	0	0	0	0	0	0.0743970684083097	-1.5536189848575026	0.010868217125778184	0.22422590471370371	0.96349324600083752
227	473	1.89	2.32	2022_09_22_16_49_26	0.45016437221632488	-0.035865922626518741	-0.0010209249989774757	-0.00041636566626763473	-0.033556813083541422	0.42866799855778109	0.00055498901946448328	-0.0042808836762319282	-0.0011697512984206787	0.0011882332991777125	0.43544125040052323	-0.0010134351611971399	-0.0011724904873075131	0.0044603849464360931	0.00096491388902920677	0.43448470771034081	1.6581830171090419	0.079210642243785656	-1.5556363224513132	-0.0018048594292537331	0.010359729597441773	0.67525349268322721	0.00072472777082130695	-0.0791742357453401	-0.002401299401222373	0.0022637250421827177	0.010109379123640875	0.010385048274991825	-0.0024139097656127161	0	0	0	0	0	0	0	0	0	0	0	0.074588743685343767	-1.5533739655368266	0.010137544606306996	0.10652339747302561	0.96516902386391146
228	472	1.89	2.32	2022_09_22_16_49_30	0.45267713088823613	-0.03629914475835784	-0.001072996768529733	-0.00038066213808061122	-0.034283890734915265	0.43044657209478504	0.00040428054276199342	-0.0042609594923131737	-0.0010752033244424948	0.00094660415543521069	0.43829094350337949	-0.000496159694133564	-0.0011679566411043737	0.0046090360779799692	0.0012065236661719108	0.43698411488786626	1.64727452269077	0.080146411579060758	-1.5561016343181784	-0.0017392564898007898	0.010389975061690586	0.691633023771978	0.00061887080477465435	-0.080111801401949859	-0.0023551146754985848	0.0019370346906438748	0.010207814574618529	0.010408390022263516	-0.0025213694716648945	0	0	0	0	0	0	0	0	0	0	0	0.075773093862508828	-1.5551205822953469	0.010524802981040618	0.12801428755599936	0.96533287208572416
229	471	1.89	2.32	2022_09_22_16_49_33	0.44996719290372783	-0.036635008269739637	-0.0010279601845725767	-0.0004247413228739599	-0.034114369441512686	0.4271239819756622	0.000555508943387387	-0.0043770655433441417	-0.0010452297589420572	0.0010557123388080256	0.436101287069323	-0.000731297261412348	-0.0012571761495355819	0.0045060587822689487	0.00097586339514093017	0.43372616228191263	1.6604548767665919	0.080889336966728939	-1.5567547818783556	-0.0019159631103890266	0.010481711077577139	0.69170774230283283	0.0005751188306621234	-0.080857441973403624	-0.0022713239387382881	0.0019525983993988734	0.010298234149817544	0.010497477258045644	-0.0024647479448155611	0	0	0	0	0	0	0	0	0	0	0	0.075850814492038038	-1.5554816237654532	0.010246342293392392	0.10663669612506621	0.96390618943348161
230	470	1.89	2.32	2022_09_22_16_49_36	0.44828048774623191	-0.036008616635253135	-0.00097683045270076027	-0.00046109021148083072	-0.033205097366195695	0.42616944033120141	0.00052215540191944733	-0.004050848531881493	-0.0011031263569671334	0.0010976704450150702	0.4332961809886734	-0.00074120671982326144	-0.0012700561308799617	0.0040148368400626288	0.0013592028625307139	0.43245098553530775	1.6680356237976601	0.07936703805186146	-1.556359036342877	-0.0019854831043312551	0.0096775686201755612	0.65919316514045889	0.00065789265905173884	-0.079333954556949415	-0.0022913715284759153	0.002416859671613284	0.009370919043825747	0.0096999050072173847	-0.0023219775223118672	0	0	0	0	0	0	0	0	0	0	0	0.074113009668727	-1.5541916353144132	0.0094554033372546611	0.16321684057109612	0.96468839790349048
231	469	1.89	2.32	2022_09_22_16_49_39	0.45230956205851852	-0.035501883507375105	-0.0010347154600680137	-0.00057838340679083617	-0.0338519711433817	0.4314334329940912	0.00057328256871735917	-0.0039561068735219172	-0.001227042918597876	0.0011466899414702078	0.43731576472679445	-0.00034124602922262477	-0.0011062379413011012	0.0047342919456923932	-0.00072265686036105271	0.43569455147418923	1.6490180300537316	0.078690002130912942	-1.5550839167418336	-0.0018769772551579158	0.010027868114841639	0.80766287057884167	0.00065631088667225061	-0.078651151379579939	-0.0024724121884275962	-0.000446387539010795	0.01001792778441098	0.010049322509931806	-0.0025099648188137958	0	0	0	0	0	0	0	0	0	0	0	0.07489163437625565	-1.5526806025137021	0.010588165816783117	-0.075736925120280726	0.963266284911793
232	468	1.89	2.32	2022_09_22_16_49_42	0.45546394002530538	-0.036073413612513795	-0.0011315383543728695	-0.00043755365103294135	-0.034381147408622172	0.4338419654268259	0.00062483255048803523	-0.0039813239720868625	-0.0010533712943593425	0.0012396680235659734	0.44142378745750754	0.00049445977400265574	-0.0012560625466838029	0.0043091710614825912	0.00072344361000097285	0.438212396958494	1.6352679282273213	0.079440539187965162	-1.5559586876715106	-0.0018918602598616491	0.0094905936028871433	0.772238834467911	0.00069857653446496232	-0.0794055632060244	-0.0023570741203217133	0.00024975085102382874	0.0094873068595663773	0.0095162690225564471	-0.0025460194458948155	0	0	0	0	0	0	0	0	0	0	0	0.075521412831424911	-1.555482092645581	0.00959346334931001	0.08316674646842373	0.96212314181040792
233	467	1.89	2.32	2022_09_22_16_49_46	0.45269758759024015	-0.036577615044049341	-0.0010748039952197567	-0.00061017921212534125	-0.034182656863737781	0.43128968280449059	0.00083545787134889783	-0.0042267443973642814	-0.0010623937221621469	0.0010302359497860872	0.43879070062073527	0.00073024012922276492	-0.0012660555588360819	0.0044831065280932355	-0.00099302296925347726	0.43596826142829981	1.646879350698613	0.080265922770900638	-1.5563555147314576	-0.0021180711697063497	0.01022719352430309	0.88285810882254256	0.00022295477853833334	-0.080232448259899433	-0.0023178879366237788	-0.0019808840809467988	0.01003352309218445	0.010229623464078241	-0.0024736203011776559	0	0	0	0	0	0	0	0	0	0	0	0.075545272084845558	-1.5552613751418707	0.010143125815589406	-0.10899188394051922	0.96304525002884944
234	466	1.89	2.32	2022_09_22_16_49_49	0.45365502383905237	-0.035806616504630025	-0.0010625840580631134	-0.00031494734366206088	-0.034382980548524	0.43213815591266469	0.0007473142694283593	-0.0045920228371226987	-0.0012143837355684634	0.00098760496858031968	0.43958936510837743	0.0012518386097794246	-0.0011008663156994059	0.0044773558349755329	-0.00081761619358462572	0.43632757630599461	1.6434509892874671	0.079459629472559981	-1.5552147157324798	-0.00160742822118783	0.010696647928325672	0.89726094958471192	0.00026498669128986068	-0.0794210491278969	-0.0024758173076198089	-0.0023731997775867904	0.010430062306535657	0.010699929665615313	-0.0025947982146312574	0	0	0	0	0	0	0	0	0	0	0	0.075838286065057617	-1.5531440009806194	0.010032726225949711	-0.090310611265554883	0.96180479301998167
235	465	1.89	2.32	2022_09_22_16_49_52	0.452743903820632	-0.035608303996834519	-0.00091873645866773256	-0.00049436496774810546	-0.033610056472185804	0.43145282477022734	0.0005818194867825545	-0.0044518789681027848	-0.0010579947934831922	0.0012669961575313981	0.43760702738969282	0.001156765142093986	-0.0011570594113243587	0.0045648200949448383	-0.00090480978892316119	0.43448172892471643	1.6495522174706534	0.078487735684029336	-1.557145296616572	-0.0018717939945766425	0.010671899339993704	0.89761027842594776	0.00077972201977752017	-0.07845848502386861	-0.0021426106891913026	-0.0023749785646728452	0.010404273753621757	0.010700345879974347	-0.0024286437912789225	0	0	0	0	0	0	0	0	0	0	0	0.074273124651313388	-1.5550622629842235	0.010278722699422187	-0.097838677889614034	0.95966334446073365
236	464	1.89	2.32	2022_09_22_16_49_55	0.45048714543561336	-0.035783913884113457	-0.0010151907728968997	-0.00042239519898981849	-0.033833227150599138	0.4286937374275982	0.0006830514742624641	-0.0045781191707710261	-0.0011378674220905148	0.0012190061904476942	0.43620223641473127	0.0020680654955920925	-0.0013219017089398932	0.0045933555591591386	-0.00077411120132751	0.434202418688739	1.6572563746620119	0.079401257281470683	-1.5560239729925234	-0.0019853908917314284	0.011105289056828017	0.93518415357518325	0.00060493578496161494	-0.0793666055304694	-0.002345545661283525	-0.0032772960330109311	0.010610691577258993	0.011121753114488346	-0.0024887849452684767	0	0	0	0	0	0	0	0	0	0	0	0.075146108536752118	-1.553986835071516	0.010340203480782444	-0.083479808281626419	0.96385085143522287
237	463	1.89	2.32	2022_09_22_16_50_01	0.45401657697233422	-0.03603916828621069	-0.000920861226560741	-0.00043577310501828945	-0.033989189672640752	0.43246840386064717	0.00083389506801210427	-0.0041739269283764058	-0.0010669471323415973	0.0011039979198459785	0.43988877367845663	0.0021310196060108236	-0.001195515465550365	0.004734671252418097	-0.0010698954838985158	0.43730985973084896	1.6411841021696709	0.079203876008491381	-1.5572843122304672	-0.0018196092274624729	0.010866017275192774	0.95718845084613824	0.00029391611135893344	-0.079174956546466377	-0.002140147339235544	-0.0036603325652109771	0.010230947997954237	0.010869991633175443	-0.0024655168518095947	0	0	0	0	0	0	0	0	0	0	0	0.074900198417392455	-1.5551060896951376	0.010691346721218395	-0.11111893811011012	0.96320240694096226
238	462	1.89	2.32	2022_09_22_16_50_06	0.45853178093501507	-0.035607304500835664	-0.001157599374841383	-0.00045081484835069108	-0.033957402545499143	0.43716341799694419	0.00077796444368920172	-0.00431268692147401	-0.0011248403777692122	0.0011137710104565392	0.44332559394388971	0.0030698098960649373	-0.0010702364107528497	0.0043500933751745279	-0.0026708000572449229	0.44001232299207116	1.6237503357941379	0.077874237413454242	-1.555046150965488	-0.0017030460275288884	0.011825859907871784	1.076840560097025	0.00037915518057865386	-0.077835604389478064	-0.0024526601989880536	-0.0065093633554705529	0.0098731530559931259	0.01183193649457133	-0.00245482879379739	0	0	0	0	0	0	0	0	0	0	0	0.074097432375763508	-1.5542398597676077	0.011132391607244515	-0.27531190676248862	0.959611397261974
239	461	1.89	2.32	2022_09_22_16_50_10	0.45395961089656212	-0.035392308898337374	-0.00094099382497458452	-0.000339415040252956	-0.033473538226969163	0.43316450213169849	0.00061155264967537428	-0.004193178172130007	-0.0012015771555474843	0.00097588807621708023	0.43855197746419416	0.0020907562561554164	-0.001331018553486002	0.0050464758669670059	-0.0016538654872453738	0.43517734744736697	1.6442936366578369	0.077834230606163166	-1.5557992240969445	-0.0018562181256853091	0.0114551019263093	0.97758949695212849	0.00040009090500284672	-0.07779922135643777	-0.0023342258642607217	-0.004295513413294305	0.010619224296451402	0.011462086759155204	-0.0024111558500405717	0	0	0	0	0	0	0	0	0	0	0	0.073784311610378184	-1.5528558651376099	0.01169833893165147	-0.15834811703969851	0.95862569488924243
240	460	1.89	2.32	2022_09_22_16_50_12	0.452659306254859	-0.035335156971242281	-0.001075341556503582	-0.00062424887301533666	-0.033367623758891567	0.43120142656065924	0.00075119397325809016	-0.0042003697731923754	-0.0011102802570443083	0.0012769796405808183	0.43822525259459089	0.002960795237745029	-0.0011623590804011495	0.0046192365375223145	-0.0031240060812997203	0.43459720259114393	1.6490370602275535	0.07793622286358548	-1.5555954975925543	-0.0020107125462950157	0.012351811719597608	1.0858175820976139	0.0006012889414198022	-0.0779002089384069	-0.0023690254525887263	-0.0069829065012205829	0.010188536182965644	0.012366438498915626	-0.002394799701690084	0	0	0	0	0	0	0	0	0	0	0	0.073755449228702863	-1.5541653736833396	0.012319302479871438	-0.29732232666607933	0.9600977967002281
241	459	1.89	2.32	2022_09_22_16_50_15	0.45666050042375367	-0.03576359473170039	-0.00083397756196709185	-0.0003560803853365424	-0.0336864403742541	0.43500695008154822	0.00051223093944796215	-0.0045181606374197726	-0.0011932079738454144	0.00098288143381378818	0.44193067877560677	0.0035897981495874708	-0.0011917414968959563	0.0044880136979557677	-0.0020574097967783352	0.43835233139861257	1.6317457110595344	0.078092555262663871	-1.5567558801312058	-0.0017456361301582666	0.012137663734112998	1.064255685638219	0.00051074002571029661	-0.078061767867988685	-0.0021926205272367379	-0.00642384484845812	0.010298402705533512	0.012148404681120252	-0.0023904415451734573	0	0	0	0	0	0	0	0	0	0	0	0.073813185153142433	-1.5530932195939908	0.010811368335487502	-0.21491828915743846	0.95990857757972892
242	458	1.89	2.32	2022_09_22_16_50_18	0.46024951045113477	-0.036612896094774063	-0.00079899183829067731	-0.00044291908760768511	-0.034049969114759326	0.43826664894436934	0.00082881320708107057	-0.0038914974155835383	-0.0010586125453980685	0.0014637986894842422	0.44680217612312861	0.0034541723307310022	-0.0012022127792315361	0.0044628216867358961	-0.0039751083624479881	0.44111080793911367	1.6155326733914073	0.078845337843551688	-1.5584206218714469	-0.0018188120281754558	0.012662622844324746	1.146945604546824	0.00070499040525554013	-0.078821187476614513	-0.0019513340155372823	-0.0083789621371026454	0.0094939460079892582	0.012682232799042813	-0.0023544507859176349	0	0	0	0	0	0	0	0	0	0	0	0.074017289498656269	-1.5552563470171954	0.012985295455305331	-0.36383114362952584	0.95841668034961858
243	457	1.89	2.32	2022_09_22_16_50_21	0.45845067298219827	-0.03552761712381524	-0.00077034699972279845	-0.00041509609573723612	-0.0333317608966519	0.43709859134450535	0.00073779897540943065	-0.0045188808881065322	-0.00091219361942250564	0.0011727718674552831	0.44402914507668095	0.00411222482649187	-0.0011497628831000572	0.0044064987028858233	-0.00299045012312062	0.43962783395635674	1.623480757686784	0.077077859455494613	-1.5592245792963893	-0.0017627914769924801	0.012972732288488671	1.1200422513673818	0.00048060474685512227	-0.0770572181028686	-0.0017836918141653328	-0.0080486448776711655	0.010174040429540971	0.012981631790784091	-0.0023089826257102243	0	0	0	0	0	0	0	0	0	0	0	0.072732449906329169	-1.5571161916091139	0.011616108848344861	-0.29812489824696375	0.95894249886601779
244	456	1.89	2.32	2022_09_22_16_50_26	0.4559979193344908	-0.035678307783743722	-0.00087331630305727747	-0.00037301908153478287	-0.033344674132598465	0.43465743219376063	0.000554677619110192	-0.0040751485594529065	-0.0010286369052099223	0.0012351209902994361	0.44144837950480564	0.0046948939991263488	-0.0011519745255353974	0.0043105734954636292	-0.0037304176863373916	0.43741438524260967	1.6344399609837894	0.077694001273438576	-1.5576447968259868	-0.0017121704452195466	0.013578664764622099	1.1778114270609779	0.00076245576798750442	-0.077667126488172755	-0.0020433543371742441	-0.0095960757646604122	0.0096070529669033677	0.0136000542494553	-0.0023216311700286481	0	0	0	0	0	0	0	0	0	0	0	0.073159404803109659	-1.5553769109229074	0.012501415073723937	-0.35668658996562996	0.959246449810554
245	455	1.89	2.32	2022_09_22_16_50_30	0.45887528894647633	-0.035646002047468116	-0.00096364581676327134	-0.00037784187916582029	-0.034545253367822437	0.43806873843388422	0.000999131716017762	-0.0040539270976651413	-0.0011483673556757859	0.0014848563575606719	0.445878954310097	0.005018481301932623	-0.001221145111485686	0.0042608578201635411	-0.0046165436788271645	0.44184012705032982	1.6174117983589014	0.078461212324674512	-1.5565990253330424	-0.001776051160204586	0.014397423284360174	1.2130403431983747	0.00053814875573001612	-0.0784295846372022	-0.0022275756089508237	-0.010866563026863745	0.0094447660221010435	0.014407477270928809	-0.0026016473723298283	0	0	0	0	0	0	0	0	0	0	0	0.075324028504992535	-1.5541812419426182	0.013690663765554337	-0.41272159121384921	0.96287627094660677
246	454	1.89	2.32	2022_09_22_16_50_33	0.46445763938475376	-0.036714071775909234	-0.00088091827363181042	-0.00053305586555930516	-0.0346591394051737	0.44197807076584644	0.00083734818210343164	-0.0045056362527256932	-0.00109729599434344	0.0011991645031545237	0.45097058306189453	0.0050282072839297372	-0.0012296491230998684	0.004777109859851322	-0.0038200221702469517	0.44540049876581178	1.5972699274255136	0.078946082548357166	-1.557655757557795	-0.0019410238609093617	0.014389902224904756	1.1639132521234827	0.00038605426460846181	-0.078918820157469344	-0.0020745540930604718	-0.0098824923660122931	0.010459714655669512	0.014395079851725076	-0.0024495448339547374	0	0	0	0	0	0	0	0	0	0	0	0.074660210349006523	-1.5549717908308436	0.013169436003986073	-0.33726414591864162	0.95896904474606959
247	453	1.89	2.32	2022_09_22_16_50_38	0.46274386303765819	-0.036626303954835494	-0.00093838195498048148	-0.00033632728233756086	-0.0342019822511089	0.44070572814506176	0.0010008017319165837	-0.0048168334513979446	-0.0010729879191469774	0.001270360119966717	0.44847831674956345	0.0053989150249261165	-0.0010823111735455626	0.0041920389005769146	-0.0043970008491542095	0.44337466636729522	1.605573040324499	0.078602315127101474	-1.5573695120091466	-0.0016096706386433848	0.014991131694036663	1.1971466603191991	0.00029352278847782453	-0.078573976080753588	-0.0021105037790368365	-0.010996401022223476	0.010188875994259279	0.014994004971831454	-0.0023647140727240329	0	0	0	0	0	0	0	0	0	0	0	0.073947623698333617	-1.555115421162143	0.013128423165485247	-0.40462841620486428	0.95814272599270167
248	452	1.89	2.32	2022_09_22_16_50_41	0.46323763735243823	-0.036108458838446253	-0.00087517852248749023	-0.00036381309960318512	-0.034128563169950672	0.44186203473425645	0.0010601852441261969	-0.0043323864822125586	-0.0011009594700988131	0.001113217067271751	0.44914175794326283	0.0060401147718491689	-0.0011837615826952716	0.0043787882981111727	-0.00510757689375581	0.44445851652828294	1.6016938922940285	0.077799479478101827	-1.5574714450070095	-0.0017176337787395517	0.015888118646102727	1.2374642661481163	4.2606506911694849E-05	-0.077771854132925311	-0.0020730923256274359	-0.012486295049255013	0.0098247010160913747	0.015888175774048711	-0.0024008113386961996	0	0	0	0	0	0	0	0	0	0	0	0.0737123105378498	-1.5546723283030508	0.014523084090918841	-0.43103620307544593	0.95946115058464509
249	451	1.89	2.32	2022_09_22_16_50_43	0.464224627392266	-0.036315409255454477	-0.00094857158533817208	-0.00042722351344838121	-0.034162453688151739	0.44312911479805112	0.00076489565769344249	-0.004167335699688449	-0.0010044911711353387	0.0014796673710585104	0.44999323690462562	0.0060443173113204716	-0.0011668262778634761	0.00469052973774978	-0.0047892418668825463	0.44553672751868206	1.5970484160726095	0.077870301867922792	-1.5576851762021458	-0.00174355795080111	0.015683434503316791	1.226462499316257	0.00078693607421412835	-0.077843531238660377	-0.0020417045077887291	-0.012109076541755536	0.0099669645893688888	0.015703164846766628	-0.0023801547715841232	0	0	0	0	0	0	0	0	0	0	0	0.073622156586181375	-1.5560988778048612	0.014440367424337266	-0.39790535489445539	0.95974384215985853
250	450	1.89	2.32	2022_09_22_16_50_46	0.46588830635175349	-0.03637573411119055	-0.000845479836972385	-0.000599151809870571	-0.034137583379307314	0.44414738180003366	0.00070503638511806323	-0.0045587687294882349	-0.001037704973029131	0.0013263780687992441	0.4511563072607937	0.0064805305346623213	-0.0010992095044344171	0.0047675296674766473	-0.0060850240666563242	0.44682524344575592	1.591331242457332	0.077677419726152955	-1.5581091382496608	-0.0018691840054997758	0.017490108651886181	1.2495874031037664	0.00068128195025154189	-0.077652414414465964	-0.0019708046369376325	-0.014003446525608629	0.010478901949116781	0.017503372410781939	-0.0023457605650834038	0	0	0	0	0	0	0	0	0	0	0	0.07330802513969939	-1.5556021415783774	0.016592509068458463	-0.45310323774269406	0.95908233229703632
251	449	1.89	2.32	2022_09_22_16_50_49	0.46508921192330993	-0.036242215713174167	-0.0008976393613430592	-0.00061477764478431909	-0.034432007092281031	0.44264229183116044	0.00062353687529998034	-0.004226158949911886	-0.00094408838841122716	0.0014535336764584528	0.44984638851935149	0.006752012004699443	-0.0011244628237026776	0.0040426318988148833	-0.0063188882216652391	0.44633274462956585	1.5959256011143355	0.0780542736897984	-1.558450734307351	-0.0019289965589530478	0.017312261383437094	1.2868448488852171	0.0009277730988598036	-0.078030481824464051	-0.0019270566893424856	-0.014594768791961343	0.0093116657004876681	0.017337103481591586	-0.0024323582151752768	0	0	0	0	0	0	0	0	0	0	0	0.074060947273574262	-1.5570903016870239	0.016128980009491343	-0.50082334051744759	0.95967124841236506
252	448	1.89	2.32	2022_09_22_16_50_55	0.46047953742763725	-0.036279707880128673	-0.00093628407313375264	-0.00051212574335839762	-0.034247302117312028	0.43777089717476719	0.000525548129338648	-0.0044403634165007281	-0.0010032036117296767	0.00161403972566552	0.44576087902326111	0.00715572123600953	-0.0011325582326352183	0.0045349999007990556	-0.0062478762547848506	0.442580538869464	1.6152574346425408	0.078719877024991849	-1.5577768534144116	-0.0018313488705190689	0.018223103600527073	1.2736751875943555	0.0012237565977865207	-0.078693191441710247	-0.0020495510601547646	-0.015099171084773305	0.010202771064190774	0.018264147531329482	-0.0024278326504295423	0	0	0	0	0	0	0	0	0	0	0	0.074405026858601439	-1.5561540519889539	0.01676566340857194	-0.47146671021469194	0.96112965484164214
253	447	1.89	2.32	2022_09_22_16_50_57	0.46276616972630658	-0.036412559581210417	-0.00085958104970023221	-0.00054770167679894918	-0.033718299529405124	0.4408281451435877	0.00076815515023712165	-0.0047296305812479	-0.00090687984623218684	0.0011726743271623583	0.44757970681250614	0.0075472439518871719	-0.0011796129961104231	0.0047079104792331315	-0.0056466770182721313	0.44439891126390335	1.6051432330995936	0.077806031229498418	-1.558856755896388	-0.0019229968904910012	0.018244705934820318	1.2585858431044339	0.00044081739431275858	-0.0777838492622582	-0.0018577646869226494	-0.014801962289993467	0.01066635865765253	0.01825003053759627	-0.0022678036124076945	0	0	0	0	0	0	0	0	0	0	0	0.0728888478676599	-1.5573516798229248	0.015886702594487496	-0.4379064384106508	0.96030985049476247
254	446	1.89	2.32	2022_09_22_16_51_01	0.46513566691563946	-0.035481109412976025	-0.00098700302290740554	-0.00057270685782944157	-0.034049142859744988	0.444028872176036	0.0010171897712224678	-0.00428579162654023	-0.0010151262985671728	0.001501794748441342	0.44914474498600321	0.0077757710044816138	-0.0010445334493557664	0.0045365208155507758	-0.0065763051455773221	0.44583418262940677	1.5955184884568503	0.076666103772817587	-1.5571891832221976	-0.0017745537750991096	0.018873429273361535	1.2936898869099629	0.00053247986054213384	-0.076637715398785444	-0.0020861558329138222	-0.016048358968449757	0.0099325981976700548	0.018880939259964348	-0.0024237393097450814	0	0	0	0	0	0	0	0	0	0	0	0.073235131571323261	-1.5558939590830623	0.017176130481448549	-0.48346486900477492	0.95850353851764858
255	445	1.89	2.32	2022_09_22_16_51_03	0.46082816171513546	-0.035576475100976175	-0.0010050294111921606	-0.00048383692976579113	-0.033628788807362912	0.43926053471071425	0.00067366980199168563	-0.0042242004487131031	-0.0009658559576661204	0.001402013453159867	0.44605701151568183	0.0083406429947523782	-0.0011503929015164046	0.0036799116919415909	-0.0070243838489226452	0.44185681110162034	1.6135163777116137	0.077081796340845249	-1.5572690796413826	-0.0018450464477600616	0.0195018674996534	1.3316698445910982	0.00082310293503289793	-0.077053588218242486	-0.0020851546285747388	-0.017313764078298918	0.0089753222457493731	0.019519229862258843	-0.002351588902519311	0	0	0	0	0	0	0	0	0	0	0	0.073004774812119227	-1.5564397212718877	0.017207988061434212	-0.54411512316556354	0.95883205023124773
256	444	1.89	2.32	2022_09_22_16_51_09	0.46216370809327378	-0.035862828030888576	-0.00089811594318494053	-0.00035782557219063969	-0.033219739233523844	0.44118971362333365	0.00088797879190960526	-0.0042034007961836706	-0.0010175811641594441	0.0014662440590533265	0.44704608630785353	0.008832159015837367	-0.0011247375087950094	0.0044272807942491157	-0.00676776337270022	0.44252776062582827	1.6079683423355924	0.0766621537902839	-1.5577087403024124	-0.0016451873514564202	0.020084218042637703	1.3167672167594353	0.00063124210711898476	-0.076635893147897552	-0.0020064160060089802	-0.017547396418277315	0.0097706035291604335	0.020094135487301112	-0.0022167090683518813	0	0	0	0	0	0	0	0	0	0	0	0.071912441804133115	-1.5554852030727218	0.017498645957732935	-0.49574694139775427	0.95751300432382158
257	443	1.89	2.32	2022_09_22_16_51_12	0.46219042560177565	-0.035036096805093141	-0.00098086219127047655	-0.00052889698933271021	-0.032608910458249485	0.44153134626881047	0.00098519201536048564	-0.0043143945774348725	-0.00097877550356805713	0.001415278120410951	0.44563103643179053	0.0087661547121320391	-0.0010977157483214679	0.0044945477566408114	-0.0077788499378914685	0.441648394625689	1.6099856558954531	0.0750311390845343	-1.5570641185713523	-0.0018074926036330547	0.02116368691170805	1.3250193599179729	0.00047620891263918871	-0.07500284308780765	-0.0020604273994577421	-0.018657916374062326	0.0099891841646502638	0.021169043876029914	-0.0021537980612522096	0	0	0	0	0	0	0	0	0	0	0	0.070584751659676828	-1.555793039184177	0.01943778046718591	-0.52343361634815044	0.95555504865913055
258	442	1.89	2.32	2022_09_22_16_51_15	0.46265379066942736	-0.035610195207971207	-0.0010388592694029572	-0.00056295120211200553	-0.032923382554401234	0.44134775801858339	0.001105204532423193	-0.004083989301011573	-0.0012331958603663494	0.0011338577850197658	0.44696933156484575	0.00936288160697403	-0.0012664753239433042	0.0036044325912074717	-0.0087978645425446627	0.442931752504995	1.606792707599376	0.076008449588511717	-1.5549823700895924	-0.0020587804638896767	0.022192676367514107	1.3693442583686206	2.4184053510056857E-05	-0.075970436184861226	-0.002403587887150148	-0.020415624157130632	0.0087015616200773662	0.022192689544569925	-0.002165682424602417	0	0	0	0	0	0	0	0	0	0	0	0.071211931570186071	-1.552076810020113	0.0205501279311624	-0.590980530475108	0.95737193002159138
259	441	1.89	2.32	2022_09_22_16_51_19	0.46217976724345838	-0.035253200433340057	-0.0010251741662618476	-0.00059972059207057051	-0.033516576343981988	0.43989189746971963	0.00091990189034455523	-0.004147365910816915	-0.0012614434018060252	0.0014920228641767638	0.44627713757659576	0.0094811085467296774	-0.0012609279787947061	0.0045107561374303365	-0.0090355779152232942	0.44196840437690871	1.6108366484683003	0.076435297044744235	-1.5549859977482994	-0.0020574726570235674	0.023057609032739526	1.3505303561627111	0.00062859938189353066	-0.076397087700534	-0.0024165316458107096	-0.020856182898366733	0.0098322413119566188	0.023066175918205176	-0.0023402650852903596	0	0	0	0	0	0	0	0	0	0	0	0.072569827624337363	-1.5519870026637068	0.02185067525497688	-0.55388579484993572	0.95626947716232868
260	440	1.89	2.32	2022_09_22_16_51_21	0.45636681514654232	-0.035133550081960396	-0.0010070633724599545	-0.00070029984550240185	-0.032556436634126579	0.43439715296741316	0.00077369806955018068	-0.0042072232210835486	-0.0012832143461580419	0.0014005165697259343	0.44115591899002132	0.010552750310131748	-0.0012808244524277414	0.0038923161148674244	-0.00840040504834245	0.43638613321004377	1.6355471734156961	0.076191481643106421	-1.5546547450534516	-0.0022504038466121161	0.023528094350162981	1.3672855474938397	0.00069534155682739011	-0.07615178160941577	-0.0024592748288200321	-0.0216059428634899	0.0093142072518159619	0.02353836705531678	-0.0021770543953529573	0	0	0	0	0	0	0	0	0	0	0	0.071393700708322336	-1.5510989860264606	0.020287066196894424	-0.56844864983561849	0.95621793418506418
261	439	1.89	2.32	2022_09_22_16_51_25	0.45595321628093682	-0.034425121182452716	-0.0010328450790350937	-0.00060201138600348965	-0.032206634655601835	0.43520729896468086	0.000782984744336905	-0.0042615797257865859	-0.001259663335639791	0.0011426633727462041	0.44071557657359622	0.010260072356844984	-0.0012800547637275756	0.0038214244650247218	-0.00831219586380482	0.43504701936205936	1.6370205905367961	0.074963456028836431	-1.5542872335115303	-0.0021463755762650642	0.023160603570634517	1.3643363326426325	0.00039472787120119516	-0.07492259713704591	-0.0024747076650005937	-0.0212140238604979	0.00929401686044921	0.023163967014490229	-0.0021771017897995546	0	0	0	0	0	0	0	0	0	0	0	0.070689838380697645	-1.5512503292403241	0.020064658362397458	-0.56993731444800966	0.9541483727444614
262	438	1.89	2.32	2022_09_22_16_51_30	0.457605995847554	-0.03493823833368765	-0.0011831671503788718	-0.00059450635823929843	-0.033127872169268817	0.43558751590167494	0.0010029217430464464	-0.0042766856792664015	-0.0013322293103053284	0.0012283859100775008	0.44360002657450937	0.010922679606071521	-0.0011582334434394113	0.0045380211597310085	-0.010069407850043916	0.43764368483560073	1.6285798553720698	0.076413898025662647	-1.5531371050425842	-0.0019609185799292013	0.025886521710090329	1.3700949116167764	0.00024040161688548053	-0.076366243919789079	-0.0026982588941105983	-0.023828900468582381	0.010114124218407263	0.025887637960701995	-0.0023228779058884269	0	0	0	0	0	0	0	0	0	0	0	0.072452391985818529	-1.550699777470435	0.024135948799718011	-0.57369098661818729	0.95637664018151658
263	437	1.89	2.32	2022_09_22_16_51_34	0.4521244061263292	-0.034845595910558337	-0.00089138243120826226	-0.00072441636712638872	-0.031969228564843133	0.43068989187933049	0.00083196489216267049	-0.0042486821340021082	-0.0013851962621609405	0.001482693224084187	0.43674063415565456	0.011129078166128455	-0.0011920164092384027	0.00458924046140174	-0.0092936682004794349	0.431992207561044	1.6545140997486745	0.07588068869018938	-1.5545545068349713	-0.0021770066133914327	0.025660571305898695	1.364966354936521	0.00071174254223527818	-0.075840658057448759	-0.002464447506149681	-0.023516833049259084	0.0102675938309999	0.02567044014409451	-0.0021072249033520386	0	0	0	0	0	0	0	0	0	0	0	0.070775263793685678	-1.5491453448872761	0.02292512445470336	-0.55605933176360267	0.95547199334410626
264	436	1.89	2.32	2022_09_22_16_51_36	0.44245577597937952	-0.034261831008692796	-0.0010211858239246735	-0.00074521184274085634	-0.031289912308477531	0.42043397654810871	0.00098381812614943835	-0.0043459335631482162	-0.0012910962422453686	0.0012879208861305404	0.42699053014405053	0.011740044810227142	-0.0011696420198602294	0.00382850157424715	-0.0092709663019388683	0.42371331203867674	1.6983380750398176	0.076171554384557125	-1.5539843609145341	-0.0022545113474475055	0.0265447907227914	1.3835795222412051	0.00033779963760763071	-0.076128499850205034	-0.0025607045743069384	-0.024705632935189376	0.0097086361446126028	0.026546939995260473	-0.0020807519619341058	0	0	0	0	0	0	0	0	0	0	0	0.070778910643927273	-1.5501768337793804	0.022669759247983163	-0.58958554030809274	0.957639915765104
265	435	1.89	2.32	2022_09_22_16_51_42	0.44109881769545006	-0.034120356565127956	-0.0011938150393363497	-0.00058755339983076408	-0.031463627921481177	0.41872065141823633	0.000840297468265393	-0.0044731816839347	-0.0014119589687654247	0.0015985864309704888	0.42557835899242646	0.011711235179440404	-0.0011363539306363261	0.0046946730042686782	-0.0095752859892183212	0.422768785355334	1.7046896731914738	0.076493745932673593	-1.5518311923252641	-0.0020050533900834917	0.0273733818500311	1.365639025343744	0.00086950087570816391	-0.076438726550623726	-0.0029007326887166736	-0.025101264521224621	0.010919182814804512	0.027387187984173719	-0.0021495609621357222	0	0	0	0	0	0	0	0	0	0	0	0.071401899520433326	-1.5483734152888287	0.024176537146143803	-0.55747317000669072	0.95844461239800527
266	434	1.89	2.32	2022_09_22_16_51_48	0.43924565421325379	-0.03353234678780713	-0.00092586049748105595	-0.00095093314037426576	-0.030671058646692857	0.41778033127634823	0.000932813900992713	-0.0041740349026437992	-0.0013066341717214774	0.0013171066998874305	0.42278665583608777	0.012062434277313809	-0.001183206924285179	0.0045272375941146827	-0.010273295031557272	0.42084062982758791	1.7133591827678447	0.075107325784505519	-1.5541754585820546	-0.0024902240240415744	0.02845501622836354	1.3834996513365443	0.0004217846265210743	-0.075065832318400361	-0.0024962381388095077	-0.026481845507782355	0.010411522802087115	0.028458142083200053	-0.00203794655568464	0	0	0	0	0	0	0	0	0	0	0	0.069889999015541063	-1.5495084315787937	0.025558810848305552	-0.57785986592588545	0.95809856236681112
267	433	1.89	2.32	2022_09_22_16_51_50	0.431366311514364	-0.033203689365917832	-0.0010461105202780653	-0.00068580738815865341	-0.030280454768087058	0.4095568064581902	0.00089349964430232912	-0.004326500003766269	-0.0013304544962066966	0.0013924433032315338	0.41493343889233969	0.012588412831746665	-0.001242941578929878	0.0046516150823458875	-0.010382452804083935	0.41462647193726954	1.7491693959598351	0.075699559308622738	-1.552920548527281	-0.0022886111262422088	0.029771320797456	1.3830564933516454	0.00056994665873322172	-0.075651185864935383	-0.0027058005744497547	-0.027697207242003148	0.010917703651343745	0.029776775870111214	-0.0020441388000051516	0	0	0	0	0	0	0	0	0	0	0	0.0702643401729356	-1.5488415817539765	0.02637400174624089	-0.57479234441864568	0.9611934471231024
268	432	1.89	2.32	2022_09_22_16_51_56	0.42397156329910513	-0.032154320449128568	-0.0011370628733861541	-0.00064311215027599428	-0.029267478507503275	0.40241323362416703	0.00087617000578932085	-0.0042030787025185571	-0.0012030003129643871	0.0012471694225464375	0.40653222432237096	0.012410045533721065	-0.001202097451901729	0.0044473332063443387	-0.010470863487833434	0.40765021975639454	1.7852265392567421	0.0745271279217215	-1.552531600147993	-0.0022275971907895825	0.030076642058128048	1.3889222810198687	0.00043594928597934647	-0.074477408915402082	-0.0027218298089021374	-0.028108724266511717	0.010700655008081155	0.030079801350286588	-0.0019677712539879736	0	0	0	0	0	0	0	0	0	0	0	0.069089992026709734	-1.5502560622010513	0.026832442178276593	-0.58457544304342435	0.96150368337039593
269	431	1.89	2.32	2022_09_22_16_51_59	0.42210135053218478	-0.032306064376651414	-0.0011467150670392424	-0.00089199978307613842	-0.029244866568435335	0.39969362934452396	0.000958709166933206	-0.0044035692060448361	-0.0010485119697151886	0.0012100585095194654	0.40453444174130782	0.013257960315096101	-0.0012657873765088738	0.0043937009490593463	-0.011394620682396484	0.4072917748726389	1.7937047627471432	0.075097354242724415	-1.5537552745611563	-0.0026216448588333129	0.0322799543640881	1.3979971477263686	0.00030219546695857673	-0.0750537423025337	-0.0025589803911131421	-0.030371334965748856	0.010935148199539474	0.032281368865769322	-0.0019523478924832367	0	0	0	0	0	0	0	0	0	0	0	0.069328507405020917	-1.5528775742594063	0.028932317539422551	-0.60138499690970493	0.96491464516549408
270	430	1.89	2.32	2022_09_22_16_52_02	0.42075004549569134	-0.032075913271020724	-0.00092537310461380943	-0.00059497585278277471	-0.028766150611468963	0.39845134990532927	0.00087606733022800338	-0.0045818763833436462	-0.0011635100657034889	0.0012313877845457372	0.40307107278113641	0.013570615564652545	-0.0011601631242906523	0.0045578927841770046	-0.011769882253197259	0.40582625382042037	1.8003938939943089	0.074463197756839086	-1.5544123704706332	-0.0021521747383453308	0.033336762523788553	1.3964553572051208	0.00041732526667059562	-0.074423224422013545	-0.0024395669297505784	-0.031330684731776762	0.011389816934678245	0.033339374558405778	-0.0018699775287534803	0	0	0	0	0	0	0	0	0	0	0	0.068424642284093451	-1.5505837475697781	0.029997832140144422	-0.60066449176265257	0.96453050490419068
271	429	1.89	2.32	2022_09_22_16_52_05	0.41252602579387132	-0.031217177974975405	-0.0010655286255490961	-0.000793148006655808	-0.027810920138284321	0.39040542232632697	0.00089294671704148233	-0.0042681548658959709	-0.0012298417458137588	0.0012205589135068462	0.39412344985248188	0.013589802166621371	-0.0011658398082467429	0.0048116842783242058	-0.010208946745668277	0.39846316662269304	1.8408325740103209	0.073713801786529545	-1.5521430710952795	-0.0024155190312268411	0.032173702508738383	1.3873283521556208	0.00037119264910877954	-0.073662511193233859	-0.0027493669326704852	-0.030031930513890144	0.011542542299236888	0.032175843689071323	-0.001793225264018152	0	0	0	0	0	0	0	0	0	0	0	0.067482044441060679	-1.5486999522620439	0.027358392370783195	-0.56517726952295955	0.96591037100237376
272	428	1.89	2.32	2022_09_22_16_52_10	0.39981716066134365	-0.029977144305180316	-0.00096906937323439231	-0.00077948132706301973	-0.027016917186290085	0.3774820959070751	0.00083664819388843856	-0.0042550853121034833	-0.0010991018295969826	0.0012385544064700631	0.38064530729617457	0.013526420108992051	-0.0012420199974362044	0.0044264896553112441	-0.012397416974659323	0.38716188447830446	1.9049561655521514	0.0735164821255119	-1.5534280231406903	-0.002586307066289986	0.03563381908908049	1.4081679930559918	0.00050948856186568	-0.073472132919424143	-0.0025531996359827855	-0.033765493020715645	0.011386858387690619	0.035637461209631488	-0.0018338199420534179	0	0	0	0	0	0	0	0	0	0	0	0.0676290750532452	-1.5504665445919257	0.032924941906111359	-0.61392765973518548	0.96834734116438148
273	427	1.89	2.32	2022_09_22_16_52_13	0.40329722608287805	-0.029618956423766118	-0.0009394822948775995	-0.00070443704528240871	-0.026793110887691637	0.38176371010555216	0.00098067314378918222	-0.0043896440255780421	-0.0011336258503105829	0.001099164143647865	0.38398620911337011	0.013890619652029871	-0.0012550132302255005	0.0044854636377815327	-0.012395266410643585	0.3894405726686917	1.8875648259275546	0.072041407848906766	-1.553192610026721	-0.0024930269050377277	0.035892815937333608	1.4071689414674056	0.00012987819733075324	-0.071996762515548984	-0.0025358691078533517	-0.033987924973179665	0.011537555717257435	0.035893050918770493	-0.0017949492996176134	0	0	0	0	0	0	0	0	0	0	0	0.066494586330302308	-1.549653762920979	0.032685278156379588	-0.6117935474916063	0.96564158511881559
274	426	1.89	2.32	2022_09_22_16_52_16	0.40594647320448707	-0.029700909443313356	-0.0010015090339475046	-0.000864543594150313	-0.027295871109033594	0.38395657390067212	0.0011025342294266991	-0.00444077638303686	-0.0011374140935216162	0.0011478318692694646	0.38713973070726021	0.014881996195017209	-0.0012680900652798355	0.0046426372446897552	-0.012254671925836234	0.39202546798177268	1.8740272700005523	0.072343636738159356	-1.5528698256069846	-0.0026833765057083427	0.036757420121559782	1.4081484178355987	2.6260604067233255E-05	-0.072297145096775692	-0.0025931809343976635	-0.034829722350080645	0.011747270960063056	0.036757429502240417	-0.0018877919836829138	0	0	0	0	0	0	0	0	0	0	0	0.067298426161106151	-1.5499734622572026	0.032281645084845961	-0.60432891013014411	0.9657072886658582
275	425	1.89	2.32	2022_09_22_16_52_19	0.39641496191138276	-0.029114234255707649	-0.0010196385265671612	-0.0009136698787282219	-0.025906802711971783	0.37521629240507887	0.0011615572345417291	-0.0044831406829812931	-0.00097477075920839951	0.0009360381857248329	0.37642721409417762	0.014788279770118592	-0.0012228588594751812	0.00485410493524923	-0.011831136882190146	0.38329533370982682	1.9226327923376059	0.071482319901598576	-1.5534245412978822	-0.0027465338103762247	0.037154281866209747	1.4013309081926915	-0.00033414691385567625	-0.071439180525157561	-0.0024830514308861367	-0.035040599984349177	0.012353016381863615	0.037155784410422582	-0.001680829597603246	0	0	0	0	0	0	0	0	0	0	0	0.065398981132528691	-1.551992170226757	0.03225963744320802	-0.59072876296977361	0.96690430618890522
276	424	1.89	2.32	2022_09_22_16_52_22	0.38857080102410863	-0.02843927912793006	-0.0010598202417303655	-0.00090862641593974082	-0.025691061198257224	0.36679468025550804	0.0012305886527150742	-0.0046009972684593649	-0.0010426442134904648	0.00092910400246139333	0.36944173596946661	0.014471860791250457	-0.0011200374013177669	0.004644283816737961	-0.01339631491138771	0.37661413441067265	1.9620706161040478	0.0718485839255091	-1.5521644792069356	-0.0026730843780312132	0.039386619621062276	1.4094579024203078	-0.00042198846326362309	-0.071798705837243126	-0.0026767241542516073	-0.037353875044281878	0.012489748770508699	0.039388880149572356	-0.0017608067509495807	0	0	0	0	0	0	0	0	0	0	0	0.06617123501151885	-1.5505154917686923	0.036488914951837648	-0.61853947897624773	0.96922911710832815
277	423	1.89	2.32	2022_09_22_16_52_25	0.3923440375575839	-0.0282499972678046	-0.000984965215888823	-0.00081338317369389758	-0.025527795826827029	0.37070974029789966	0.0009361231016789351	-0.0046278710282195252	-0.001025433531895094	0.0011476654508467592	0.37315511153631381	0.01525217698177664	-0.0013280165295040712	0.0048947785498288186	-0.012929033895028112	0.37997069010901091	1.9424066895801628	0.070655235958718615	-1.5529107199488863	-0.0027831244888453822	0.039521942543293755	1.4069381165841501	0.0002541912424913102	-0.070610036274903337	-0.0025268845717679464	-0.037418579000743038	0.012721394890520661	0.0395227599692022	-0.0017126914638881318	0	0	0	0	0	0	0	0	0	0	0	0.0651172964292513	-1.5507224720994643	0.035235839163736106	-0.604441815081737	0.96846301647503186
278	422	1.89	2.32	2022_09_22_16_52_29	0.39295100825092344	-0.028136625548525862	-0.0010873263157473044	-0.000781430539659033	-0.025817317837823296	0.37148037774000925	0.0012579031262552702	-0.0044483643757192715	-0.0011557510953606369	0.00098807444679037165	0.3740835098932998	0.016870240288140534	-0.0012461491885550266	0.0049674591877718732	-0.014364681353282316	0.37996846870944112	1.93921086586796	0.070768466382031936	-1.5508843083102655	-0.0026186788140657065	0.043284956394217929	1.423370318047636	-0.00040271837211411582	-0.0707123560349679	-0.00281754113523209	-0.041417000864555312	0.012578532880855866	0.04328682977692621	-0.0017969704741070184	0	0	0	0	0	0	0	0	0	0	0	0.0657669119458954	-1.548428008511618	0.038679969256285994	-0.61892928485509113	0.96696142962129217
279	421	1.89	2.32	2022_09_22_16_52_32	0.3934890735489891	-0.02850847828509984	-0.0009549309437166441	-0.00084622272687392562	-0.025618312653470952	0.37186635017312814	0.0010343537938400065	-0.0048200430611446687	-0.001022096246679146	0.000906835203551516	0.37519321403202205	0.018616891699586118	-0.00134520690026989	0.0051762515020108233	-0.013353451054106808	0.3806924004155593	1.9355533798491922	0.070898249181154255	-1.5533486552867297	-0.0028357463231812176	0.044335165065641356	1.4181967799278838	-0.00023260283474282927	-0.070855087695169669	-0.0024735166591024135	-0.042286310607451971	0.013321966694439708	0.044335775232608669	-0.0016977330099354128	0	0	0	0	0	0	0	0	0	0	0	0.065157321015909722	-1.55085835388802	0.036396437018811845	-0.60049777335922982	0.96747896194927852
280	420	1.89	2.32	2022_09_22_16_52_35	0.40345746280895312	-0.028088688456200977	-0.00089020140968670337	-0.00089063871384209928	-0.025715634423486216	0.38256453240783755	0.0009643148335663136	-0.0048000735474314328	-0.0010931437857898037	0.0012188520554392206	0.38392667151873655	0.018254426917218628	-0.0013604442021090844	0.0052234202706427915	-0.015148186543460127	0.38895252043055623	1.8864173399793658	0.0686139800879512	-1.5531591711881077	-0.002845049790474096	0.045132295929637051	1.4242727381000151	0.000284289636108174	-0.068571297114278756	-0.0024198089955758803	-0.04320821954182992	0.013037403879045872	0.045133191295071651	-0.0016948691046760073	0	0	0	0	0	0	0	0	0	0	0	0.063795716993935145	-1.5495546564382929	0.039715395300392281	-0.619371153342947	0.9640483973764904
281	419	1.89	2.32	2022_09_22_16_52_39	0.39896743587998823	-0.027528831261561255	-0.0010350243221153444	-0.00083519879104675934	-0.0249733231363557	0.37778810914276278	0.0010894369963742139	-0.0049643943023456186	-0.0010548228891514148	0.00086698425995099227	0.37897586471663469	0.017390808806470561	-0.001215619380408502	0.0052415721043286689	-0.015303245589113055	0.38710441323089745	1.9071195868575104	0.067757634260594668	-1.5515971201067831	-0.0026184580684920846	0.044718489518934659	1.4187819291863193	-0.00032308657040311687	-0.067707688177467251	-0.0026011463348635929	-0.042667616808393774	0.013387224534874368	0.044719656637624623	-0.0016021776909878036	0	0	0	0	0	0	0	0	0	0	0	0.062650702185539767	-1.5496898791410134	0.04054469554406849	-0.62040313642795686	0.97026568691521164
282	418	1.89	2.32	2022_09_22_16_52_42	0.39193825621182471	-0.026891166574523003	-0.00099346573926514217	-0.00091880060134349019	-0.024695227294432697	0.37011921987029611	0.0012518088922662091	-0.0047836985406909324	-0.00091916237112175893	0.00092265568223418612	0.37248586923814453	0.017326096565701485	-0.0013174964337457355	0.0050688951480268056	-0.014810786341745423	0.38129276720033678	1.9424777118226455	0.067854557555858647	-1.5530874197246909	-0.0028953936577392563	0.044613824399792855	1.4210421137014593	-0.00047128866254125259	-0.067812002894674955	-0.0024027576893914794	-0.042627690268746313	0.013163333541598911	0.044616313614853839	-0.0016509222561168272	0	0	0	0	0	0	0	0	0	0	0	0.063051581993145367	-1.5521947917729597	0.039940402354224476	-0.62052409194477554	0.97283886213512538
283	417	1.89	2.32	2022_09_22_16_52_46	0.4029168799125406	-0.027396023555538447	-0.001024972008407049	-0.00082468190046075063	-0.025056105871533778	0.38088102988152273	0.0010861083455784479	-0.0051260568981095177	-0.00099417130271736	0.0010009630301079952	0.38256382138895922	0.018258112944444595	-0.001376987412903004	0.0054131111712682747	-0.016058340095009418	0.390404575752543	1.8890389602265858	0.067081497439270277	-1.552333216372719	-0.0027814212038073135	0.046452564501020359	1.4210377384441488	-0.0001392174765080063	-0.067035768289202935	-0.0024765032951966064	-0.044384452748000888	0.013706243211833535	0.046452773116652808	-0.0016010375683138435	0	0	0	0	0	0	0	0	0	0	0	0.062235718166720327	-1.5509678250568142	0.042058679086440551	-0.62283414724091557	0.96894569380485229
284	416	1.89	2.32	2022_09_22_16_52_49	0.41227603737990759	-0.028087889110761207	-0.0010683548873531273	-0.00076140441748037745	-0.025453492755747362	0.39011533837558643	0.0014461489363782388	-0.0050310794320856771	-0.000977326130298312	0.00080081470000868042	0.39186532716025929	0.018331957087489748	-0.0013676905921583987	0.0055175208093999764	-0.015953458617588252	0.40011012041459915	1.8413290221011502	0.066885628758082433	-1.5525301250542289	-0.0026193702643234787	0.045307334402303487	1.4207680199942643	-0.00085731163204148873	-0.066841000389878807	-0.0024429492921969088	-0.043282991697483994	0.013391683253336183	0.045315444760882423	-0.0015545299788033672	0	0	0	0	0	0	0	0	0	0	0	0.06178445145539177	-1.5516074815698906	0.040944985026120796	-0.61891121270890292	0.9704908462722569
285	415	1.89	2.32	2022_09_22_16_52_55	0.41000948412419219	-0.027377812816025984	-0.0011021269769844178	-0.00090564833390703906	-0.025424844244537236	0.38780908404682551	0.0013914391162724578	-0.0050547046994933523	-0.00089771868592862156	0.00079195904770774884	0.38899442034160941	0.019061820556855513	-0.0014745060562513371	0.0054470075603753722	-0.015841718086261662	0.39817984325429134	1.8530691583555383	0.066338944980949346	-1.5526753375897178	-0.0029377501749909742	0.046313261633116158	1.4239617650785268	-0.000802496237375494	-0.066295382277628129	-0.0024037283225386273	-0.0443305090995401	0.013406124200269863	0.046320213765789889	-0.0016354685997185111	0	0	0	0	0	0	0	0	0	0	0	0.062049023111756765	-1.5531492983124982	0.040857621989709721	-0.61981012961616655	0.97114788479790959
286	414	1.89	2.32	2022_09_22_16_53_00	0.41021237156616774	-0.027664598224198717	-0.0009636312692275058	-0.00080120527991567759	-0.025232530813289751	0.38760852060521273	0.0014535999852008698	-0.0050067667600077869	-0.00084420430374867528	0.00077772411858957136	0.38946519276755803	0.019650453367982462	-0.0012787029712074956	0.0055310991222756968	-0.016151666505150774	0.39823764381086418	1.8523590056353956	0.066449109817746738	-1.5545286442987405	-0.0025660639144651541	0.04739129369417213	1.4267919766103387	-0.00091148673797164016	-0.066413943068283493	-0.0021615646402004043	-0.045439312268360142	0.013461189345140887	0.047400058291955482	-0.0015551551733713892	0	0	0	0	0	0	0	0	0	0	0	0.061545313786546221	-1.5540740738989241	0.04161862431895795	-0.6204327498313803	0.970808467551613
287	413	1.89	2.32	2022_09_22_16_53_03	0.41531958933566976	-0.027628241131019374	-0.0010960778652600737	-0.00077436930940552281	-0.025647214054934715	0.39261167230803934	0.0016077174916502548	-0.0051153297007959543	-0.000878269587895947	0.00082568594513670864	0.39456989061864145	0.020090040850394078	-0.001365251339443839	0.0055674712376217106	-0.016574749242934346	0.40270145988449924	1.8276290519551357	0.0660923259099347	-1.5531728398698366	-0.0026053568034084323	0.047913222017217476	1.428139091511387	-0.0010283946883648818	-0.066051275287159539	-0.0023290721596580756	-0.045976243268578444	0.01348561822756633	0.047924257320340717	-0.0016179693928476267	0	0	0	0	0	0	0	0	0	0	0	0.061789157432366619	-1.5536808903780022	0.042099683770675321	-0.62336842540958826	0.96961826560756736
288	412	1.89	2.32	2022_09_22_16_53_07	0.423496016844578	-0.028523390576093998	-0.00086951560966544059	-0.00082044607219072612	-0.025096115151045113	0.40101853147352645	0.0013247409347622533	-0.0053637162476366891	-0.00074491839120253273	0.000765682855849383	0.40251632286588346	0.02078094352302725	-0.0013177090863111046	0.0058257861683176744	-0.018180901805908797	0.410348621940342	1.7877443816932497	0.065163685959441983	-1.5564713226912958	-0.002570352355984021	0.0498696504395641	1.4302309449337605	-0.000728462450937646	-0.065136943863596031	-0.0018666847434732452	-0.047911884210462732	0.013835945445379879	0.049874970601562686	-0.0013523912878139587	0	0	0	0	0	0	0	0	0	0	0	0.059285488604930894	-1.5559593743373714	0.045080682782388651	-0.63034969612526937	0.96895509194585638
289	411	1.89	2.32	2022_09_22_16_53_12	0.42448992200667274	-0.028051426818452605	-0.00095888408247281657	-0.00083091466142131212	-0.025226807534874919	0.40231211982698745	0.0016496089142537071	-0.0053446585872482409	-0.00083553435671228447	0.00079363087785259913	0.40375875185323346	0.021496527684043081	-0.001362094258353058	0.005777187713690634	-0.018696931885381584	0.41101054584974245	1.7825149046105011	0.064574009318708575	-1.5548134919876981	-0.0026267191803936094	0.051187007249927564	1.4350062082754438	-0.0010952859701753638	-0.064541021136203552	-0.0020637999391386586	-0.049310911006148726	0.013731124023466452	0.051198724227861384	-0.0014235450841150032	0	0	0	0	0	0	0	0	0	0	0	0.059461106742701941	-1.5542419326002541	0.046100359343794362	-0.63555562938813726	0.96824570983167324
290	410	1.89	2.32	2022_09_22_16_53_18	0.422959240931452	-0.028274105644846566	-0.0009888835853273405	-0.00087783327563827008	-0.024378784407460663	0.40061016466646143	0.0017723783452018378	-0.0053207396013582762	-0.00065726447440527143	0.00067875640820767294	0.40222057075431944	0.021285803603065447	-0.0013675759927893488	0.0056941116791399439	-0.020632687851518679	0.40942282496587584	1.7901248679827766	0.064060791955838275	-1.5560042625024846	-0.0027068632166984035	0.053396201340100653	1.441487414461319	-0.0013688899582114179	-0.064032760335975561	-0.0018949062680535286	-0.051620477842905965	0.013655789425098115	0.053413745209171193	-0.0012252530185917795	0	0	0	0	0	0	0	0	0	0	0	0.057659558016056538	-1.5573193362194149	0.050605321373186213	-0.65076181893488561	0.96799593280958729
291	409	1.89	2.32	2022_09_22_16_53_21	0.42586756756651439	-0.027579757016324532	-0.00081833498059990563	-0.00096217209752003986	-0.025308567653592962	0.40436395806443143	0.0015897470263012874	-0.005583403028522501	-0.00063561507372418861	0.0005883675727618679	0.40554702164306244	0.022013492230988248	-0.001364366700916095	0.005995702782611319	-0.021150878665020124	0.412314961131686	1.7743226635933505	0.063822424509201628	-1.5577515626015961	-0.0027751358180270855	0.054632408218633612	1.4390033253943584	-0.001249885980834762	-0.063800704944070669	-0.0016649080672451922	-0.05274550727083413	0.014234166308913526	0.054646703859725268	-0.0014796577109486364	0	0	0	0	0	0	0	0	0	0	0	0.059446996999009585	-1.5582416556625627	0.051622315266237666	-0.64728501756595314	0.96817647675715124
292	408	1.89	2.32	2022_09_22_16_53_26	0.43473293641885757	-0.027721249479614612	-0.00092395566593237886	-0.00087841017191488493	-0.025270446792512925	0.41328222044205087	0.0016948778470327107	-0.0056070263961579088	-0.00072827966036291916	0.00075160005992591791	0.41447599353292541	0.022910239798120614	-0.0013074418394395063	0.005896675004991951	-0.022986688842779882	0.4204473294597123	1.7322681321598774	0.062608548991263238	-1.555976714958444	-0.0025611104015218194	0.056656190109577342	1.4472185212321163	-0.0011413143007638015	-0.062581050713291023	-0.001855397103561945	-0.054934533946930236	0.013860766853465914	0.056667684583594	-0.001402420171263515	0	0	0	0	0	0	0	0	0	0	0	0.058152803240370157	-1.5563906033754591	0.054587453015016475	-0.65984269007190566	0.967139349788346
293	407	1.89	2.32	2022_09_22_16_53_30	0.43249677806585057	-0.027533887440639337	-0.00084239859102810965	-0.00074809948511562162	-0.024811018642728711	0.41029502594516148	0.0017584880663752793	-0.0056616378322684405	-0.000647803318526664	0.00082519714624820491	0.41212329917840934	0.023066529877630408	-0.0012333372949777952	0.0061663636265388974	-0.021569922732268047	0.41858534333570108	1.7435761526529938	0.062222849970293349	-1.5574145930255157	-0.0023268980828196864	0.05558246730129205	1.4403630871725128	-0.0011574235315299744	-0.062200566709554775	-0.00166510042816087	-0.053701937927097439	0.014335708359665144	0.055594516820730973	-0.0013320932462083659	0	0	0	0	0	0	0	0	0	0	0	0.057386494816587127	-1.5577445415332767	0.051870971116191406	-0.646172716731066	0.96783459337578837
294	406	1.89	2.32	2022_09_22_16_53_33	0.43021824904617567	-0.027367806535107765	-0.00085917034486562773	-0.00088190296830772789	-0.024455676475130604	0.40781941649507253	0.0014724649388301321	-0.0053620758045704354	-0.00072856400143038176	0.00059741991856406538	0.40906966473927209	0.023223208603805608	-0.0013869156752992252	0.0057444496684753077	-0.022058254375888039	0.41646005347450776	1.755439226255511	0.061957284957460446	-1.5561868480781402	-0.0026853468512984119	0.056455670630702032	1.4498608748689696	-0.0010890921873413255	-0.061930838901313179	-0.0018100696891414016	-0.054812333924811274	0.013522233398270253	0.056466174548616625	-0.001287265545247608	0	0	0	0	0	0	0	0	0	0	0	0.056870034037943613	-1.5559051300713469	0.052982352261347315	-0.6580166221302074	0.96802042776620745
295	405	1.89	2.32	2022_09_22_16_53_36	0.43522674294836816	-0.028003909608536035	-0.00087343637842811437	-0.00081462163018895491	-0.024300927982698537	0.41218624038783558	0.0014388593630992443	-0.0053661026859205914	-0.00075585946433737226	0.000844522427876708	0.41367036851339128	0.023751973634002017	-0.001298865273744444	0.0059349230447144283	-0.020320952183722974	0.42073519963281641	1.7337329583238366	0.061840922157873776	-1.5560074008948583	-0.0024722489351466956	0.054517248144736692	1.4445305236424808	-0.00076316965777642248	-0.061813873385667142	-0.0018288549414633092	-0.0527881239345914	0.013621465293462951	0.054522589568007013	-0.0011663598899000537	0	0	0	0	0	0	0	0	0	0	0	0.055862101109537848	-1.5552492692961137	0.04864106877057256	-0.64332020302979276	0.96670346307908084
296	404	1.89	2.32	2022_09_22_16_53_42	0.42632059297799418	-0.027258817141767061	-0.00085726027967404043	-0.00088946733152404022	-0.024373975595353106	0.40346537166070956	0.0016355154150024811	-0.0055260133151902513	-0.00061917139093369846	0.00060346016479844876	0.405925689717333	0.024820849755068975	-0.0012415500161963415	0.006004867805907161	-0.021124569675382832	0.41374287465830678	1.7724445634513617	0.062339768905367327	-1.5572704045596364	-0.0025336363470781498	0.057779090714061995	1.4468744074342772	-0.0013149318081112306	-0.062316960103580982	-0.0016862000543528179	-0.056013570393165985	0.014174034554552344	0.057794051332328206	-0.0012972738454588384	0	0	0	0	0	0	0	0	0	0	0	0.057191322973847873	-1.5580975724609005	0.051513963701307446	-0.64692090789274881	0.9704970425382744
297	403	1.89	2.32	2022_09_22_16_53_45	0.4329846064495308	-0.027182109772556723	-0.00093529113378150984	-0.00092167703655859716	-0.023415026483156881	0.41163953658196645	0.001711949278729068	-0.0058710791714212968	-0.0006910038604247946	0.00057980631133077961	0.4123972380571117	0.02676023547530396	-0.0011824301851730409	0.0059088063348529092	-0.022141407204343738	0.41738445761356791	1.74206301640655	0.060013857926528524	-1.5554707244475674	-0.0024930316223952097	0.060588742303330514	1.4518515158951093	-0.0014074460333154311	-0.059985668733389834	-0.001839209023892667	-0.0588824090550337	0.014277870911836892	0.060605087230661485	-0.001084406873328093	0	0	0	0	0	0	0	0	0	0	0	0.054101739570303224	-1.5560450437734834	0.052926316578617731	-0.65500355217399431	0.96397066176582136
298	402	1.89	2.32	2022_09_22_16_53_50	0.44292837027631859	-0.028120203990743473	-0.00089961299876744325	-0.00085296729978034252	-0.024395851940603088	0.42062502370965704	0.0019518183844462213	-0.005809916309987795	-0.00073196650359958946	0.00056397783181676175	0.42359403449387645	0.028112045061137615	-0.0012885307923169889	0.0062372539462871874	-0.024848423498601842	0.42723476555563344	1.6947036701478258	0.060925629035755317	-1.5561258973782692	-0.0024691764226820131	0.063802477212881861	1.457930435281898	-0.0016817331119296755	-0.06089940590664681	-0.0017873538037956232	-0.062183845411654434	0.014280247488043522	0.063824637286553146	-0.0011410580520124702	0	0	0	0	0	0	0	0	0	0	0	0.055103334918657355	-1.5557989620909709	0.057840683320233247	-0.662432682286465	0.96456852671032389
299	401	1.89	2.32	2022_09_22_16_53_54	0.4323668605077422	-0.027141602028948622	-0.00098799317776374	-0.0007960869827497055	-0.023555317187526879	0.40964333079112064	0.0020932200966911215	-0.0056274508734101072	-0.00058848846871127636	0.00057934811814280016	0.41324020079994028	0.027237197064873143	-0.001123693973699166	0.0061454613869287075	-0.023941573395427913	0.41766658350482094	1.7436998989180064	0.060318772471936379	-1.5561638761569696	-0.002254483850953034	0.063179798450921254	1.4565253214867524	-0.0018738952535704329	-0.060292944778062504	-0.0017649709659753213	-0.06153698146206206	0.014313868968132335	0.063207581948057354	-0.0011091889973938811	0	0	0	0	0	0	0	0	0	0	0	0.054496931590757268	-1.5583072978361969	0.057168393909268055	-0.65976756648845558	0.96600045390699407
300	400	1.89	2.32	2022_09_22_16_53_57	0.423705962201778	-0.025678246481830543	-0.0010044283542738589	-0.00067931058000257323	-0.022618801352970383	0.40165387274514319	0.0019253780625408182	-0.0056521506101468305	-0.00063273665863622722	0.00068210800483180809	0.40334791061913433	0.027491080182020435	-0.0011311951178197895	0.0060573240649037232	-0.024582988298275415	0.40934693921325871	1.785582135705752	0.058624591827441237	-1.5547641345914824	-0.0021695809298226511	0.065635440222450755	1.4592760483851401	-0.00157353336282429	-0.05859445771254472	-0.0018794393597289447	-0.064009610967762628	0.014518289050387047	0.065654299329433313	-0.0011013636070556965	0	0	0	0	0	0	0	0	0	0	0	0.053404133301973619	-1.5568130109051053	0.059754325381313256	-0.66460292673776677	0.96611087813373464
301	700	1.99	2.32	2022_09_22_16_54_14	0.33630676389539182	-0.0014934323005419039	-0.001524098718559592	0.00015195188983692956	-0.0064307912301139868	0.276818833860878	-0.0015704098881575684	-0.0023089004305988244	-0.0012417264931938708	0.00054895527848515372	0.27775890760881389	-0.0057188614886980634	-0.0014326975015963052	0.000401964326541924	0.0093442737123301013	0.28212764407834118	2.459969188036232	0.013749402227669788	-1.4025250913457648	-0.0020704932416643462	0.027324074538830886	0.0892818643833981	0.0037815915958152877	-0.012978089216795264	-0.00454040327494744	0.026889616642771508	0.0048532016451381787	0.027584515301181695	-0.00027555150858172856	0	0	0	0	0	0	0	0	0	0	0	0.019475008620466128	-1.4754246577554682	0.027810666947056282	0.7639028245521069	0.83889970219598953
302	699	1.99	2.32	2022_09_22_16_54_17	0.33247459159754172	-0.0019343296572844873	-0.00099836314070804216	0.00051387216234668434	-0.0070614037515762396	0.27310744547596044	0.0015303222630015084	-0.0024613006725753639	-0.0016670551309664818	0.0028030674427742641	0.2753485217607477	-0.003360950648692824	-0.0012470903043058927	-0.00079383518659725523	0.0050018359370826333	0.27823180951715537	2.4840630335427347	0.015518144753765003	-1.4286943704665798	-0.0012200018382593162	0.0153662666777697	0.096396688452895826	0.0022825786184192021	-0.014895637083751641	-0.004351185179691526	0.015081573557204617	0.0029441960958743771	0.015534874211322084	-0.00034440695203071751	0	0	0	0	0	0	0	0	0	0	0	0.021822764909926379	-1.4548788021655073	0.015232557918139088	0.86409616402110512	0.83685134608407341
303	698	1.99	2.32	2022_09_22_16_54_21	0.33095421003609615	-0.0025497478081958568	0.00019365493738053509	-0.00031145893946190792	-0.0073133928030330248	0.27253593427550921	0.00083899556645167022	-0.00020191850237406017	-0.00091980626891387208	0.0013996504995075489	0.27715325974629873	-0.0047658721013394559	-0.00082517456779667017	0.0023846876818573995	0.00641235361201266	0.2850027748721693	2.4720156843744192	0.016434324009843845	-1.5352927952942641	-0.0017812109160003659	0.020402204282114703	0.11367282809777705	0.0010413032554203309	-0.016392910459387237	-0.0011659726973829525	0.019877216700158851	0.0045984993013009814	0.020428760413664079	-0.00035067691312165903	0	0	0	0	0	0	0	0	0	0	0	0.022271987192609068	-1.5082397309758657	0.020671799333406817	0.60737767933771647	0.86115470427490537
304	697	1.99	2.32	2022_09_22_16_54_24	0.32933411906442128	-0.0032242028955001686	-0.00074604790062963826	-0.00015678329237555754	-0.0085501883766696662	0.27364717278965167	0.00027520183582917951	-0.00301072561615195	-0.0010235104055810154	0.002695845535867541	0.27550204397072176	-0.009249271468138559	-0.0012055322614166729	0.0028246415507730566	0.004914571137467948	0.28379532258376916	2.4774489867665803	0.019798586809178256	-1.497528424690258	-0.0021902596169014574	0.027348508276482778	0.19524521821996035	0.0044529792943746559	-0.019586401927347504	-0.0028908301888843596	0.025289780681573289	0.01040999029907182	0.0277086616339544	-0.000482749929873674	0	0	0	0	0	0	0	0	0	0	0	0.026147399372659058	-1.5112266923779698	0.017211927700808878	0.52457560235794132	0.86172463208482741
305	696	1.99	2.32	2022_09_22_16_54_27	0.32846544219135793	-0.0040167412430752083	-1.1901954507382012E-05	-0.00011337809830157247	-0.00924106171551614	0.27413658708897054	-0.00069830401712443519	-0.00061441725273734215	0.000344145209955201	0.0011231983998978067	0.27763990827126789	-0.00750291717726202	-0.00096057493823348153	-0.0011629710097738587	0.0088870705855512624	0.2828980294114517	2.4755579860142816	0.022072196653892564	1.5582597307428996	-0.0018075478224526982	0.029244697149065243	-0.017240950029638588	0.0032590182051823458	-0.022065259009020038	0.00055336244267755277	0.029227312878271315	-0.0010082129022088728	0.029425728725084359	-0.00054558128095331753	0	0	0	0	0	0	0	0	0	0	0	0.02815354811037617	1.5521844910306968	0.027287014717921755	0.85045896783365249	0.86127182063384466
306	695	1.99	2.32	2022_09_22_16_54_33	0.32906381177669419	-0.0054716466995854193	-7.3300511996921781E-05	0.00044652924864868967	-0.010304692178104733	0.276317455925042	0.00035444964609068769	-0.0006465262103084225	0.00021211225374635344	0.00065330369645166635	0.27734936676742139	-0.0080416218640812862	-0.0010843056772243721	-0.0019308419572745736	0.0098616618050589386	0.28092152352185551	2.4747410415488553	0.026132410227113576	1.5666619770951358	-0.001123092291427209	0.032146891128730412	-0.03681632899284186	0.00047450977222344797	-0.026131516877601058	0.00021607858246785111	0.032059783997638536	-0.00236492267679227	0.032150392979968093	-0.00064608194758699234	0	0	0	0	0	0	0	0	0	0	0	0.031321812494099772	1.5605057572093981	0.030537866087263946	0.88207160371876048	0.85369923239232248
307	694	1.99	2.32	2022_09_22_16_54_38	0.32888929522347254	-0.0071560848921332744	0.00035740036200695437	-0.00033592854168400141	-0.012484595160265996	0.27726188883647856	-0.00036720546863180036	-0.00027179975439569525	0.0009758271665297381	0.00097661583391107074	0.28046315061294808	-0.0092684048647912222	-0.00073622051856651969	0.0035070435697883589	0.0064199275989684172	0.28733898153571819	2.456731747348107	0.03256386646166378	1.5368379050705336	-0.0016332098082372463	0.028423749451020133	0.11864550382072608	0.0025133873001267639	-0.032488791691693157	0.0022099351453924868	0.027627268936327144	0.0066815824453658025	0.028534656973140674	-0.00092876373194451778	0	0	0	0	0	0	0	0	0	0	0	0.038075649822317037	1.5317943737869264	0.022242690381640385	0.53540889190643282	0.87366474284448237
308	693	1.99	2.32	2022_09_22_16_54_41	0.329035807156627	-0.009816517547660478	0.00012753662118171276	-0.00096594525630215491	-0.014842307690228545	0.28027233388352218	-0.0006586860758679132	6.7269418729849979E-06	0.001101228721658044	-3.2976841252371952E-06	0.27885551397137187	-0.012476414344462583	-0.001648287833552221	0.00092448369372541157	0.0090647605243197888	0.28979051848142423	2.4497204103216039	0.040622099244973245	1.546471337001204	-0.0042160533039637483	0.037903256155908491	0.021508900975022	0.001231839774208865	-0.040574036116923923	0.0019754848141681457	0.037868190983189512	0.0016300119266740322	0.0379232680085688	-0.0012523614380582373	0	0	0	0	0	0	0	0	0	0	0	0.045232477035511517	1.5337665514391226	0.027692369121160965	0.7345805889651118	0.8807263895855526
309	692	1.99	2.32	2022_09_22_16_54_47	0.330912487436923	-0.012560952146036516	0.0011955645197031125	-0.00088977968212631143	-0.017353326215592057	0.28259419587941653	-0.00083433027254767463	-0.00077484756786684377	0.0016042987212809897	0.00028742446194744247	0.28292308003004285	-0.012408718147020079	-0.0010387373115612576	0.00068657197698096875	0.0083038272192411423	0.28673391002916337	2.4412548924724926	0.049107560333604632	1.5244742985310555	-0.0031196961580389668	0.036438003143932966	0.035659894960966859	0.0019872533122132748	-0.048896967862571944	0.00454301835404897	0.036345371240324921	0.0025965481933195008	0.036492153250310834	-0.0015992129083022917	0	0	0	0	0	0	0	0	0	0	0	0.052664456774641787	1.5247028159046121	0.025179352713192	0.74415128845087364	0.86649468036113109
310	691	1.99	2.32	2022_09_22_16_54_50	0.33307408346551104	-0.016871228066587377	0.001176890717224014	-0.0011594728835733047	-0.021004370524067693	0.28675916501789839	-0.00036473014112962905	0.00016028956856330905	0.0017233549170169757	-0.0001019961244695577	0.28322883384117103	-0.011171443968697127	-0.00090755974258973228	0.0019174322758108713	0.01204678989249899	0.29004398671725296	2.4249202222332209	0.061469061913580023	1.5324486377177831	-0.003228812977696676	0.040598145720944417	0.038037364533235661	0.00054153591521875787	-0.061288364439274587	0.0047097724885811452	0.040480724235734893	0.0030855147592295513	0.040601757315743232	-0.0021481502593405839	0	0	0	0	0	0	0	0	0	0	0	0.063274062500141476	1.5298642889619487	0.036623773975844584	0.70647746315088844	0.87080923168639823
311	690	1.99	2.32	2022_09_22_16_54_54	0.3336234303525859	-0.020017545593828012	0.0009596816272721074	-0.0011979130830590955	-0.024247567073746021	0.2902475568420419	-0.00013496828933931866	0.0029065409648917693	0.0014875153989916967	-0.00022853252798782451	0.28276553332359744	-0.012750025294441905	-0.00079994515596273972	-0.00087742647540768387	0.012207457718377392	0.28714394703641583	2.4243883854113846	0.071291339570946077	1.5429600010423774	-0.0031434733186733281	0.044242783382820443	-0.073904646207991559	-7.5060476132140065E-05	-0.071180886342182309	0.0039669279500977022	0.043760363624197718	-0.006515708475458821	0.04424284705502405	-0.002801719748589105	0	0	0	0	0	0	0	0	0	0	0	0.072816083391322325	1.5401612215970497	0.036684923936729452	0.82127459958318827	0.86068279656782865
312	689	1.99	2.32	2022_09_22_16_54_57	0.33610554512172547	-0.024704135774345597	0.0013351325742768959	-0.0017812443467334681	-0.028092332105081753	0.29410441546516741	-0.000538142165954749	0.0020026765316462558	0.0020068865448493447	0.0018426230780117542	0.28727476561245646	-0.013645408846117922	-0.00048746869972265689	-0.00029114817782348464	0.00935857172656583	0.294231951516378	2.3952040764457956	0.084280666036469165	1.5380893777796922	-0.0035074103322823551	0.039730201305057035	-0.048411134186011374	0.0041753009589751327	-0.084100412764967963	0.00550919597698802	0.039544120329876919	-0.0038407607419065522	0.039948992901428372	-0.0035005558627895566	0	0	0	0	0	0	0	0	0	0	0	0.0837948859011797	1.5351374343622852	0.027857616822828467	0.800948308834972	0.87541534433720114
313	688	1.99	2.32	2022_09_22_16_55_00	0.33872615817331109	-0.029272722554097987	0.0011897090043237614	-0.0015324986640296537	-0.032812969141971633	0.29713766200156033	0.0001824725978420031	0.0039885872730865283	0.0018574541459411198	-0.00034833270052744836	0.28760138012266939	-0.0098781632598389773	-0.00084416814077189616	-0.00058971845210693558	0.012186582694080272	0.29126811322608703	2.3919868719885184	0.098206982070727131	1.5458821878657985	-0.0035613722624107218	0.038869537280402842	-0.10016618362038564	-0.00074877864036084971	-0.098085090333929092	0.0048914600708878757	0.0380921656792922	-0.0077348459748064584	0.038876748807544173	-0.0046472496683304413	0	0	0	0	0	0	0	0	0	0	0	0.097026754646005825	1.542522842273536	0.036019783324830482	0.80957470263040454	0.859892589331876
314	687	1.99	2.32	2022_09_22_16_55_05	0.34163143714474664	-0.033553963475555573	0.000903793639457738	-0.0019366331849655994	-0.036963073683438062	0.30237294060866066	-0.00064629135959539655	0.0035596138101265337	0.0014659654376561635	-0.00037182440329567071	0.28940629924060896	-0.011216706084558737	-0.00080047314744190906	-0.0017854623703754057	0.00962958249700055	0.29546916650572269	2.3700044853952136	0.11013405857780015	1.5539953190814124	-0.0041931300277124319	0.036695803928439907	-0.12155169002040422	0.00054200440105841565	-0.1100718884960874	0.0037000299624751704	0.035616786454907075	-0.0088332637558296654	0.036699806467136477	-0.0057321025022183964	0	0	0	0	0	0	0	0	0	0	0	0.10828082117326081	1.5509765797810515	0.028667469917458489	0.87706433020279717	0.8648769825609891
315	686	1.99	2.32	2022_09_22_16_55_09	0.34412823674839976	-0.038222685272718895	0.00063046740476503519	-0.0018302763928767312	-0.041293465084243329	0.30598575015736623	0.00044316530133462	0.0050456572145637672	0.000291408677868283	-0.00074657336896254243	0.29067448170474913	-0.007403220869963	0.00028205075650517697	-0.00283618249526154	0.0073211738847785961	0.30052159060982642	2.3515355412639005	0.12308672199734209	1.564887684524134	-0.0022178669195095412	0.028009604235934113	-0.23807265598049077	-0.0020004476769139331	-0.12307812767691488	0.0014545169631253036	0.024894049552805657	-0.012838388774145868	0.028080949420589908	-0.0069202640567064917	0	0	0	0	0	0	0	0	0	0	0	0.11999739893359705	1.567267876955559	0.022815153730920582	0.97019444275726219	0.87328373123169434
316	685	1.99	2.32	2022_09_22_16_55_12	0.34742025926582421	-0.04210566213421555	-7.5053873514675158E-05	-0.0026763043018765615	-0.044922048273863806	0.30963030720201368	-0.0008677753095430251	0.0055178877844629087	0.0003575380702822006	0.00071267335665475514	0.29267598540355105	-0.0083366029163962959	0.00016491414913709747	-0.0025302287820305551	0.0083492435096235024	0.30048753877319828	2.3387144996349112	0.13339585126405457	1.5690024620959995	-0.0036228315591085324	0.030963588107072643	-0.215752948854656	0.00275096089994485	-0.13339499274246744	0.00047858719040901819	0.028125371321025484	-0.012950184420265513	0.031085552501724588	-0.0079360406916436574	0	0	0	0	0	0	0	0	0	0	0	0.12930584757174574	1.5668168719986164	0.025111416575161936	0.93252394702719821	0.86491081265149838
317	684	1.99	2.32	2022_09_22_16_55_15	0.35068801493627549	-0.046284487165664641	8.0794330628437557E-06	-0.0032116191205585807	-0.048677183623385363	0.3149340527023215	0.00066394339059134937	0.0071708986834044036	-0.00079207037159878947	4.5881388122844556E-05	0.29371371551458531	-0.0049779626237144662	0.0007825018260355748	-0.0052490922899944724	0.0045513771481785681	0.30109865757028104	2.3243370501904694	0.14382554724864563	-1.5669227142203055	-0.0035627985627121155	0.025511328360983496	-0.4455983636611619	-0.001099913311370649	-0.14382123110169581	-0.0011142377506632259	0.016033401310755521	-0.019843334325414769	0.025535028569289898	-0.009082449629726444	0	0	0	0	0	0	0	0	0	0	0	0.13882318576394284	-1.5626610936426291	0.019811107083305433	1.2136332964043781	0.8585940914604524
318	683	1.99	2.32	2022_09_22_16_55_21	0.35337849461815868	-0.050134227698641072	-0.00026873599421013738	-0.0032175530285331777	-0.052760316741659388	0.31894908897634011	0.00059525633276612114	0.006947447557492087	-0.00028370796757708124	0.0011438868874396584	0.29791295096057552	-0.0041877331856406312	0.000817481759645347	-0.0053652359262394986	0.0017217830222656775	0.302344241881665	2.306685825227083	0.15442751186047282	-1.5687728278010149	-0.0035411929616879453	0.021846722152381173	-0.55090254309635822	0.00086786661807854257	-0.15442624724042411	-0.0006249661237821317	0.0098744273536848851	-0.01948781550713527	0.021863953468440181	-0.010602417585928526	0	0	0	0	0	0	0	0	0	0	0	0.14930472660584013	-1.5681077035014681	0.015945338917014648	1.4155301018651065	0.855581894445392
319	682	1.99	2.32	2022_09_22_16_55_26	0.35542915132081382	-0.053061326628760466	-0.0014290555449019738	-0.0027589123189615673	-0.055666574324652364	0.32108075131132091	0.00056788692397694354	0.00596210094849219	-0.0012194441985880129	0.00070913910961153178	0.29710528958135773	-0.0042635834095284385	-0.00048057511829948058	-0.0025577751676657558	0.0011831306138670255	0.30980051802133024	2.2910179904630987	0.16231386332611492	-1.5586584039547453	-0.0045225594272917287	0.016082913282598348	-0.48869046583696779	0.000254770647360381	-0.16226603854103588	-0.0039399192945754717	0.0089934969673036418	-0.013333308364943735	0.01608493107658018	-0.011654797527174288	0	0	0	0	0	0	0	0	0	0	0	0.1566554944125477	-1.5598449685854745	0.0079288868637965425	1.3541705420629173	0.87162382958763351
320	681	1.99	2.32	2022_09_22_16_55_29	0.35863383505416696	-0.056053000373015305	-0.0017479128724952092	-0.00380856618427029	-0.058084325612753493	0.32560385022511384	0.00042514030361293889	0.0049888232426380215	-0.0017606356967573048	0.00097313005497240077	0.29942905190778496	-0.0012914480409415136	0.0013597552557413606	-0.0034317771679326912	0.0031569860586604069	0.30957255176020787	2.2770198889482209	0.16862761887984504	-1.5554368752103296	-0.003512840411898646	0.01467341085326555	-0.52355202400801448	0.00091911357147405389	-0.16854806232467917	-0.00517924084034832	0.0073378935905797065	-0.012706860498252922	0.014702168405578784	-0.012346911258975309	0	0	0	0	0	0	0	0	0	0	0	0.16203435859261661	-1.5556451069857036	0.013002145419321168	1.1989381785698186	0.86319951298920516
321	680	1.99	2.32	2022_09_22_16_55_33	0.36081727417049003	-0.058478652257405492	-0.0017751855654787332	-0.003913439884967858	-0.060486652748962789	0.32794357978766392	0.00064902771110824254	0.0045375717813691159	-0.0023796999925726628	0.0015375548228211526	0.29966524960886187	0.0020664293894841683	0.00099964652430426524	-0.0068873134410607261	-0.0011230100871926845	0.30636033061507589	2.2762222473020861	0.17476169164040825	-1.5534074053342966	-0.0047693329015328582	0.018277173782576053	-0.93005088174650352	0.0013813768307242434	-0.17465601530276997	-0.0060766095460971382	-0.005214232677466955	-0.017517615678616802	0.018329301225822745	-0.013228692897445335	0	0	0	0	0	0	0	0	0	0	0	0.16776759521072518	-1.551135184812992	0.01934017434628884	-1.489980094514415	0.84907334694379777
322	679	1.99	2.32	2022_09_22_16_55_38	0.36209689817886753	-0.060387123952428873	-0.0023980352273293968	-0.0050861295362622282	-0.062160167997829113	0.329798478631918	0.000557019381323679	0.0061053005032153385	-0.0033806908771534276	0.002636910624962368	0.30122175337602464	0.0032311751651897635	0.0016010275409706403	-0.005741899395958424	-0.0019724272950444452	0.30995330310420016	2.2639730428857892	0.17938869374745159	-1.5473769021369359	-0.00522150324002532	0.019667399636048525	-1.0068143083569214	0.0032246295728540451	-0.17919195128361284	-0.0083992880405599525	-0.008427486098325318	-0.017770314755416551	0.019929998603265543	-0.013851495673132071	0	0	0	0	0	0	0	0	0	0	0	0.1719209218881283	-1.5436297053307764	0.016766875625509884	-1.4053534783850215	0.85599546602879306
323	678	1.99	2.32	2022_09_22_16_55_42	0.36097838041930513	-0.060686822591303057	-0.0025847588735144265	-0.0049701596614468531	-0.0625922287961217	0.33059596790679169	0.00071234183229556484	0.008197001424157	-0.00349154695811163	0.0022417999360258615	0.30016779798886506	0.0041273483138214431	0.0014950646358252229	-0.0043523615045144284	-0.00550268538339672	0.30724734960842731	2.270566723329472	0.18056497990537226	-1.5459964486525504	-0.0047689265080736775	0.024644431693848706	-1.1323205975582742	0.0022725668790002148	-0.18034291824835835	-0.0089523072944028489	-0.015760060080260853	-0.01894646457203409	0.024748991367979086	-0.014305646615877634	0	0	0	0	0	0	0	0	0	0	0	0.17366562668005489	-1.5429339847286565	0.019435739525002937	-1.119997980643884	0.85115166523694585
324	677	1.99	2.32	2022_09_22_16_55_47	0.36041483235721855	-0.061045950933084431	-0.0031075084262373962	-0.0056905727054630036	-0.062855164502828048	0.32917935415177274	0.00085932450356055086	0.0079957173802656378	-0.004057473276172105	0.0019315920820915783	0.29625475974904092	0.0051605052661925369	0.0018196847032547249	-0.0055608892401080526	-0.0075280552311134622	0.30471839397728723	2.2843294558268852	0.18215165694946767	-1.54124596038184	-0.0056085175702786181	0.029357950834237846	-1.1840211808147487	0.0015385671634211024	-0.18183363108143039	-0.010759030494372043	-0.021003695778542782	-0.02051180247632935	0.02939823916668963	-0.014383652939040318	0	0	0	0	0	0	0	0	0	0	0	0.17475970247702155	-1.5385646760582994	0.02596792586298283	-1.103509402392612	0.84546574286174547
325	676	1.99	2.32	2022_09_22_16_55_51	0.35925230284805437	-0.060383301947537688	-0.0037427183491582682	-0.0062522800852725111	-0.0623674670078896	0.32841819051267335	0.000985774250224518	0.0089568856959766786	-0.0046354592174313045	0.0021913696641081377	0.29679705085232788	0.0080391769297370221	0.002536395598327924	-0.0077979575744256706	-0.0085324275276719517	0.30625525827157568	2.2831840981937188	0.18109798815064926	-1.5359151744650226	-0.0055483149486635283	0.037300237436377059	-1.1965215304206807	0.0018146817943945324	-0.18065748489025485	-0.012623567853029476	-0.027329016840112831	-0.025385676106082618	0.037344354095699812	-0.01435157427367603	0	0	0	0	0	0	0	0	0	0	0	0.17408237723325989	-1.5337020540353483	0.0321751567906374	-1.1556245563735765	0.85247959677270668
326	675	1.99	2.32	2022_09_22_16_55_54	0.35720889450202042	-0.058974508630586064	-0.0042523398162687513	-0.0068954452738899542	-0.06133726747538621	0.32494453381127075	0.00079044536736985933	0.00949910879139364	-0.0056081086832006286	0.0026355080167070866	0.2968696124214466	0.012441312587620469	0.0026645166064487328	-0.0067144359536115581	-0.0064250522383840544	0.30479416553728683	2.2932114518476281	0.17909192368813504	-1.5290719272692575	-0.0060772246018304908	0.03971854817875195	-1.2365671416584316	0.0028967029151860603	-0.17846871406869916	-0.014927666561846827	-0.031170245365882913	-0.024616638138838024	0.039824037429757007	-0.014116813773912312	0	0	0	0	0	0	0	0	0	0	0	0.17242882659047032	-1.5252077335761898	0.026016357379109022	-1.1891074509571098	0.85326589071136039
327	674	1.99	2.32	2022_09_22_16_55_59	0.35473481136615642	-0.0572451412039208	-0.00593405819879757	-0.0072256544197381208	-0.059473189795785808	0.32258732711411109	0.0034875337735127553	0.011170381785796978	-0.0067865606899328605	0.0035378670201653816	0.29099202370828914	0.00980531383747127	0.0030865362243013132	-0.0064838139579271072	-0.0080363720265188721	0.30457739001888995	2.3100131737107334	0.17529811559575981	-1.5161007120349608	-0.0057413173737556437	0.040013827430469169	-1.2027955738559433	-6.66736242882441E-05	-0.17425031380551331	-0.01913785437567405	-0.029656599701690736	-0.026862473448456749	0.040013882978380676	-0.013508673287987537	0	0	0	0	0	0	0	0	0	0	0	0.1687433739539092	-1.513986426906341	0.029108637752140142	-1.1248375399521937	0.8586058662974182
328	673	1.99	2.32	2022_09_22_16_56_05	0.35244822631126493	-0.0549534553726041	-0.0064259228969093052	-0.0070693854010432976	-0.057181535056859925	0.32039350631548885	0.0015815197283768397	0.010592778888424583	-0.0077315799055087519	0.0047568394251112037	0.28984550565384448	0.0099427013004580525	0.0029859630730695963	-0.00786206260594231	-0.0082975515034749651	0.30364997432706564	2.3191166879949177	0.16981135534494432	-1.5069932523990965	-0.0059684641850627964	0.041597299170417414	-1.1954307152906654	0.0050967058698000514	-0.16843068326481131	-0.021610213766544796	-0.030415539303584607	-0.028376579553309619	0.041908372779153137	-0.012730650823312137	0	0	0	0	0	0	0	0	0	0	0	0.16371728148245343	-1.5035982907637291	0.032432341671174182	-1.1646258987377043	0.861544906907538
329	672	1.99	2.32	2022_09_22_16_56_08	0.34880121317777457	-0.0520966599449274	-0.0079990870710026571	-0.0074797037549032422	-0.05474107666103567	0.3162141493763454	0.0034359579140351335	0.010801149264459783	-0.0093750066928695759	0.0051843542670468477	0.29231430961046334	0.011129721178549212	0.003740760186986877	-0.0081104770346594589	-0.00767383915991141	0.29575872288610427	2.338869650817248	0.16437911846072914	-1.4899593056602032	-0.0055243540194074283	0.043187543527631156	-1.194641778707624	0.002798536336384605	-0.16223548239412924	-0.026460212362537944	-0.031531784815341232	-0.0295111921533179	0.043278120587394976	-0.012178001952512823	0	0	0	0	0	0	0	0	0	0	0	0.15922553863210517	-1.4859886287399795	0.032010974197835156	-1.1919251025886286	0.84792916914358329
330	671	1.99	2.32	2022_09_22_16_56_11	0.345790767799995	-0.048884021283858631	-0.0085290684048625349	-0.0077146306972739635	-0.051929545201128982	0.31366829739972368	0.0036305413643906463	0.010242680530110574	-0.010487965069898485	0.0062732730880970412	0.28898432311772693	0.011513253878114966	0.0033870281922200314	-0.0076851637220197418	-0.00951322877465534	0.2956970492483762	2.3518249450139108	0.15694664188128044	-1.4770905088444521	-0.0065564569482034285	0.045190506575419696	-1.236592911178362	0.0042289227285208066	-0.15419847175176066	-0.029241745967577993	-0.035465961745587318	-0.028006203634259104	0.045387946329249695	-0.011424423511800383	0	0	0	0	0	0	0	0	0	0	0	0.15320843454700606	-1.4711540594173729	0.0353670691890818	-1.1251496582426805	0.85513286294389168
331	670	1.99	2.32	2022_09_22_16_56_15	0.34306664110675467	-0.046116728105210357	-0.0091272121807317134	-0.0079983805455204945	-0.048767996530362213	0.31018484823161507	0.0035432021447215963	0.0094734547505185215	-0.011734846036029917	0.0060897607600782144	0.28402085358962365	0.011576309370480134	0.00312368066740176	-0.0078415435063149234	-0.00987510043503176	0.29237448865731408	2.3745837969738668	0.14999450508702095	-1.4610147750458584	-0.0076239763756899394	0.045763821260744991	-1.2505799889258287	0.0040716825887302625	-0.14639354199718069	-0.032669288602907312	-0.03669513845794839	-0.027345825091545733	0.04594459636876555	-0.01029509103563256	0	0	0	0	0	0	0	0	0	0	0	0.1462106162722967	-1.4527279437895964	0.036756165274074715	-1.120956169495144	0.85223817656562439
332	669	1.99	2.32	2022_09_22_16_56_20	0.33975346438647464	-0.043510351710958815	-0.0096390417298085323	-0.0076485104810980354	-0.04647302124749346	0.30635423452111737	0.0040824496862072821	0.0074413300597181153	-0.012209385879642886	0.0074131217548651235	0.281764887982459	0.011241430872974953	0.0027613975481833902	-0.0060762773591524471	-0.009126663911508499	0.29076552745310458	2.3918424531150242	0.14433236353534751	-1.450657104682203	-0.0077117596450655065	0.041018796504678448	-1.2981038690536324	0.0054947056146366175	-0.14018594735226186	-0.0343472171892946	-0.035068104543958548	-0.021278385991099383	0.04138518402138306	-0.0097074136733688171	0	0	0	0	0	0	0	0	0	0	0	0.14142633256838652	-1.44233932123531	0.032271511232420183	-1.0790896477597245	0.855813282075483
333	668	1.99	2.32	2022_09_22_16_56_23	0.33741638567523369	-0.041562378983501069	-0.011354591356690128	-0.0073821083727634842	-0.044420320812725622	0.30273732137028131	0.0062014484419211742	0.0063843637343236519	-0.013491565832051853	0.0092731025392377188	0.27962688251523	0.0097653010148042972	0.0015377535228536506	-0.00311840146893351	-0.011644358384203071	0.29006034580159523	2.4059794761774653	0.14046003003339258	-1.4297815972789119	-0.0091715512768989309	0.039880535638235778	-1.3824796474035483	0.0050472188739215246	-0.13491082043702918	-0.039090798993998768	-0.03708523417892505	-0.014667737681281434	0.040198650986741628	-0.0091319128193132811	0	0	0	0	0	0	0	0	0	0	0	0.13758666236305459	-1.4233609305010924	0.035726446038941817	-0.91622995001417884	0.85965103686689637
334	667	1.99	2.32	2022_09_22_16_56_27	0.33551134649015246	-0.039500616082086923	-0.011625563498285637	-0.0066684840255996419	-0.043169067659670587	0.301942039702191	0.0064638747625054664	0.0063675278057737077	-0.01326664840579596	0.0086649732208830561	0.2796891470204686	0.011825042267542831	0.0015210703107334663	-0.0034086455932525409	-0.0099109227469018814	0.28924683202689111	2.4107595716207912	0.13599767756573816	-1.4241470804934813	-0.0080053875969143366	0.040717136862687645	-1.3782665347643022	0.0036930184844578516	-0.13018995835988756	-0.039318482238321753	-0.037735667419133916	-0.01529394124244474	0.040884271056500256	-0.00898142106647312	0	0	0	0	0	0	0	0	0	0	0	0.1346053579423957	-1.4217176680111066	0.031238015618754604	-0.95102587131588245	0.86210745196177962
335	666	1.99	2.32	2022_09_22_16_56_30	0.33330970730414211	-0.03837530576709848	-0.012369529393253909	-0.006105205147841083	-0.041357718644628338	0.29897773916955556	0.009204619843570367	0.0039046370618467433	-0.014085907547676519	0.010194856378351533	0.2780504204387681	0.013679264151350118	0.00027828979642508981	0.00020382631957359217	-0.010385935850277701	0.28579670172955607	2.4277426306196341	0.1330099795855608	-1.4113780747947997	-0.0089949865192213239	0.042656378337406514	-1.5116981350593237	0.0015310488124136313	-0.12630637935587982	-0.04169356309263908	-0.042358762048639864	-0.005030098465305716	0.04268384616374158	-0.0084140291629398456	0	0	0	0	0	0	0	0	0	0	0	0.13108126775784029	-1.4066639658942253	0.03116601616665236	-0.77558681078109493	0.85745087966720734
336	665	1.99	2.32	2022_09_22_16_56_33	0.33034846679812035	-0.036808198291408557	-0.012533308971118691	-0.0054569597107475536	-0.039999285779177718	0.2957339212456972	0.0094461975441996159	0.0033826215822244442	-0.013644090591392046	0.0092177646624179172	0.272707136256993	0.012405230243543973	-0.00094096898288177188	0.0032330142739903267	-0.0099631718063690946	0.28022844155259391	2.4569116660084056	0.12974302231789622	-1.4064138871356442	-0.0098058848900702666	0.040310034936869729	1.5605144966418796	-0.00062109621514771021	-0.12279422659494334	-0.041890688167322165	-0.040301512403369072	0.00082886344638142834	0.040314819571965456	-0.0080408613045599361	0	0	0	0	0	0	0	0	0	0	0	0.127932558292275	-1.4064304882394718	0.0317077197066454	-0.62850995162638512	0.84828134445026693
337	664	1.99	2.32	2022_09_22_16_56_37	0.329337168259878	-0.0359519500997683	-0.012010010094806792	-0.0046943760901655305	-0.03861131702241824	0.29359195602039606	0.010811607109274275	0.001361423597178157	-0.01323519054526795	0.0094664875272770146	0.27176264628472457	0.016029930608568013	-0.0015406413430905908	0.0039962959729089812	-0.011843437299318466	0.27918680128407425	2.4648718933066536	0.12633496913410811	-1.4084641071718347	-0.0096611349203392857	0.050901208044688187	1.5137846970563857	-0.0026605589193449634	-0.11973495500661346	-0.040299689523373462	-0.050570675358303882	0.0057913534008611454	0.050970693090951154	-0.0074702965667747248	0	0	0	0	0	0	0	0	0	0	0	0.12393594488161025	-1.40568212624325	0.037953491853055223	-0.62268298681576251	0.84772333095355212
338	663	1.99	2.32	2022_09_22_16_56_40	0.32845964206983624	-0.034338064533551982	-0.01204198311812074	-0.0029302716880658529	-0.037576425082808979	0.29267114371990272	0.011119180065698717	-0.00091268184115706006	-0.011909215560779205	0.0097697948215472348	0.26685805534125856	0.017963592556330694	-0.0025431590315578389	0.0067067667188936073	-0.013255579662436894	0.27681019152527564	2.4802155517991422	0.12197945493998318	-1.4106232014746822	-0.008322708327123382	0.059446052678216628	1.4478113382541105	-0.0026274475363546636	-0.11577392610208265	-0.038410746704078708	-0.057656821282542861	0.014474948656704054	0.059504089435748884	-0.00710394222846693	0	0	0	0	0	0	0	0	0	0	0	0.12001013885334104	-1.4173370685806035	0.045228314789666678	-0.55119683862871416	0.84275252137801748
339	662	1.99	2.32	2022_09_22_16_56_45	0.32806817532276022	-0.033075258688568671	-0.011570603409580228	-0.0014853311831326329	-0.035822684308874281	0.29318952303369022	0.011705004996535748	-0.0030680017219254872	-0.010781260057950824	0.0098235051885406967	0.26646379226464995	0.02145437066738845	-0.0045816743648224136	0.0098629966490870833	-0.01601333767946457	0.27359939474453282	2.484953471448403	0.11645649277460012	-1.4155849544641244	-0.009223363033334521	0.073825459250143763	1.4063303229244013	-0.0037086985234440935	-0.11089039913898685	-0.035572940392335765	-0.069867519823782642	0.023848021032529643	0.073918555709865122	-0.0064364065991638535	0	0	0	0	0	0	0	0	0	0	0	0.11403085788270903	-1.4246268472740573	0.057326696761591862	-0.50937515863898808	0.83397115393884247
340	661	1.99	2.32	2022_09_22_16_56_49	0.3289224941815716	-0.030965466878157148	-0.010241645083804202	6.5308053595106467E-05	-0.03464024704166508	0.29340795936827768	0.013594986263301344	-0.0024863043885917824	-0.009040788146223647	0.0095438613353929259	0.26481721739797109	0.02395762822700739	-0.0046601979299596558	0.011055716251910598	-0.018941394818733807	0.27325514109247623	2.4855143003648115	0.10968054797922056	-1.4310846875712504	-0.0066116784828450931	0.084127523824714251	1.4192486396810216	-0.0077541475669756291	-0.10542655049554278	-0.030250042241836105	-0.080292753061164679	0.025110039242038106	0.084484123179259532	-0.0060385271664112937	0	0	0	0	0	0	0	0	0	0	0	0.10884203761480248	-1.4431483462475936	0.066677814396365928	-0.52123157469825021	0.8307584489543427
341	660	1.99	2.32	2022_09_22_16_56_54	0.33029120153693853	-0.029571687941150185	-0.0091771805798376883	0.0021777744265239142	-0.032738281940284629	0.29491714511617245	0.013806775643279947	-0.00580810820737058	-0.0060568760792208817	0.00875635489735449	0.26298185108482586	0.030168574654428827	-0.0056950969697627989	0.011783697095754239	-0.022409169179444806	0.27068489361761	2.4862920663565542	0.10254098262517516	-1.4564371718409646	-0.00488471968945919	0.10425417236654529	1.4128479272789909	-0.0094360833417551689	-0.099870588998760848	-0.023249055266334261	-0.099095483412686453	0.032388541539243774	0.1046803330366592	-0.0050969392234499348	0	0	0	0	0	0	0	0	0	0	0	0.1008015227730539	-1.4793261032957465	0.076655080922097385	-0.54334448477013886	0.81953407283644408
342	659	1.99	2.32	2022_09_22_16_56_58	0.33156432974561084	-0.02750931885505396	-0.0076017429914108951	0.0042534213885636078	-0.030647259598943558	0.29636391424311531	0.013352921630013373	-0.0075428126781737466	-0.0036423859821070178	0.0082883433876298016	0.26169329569695837	0.032161431737145273	-0.0057940634522110918	0.013995525227434264	-0.026668803228495009	0.27106624248435696	2.4812034994798924	0.0944441113499039	-1.4831434884763983	-0.0015321850477951855	0.11765735931711914	1.4009738979534558	-0.009502930600504474	-0.092996592154454522	-0.016471915988466337	-0.11093595222848655	0.039197815049268121	0.11804050106415037	-0.0043261446523721594	0	0	0	0	0	0	0	0	0	0	0	0.093082832547678671	-1.5116494349146987	0.0908363618013661	-0.543756923796622	0.81753740727275948
343	658	1.99	2.32	2022_09_22_16_57_03	0.33305588791757751	-0.025485442697175949	-0.0058202255145993718	0.0069202745501104534	-0.028479480697840894	0.29774663177254457	0.013391054647794857	-0.0079340868140818921	-0.0010118336634206021	0.0080979344817414117	0.262560426314591	0.036910989908411011	-0.0069723332942372915	0.014821583711808514	-0.030241691685555603	0.27088975970150664	2.4725689496453622	0.086579679428993431	-1.5209759956704367	0.0010405738350284695	0.13273200618449341	1.4127649678351129	-0.010031672634858732	-0.0861502420504995	-0.00861258873206061	-0.12615733790731487	0.041256654710482475	0.13311055525995438	-0.0036323561468362543	0	0	0	0	0	0	0	0	0	0	0	0.085563566166833957	-1.5530395379910358	0.10111957184120451	-0.5575482777666646	0.81334625667553029
344	657	1.99	2.32	2022_09_22_16_57_06	0.3363523352595017	-0.021997388109687072	-0.0031976825234743826	0.008425519791647091	-0.025510709019493896	0.30274707411781482	0.012628814456265618	-0.007194434054033234	0.0020498607989954472	0.0070693843094256125	0.26411903288003208	0.042495695586823291	-0.0065949716430518113	0.013331466676086406	-0.037244880013980658	0.27085432183368269	2.4523214066243932	0.075014628256049917	1.5641935181409372	0.0041017307212460104	0.15319595469393646	1.4481918866932828	-0.010383346409783731	-0.0750080875132865	0.00099058568156255421	-0.14861334873532939	0.037189690940608817	0.15354743376967328	-0.0029318158752819818	0	0	0	0	0	0	0	0	0	0	0	0.076089653654612427	1.5307059847076461	0.11761158679996175	-0.6135323898564744	0.805269633774696
345	656	1.99	2.32	2022_09_22_16_57_12	0.33984296902011008	-0.019016496815679896	-0.0014635981102879164	0.01015300261777061	-0.022347067946489361	0.30572916977701659	0.011895313940177545	-0.0079074051779922591	0.0046907943389701365	0.0059348658367573666	0.26642316457921417	0.048563018604950652	-0.0069291607930033463	0.012538891993003239	-0.042738124986519278	0.27396734269274731	2.4282601335336458	0.065380803106682164	1.5064541971029843	0.0063305707990012131	0.17176339022863746	1.4632096703568975	-0.010884471195982771	-0.064840208493210108	0.0083902787457737649	-0.1678024240236371	0.036674360452865304	0.1721079136357517	-0.0022588004390021073	0	0	0	0	0	0	0	0	0	0	0	0.067190077291363823	1.4673450161952808	0.13105919456010723	-0.64270786600830021	0.80615863109569108
346	655	1.99	2.32	2022_09_22_16_57_15	0.34228619119137449	-0.015928091154945267	0.00055244493529427836	0.011641950476331656	-0.019381607524584468	0.30870866692528676	0.0094295232306294951	-0.0070481941779491067	0.0066745203999222088	0.0048842810267366371	0.26654879126418751	0.055240268694938054	-0.0064581388905116865	0.011813205654065264	-0.047354921418156164	0.27573963614706076	2.4123766248795491	0.056987361872639995	1.4380519395630149	0.0094312829603630365	0.19010672261678566	1.4823626476001042	-0.0085826319173310309	-0.054990773806877828	0.014952398112811932	-0.18714100069650361	0.033448644851574	0.19030036141511628	-0.0017277906510836543	0	0	0	0	0	0	0	0	0	0	0	0.059887549580032708	1.4049693433734933	0.14258872432967473	-0.66316251499798906	0.80558212175405253
347	654	1.99	2.32	2022_09_22_16_57_19	0.34557704672787182	-0.012040760501335086	0.0015211590945960515	0.012113128974766333	-0.015500009935811644	0.3133330653449023	0.0078093632457571253	-0.0071914152051537807	0.0081359116586551157	0.0046613395730564578	0.26965193549445637	0.061146621145189144	-0.0065376895883656107	0.010588708335192336	-0.049195814594069506	0.28097061409995328	2.3824567138241517	0.046412437905247343	1.3633798087687126	0.0098609998671806472	0.20022149838744513	1.4929682936729707	-0.0060446299353003234	-0.042475903209976608	0.018705935924329987	-0.19780082739524868	0.031039991917987578	0.20031272043374684	-0.0012528784603419647	0	0	0	0	0	0	0	0	0	0	0	0.050655921890292971	1.3291131256506716	0.14561861072047039	-0.679397321983004	0.81304767420275592
348	653	1.99	2.32	2022_09_22_16_57_24	0.34953623701425518	-0.0086189413420098664	0.0034943364128967912	0.01194454968587009	-0.012396472681643352	0.31736812352581151	0.0064748032392960972	-0.005404301727605313	0.0091849129937749668	0.0043123786894609575	0.27311818875903304	0.063780897664446973	-0.0060549246538642723	0.0076608854322769756	-0.055493246645406287	0.28359584903464741	2.3564129685991295	0.039588249840774553	1.2568910838248839	0.010100506197167444	0.21215875951864857	1.5167568291442373	-0.0040970491108139216	-0.032039384656710634	0.023253114980039163	-0.21092084465851554	0.022885290669556867	0.21219831538423714	-0.00095966356474856684	0	0	0	0	0	0	0	0	0	0	0	0.044139595670723175	1.2519609739926167	0.16026820843443485	-0.716806327126705	0.81134892180887519
349	652	1.99	2.32	2022_09_22_16_57_27	0.3523644856337988	-0.0048261896901369838	0.004540790667377205	0.011651669334726521	-0.0083842962270892583	0.32080188992218717	0.0056976591605643672	-0.0055465126654559906	0.00980635622633067	0.0042631775811328987	0.27855965913848574	0.068222649984056916	-0.0060246534722126531	0.0074531239894417437	-0.059631580901312771	0.28474955596847135	2.3321994434048374	0.0325046862134242	1.1189534800778829	0.0095418846272537945	0.22415395974558949	1.5201247818805892	-0.0028547539904961641	-0.020111255568909567	0.025536092599988222	-0.22300386671601002	0.022677590245336676	0.22417213763082514	-0.00065797502611096223	0	0	0	0	0	0	0	0	0	0	0	0.036615433417173014	1.1390889230231713	0.17054938052337468	-0.723227465821997	0.8081108272199784
350	651	1.99	2.32	2022_09_22_16_57_31	0.354188878603601	-0.0014012742064839904	0.0047116631076244506	0.010858375581467968	-0.0044659671818544676	0.32380520325281109	0.0037842857135573587	-0.0036049339686518968	0.0098244715350164716	0.003212144959766653	0.28019743385579304	0.070471377405834	-0.00589638210268962	0.0039611707432480091	-0.062712827201488269	0.2875382387201435	2.3154556564433397	0.02704536477768409	0.95382134919958	0.0084027106581846273	0.23055764154309694	1.5418332460302697	-0.0011086299448601336	-0.0089388268220918013	0.02552546044643754	-0.23017093850293419	0.013347851609666284	0.23056030693566884	-0.00045622557667067924	0	0	0	0	0	0	0	0	0	0	0	0.030469335906967352	0.99872449182402367	0.17741326015459852	-0.75385824082932706	0.81182175977340287
351	650	1.99	2.32	2022_09_22_16_57_34	0.35593006685743367	0.001946527012530136	0.00550548696756398	0.0097728579505986929	-0.0017963021834562253	0.3266320106850229	0.0038682167517526552	-0.00027808623779909951	0.0095112449142203178	0.0017911414546046859	0.28522045464467483	0.072721680894158217	-0.0051733710883088788	0.0027430386274623075	-0.06395649727969889	0.29492452405842873	2.2869724171126107	0.025630395400166133	0.78464786524520191	0.0075093669450399473	0.23122931218723794	1.5582182150256965	-0.0039022494459612653	3.8460862185879692E-05	0.025630366543046887	-0.23115615097735215	0.0058162427664877909	0.23126223722285844	-0.00033082189436120708	0.026304846104517363	-0.78519646528187259	0.0062565422615553862	0.23141404200012675	-1.5590496524962381	0.0034326276444479166	1.0611275491786282E-05	-0.026304843964243065	-0.23135018190183057	-0.0054361906539720428	0.23143949915125087	0.027194624026196851	0.87872931177064173	0.17985357093050647	-0.763966732045195	0.82860244615569256
352	649	1.99	2.32	2022_09_22_16_57_40	0.35977039511074282	0.0046965217191960789	0.0055411949519070542	0.0085800977583431279	0.0012840403577980262	0.33005558231003068	0.0029533143867328843	-0.0009261542990652256	0.0087813830626659976	0.0019950204845327296	0.29037845653238054	0.074340326093521217	-0.0050587874491411543	0.0017658440192139604	-0.063800543463834569	0.29926450158026241	2.2604895416006867	0.02544705119713056	0.61424652232024657	0.0056416314509810687	0.2300110552691946	1.5595572796662147	-0.0017910301050764309	0.00854149703847546	0.023970716363327545	-0.22995294947993883	0.0051697748041080755	0.23001802828231918	-0.00025576884725761175	0	0	0	0	0	0	0	0	0	0	0	0.02466785705849692	0.71280113871290807	0.17740474699665	-0.77156291040840264	0.83182081029247623
353	648	1.99	2.32	2022_09_22_16_57_45	0.36234640599123064	0.00682190066580954	0.00536082323222715	0.008107209766375403	0.0035530074531789795	0.33302068569784388	0.003704728574701202	-0.00024755768201240616	0.007812868941523974	0.0010127621534459894	0.294942560140335	0.074210346520596257	-0.00429961774269813	0.0015759160856105509	-0.065617031731927053	0.30404831544003386	2.2369129207085385	0.026317035061958989	0.48634693757366543	0.00590736874750735	0.22922111385587304	1.5625457200940702	-0.0045521971563437045	0.014818473558670173	0.021748544223542221	-0.2291899072504292	0.0037822548653903554	0.22926631138542211	-0.00015184727261886521	0	0	0	0	0	0	0	0	0	0	0	0.023686778509725722	0.57199407890982845	0.18114144975300259	-0.7733920336831418	0.8391095107133264
354	647	1.99	2.32	2022_09_22_16_57_48	0.3647953751571153	0.0091058877301542409	0.0050469789056772438	0.0070375230110518942	0.0061089554938681609	0.33598120626710737	0.00037934258575923128	0.00015302046260399994	0.0070364671609510192	0.000783064456650936	0.30013305420135061	0.073715612191809526	-0.0040025954916485685	0.00026537624022757823	-0.066948295291836268	0.30753835544308844	2.2151887815576656	0.029316263096656383	0.36848979562839812	0.0046757531625151155	0.22734514902560046	1.5696712133275821	0.00047904240319474457	0.021708745951860942	0.019702122503678074	-0.22734457344234593	0.00051157774606363268	0.22734565372378804	-0.0001817542470400797	0	0	0	0	0	0	0	0	0	0	0	0.025543981799099679	0.42791959527463896	0.18352431475635364	-0.78341622458051008	0.843043460489688
355	646	1.99	2.32	2022_09_22_16_57_52	0.36610842370390451	0.010861176097992562	0.0046479655342449005	0.0063326172509416351	0.0079141119603177591	0.33785325491206658	0.00096533552275856885	0.0011479816614131983	0.0065292411448478012	-0.00078052542059598448	0.30391819497555	0.074384102014261461	-0.0034510434522750486	9.9493836892815848E-05	-0.066013771861983914	0.31241919243376487	2.1974123978065032	0.032192110443775214	0.2965999504348516	0.0043610967140208122	0.22388623401238181	-1.5677029290175144	-0.0029517548485734741	0.026692285643466172	0.017995940151929568	-0.22388194924213295	-0.0013851295210169695	0.2239056913902214	-0.00022297148977058163	0	0	0	0	0	0	0	0	0	0	0	0.028024026757918239	0.34490373560441562	0.18031228610103994	-0.78464458002574144	0.85335155436477583
356	645	1.99	2.32	2022_09_22_16_57_55	0.3680824417651779	0.012820924340186467	0.0043481243094716281	0.00550791756390684	0.0092582581249826858	0.3397685668001395	0.0013184465099963373	0.0027337136647959926	0.0056660985272756811	-0.00024406356512987309	0.30782323129045025	0.074401857330605961	-0.0029338406091084378	0.0051572240548601773	-0.066907663134199435	0.31660493767074449	2.1793286201630773	0.034993848736668061	0.23604427183796187	0.0036656492615604829	0.2225512315177931	1.5618537162877804	-0.0037827262620338895	0.0311662380642317	0.01591336087470022	-0.22251563749683817	0.0039801657581122109	0.22258337689068297	-0.00020266876904267376	0	0	0	0	0	0	0	0	0	0	0	0.029489298223407397	0.27459991930649325	0.18231276439912242	-0.746934357020803	0.86014680883019667
357	644	1.99	2.32	2022_09_22_16_57_58	0.36903691000095395	0.014104065859093918	0.0035236103171418353	0.0054852618483244939	0.01044659159435486	0.34105937849674711	0.00014363848935720769	0.0029468996004530256	0.0052152149609044568	-0.000943536493229421	0.31109211625838479	0.071808663868113964	-0.0020651299360315923	-0.00010518622633625331	-0.0660801734235564	0.31932733453124895	2.168194757942234	0.037281559898243763	0.18998532144764077	0.0050272087586030762	0.21533481674305305	-1.5602792110030987	-0.0021508071080099467	0.034622472186244577	0.013827477288321902	-0.21528718224982724	-0.0045290684134715606	0.21534555782040202	-0.0002164333621334407	0	0	0	0	0	0	0	0	0	0	0	0.031639200659526759	0.23151429354555606	0.17906137665442709	-0.78619406125943836	0.865299177067203
358	643	1.99	2.32	2022_09_22_16_58_02	0.37087356976752828	0.015089713117766896	0.0028216284083602142	0.00408330498407447	0.011640122674007443	0.34342692332635055	0.00032441796162634753	0.0033946170439336271	0.0046140393821940623	-0.0012135902809191177	0.31530904770664248	0.072195735106379236	-0.0018740210195710534	-0.0021269547161208938	-0.06467963363267995	0.324743170785574	2.1482007202927718	0.039232055593067888	0.1497054481374889	0.0032930204327882855	0.21081593770684012	-1.5514641129433844	-0.0025261243123575233	0.037486637736672837	0.011571783667915028	-0.21065837896174894	-0.0081490468413471968	0.21083107193973041	-0.00030921417133145725	0	0	0	0	0	0	0	0	0	0	0	0.033761517568056613	0.18869563381972682	0.17449233737703726	-0.80183446959067106	0.87561691438171285
359	642	1.99	2.32	2022_09_22_16_58_07	0.37093031345805616	0.01547171731704361	0.0021083335551231766	0.0039020342462785522	0.012501752137720279	0.34342096204551881	9.5280611456552853E-05	0.0043391549592896239	0.0036008613346252953	-0.0015658917936415351	0.31731373060919965	0.0693267073315376	-0.0012322666689676054	-0.0027486854845117236	-0.062950161638916827	0.32566143046078871	2.1451979468966393	0.040235713810738385	0.11189077840284192	0.0039011140208194441	0.20316251011990333	-1.5448191497363513	-0.0027238621207383773	0.0392324453736526	0.0089290478699023835	-0.20288837808925259	-0.010550429116027557	0.20318076912708205	-0.00035524614747340429	0	0	0	0	0	0	0	0	0	0	0	0.0350739640990317	0.14021896809197318	0.16987056793367289	-0.8072165395556089	0.87795852386600282
360	641	1.99	2.32	2022_09_22_16_58_10	0.37169269498939139	0.016107787198805353	0.0020358348068162495	0.0031644893732561577	0.012839724458543558	0.34272833664260621	-0.00059230978116221744	0.0043672996217653873	0.0033339342174240868	-0.0012827883999692105	0.32359870972928412	0.069297947293772019	-0.00066597610896943805	-0.0029963455503548989	-0.060468855398607829	0.32822261219481547	2.132845986597526	0.0414068340567915	0.099316670382424546	0.0035962589277034485	0.19682622356741075	-1.5427764224839122	-0.0011997391809118634	0.040592658756779018	0.0081707993282395548	-0.1965172419863058	-0.011024331540011513	0.1968298799926235	-0.00034898215213560534	0	0	0	0	0	0	0	0	0	0	0	0.035689444213227048	0.12702373574928183	0.16288468398740325	-0.81015385572312515	0.88304832626367158
361	640	1.99	2.32	2022_09_22_16_58_16	0.37290325563366661	0.016911286204696015	0.000855187962505435	0.0026690122731038994	0.014488632465961267	0.34518968380895509	-0.0016437164053103674	0.0045192844028455791	0.0019438394563521554	-0.001602663802908248	0.32420333237303861	0.06641935497266141	-0.00069726599196328807	-0.003996297379114817	-0.060986603198248	0.33309850921621892	2.1203713923293965	0.0440384834224909	0.050990868543060716	0.002854569204895953	0.19190887934446357	-1.537480536841298	2.6962452352374475E-06	0.0438096756684833	0.0044833402698554988	-0.19148302154151065	-0.012777731902855236	0.19190887936340417	-0.00051708206916528773	0	0	0	0	0	0	0	0	0	0	0	0.039201713669179183	0.066683344992146648	0.16389611953699015	-0.8181151211320411	0.89325717644967106
362	639	1.99	2.32	2022_09_22_16_58_19	0.37312958314865935	0.018510501882183731	-0.00026919736804650429	0.0022569847802426739	0.015133957599975913	0.3460146979922864	-0.0010558198432295638	0.0050154844822416647	0.000630680680002913	-0.0017036792859572685	0.32627354587550966	0.066053636801400639	0.00013318885104233734	-0.0049458473663339352	-0.059357623448632081	0.33170870753479059	2.1184988652096015	0.046866158912098679	0.0087846482303700277	0.0034385083179510135	0.1889498650219234	-1.5314537043845233	-0.00091284786613035824	0.046858925771021638	0.000823363079066976	-0.18836523770165037	-0.01485222937487261	0.18895207006812542	-0.00047869488484967969	0	0	0	0	0	0	0	0	0	0	0	0.040594725879588539	0.020824558407955097	0.15963172267297407	-0.8269635822804412	0.888990641630883
363	638	1.99	2.32	2022_09_22_16_58_22	0.37379759359258935	0.019577179875882939	-0.0016512831096747685	0.0017623520513115711	0.015821300121960011	0.34654094442178518	-0.00064003958137454585	0.0052471842044333576	-0.00028583198141706264	-0.0010714465246276881	0.32815559521574383	0.064811935933324086	-0.00031128890960121234	-0.0049227241557316366	-0.057495737172810556	0.33349607486383342	2.1124374757391178	0.049282036131263411	-0.025051101227940353	0.0021718663814498961	0.18341714942730467	-1.5299904043096675	-0.00063180194339438939	0.049220194429494615	-0.0024681056634390662	-0.18280666404277662	-0.014952400663091257	0.1834182375821278	-0.00049514258043417984	0	0	0	0	0	0	0	0	0	0	0	0.042332754791228819	-0.0090321556288966015	0.15437791086778618	-0.82810348541996159	0.89218357897541345
364	637	1.99	2.32	2022_09_22_16_58_25	0.37383103425620468	0.020076277147602239	-0.0022828885929615521	0.0012947948517736459	0.016467232707175893	0.34698369342861207	-0.0027123557841086054	0.0063865649216204474	-0.0019269463454063666	-0.0020787537739379086	0.329747279669311	0.062322669753730277	3.2464627153269326E-05	-0.0057908578329082814	-0.056237335352122934	0.33411623823005809	2.1095428897437394	0.051075745257200662	-0.055552551300073992	0.0018578329262940957	0.1777271521445668	-1.5192985887842165	0.000938487261129029	0.05076082113796454	-0.0056631078903750971	-0.17678531431146516	-0.018272746186998381	0.1777296299657356	-0.00058964730488885331	0	0	0	0	0	0	0	0	0	0	0	0.044350496915249657	-0.05824362619774659	0.15123061340472546	-0.83670322479631476	0.893762709922772
365	636	1.99	2.32	2022_09_22_16_58_28	0.374686755738327	0.021044798379443012	-0.0038415028159958131	0.00024831125743962867	0.017532268537986825	0.34877406773484371	-0.0013185620118625716	0.0048686375843660385	-0.0035076959853604763	-0.0015970160363312268	0.33246134639909236	0.061527974622209727	0.00023326381090196346	-0.0053334507847021592	-0.05566701624194309	0.3364921134637614	2.0989816316356373	0.054356535400892914	-0.094836496563964853	0.00073748219327552864	0.17411541476166492	-1.5274131788417884	-0.00026761368382797394	0.0533817020753728	-0.010248259575394422	-0.173460421453983	-0.015088401062842923	0.17411562042134637	-0.000733300387329058	0	0	0	0	0	0	0	0	0	0	0	0.047719112770684351	-0.098731845156384071	0.14924982106247667	-0.83315732949503762	0.89806247034458864
366	635	1.99	2.32	2022_09_22_16_58_32	0.37676912592993794	0.021615665820414087	-0.0049631593253305151	-0.00063961287590825588	0.018153083279804742	0.35009208782141182	-0.002643571714832258	0.00671059214560058	-0.0053714676556824671	-0.00023114876578269429	0.33545515758456268	0.060525297159230509	1.3775937032398169E-05	-0.0058389020546168041	-0.052880021017687677	0.34208242780253623	2.082994791085043	0.056630997886974677	-0.12868107675267335	-0.00092028323791482525	0.16687935415172181	-1.5157802968851166	0.0035368238421897031	0.054765842051600469	-0.0144143146230988	-0.16587016426963508	-0.018325049720534663	0.16691682948398723	-0.00085595477543488657	0	0	0	0	0	0	0	0	0	0	0	0.0502459284131956	-0.14384479564990288	0.14120425601705508	-0.84038438036839	0.90793646363197
367	634	1.99	2.32	2022_09_22_16_58_35	0.3789388645639476	0.02236199721006878	-0.006397041863450725	-0.00195620832741462	0.018715508084837698	0.35230298255958081	-0.0016623971777463584	0.0055573556321103865	-0.0070516804709692578	-0.0017493923536105139	0.33997293208151336	0.056335167229576065	0.00030439637109873016	-0.0052370633456076216	-0.0513142250790711	0.3467432982475061	2.0653652248630685	0.059248480092267748	-0.16089872408552677	-0.0023170944569063682	0.1563045642134101	-1.5203591025313223	-3.6441607532302581E-05	0.056207164834174317	-0.018738650286181387	-0.15550998772372723	-0.015740410163342183	0.15630456846149698	-0.00096090171837127513	0	0	0	0	0	0	0	0	0	0	0	0.052778727331843266	-0.18016635307906914	0.13611899320014334	-0.83625144129267792	0.91503757115678919
368	633	1.99	2.32	2022_09_22_16_58_38	0.38234072061430874	0.022648429760745558	-0.0078891350148365177	-0.0025715039955084623	0.019115010214434919	0.35443027411572287	-0.0017215167947127676	0.0040132418850909474	-0.009009469937572543	-0.0018744605110530411	0.34638224080016605	0.055843215778594232	6.6830850768994339E-05	-0.0041284046797339944	-0.049569409130625616	0.35059839878390009	2.0440445736282151	0.061278579604399676	-0.194210057544502	-0.0034341254309670621	0.15058030739839107	-1.5312938730835055	-6.060248912440145E-05	0.056713849922233127	-0.023207833706125305	-0.15011060755907871	-0.011884211140761939	0.15058031959341711	-0.0011083921537591143	0	0	0	0	0	0	0	0	0	0	0	0.055269624928328584	-0.22022467733271264	0.13009608218577437	-0.82694494393434226	0.91697896635386333
369	632	1.99	2.32	2022_09_22_16_58_43	0.38368129515075822	0.022343797968681148	-0.0092023799824689553	-0.0039202067631943912	0.018811374004015315	0.35694094835601548	-0.0011133335768763468	0.0025326463765943455	-0.010931193894744061	-0.0021722475913962141	0.34976394387826315	0.054524026975301433	0.0004179899867359357	-0.0025953425473582764	-0.04821638043736623	0.35370187425783611	2.0303434204992854	0.062069356169245096	-0.23051360392841408	-0.0047856723832249209	0.14518725106561983	-1.5446745233287387	-0.001328833263829385	0.0555890669764552	-0.027612689256060925	-0.14498915948786206	-0.0075816556895328489	0.14519333204329457	-0.0012200050423812503	0	0	0	0	0	0	0	0	0	0	0	0.056705423267828237	-0.26320135536227007	0.12584970980505192	-0.8122857101009634	0.92186374141292859
370	631	1.99	2.32	2022_09_22_16_58_47	0.38621603836367246	0.022185557598694849	-0.010351691504553097	-0.0040896149658345721	0.019090346348000522	0.3594762084868493	-6.0487789053371753E-05	0.0020654995158754146	-0.011724168840946819	-0.002345346045369648	0.35261849733223877	0.0542331841159663	-0.00011687285567354625	-0.0014967477826095762	-0.047151445306967722	0.35606706310236741	2.01662506319048	0.063007073133629035	-0.24828733430206368	-0.0056488281207427576	0.14216089003742791	-1.5523872246247346	-0.0031208879708578903	0.055397053747440236	-0.030017623173224359	-0.14206454567990506	-0.0052329262364220232	0.14219514266654931	-0.001319357060586866	0	0	0	0	0	0	0	0	0	0	0	0.058006571035492789	-0.27537631469166624	0.12214716785629318	-0.80126454190219654	0.92193753685362
371	630	1.99	2.32	2022_09_22_16_58_52	0.39030510612081482	0.022358117248190007	-0.011125176750336863	-0.004565085210781355	0.018658749847436703	0.363436222055771	-3.4384531883751975E-05	0.00028036351266770088	-0.012732319786130564	-0.0037230219334631032	0.35870577445873009	0.052800136433500289	0.0004880718248386637	-0.0011817024264088865	-0.0458133414884817	0.35995610788222832	1.9927035832916071	0.063149994204840743	-0.2659225544665591	-0.0053649626380967317	0.13632596455970186	-1.5618720935698904	-0.0048607873716552336	0.054427264742612919	-0.0320249062560524	-0.13630425060794521	-0.0024330802164244168	0.13641259423896876	-0.0012876453861430711	0	0	0	0	0	0	0	0	0	0	0	0.05787512179426655	-0.299400466063398	0.11741731933007008	-0.798292228984639	0.92224288700647361
372	629	1.99	2.32	2022_09_22_16_58_55	0.39364678558107141	0.022319622633805762	-0.012060360028568338	-0.0041404093846948752	0.018780440423378088	0.36717134133278245	0.00030462592513919257	-0.00046933178523352948	-0.013657024825559125	-0.0038994813998692651	0.36181662276213145	0.050811275761797184	0.0012537549817966008	0.0010414667003551062	-0.043854438975871511	0.3645924869061104	1.9735578055062635	0.06397460614012257	-0.28234576123544908	-0.0037731279782378083	0.12952616869634068	1.5643965900083008	-0.0056705793146791268	0.054042786777268953	-0.034236346594379082	-0.12951555893021247	0.0016578215065446477	0.12965023658642882	-0.0013884508315066108	0	0	0	0	0	0	0	0	0	0	0	0.058989673503340431	-0.31437241775783165	0.11143696672119723	-0.77352626397151159	0.92619195751319738
373	628	1.99	2.32	2022_09_22_16_58_59	0.39522565187104386	0.02218031309368497	-0.012099143660908493	-0.0041784164014641847	0.018541417636950226	0.3691141521168842	0.003239794039007946	-0.0017781596257280066	-0.013652055720212629	-0.0038349946722408194	0.36334343026721255	0.048646143908508362	0.0012187664241948893	0.0010618364351074204	-0.043700288825538273	0.36746311801537934	1.9632872383060467	0.063415368439459954	-0.28532354478567618	-0.003826471526428401	0.1256690660239983	1.556016799691323	-0.0094413067144846936	0.053367305323555561	-0.034255505788337914	-0.12561416912184631	0.00371411781884213	0.12602322178003947	-0.0013366414071447912	0	0	0	0	0	0	0	0	0	0	0	0.058258526824267388	-0.31733782232529295	0.11060311254783059	-0.77325147549118289	0.92975523293026785
374	627	1.99	2.32	2022_09_22_16_59_02	0.39850617911823194	0.021369429253992506	-0.012652740364310357	-0.0039512365705919464	0.018484609062960879	0.37256295361245839	0.0035584405650927594	-0.0050333934407283277	-0.013965934970649165	-0.0035728947549092021	0.36812451229980314	0.048659860661415505	0.0014239347704250742	0.0054488135089836714	-0.044486172520988056	0.3720617680640006	1.9416621071110436	0.0625280341714215	-0.29719486583170418	-0.0032473855331681878	0.12588407634070428	1.51531825616991	-0.009557506586663371	0.051803876376482295	-0.03501590281161681	-0.12510997488126616	0.013938969164224936	0.12624637265405442	-0.0014031270196595666	0	0	0	0	0	0	0	0	0	0	0	0.058135593632269826	-0.32351990990470125	0.11246657388029624	-0.72446003499017209	0.93364115178152451
375	626	1.99	2.32	2022_09_22_16_59_05	0.40274215402693181	0.021519816096442147	-0.012400553817731939	-0.0040375231987139293	0.018708621309797033	0.37656848473569993	0.004345967669026023	-0.0055010049301012559	-0.013525555812972993	-0.0046219815430907692	0.37430320211147255	0.051002260458777218	0.0023677469601495827	0.0073815099747040185	-0.040966657364915761	0.37645524405466541	1.917188348142008	0.061763451172804129	-0.28873922614457387	-0.0020146876394461092	0.12298368440210672	1.5016578468207025	-0.012065944016766268	0.051748004672040118	-0.033717471928332257	-0.12180980077590764	0.016951668473949067	0.12357416248606634	-0.0013795450370349923	0	0	0	0	0	0	0	0	0	0	0	0.057321485524706249	-0.3129843594453523	0.103357341370597	-0.69626289429980281	0.93473017485398713
376	625	1.99	2.32	2022_09_22_16_59_11	0.40746080655933747	0.021273221189578594	-0.011637978667196349	-0.0031013814249694757	0.018211637929565306	0.38067396294812017	0.0034837632031860335	-0.0077394114621498217	-0.012959568821566115	-0.002681768305379461	0.37936154325859273	0.049009948269358714	0.0029187261999247087	0.0081838753417224	-0.043783382293264665	0.38203135354734274	1.8917100037353147	0.059364019455344474	-0.28083149946008862	-0.00018549250803660562	0.12296286608298607	1.4860122596582353	-0.0080809339100958964	0.050243959445619574	-0.031616947118933737	-0.12119930057116327	0.02075080664463887	0.12322811338408822	-0.0012637917725345095	0	0	0	0	0	0	0	0	0	0	0	0.05485693483995864	-0.3092374724385023	0.1093152260119702	-0.6930056319207496	0.93759043176023482
377	624	1.99	2.32	2022_09_22_16_59_16	0.41117383245923722	0.021426708422854594	-0.011271935059978547	-0.0024530148109119109	0.018512836597570751	0.38518863594159508	0.0047395320940880076	-0.0078623441501396614	-0.012315019997833051	-0.0041452686758574105	0.38380620381812974	0.048182018746272592	0.003121369872459972	0.010248809751722621	-0.0412515354973374	0.38409665547806771	1.873276452481164	0.058548884444477124	-0.26882575685378657	0.000879853667466362	0.11823026123915484	1.4710645828806566	-0.0117057032764682	0.050288442264549538	-0.029984069842131228	-0.11588611284036926	0.023426555944653971	0.11880832530540744	-0.0012390879005445431	0	0	0	0	0	0	0	0	0	0	0	0.054076316718423563	-0.29349852871199589	0.10337626414544468	-0.66364004172334989	0.93414664347869492
378	623	1.99	2.32	2022_09_22_16_59_19	0.41359220594545865	0.021306497388015676	-0.010396934101405938	-0.0020323236363269642	0.018420120583714027	0.38751103078315885	0.0050243662097962626	-0.0095665785591412759	-0.011762937347135403	-0.0035955897982724752	0.38708780705646123	0.0494547304453524	0.0029195389170493381	0.010391368378442567	-0.043827693600057893	0.38771959006386342	1.8577802311878362	0.05705862107871796	-0.25615442978875919	0.0011404048539388552	0.12249707587878402	1.4651764894802604	-0.011143581155185663	0.049733152847842577	-0.027969621864048243	-0.11977417912806287	0.025684228877879044	0.12300289833908296	-0.0011883051416133794	0	0	0	0	0	0	0	0	0	0	0	0.052843371389898287	-0.28415676093018166	0.10890613129440346	-0.66899952135812757	0.93744414060595926
379	622	1.99	2.32	2022_09_22_16_59_25	0.41691060751570991	0.02138787642223856	-0.010017876043995511	-0.00074684120414031483	0.018841719173909963	0.39064768902789	0.00470013519284255	-0.0092095744724300724	-0.011265348824203368	-0.0020771893956979424	0.39170861097125548	0.047799407753692742	0.0042970822595398243	0.010497225521150157	-0.041080198154690148	0.39296184574190729	1.8379618760142544	0.05664429831031001	-0.24503980582714052	0.0044090207249850291	0.11554618016467104	1.4610040372721527	-0.0087429298067433336	0.049977003184488417	-0.026662252038509884	-0.11277168786078502	0.025168753796648159	0.11587647980609464	-0.0012424817385572387	0	0	0	0	0	0	0	0	0	0	0	0.052655511828728324	-0.26943472651827	0.10170086663777683	-0.660309855608448	0.94255660244168726
380	621	1.99	2.32	2022_09_22_16_59_28	0.419270200788695	0.02176316438324952	-0.00965940528510888	-0.00095261313831145088	0.019259779345647769	0.39315237283350929	0.0049895769342132952	-0.0094527732778940266	-0.010414788779781317	-0.0026334405221613965	0.39421992422354718	0.048484670366331244	0.0042911876545627219	0.011415258411899954	-0.041359767012938628	0.39583077760010282	1.825013119063148	0.056494730308629129	-0.22944503086187529	0.0041359305607397805	0.11625980491162821	1.4560754038215718	-0.0098365416483497045	0.050650051062640637	-0.025024525569861164	-0.11321304116133207	0.026441436214630673	0.11667518926356867	-0.0012042223859660332	0	0	0	0	0	0	0	0	0	0	0	0.052222559747852566	-0.24785814572576437	0.10233534029165646	-0.65075074969316316	0.9440947075549373
381	620	1.99	2.32	2022_09_22_16_59_33	0.42257621395573153	0.022060792098878339	-0.0086634906077989477	-0.000485087678101195	0.019520397892270919	0.39660078934523246	0.0048804317516233158	-0.0094107692048335	-0.009702302425801097	-0.0025019962950332273	0.3992619212110336	0.046962795438731608	0.0045247501105183142	0.011262743705896069	-0.040367389592328683	0.39968775241914578	1.8059742932385832	0.055732397688892966	-0.20954303325635096	0.0049191268212568778	0.11191120222658187	1.4537727272781362	-0.00940253875697736	0.050909384256912125	-0.022678949418678759	-0.10886002755380952	0.02595402829586832	0.11230549816850181	-0.0011856765375273517	0	0	0	0	0	0	0	0	0	0	0	0.051585103456357591	-0.23063601764339287	0.099175327247482986	-0.649354800887736	0.94583589709811844
382	619	1.99	2.32	2022_09_22_16_59_36	0.42733041992224069	0.023137290606524207	-0.0088847984016268977	0.00047770293610836025	0.020485963357298236	0.40166675469462981	0.0041242639971803821	-0.0098013627198465115	-0.0091166362356991746	-0.0024653937332446375	0.40332748708179927	0.046011037920672224	0.0049571111681703563	0.010646989575892803	-0.040490541963454058	0.40279433740610049	1.7854163990570386	0.057136958281856484	-0.197114190689714	0.0066154670005674149	0.10984068221517078	1.4542839095776872	-0.0082494502752524859	0.0527541658915831	-0.021946069871071183	-0.10687194642111833	0.025364592203616212	0.11015002904828486	-0.0012095516220179657	0	0	0	0	0	0	0	0	0	0	0	0.052472110779485916	-0.20935186905704759	0.097973274254943191	-0.65683350781671745	0.94258287879293756
383	618	1.99	2.32	2022_09_22_16_59_40	0.43255081967570841	0.023736391516208023	-0.0084082018672314122	0.0005319336635812718	0.02098003274029377	0.40689248256394639	0.0040212990829715115	-0.00995004735184107	-0.0087697823425095869	-0.001283750721350617	0.40966502253220782	0.045282082306700187	0.0042305655137279069	0.010353388633810587	-0.038636446821237833	0.40558562303438478	1.7621251408533525	0.057259791645026425	-0.18450575065368954	0.0057689380824916085	0.10558689134927825	1.4511376077150933	-0.0065501922700913363	0.053405311347001029	-0.020653243308539258	-0.10257766445093307	0.0250282716262245	0.10578987023141419	-0.0011777975027007042	0	0	0	0	0	0	0	0	0	0	0	0.052569989555771239	-0.19796594829354322	0.092473749136832872	-0.65448900442004476	0.93766004960633309
384	617	1.99	2.32	2022_09_22_16_59_43	0.43538182195718284	0.024453247674319108	-0.0082641795828620052	0.0010319842552588296	0.021209449391989377	0.40979463244421893	0.0039013639798505754	-0.010629905116138105	-0.0086494161764231	-0.000983766378948411	0.41221807917372644	0.043022094478199394	0.0052685857279761144	0.009739483212979249	-0.037383658010195851	0.4124496886832	1.7443942847279441	0.057841181769490796	-0.17882649504011114	0.0075484066934797421	0.10030077244467987	1.4459176069063293	-0.0058967821921561848	0.054181051731809871	-0.020248850380360284	-0.0971886805552826	0.024791234840618303	0.10047396176732151	-0.0011794749217297923	0	0	0	0	0	0	0	0	0	0	0	0.052609702665858391	-0.19361028615418435	0.088730241033125157	-0.65796696298059332	0.94732868457645869
385	616	1.99	2.32	2022_09_22_16_59_46	0.43709131206753377	0.024384605812129392	-0.00853731065539646	0.00067142388139998759	0.021565532660625185	0.41151149754882754	0.003104719517232026	-0.010352504903638208	-0.0088521243504872341	-0.0015294703859562882	0.41496819047640288	0.041314114195380891	0.0048576713899788782	0.011244958140211495	-0.035928592648244079	0.41204568919144374	1.7378673100917457	0.058071309384313881	-0.1817097571272954	0.0065721306769910863	0.096716326801488756	1.4338271441979171	-0.0056757537057385886	0.054278483292157967	-0.020642752362793809	-0.0931100592141266	0.026164188179918946	0.096882723176532237	-0.001233729460747821	0	0	0	0	0	0	0	0	0	0	0	0.053333557282514564	-0.19475214794056711	0.086131237808637226	-0.6337367664880732	0.94269933493388614
386	615	1.99	2.32	2022_09_22_16_59_49	0.43976216904057108	0.024072157189424268	-0.00827883066008643	0.0010848269611840173	0.021920552109540432	0.41319601306930842	0.0023864639600565218	-0.012092045981793087	-0.0085975260026386821	-0.00096602254607718833	0.41941757663490087	0.040486756398838725	0.0046125745557169242	0.011013067665901171	-0.034535460053773406	0.41626759109697664	1.7226246257223159	0.05757079700591726	-0.17581041075348949	0.0067735584720092518	0.093733754804381619	1.4202208290185532	-0.0040140893004617286	0.054048368266525343	-0.019828528831524229	-0.089515334090315771	0.027803268736374946	0.0938196658629736	-0.001279288212777466	0	0	0	0	0	0	0	0	0	0	0	0.053543250688297836	-0.18688774675620046	0.082428509503131048	-0.6310495799696495	0.94657435405402757
387	614	1.99	2.32	2022_09_22_16_59_53	0.43970937736080168	0.024659459037319791	-0.0083910519097010281	0.000726930805193903	0.022525026002063974	0.41468574450833456	0.0040515743371891131	-0.011466147443452042	-0.0088253440688802563	-0.00039407687478507775	0.4200779462753208	0.037917569455958915	0.004710107340196128	0.011948503375242595	-0.033667065912569863	0.41632634823722781	1.7204437610720271	0.058986845726033445	-0.17564158206453609	0.0063994007683837763	0.089939058994380483	1.4111942975923948	-0.0053643931823888474	0.055384633813998788	-0.020297544334133919	-0.08539583185780418	0.028223859305706051	0.090098895925587855	-0.0013649886378145478	0	0	0	0	0	0	0	0	0	0	0	0.05501865766818418	-0.18670949098901155	0.081245650159323821	-0.61488065546516379	0.946821627357774
388	613	1.99	2.32	2022_09_22_16_59_56	0.44299105503290187	0.024961000541420482	-0.0079209938628621475	0.0011075542590518166	0.022254585488680031	0.41837165328722742	0.002369577341171096	-0.010526147297705443	-0.0086450780000539539	-0.00095981891699305818	0.4225374386566248	0.034687667715500851	0.005030432383879479	0.012635458091000204	-0.030371623278469838	0.41738585277870338	1.7087491378730806	0.058239391140607825	-0.16918771620280279	0.0071248946803720414	0.0820872199132061	1.3990599751469444	-0.0040594710441072789	0.054936937737918481	-0.019332861981837493	-0.077292577756608749	0.027643608607011705	0.08218753541892472	-0.0012884550525484122	0	0	0	0	0	0	0	0	0	0	0	0.053894441438145479	-0.18526054885115562	0.074256896682834833	-0.5882745858627384	0.94219927927823122
389	612	1.99	2.32	2022_09_22_16_59_59	0.44480443066154934	0.024555740410880773	-0.0082584720812855939	0.00069488278646937375	0.021988128056014671	0.4202977250194822	0.0022128464815398905	-0.012734070385735968	-0.00830547113749709	-0.00033054502230241606	0.427693522886731	0.03097499687503856	0.0046182545666737943	0.012895503225231834	-0.028002271590873384	0.42132939467403596	1.6940793855004994	0.05724009246287004	-0.17074965030892589	0.0062051532758354991	0.075713196426564669	1.3642290880271684	-0.0030195021933390733	0.053934683685596396	-0.019169717809414243	-0.06934320955761325	0.030397490050602841	0.0757733825734548	-0.0012203197006413443	0	0	0	0	0	0	0	0	0	0	0	0.052842185950617404	-0.18057889302053021	0.069308892145749146	-0.569615758824119	0.94722391601945288
390	611	1.99	2.32	2022_09_22_17_00_03	0.44628206231013634	0.024509948480390308	-0.0079485566864429171	0.00086338636504470427	0.021419660078791994	0.42184185124264456	0.0012045119039073469	-0.012879532551151056	-0.0084915888382615674	-0.00027741588466686221	0.42855325720177806	0.027269683413912695	0.0043622384386539422	0.012155815542569259	-0.024320705776197781	0.42457050446852335	1.6863084977233287	0.05629862249099965	-0.17139842401781547	0.0060889954961943363	0.06719933307724206	1.3435641840286261	-0.0017105510283113507	0.053023071054632456	-0.018923235196960639	-0.060378353852050939	0.029499233077194452	0.067221100488214086	-0.0011287522893064046	0	0	0	0	0	0	0	0	0	0	0	0.051629816237305219	-0.18871639688000377	0.06092413100293495	-0.55364898969375653	0.95135014450451982
391	610	1.99	2.32	2022_09_22_17_00_06	0.44754781639726621	0.022922547881225521	-0.0079721706918051	0.0011590395389533611	0.021401459938102468	0.42245226471292041	0.0020309048378528817	-0.012035407105029962	-0.0085377644010526769	0.00050310922361043991	0.42930428061799675	0.026889829722764609	0.0036966671767079051	0.012934699492532339	-0.022309458676333056	0.42652541394605559	1.6810886807256853	0.0544675072792793	-0.17792002915182775	0.0055863887123033945	0.06454213734767339	1.3340887027340391	-0.0018638889150187534	0.051055344632930058	-0.018975276905254461	-0.057443558960814892	0.029426604073887263	0.0645690450238616	-0.0012099023560062112	0	0	0	0	0	0	0	0	0	0	0	0.051484135763697605	-0.18979342373549885	0.057620548418116278	-0.52268654648262558	0.95302758346484684
392	609	1.99	2.32	2022_09_22_17_00_11	0.45238351785718295	0.022045001766408067	-0.0077504617773201077	0.0010559984254163014	0.020619008294581864	0.42758594556921403	0.0013537625403240235	-0.013975024876784635	-0.008640413793580045	0.0005850784777928199	0.43441799944427767	0.023978581736432972	0.0035721898427004514	0.0126602116130714	-0.020813695703972707	0.43099999459601712	1.6586627359021504	0.052022458255290477	-0.1827929700033013	0.0053087957237621282	0.0603058208615377	1.300743720658585	-0.00086494705502169664	0.04858452548655412	-0.018597850579295805	-0.05172156365556909	0.03101083492598659	0.060312023371728016	-0.001128656920339998	0	0	0	0	0	0	0	0	0	0	0	0.049418716598932988	-0.19841046350373121	0.053851803685332711	-0.51216143045685825	0.95273142716946513
393	608	1.99	2.32	2022_09_22_17_00_17	0.456071850760157	0.020896321798343023	-0.00694321730628272	0.000558492627579954	0.01898881380635449	0.4303686425435328	0.0014634131961286847	-0.014095451705051811	-0.0077773929958087282	0.0009022203381460124	0.44005756567669252	0.022192613694710615	0.0037436802618609826	0.013031079297200951	-0.0184816088473545	0.43480922600028221	1.6405573369894619	0.048045871752645755	-0.17596403887911688	0.0049032209702718436	0.056046837718285974	1.2741854998835558	-0.00064029073320155173	0.0451011322766614	-0.01656181330153117	-0.0464708973859292	0.03133215144809437	0.056050495006225477	-0.0009104282847372041	0	0	0	0	0	0	0	0	0	0	0	0.044992509428872549	-0.19436778702586946	0.049583608690774633	-0.478333346237579	0.9533787829166932
394	607	1.99	2.32	2022_09_22_17_00_20	0.45679651031032542	0.019032779046645815	-0.0068536793950803943	0.00071103963707442187	0.017648333979822236	0.4309264712356688	0.00096519412599473206	-0.014620688713934004	-0.0072800236150240925	0.0014114352684414489	0.43971323462989048	0.018178322798978637	0.0035004511145847249	0.013988883975014483	-0.0173334458571669	0.43588576516296995	1.6382977059572683	0.044349236810147553	-0.182993250954483	0.0047556953325364575	0.05227655526467305	1.2293348868045748	0.00053572624439674323	0.041412038989773942	-0.015871289561720858	-0.040552571327565685	0.032989804319866964	0.0522793002339296	-0.00080113178066385828	0	0	0	0	0	0	0	0	0	0	0	0.04179300600927844	-0.1956198680808153	0.048761620149970465	-0.44588696561260494	0.95422306284006042
395	606	1.99	2.32	2022_09_22_17_00_26	0.4583701373899885	0.018758541475639105	-0.0066859473980744938	0.0006700999883729789	0.016539577533505764	0.43351633447846061	0.0011793654652157511	-0.015780133760424433	-0.0067242874905307183	0.0012913107225679353	0.4429783266102455	0.017009526255611383	0.0032236791349647344	0.014956203344062806	-0.016508928431898821	0.43622466961271822	1.6294230958764375	0.04239375631210425	-0.18049884143736808	0.0044177281880420829	0.051977483092199968	1.1971687112051324	0.00015685289399207619	0.039661262508961917	-0.014973804808574574	-0.038128449223782494	0.035325346543089622	0.051977719759819081	-0.00064237027914852219	0	0	0	0	0	0	0	0	0	0	0	0.038951564288360468	-0.1930732436083312	0.048598894449497478	-0.41735282464016077	0.95168649532151228
396	605	1.99	2.32	2022_09_22_17_00_31	0.4608039682402324	0.017839188739695051	-0.0057018945789228956	0.00075710564820156783	0.015622507569970913	0.43602977303587442	0.0010655562171862274	-0.015606156546808223	-0.0059284280416673748	0.0010050579445484177	0.44486724885195589	0.016554489605049717	0.0029234290562639266	0.014450815849740225	-0.014494565039162143	0.43979414896456831	1.6177142169638112	0.039549077709138104	-0.1663930096416838	0.0041633835548510736	0.049080662182239651	1.1838472389569714	-6.3265181956844514E-05	0.037379252483578873	-0.01291979223564789	-0.035102075569484942	0.034303872827441767	0.0490807029567668	-0.00054926381067580982	0	0	0	0	0	0	0	0	0	0	0	0.036261728141968839	-0.18134624082327988	0.044416931926981755	-0.39345480082841217	0.95440616677868761
397	604	1.99	2.32	2022_09_22_17_00_35	0.46130428766780857	0.015787084414225529	-0.0051269897535299487	0.00060860256934442965	0.01465946462278493	0.43659767277605988	0.0010656908446649376	-0.015270644122909217	-0.0052126274894555681	0.0017047453976788689	0.44673958575075495	0.014790625234667771	0.0026549950520994661	0.014175923806736365	-0.00911501837131516	0.44248461928192828	1.6115340567305694	0.035858963665802789	-0.16285072316497345	0.0036876879542395128	0.042966033114891583	1.1238511041388895	0.0006428856171186968	0.033973732988963487	-0.01147391572132106	-0.026913240662766312	0.033492648128477118	0.042970842481229739	-0.00051455252719324548	0	0	0	0	0	0	0	0	0	0	0	0.03372750685822367	-0.17081905171577491	0.036534447830539017	-0.2857167668692831	0.95920335256143863
398	603	1.99	2.32	2022_09_22_17_00_40	0.46195541960212622	0.01412373588495713	-0.0042922244685591939	0.00059228511487521742	0.013077175737036132	0.43641749361094195	0.00031741815310133947	-0.016104685006079703	-0.0049012466909875837	0.0020192599602262573	0.44814125395439341	0.013134547357498791	0.0025385679939123381	0.015261824383768141	-0.010395448929461241	0.44275335867006482	1.6089520598854328	0.03199150051902297	-0.16169237566774578	0.0035014426345691845	0.044395473308689079	1.1043402783752074	0.0018981455372518278	0.030333229185291764	-0.010166184763774993	-0.026437373645466111	0.035665435999473472	0.044436032752520935	-0.00042043338742799437	0	0	0	0	0	0	0	0	0	0	0	0.0302312375702153	-0.17929501718368493	0.039973289608660964	-0.29897811355496695	0.958433086576623
399	602	1.99	2.32	2022_09_22_17_00_43	0.46346425300982347	0.012273658471138841	-0.0037530768687443435	0.00091690757431815814	0.012050661434593097	0.43766325777989429	0.0011578250160776565	-0.015398843037870607	-0.0043622381525439125	0.001531758364070869	0.44986169692128264	0.011272460776136833	0.0020996997357174718	0.014838205372124495	-0.0091033411580054777	0.44403861483535834	1.6025636710359259	0.028471610911388057	-0.15968499819310408	0.003339486977924978	0.041205743472553548	1.0790413977136457	0.00039750763338666935	0.027031898572055079	-0.0089391883009363945	-0.022832275265570464	0.034301610768637511	0.0412076607858841	-0.00037295255341223467	0	0	0	0	0	0	0	0	0	0	0	0.027652425072015121	-0.17365877894450457	0.037560900836411629	-0.27514594101349271	0.95808600545066547
400	601	1.99	2.32	2022_09_22_17_00_47	0.46345771294615085	0.01170568880495476	-0.0032851166121663474	0.00090214501778841346	0.010562180295829077	0.43840073906799409	0.00014496331199158533	-0.015174567481501368	-0.0036608496325435357	0.0010225854853503961	0.45075892521255	0.0097763217492923479	0.0017971178724578241	0.01417147360370713	-0.0070716531578182184	0.44566126390281496	1.5989561536926142	0.025864131452986425	-0.14958962916909308	0.0030109074650286928	0.038143160388139433	1.0432092163442106	0.00095768065646462553	0.024715213448738386	-0.00762309123654327	-0.018807483356673406	0.033184021067130823	0.03815518099334736	-0.000252620123260191	0	0	0	0	0	0	0	0	0	0	0	0.024120036081503812	-0.16682124349917588	0.034173335192395606	-0.23142612555103309	0.96160070585468138
401	600	1.99	2.32	2022_09_22_17_00_50	0.46492615325160719	0.010836156602140917	-0.0030349423342466678	0.00035364341526286408	0.0094396073971632632	0.44029690439965852	0.00075330333005533883	-0.015339138192667997	-0.0034123382285974804	0.0017271473498347715	0.4523416178668061	0.0092317080157233184	0.0019722117352498937	0.014253859952607285	-0.0080583673692183923	0.44626146990226534	1.5927147059500562	0.023527733406085046	-0.15268501210168364	0.002591747916925396	0.038540526577935746	1.0472681569743545	0.0010910693765323605	0.022439240972356771	-0.0070735213163116584	-0.019274976325513095	0.033374353575095377	0.038555967388835911	-0.00019732549827567342	0	0	0	0	0	0	0	0	0	0	0	0.021589325175478628	-0.1734376840180725	0.035218623189147175	-0.25727451268638946	0.95985452051082842
402	599	1.99	2.32	2022_09_22_17_00_53	0.46841482941006168	0.0096734343178246519	-0.0022651463194782542	0.00029905835577155343	0.00850014019750373	0.44397408260371291	0.00084450164003064653	-0.014135852596833332	-0.0025572192809306523	0.0014949064448966886	0.45573767228951578	0.0067375770435048376	0.0016003892607365157	0.01368357634750934	-0.0035447682049335062	0.44906933096735246	1.5780757014138871	0.020628679658546006	-0.12875347647783261	0.0021023825794190248	0.033163228690461378	0.96082941565645119	0.00067743154549072208	0.019948508526317407	-0.0052535161587599112	-0.011398463458961422	0.031142812460511045	0.033170146979997941	-0.00015096391703339334	0	0	0	0	0	0	0	0	0	0	0	0.018950023285484792	-0.14611563060851684	0.030176803803893239	-0.12674029595751019	0.958700072610695
403	598	1.99	2.32	2022_09_22_17_00_57	0.46993174734121029	0.0088112495035038083	-0.0021426945519620573	0.000801130288804535	0.0078333762519621764	0.44553350896460064	0.000684499250578795	-0.01492231183733028	-0.002291424583284712	0.00083097273225930151	0.45828607206125116	0.003587292718800037	0.0012371634694042831	0.01377354173412627	-0.005009963651270391	0.45044007377149059	1.5703457982719431	0.018814717385494537	-0.12874751882680546	0.0022383766177125767	0.033397491241531935	0.92937171355055259	0.00019719322385663106	0.018194413511670587	-0.0047913366884794351	-0.00948436802697765	0.032022479359928496	0.033398073393471922	-0.00012575229139453768	0	0	0	0	0	0	0	0	0	0	0	0.017367719159552507	-0.14229049562896728	0.031188368111428805	-0.17443048382096457	0.958522330785268
404	597	1.99	2.32	2022_09_22_17_01_00	0.46828909415603331	0.0069653900400044669	-0.0015512451622637954	0.00021921945936616879	0.0064381854436681325	0.44392022944403708	0.00093279667474521863	-0.012896923061975681	-0.0016927238911666181	0.0017070660650494634	0.45597789300496011	0.0026797619676911496	0.0013238322497463556	0.012829201065711506	-0.0022543908222133527	0.45048751273667947	1.5764484599329443	0.015134785559569552	-0.11784470770436946	0.0016885134383804905	0.029274167000994143	0.87959071089291285	0.00085588948974972393	0.014716362992337917	-0.0035341751812696036	-0.0054822553930030486	0.028756246789314897	0.029286676158634978	-9.2271678196529343E-05	0	0	0	0	0	0	0	0	0	0	0	0.014215561167791284	-0.12855032955192744	0.02781565901765164	-0.086973741842267221	0.96198591502235076
405	596	1.99	2.32	2022_09_22_17_01_06	0.46830475557294782	0.0060915175484537818	-0.001127453195681506	0.00053658217113005345	0.0049106651136425475	0.44370711806428226	0.0012796297791348285	-0.012953713668333446	-0.0015441437913518894	0.0010277957986131753	0.45584524714627161	0.0015106122233013728	0.00095091534663358456	0.014195975749304075	-0.0030115123656672396	0.45148429450062327	1.5756321454715365	0.012417639925724219	-0.11809812695526323	0.0016245763274684603	0.030736559368662465	0.867449758049766	-0.00025361538849161106	0.012072865472210578	-0.0029058046415486784	-0.0050213589975362872	0.0303236217434721	0.030737605674297275	-4.3155018900299114E-05	0	0	0	0	0	0	0	0	0	0	0	0.010992241774690492	-0.1523288203320011	0.030988131629597047	-0.10451972169259938	0.964082233049832
406	595	1.99	2.32	2022_09_22_17_01_09	0.47041512469590696	0.0046991186905322169	-0.00098718453066082464	0.00043295319271638183	0.0040123020548708905	0.44602552049988037	0.0012788323010957138	-0.012336588655767339	-0.0012223032816416665	0.00086629892387398463	0.45887785665108588	0.0010724736293630476	0.00063118863268073113	0.012932714180009772	-0.00082683439733521186	0.451003788174243	1.5680372723971248	0.009806767338962857	-0.12305632649334934	0.0011621636478579564	0.028244497801245039	0.82296903203410243	-0.00045819866527924949	0.0095112584839373744	-0.0023892776507300211	-0.0021203439751465479	0.028164797131731582	0.028248214139329226	-3.1172044393423954E-05	0	0	0	0	0	0	0	0	0	0	0	0.0089162790551517834	-0.14785360649676138	0.027548260624852945	-0.031923329432875375	0.95873573041638038
407	594	1.99	2.32	2022_09_22_17_01_13	0.47184213746033488	0.0038979215935401284	-0.00060283108298023614	0.00015018869215536107	0.0034992672057461258	0.44875353266624246	0.00045730136952237816	-0.012570710595264168	-0.0007207503797066661	0.0018549658998130607	0.45971247608803772	-0.001041572624399127	0.00087763252503834076	0.012232848828613406	-0.00051556624960791991	0.45263967421273027	1.560761236373744	0.008173769503979373	-0.087903790339130664	0.0011179145187045609	0.027513268364379652	0.77555333087112976	0.0015623610158466777	0.008047775844842564	-0.0014296194792152747	0.00054169203622400077	0.027507935324707043	0.027557592566010036	-2.5942432967271705E-05	0	0	0	0	0	0	0	0	0	0	0	0.0075718615603760833	-0.1015655147741396	0.025948739157623885	-0.021060560658897758	0.95930320392544666
408	593	1.99	2.32	2022_09_22_17_01_18	0.47024821745961431	0.0024561616505619087	-0.00050827633566574476	0.00019589516610619794	0.0019160733241576061	0.44644240004831681	0.0005327975167281865	-0.012192126291090006	-0.00092150301072996212	0.0013130901988805536	0.45964679572736122	-0.0024813752648695808	0.00074949116545155211	0.010809675321794927	0.0024299265779151422	0.45322728719006633	1.5644736747280885	0.005021758960542533	-0.15592631594916229	0.0010358530036074986	0.026109149543807244	0.68216189925424286	0.00085913801326523761	0.0047795433283311338	-0.0015407883145956715	0.0053526010744252726	0.025554595509202478	0.026123280958308577	-8.8855221201369564E-06	0	0	0	0	0	0	0	0	0	0	0	0.0045213310654045663	-0.22413901970991318	0.023560798377235358	0.11055814190074992	0.96380437046311662
409	592	1.99	2.32	2022_09_22_17_01_21	0.46911362495907172	0.0015217785310969632	-5.6034701740372556E-05	-0.00035473020466741766	0.0011967343815159441	0.44738976447915085	0.00070941913874704313	-0.011015613260066382	-0.00048642910320194257	0.000386399818505192	0.45730631256576604	-0.00407250112163921	0.00030500372994763715	0.01174192904876108	0.0036755627890133948	0.4507927331233752	1.5698407082472889	0.0030325297426113513	-0.096995846483860976	-4.8948975126364793E-05	0.026718352680155044	0.62321988084380531	-0.00034719891134223514	0.0029756472083993825	-0.00058460271207669788	0.0085151114327007837	0.025325150487802369	0.026720608470339621	-2.5777669239262806E-06	0.0029889705886770091	1.4747095217436679	-0.00023082867185366066	0.026700917639397061	-0.62309186116952775	0.00036989721028744853	-0.00293394785476779	0.00057087228473597183	0.008516034627952378	-0.025306444969639276	0.02670347967460502	0.0027537362135427071	-0.19303304818717967	0.026227688601047711	0.15168330693716009	0.96094572644890686
410	591	1.99	2.32	2022_09_22_17_01_24	0.47064873519101685	0.00018275991037452287	-9.8898475056121517E-05	0.000506948037288059	-0.00025988464141542153	0.44726239018331782	0.00029859037591814486	-0.011051031972494175	-0.00051480380920564833	0.00091547003836411423	0.46081696272543649	-0.0058319369670436624	0.00023646037698699414	0.010646558163635045	0.004395200103609039	0.45501718178380263	1.5598650143511594	0.00066533325008267911	-0.85096799943739265	0.00081068091959463594	0.026494896553506633	0.56825213959152943	0.00069571980655833208	-8.7001712691018847E-05	-0.00065962037237672568	0.011148211919211368	0.024035326383999266	0.026504029305565131	-7.3451171103953584E-07	0.00064290557878809941	0.725392296503295	0.00041327124016351683	0.026506498910376038	-0.56833070917345307	-0.00068776883457452771	7.6971135378124976E-05	0.000638281307540385	0.011149315140186904	-0.024047603963608624	0.026515420239090651	0.0012252933074250532	-1.0191473183777859	0.024472849153215362	0.19575803753025337	0.96678721892056074
411	590	1.99	2.32	2022_09_22_17_01_28	0.47036094605049245	-0.0024005524847677266	0.00010038119876914551	0.00064684867477609828	-0.0018430313777120443	0.44652463924612412	0.0012060463604217577	-0.01029513958997569	-0.00025935831501474379	0.00038754159081066041	0.46073445700609544	-0.0070473099305663782	0.00031565272116014953	0.010421159505939642	0.0052643058825761115	0.45310893290972565	1.5631946956114724	0.00463540444056141	-1.552738620972641	0.0010380058644693466	0.026651620162040666	0.52092242340876194	-0.00087958894693551269	-0.004632381736915013	-0.00016737314919868478	0.01344916425298557	0.023009320680061542	0.02666613084002371	-3.8940708551351741E-06	0	0	0	0	0	0	0	0	0	0	0	0.0039569417264980538	-1.5008934652898958	0.024822078822644724	0.23388174291418462	0.96332175686432342
412	589	1.99	2.32	2022_09_22_17_01_31	0.47083424138628943	-0.0033364641693726547	-0.0001695432697822766	0.00053414229038245239	-0.0032009953634607319	0.44746001214172437	0.00089711222207871646	-0.010441098744597952	-0.00076434338710918326	0.00053773010421999086	0.46097851473444634	-0.00876456679318758	-0.00027250039284677926	0.0098966407069960727	0.0078620850089564532	0.45301015674680939	1.5614384858254207	0.007198539261734322	-1.5008769808209215	0.00028471184335391762	0.028968204934862723	0.44642599469448768	-0.00039225681187717455	-0.00712827066859683	-0.0010033567550739974	0.018168663162670726	0.022562282154729316	0.028970860576701361	-2.2185788621382937E-05	0	0	0	0	0	0	0	0	0	0	0	0.0069896923561788664	-1.4535993379887158	0.026844813047935789	0.33566448170730029	0.96214361005903026
413	588	1.99	2.32	2022_09_22_17_01_34	0.47051427706108456	-0.0050813034451573681	-0.00011809174072106621	0.00026126040062444055	-0.0046202515351982795	0.44796629524897147	0.00070683351262604212	-0.0091822189527839739	-0.00064654799232701638	0.00038607620162349737	0.46024637203872926	-0.0086378145877675366	-0.00036366000999846747	0.0087655347242304917	0.0099729481100313214	0.45191323319536031	1.5632635293402895	0.010601570369741079	-1.5320628075637186	-0.00011197504172068162	0.028505634813547984	0.38697342471980645	-0.0003756486072268025	-0.010569775510107994	-0.00082045107745270531	0.020386019786413877	0.019924392422136759	0.028508109863676866	-4.13114850204365E-05	0	0	0	0	0	0	0	0	0	0	0	0.0099152580422828818	-1.5012788418032008	0.028219305472827066	0.42487208474895244	0.96046656866204
414	587	1.99	2.32	2022_09_22_17_01_40	0.46995093174159153	-0.0070372216398398128	-0.00042634002526964411	-0.00020449504483777977	-0.00620302943051358	0.44655061941762925	0.00089785964262492873	-0.00933079553134943	-0.00053078129909764132	0.00038543871736355	0.46103358603080558	-0.010591342297028798	-0.00042215962932092227	0.00896095940303242	0.0081987856857700016	0.45371429405346725	1.5626432134060495	0.01448620930394344	-1.5355947907106433	-0.00069056770015687671	0.028863934517878331	0.38994409741079	-0.00054354680316771712	-0.01445032301172125	-0.0010190313314990737	0.020522031260082514	0.02029711676107137	0.028869051923809379	-6.8762405633024758E-05	0	0	0	0	0	0	0	0	0	0	0	0.013247546841228728	-1.5281162521069376	0.025844687688639147	0.37050547985276749	0.96545035536379742
415	586	1.99	2.32	2022_09_22_17_01_43	0.47021809670616921	-0.0087257851839183422	-0.00059173514299057481	0.00025892697045766961	-0.0088370590300119248	0.4467061971704554	0.0011021775800378719	-0.0090132553970756809	-0.001093408784727655	0.00083477086327058715	0.45933793227254022	-0.010803544289069249	-0.00048301811539797686	0.0087173959533221618	0.010017275971067215	0.45357250701560237	1.5642257902090475	0.019248103861895578	-1.5239958253336523	-0.00023908750444601829	0.030089610712791804	0.35600621468509608	-0.00029553032752026331	-0.019163847663033619	-0.0017990122363009194	0.022779296816645631	0.019659305923315641	0.03009106197896378	-0.00017369249767593974	0	0	0	0	0	0	0	0	0	0	0	0.018936842001703692	-1.5092441871909423	0.028240645140053693	0.42733539968655526	0.96460027845128138
416	585	1.99	2.32	2022_09_22_17_01_46	0.47457646097492556	-0.011136216762149773	-0.0009716208273811152	0.00020331091844484953	-0.010400038540408137	0.450902160742258	0.00083153406549795177	-0.0089340949512256226	-0.001390942596932868	8.7430937493425855E-07	0.46582170824646363	-0.0126532212904981	-0.00061380612779643375	0.00794931148909084	0.010706753997044953	0.45824596759268371	1.542854683713728	0.023418518190044285	-1.517115994704703	-0.00045663627969128447	0.031339807202117244	0.31662177900124683	-0.00090656492692336673	-0.023283683201118385	-0.0025094004876449272	0.0252634051927846	0.018545723861070076	0.031352916537901343	-0.00021276971369009755	0	0	0	0	0	0	0	0	0	0	0	0.02210948547658341	-1.5043188322303056	0.028099047627374845	0.466069909321108	0.9655893312772108
417	584	1.99	2.32	2022_09_22_17_01_49	0.47604606604142791	-0.013101956837393609	-0.0011602360557893127	0.000396618480386056	-0.013050376074408147	0.45240594541108475	0.00061141312048017488	-0.00802021092351726	-0.0018556051684751362	2.8229204492266176E-05	0.46677813288601011	-0.01286825976068171	-0.0005427367744432806	0.0080326275631067319	0.011300313807176459	0.45759159454953358	1.5394541776672197	0.02836627996970156	-1.5143033424076835	-0.00014973005696160128	0.031514632909962904	0.29658142138338472	-0.0006300128886333467	-0.028185412960641386	-0.0031981769115545437	0.026131203837571216	0.017616250266416517	0.031520929613346765	-0.00036398754194993423	0	0	0	0	0	0	0	0	0	0	0	0.027689837523406223	-1.5001757741859803	0.029123966929022929	0.47641866356338458	0.961233853594563
418	583	1.99	2.32	2022_09_22_17_01_53	0.47413752644006257	-0.015579208529755934	-0.0016355087501928819	0.00016532280578959317	-0.014806168484925449	0.45100164528046588	0.00068791986860280562	-0.0087388153529493941	-0.0020196411593495557	0.00023827976333531367	0.46469276870337606	-0.013513593249162495	-0.00058420247634153818	0.0088113787680737521	0.011994449842030975	0.45543752112353841	1.5476868628602767	0.03309246969391378	-1.5119930423278618	-0.00045476104967249748	0.033782323456848	0.3046697950465258	-0.00048259995405958145	-0.03286387733207944	-0.0038829263635352298	0.027702389197175804	0.019334503120362313	0.0337857703901918	-0.00044273035832970836	0	0	0	0	0	0	0	0	0	0	0	0.031516759962479476	-1.503011975120089	0.0313898771752307	0.46860521605521349	0.9605599551317352
419	582	1.99	2.32	2022_09_22_17_01_56	0.47326732030030222	-0.017943232985397135	-0.0022581352541450627	0.00044586575101192923	-0.016889020813248935	0.44961239841163159	0.0007520799506446767	-0.00815324424757334	-0.0023217204421106768	6.1160425068531335E-05	0.46337838760022837	-0.013952447729171128	-0.0006116110908506899	0.0089469068292221381	0.012055226642662802	0.45608533624047964	1.5510250028516481	0.038086982054447056	-1.5065110618328128	-0.00017649647866062378	0.03397383207791059	0.29406875391128795	-0.00072925791173072128	-0.037772619291900511	-0.0048833834423397168	0.028265394412628424	0.018849104614188449	0.033981658040182328	-0.000567091367532644	0	0	0	0	0	0	0	0	0	0	0	0.036021621877538573	-1.5024898522420178	0.031721006659636251	0.46616586919101055	0.96369497042618513
420	581	1.99	2.32	2022_09_22_17_01_59	0.47644063451257906	-0.01936265705818185	-0.0022679830433371788	0.0001399552670181316	-0.019785561413921612	0.45321654576357184	0.00065422691390399539	-0.0084041722032847065	-0.0025717133698868458	-0.00065290475519484041	0.46606448111539039	-0.014296690501849554	-0.0012283283245888448	0.0074985988050854067	0.012090673717327678	0.45787225656275193	1.5390408979389949	0.042466138212636659	-1.5099820177405954	-0.0011831159165702279	0.033447768180641893	0.27404191827416724	-0.0014218588210755203	-0.042152413408484649	-0.0051523721269880326	0.028548489964107429	0.0174280497197827	0.033477976025635577	-0.00085858119529363551	0	0	0	0	0	0	0	0	0	0	0	0.041877192452695507	-1.5061690041018743	0.029861444263111412	0.50782917881815826	0.961026880150927
421	580	1.99	2.32	2022_09_22_17_02_02	0.47845385786812034	-0.021827269011450323	-0.0025167615960025708	0.00029308268626104431	-0.021615502310497064	0.45474899784913353	0.00071519248844332509	-0.0084495120283708345	-0.0031604679799803934	-0.00030968724019319021	0.47016191180875788	-0.013528327454315941	-0.00059879944390655822	0.008105966800638513	0.013581696863952815	0.45915421480292185	1.5296397272640756	0.046979966032152057	-1.5069462202230333	-0.00032637923085966582	0.034316079019923861	0.27771456500511349	-0.0011313790570720538	-0.046597427061995711	-0.00598305938330476	0.029157488183869939	0.018095141947747841	0.034334724374493523	-0.000980342929037689	0	0	0	0	0	0	0	0	0	0	0	0.045658177698216867	-1.4982041953635097	0.033058020776007613	0.516355412263808	0.959662477900809
422	579	1.99	2.32	2022_09_22_17_02_06	0.47676988499747058	-0.024155966541131089	-0.0026420976919629166	0.0005103400047118214	-0.023511107148697939	0.45299333571211259	0.0010947956627813049	-0.008850409229779959	-0.0032910157796332733	-0.00038922928322597712	0.46779653005763827	-0.013945389366003626	-0.0010323872303521864	0.0093096504217708084	0.012693561774686188	0.45793412229194624	1.5373994267734537	0.051712834547980327	-1.5099296126017665	-0.000546524413133395	0.034965550754462532	0.30260586175092474	-0.0016122524334476408	-0.051330140533577692	-0.0062796440814708726	0.028755027633796192	0.019893167805618915	0.035002701288215643	-0.0011418638416050811	0	0	0	0	0	0	0	0	0	0	0	0.049794091273604034	-1.5012596030205905	0.033017061539399845	0.46899714703143514	0.96049296883416979
423	578	1.99	2.32	2022_09_22_17_02_09	0.47744594910673582	-0.026032879330537995	-0.003275728345953926	0.00014150358142279467	-0.025813577716776604	0.45444683796564078	0.0010006868930509561	-0.008791713854151546	-0.00325877076696716	-4.133287509347469E-05	0.46752687589152103	-0.013490227511140171	-0.0011913196198388165	0.00809237222503899	0.011030939408687393	0.45754549145972473	1.5361350887060223	0.056134053007809277	-1.5091497170205885	-0.0011559705007251283	0.032293904257160284	0.30450589944147471	-0.0011175569631344654	-0.055707940216323096	-0.0069034269705786971	0.026487903531627607	0.018473960557222831	0.032313235457571955	-0.0013993858613121262	0	0	0	0	0	0	0	0	0	0	0	0.054495094927086707	-1.5080072275753562	0.028654426278949353	0.46893483940754915	0.95831893079364627
424	577	1.99	2.32	2022_09_22_17_02_12	0.47819978327141049	-0.028427602447934394	-0.0030663932224829224	0.00081098431806294192	-0.027735929350737328	0.454976355102604	0.0014845960993950117	-0.009195320814430797	-0.0036780390426645162	-5.1119876355067422E-05	0.46801683731705945	-0.012096013687338926	-0.00070259315168610351	0.0079233818662112088	0.011251278858226013	0.45937960792570015	1.5325326800421439	0.060689121758648025	-1.5121735901613334	7.3027129703828709E-05	0.031325359153935056	0.31931306144529187	-0.0016968269884986554	-0.060272467844815422	-0.0070992337425736136	0.025151615586404115	0.018672824090554076	0.031371282217211333	-0.001580096029044942	0	0	0	0	0	0	0	0	0	0	0	0.058508469489648829	-1.5048763430691259	0.028777141683003049	0.47862169331035892	0.960643697458498
425	576	1.99	2.32	2022_09_22_17_02_18	0.47917036339704328	-0.029884045565996359	-0.0035474262129144732	0.00023974840740078666	-0.02944179146554788	0.4553282672198315	0.00034543408275978707	-0.0091461992177514374	-0.0043861185831771251	0.00038057972318718524	0.4675957361636221	-0.011258485106281252	-0.00079728863323018232	0.009320059961739853	0.010466570616732522	0.46071099892450651	1.5303647860099279	0.06413121509045655	-1.5053647957801788	-0.00058587224764242857	0.030863820957097103	0.35545160032719253	1.8119898838297283E-05	-0.063582870250610865	-0.0083684741543716343	0.023387764953034025	0.020139212858832883	0.030863826276119433	-0.0018041070666778452	0	0	0	0	0	0	0	0	0	0	0	0.062121353694141443	-1.4968521904952192	0.029247903639366975	0.42163857452955528	0.96147640613315388
426	575	1.99	2.32	2022_09_22_17_02_24	0.48102061075977171	-0.031681676250666924	-0.0036505652678374485	0.00069250458314791985	-0.03136825363159388	0.45757822796904635	0.0013288013291034629	-0.009139771298973802	-0.0043215730738115814	0.0001989712036352418	0.46874038204497687	-0.010755389262897366	-0.0013873348631917451	0.0090779075964521512	0.0092563680691040776	0.46204523179411855	1.523597980807353	0.06781393094349758	-1.5089590765857441	-0.00074191144519260592	0.029170812556008251	0.37173985985118524	-0.0012319679069407552	-0.067295971656296721	-0.0083654903528943038	0.021473153186875871	0.019744366219018813	0.029196815752775176	-0.0020434650489386942	0	0	0	0	0	0	0	0	0	0	0	0.065827831538346177	-1.502342743872229	0.026952909081101411	0.39756578164763379	0.96055183802689548
427	574	1.99	2.32	2022_09_22_17_02_27	0.4817907254149536	-0.033715414936712755	-0.0035972010866794912	0.00068282282796153823	-0.033350610385127329	0.45751500220231073	0.0012962318906196615	-0.010003630875833379	-0.0045358408726022276	0.00032431196272846648	0.47074572972724749	-0.0090812526465645239	-0.00096918644455819931	0.0099491184500561745	0.0080213235002758419	0.46297984548154586	1.5200419605276982	0.072040593758580809	-1.5116829757451258	-0.00030524605345489249	0.028327820766002782	0.43443983088598276	-0.0010744404398040559	-0.07153770431991352	-0.0084972942590861422	0.018290776695760198	0.021631294857604205	0.028348189564934564	-0.0022917239255232148	0	0	0	0	0	0	0	0	0	0	0	0.069859470518584058	-1.5032086537742737	0.026525892795879837	0.33926549040309695	0.96095632617832893
428	573	1.99	2.32	2022_09_22_17_02_30	0.48163202549261974	-0.035138241725928721	-0.0032529895052572392	0.00092528003657754948	-0.033656493709173313	0.45802060630246993	0.0012629650389035301	-0.010538426951713198	-0.0042716245730494568	-0.00011444065992051761	0.47135130628590283	-0.0071246393224186156	-0.0011923444100870725	0.010256658848731738	0.0073979209288620226	0.4626151018336252	1.5195556183656125	0.073788570294685829	-1.5173489065762291	-0.00030216156444394179	0.027365272369733826	0.48369993306953946	-0.0015363356547034664	-0.073367398762946873	-0.00787260470826098	0.015528216681473681	0.022532922991989304	0.027408364765407488	-0.0022373646773514565	0	0	0	0	0	0	0	0	0	0	0	0.0704406738486154	-1.5076746654531485	0.026257131714161931	0.31243270399843553	0.96051565790388671
429	572	1.99	2.32	2022_09_22_17_02_33	0.48094786004342904	-0.036646071588250652	-0.0032725920754881886	0.0011026425757355153	-0.035273311974021448	0.45659548585490939	0.0015785698861046241	-0.010523903357492271	-0.0043172435294002182	-1.203918371341E-05	0.46979570643975327	-0.0066822425540484518	-0.001150443352924911	0.010162865760085484	0.0060812994218175792	0.46312990313222829	1.5232157299957692	0.077294832805222924	-1.5193325667816711	-7.652102670680221E-05	0.02625921908550348	0.51196585836537745	-0.0017644083118271282	-0.076885760537854675	-0.0079417255620573834	0.013655100299250999	0.022429552443102057	0.026318429354186674	-0.0024713753906283331	0	0	0	0	0	0	0	0	0	0	0	0.0738885340221433	-1.5099021672638868	0.024625115501601545	0.26961532325831161	0.9629524146139421
430	571	1.99	2.32	2022_09_22_17_02_39	0.48555764607044261	-0.037907371826205308	-0.0031200950568710142	0.00077920025068786182	-0.036671853084860748	0.46268705322591225	0.0020239457899789886	-0.0098760562471900543	-0.0038554714286124208	-0.00030533371124041473	0.47111023426002896	-0.0041926010004908745	-0.00086166325003935547	0.010204192175716059	0.0048014391907139345	0.46546908545815513	1.5081150126528844	0.079158818991237737	-1.5250243798328251	-8.055948580452867E-05	0.023629203893382193	0.57669299686497233	-0.0025401662528511003	-0.0788273638497925	-0.0072363894712741779	0.00957914911270613	0.021600443951723992	0.023765347067256387	-0.0026363926549997554	0	0	0	0	0	0	0	0	0	0	0	0.075941482242120772	-1.518421556552463	0.023225630572531561	0.21989988531822718	0.95862785649683058
431	570	1.99	2.32	2022_09_22_17_02_42	0.48829739977668424	-0.038853970032809458	-0.0030322495917441917	0.0010034308439781107	-0.037723204620159309	0.4660619821684906	0.00161909336211025	-0.010904619025751636	-0.0029809092150696582	-3.988565740240896E-05	0.47241902041574407	-0.003110906295110738	-0.00090857687032398	0.010358054114842367	0.0038039007662512845	0.470583296196151	1.4949348074296656	0.080670339390356172	-1.5322819628441153	6.4832554725290027E-05	0.023810514423686674	0.62936371345238484	-0.0017833452139401002	-0.080431132000936364	-0.0062077904606390628	0.0073105009317339445	0.022660476015470377	0.023877204971953361	-0.0027585462221940216	0	0	0	0	0	0	0	0	0	0	0	0.077495390982203427	-1.5313679713248058	0.022597793125226872	0.17597542527288684	0.96372271572890922
432	569	1.99	2.32	2022_09_22_17_02_45	0.48728820321982047	-0.0404694810474542	-0.0031500345656576057	0.0011733232918587594	-0.038591792796898249	0.46469363756404791	0.0021047751550899805	-0.011624265552485216	-0.0023788428971405393	-1.8395160276738644E-05	0.46936725955530589	-0.0014092397394265418	-0.0011765976628898712	0.011327829579762317	0.00053638838563155073	0.47102587183354538	1.5004178921794527	0.083460073102466628	-1.5366208665410492	-4.3921034429048847E-05	0.02455945876804335	0.74385007138902526	-0.002238592675979601	-0.083265192589459441	-0.005700132043146189	0.0020384495065312149	0.024474716312728614	0.024661271503070778	-0.0028143913462656861	0	0	0	0	0	0	0	0	0	0	0	0.079347376659664751	-1.5400146933775158	0.023272719840106128	0.023658019921811227	0.96662687239539224
433	568	1.99	2.32	2022_09_22_17_02_51	0.48701077822854222	-0.040946228407184225	-0.0030908493200030884	0.0012994976981223674	-0.039309245168595255	0.46450880804031458	0.0017738744343861628	-0.010507069317682392	-0.0021813565161726716	-0.00096845143657295091	0.46875523015205495	-0.00053132574142979963	-0.00077560179230210132	0.01129490342641412	0.00055961699835516056	0.47187073681021358	1.5007940499433952	0.084749150377159591	-1.538373208597013	0.00056246575338586167	0.023270985769046279	0.76076089374348821	-0.0029088291086144732	-0.084571026263172727	-0.0054918126738044189	0.0011462031451635918	0.023242740737984657	0.023452080194436425	-0.0029450739111103056	0	0	0	0	0	0	0	0	0	0	0	0.080839530750758129	-1.5430786543187824	0.02322075571879292	0.024752746168550926	0.9689123072934871
434	567	1.99	2.32	2022_09_22_17_02_56	0.48955705212361811	-0.042121575044123304	-0.0027530805929834846	0.0015627525623314994	-0.040167579965418074	0.46671666437127746	0.0014445545726301185	-0.012053818748497326	-0.0020337546162524224	-0.00069071039146013609	0.47116631550812005	0.0011481930677979682	-0.0009851691131335656	0.011560904689867715	-0.00013726337540964829	0.47423923915913913	1.4908481993062357	0.086438453047645178	-1.542099819098705	0.00055580328651708491	0.025078462279083995	0.81276062163712026	-0.0022674209984793309	-0.0862961297950276	-0.004958240380387861	-0.0013717318335024174	0.025040918953991981	0.025180755911365805	-0.0030136143071019328	0	0	0	0	0	0	0	0	0	0	0	0.082153924874072151	-1.5455020547337417	0.023616694886741771	-0.0059362536776284428	0.968710872618354
435	566	1.99	2.32	2022_09_22_17_03_00	0.49113688274740519	-0.042963807963807332	-0.0025809169738555842	0.0013112818855593351	-0.041457691087153616	0.46829001327262376	0.0015805153339247479	-0.011524589216763815	-0.0018443673617819013	-0.00075756991932180611	0.47341255686963923	0.0011720914086990376	-0.0010226731112186994	0.011648125917207194	-0.0011345609343012507	0.47455169082671661	1.4850260765279009	0.088365677870240564	-1.5449888954167559	0.00028691781723682696	0.024651541014292726	0.83508783613458459	-0.0024589819305926427	-0.08824799676120576	-0.0045589574577243226	-0.0024458234382577632	0.024529908725639919	0.024773878713563156	-0.0032439430064608171	0	0	0	0	0	0	0	0	0	0	0	0.08449517501077132	-1.5485670132483078	0.023828897073314335	-0.04854829216097474	0.96623101928751209
436	565	1.99	2.32	2022_09_22_17_03_03	0.490594699702289	-0.043091591253947487	-0.0022298210288746239	0.0016376461203107097	-0.041617350510600087	0.46758924900702348	0.00212699608863675	-0.011712076177244873	-0.00125259432807239	-0.00016914235492454844	0.47270583242391767	0.0047309663929330191	-0.00068160280558896968	0.011881439317860393	-0.0032813738110470114	0.47540734855136574	1.4861651377397041	0.088734177116221669	-1.5509100403127607	0.00098716211286351387	0.026381819743108798	0.94894555995220331	-0.0024251954820726225	-0.0886640039528228	-0.0035282561623017359	-0.0084762997099502042	0.024983049377227416	0.026493055431266333	-0.0032719192636727909	0	0	0	0	0	0	0	0	0	0	0	0.084868826528855315	-1.555751924837594	0.025125083453965559	-0.13472981200148282	0.96904297751251789
437	564	1.99	2.32	2022_09_22_17_03_06	0.49383836401436848	-0.043659890325771791	-0.001898330166566787	0.0016043899522977573	-0.042137098736080639	0.47148437282010985	0.0022474950086962958	-0.011132104303447226	-0.0010557270321401311	-0.000318964969919557	0.47437512616760047	0.006612859125806116	-0.0007763387110771117	0.011054797930044252	-0.0021804515939765614	0.4769684832095244	1.4754018257057244	0.089190399236266468	-1.5541767587170539	0.000843176444902974	0.025126260144456233	0.97424854020364948	-0.0027374919566213025	-0.089141133204408057	-0.0029640659504437871	-0.0092661693053057541	0.023355236142079558	0.025274944333459098	-0.0033156953361650277	0	0	0	0	0	0	0	0	0	0	0	0.08535246576185726	-1.5582716603781108	0.022816742272003133	-0.097370296805726633	0.9658392663791644
438	563	1.99	2.32	2022_09_22_17_03_10	0.49475752213677071	-0.04442981657175122	-0.001696894523194591	0.0022600752526292368	-0.043006029344829319	0.4723608699400304	0.0017219851446220824	-0.011125650470710628	-0.00088207137504548881	-0.00064225168503721656	0.47688925768554452	0.007810804827012267	-0.000586582864365551	0.010736491028074384	-0.00613843150413616	0.47992235564468511	1.4678885890896474	0.090726922601244778	-1.5564723883483878	0.0016934283951506326	0.027145785655813222	1.0690988255546698	-0.0024781441345023639	-0.090689695316117952	-0.0025987782056102644	-0.01458929623359773	0.022892053518190236	0.027258666093973184	-0.0034512435429611909	0	0	0	0	0	0	0	0	0	0	0	0.08694172860983658	-1.5605425585367398	0.024996891148773109	-0.25968867546515534	0.97001527853883829
439	562	1.99	2.32	2022_09_22_17_03_13	0.49342298004569274	-0.044349117801811888	-0.001529928675949868	0.00199609205253325	-0.042115532599116892	0.47145710113222894	0.0023146865278152011	-0.011743786311568536	-0.00066568992238022484	0.00017603242086822174	0.47409341138141337	0.010462612399442815	-0.00052352476247637624	0.011511331320891584	-0.0073548408207043262	0.47960422955434673	1.4732954632587134	0.0899062291378959	-1.5588544193907858	0.0014884961098122821	0.030764667232744024	1.1122589579815545	-0.0022676230557369197	-0.0898805874545692	-0.0021470995825479886	-0.018709375624209316	0.024421793826287948	0.030848125782037123	-0.0032431501784655147	0	0	0	0	0	0	0	0	0	0	0	0.085364474324807413	-1.5628938446073823	0.027684813716430241	-0.28427396841973324	0.97199410840154554
440	561	1.99	2.32	2022_09_22_17_03_18	0.49684663817369235	-0.044877877752392208	-0.0012460832279826497	0.0019494817929970919	-0.043110872981008651	0.47354891715189484	0.0027527614702676658	-0.011696104780770777	-0.00034462923188219823	0.00024414907610167296	0.47767593649585505	0.011331092934472068	-0.00034314577470282305	0.011800135113575439	-0.0095293511783126686	0.48037290373760166	1.4630864571674065	0.0909622359807261	-1.5626368234188408	0.0016401053516134857	0.03288788424224335	1.1478137063902953	-0.0026279001504821149	-0.090950124173836	-0.0014843474583523118	-0.021804963281768387	0.024620245860103245	0.032992708120615111	-0.0033948972741274269	0	0	0	0	0	0	0	0	0	0	0	0.086771746316256851	-1.5667994013416555	0.030527440199462179	-0.33966773798595074	0.96684342175153926
441	560	1.99	2.32	2022_09_22_17_03_24	0.50139909421254991	-0.045406057925249037	-0.001142291475352048	0.0022753812276801611	-0.043629280122605245	0.47792676925739	0.0022990911576640642	-0.012076555928107359	-0.00018386689361566202	-0.0006507868413452877	0.482989405025188	0.01266753554932749	-0.00052908605203483294	0.01185574798813277	-0.011645756874498031	0.48568701862910613	1.442826657308605	0.091209711733052062	-1.5639191771762007	0.0017511896064223639	0.035283946297215651	1.181326353362766	-0.0030448898252789678	-0.091201084308342242	-0.0012544861135561937	-0.02511012565894211	0.024787869123765661	0.035415084644158136	-0.0034151610795332141	0	0	0	0	0	0	0	0	0	0	0	0.08701584837238148	-1.5686891890585135	0.033144728447250242	-0.38823159064452367	0.968663534169084
442	559	1.99	2.32	2022_09_22_17_03_28	0.50112592604889672	-0.044713626696783505	-0.00098878814053179474	0.0018700935821996108	-0.042973726441283146	0.47806765611921553	0.0019595395975622368	-0.01118520100097734	6.5966155826717549E-05	0.00043351012701004426	0.48327506320729197	0.014981861045866286	-0.000438821977481869	0.011004929076838683	-0.012571199398338362	0.48348963850904475	1.4447563231657941	0.089822525085526753	-1.5662568568866755	0.0014431544578674715	0.036673651276283033	1.2307816796981268	-0.0015702959363928753	-0.089818823203661788	-0.00081548209632736825	-0.028515755189097637	0.023060971443758981	0.036707254422828579	-0.0033226675346711776	0	0	0	0	0	0	0	0	0	0	0	0.08575444780964124	1.5700288101111362	0.03334010031328348	-0.425867634649226	0.96480667508283913
443	558	1.99	2.32	2022_09_22_17_03_31	0.50172922428550548	-0.044161029123574592	-0.00082229960827615261	0.0022579077510910934	-0.042867708570422609	0.47892253524584427	0.0017557272857950223	-0.010771087766215059	-0.00063909740662814894	0.00088650129614187062	0.48873301242186251	0.015764310241512248	-0.0004199677619621347	0.011614601149468237	-0.013065075188149797	0.47971635479370045	1.4414526569070341	0.08902135462246985	-1.5632657249151953	0.0019043547231351891	0.037831787455232448	1.2386802781947304	-0.00094001037260566206	-0.089011258017580253	-0.0013407180715159241	-0.029788386049204415	0.023321582249955661	0.037843463921243908	-0.0033464293373475624	0	0	0	0	0	0	0	0	0	0	0	0.08544942222518119	-1.5633425803232539	0.034842060473963717	-0.42205131915548971	0.956125996999372
444	557	1.99	2.32	2022_09_22_17_03_34	0.5050610043786683	-0.043228532165194192	-0.00059399498246747915	0.0025300583814815286	-0.042561409422202177	0.48278018090679864	0.00168355613938393	-0.012026146331581132	-0.00049333483649986038	0.00070544139708020792	0.49154401719679708	0.017834311278946659	-7.4486009645073438E-06	0.010987038524803915	-0.016120285600135655	0.48392134719412516	1.4265577995844283	0.087097536756495147	-1.5652343570174152	0.0025031562026008548	0.0421652865082914	1.2711624333961942	-0.0010064756887273327	-0.087092147999007122	-0.00096884775277880435	-0.034817936097832215	0.023782823890647904	0.042177296969321064	-0.0033211548898913466	0	0	0	0	0	0	0	0	0	0	0	0.084275499615513713	-1.5650010212458971	0.038625877372240089	-0.48627480399578193	0.95814434889791311
445	556	1.99	2.32	2022_09_22_17_03_37	0.50848510641098055	-0.043587110383032354	-0.00053800529058085726	0.0022944681335267825	-0.0418730845972519	0.48592233221526876	0.0011111410060883021	-0.011571017287089359	-0.0003733012947975872	0.001053977819993222	0.49505926776738551	0.017853595541114271	-0.00043044185132587958	0.010936610144253366	-0.016742555146058366	0.48824046753270295	1.411850390289412	0.086186922382604128	-1.5662013330024711	0.001829520240366132	0.042076995775840592	1.2806572165831167	-5.5389480666781748E-05	-0.086183282912384584	-0.00079204559774589955	-0.035189418484383513	0.023068992181086604	0.042077032232735657	-0.0030684213518686197	0	0	0	0	0	0	0	0	0	0	0	0.0823519667321491	-1.5663389120968418	0.039328712898156919	-0.49607960656474887	0.96018636805083735
446	555	1.99	2.32	2022_09_22_17_03_41	0.50622990990644245	-0.042311437176242285	-7.1956247618997857E-05	0.0022160848242842759	-0.040937467271582317	0.48374863010786517	0.0013883299200062673	-0.011580812923252476	-3.7137272345479522E-05	0.0012904509253145859	0.49257127665618372	0.020483172036314883	-0.00056660906880953558	0.011246786808161102	-0.016358686148757823	0.48481024980320075	1.4221071128763199	0.0843225379399013	1.5706202550435984	0.0016372207116210848	0.044449661426871838	1.2917014849067605	-0.00014365833239610073	-0.084322532711691239	2.9693633244302178E-05	-0.037702884553364305	0.023542831123703485	0.044449893573325967	-0.0029881471871231083	0	0	0	0	0	0	0	0	0	0	0	0.0808673753079267	-1.5703427415509483	0.039215130744392465	-0.48425054524555267	0.95768788117003933
447	554	1.99	2.32	2022_09_22_17_03_44	0.50354772420066274	-0.041656038380720441	-0.00022522976796027092	0.0022979294644386162	-0.039904777220926238	0.47977416809457718	0.0018398977526028323	-0.011015573057754744	-0.0001787269421255525	0.00083080828737150674	0.49049152568391308	0.020141020223927553	-0.00029327580306714844	0.011177095603151759	-0.018341902697923861	0.48250454261162329	1.4332237070222802	0.083167378635767564	-1.5691841663754178	0.0020230553387533697	0.045780326920414685	1.3070228575831635	-0.0010668548444247149	-0.083166946321925256	-0.000268157847417102	-0.039556243241455319	0.023046517167738503	0.045792756110536931	-0.0028160112459096579	0	0	0	0	0	0	0	0	0	0	0	0.079248054445231308	-1.5685569239025463	0.042655591774420624	-0.51175599980705222	0.9582101545142645
448	553	1.99	2.32	2022_09_22_17_03_47	0.50965661871685275	-0.041097710202919822	-0.00021449617488637608	0.002070700704778126	-0.038996965144713881	0.48720402801578883	0.0014713674868223634	-0.010926412312086197	8.5642788129106429E-05	0.00019616684937073998	0.49541298617602275	0.021840412334850241	-0.00032442117462156762	0.011093151910767679	-0.017883650239100411	0.48860670460747058	1.4080033268165375	0.080547811316056636	-1.5705552510663583	0.0017399614512777395	0.046227493533320556	1.3161408094285281	-0.0013380749565613606	-0.080547801953580855	-3.8836243085649394E-05	-0.040360329531140646	0.022539409009797257	0.04624685506023702	-0.00260247028590291	0	0	0	0	0	0	0	0	0	0	0	0.076516340128282859	1.5696982586487502	0.0412920856465364	-0.50779350525166878	0.95869785001050534
449	552	1.99	2.32	2022_09_22_17_03_53	0.51427783981725117	-0.0405132276165865	0.0001519182965556019	0.0023698779653678	-0.038364032985028024	0.49115176762765572	0.001451154144509444	-0.011147508001696994	0.00039596760636439034	0.00060485603213915036	0.50125671274772665	0.022107375782390429	2.5567222088910892E-05	0.011063186058382933	-0.018344052733217736	0.49338146611236317	1.3885671980669692	0.078642786014410618	1.5667226052906955	0.0023561803985219349	0.046495438031564036	1.3176824007537564	-0.00088700086565823713	-0.078640175842240229	0.00064073052831569452	-0.040663969540932848	0.022544785182411854	0.04650389799019744	-0.0024608369239503551	0	0	0	0	0	0	0	0	0	0	0	0.074601846346675479	1.5656358481423498	0.041654357505252433	-0.51405250737467845	0.95936754009794878
450	551	1.99	2.32	2022_09_22_17_03_56	0.50831523402260692	-0.039598627622716771	0.00049494615533634753	0.0021749905313661255	-0.037116933745990538	0.48361099664782653	0.0019246711767373747	-0.011038498736036415	0.00038210794913293351	0.0003881229863781175	0.49706835397222349	0.022489132561861216	-0.00026538048079594332	0.010510857350080999	-0.019818259038577708	0.48762244267183047	1.4120203152102671	0.077531788371404009	1.5644032253657789	0.0018660573356034523	0.048344291929532095	1.33253045437754	-0.0015924459154573398	-0.077525450738643753	0.00099131016251196072	-0.042958310099140612	0.022175530559467926	0.048370512155253009	-0.0023075728167972986	0	0	0	0	0	0	0	0	0	0	0	0.073023387957080035	1.5656491552386447	0.044132151906772506	-0.54157747273020107	0.95929142003669288
451	550	1.99	2.32	2022_09_22_17_03_59	0.5056828736166874	-0.037350420175776264	0.000575558727787223	0.0019242719933895318	-0.035823408385581706	0.48217708680775229	0.0017404232944785093	-0.010108171480182126	0.00064694096363768379	0.00031495523768524845	0.49360647232258936	0.023524836573126848	-0.00047854274398490622	0.010421898759718488	-0.021298432498425474	0.48272885526992504	1.4242790881789114	0.074250894315164434	1.5618189354492358	0.001458452778235791	0.0505790749932818	1.3538970816128919	-0.0014918478128962012	-0.074238926349558254	0.0013330870438881329	-0.045894224399049915	0.021259421299406885	0.050601071501232733	-0.0022571286657140795	0	0	0	0	0	0	0	0	0	0	0	0.0708531994785851	1.561767724034465	0.0468902249173146	-0.55786174513651421	0.95460787868374253
452	549	1.99	2.32	2022_09_22_17_04_02	0.51313672632830332	-0.037164408110426074	0.00080372371150347485	0.0020150451602781077	-0.034588759183183736	0.48997781087313758	0.0010282885707009919	-0.010557667659681939	0.00054788122161756421	0.00079430698458806163	0.501874351987392	0.023342501253855424	-3.226115670881145E-05	0.010925629704318868	-0.019363125806434234	0.49088827473744528	1.3921860489523321	0.071691568622700971	1.5609202185426716	0.001953824666260835	0.048257423351218159	1.3353510121293999	-0.00029716640718717815	-0.071677583842603573	0.0014159753069803386	-0.043005306452924219	0.021893435668911585	0.048258338309273105	-0.0019551248794585766	0	0	0	0	0	0	0	0	0	0	0	0.067414972107787588	1.5628770573546784	0.043327358960778078	-0.52853951670677424	0.95664225449218088
453	548	1.99	2.32	2022_09_22_17_04_06	0.51645448509984437	-0.036009412575220535	0.00094235128656173443	0.0019346935177519671	-0.034072731258810676	0.49321936028679941	0.0014306831782909051	-0.010718092636615344	0.000974950977901383	0.0012902250964002603	0.50528531427812073	0.02387304720424074	2.4040128210580285E-05	0.010246192843716896	-0.019484066127809407	0.49485139113280707	1.3781149941454531	0.069574575088861	1.5565095683873851	0.0018981716243064053	0.0482681984196509	1.3430594757298691	-0.00017568688116263763	-0.069546175084188561	0.0019877197878342312	-0.043347388481330976	0.021232590292457595	0.048268518151679388	-0.0019233701665591397	0	0	0	0	0	0	0	0	0	0	0	0.066001318458657823	1.5564933197869124	0.042625119683860159	-0.54333162464175988	0.95817038172713154
454	547	1.99	2.32	2022_09_22_17_04_09	0.51174923325121224	-0.034630843503391573	0.00094803393040145307	0.0018328528855188369	-0.032345018582447968	0.48914516471724839	0.0011627566140632495	-0.010657360600067755	0.000991926938904216	0.0007788200643049193	0.50118693410999871	0.022773290285433231	-0.00029794474547546583	0.0099635112261038435	-0.021895472908745117	0.49043269927121697	1.3951411982963369	0.067070961302881746	1.5558237317504471	0.0014850593608627791	0.049703758594380983	1.3522346907452263	-0.00037907996649493058	-0.067040891801233793	0.0020081525310406273	-0.045030274707487009	0.021041339742914604	0.049705204154389095	-0.0017336263646034367	0	0	0	0	0	0	0	0	0	0	0	0.063234534908328782	1.5554675961461919	0.047007079552786178	-0.571875829997335	0.958345743198151
455	546	1.99	2.32	2022_09_22_17_04_15	0.508577911658022	-0.032845287268035761	0.00083733203360568094	0.0015478478493285591	-0.030820650639215658	0.48621541719842964	0.0012772921111198028	-0.010212943874558842	0.0010713688475008957	0.00054909830700095594	0.49687390860222491	0.022879974226760885	-4.9451442597987446E-05	0.0095241679273457731	-0.020590649556727032	0.48681458038248665	1.4091416485524564	0.064136296300874127	1.5554045955944935	0.0014655542409820453	0.048612659853564312	1.3555196649762633	-0.0007409157662373163	-0.064105910232036309	0.0019740254597199105	-0.044176022830363024	0.020289645263769106	0.048618305752165025	-0.0016067060852224728	0	0	0	0	0	0	0	0	0	0	0	0.060638233491738955	1.5534226243145111	0.044608036026415096	-0.56877822552211865	0.95720747838893661
456	545	1.99	2.32	2022_09_22_17_04_21	0.51133083905844379	-0.031391391918246768	0.0010600251695656866	0.0019396002279019121	-0.029776888004871205	0.48871621618128824	0.00084815084784790841	-0.0094643329093432038	0.0012080237686174175	0.00091601564107941444	0.49947722268719408	0.023193271799981503	0.00013440254422903553	0.009637861242609836	-0.019960807422053667	0.49144131925524576	1.3964058313680368	0.061307681693105194	1.5518888017430275	0.0020587641329258611	0.047695726466736921	1.3603692289001503	3.7814044762683849E-05	-0.061263852597899619	0.0023178005621565748	-0.043533811682759924	0.019485624536046672	0.0476957414565679	-0.0015058934211167759	0	0	0	0	0	0	0	0	0	0	0	0.058281996542588171	1.5505228570327692	0.043349212120908975	-0.5604856638437099	0.96110244428084513
457	544	1.99	2.32	2022_09_22_17_04_26	0.51010048742986158	-0.030326290896091148	0.0010070478178320073	0.0018489468908597219	-0.029001195557402316	0.4868450605237758	0.00065664920465655476	-0.010287602846170302	0.0011700693481072543	0.00082530372116212892	0.49791359469480545	0.023136111496223577	5.3120733903073892E-05	0.0091477937137584477	-0.019627865552841083	0.49085671942619286	1.4015974098057464	0.059642034750962879	1.552149440356259	0.0018534860276547766	0.047579018220983642	1.3553958128478565	0.00016616443471559978	-0.059600563726611752	0.0022237609370513315	-0.043231796262514957	0.019868939749999023	0.047579308375511907	-0.00144966338521825	0	0	0	0	0	0	0	0	0	0	0	0.0569001407059573	1.5506344838186748	0.042452248228831757	-0.56733308661077753	0.9622745547634578
458	543	1.99	2.32	2022_09_22_17_04_29	0.50352059678007444	-0.029579466805746489	0.00090166083998004416	0.0015014061305284822	-0.027114194666241587	0.48069212192023042	0.0013148577609347768	-0.0086196333489639322	0.0013438574949692461	0.001277113103806732	0.49211008445551757	0.022082793128672763	-2.7293401025858149E-05	0.0088000226699568741	-0.019393878712197606	0.48618995164440809	1.4250425584097086	0.057735482714710878	1.5504508439321159	0.0014792047816823135	0.046068810446457879	1.3696248588290512	-5.2800401031982995E-05	-0.057687691411289127	0.0023486642877510559	-0.042390035554469171	0.018039406355046889	0.046068840704254932	-0.0012201766525592719	0	0	0	0	0	0	0	0	0	0	0	0.053915325678686329	1.5460351501363712	0.0422962180198316	-0.57241306553480886	0.96558106014631229
459	542	1.99	2.32	2022_09_22_17_04_35	0.49438103541080453	-0.027240090349595111	0.00093278107258968756	0.00163572276914615	-0.025968530431352551	0.47266878759904735	0.00084231849406219848	-0.0084802279129253776	0.0012904485293326951	0.001059375215818279	0.48204807141367562	0.020942712883374529	0.00016545179299774649	0.0089042791819566019	-0.018760948761022772	0.47846685856360949	1.4608475572854478	0.055146445566328944	1.5495062998290115	0.0018575051373002872	0.04518979257610866	1.3624991290151729	0.00020784469928862321	-0.05509646118439987	0.002347429137588574	-0.041324814158024109	0.018285980637540215	0.045190270551201041	-0.0012361601106716327	0	0	0	0	0	0	0	0	0	0	0	0.0525921744332284	1.545970357063349	0.042005627564334506	-0.56382996145858577	0.9678098961988475
460	541	1.99	2.32	2022_09_22_17_04_40	0.49863953040667891	-0.026274735575175841	0.0010606292039262509	0.001457845224943804	-0.025001674023945451	0.47655509978503474	0.00078301204814903958	-0.0091164429392391663	0.0013614576615208023	0.00078348670693137717	0.48592590935607394	0.019244768875543307	1.78959162409293E-05	0.00898775885613744	-0.018381109505279793	0.48249268586498928	1.4442230025779996	0.052707532852935647	1.5468951384658405	0.0014937838138877175	0.043187836660667965	1.3445943834570928	3.4738463843624837E-06	-0.05264732419168465	0.0025185858927078125	-0.0388430925188816	0.018878649289558305	0.0431878368003787	-0.0011236540220525382	0	0	0	0	0	0	0	0	0	0	0	0.05021406028748971	1.5435958614428906	0.041033281283682027	-0.55800694210855017	0.96761820201354543
461	540	1.99	2.32	2022_09_22_17_04_44	0.4985526158136051	-0.025491675618077553	0.0011656596380248696	0.0015112073696301148	-0.02421889684832056	0.47633975284908031	0.0003603555090374562	-0.0086133597742758	0.0014095358184615151	0.0012221724182895361	0.48580022715577459	0.018806366476918992	-0.00026984297434070231	0.009329821550310707	-0.018914145443767513	0.48089941896417121	1.4462321569415526	0.051127398722919812	1.5445634883369226	0.001280167675521017	0.043275978076043546	1.3469010733468831	0.00088975124606636784	-0.05105704701607143	0.002681203120073819	-0.039009224432377324	0.018737414112481414	0.043285123723030734	-0.0010520256774414344	0	0	0	0	0	0	0	0	0	0	0	0.048660620324410792	1.5417291982598658	0.042302568419057253	-0.55627272678341655	0.96459110575395335
462	539	1.99	2.32	2022_09_22_17_04_47	0.49065982007634051	-0.023569071010577664	0.0012388600147519775	0.001553015249238151	-0.023270654438365616	0.46860375528538728	0.00046361125603235667	-0.0087236627921891824	0.0014869833519864126	0.00097600414272030177	0.47874951788877557	0.017739324300525373	0.00015326450847728671	0.00834765058887851	-0.015333648818235318	0.47342336919949751	1.4776086192120459	0.048969222018025782	1.5415522793811163	0.001759217088889787	0.039171808802615081	1.3303586323009498	0.00053093945435893223	-0.04888548753366443	0.002862483824695007	-0.034729347542127913	0.018119134200251574	0.039175406846296154	-0.0010562697221620791	0	0	0	0	0	0	0	0	0	0	0	0.047523994911443837	1.538889952126516	0.035581960725100024	-0.53613104595117611	0.964870873522594
463	538	1.99	2.32	2022_09_22_17_04_50	0.48317821688174284	-0.022926839587557514	0.0014447424794782476	0.0010315289653067272	-0.021362491458549033	0.46127579762036569	0.00051387160974940532	-0.0081947938671545831	0.0013600919475120169	0.0011557561608369885	0.47209323713166879	0.017433946748641412	0.00029737648670529788	0.0069538474248715893	-0.014997884907986963	0.46730450948114838	1.5066223678613191	0.047035053791070425	1.5390856291759503	0.0013491152380900912	0.038191074395259685	1.349845926476767	0.00068949439598810528	-0.04694049157145179	0.0029810293791493921	-0.03452245518934173	0.016332735568916557	0.0381972978885465	-0.0008455127451662581	0	0	0	0	0	0	0	0	0	0	0	0.044301964798539387	1.5390055900947177	0.034214212334353865	-0.568322466678091	0.96714730332207932
464	537	1.99	2.32	2022_09_22_17_04_53	0.48427476556912458	-0.022104258990322707	0.00131246740041105	0.0012457982216999269	-0.0212070739917349	0.4626181826573591	0.00029080794947779638	-0.0078527063214833357	0.0014605701727102819	0.0013168753113009355	0.47234032999478381	0.016153091536523233	0.00020905897640968905	0.0069526874556398947	-0.014997659393782135	0.46900881252069826	1.5019532191672433	0.045881347660674594	1.538654601461434	0.0014985865734488809	0.036712440089228221	1.3468161931199341	0.0011082608153618809	-0.0457865811320812	0.0029473804293025287	-0.033090113276684534	0.015901184252795686	0.036729164152482945	-0.000867908314924402	0	0	0	0	0	0	0	0	0	0	0	0.043895143992297582	1.5364147001439643	0.034135310753060706	-0.56835142750597778	0.96847667040737584
465	536	1.99	2.32	2022_09_22_17_04_59	0.4834623874462004	-0.021758234191307641	0.0012765879882391288	0.0011167256430316633	-0.020794975320162678	0.46162804711865424	0.00031075574304200381	-0.0074626937834774377	0.0012719512791130438	0.00059330548284971466	0.472832640696538	0.014789908250659097	8.2729688236892078E-05	0.0071498886420637295	-0.013186718757596831	0.46686013130291759	1.5057122935569345	0.045150220233509925	1.5409268086553	0.0012449530955530403	0.033670602885895171	1.3276797106806608	0.00029481232023643924	-0.045069679210701791	0.00269562663937051	-0.029768157564783109	0.0157342395398665	0.0336718935167569	-0.00083103775849106484	0	0	0	0	0	0	0	0	0	0	0	0.043092988841421466	1.5402512418743728	0.031026919621842584	-0.53697920098684182	0.96565967369047856
466	535	1.99	2.32	2022_09_22_17_05_04	0.47962515504057268	-0.020067735322377798	0.00099829977355795534	0.0011755703899115353	-0.01943623151082273	0.45852143865747885	0.00062076429512207293	-0.0070536231289173431	0.0013938404713975444	0.0014499066312061062	0.4680771199765193	0.014414444006172334	9.5956063680180311E-05	0.0072066986777721493	-0.013343816460816031	0.46390072573748137	1.5211835221767873	0.042227541241957031	1.5402156726997955	0.0013514291514346364	0.03356819519661	1.3312631069389074	0.000892926953193751	-0.042148585458678139	0.0025810817836108913	-0.0297892769345751	0.015473290163145741	0.033580069197389255	-0.00075427395280462163	0	0	0	0	0	0	0	0	0	0	0	0.040627864932375489	1.5350008489177258	0.031619590951172075	-0.53780142540234555	0.96721516972611421
467	534	1.99	2.32	2022_09_22_17_05_10	0.47623442879066968	-0.020417876300169797	0.001182152006960448	0.00073933521179858326	-0.018935243851016945	0.45448727383324439	0.00029871702317504131	-0.0069752481352797638	0.0013546673213705681	0.0013431407502755479	0.46516933267009086	0.012532955266687684	-0.00011343284249591016	0.0070675505136776106	-0.010862644726661333	0.46092665311237185	1.5356135332378367	0.042409536405299215	1.5384961105762012	0.00065834840494000352	0.029564893820673045	1.2978598212074628	0.0011268458271203267	-0.04232107510052336	0.00273776924671549	-0.025268357301412598	0.015349041205098772	0.029586360508615617	-0.00067990233004450054	0	0	0	0	0	0	0	0	0	0	0	0.039861964478928813	1.5350861131397418	0.027212331378669553	-0.4969895645962969	0.96785663792269327
468	533	1.99	2.32	2022_09_22_17_05_13	0.47910072224208039	-0.020248768387378557	0.0010809393435902951	0.00091103664446358693	-0.018554067336057151	0.45746002237252209	0.00029878906960836577	-0.0067637842698634572	0.0013822891924160916	0.0010030122656396285	0.46752864489189822	0.010897308010940814	0.00010863243337638037	0.0068925306647332615	-0.010561983579860882	0.46352553040153982	1.5240360896589471	0.041550901325358221	1.5390508881448894	0.0010751578312612744	0.027412279686998036	1.2849170414288389	0.0007660695900480449	-0.04146718171189763	0.002636331129072739	-0.023052375591416326	0.014833106796301239	0.027422981972334837	-0.00063328248421287876	0	0	0	0	0	0	0	0	0	0	0	0.038834186447476937	1.5336147142974377	0.026324312869572271	-0.49630505265952529	0.96749077778957981
469	532	1.99	2.32	2022_09_22_17_05_17	0.48013997551064597	-0.02023664830540025	0.00099675949322685069	0.00094235786068253881	-0.018883054943997946	0.457447811631955	0.0004562913960328994	-0.0064714967140597213	0.0012639135993591808	0.0012393531047200702	0.4690579489249832	0.010732227749279802	0.00014289497451265852	0.0067206889851833479	-0.008329925737843618	0.46499537715269357	1.5198314282922476	0.041831730296927112	1.5418176879086434	0.0011441002583007607	0.02493092358199972	1.2651522064179597	0.00083176818079185011	-0.04176149260705686	0.0024230961321385462	-0.020416166343456152	0.014308427673502003	0.024944794826939096	-0.00066911290069674877	0	0	0	0	0	0	0	0	0	0	0	0.039416228338413857	1.5373792985881649	0.02229152455153258	-0.445957573503057	0.96845795157579706
470	531	1.99	2.32	2022_09_22_17_05_20	0.47651450011899632	-0.019938653975064381	0.000910932160837218	0.00091324601481249134	-0.018440356893187775	0.45409183117774776	-0.0002057358336724623	-0.0062918682438865134	0.0011582436599911169	0.001137502057774838	0.46618450211743345	0.0093768216403503565	0.00033359521366716567	0.0060730068662024662	-0.0076112617638096876	0.46240839517862842	1.5331931644411252	0.0413340515135723	1.5439709985101939	0.0013135793326629125	0.022735370855137157	1.2530857515969058	0.0014565689319591616	-0.041274577960071154	0.0022165353019198623	-0.018297922280341085	0.013493818145477485	0.022781981497977052	-0.00063879561485059952	0	0	0	0	0	0	0	0	0	0	0	0.038774677113930449	1.5394323970808657	0.020434178268674757	-0.4486693507890982	0.9703973227743431
471	530	1.99	2.32	2022_09_22_17_05_26	0.47551275721511066	-0.018829970373480109	0.00094257107441412678	0.00082243726096480041	-0.018030486249747527	0.453590512790258	0.00073035634871247	-0.0063914382126184343	0.00099239674324589	0.0010518206731642762	0.46417561164767934	0.0089487017583596163	0.00013367879312307492	0.0062519530564259778	-0.0070272810859638678	0.46018908277804915	1.5393150355288774	0.039761301163533574	1.5443732598182181	0.0010117200566794114	0.022152450620098643	1.2332581326280028	0.00033909146063854437	-0.039705793114812232	0.002100253161155973	-0.017293514689036237	0.013844328014605715	0.022155045734427784	-0.00064629378479724947	0	0	0	0	0	0	0	0	0	0	0	0.037975377207204848	1.5433040998306571	0.019780390012209308	-0.42185922723324859	0.96777441991923374
472	529	1.99	2.32	2022_09_22_17_05_29	0.47619099250006724	-0.018903750511922647	0.00091650048144816909	0.00049052577285089137	-0.017966721833170361	0.45345186245639385	2.5761722161850606E-06	-0.0059423407278569179	0.00094355052634761938	0.0010722407615281597	0.46491000526343956	0.0070557874558409049	-0.00021544059868093191	0.006187725917345439	-0.006240229615531433	0.46248117884640261	1.5355305592534032	0.039743895478324923	1.5455920680370427	0.00029137673906049535	0.019520926607575612	1.1980233382516798	0.0011590602185996125	-0.0396934111802306	0.0020025824999636908	-0.014342369045049125	0.013242470532116359	0.01955530608834067	-0.0006318251391313767	0	0	0	0	0	0	0	0	0	0	0	0.037782068694332496	1.5445621441347643	0.018454717105392961	-0.3948113915510979	0.971209422543492
473	528	1.99	2.32	2022_09_22_17_05_32	0.47736430044039913	-0.019485021901128375	0.00083167573470000942	0.00073575112507184143	-0.018000527769359433	0.454792468532452	-9.0830870219001767E-05	-0.0063765057226678511	0.000992790385114405	0.00108381529777532	0.46625032833189378	0.0056179407943992721	-3.531736827382272E-05	0.0060472494905532718	-0.0059044546525026135	0.46326028746052467	1.5305860093749408	0.040294767517943614	1.5464922078031469	0.00072876780362476608	0.018353951425839357	1.1563566712428899	0.0012852005190207353	-0.040247173441603515	0.0019578864335319498	-0.012401807698892511	0.013530066472185607	0.018398893263350428	-0.000604314752237346	0	0	0	0	0	0	0	0	0	0	0	0.037765465178026238	1.543247535575287	0.017704998470751122	-0.38672553840993767	0.97045440355120272
474	527	1.99	2.32	2022_09_22_17_05_35	0.47563441316204347	-0.019607954812897892	0.00082628975441626428	0.00048029978587740244	-0.017841121444198818	0.45336075052562225	-5.8773215767176642E-05	-0.0061681880744116737	0.00087879408021994019	0.0012883827198944765	0.46438659590642528	0.0043156809532241582	-0.00017893268821585144	0.0055742431872191816	-0.0042335936387487751	0.4607849529821243	1.5387055559621283	0.040386309300221614	1.5479853412664189	0.0002972764360159502	0.015827226014878733	1.0974401539304557	0.0014739352677163545	-0.040344287279529892	0.0018418639471820724	-0.0092487055212841333	0.012843773958872937	0.015895709122259134	-0.0005831005733523282	0	0	0	0	0	0	0	0	0	0	0	0.037555633211702827	1.5461878849925554	0.014716510261017855	-0.32477421150622771	0.96877967664030207
475	526	1.99	2.32	2022_09_22_17_05_39	0.47578421489921446	-0.019657088282338756	0.00074995369550281347	0.00065537944025298748	-0.018101378056710606	0.45323232571676553	-0.00020375434815939902	-0.005624294548954357	0.00087262349993855258	0.000852366712849071	0.46386755490400988	0.0034833839225804639	0.00016155284979625344	0.0060733255104225082	-0.002790804090473835	0.461120734756329	1.53891915490807	0.040713013023659664	1.5494040984086535	0.00087159796630932184	0.014480635003389123	1.0292861416909618	0.0011498128620825989	-0.040675755924001106	0.0017413527717755166	-0.0067865288539197249	0.012791865236012038	0.01452621284847461	-0.00061131181385868532	0	0	0	0	0	0	0	0	0	0	0	0.038089534737596832	1.5467111865754182	0.014048073143847949	-0.2153705388905571	0.96918039799619737
476	525	1.99	2.32	2022_09_22_17_05_44	0.48175999370892747	-0.020422528153254935	0.00066976222451618815	0.00065646019380539414	-0.018549682100614008	0.45929050338965771	-5.6353642857231261E-05	-0.00568428267309985	0.00079049371431908248	0.00130844824558973	0.47071242319446305	0.0018048992173927011	0.00017054835341243386	0.0059718318834997668	-0.0016945294855363479	0.46782522375818153	1.5115472527546738	0.041476552711049934	1.5519807600482889	0.00086560418066121241	0.0131154471624064	0.92984055408705091	0.0014712038544731367	-0.041447188657566872	0.0015604413403148903	-0.0037363731288908206	0.012571971607968923	0.013197704158348552	-0.00061207295544562829	0	0	0	0	0	0	0	0	0	0	0	0.03853893666286614	1.5495017377638227	0.012885238932268669	-0.13824305958630886	0.97107528617420824
477	524	1.99	2.32	2022_09_22_17_05_50	0.49021165739992734	-0.020712925787401533	0.000763516210421261	0.0003054440284860875	-0.019590765487029076	0.46747139263989279	-0.00014587756083806245	-0.00606844482476162	0.0006587808826124911	0.0016313413456655189	0.4798848478272672	0.0013556412926852605	0.0001421116397875323	0.005491191960897048	-0.0004674964060975824	0.47519917072668255	1.476593174675807	0.042144067881833405	1.5530175199389336	0.00044323324499835192	0.012416132338301826	0.86299004619483211	0.0018705391393894957	-0.042117428391376714	0.0014982267271134112	-0.0019190580151791095	0.012266929468151399	0.012556243821868559	-0.00070373648774094979	0	0	0	0	0	0	0	0	0	0	0	0.039986480352294893	1.5539891035471516	0.011242197655062425	-0.042465443884321621	0.96937550046673571
478	523	1.99	2.32	2022_09_22_17_05_53	0.48585076143505523	-0.020255592438920406	0.00060215419076420178	0.00035119955629081643	-0.018803167040403392	0.46355766978383034	-0.000396460339526462	-0.0057474183310281162	0.00055325083563180131	0.0015283799406821681	0.47379784200619712	0.00055961995142837621	5.4759329085145827E-05	0.0051688081995260359	0.00057421057881388356	0.47087529185288879	1.4961858280011589	0.041189763950072879	1.555893380311038	0.00040235685685418714	0.011681159914302713	0.78506439839667952	0.0020474799681542244	-0.041171468991499677	0.0012275159244195828	7.7975241164638049E-06	0.011681157311761973	0.011859244122772132	-0.00064159253276377544	0	0	0	0	0	0	0	0	0	0	0	0.038718277297624726	1.5560889303717802	0.010704121021195086	0.055318917205654267	0.96917681154201862
479	522	1.99	2.32	2022_09_22_17_05_56	0.48378539530100045	-0.021092082090229638	0.00060552765626183244	0.00045945040256030039	-0.019366760093444645	0.46144761962553715	0.00013563540835121943	-0.0057894896427861872	0.00060980720469282906	0.0013797174942658643	0.47131552198601984	-0.00091630853820028762	-0.00038132418452962888	0.0053238354533062067	0.00039769900671606315	0.46963225656016278	1.5046117965131869	0.042861342415269552	1.5555568977822849	6.0934797825538663E-05	0.012003552572188958	0.72750243139081716	0.0013387845522481868	-0.042841435703206643	0.0013061625193658026	0.0013868051020643896	0.011923172646665498	0.012077980726538793	-0.00067456870158402	0	0	0	0	0	0	0	0	0	0	0	0.040051556946224628	1.5550578710522649	0.0110352011760343	0.0372815532658231	0.97074500619839521
480	521	1.99	2.32	2022_09_22_17_06_00	0.49568727041618105	-0.022449817749320769	0.00041918708316788535	0.00051780098288369133	-0.020718573512777262	0.47250738577430595	-0.00053525470806068353	-0.0060496949537413814	0.00050908145163264305	0.0013187327049101992	0.48334362589789537	-0.001802555130489283	-0.00020195280148017737	0.0059342886084817392	0.0016588507905519741	0.48100648968171839	1.4561144703047226	0.044637531636370562	1.5599911868215848	0.00030960546399937859	0.013059910025090235	0.64639552688681723	0.0019445556015258883	-0.044627109084632771	0.00096455447553255079	0.0035841363295827269	0.012558471906821214	0.013203883760124447	-0.00074027464426749793	0	0	0	0	0	0	0	0	0	0	0	0.041810286832539588	1.5585131684897251	0.012430786837749527	0.13628946485294052	0.97038297811816587
481	520	1.99	2.32	2022_09_22_17_06_03	0.50161296925353094	-0.023488033026628122	0.00042963025378205263	0.00046866516099230494	-0.021826987336839763	0.47812423684502109	-0.00022935607861582187	-0.0057332928374280731	0.00037034696206265471	0.0015620777680346826	0.49028716038036718	-0.0035413991206284311	-0.00041736936949694065	0.0056320900477542894	0.0019536959942862407	0.48693787353012674	1.4310826585875915	0.046305384383019857	1.5617734257790594	4.03340947774475E-05	0.013033088053047552	0.56269578969746725	0.0018597600341501244	-0.046297844890934116	0.00083557244702373121	0.0056149563666234416	0.011761532604189206	0.013165108870917585	-0.00081132574766672682	0	0	0	0	0	0	0	0	0	0	0	0.043519865631699121	1.5623134468060453	0.011884307022622673	0.1669492051004636	0.970744186010097
482	519	1.99	2.32	2022_09_22_17_06_06	0.48941571567523418	-0.023477980856666959	0.00020467946893488098	0.00033056019086662338	-0.021835896141921985	0.46605925500211903	-0.00057322289660722561	-0.0051569871643561537	0.00027208344916751997	0.0015431009040441227	0.47804438704694036	-0.0033622042422109749	-0.0003024627875733449	0.0055754243794649853	0.0041952130742160445	0.47609224820051421	1.4801179483882274	0.047475150174818452	1.5653810121845684	2.9077967386913623E-05	0.013860859084473815	0.48151876175423725	0.00224217563305673	-0.047472365724439636	0.000514175696249265	0.007914952924198821	0.011378793203470957	0.014041038641393793	-0.00085260786994515488	0	0	0	0	0	0	0	0	0	0	0	0.044619717977124738	1.5645664618193487	0.014256746694481823	0.32253277395023305	0.97277678863185268
483	518	1.99	2.32	2022_09_22_17_06_12	0.48154349318546519	-0.022956347507111733	0.00027244065854118186	0.00039187165950310254	-0.021475420692711949	0.45898803321477921	-0.0007120351192061678	-0.0054493009669354872	0.00034114541931400138	0.0011535592160554196	0.46978867143448189	-0.0049850565064413974	-0.00035923691660614534	0.005305203007923311	0.0054366856000266708	0.469278284007952	1.511747055285027	0.047292389594268583	1.5638960884439686	2.0785384425600617E-05	0.016030733813212766	0.40322689158180108	0.0020086653131012721	-0.047287886173288649	0.00065263680418718164	0.01109427086577575	0.011571585049027751	0.016156087488316574	-0.000861311678886038	0	0	0	0	0	0	0	0	0	0	0	0.0446026795910377	1.5628543001164836	0.0157747563030098	0.3988188633855993	0.97452938446665038
484	517	1.99	2.32	2022_09_22_17_06_17	0.48611024885433118	-0.023657140978715512	0.0001284505022984842	7.69592931949847E-05	-0.022376138598747798	0.46320865895884505	-0.00017352095854094514	-0.005459939308106166	5.3282753922885306E-05	0.0015039664340556263	0.47355223752901154	-0.0046072617234514434	-0.00032230882450589844	0.0048494431451201912	0.0052025922206925526	0.47144720256853362	1.4962315619014084	0.04853945641364666	1.5685076769138755	-0.00027943996619259065	0.015133039265364991	0.40784475734537329	0.0017833571302128697	-0.048538947923122577	0.00022217886645346189	0.01037167744386901	0.011019854101004123	0.015237757054795161	-0.00093246385762082475	0	0	0	0	0	0	0	0	0	0	0	0.0460311258416498	1.5696057135669026	0.01463093511398556	0.41025790820212815	0.96983596556469331
485	516	1.99	2.32	2022_09_22_17_06_20	0.47946004082615623	-0.024229744828821616	-3.8354331660567288E-05	0.000477695385238458	-0.022072696191360316	0.45677049903098249	-0.0003181735115516508	-0.0049962647125170222	0.0002418867422591162	0.0015612056073877497	0.46843773840322822	-0.0062271410612581351	-0.00016720252835576499	0.0047563024400209229	0.0043054726169050213	0.46517638057166988	1.5222838615768548	0.049508388890591171	1.5683334174097505	0.00030875018778074809	0.015449631690013248	0.37646178045417489	0.0020500565537925741	-0.049507788263691593	0.0002438683650903259	0.011273487051363582	0.010564071613719745	0.015585052172861325	-0.00087707994155942766	0	0	0	0	0	0	0	0	0	0	0	0.04603933518309368	1.5653172258733723	0.013380818071027412	0.3678442151328965	0.97020886197341027
486	515	1.99	2.32	2022_09_22_17_06_24	0.4704567011902086	-0.023953022748238906	-9.4259636674767767E-06	-9.9685352945200469E-05	-0.021910301120195708	0.44874720307819832	0.00017983988234140954	-0.0046291671588207231	-3.9633695862703978E-05	0.0011764636260818636	0.45872045340229534	-0.0058741398253600889	-0.0003375352309122801	0.0047991026511744568	0.005950272922851301	0.4555298530233674	1.5615849688913182	0.049944806657301916	-1.5706305742004294	-0.00047940019186323922	0.016600336587578212	0.33919859555652965	0.0010989044340344312	-0.04994480391294244	-1.6556962263963815E-05	0.012924682666165574	0.010417473436481948	0.01663666931137445	-0.00090635410380925552	0	0	0	0	0	0	0	0	0	0	0	0.046572483528386915	-1.5698918743089105	0.016248931038201093	0.4460416925017438	0.96827157923550078
487	514	1.99	2.32	2022_09_22_17_06_27	0.46054067485477157	-0.024005220687256541	-0.00022289474727248902	9.9788148541852511E-05	-0.022423331051021889	0.43828031788706773	3.3459283174491959E-05	-0.0047252476064160364	2.1592306126490635E-05	0.0011182984660308866	0.44905641587498951	-0.0063766358663509071	-0.00037970195657395186	0.00462874259071496	0.0066817659096940945	0.4475282314595615	1.6036102899458293	0.051712444086155107	-1.568953865461822	-0.00032270777537260606	0.017974224191802855	0.31346442082609594	0.0012277642462381986	-0.051712092993832226	-0.00019055592608550377	0.014556120828271606	0.010544765608108533	0.018016107802228867	-0.0010215002358586549	0	0	0	0	0	0	0	0	0	0	0	0.048689166172196027	1.5703148573066317	0.017649738718103415	0.48247892835392442	0.97174528960050388
488	513	1.99	2.32	2022_09_22_17_06_32	0.45831812769404245	-0.023778248868542826	-0.00017708017384593106	0.00016889142612035843	-0.022242754319290056	0.43740143468745568	-0.00021633747693982556	-0.0045006458519855847	3.6350051872035241E-05	0.0016199964399387914	0.44612954323066706	-0.0074724313351073974	-0.00043621063858237418	0.0038801971263167892	0.00632686335750223	0.44395875280296665	1.6142885006945988	0.051434903020155506	-1.5696302541035874	-0.00032494907665041458	0.018167591837449343	0.27473713143036155	0.0020866594079892468	-0.051434763145518245	-0.00011995356284785971	0.015493307790655761	0.0094878241381341766	0.018287032035218455	-0.0010220317570430266	0	0	0	0	0	0	0	0	0	0	0	0.048531320664925749	1.5699792063297402	0.01619385152264512	0.51033129913886011	0.96866941536150275
489	512	1.99	2.32	2022_09_22_17_06_36	0.45855367226112531	-0.024407935423105147	-0.00014646448983931325	-5.7680618777451983E-05	-0.023343696081886595	0.4370282314845505	5.7112909127869706E-06	-0.004432139657827289	-2.3379173885563826E-06	0.00092339534218334018	0.44724403083146919	-0.007555393074497198	-0.00051209998764784818	0.0043103932011234174	0.0071477035307182211	0.44571751886934874	1.6113176320999876	0.053380818533504806	-1.5694970731997102	-0.00064175685684528011	0.019201172250812113	0.27054558739199852	0.0010438314988198264	-0.053380638313567333	-0.00013871028468631817	0.016458230237049429	0.0098899784261457825	0.019229524175165789	-0.0011603005491494472	0	0	0	0	0	0	0	0	0	0	0	0.05090722768362644	-1.5707462508049477	0.018202460477276639	0.514070107231058	0.97200730433913751
490	511	1.99	2.32	2022_09_22_17_06_39	0.44966287643574471	-0.024321611747961075	-0.00029172398764098573	0.00022351104787798085	-0.023116475932760193	0.42826288667351287	4.4029284639477768E-05	-0.0041870583273542743	-0.00020427099489355919	0.0012671202021531096	0.43806190937891326	-0.0081253977944415277	-0.00064135635573448846	0.0040141885543828358	0.0069845224730161245	0.43684538956903007	1.6516923373729211	0.0541027704174957	-1.565939579394243	-0.00048515351182701647	0.019677884955335904	0.25044096633984059	0.0014196846078580701	-0.054100218085773782	-0.00052551871514035773	0.017260641752841477	0.0094493069902242335	0.019729030911355586	-0.0011720555591091409	0	0	0	0	0	0	0	0	0	0	0	0.051410466945081446	-1.5663781430096135	0.01791538557006048	0.52458389302793218	0.97149534120247483
491	510	1.99	2.32	2022_09_22_17_06_44	0.44567936621129517	-0.025340200889234225	-0.00038688344709171183	9.1717898654171141E-05	-0.023819429985499466	0.4231733302588136	7.4842330305713715E-05	-0.0043540175406073687	-0.00025075554816562749	0.0012874563095978792	0.43349555694828934	-0.0080011507735094443	-0.00047508822339192814	0.0047617098005681546	0.0076541902208497777	0.43403009105257867	1.6707064621627623	0.056657720667604494	-1.5647507611095155	-0.00043409593096867239	0.020925594561390017	0.26592417760308895	0.0014269801473730469	-0.056653579167354411	-0.00068503925187075366	0.018035167128138227	0.010611939238791267	0.020974193192794619	-0.0012390950134392167	0	0	0	0	0	0	0	0	0	0	0	0.053448177436438052	-1.5655328447217989	0.020226337006324743	0.50714076893336235	0.973861757932061
492	509	1.99	2.32	2022_09_22_17_06_50	0.4500594719333903	-0.025854576558778979	-0.00035359451102711954	0.00011316571089089314	-0.02476119588687347	0.4275720906322299	4.2151648098469555E-05	-0.0040558257123268892	-0.00043090944512476305	0.001558677960171731	0.43825407262717531	-0.0080338729094201859	-0.00059221077391845072	0.0043681404542456684	0.0074776438930717207	0.43849820661606242	1.6501455388075135	0.0577571154247379	-1.5635561915754093	-0.00053544871191604727	0.020165702768801776	0.2508371388832788	0.0017563523391707888	-0.057751060325617457	-0.00083630942443008735	0.0176808574628602	0.009697569156117445	0.020242043911101723	-0.0013526304699404915	0	0	0	0	0	0	0	0	0	0	0	0.055025939063660011	-1.5620958998331773	0.019241928277708712	0.52105265647510279	0.97431169425751141
493	508	1.99	2.32	2022_09_22_17_06_53	0.45152263850318658	-0.026372483932354553	-0.00038138187320769726	-6.1295039536435922E-05	-0.024429982182878996	0.43073831224236797	-3.6933955786195659E-05	-0.0047763710261197519	-0.00035983181289264173	0.0012462616232470742	0.43884486854754556	-0.0082704777850671971	-0.00062760557906648524	0.0043523813037762626	0.0074840054867307349	0.43828640731622409	1.6443820899288204	0.057662830573196051	-1.5638786315796256	-0.00080143813576837226	0.020788332075680468	0.26429790572952022	0.0014769367119780825	-0.057657311808560333	-0.00079776232272683162	0.017951059102485494	0.010483998644975024	0.0208407315740104	-0.0012512908118712252	0	0	0	0	0	0	0	0	0	0	0	0.054111643484223849	-1.5634323059749373	0.019174171426901882	0.5220238492642989	0.97068534319598887
494	507	1.99	2.32	2022_09_22_17_06_57	0.45462648204316264	-0.026892498885688058	-0.00037450821676094964	-0.00015410905708128248	-0.025648201960335421	0.43275600204116643	-1.28177244782343E-05	-0.004327790262129037	-0.00024972583374159238	0.0015786886645782997	0.44143095946085742	-0.0087138852444778678	-0.00074280106487465585	0.0043374650938458933	0.0062911732586530223	0.44083518662429538	1.6329059306976874	0.059294095367279843	-1.5653164286075829	-0.0010119290829974678	0.019667733373430321	0.26364933611954272	0.0018396146109756974	-0.059290534284450039	-0.000649838201810135	0.016996255946368544	0.0098968186733857412	0.019753579877208591	-0.001418049115991914	0	0	0	0	0	0	0	0	0	0	0	0.056418661654594457	-1.565928189387958	0.016808295418927179	0.48359217866011922	0.969664557689453
495	506	1.99	2.32	2022_09_22_17_07_00	0.45930752000083036	-0.028078647893256342	-0.00051807453350513827	0.00012806440264321629	-0.026431834935249875	0.4378892069508874	0.00013935310353219616	-0.0046025535948099154	-0.00044559312575762576	0.001433138701420265	0.44748565776520571	-0.0086999715991031984	-0.00081425280589548881	0.00421958098324903	0.0080544775341954249	0.44588046614280236	1.6094446138125926	0.060853750298040341	-1.562430822820267	-0.00078268772560123763	0.021217096605018481	0.24392232878941994	0.0014636350512295955	-0.060845233204192675	-0.0010180970796805772	0.018742019771986196	0.0099449425947646976	0.021267520210637502	-0.0014512748528482881	0	0	0	0	0	0	0	0	0	0	0	0.057555318530624282	-1.5623680258144259	0.019796813482942786	0.54411380247864627	0.97076674499471782
496	505	1.99	2.32	2022_09_22_17_07_03	0.45545647555856122	-0.028610261706654806	-0.00051069841451175475	-0.00023673025851435258	-0.026975731318130681	0.4336826201152586	-0.00016433439369362284	-0.0045409245920439824	-0.00056636692854794611	0.0014230628519182023	0.44322665342131634	-0.009282456083805634	-0.00072896605816579244	0.0041485992592427377	0.0085271295971285771	0.44177415211898641	1.6279711445076839	0.062621582489716054	-1.5615416603179297	-0.0011011206753572353	0.022419903543490757	0.2288169082754791	0.0018085364584021692	-0.062610855862711173	-0.00115901753874502	0.020112905575516829	0.0099057106867590991	0.022492729470226579	-0.001537838584465984	0	0	0	0	0	0	0	0	0	0	0	0.059240954225098119	-1.5603001566593988	0.020820351908641038	0.5589963180753682	0.96995909779788481
497	504	1.99	2.32	2022_09_22_17_07_07	0.45519852064450067	-0.029179661833402582	-0.00052441877925900055	-0.00041930709051876913	-0.028121917028971068	0.43220964785549582	-5.3647881217584685E-05	-0.0042963293557876829	-0.00047265317008512786	0.00080238377620363462	0.44315339104410351	-0.00938574330316689	-0.00077526588702662047	0.004503464364153973	0.00844291874764226	0.44211976156967531	1.6297784495424783	0.064684564061374961	-1.5624093242049308	-0.0013329129012140633	0.02250343547584539	0.23162920090187111	0.000987583283298969	-0.064675464215798048	-0.0010849683318643099	0.020131599975765462	0.010056007688506251	0.022525095537133433	-0.001720062807093078	0	0	0	0	0	0	0	0	0	0	0	0.061788181380188142	-1.5623934737579097	0.0210214030063311	0.54039301904502057	0.971268010589517
498	503	1.99	2.32	2022_09_22_17_07_10	0.45942023911833407	-0.029876282074269116	-0.00046817366377565923	-0.00028438544588947813	-0.027927283049908668	0.43754659007367269	-0.00029772423868566685	-0.0049189847126651547	-0.000611304478909644	0.0016512169724325542	0.44631894340587108	-0.0090975037467000853	-0.00093138288308351465	0.00412701479734944	0.0086808383261928	0.445644811187377	1.6114881087999424	0.064557042339273826	-1.5618894793398013	-0.0013842863291944766	0.022386483341731392	0.2369451150983134	0.0021941473592229505	-0.064546799740400368	-0.0011499386363822825	0.019919486481566342	0.010216099780264134	0.022493752889271326	-0.0016003379826139482	0	0	0	0	0	0	0	0	0	0	0	0.06080266026137511	-1.5598534994270541	0.020921869648575994	0.56350406123539265	0.97001562674427821
499	502	1.99	2.32	2022_09_22_17_07_13	0.46156744712811026	-0.030615229143872567	-0.00055905019429577951	-0.0006529170914812188	-0.028581230491100906	0.43955034371729584	-5.11586942656834E-05	-0.0045182003230042189	-0.00068200145334849265	0.0012199818289139767	0.44876026828874654	-0.0085519821724449347	-0.00074009078836521653	0.0039581227347121441	0.0085039720933869582	0.44785852576002683	1.60177410673578	0.065811470581407128	-1.5607596601864677	-0.0015643749465522475	0.021275813243223297	0.23268385110610093	0.0014203935515509465	-0.065798212032202333	-0.0013209668628550531	0.019013271332176132	0.00954755164477077	0.021323173942961758	-0.0016550571263551539	0	0	0	0	0	0	0	0	0	0	0	0.061939736920859134	-1.5588676581449659	0.020322042854393822	0.56758682847041875	0.97029920230860978
500	501	1.99	2.32	2022_09_22_17_07_17	0.45939876133157587	-0.030199373168170032	-0.00058546314440590145	-0.00037028799647236281	-0.028696782379215673	0.43857616280631911	5.8681338557165419E-05	-0.0043218203268178684	-0.00047901121849973989	0.0012274475649577741	0.44644339280637252	-0.0086660174540326984	-0.0011556953379057403	0.0043359119205807267	0.0077801451921636006	0.44513068192302124	1.6108843883205961	0.065704867865266955	-1.5621550484650995	-0.0016991150185575428	0.020863631210609884	0.24359884091876435	0.0013296013189836478	-0.06569505552230176	-0.0011354915736720883	0.018436110913434146	0.0097673395395004737	0.020905954820571528	-0.0017399826747862286	0	0	0	0	0	0	0	0	0	0	0	0.062474656838424618	-1.5624510229392303	0.019387913503385423	0.53118108080625692	0.96894184179513609
501	500	1.99	2.32	2022_09_22_17_07_22	0.46009320052802838	-0.031430899010919923	-0.00077821696182335867	-0.00032389350041612717	-0.0296935707362961	0.438056562480024	-7.2929413464983774E-05	-0.0042659438123833961	-0.00064823030330215636	0.0014329823443713675	0.44747437694226716	-0.0087587788940297773	-0.00091538657709562532	0.0043226752599561918	0.0080779764757771839	0.44697682313963455	1.6076578019753611	0.068191757244525669	-1.5596030757274182	-0.001377990313095654	0.021157958132870368	0.23762922489702357	0.0017101547675435291	-0.068174670621788169	-0.001526447413772227	0.018813116693515545	0.0096812102873794735	0.021226959784228339	-0.0018321291860930794	0	0	0	0	0	0	0	0	0	0	0	0.064553541560011016	-1.5598827293514683	0.019912998606144934	0.5397250684990933	0.97149191213141
502	499	1.99	2.32	2022_09_22_17_07_26	0.46141345016093394	-0.031651959437472212	-0.000689857223951002	-5.0442227623410872E-05	-0.029936610049157441	0.43986604795924833	-3.902278246549178E-05	-0.0044545513789846164	-0.00079465626242990325	0.0014316580601896869	0.44803790667955184	-0.0088369016732416632	-0.000949309024349327	0.0046819175042847891	0.0071861482505705824	0.44684516081832742	1.60371325221574	0.06847405930221645	-1.5591930184962495	-0.0011044754304656466	0.020632843290141804	0.26054060293534609	0.0016645393109768604	-0.068455621878237755	-0.001588908615116793	0.017894482098098064	0.010271403637108104	0.020699877133773935	-0.0018597931208931536	0	0	0	0	0	0	0	0	0	0	0	0.064903082279126473	-1.5575271273579998	0.018588048332267928	0.49667674158801273	0.96842682124345247
503	498	1.99	2.32	2022_09_22_17_07_29	0.46105670819033512	-0.032475422573361223	-0.00082564377206300742	-0.00041057081458456313	-0.030314348696502621	0.43868630268945508	-0.00036165096444438821	-0.0044512819777120282	-0.00064043312542538052	0.001356078559792438	0.44777920303341073	-0.0084498002432902269	-0.0011134915862253997	0.0041667749376988585	0.0087083659840160119	0.4467007416662413	1.6059732026771019	0.0699329254822534	-1.5594843198968089	-0.0017067903349784436	0.02149100279258934	0.23436130042453363	0.0019406600114462054	-0.069915028801538048	-0.0015820285036975128	0.019173113836220411	0.0097084966320443375	0.021578446707562367	-0.0018656643428351123	0	0	0	0	0	0	0	0	0	0	0	0.06576438955796475	-1.5602346967738705	0.020938624041165116	0.56225641503672641	0.96886290499829941
[truncated: 98 more rows]
[truncated: 38 more columns]
