# Supplementary material for: Metasurface analogues of molecular diastereomers from hierarchical multiscale chiral interactions with biomolecules
Source: Nat Commun. 2026 Apr 22;17:5541. doi: 10.1038/s41467-026-72200-6 (PMC13287669; doi:10.1038/s41467-026-72200-6)
Supplement: Supplementary file 3 — Supplementary Data 1 (Raw data) [file 41467_2026_72200_MOESM3_ESM.zip › Raw_Data/MMP/Antstrept/Mueller_ AntiSt_RA_Resol1nm_2022_09_22_18_49_50.csv]

HINDS Mueller polarimeter
Filename	Mueller_ AntiSt_RA_Resol1nm_2022_09_22_18_49_50
Mode	Mueller
Integration	0.01
Integration cycles	16
Repeats	1
Repeat Delay	0
Start time	2022_09_22_18_49_50
Total samples	602
PARAMETERS
Wavelength	700	400	301
X	1.89	1.99	2
Y	1.47	10	1
Temperature	27	200	1	100	0	25	False	False
Notes	S42216 AntiSt_RA_Resol1nm
DATA
#	Wavelength	X	Y	Time	M00	M01	M02	M03	M10	M11	M12	M13	M20	M21	M22	M23	M30	M31	M32	M33	A	LDabs	LDang	CD	LRabs	LRang	CR	LD	LDp	LR	LRp	TR	A	LDabsA	LDangA	CDA	LRabsA	LRangA	CRA	LDA	LDpA	LRA	LRpA	TRA	N	NAngle	S	SAngle	C
0	700	1.89	1.47	2022_09_22_18_50_07	0.36467696108414382	-0.0093970636716494312	-5.8444833693139106E-05	-0.00020651831287583322	-0.0059566441304728162	0.30297081635733525	-0.00018856483554375499	-0.0010501459681571143	-0.000374157900290542	-0.00075681809038361555	0.31344480194596708	0.00089038060739728858	-0.00078724010893180165	-0.0019387182835026184	0.0019265649312866918	0.3047574218539979	2.2758917489963	0.023079007180572483	-1.5566839586236141	-0.0015381353888834627	0.0022328869868820695	-0.360411703842142	-0.00093034116438364071	-0.023069815009830675	-0.00065131240822472695	0.0016774843312880369	-0.0014737132063160781	0.0024189499743347311	6.95698920935134E-05	0	0	0	0	0	0	0	0	0	0	0	0.016366220765436541	-1.5394307651900265	0.0074948016308790961	1.1796693565677838	0.8356914594988073
1	699	1.89	1.47	2022_09_22_18_50_10	0.36046674709062826	-0.0093695480681598615	0.00021902664750239728	-0.00073697730877151952	-0.0065996942858678118	0.29861437010103486	-0.00013110413861562418	0.00019312536406502248	-0.00045712158206710383	0.0010047327219543179	0.312003441466096	-0.0018572532794060858	-0.00065589103566316624	-0.0013555074056029262	0.0018207591078898459	0.30794618089896064	2.2860339935991316	0.024310897952475645	-1.5637705761363954	-0.0021029485173639268	0.0064630338402992841	-0.20372676635863996	0.0018411609651900549	-0.024308497963118847	-0.00034159337337154154	0.00593392396252468	-0.0025611233527163637	0.0067201696496884131	2.1715859717515831E-05	0	0	0	0	0	0	0	0	0	0	0	0.018352612118231592	-1.5362195233591613	0.0062971855810631337	1.1053756297915167	0.854298443294513
2	698	1.89	1.47	2022_09_22_18_50_14	0.35838717973502582	-0.010061989134260287	-0.00015904260005572695	-0.00060545071967573394	-0.0065915866593417053	0.29766620851007752	0.00037212500259868489	-3.192629164718821E-05	-0.00079167349655624079	0.00059642253108466961	0.312485880954118	-0.0021480116886353944	-0.000635031719215188	0.00057862639862274836	-0.0021805625776546989	0.30727929252555636	2.290897728587737	0.025499791629426609	-1.5431847831862313	-0.0018638928466135482	0.0010063615427779078	0.81137108474023367	0.00035457715054707818	-0.025460919562945678	-0.0014074615992578333	-5.2252791420166408E-05	0.0010050040798778538	0.0010669997706056061	6.42991400717241E-05	0	0	0	0	0	0	0	0	0	0	0	0.018524540626417212	-1.5110307841105559	0.00629494574168528	-0.6557087708829259	0.85739476716980734
3	697	1.89	1.47	2022_09_22_18_50_19	0.35720112487287681	-0.0096850405130801277	0.00046972556613498914	-0.0010453979491079669	-0.00618723182445656	0.29895978624974734	0.00029522832653477917	-0.0028951884125296349	-0.00052534244739159918	0.0023171745634386811	0.31045143228700595	-0.0027530933001145438	0.00058155435773508035	-0.00059842755651930081	0.001705787253592813	0.30671992875466347	2.2944905844000161	0.024257814088627851	-1.5701034238268765	-0.00077242820427392744	0.008152719948530316	0.24311142248520704	0.0032818940648575586	-0.024257790795573896	-3.3616611999491433E-05	0.0072078538440041636	0.003809683126276853	0.0087884965273994069	7.6653642623843786E-05	0	0	0	0	0	0	0	0	0	0	0	0.017383748535784969	-1.5284441532175153	0.0050607702759809031	0.95410158982549664	0.8586757078769589
4	696	1.89	1.47	2022_09_22_18_50_22	0.355880257387003	-0.0091901947552473912	0.00022177189674979053	0.00063635913775255337	-0.006261054750815542	0.29911070711096066	0.0040406148597575487	-0.00030025176366509088	-0.00030986148817720562	0.0018134763764972952	0.31442229583619763	-0.00373509869423397	-0.00016964164074964719	-0.00050013914619010823	0.0032261313852647534	0.30172238859344136	2.2979299398106772	0.023651476946033423	-1.5703427009243729	0.00070178628842617143	0.011310294317435144	-0.017806142258013181	-0.003649164255547331	-0.023651467212201092	-2.145784069395825E-05	0.011303123020916933	-0.00040270028684290688	0.011884408159894628	3.3456694620281046E-05	0	0	0	0	0	0	0	0	0	0	0	0.017614682187812678	-1.5460713490225346	0.0091735037554392055	0.86229975032168471	0.84781996846015673
5	695	1.89	1.47	2022_09_22_18_50_28	0.35532926073728849	-0.0099371191489452081	0.00058145665515946829	-0.00036599986184906032	-0.0064388958963261609	0.2997724288779246	-0.00022943105200983423	0.00089240487321728013	-0.0002056742603818637	0.00058493521831373414	0.31353832532172782	-0.0043941846600116163	-0.00013457854476436355	0.0022600006079376679	0.0025501209034854921	0.30961120928614205	2.286109285421154	0.025068115417551724	1.5594813819064841	-0.00069010093416609812	0.011370741629877168	0.099413994493604871	0.0013465373101361818	-0.0250616968512277	0.000567240270835933	0.011146723775834685	0.0022459550927530587	0.011450193358236814	6.47207766982002E-05	0	0	0	0	0	0	0	0	0	0	0	0.018130170078780261	-1.554830518744269	0.00958955803548554	0.42281986519499215	0.87133609161180814
6	694	1.89	1.47	2022_09_22_18_50_34	0.3558183313013335	-0.00996391225552241	6.804617242003154E-06	-0.00057452947448906181	-0.0064458085489918632	0.30224942697333285	0.00031567978078478364	-0.00065438027640936478	-0.00048997896052917656	0.0010160920695470206	0.31782027223004777	-0.0032380751908277078	-0.00034265909471938071	-0.0012705931601380272	0.0036767525149332238	0.30640293750360442	2.279725277882716	0.02500817394177586	-1.5569431114399035	-0.0014193459069789249	0.011125558914600818	-0.046098783772059559	0.001101086340849751	-0.024998575839663379	-0.00069279859318243948	0.011078306597765835	-0.0010242968750082621	0.011179912892874419	5.8905014702245504E-05	0	0	0	0	0	0	0	0	0	0	0	0.018167711054287237	-1.5328617165046818	0.01093284000611241	0.95176174159756488	0.8611218437875241
7	693	1.89	1.47	2022_09_22_18_50_37	0.35503797702282108	-0.010886646355605316	0.000827654160573982	0.00013723481191953082	-0.007796211926825356	0.30333830630208319	0.000995143460899409	-0.0010287036279409824	-0.00090949530401332316	7.2883580398416529E-05	0.31558292113236713	-0.0054281803567890275	0.00034448914811589456	-4.4070882773076596E-06	0.0049677915838199655	0.30910911992188866	2.278169011529894	0.028440397111624889	-1.5691792461631839	0.00072096965860861959	0.016722693047434865	0.049843934848662647	-0.0015427851479486218	-0.028440248371334798	-9.1980670304767824E-05	0.016639669522733755	0.0016642899185333702	0.016793708606840159	-7.99064132737414E-06	0	0	0	0	0	0	0	0	0	0	0	0.022107727600212998	-1.5127294839685053	0.013992287755558608	0.78584172942138641	0.87063677670183381
8	692	1.89	1.47	2022_09_22_18_50_40	0.35519214523797615	-0.012535742756150733	-0.00023752756077791116	0.00044507546819833082	-0.0088583162411490467	0.3041381650620123	0.00089080332112524664	-0.0011510552378349401	-0.00051004366965922321	0.0016691051227127817	0.31537287322343516	-0.00457846417585694	0.0004492488993890607	0.0049388816978045659	0.0074520385996297124	0.31381507351342219	2.2694822206049881	0.032543029044669353	-1.5545671283820659	0.0014147220615373596	0.021477954413642718	0.23742035198413961	0.0012830777303186782	-0.032525887735835847	-0.0010561090843262209	0.019101753009290255	0.00981965161126327	0.021516245356858952	4.2526863969119655E-07	0	0	0	0	0	0	0	0	0	0	0	0.024980810652065921	-1.5420391037167263	0.025169763926928664	0.49275307275324282	0.88350792020800006
9	691	1.89	1.47	2022_09_22_18_50_43	0.35580645466127542	-0.013633931100918323	0.00021358139043030754	-0.00017367488284330163	-0.0096955687112029471	0.30738406740144103	0.0011282816028600263	-0.00057078982958808316	-0.00060119632835924845	0.0014426008311402717	0.3179263880263547	-0.0068716486722114152	0.00070077369737546317	0.0010628756162587459	0.0061047646533870011	0.3119180710193083	2.2623851880837478	0.035255898367761343	-1.5638047587727915	0.000808765610303823	0.020761379022038583	0.0633423702653535	0.00048882999115427918	-0.03525245166462395	-0.00049297195789292018	0.020595001786987768	0.0026231203347758039	0.020767133014862587	-1.9959303203313707E-05	0	0	0	0	0	0	0	0	0	0	0	0.02730189402487079	-1.5398323058147538	0.01741564910086928	0.6992091561216911	0.87665096271581566
10	690	1.89	1.47	2022_09_22_18_50_47	0.35471583690781416	-0.015839134250564064	0.00033108413418605673	-0.00044546747479833743	-0.011817599289629582	0.30761123495799042	0.00088653919476099985	0.00097450733062621315	-7.1417171806420352E-05	1.3604064031779915E-05	0.31911027898225353	-0.006731633005455641	0.00027444881988945049	0.0015191736753757325	0.0079786074192898862	0.31605219060330619	2.2553110032459829	0.041852796902182555	1.5656402500628723	-0.00016968686735673705	0.023169169999602394	0.019015645576429849	-0.0013598698668346148	-0.041850571598038448	0.00043158481530190432	0.023152416317392309	0.00088094105172932557	0.023209043162638145	-0.00011130523959257189	0	0	0	0	0	0	0	0	0	0	0	0.03331628829430338	-1.5677747189091453	0.022897059382706423	0.6913213411351502	0.89100107105013149
11	689	1.89	1.47	2022_09_22_18_50_50	0.35518306588645521	-0.017544557401605498	-0.00012221941816952249	0.00080404959600572192	-0.014402007099398508	0.30975751013999492	0.0010380942505745434	0.00052206472991891658	-0.00113974859561696	0.00061015968232418932	0.32162123950563215	-0.0087313468111851079	-0.00083756570738303959	0.0019101631837030182	0.00457391200490651	0.31470688835011607	2.2497493849904453	0.0481905838906468	-1.5518157298165307	4.6259103724331308E-05	0.021009713371401093	0.050855360861224941	-0.00067300094949282214	-0.0481558654856094	-0.0018289327634881001	0.020901133537997472	0.0021332305958866957	0.021020489676181385	-0.00038702041673050277	0	0	0	0	0	0	0	0	0	0	0	0.040674899534402557	-1.5313095340755598	0.013955486289564296	0.58759602386220144	0.88604136451348
12	688	1.89	1.47	2022_09_22_18_50_53	0.35625959678363639	-0.020653484944638586	-0.00023374493827212821	-0.00018215092447277463	-0.016589331242640008	0.31308157429867883	0.0012027163586847711	-0.0008463938041267	-0.0018209074091577956	0.00090302458116133118	0.32190673192645003	-0.00864021680473571	0.00018427118218076742	0.0035219503418126405	0.0078223024376848135	0.31857626948612117	2.2365876895829429	0.055844869353249886	-1.5445209001038227	0.00012609435158480894	0.026595876629227824	0.1311363108525328	-0.00049085478033299916	-0.055767776719672438	-0.0029333449893098767	0.025686383717719787	0.0068956758322275043	0.026600405863303714	-0.00048448936475218066	0	0	0	0	0	0	0	0	0	0	0	0.046844960840822653	-1.5161332731631292	0.02407966012298773	0.57386945651351973	0.89422508856540062
13	687	1.89	1.47	2022_09_22_18_50_56	0.35791252415656333	-0.023508351879122411	-0.00030138041220053403	0.00073758736696022419	-0.019547044794507223	0.31674128500688203	0.00026097073290660933	-0.00032598320940357875	-0.001283703138862325	0.0024283456991805018	0.32308167589579384	-0.0095104445156706536	0.00019284085828176362	0.00076955646616569428	0.0097977571233488735	0.31568040347912174	2.2315843246448179	0.064021778001230656	-1.5534416277364538	0.0014217262662371919	0.030260449239051117	0.027247338335290989	0.003347201319895281	-0.063983217000198808	-0.0022217112198330488	0.030215528586427957	0.0016482173375936503	0.030445008537116524	-0.00079164157708410125	0	0	0	0	0	0	0	0	0	0	0	0.0547316735597911	-1.5380071653371612	0.027459035573224062	0.7462065516353823	0.8820043507084212
14	686	1.89	1.47	2022_09_22_18_51_00	0.35996340542689687	-0.027298768622632419	3.096400514861657E-05	-0.00070170342423453707	-0.023008638250435476	0.31929133191244474	-0.00025493621373919105	-0.00016862480198403013	-0.001663077490294494	0.001260554495200672	0.32600371969570796	-0.007949919867026865	-0.001156008704298287	0.0013761323412907159	0.0064672103771849787	0.3177745611022082	2.2178242517984459	0.074323157764020625	-1.5550179673740343	-0.0026640552965483053	0.022521164445827756	0.052945721869786438	0.0022717866216642041	-0.074286154349738662	-0.0023450057446206159	0.022395017501390974	0.0023803443255983707	0.022635455870169453	-0.0011635239672739806	0	0	0	0	0	0	0	0	0	0	0	0.06408613680848578	-1.5347187832550904	0.018368535177398032	0.68056861521681233	0.88279685187816515
15	685	1.89	1.47	2022_09_22_18_51_03	0.36251538243810821	-0.03078855093472135	-0.00076761153194435344	-0.00067989929332304747	-0.026501538338573789	0.32309553147060116	0.00087759110849662189	0.0026834042375824376	-0.0025656150152423476	0.0013159704372938364	0.32726732711961792	-0.0079123158171796118	-0.00091256868817618444	0.0015596537377709381	0.0075463592883256462	0.32270667356703431	2.1994890593847018	0.083967531390394631	-1.5426969148798022	-0.0020267749177109995	0.023854888864294006	-0.0378314839334098	0.00062234547346160744	-0.083834968630740553	-0.0047163929522098681	0.023786638190003644	-0.0018032100115289627	0.023863005607344528	-0.0016744003251234442	0	0	0	0	0	0	0	0	0	0	0	0.073446365731907215	-1.5225416818017827	0.021256603430474183	0.683494775790666	0.8901875318963316
16	684	1.89	1.47	2022_09_22_18_51_06	0.3657403286847683	-0.03434307956163872	-0.0014418037207909293	-0.000563709161219643	-0.029906415333473647	0.32813688897572196	0.000692018463442461	0.0014074981739991388	-0.0028001612139594559	0.0012595160014484432	0.327071824527652	-0.0088476615140912415	-0.00038155261169112354	-0.002167175549544808	0.0083139459670826584	0.32458478236193272	2.1854270001746121	0.093139739887374243	-1.5384917317999087	-0.0013879445644247768	0.026910042643459562	-0.10324263758430724	0.00073455208324112306	-0.092945408685013331	-0.0060134973737069027	0.026338407447346425	-0.0055171268075311173	0.026920066155858641	-0.0022052776162854578	0	0	0	0	0	0	0	0	0	0	0	0.082127174858385915	-1.5241170238843433	0.023491422091342459	0.91289476111318391	0.88747331618901792
17	683	1.89	1.47	2022_09_22_18_51_10	0.36884937861989925	-0.038525229663444	-0.0011105295731798713	-0.00074408738475677141	-0.034110417366615395	0.33270139352357453	0.00076104596001938367	0.0012625776722477071	-0.00309237119162501	0.0027981950957682166	0.32963221799816661	-0.0046103542720687118	-0.00033089552895529856	-0.00032139093806297589	0.0060655602744072931	0.32621086813759392	2.169206269685982	0.10414951566425583	-1.5430628270493998	-0.0014456290868855176	0.016469206984317957	-0.074017857315698612	0.0029270582394227253	-0.1039893441589749	-0.0057738994176677865	0.016289078480581646	-0.0024291358434141287	0.016727296512864229	-0.002996399890419671	0	0	0	0	0	0	0	0	0	0	0	0.092857155544242259	-1.5255910627090517	0.016467613338831864	0.81186650736888133	0.884401295071058
18	682	1.89	1.47	2022_09_22_18_51_15	0.37143500189638967	-0.042691665434262852	-0.0012738416393874986	-0.0012468439805619633	-0.038087023368112413	0.3350113841487018	0.00079993170293535839	-0.0016627436611035111	-0.0026114071538683339	0.0027633904488354056	0.33325068548736569	-0.0051319995765750559	-0.00075245377540864022	0.003768671351669208	0.0034531538005830456	0.32811209965562638	2.1551064403398668	0.11504898206944747	-1.5479928654507467	-0.002715756354806172	0.015360937488375524	0.28277388664539227	0.0028487597908817604	-0.11492935236085997	-0.00524521125688354	0.012969165592972783	0.0082315942771635352	0.015622862505569369	-0.0037286859723710433	0	0	0	0	0	0	0	0	0	0	0	0.10278095159520735	-1.5365677850736812	0.013761419485260266	0.37086824087110076	0.88336343634936143
19	681	1.89	1.47	2022_09_22_18_51_18	0.37572301373042205	-0.045774047981702343	-0.00182322822000015	-0.0010348433309238948	-0.041132001172825859	0.34066330555443891	0.0017314702558768001	0.0013834146383765161	-0.0030591782938101651	0.0024126845693053316	0.33423883321659748	-0.0038995527048866414	-0.00074226249152611976	-0.00093193255721418073	0.0019204431956434448	0.33075413461989461	2.1364304567556585	0.12216783314532094	-1.5439564150539025	-0.0024816989146065225	0.00942815400640551	-0.1885499865170048	0.00087759881738649643	-0.12199186066918	-0.0065547986921303371	0.008765698043074888	-0.003471689183399536	0.0094689105842635582	-0.0043907671320979405	0	0	0	0	0	0	0	0	0	0	0	0.1097766318228212	-1.5336773421998362	0.0056813647556098685	1.0112951317994605	0.88031374851370636
20	680	1.89	1.47	2022_09_22_18_51_24	0.37916405420002608	-0.049592734668967846	-0.0023401900308801641	-0.0012905073501808385	-0.044679109128994525	0.34381258104998991	0.0035247389491148049	0.00096490081537749023	-0.0033470282127811405	0.0033399285596970732	0.34018158919911651	0.00092629839671601159	-0.0010255553148473325	-0.0012138828981717535	0.00039888417813131196	0.33401888697542215	2.1147841258113846	0.13141615100944376	-1.5429896861214456	-0.0032773139729266217	0.0033050405606219364	-0.90190436184797917	-0.00039200226756364118	-0.13121297901116155	-0.0073047166374475333	-0.00076316544291527011	-0.0032157225648516545	0.0033282065568607968	-0.0051221344165575805	0	0	0	0	0	0	0	0	0	0	0	0.11816600368516116	-1.533409858982717	0.003369887749987757	1.412053226202697	0.88093500234389877
21	679	1.89	1.47	2022_09_22_18_51_27	0.3807225759763388	-0.051840945196998341	-0.0025706635563495068	-0.00085903709312452989	-0.047224005298548984	0.34651818794898592	0.0014617004034503871	-7.8516747263110743E-05	-0.0033850810693388566	0.0029397917953170264	0.33954632631204368	-0.00084689609016595411	-0.0016252239138964152	-0.0012148334532889632	0.0030294091081105659	0.33316191941579831	2.1117946432903221	0.13738286559610297	-1.5420339954920657	-0.0036163597767070585	0.0060347289449349511	-0.15065941164951274	0.0020567299489136093	-0.13715562235635215	-0.0078985451469628168	0.0057628397812474631	-0.0017909860676474851	0.006375585582642106	-0.0058748784729426547	0	0	0	0	0	0	0	0	0	0	0	0.12435609667230256	-1.5350168424473656	0.0085729478953135846	0.97608798213598735	0.8750779187743879
22	678	1.89	1.47	2022_09_22_18_51_30	0.38211612852177945	-0.053940499501407287	-0.0027570931622078049	-0.0014716966745119311	-0.049247545053550119	0.34937560006973162	0.0028462324633306913	0.0006381692762553998	-0.00396097996466964	0.0025544553680201306	0.33676144197650781	0.00065112525825586917	-0.00089429289937117192	0.0025751741173602309	-0.0010772182698119835	0.33100643772516819	2.1139384598150093	0.14234507373067443	-1.5396329136845979	-0.0030257550842215852	0.0039092922900632026	1.1480621760306664	-0.00058842606555108016	-0.14206868401639394	-0.0088661737655629132	-0.0025933499695054885	0.0029252524924890636	0.00395332915955243	-0.00644730911576198	0	0	0	0	0	0	0	0	0	0	0	0.12929728789001871	-1.5306677093505876	0.00730511234966152	-0.198094804298062	0.86624565941686449
23	677	1.89	1.47	2022_09_22_18_51_33	0.383813536440966	-0.056076329454033708	-0.0034344037937597965	-0.0012462542286186681	-0.05092694890846635	0.35054065387221139	0.0037976987584339792	-0.00076703529322246682	-0.0041117388839048774	0.001490278760412058	0.34024698620699545	0.00441915771820416	-0.0014250510195740293	0.0020981123993326395	-0.0019465528160468356	0.33372283166223021	2.1014574082088604	0.14715390358080915	-1.5370155646218366	-0.0036169778422260228	0.010362014848207486	1.3608576660041925	-0.0034900646331680342	-0.14681818493103593	-0.0099343803342837635	-0.0094619594293433047	0.0042240591226844516	0.010933979278294008	-0.0067410917911557983	0	0	0	0	0	0	0	0	0	0	0	0.13311845773093625	-1.5305147129909749	0.00745679115558229	-0.3739721043848942	0.86949208398635991
24	676	1.89	1.47	2022_09_22_18_51_36	0.38475097214292558	-0.057730851755515504	-0.0030447196859950208	-0.0017521904007355535	-0.052377554293546146	0.3518835259095488	0.0017639052602868783	-0.0005858427099525625	-0.0041545432540567532	0.0031891768586893776	0.33648452456795935	0.0047479797834277786	-0.00059289249310578171	0.00025874247347383036	-0.002324932353020474	0.33402895047456632	2.1039843355906749	0.150977533072583	-1.5391687995206478	-0.0033238592110661903	0.010633324788985625	1.5054850760052305	0.0019295887772562258	-0.150675587973286	-0.00954372472294948	-0.010542739539154673	0.0013850050821570656	0.010806984265620514	-0.0070912081107531695	0	0	0	0	0	0	0	0	0	0	0	0.13656122317170885	-1.5312196107328386	0.006079999745586118	-0.72998104116093365	0.8681692176478315
25	675	1.89	1.47	2022_09_22_18_51_39	0.38545010776309618	-0.058309388048719768	-0.0027998179045201589	-0.0014804169757317342	-0.053919125005645434	0.35301021891246182	0.0026661714847096064	-0.00072305420883511911	-0.00426267988761758	0.0023172931724535243	0.33818787562465108	0.0053105177322676405	-0.00049655430438087333	0.0039282079155452745	-0.0039213682837630449	0.33479520197866081	2.0981414534360496	0.153503886181983	-1.5404522858631575	-0.0024400994760412856	0.015395652986732919	1.3361579499631084	-0.000738084819383371	-0.15322129220352987	-0.0093101390135544755	-0.013731315209267382	0.0069625507905968281	0.015413335138395662	-0.0078240626002223351	0	0	0	0	0	0	0	0	0	0	0	0.14032259591593221	-1.5313499108583453	0.014400023648273417	-0.39226341295192713	0.868582457848037
26	674	1.89	1.47	2022_09_22_18_51_45	0.38537886857917081	-0.058829075362859792	-0.003432213914851255	-0.0010512081530384353	-0.053716633502532057	0.35197888541755057	0.0018705734055041942	3.8615876823877843E-05	-0.0046551344725959181	0.0030586981955634269	0.33675979307629406	0.0076975059279922988	-0.00088225008919665961	0.0025938716849791539	-0.0057112769201891865	0.33590683933734128	2.1001793534756752	0.1542818756942132	-1.535882277613341	-0.0024254438667931123	0.02029836263873001	1.4763413884356302	0.0015212997382022448	-0.15390589212148481	-0.010764457163022179	-0.019937245248739723	0.0038117945517821129	0.020355291172244248	-0.0075422021584211057	0	0	0	0	0	0	0	0	0	0	0	0.13990898252632011	-1.5275738381387387	0.01627672820855151	-0.57224139662358176	0.871627550767833
27	673	1.89	1.47	2022_09_22_18_51_50	0.385181712002256	-0.058937011193638651	-0.0036826314010446983	-0.0016856182584397284	-0.053809332374004856	0.35242451027508354	0.0039778527970033345	-0.00064971729799810445	-0.0045906204811284792	0.0033474739171443688	0.33684393824135556	0.0077104929756486723	-0.0011348606468763935	6.4807874749966152E-05	-0.005518660947720821	0.3327045478029792	2.1045398518858964	0.15448980253967984	-1.5359789208647803	-0.0040333171746210579	0.019791128411805112	1.5406010066158804	-0.0010545531018046825	-0.15411539280058872	-0.010749176278650848	-0.019755049964722198	0.0011944725630540843	0.019819203971327543	-0.0075970287150104567	0	0	0	0	0	0	0	0	0	0	0	0.14020602441677216	-1.5282430054638356	0.01432840993020606	-0.77952673041355414	0.863759979863817
28	672	1.89	1.47	2022_09_22_18_51_54	0.38497556110518688	-0.058062865151521592	-0.0035655020979332283	-0.0014072160977549951	-0.052988887116117961	0.35193680610248645	0.0028938606454629516	-0.0014340447256834922	-0.0046887554404500872	0.0037684071655675654	0.337209384933709	0.01086141786752425	-0.0014521511232857298	0.0030727297787657092	-0.005212258774561637	0.33249411833992837	2.1048465632028104	0.15229154277520968	-1.5353140725391088	-0.0038380587379931237	0.024944777677068902	1.4344907533783444	0.001063107779235985	-0.15190823650467483	-0.010798225914162624	-0.024023595391577571	0.006716308347609409	0.024967421402873526	-0.0073723961312044421	0	0	0	0	0	0	0	0	0	0	0	0.13818000874054229	-1.5266684382102045	0.01571674511498445	-0.51905924622945554	0.86367591071341021
29	671	1.89	1.47	2022_09_22_18_51_57	0.38380793063923979	-0.057298421769541481	-0.0030239227866431214	-0.0009727140322026499	-0.051933041783829972	0.35079798787733912	0.0035527421634558732	5.5720065889365363E-05	-0.004483876927246261	0.0036991808582061731	0.33374683419846124	0.0098798689897789446	-0.00094609169426770987	0.0020332773186781485	-0.0064663633629829034	0.33099269763365385	2.1150767731046312	0.1501744882344066	-1.5382611316291031	-0.0024919984509230953	0.024785001502755952	1.5094466875056358	-2.5693654807219975E-05	-0.14985666931686464	-0.0097650180604957875	-0.0245986649566024	0.0030334768574089635	0.024785014820562692	-0.007009749321989469	0	0	0	0	0	0	0	0	0	0	0	0.13581337498044607	-1.5277333304574825	0.017661179363609676	-0.63307293746124149	0.86239150160961731
30	670	1.89	1.47	2022_09_22_18_52_00	0.38225700215176794	-0.055410903554178395	-0.0031487537906658191	-0.00090982510162889883	-0.0505673787781211	0.34835476490809864	0.0016008847708349856	-0.0005077548939467645	-0.0048297375337677008	0.0027360636339312911	0.334371135849475	0.011573228368502603	-0.00095416509690023261	-0.0014086668464071903	-0.00997675769609342	0.33432982575356945	2.1138584980917279	0.146563364096101	-1.5340405761673024	-0.0028454622155610811	0.03223767480827202	-1.5512492662731165	0.0015080908562237439	-0.14616753252573078	-0.010764391785219381	-0.0322130427157323	-0.0012599825547613482	0.032272930066458518	-0.0067681493171240807	0	0	0	0	0	0	0	0	0	0	0	0.132888347992553	-1.523185284392669	0.026358484277296378	-0.855531980286215	0.874620540295113
31	669	1.89	1.47	2022_09_22_18_52_04	0.38009263627697581	-0.052955705559600226	-0.0031511858345187153	-0.00067244952384519431	-0.048508981498071022	0.34700077695920906	0.0019110364917073724	-0.0004755770861011435	-0.0042435605639785491	0.0032499841736687764	0.33264138120107017	0.00998576660019169	-0.0013077334653865055	0.001451264089402387	-0.0089019098874658035	0.3316310509984946	2.1245974783514536	0.14088077515174705	-1.5355550478311641	-0.0027241795424819818	0.028583354929197786	1.5203934260852823	0.0018187814858159975	-0.14053098687251364	-0.0099214180435311609	-0.028438248565003522	0.0028764904942604154	0.028641161727514516	-0.006363437502954465	0	0	0	0	0	0	0	0	0	0	0	0.12811150810461217	-1.527167446908293	0.023729564552161381	-0.70459483172640536	0.87250059418892045
32	668	1.89	1.47	2022_09_22_18_52_07	0.3775400739301043	-0.050697388670671362	-0.0031283734936186831	-0.0010433370312387129	-0.046441017194613875	0.34302520406127129	0.0038593062797085522	0.00056383973976238937	-0.0038624942780739317	0.0039293558774018741	0.32965215145497373	0.011444787053142547	-0.00067336937032837717	0.0025965160165819434	-0.012146767603588526	0.32689536713350958	2.1445690588521393	0.13599694463336165	-1.536971404533545	-0.002169908445410569	0.036081951981926624	1.5253555999971336	-7.8487093141924209E-05	-0.13568586818922712	-0.00919315633203958	-0.035933046180507175	0.0032746680771640916	0.036082037346162263	-0.0058355538198654969	0	0	0	0	0	0	0	0	0	0	0	0.12343421325695696	-1.5293068701609582	0.032900311083985272	-0.68010193656380158	0.86585607649700569
33	667	1.89	1.47	2022_09_22_18_52_11	0.37515437006261487	-0.049101891118708968	-0.0024339258194957182	-0.0011867907654794522	-0.044387603219663778	0.34040814773937389	0.0037729213385785314	-0.0003017814739978575	-0.0037223796982395179	0.0039042073035632009	0.3289451240636953	0.010873000839887516	-0.00094127638318887213	0.0034613789170215175	-0.0092882485868442857	0.32534676736460588	2.1546000059279122	0.13170425201899574	-1.5401529048613163	-0.0027876966111945391	0.031385505973435777	1.4768210312287344	-3.4186359007165427E-05	-0.13145698375895984	-0.0080666858671770373	-0.030832782785734793	0.0058642553573551737	0.031385524592010806	-0.0052321451302409254	0	0	0	0	0	0	0	0	0	0	0	0.11873355125425354	-1.5289638102613181	0.02642179081821457	-0.60703841524660962	0.86723437957101268
34	666	1.89	1.47	2022_09_22_18_52_16	0.37294928100780439	-0.047334567777828213	-0.0021554322522258219	-0.0009121941041805912	-0.042596507735838417	0.33894976461290149	0.0036830506601890712	-0.00089185919203832269	-0.0036056219253622402	0.0028939460924538732	0.32841431124259385	0.012452292830475409	-0.00049246206700004672	0.0032006271747542928	-0.00839764404365015	0.32112670382714442	2.16640657916105	0.12728968801661042	-1.5407103298911422	-0.0018498858682531988	0.032753401091809034	1.4721669853032202	-0.0014267511791127676	-0.12705932063274669	-0.00765465320644136	-0.032118231097420687	0.0064190742520706182	0.032784461288970675	-0.0048398251717749084	0	0	0	0	0	0	0	0	0	0	0	0.11462372551273639	-1.5285739992310425	0.024096852444189118	-0.60332941442788457	0.86104658241833287
35	665	1.89	1.47	2022_09_22_18_52_19	0.369656641163611	-0.045623445626744495	-0.0024923843162763795	-0.00096382659827266143	-0.041065693606803136	0.33502505351195727	0.0016118959245199232	-0.00029461375859222321	-0.0039848886537261138	0.0036069585342654669	0.32549777362416005	0.011643516559977319	-0.00059825976843574306	0.002929939947535147	-0.0097619818997193783	0.32277675938840883	2.1781007148521745	0.12403151520987578	-1.5348354633777757	-0.0020594048472506888	0.033402631379955389	1.4946591481338463	0.002795352070352333	-0.12371086239968565	-0.0089128721287635056	-0.033016117681361049	0.0050667303417192685	0.0335193940324464	-0.0045701192779781449	0	0	0	0	0	0	0	0	0	0	0	0.11161325587745667	-1.5224292953372736	0.027572059729660155	-0.63960654925322158	0.87317992819597945
36	664	1.89	1.47	2022_09_22_18_52_25	0.36804128025848792	-0.044649980358080085	-0.0025029686365655216	-0.0013368684858920119	-0.039651236242428632	0.33318619288617396	0.0047814708437871238	-0.000334125719747912	-0.0032478382578692861	0.0025852294603132893	0.321186268623251	0.0098492356016297647	-0.0012708887676234598	0.00163279812142261	-0.012580925555337337	0.31812284073908342	2.1965824305224846	0.12110454305815591	-1.5388943959528665	-0.0037556056146192244	0.035235836435696638	1.5252599270513967	-0.0034946873428140881	-0.12085812244577535	-0.0077216959410944131	-0.035089809906481126	0.0032045920255449052	0.035408713743190275	-0.0041281830344984437	0	0	0	0	0	0	0	0	0	0	0	0.10809664962487479	-1.5299324834035193	0.034470150528780337	-0.72086705394929962	0.86436728107144645
37	663	1.89	1.47	2022_09_22_18_52_30	0.36672387349556657	-0.043572220034624354	-0.0026414503589741686	-0.000979680880190232	-0.038294074700753682	0.33163984930772034	0.0031950128560221426	-0.00059714935206328483	-0.0032940469908650473	0.003967261927821094	0.31859589990275355	0.013303247724357219	-0.000870461610586905	0.0010901166161582862	-0.011734396657510571	0.31633509750011612	2.2070383049750308	0.11810171922735058	-1.536577023912542	-0.002698505587077901	0.039527679546501632	1.5351351810457647	0.0010860586139456946	-0.11782524222597951	-0.0080764087839339631	-0.039427186088003593	0.0028168151364367407	0.0395425969511848	-0.00376720991204133	0	0	0	0	0	0	0	0	0	0	0	0.10480771207955282	-1.5278920623360013	0.032135686370969141	-0.73908147635874466	0.86259750281553571
38	662	1.89	1.47	2022_09_22_18_52_35	0.36520922094273134	-0.041896417394657437	-0.0017619436644140483	-0.00056664633520287009	-0.036983011311759642	0.33161729997384215	0.0023336039148032484	-0.00046461589863020148	-0.0033752557923865411	0.0022669137850336992	0.31615162613032904	0.016030261387374296	-0.00054171147778299855	0.0004572017126863101	-0.013335285959265352	0.31189920740546895	2.2192342715383333	0.1139762957083927	-1.5392827485776859	-0.0016927183599866288	0.046754587131198747	1.5538205111272243	-0.00027173128682411165	-0.11374998964073221	-0.0071788467138036941	-0.046727642403125907	0.001587089554639335	0.046755376757129173	-0.0036306873039839457	0	0	0	0	0	0	0	0	0	0	0	0.10168613278563426	-1.5252898760023907	0.03653555413495594	-0.76826232175757869	0.85402884023669834
39	661	1.89	1.47	2022_09_22_18_52_41	0.36465166539588162	-0.040431944883817891	-0.0020106522419185897	-0.0014132885106313367	-0.036133297355549265	0.32924068627611452	0.0038999968198832483	-0.0026426595409125651	-0.0029253342588042861	0.0022885396512343529	0.31481120268406187	0.018338676847651524	-0.00056894479365457483	0.0025055320023447515	-0.016983609243520322	0.31149180741449506	2.2255354062738553	0.11106083528229081	-1.5401063192948545	-0.0030201246052253016	0.056990252381810484	1.4969781395960191	-0.0026086971689531363	-0.11085168976269835	-0.0068126360797131271	-0.056370285711211665	0.0083833021762800188	0.057049926971572539	-0.0035118667054168679	0	0	0	0	0	0	0	0	0	0	0	0.099414109991856181	-1.5304046634561621	0.047078985874372245	-0.71216317403030982	0.854217427133717
40	660	1.89	1.47	2022_09_22_18_52_44	0.36551804718488407	-0.039506735215500105	-0.0020199162731786269	-0.00095191715772288579	-0.034692328258228225	0.33056283751543725	0.0039938394871939934	-0.0027692884166394534	-0.0033954142362831591	0.0022338886114342251	0.31588382638012974	0.019353567657948267	-0.0010076982988668712	0.0033848665099413841	-0.020042938033194655	0.30832392547135645	2.2249249520226391	0.1073145310094223	-1.5359087857727551	-0.002978858617219261	0.0638545445778797	1.4927210728800815	-0.0028899023157334422	-0.10705340325042932	-0.0074818058163274529	-0.0630776430256276	0.009930448810598614	0.06391990612198134	-0.003122453733139532	0	0	0	0	0	0	0	0	0	0	0	0.095366263945396587	-1.5220155909079423	0.055610791879251012	-0.7017470888337044	0.84352586102377036
41	659	1.89	1.47	2022_09_22_18_52_47	0.36535638640906848	-0.03764922205537119	-0.0022327752452034407	-0.000896886042945214	-0.032936015690950449	0.33002270269872735	0.0040830838865549522	-0.0031054841608846749	-0.0031793000171709833	0.0035539676880760522	0.31146610445067568	0.022041222475653505	-0.0010672993143590848	0.0032516706223608615	-0.018899954840313694	0.309180648350662	2.2309353853859872	0.10217350148957841	-1.5343945491586708	-0.0029778356032895831	0.066732267064092021	1.4931520536528742	-0.00095551403614872483	-0.10190284301950849	-0.0074320247027502319	-0.065929273946857186	0.010321158091685222	0.066739107535136982	-0.0027793986049790848	0	0	0	0	0	0	0	0	0	0	0	0.090566661433489543	-1.5226806101669896	0.052490212152045378	-0.70020892536770463	0.84624399586788734
42	658	1.89	1.47	2022_09_22_18_52_51	0.36543665897812355	-0.035709234040881548	-0.0017764176625686477	-0.00093797973697888788	-0.030936795786737085	0.33104543086377258	0.0052853246448209034	-0.00071120823114411368	-0.0027199794985690181	0.0030927997528926807	0.30982354035356713	0.026855602722422364	-0.0004862492526282554	0.0037639800831257551	-0.023041057359335933	0.30880439341914795	2.2309156445032965	0.096207237978379448	-1.5391576048378428	-0.0019645281963417286	0.080890757327234858	1.5240833244241909	-0.0037268170314683864	-0.096014693667773682	-0.0060836863259142622	-0.080537989845319707	0.0075463111948011023	0.08097656319059017	-0.0023953986743319253	0	0	0	0	0	0	0	0	0	0	0	0.084983637687236671	-1.5269488102969873	0.063886514664237767	-0.70443347977557491	0.84502850448190581
43	657	1.89	1.47	2022_09_22_18_52_54	0.36799313276408857	-0.034137171039038246	-0.0017547416928546525	-0.00058750665591822307	-0.028986028049945677	0.33280188561008511	0.0053651177983026262	-0.0027779560903262147	-0.0023676797306101194	0.0034568858309770639	0.312234139133928	0.0332239143759414	-0.00069974203311878272	0.0032281036868435633	-0.026312153657112966	0.30601887445285791	2.22355191286384	0.090521902042565036	-1.5406292583901642	-0.001943227549207957	0.0965996702799966	1.5187200406749373	-0.0031040260698954594	-0.090357192737422279	-0.0054582478888433117	-0.0960761988067067	0.010042923929724265	0.096649528069446086	-0.0019411304732671905	0	0	0	0	0	0	0	0	0	0	0	0.0790301906735029	-1.5300450579982896	0.072037849345717386	-0.72436073527523992	0.83158854665105708
44	656	1.89	1.47	2022_09_22_18_52_57	0.3700920209515533	-0.031182413492684181	-0.0011157956470455479	-0.00069871855446039825	-0.026885450883176829	0.33573673831882289	0.0046975260729500571	-0.0023354134379266612	-0.0025340210492729867	0.0037928931687760768	0.31182639828438286	0.033175163362297866	-0.00067693374202072872	0.0049653446236186576	-0.032849871530666742	0.30602685736425583	2.2151389793647742	0.082626449110715469	-1.5414270616920487	-0.0020184492552930361	0.10721677794555977	1.514527838260846	-0.0017138623281326443	-0.082483950584465615	-0.0048505658046342492	-0.10653856691055794	0.012040400062790321	0.10723047513233942	-0.0017556311959079536	0	0	0	0	0	0	0	0	0	0	0	0.072967273607989547	-1.5238088852218192	0.089769605490210042	-0.71038964968664087	0.82689396160831075
45	655	1.89	1.47	2022_09_22_18_53_00	0.3715878086406334	-0.028930146799353636	-0.0014623899392436964	-0.00065753541125270821	-0.024060495974184887	0.33743641951136549	0.0053743418214452308	-0.0026332915505703179	-0.0021736737590179142	0.0037320967695077243	0.31186485707146233	0.039730889629652343	-0.00082022918400264343	0.0059427360147278688	-0.036707359128402416	0.30611591832717716	2.2078700312596409	0.0750510998685915	-1.5387388241637494	-0.0020982493526430579	0.1239779704657961	1.5137133891268098	-0.0029183317705797317	-0.07489689515377343	-0.0048086055993359538	-0.12317089269319322	0.01412332659042095	0.12401231318357459	-0.0012516392676802505	0	0	0	0	0	0	0	0	0	0	0	0.065014198313055771	-1.5257476099573615	0.10007135945795169	-0.70514698204400716	0.82380506359191452
46	654	1.89	1.47	2022_09_22_18_53_04	0.37404130983505185	-0.025688540146714716	-0.00084492007712292652	-0.00077452531996663584	-0.021203842792582268	0.33969886522388254	0.0054368201824234975	-0.0030905317337123327	-0.0019877463288523636	0.0035189415070701509	0.31388602561238149	0.044238575220477583	-0.00062686682938548858	0.0048810167348954979	-0.039384362166628079	0.30970217709573516	2.1902424295303708	0.065917314513041544	-1.5427435358051833	-0.0021022742325061132	0.13404128822486078	1.5217267819476827	-0.003214906066831608	-0.065813593266774634	-0.0036963893094200317	-0.13339631148563264	0.013133584088445619	0.1340798365527	-0.00093512668738705677	0	0	0	0	0	0	0	0	0	0	0	0.056937051335336004	-1.524060599420811	0.10609969474132269	-0.72374609501741638	0.82798923261259683
47	653	1.89	1.47	2022_09_22_18_53_07	0.37739630876306646	-0.022548581745731423	-0.00035845537088521244	-0.00043405776552033425	-0.018248478784720339	0.34373327679685062	0.0060923957201992609	-0.0032724436369841571	-0.001589645003855844	0.0039079207021318176	0.315860684070825	0.0486637153368641	-0.00044908096851830118	0.0065974561476216257	-0.045457445402718878	0.30997568568745187	2.1734213256909509	0.056700954307310342	-1.5496111593177186	-0.0013202462452229606	0.15026980269495949	1.5170194656013103	-0.0037598215885657387	-0.056650065860684072	-0.002401719663044013	-0.14940149446202156	0.01613093470622811	0.15031683159367051	-0.00063730050663598679	0	0	0	0	0	0	0	0	0	0	0	0.048536738079396485	-1.5273504509153175	0.12171213533569703	-0.71333395355467832	0.82135325250904356
48	652	1.89	1.47	2022_09_22_18_53_10	0.379338963665032	-0.01922821965168401	-0.00015130355470636972	-0.000352384020396881	-0.014149427062241081	0.34639008253923453	0.0065309960198344889	-0.0053739447219790289	-0.0017639471317560447	0.0036814612618959134	0.31774342317934035	0.052754604639920412	-0.00041516672674646673	0.0066702132179156052	-0.046985208499726504	0.31206100353638	2.1588808925790519	0.0460927209154402	-1.5447414443910605	-0.0013068716744962655	0.15839563339651216	1.5094991960105642	-0.0045565388042282089	-0.0460301543522799	-0.0024007939715739385	-0.15720683148476583	0.0193697912637879	0.15846115841100214	-0.00023455349822784004	0	0	0	0	0	0	0	0	0	0	0	0.037588954194021307	-1.5087834529398698	0.12510265669433585	-0.71488727773738747	0.82264421382228348
49	651	1.89	1.47	2022_09_22_18_53_14	0.38074614227563819	-0.015855693158771146	7.26572904967635E-05	-0.00023962754254694293	-0.011035756947217092	0.34786115115089467	0.0064201763913005689	-0.0063513192954301311	-0.00079200170403513962	0.0031073547382365163	0.31874971199906887	0.057714335717667063	-0.00053352071050584036	0.0061665643999566817	-0.049167673813427862	0.31367765350896543	2.1486919661616355	0.0369496306815726	-1.5607592953146539	-0.00128590347462613	0.16874269812082335	1.511482475313251	-0.0050550898941775137	-0.036942186172111861	-0.00074167939814890975	-0.16755677134733027	0.01997064207164605	0.16881839977601237	-7.2004275301785543E-05	0	0	0	0	0	0	0	0	0	0	0	0.029059099907776609	-1.5349743091534709	0.13014673523724127	-0.72301436062395663	0.823849853433002
50	650	1.89	1.47	2022_09_22_18_53_17	0.38263619198288018	-0.012250250392966724	-8.60025697487813E-05	0.00020971883494964183	-0.0081194518771807358	0.34958044377792674	0.0048651856218632087	-0.0062684784489755209	-0.00054116738847806748	0.0026231473929552553	0.32219723942080419	0.059681891480963756	-0.00028800945010105971	0.007866068735022734	-0.056129321300308524	0.31800004752850497	2.1290762332805877	0.027852887378661338	-1.5583596958999464	-0.00020044297878006557	0.18040852545055511	1.5098172346565031	-0.003582547389636015	-0.027844271822490777	-0.00069272072557286836	-0.1790685075694391	0.021947793786559085	0.1804440930067886	-4.1576173414771183E-06	0	0	0	0	0	0	0	0	0	0	0	0.021266849983651429	-1.5375201783790389	0.14812457709837695	-0.71578061661689674	0.83107676218650239
51	649	1.89	1.47	2022_09_22_18_53_20	0.38674763757692066	-0.0096144394877676152	0.00061724059329306953	-0.00020070246368605272	-0.0051506974252565445	0.35454704618279964	0.0054790382692573077	-0.0055948009500011034	-0.00042985902854925686	0.0032221419094696654	0.32769104417672384	0.063250603715917258	7.0976037039081809E-05	0.007173542171677318	-0.057666922180296336	0.32221325959465719	2.1006180174934288	0.019929085007322708	1.5622609963422642	-0.00035611723375917909	0.1851357222964867	1.5170965211204264	-0.0035754654214537373	-0.019926181335778018	0.00034018612962093803	-0.18406900790426686	0.019845301695383438	0.18517024497262472	7.8482640790398172E-05	0	0	0	0	0	0	0	0	0	0	0	0.0133642795893108	-1.5291645674222312	0.15025661212669908	-0.72351797612434887	0.833135689240175
52	648	1.89	1.47	2022_09_22_18_53_24	0.39016830516765966	-0.0068408286603938552	0.00079573352439503485	-0.00021563359350713638	-0.0022154334471904923	0.35776028339654342	0.00594666099353607	-0.0062296462507756174	6.4747485931345748E-05	0.0035309667763576938	0.33136583696849453	0.0654380494029912	-0.0003233546624075839	0.0055058753212229739	-0.060163011793457025	0.32618649712795345	2.0790111676649357	0.012189778422863569	1.5182805156671742	-0.000910153029542959	0.1897335720837251	1.5226045931632255	-0.0034370980392463557	-0.012122603577188968	0.0012779595098576018	-0.18885296323687154	0.018258878725238077	0.189764701719212	9.14153798801133E-05	0	0	0	0	0	0	0	0	0	0	0	0.0056805726134538234	1.5561876593554931	0.1548419576816078	-0.73976729271006947	0.83601485002167841
53	647	1.89	1.47	2022_09_22_18_53_27	0.39264301696934067	-0.0040950187799607294	0.00101871059656582	-0.0002446068328738708	0.00023508176595795672	0.35998160743198476	0.006185988347205836	-0.0059681252975253259	0.00033858219819133442	0.0032476679083211003	0.33535936588496273	0.066886877092680624	0.00020815143647601644	0.0071096135896695535	-0.062242683326040341	0.33125773457706564	2.0584447649801767	0.005449480025027	1.3996046423791515	-0.0001986903169163062	0.1925025929465278	1.5187674040021697	-0.0043920599497947873	-0.005133176760041473	0.0018295706855266354	-0.19146132060429361	0.019995274531660476	0.19255269014412438	5.1454991038022784E-05	0	0	0	0	0	0	0	0	0	0	0	0.001049785394168831	0.48194892840733816	0.15955310374619455	-0.72853257708426056	0.84366134188229236
54	646	1.89	1.47	2022_09_22_18_53_31	0.39497534846492643	-0.0018515879556741269	0.00095336681627844466	0.00040544586027336388	0.0028193207615374422	0.36191965444967383	0.005813417883382215	-0.0061289340216295757	-0.00017455036127919359	0.0024206585509044475	0.34042251591388212	0.0687096670324187	-0.00028424447275398582	0.0078397026008310815	-0.063567128645576024	0.33600982868283624	2.0377854636802653	0.0017096282405232315	0.36732170199155151	-5.0158141586011378E-05	0.19434894793122637	1.5168966106440407	-0.0050733030726232376	0.0012686635462539693	0.0011460024115161639	-0.193220803932868	0.020910152785446754	0.19441515364302553	-1.3575090514697286E-05	0.0017240100377519615	-1.1962274400189663	-0.00072375661286099425	0.1944175187300379	-1.5160192950436187	0.0051794371038703449	-0.0012624517326162536	-0.0011740639816823183	-0.19325197662154187	-0.021256648865982396	0.19448649865185394	0.0071516336480420932	-0.03091663973961771	0.16215882280744876	-0.72404323133690962	0.85071088610653811
55	645	1.89	1.47	2022_09_22_18_53_34	0.39784268368993003	0.000753796560531944	0.0014982370821251996	0.00044492421946560023	0.0053239296650431306	0.36622051409648809	0.0057173561102590543	-0.00581039286662071	0.00043983209257029759	0.0035086117833097274	0.34509041683696534	0.067684076067121984	0.00023250477099309952	0.0078851524190177921	-0.0650062159584205	0.33788762094047103	2.0189493221776438	0.0083512589534204991	0.15683725340947671	0.00070159887491676154	0.1931001950533561	1.5177160270014234	-0.0033672892146046555	0.0079437693207854362	0.0025768304339312135	-0.19201308997032318	0.020461148787219705	0.19312955228628	-0.00011664130179369963	0	0	0	0	0	0	0	0	0	0	0	0.01342758626375829	0.041213498754661071	0.16459445082000718	-0.72504379635072946	0.84929957189765326
56	644	1.89	1.47	2022_09_22_18_53_37	0.40014372201558474	0.0026679549493635055	0.001443135659547716	1.3341724078347963E-05	0.0068529741888988431	0.36956439531648183	0.0048302749961071046	-0.005278484828992837	0.00045707319537113497	0.0024914767882821885	0.349800962539694	0.06705138657800655	0.00048197321235131781	0.0081383916109814165	-0.0642156664351259	0.34674759911467828	1.9929229881649229	0.012606366630270309	0.096331655185356843	0.0004574987355963864	0.18736931487062694	1.51877581633274	-0.0036015081373130869	0.012373120648092029	0.002413786453800634	-0.18635613653446909	0.019458944756446894	0.18740392476133277	-0.00019582683766854566	0	0	0	0	0	0	0	0	0	0	0	0.017164332750487094	0.0332992087191888	0.16176518402327869	-0.72236654890326857	0.86655763926035856
57	643	1.89	1.47	2022_09_22_18_53_43	0.40143407817573262	0.0044202060868114481	0.0008282117555472319	0.00019599059151199946	0.0088144730109764	0.37048217146572965	0.0048365368215646442	-0.006862769153008084	0.00039717588789567912	0.0028622548117119722	0.35232769250859847	0.067681093688236479	0.00064611547456532026	0.0079645962306797539	-0.064337903147042033	0.3486284295204255	1.9838216115682896	0.017218932603694777	0.043420028931377128	0.00098523296548036639	0.18747529784018308	1.5136759379840037	-0.00287794220117301	0.017154047725050414	0.0014934144291775557	-0.18625326190594441	0.021370768111161453	0.18749738625265858	-0.00031995605032428693	0	0	0	0	0	0	0	0	0	0	0	0.0219797402110593	0.022514528721377179	0.16149353980900169	-0.72381486092979452	0.86845748399020872
58	642	1.89	1.47	2022_09_22_18_53_46	0.40308785469916059	0.0053576888771229656	0.0010490980059686768	4.5321516638673027E-05	0.0097488645303512259	0.37224821811397696	0.0049058021407155927	-0.0055661118208676381	0.00056053747407897676	0.001942798595758938	0.35657998543881353	0.066312770831451234	0.00082140008481723431	0.0079368293736321715	-0.063826076951245564	0.34952974832244821	1.9728938125862638	0.019594165308162756	0.049852573361556372	0.0009985187242421722	0.18336663532198819	1.5179218524086084	-0.0043338482355311323	0.019496852027237315	0.0019504038432132667	-0.18234231054032113	0.01935470837093908	0.18341784316100662	-0.00038266918407959806	0	0	0	0	0	0	0	0	0	0	0	0.024225403799066209	0.02871724110724538	0.1595623857914415	-0.72354025423370971	0.86713043880549368
59	641	1.89	1.47	2022_09_22_18_53_49	0.40416538417577141	0.006739024908035459	0.0013315040936473159	-0.00067350910704300736	0.011437349814955729	0.37428384948090077	0.0048407252974787592	-0.0069027548360531925	0.00065267958062911573	0.0015484147746570821	0.360195785329565	0.064516017935273021	0.00067937934605229514	0.0079585364480464545	-0.062482493278794425	0.35388526164190781	1.9587635282274212	0.023493348707673868	0.050354571577682791	-0.00014639786696023227	0.17732542899626455	1.5115965370772755	-0.0045732635638790374	0.023374310703460938	0.0023619975949252881	-0.17608396554414779	0.020946237059592216	0.17738439195243183	-0.00051204571340275325	0	0	0	0	0	0	0	0	0	0	0	0.028344726967889373	0.028501903481849788	0.15584536654206535	-0.72205312674651578	0.87559517835402556
60	640	1.89	1.47	2022_09_22_18_53_55	0.40579847415577	0.0078058335529111152	0.0013632370410918801	0.0003996845831779465	0.012329320635643397	0.37503970396826203	0.0047174947071275735	-0.00679387628157277	0.00065710703984825673	0.001614080356400752	0.36390819193341878	0.065741360545924318	0.00064620229978878626	0.0075725806227370795	-0.059613780676661426	0.35692787595545661	1.947115468613875	0.025920295005928417	0.048356410325399335	0.0012062982530215581	0.17343462378006769	1.5124681002771676	-0.0043091685962438134	0.02579916841123675	0.0025029187927300836	-0.17225584917865994	0.020186410019425859	0.17348814847050639	-0.00057952838927071066	0	0	0	0	0	0	0	0	0	0	0	0.030425986513792913	0.026622956277522855	0.1480853729920748	-0.72222283609820059	0.87956929039227028
61	639	1.89	1.47	2022_09_22_18_54_00	0.40639217029377617	0.0089290843379151857	0.0012239361542907294	6.1534912217919784E-05	0.012975740354577008	0.37570955639234865	0.0052201510067548538	-0.0071151354529397576	0.00076073596852716842	0.0016376500432130458	0.36698688746176622	0.064137934634065419	0.00099002780628937065	0.0066991852767261072	-0.059786250687869753	0.35854884329427994	1.9395965033744469	0.028129903051601207	0.041927473035270793	0.0012718836008214106	0.17035902479296852	1.5136888619938913	-0.0047696914124169369	0.028031061146208069	0.0023560680614165895	-0.16924906119751243	0.019415267501941849	0.17042578233524688	-0.0006255524657367284	0	0	0	0	0	0	0	0	0	0	0	0.031983936259585642	0.029280262347749903	0.14803535540359053	-0.72960475886216247	0.88227300992312219
62	638	1.89	1.47	2022_09_22_18_54_03	0.40673626000021296	0.010109350421385754	0.0016490839091702547	0.00047106394381041987	0.013927107649646752	0.376199393929223	0.0040361844354095382	-0.0054766694656205638	0.0010045680102019772	0.0011284296168771351	0.36804191894881327	0.062520313428822069	0.00093358606771815717	0.006668012490153934	-0.058669308996245423	0.36095772449371888	1.9346028400593127	0.030894527691426251	0.053160245047731272	0.0016811465867313164	0.16565305935219576	1.519694720975775	-0.004022296815553726	0.030720075528392628	0.0032785363817038589	-0.16478864795589956	0.016900815885888324	0.16570188575998315	-0.00070103873130928989	0	0	0	0	0	0	0	0	0	0	0	0.034330085544139653	0.036002853796688432	0.14517273904420988	-0.72881387560673927	0.887449091687891
63	637	1.89	1.47	2022_09_22_18_54_06	0.40725088782865337	0.011486360643864324	0.0012755955587554501	0.0001627301426766012	0.015333094275974051	0.37747078590465921	0.0045348022892892888	-0.0054537419705415861	0.00082865073397632785	-8.1157524408511164E-07	0.371320941867922	0.061872206795093247	0.000993850876060916	0.0083950129775907621	-0.056416433416090914	0.36415868467158319	1.9243694589254545	0.03430106846649876	0.0370869297415982	0.0013322773130063199	0.1606530012178703	1.5115052683575481	-0.0063688202988880782	0.034206753572141348	0.0025419103049145538	-0.15952479555539673	0.019005957048196992	0.16077919228652868	-0.00083620083475458441	0	0	0	0	0	0	0	0	0	0	0	0.037705183491770773	0.026995379721886113	0.14005524025319241	-0.711537942107094	0.89418757713009389
64	636	1.89	1.47	2022_09_22_18_54_10	0.40788573569318243	0.011931798764057899	0.0014331141741711479	0.00049228186527013431	0.015706520181861243	0.37771151720983837	0.0044603695857047152	-0.0057019490791419122	0.00053899790107061563	0.0010084867888399515	0.371446538979174	0.061203049256173668	0.0010841243358564751	0.0072567936439224745	-0.055702927548355874	0.36432027864785216	1.9232513476166662	0.035290057942085763	0.03352057187585239	0.001859192583498838	0.15864853652893346	1.5142500345481507	-0.0047679432744842879	0.035210781794477605	0.0023641139941751868	-0.15763506535573674	0.0179037513684965	0.15872016704200206	-0.00086539043439047851	0	0	0	0	0	0	0	0	0	0	0	0.0385298244916655	0.017151681644841477	0.13771904578432548	-0.72062461489427354	0.89319200640519369
65	635	1.89	1.47	2022_09_22_18_54_15	0.4091355405623634	0.013115121842682868	0.001581267023809903	0.00012404326112336992	0.016435089699916437	0.37995876717793919	0.00457022335733154	-0.0057621874542148378	0.00066037670581875387	0.00054834362518803444	0.37631846945877495	0.057022771915914129	0.001020861301016168	0.0069202618072315095	-0.052887717765556536	0.36633900556559207	1.9111854993318764	0.03757920992242484	0.035523702523090742	0.0013200248289430079	0.14801152005105955	1.5119924226173234	-0.0054098822868781232	0.037484404888335029	0.0026676597536114603	-0.14698908154522278	0.017367209744718698	0.14811035377104154	-0.00091602872835819878	0	0	0	0	0	0	0	0	0	0	0	0.040202695644584709	0.020079648726076926	0.13036889445366076	-0.7203436628987625	0.89539765981232822
66	634	1.89	1.47	2022_09_22_18_54_21	0.41087446450934995	0.014120238907101432	0.0018380108499564452	0.00027849522498099404	0.0173380550400296	0.38060114638014031	0.0035334219407968243	-0.0069349439201577788	0.0014672721934784927	0.0008625514656766147	0.37660359607711708	0.056075808570674714	0.0011520737741988407	0.0078815431085622421	-0.052932209903951852	0.37225553241770831	1.9002246634350615	0.039987583063068578	0.050375451092223772	0.0017164024174578958	0.14596548749780614	1.5022405894038493	-0.0036134246837434551	0.039784802815787973	0.0040219726670725053	-0.14459559241907782	0.019950894552579	0.14601020641865173	-0.0010033698981748718	0	0	0	0	0	0	0	0	0	0	0	0.0423487741281414	0.042213051226268075	0.1302484674848321	-0.71149175520487573	0.90600795272648826
67	633	1.89	1.47	2022_09_22_18_54_24	0.41267816292236131	0.013996440527509474	0.0017276521310958669	0.00067520456371352225	0.018472565634894581	0.38279100896480056	0.0038175069676901537	-0.0057836088381255412	0.0010565105600739632	0.001464508683395939	0.381228782848729	0.0564159693967803	0.0013121552075097743	0.0070436816172935205	-0.050802168088133981	0.37432676139720339	1.8869134006937234	0.040988249553873354	0.040614471638188425	0.0023647985064424318	0.142081741944316	1.5096914129323604	-0.00320671934393696	0.040853100759720665	0.0033257720617490155	-0.14102204922773215	0.017320595415351338	0.14211792442504212	-0.0011758732341579042	0	0	0	0	0	0	0	0	0	0	0	0.044835795530924719	0.028565626839088882	0.12428121666140769	-0.7165127158202188	0.90706704407721928
68	632	1.89	1.47	2022_09_22_18_54_29	0.41386511883291671	0.014419359424921051	0.0020703173701336467	0.00058034543786275811	0.018744146486883023	0.38446432949377785	0.003722488244405962	-0.0065182934273498409	0.0018993266715704757	0.0013755183085414312	0.38495546818227483	0.05331305963572415	0.0010052557565753456	0.0073286896270261187	-0.050019366703017057	0.37683134179248834	1.875945391202555	0.041849441223259475	0.057619611028318092	0.0019052107581809994	0.13614294357336598	1.5025456929002115	-0.0031212539360266174	0.041571866683507791	0.004812029836535163	-0.13487656349536925	0.018526027758273989	0.13617871827475053	-0.0012009940583550501	0	0	0	0	0	0	0	0	0	0	0	0.045522389712645016	0.05049218787973285	0.12214946972099881	-0.71265721185535169	0.91051727880604638
69	631	1.89	1.47	2022_09_22_18_54_32	0.41493374422746226	0.014543119307997707	0.0021996882531709182	0.00084454317412109385	0.018687872918309856	0.38593250225175635	0.0040327231388604641	-0.0075967286307153806	0.0019113757633541283	0.00054805256436573778	0.386659719190055	0.052313629500207064	0.0015078408394004622	0.0072403675643826458	-0.046549648951852388	0.37797667153220671	1.8698405271246108	0.041826185285633449	0.059518402280474551	0.0028795990791273002	0.13013205207277759	1.494793617880205	-0.004503761544217443	0.041530201513820204	0.0049671055726273851	-0.12863155194998974	0.019704690294678282	0.13020996446017205	-0.0011846330268142291	0	0	0	0	0	0	0	0	0	0	0	0.045273168587296631	0.05096225610430772	0.11353468026256518	-0.7082460006658905	0.91093259295152418
70	630	1.89	1.47	2022_09_22_18_54_36	0.41774645004095984	0.015162945998603534	0.0023510368706419721	0.00078251045216088213	0.018882115813194003	0.38810362261389525	0.0032703412072375353	-0.0075273487706669275	0.0016555396087290057	0.0010582533973884987	0.39157806980286447	0.049920103833348717	0.00081449971445242744	0.0077845948725736	-0.04622590237552604	0.38325588705079516	1.8510630668324457	0.042555495877573089	0.057095068200508858	0.0018739710978858152	0.12512608695787025	1.4901097508748542	-0.0028576898078392227	0.0422783484315476	0.0048488641233588817	-0.12350039686183215	0.020104467472640677	0.1251587153514542	-0.0011578200398739149	0	0	0	0	0	0	0	0	0	0	0	0.0453733449503035	0.04372700698069712	0.11221351041316365	-0.70197921084017323	0.9174366102051067
71	629	1.89	1.47	2022_09_22_18_54_39	0.4203277689057231	0.014948983282514249	0.00220663337543141	0.0007327770221239511	0.018884704890305169	0.39082795004235305	0.0025639516405891469	-0.0068403899716635687	0.0018104135514466269	0.0016659459576571893	0.39726209504806365	0.047120718830184483	0.00092472262796461271	0.0073011314486763962	-0.046502906108828165	0.3875076248528308	1.8323387230471679	0.04201660977320406	0.057275805930379828	0.0019592778945006057	0.12020006623142135	1.4939371380861557	-0.0011508337730082381	0.041741238606195233	0.0048025510361040073	-0.11878273632284551	0.018404278679031043	0.12020557532997866	-0.001159324406094891	0	0	0	0	0	0	0	0	0	0	0	0.0451345044731248	0.047787291200014528	0.11199014901572219	-0.70753193312735185	0.92191773544171041
72	628	1.89	1.47	2022_09_22_18_54_44	0.4205550653477782	0.01502966547202569	0.0020839089092566728	0.0011656230534291628	0.018579278474652541	0.39147229845417458	0.0033505347269492569	-0.0061535942253466156	0.0019475362568577869	0.0016828566591079602	0.39657158720380592	0.047022340294002533	0.00096241820300276741	0.0065206736382195729	-0.044489370839658517	0.38750733479113897	1.8324471804258364	0.041692758409687877	0.058016863561239043	0.0025650621931607026	0.11741167037033116	1.4999349719180473	-0.0021421362129589359	0.0414124011595247	0.0048269176511720529	-0.11623451677865967	0.01658425302456467	0.11743121001976507	-0.0011089327160101342	0	0	0	0	0	0	0	0	0	0	0	0.04442004026852836	0.052220806902784182	0.10691748408544968	-0.71263275750059174	0.92141877894322732
73	627	1.89	1.47	2022_09_22_18_54_48	0.423528943064349	0.014956333317862098	0.0019007495958286945	0.00076671768695401145	0.019235017621004494	0.39486966801529971	0.0025441764484575749	-0.0061278224418935484	0.0020203691420007507	0.00092170563638181355	0.39968780689522587	0.046206441006325219	0.0010716746806841975	0.00560946460387509	-0.040551739495988531	0.39010312822177057	1.8181651364367464	0.042071417720141	0.055479819353821236	0.0022218350139698419	0.11048461070437199	1.5020712027579128	-0.002038976569680113	0.041812690819499412	0.0046586559666435892	-0.10944258364348161	0.015138364770878036	0.11050342360283837	-0.0012048917520768433	0	0	0	0	0	0	0	0	0	0	0	0.04566590459592524	0.052326128122786378	0.096658980219621937	-0.71667002427212556	0.92107784983776209
74	626	1.89	1.47	2022_09_22_18_54_53	0.42601659241981654	0.014484456277655001	0.0022691662278334331	0.00081002653157769521	0.018909476889223512	0.39709403868356913	0.002548522809653714	-0.0065215560959312555	0.0016068033427533832	0.0016264343584875005	0.40429714215778	0.045248544175132618	0.0012124406449772146	0.005429009553575637	-0.041573754032494144	0.3934973450122462	1.8024100370921092	0.04085633907836965	0.055710463273669651	0.0023956978013520789	0.10952104841313133	1.5005327541911755	-0.001073938831350715	0.040602993319672709	0.0045428379202133206	-0.10844142268112869	0.015340074719643451	0.10952631368819522	-0.0011531182530540476	0	0	0	0	0	0	0	0	0	0	0	0.044546673166380689	0.0423849036173789	0.0984157342163836	-0.72047185105116029	0.92366671161125957
75	625	1.89	1.47	2022_09_22_18_54_59	0.43046361531554489	0.014781720735514332	0.0024822807149017718	0.00060806452102715649	0.018748624696460246	0.40213180325097275	0.0025629977925483789	-0.0061084179546796865	0.0016224739587869447	0.00084332039853513062	0.40891058436312322	0.045393688016294551	0.00073819505764805514	0.0064268919534125274	-0.039649643831052329	0.39803971628270557	1.7798572545275939	0.040586540200933378	0.059350962287048642	0.0015078284528550648	0.10622215503863966	1.4959644308968569	-0.0021544000359862811	0.04030094062556798	0.0048063947170853254	-0.10503472565024982	0.015838327835650815	0.10624400058623479	-0.0010889744925746589	0	0	0	0	0	0	0	0	0	0	0	0.043717276312962079	0.043161616336568981	0.093311349256660986	-0.7050509525009353	0.92467679525232
76	624	1.89	1.47	2022_09_22_18_55_02	0.43431653612696552	0.014484898451899762	0.0022232447090526851	0.000786876909019587	0.018388505780161615	0.40551476541995246	0.0022445244816975086	-0.0071242432596470388	0.0018616059970580688	0.0010424963830244346	0.41510303337123644	0.043519087910507064	0.00089001748188005116	0.0056243873411686764	-0.039759639078236424	0.40351555020983726	1.7571846039700509	0.039456184491150771	0.060109333696177561	0.0019651896801244932	0.1026530975082896	1.4929681695188894	-0.0013804389404103671	0.039171406913438067	0.0047319525591010374	-0.10141202115736625	0.015914156993831471	0.10266237889175671	-0.0010352623043527653	0	0	0	0	0	0	0	0	0	0	0	0.042555362680716441	0.050446865044196473	0.092456716217421936	-0.71513450771944331	0.92908171033090925
77	623	1.89	1.47	2022_09_22_18_55_05	0.43623299005664734	0.014476151305064001	0.0025569018405925412	8.22494457317159E-05	0.018283327618330517	0.40747841736835622	0.0018914046212390222	-0.0058537600447384876	0.0017750751533331798	0.0014952757969069338	0.41683616011318386	0.043072173272840124	0.0015798689916417931	0.0056226843835988022	-0.04140136678116161	0.40490753169446275	1.7486578407224078	0.03917462470394565	0.062879247594921348	0.0018931989527427638	0.10346015160822976	1.5016699277696457	-0.00044669809403885042	0.038865255509590219	0.0049135664103842278	-0.10247296532792616	0.014258132686278732	0.10346111593243669	-0.0010144606641874004	0	0	0	0	0	0	0	0	0	0	0	0.042108905972230312	0.048391881730823191	0.095777782183369867	-0.71790650909771658	0.9281909917951946
78	622	1.89	1.47	2022_09_22_18_55_08	0.43871557249790183	0.014390954670667916	0.0024014962864078409	0.00033288383075236807	0.018995995558957073	0.41015701743184696	0.0015499517241076429	-0.005871829878100452	0.0016506937081941688	0.0012605274966089866	0.41872179628895256	0.043738666639292968	0.00093443760367730832	0.0060888524980961031	-0.039146469621951431	0.40694247236201275	1.7380420987684364	0.039634116922198433	0.058531607264852424	0.0013941436700215918	0.10115972736213694	1.4976276541593852	-0.00036923603464586972	0.0393628579773197	0.0046291074798339975	-0.10007851042658503	0.014750667468890637	0.10116040122118515	-0.0011030167797852137	0	0	0	0	0	0	0	0	0	0	0	0.043462283949666364	0.043339597234121785	0.090302631390335342	-0.708246237119299	0.9275769949195477
79	621	1.89	1.47	2022_09_22_18_55_11	0.44250723794057806	0.015030764571158647	0.0023982013772424994	0.00052242175376710387	0.019328242981845534	0.41456028884921914	0.0019353610464077555	-0.0059693680480235089	0.0008122635021916429	0.00082765046102186378	0.42358753745280142	0.042289659088195541	0.00077625569217421031	0.005313074026612085	-0.0389313360609268	0.41319981800678335	1.7153525378214329	0.040286072608320157	0.045193610226319694	0.0014019451424888022	0.097754630381387139	1.5002352258951504	-0.0012584950904578696	0.04012161903996303	0.0036363899426381536	-0.096782829821371263	0.013749604094995156	0.097762730991387117	-0.0010973142506273824	0	0	0	0	0	0	0	0	0	0	0	0.0437174838213989	0.020999990435589862	0.088794499993395129	-0.71758065135449023	0.93376962584795
80	620	1.89	1.47	2022_09_22_18_55_17	0.44534427123875031	0.014800855184223184	0.0015999370804172441	0.00080712458013087269	0.019235686663344832	0.41692463026878385	0.00095479748214024273	-0.0063791096425758215	0.00139452142645766	0.000661752562821604	0.42858227470405508	0.042663018409335889	0.00108685693108171	0.006528599830646113	-0.037183969302533877	0.41540435451271063	1.7009857039332432	0.039649898592924879	0.042667464735561135	0.0021311137530705057	0.095616802905463774	1.4890899585281789	-0.00038763202204861023	0.039505619902786254	0.0033794162995707711	-0.094342979063747889	0.015555555253334161	0.095617588635390827	-0.001091203004964176	0	0	0	0	0	0	0	0	0	0	0	0.043306203041289661	0.036184983649967445	0.084772058794734637	-0.69849608193772483	0.93277129928547164
81	619	1.89	1.47	2022_09_22_18_55_20	0.45101197501875739	0.015587018496573247	0.0022826737890255144	0.00050362134151677286	0.019680012938994535	0.42305921633489774	0.00170683082239966	-0.0061869065722067532	0.0013340120862634748	0.00093018266347076118	0.43428542166180539	0.040381761963031622	0.00046341945299189965	0.0060513287313174371	-0.037652317605827816	0.42282022738972191	1.6722685708313025	0.040577892106355644	0.049809934075644963	0.0010201221763665171	0.09197729691379429	1.4912270336100313	-0.00088647792969473471	0.040376708672253056	0.0040356814283395021	-0.090815086134363787	0.014575434057905711	0.091981568755311563	-0.0010889505986271162	0	0	0	0	0	0	0	0	0	0	0	0.043735366908848591	0.03384079374719913	0.084555382453607678	-0.70572152220696072	0.93749224146905852
82	618	1.89	1.47	2022_09_22_18_55_25	0.45668672467367755	0.016862470275352141	0.0021334813232431488	0.000203220945523501	0.019957670108333145	0.42888321085132686	0.001109022825590692	-0.0055402571058394507	0.0012837957844007025	3.676715808152655E-05	0.43996028919685454	0.04182472456518882	0.00081622776441782449	0.0055805863882014408	-0.038036249225120645	0.4281056757797041	1.6464686074105503	0.0417869585434974	0.045061875098153584	0.0010765004967034008	0.092667089887493559	1.5004598019819593	-0.0012334208834700823	0.041617370472036813	0.0037609013958369675	-0.091751710704891548	0.012992810740663476	0.092675298085803812	-0.0010496889556358751	0	0	0	0	0	0	0	0	0	0	0	0.043791328025263712	0.03211871558185056	0.084179049875074463	-0.7125590533456635	0.93741651037832152
83	617	1.89	1.47	2022_09_22_18_55_29	0.459114570837297	0.016728964737446509	0.001954674974708674	-0.00034540068387962008	0.020612130273359078	0.431527243703397	0.0019197419646810505	-0.0046676939296280929	0.0012902797190435865	0.0011737818211514292	0.44232902170243493	0.04140027644683654	0.00051468444583564353	0.0055645685705119014	-0.037115238692723047	0.42891798260259867	1.637311005847311	0.042108248372641793	0.041526511214456614	0.00010206219886578949	0.09070024356566303	1.5044291824521148	-0.00090355909842061472	0.041963104599255133	0.0034931981627246136	-0.089902419767307257	0.012003712044758471	0.090704744098172377	-0.0011389371314479467	0	0	0	0	0	0	0	0	0	0	0	0.044983271312383111	0.031258252413839026	0.081744431326773184	-0.71098898984085657	0.93422864323467625
84	616	1.89	1.47	2022_09_22_18_55_32	0.46127143110929525	0.016123033695581265	0.0017981057270609886	0.00020770409763197858	0.020724393473407522	0.43329259664454872	0.0018890158324090041	-0.00673377015205904	0.00082509140870456056	0.0011980947451465179	0.44651435392364824	0.037452594890534256	0.00065433805473481929	0.0058226291775552285	-0.035047870279993593	0.43364786262273458	1.623318569313698	0.041320469911825808	0.034034255323353239	0.00089904366300588834	0.083497480051527115	1.4829586626029565	-0.00072969178960966994	0.041224781342643971	0.0028104513846169345	-0.082212348142036151	0.014593114401244625	0.083500668410875556	-0.0011671598719703014	0	0	0	0	0	0	0	0	0	0	0	0.0449644397570619	0.019895778598703878	0.077022427601023125	-0.70308317243426721	0.94011428711262324
85	615	1.89	1.47	2022_09_22_18_55_35	0.46361640705071233	0.017041207339796971	0.0013969537379277754	-4.3179117566827043E-05	0.021046391408184331	0.43629397359166033	0.0016008958338982532	-0.0054581652262642227	0.00054337626973288971	0.0007184876713722529	0.4476852277579092	0.035860172357571392	0.00059132020979557013	0.0064236647114839021	-0.03274596260430674	0.43519661836006668	1.6146722894396755	0.042412388849784641	0.024304557806744429	0.00051689341908792423	0.078771795670903769	1.483380031973444	-0.0010378766360283564	0.042362291741031191	0.0020608169237215268	-0.07757097262869285	0.013701824647002259	0.07877863277012509	-0.0011648987188933907	0	0	0	0	0	0	0	0	0	0	0	0.045411258899977193	0.012906145633397599	0.0719777577845815	-0.6885447072226577	0.93869977796636306
86	614	1.89	1.47	2022_09_22_18_55_40	0.46505459255870962	0.017022588336285078	0.0019020698181713095	0.00028064343918550775	0.021968466087156819	0.43761206826493243	0.0011524660896475862	-0.0054911242695855431	0.00083429746918214107	0.00093328368090726159	0.45142376719612759	0.035876433713845329	0.00041958366206460243	0.005520950466690224	-0.031192665926249832	0.43694478948079135	1.6056762429510312	0.043331456319049846	0.033937057876309892	0.00068904703379214956	0.076428251628913479	1.4875898265177752	-0.00024581493217205657	0.043231682884196036	0.0029388265906712774	-0.075372416890172378	0.012660032353298836	0.076428646933158484	-0.0012927026046762279	0	0	0	0	0	0	0	0	0	0	0	0.047272519846182894	0.01897940262185414	0.068115634992721011	-0.69780772893176046	0.9395559069242615
87	613	1.89	1.47	2022_09_22_18_55_44	0.46806891007092949	0.017528117949593826	0.0014546569855883689	0.00029745552579125268	0.021836092479355328	0.440699052922674	0.0012575074080590891	-0.006050198351353623	0.00064605795885829323	0.00071400211999604732	0.45486682354661118	0.03237975810952036	0.00035365575820030628	0.006183095861466462	-0.029365205441104131	0.44156124288548648	1.590334705272241	0.043409960427350056	0.025799777245500852	0.00064607312082055608	0.07018217480282013	1.4709122502964243	-0.0006092261258693406	0.04335218343419231	0.00223894077461635	-0.068786434689133313	0.013927098147539504	0.07018481898905235	-0.0012364151867306635	0	0	0	0	0	0	0	0	0	0	0	0.046671862370682639	0.014789036649674563	0.064112564180033471	-0.68163460441836232	0.94336802420518351
88	612	1.89	1.47	2022_09_22_18_55_47	0.47135921354801957	0.017666047040662068	0.0016883674018911567	-7.4964428146406982E-05	0.02194949590169162	0.44467178219967618	0.0018631857121583545	-0.0057693583146875482	0.00030698244353470546	0.0009942914536699445	0.45724798873060091	0.031193149525261695	0.00050615504642755635	0.00071123549696583454	-0.027780273976540985	0.44306931108837583	1.5783418852266111	0.043336179000691956	0.023851909913999474	0.00052437212339028914	0.065840175189166308	1.5145914727189858	-0.0007529629213628541	0.043286879267073863	0.0020665172870763773	-0.065424636692294952	0.0073854981295321922	0.065844480574312816	-0.0012295794212100325	0	0	0	0	0	0	0	0	0	0	0	0.046570941803170549	0.0069924710704610564	0.058955837236139466	-0.77259987061496549	0.93998228602194978
89	611	1.89	1.47	2022_09_22_18_55_51	0.47137362520845411	0.016986739958694756	0.0013208094921794088	0.00049760552946787864	0.021421782865119157	0.44470623754558247	0.002084208793632452	-0.0055201682665322336	0.00032737787197841873	0.0013720989389487616	0.45922278473287337	0.028719139099014919	0.00059245888997110075	0.00036731004736496555	-0.024208725559527272	0.44329213485027025	1.576262169901296	0.041998274409760596	0.020145583024263822	0.001260815682541157	0.058981863495964321	1.5135288882914009	-0.00060692780169295589	0.041964189482545267	0.0016917016494017963	-0.058595417168098025	0.0067407201657635873	0.058984986079620605	-0.0011827973310568737	0	0	0	0	0	0	0	0	0	0	0	0.045450748929268057	0.0076406429567598333	0.051363739153370017	-0.77781243022114011	0.94042625879679742
90	610	1.89	1.47	2022_09_22_18_55_56	0.47322419909801372	0.016576083449988975	0.0013917643069051608	0.00014833734440639637	0.021677497906060082	0.44663498833611109	0.0020816280326627192	-0.0046089431356155274	-4.2782848895666941E-05	0.0014072633395052878	0.46067643522552454	0.026817377488441308	0.0006671279389983011	0.0048792290869845963	-0.023974955208157685	0.44591646526027862	1.5676779888461765	0.041643290459792356	0.016312704637096494	0.00080661087769221072	0.0570092439444822	1.476176573123251	-0.00073082401786227322	0.041621129505577385	0.0013583883828231671	-0.055991490803003724	0.010724124802454962	0.057013928112931891	-0.0012262406763222274	0	0	0	0	0	0	0	0	0	0	0	0.045808181757378011	-0.00098680192550483384	0.051701525015567996	-0.6850123069012064	0.94229429963686373
91	609	1.89	1.47	2022_09_22_18_56_00	0.47695804769539629	0.016068301587026046	0.0014346947639864954	0.00029199423605006118	0.020840037079793788	0.45014440302065872	0.0021364071614034075	-0.0058034952317580707	0.0002393039510048691	0.0010946448610732744	0.46633623421162596	0.025560723651113545	0.00071203187799949474	0.0043092685156052137	-0.021588494858451011	0.45037172114187241	1.548933622729487	0.039878455824933969	0.021339326351051256	0.0010508204425638062	0.052640826136353291	1.4625071155196234	-0.001087228678842199	0.039842142683816271	0.0017014421364347722	-0.05141105352465633	0.01131194730374472	0.052652052595486457	-0.0011109734362651886	0	0	0	0	0	0	0	0	0	0	0	0.043696528628130296	0.00574119501236987	0.046155798440804426	-0.6868881412631187	0.94425856386743912
92	608	1.89	1.47	2022_09_22_18_56_03	0.47929473039502096	0.014938450999408562	0.0010649896367351526	-1.7284605393958779E-05	0.019990005341089735	0.45236018089557167	0.0012776259616662981	-0.0049207598257096363	2.4254931520228224E-05	0.00069915043847259227	0.46849676819733505	0.021728448666598742	0.00025487205020374818	0.0044170733560832459	-0.021154461463085489	0.45366952580644432	1.5382214553615361	0.037534451841349917	0.014790038016337718	0.00021158169243166877	0.047620247928540124	1.4612681745468399	-0.00059425916224863833	0.037518032074459931	0.0011101100352721356	-0.046482264819263264	0.010348288266544905	0.0476239557022256	-0.0010278117531101324	0	0	0	0	0	0	0	0	0	0	0	0.04170715592784676	0.00060667616650092221	0.045088512900941416	-0.68247636857397209	0.94653560124173053
93	607	1.89	1.47	2022_09_22_18_56_06	0.47917216827977954	0.013645860283145997	0.0012218413481874617	3.2169875557949781E-05	0.018944391461465957	0.45211161709703146	0.0019550508640122787	-0.005157449975556767	0.00028274082533214211	0.0010482958696993248	0.46913622315641906	0.019362998025463447	0.00018622898089583676	0.0054395668906762618	-0.017846442272588726	0.4554000388085292	1.5362060993182527	0.035050004256977331	0.021904373203188332	0.00017446765055739163	0.041922323932514716	1.4288907967221067	-0.00097773597119432416	0.035016375542042233	0.0015350056393367145	-0.040245231995081107	0.011738932897192828	0.041933724036055553	-0.00093888778931524512	0	0	0	0	0	0	0	0	0	0	0	0.039540070396699725	0.0074618346887088466	0.038935942207756452	-0.637471586570541	0.95038916897742221
94	606	1.89	1.47	2022_09_22_18_56_12	0.48054013210502544	0.012905536550285014	0.0013623022341390908	-0.00021617470372252087	0.017847351406911141	0.45385869902590131	0.00051837884702868613	-0.0064855848329515358	0.00018728005287593988	0.00081478928408440943	0.47116894887730593	0.016873033924553225	0.00057919759485628559	0.00549292389033696	-0.014976264223542273	0.45579564017798674	1.5303866583584438	0.032973836798224181	0.024180715605177674	0.00034795461187546412	0.0367972537513525	1.3876709049968152	0.00035075562517247386	0.03293528424622643	0.0015940404060726882	-0.034356732666085105	0.013177738962074883	0.0367989254347191	-0.00082711388628201521	0	0	0	0	0	0	0	0	0	0	0	0.037142233901196454	0.0052465258043015864	0.033195613381817306	-0.60962788599071271	0.94850691903994688
95	605	1.89	1.47	2022_09_22_18_56_17	0.48110884509069962	0.012406001609200981	0.00083102950436228149	-0.00032486447526289925	0.01710881010513135	0.45423602817437608	0.00023769878147262291	-0.0057051533467247038	6.1302450991773539E-05	0.00018960817423706677	0.4714724208736733	0.017561614860895622	0.00059493756513180238	0.0053080206000261	-0.013939466768435821	0.45755628097848727	1.5271209246061579	0.03159159203330459	0.014515270242929665	0.00024896874194493503	0.03598354491124154	1.3997650263320736	-5.2656655367377641E-05	0.031578280709174296	0.00091699217627216651	-0.033898831394199809	0.012069993143616547	0.035983583438877947	-0.00075857809554868386	0	0	0	0	0	0	0	0	0	0	0	0.035561432938803893	0.0017915386362986749	0.031003153568359143	-0.60347924382268547	0.95104524817503167
96	604	1.89	1.47	2022_09_22_18_56_20	0.48156923452633565	0.010598250544770699	0.0010982293848580032	-5.5707433165797116E-05	0.015791759216997835	0.4547682028574434	0.0009701468588707425	-0.0057579070094360158	4.608434070552344E-05	0.00019238424501112527	0.47447284852542027	0.015453798401545744	0.00039530110264166	0.0050722976778632455	-0.012419357303301969	0.45796790294729289	1.522460745744022	0.028225280746153922	0.020864127693517885	0.00032114452484572633	0.032166684476672758	1.3816764230496466	-0.00082593161313068166	0.02820071071476047	0.0011774499486607861	-0.029893017383116189	0.011878682669157115	0.032177286294083111	-0.00066361661354310967	0	0	0	0	0	0	0	0	0	0	0	0.032792432172828394	0.0014591221045046905	0.027857342449808507	-0.59152679476129055	0.95099078203727716
97	603	1.89	1.47	2022_09_22_18_56_26	0.482000502112841	0.0095072760674480526	0.00051986017229843347	0.00014928393244630406	0.014636089160194883	0.45520938844611408	0.0015931786981524328	-0.0048038408905167014	0.000366166742819557	0.00067488828995672639	0.47319129864509124	0.01297964925563154	0.00037668717710049026	0.0048616888002997721	-0.0111356090383499	0.45737774200349246	1.523584185208267	0.025788389345351864	0.017414453738204279	0.00052765212813674664	0.028015084575199849	1.3763545617159738	-0.00099566056324292213	0.025772749587535559	0.00089799984724001991	-0.025923280916583358	0.01062207466907975	0.028032771959133791	-0.00057684926089235692	0	0	0	0	0	0	0	0	0	0	0	0.030374799969333215	0.012506427516861733	0.02520874943809305	-0.57957522637481873	0.948915488673943
98	602	1.89	1.47	2022_09_22_18_56_29	0.48342399769127908	0.0081397960372287213	0.001016152846256008	7.4590054773646843E-05	0.013251578603735175	0.45652461718224197	0.0015075934569350261	-0.0049470203038685335	-0.00025660700823512976	0.00077680920170575751	0.47572146855115294	0.010372424127435222	0.00030486856900556605	0.0056400258875580304	-0.010328192758591381	0.46152398145671336	1.5134947696735615	0.022780734793118072	0.01681183024665988	0.00034743175525871645	0.02493808683009692	1.3298608159677317	-0.000775025099122736	0.022767858620216082	0.00076582737234473443	-0.022098371218781082	0.011557255912300342	0.024950127026725208	-0.00047584582279543093	0	0	0	0	0	0	0	0	0	0	0	0.027417056117471635	-0.0096809198897188486	0.024342636149007776	-0.53548360868456824	0.954698119375217
99	601	1.89	1.47	2022_09_22_18_56_33	0.48265151148087071	0.0067560878313176571	0.00050129616897285983	-0.00031154894440893781	0.012396669793735392	0.45581832387054544	0.0016537947391064825	-0.0059864815474686747	-0.00041585090400271903	0.00031852420695429088	0.47630466809805327	0.010484847491859291	0.00021964637504328437	0.0053957685065180337	-0.0078688069471477759	0.46060158909560123	1.5154460733204092	0.020419795422966004	0.0016756771362612854	-0.00013724628047838715	0.023213175072627757	1.2880934648361939	-0.0014335235652014864	0.020419680749836747	6.8433840531318768E-05	-0.019600538811167315	0.012436654504503632	0.02325739638834181	-0.00043007606103174817	0	0	0	0	0	0	0	0	0	0	0	0.025698961827091263	-0.016766399024325754	0.019768076930042015	-0.48486063044615973	0.95431502469014151
100	600	1.89	1.47	2022_09_22_18_56_36	0.48447679096309504	0.0063593868923262518	0.00033213344635283878	-0.00035831073270400259	0.010857632480205874	0.45805068401692511	0.0013295789919411374	-0.0056052302512705921	-0.00053813827638485713	0.00068262138852305564	0.4774663623600085	0.0081066665055566818	0.00033059469624008021	0.0052205482927130658	-0.0093017734387131276	0.46185681371350035	1.5085281987633494	0.018279050417887459	-0.0064907380983508676	-6.1854555751259758E-05	0.021969638399473575	1.2878175218366279	-0.00067248079474666912	0.01827751025838803	-0.00023728239334605322	-0.018544033379674547	0.011780655220196373	0.021979928157819965	-0.00032332825623944969	0	0	0	0	0	0	0	0	0	0	0	0.022438557248607729	-0.024761304059798254	0.022016814285831361	-0.52968140945401232	0.95331050388476135
101	599	1.89	1.47	2022_09_22_18_56_40	0.48775919139436941	0.0042517214347906956	0.00050347401960139078	-0.00037390566495658925	0.010581390241332448	0.46092443692175827	0.00099505231795940139	-0.0045418856133951947	-0.00012339978178858564	0.000124830424149361	0.48265656747812424	0.00762476184650197	7.562037216528806E-05	0.00567838141557612	-0.006377695145879902	0.46447922412923115	1.4938028594693027	0.015647631710208734	0.012246965702721744	-0.00036427342335974681	0.018461949210151953	1.2500222769274798	-0.00093224726494633341	0.015642938025625081	0.00038323369473835026	-0.014791164999449772	0.011048303335683827	0.018485471419502134	-0.00031670271542319733	0	0	0	0	0	0	0	0	0	0	0	0.02169535694133122	-0.0058307171954948339	0.0175071286212837	-0.4216691618484405	0.95227159697680486
102	598	1.89	1.47	2022_09_22_18_56_45	0.49020437051363641	0.0036835052387685237	0.00081011309654587687	0.0003729317052386482	0.0089045703785416846	0.46434207399616667	0.001872761521903192	-0.0049257275710812842	-0.00034012883796646361	0.00049552411470569037	0.48270056080250634	0.00475300396643108	-0.00022494786715671845	0.00493476206761464	-0.0054435025135157172	0.4676621378337863	1.4841770208742298	0.013196402028892447	0.017986268750871434	0.00011963063179015163	0.015089626074531614	1.1814932294328593	-0.0014413738590588338	0.013187864722705913	0.00047460569293426673	-0.010742200408148096	0.010597261224503586	0.015158310383112047	-0.00022065826021813267	0	0	0	0	0	0	0	0	0	0	0	0.018178263018144677	-0.019089273823361418	0.014988346603289359	-0.41718937761396768	0.95401462321474129
103	597	1.89	1.47	2022_09_22_18_56_48	0.4886109846824922	0.00203245470333566	0.00057232848548591654	0.00042011548887466643	0.0078011814679976718	0.46225912916738626	0.0012054900097077279	-0.0057821949106095592	-0.00057353971336003551	0.00072579821727742537	0.48125767539418912	0.0041604138657946625	-0.00044534477606031993	0.0058447651532674708	-0.0018025186177258493	0.46640449214766916	1.4908769608414738	0.010338760951415345	-0.00033695729457188173	-6.8081899743784578E-05	0.01402828190559278	1.0184750812114398	-0.00051800825001479633	0.010338758603685081	-6.9674413114387572E-06	-0.0063050649730399385	0.012531514230472177	0.014037842632323003	-0.00017304679522356497	0	0	0	0	0	0	0	0	0	0	0	0.016009128948631178	-0.036693781680855443	0.012517934568077734	-0.14957210135940569	0.95455179430881354
104	596	1.89	1.47	2022_09_22_18_56_54	0.48770750181561306	0.0013877661132514914	0.00032239372368987672	0.00012557416005627082	0.0065064905062698318	0.46183752184786242	0.0014540556033029717	-0.0045776820413628	-0.00051856453520599606	-0.0004381478555183826	0.4825951190498432	0.003783477234483518	0.00024605147290633031	0.0058805662798668756	-0.00333678178458079	0.46658626966232675	1.4906632842898639	0.0083194030169257745	-0.012114927012492267	0.0003504623428300217	0.013541906928659316	1.0792915600595947	-0.0020085465786114057	0.0083169610346040743	-0.00020155819733075494	-0.0075092666037116524	0.011269168484801886	0.013690051227914479	-0.00012102787717487762	0	0	0	0	0	0	0	0	0	0	0	0.013383272672574989	-0.039765732585745735	0.013863431641540105	-0.25806151037134645	0.95669282905295228
105	595	1.89	1.47	2022_09_22_18_56_57	0.49205859525196344	-0.0005411662145565129	0.00057229187473517671	-0.00024199811087590039	0.00534929691580454	0.46650517239831607	0.00022391705516017292	-0.0043725932085370636	-0.00048564859853721359	0.0010269910510059539	0.4853129439468381	0.00087134443149526251	0.00015388126140002421	0.0045243951081726961	-0.0031323570407891161	0.46900444851137635	1.4758162898402054	0.0050190895343268614	0.0081601588385680265	-0.00012324913435397751	0.010399069909518714	0.99336590926177459	0.000857693878113001	0.0050184211249652451	8.1909499400212391E-05	-0.0042017009116919945	0.0095124320986666819	0.010434380373151539	-7.270478684943515E-05	0	0	0	0	0	0	0	0	0	0	0	0.010915970388450883	-0.045269581358585151	0.011183406342770876	-0.30277857003540759	0.95314755810985885
106	594	1.89	1.47	2022_09_22_18_57_00	0.49408243290661152	-0.0006553856934312371	0.00050607687856334593	0.0004781734887233601	0.0042440482474418034	0.46911614930259321	0.001263664593124331	-0.0060546241462034484	-0.00083085911809241918	0.00021222011369576027	0.48899441829254175	-0.00072997804254113223	-0.00037042777595836039	0.0050668462868971578	0.00056379419424295316	0.4704331917793802	1.4656545810094912	0.0037370140003735279	-0.044350447385571853	8.47167327475396E-05	0.011912836734423213	0.72904090150398626	-0.0010954976058836069	0.0037223225062674552	-0.00033104198876052942	0.0013399083500612375	0.011837243119682019	0.01196310135648444	-4.4857000602443565E-05	0	0	0	0	0	0	0	0	0	0	0	0.0087528155442813463	-0.096662685079205765	0.010318352744646353	0.055407689935596076	0.952135029395588
107	593	1.89	1.47	2022_09_22_18_57_03	0.4926986965425954	-0.0025988063444160226	-1.2445613409155811E-05	0.00018102430726204166	0.0035354111322455995	0.46739194109246018	0.0013538756490189866	-0.005047469961094439	-0.000977216713534264	0.00078806534943896	0.4878866593167398	-0.00044608891236865689	0.00022530532360131604	0.0048821121952785053	0.00073239388954822059	0.47095939039963458	1.4694758677961184	0.0014044354832383442	-0.40052001054576991	0.000389071205088033	0.01065129942977718	0.7281314073556554	-0.00059681593499448223	0.00097743129421166237	-0.0010084974425721843	0.001217265320726503	0.010581514290579033	0.010668006786791759	-1.5490253453588652E-05	0	0	0	0	0	0	0	0	0	0	0	0.0074446735772044723	-0.13483747698333076	0.010019798926244765	0.0744526922242002	0.95587707802859712
108	592	1.89	1.47	2022_09_22_18_57_07	0.49135834009888074	-0.0026910408915012947	0.00035515242616339187	0.00022072580780833467	0.0022006998976054613	0.466516693288661	0.00097407435322657062	-0.0045920226359071805	-0.00078166862196755776	0.00090080457454349454	0.48626491177561787	-0.0024071467382436812	-6.8900254311209753E-05	0.0058754899879791076	0.0021331651983259557	0.46792217576078582	1.47666445347028	0.00067365760682244757	-1.2185648907305027	0.00013301863981654403	0.012161799942216859	0.58488449991118419	-7.3490796086257085E-05	-0.00051329982600568968	-0.0004362772740497447	0.0047475333414788365	0.011196888184047066	0.012162021983684103	4.0947315954578165E-06	0.00069579703397392866	0.33657692809287454	0.00010908524641306849	0.012217381130496394	-0.5857031169275988	7.4516391060689083E-05	0.00054401536131004364	0.00043379810873909888	0.0047508081671103026	-0.011255852852943992	0.012217608373996363	0.004752943523054335	-0.17064587085380892	0.012721351312902545	0.17413166623695425	0.95230331425049453
109	591	1.89	1.47	2022_09_22_18_57_10	0.49347445439807031	-0.0045598630817773687	0.00015898780496289842	0.00040345867738390254	0.0010596431004497296	0.46797787225771686	0.00045879895217625788	-0.0047724062694676278	-0.00099537401787002755	3.5693664927963376E-05	0.48878319615521926	-0.0029089548625834409	-0.00014221267096721569	0.0057521987089555332	0.0040781247184718252	0.47145965768593079	1.4665894406719167	0.0037421455160958528	-1.4560377616819029	0.00024505359229473514	0.013354881641371993	0.49743343274977891	-0.00044996470695557873	-0.0036440128577582016	-0.0008513655831246642	0.007273262887829016	0.011200558495877953	0.013362459799474058	3.45720717273002E-05	0	0	0	0	0	0	0	0	0	0	0	0.0029461038632352288	-0.37706706070205764	0.014288809356308605	0.3083597108867267	0.95538817356008288
110	590	1.89	1.47	2022_09_22_18_57_13	0.49355688605826881	-0.005803644500489721	-9.3356864413857529E-05	-0.00017798235874154537	0.00044941823573896506	0.46838862779245771	0.0012647221522539441	-0.00500656858444148	-0.000977535764000039	0.00057375758033555667	0.48886406726334836	-0.0034343592532234579	0.00018738098619770806	0.0046004430514182395	0.0040941859962466279	0.47071470612375205	1.4667873605235915	0.0056677787172908067	-1.4748594787717226	-2.0426629562534873E-05	0.012881350598005149	0.4583849257905524	-0.00073317829356820536	-0.005563767311481946	-0.0010808371255002208	0.0078368449964070844	0.01022316260904701	0.012902199178391534	5.6021834521029528E-05	0	0	0	0	0	0	0	0	0	0	0	0.0021798831379446939	-0.56993359012176958	0.012477678655540583	0.36361870979596955	0.953719255916085
111	589	1.89	1.47	2022_09_22_18_57_17	0.49439894605500762	-0.0071897702466818363	0.00042165941519920646	0.00031779358599323356	-0.0010846983116026125	0.46967688603620306	0.0012852704983180633	-0.006031607388976473	-0.0011181052383273538	0.00060930333526168382	0.49010602964965555	-0.0057378003092073337	-0.00016428008191870578	0.0060900121279122725	0.0052015956481254117	0.47152719686916739	1.4623876317460338	0.00861464073806429	-1.5301690629947509	0.0001276020646896629	0.017164536988128237	0.42364176686309857	-0.00070947051566528773	-0.0085862181673268256	-0.0006992085733053022	0.011363293144854939	0.012864559802842658	0.017179193183308135	7.3382679737491211E-05	0	0	0	0	0	0	0	0	0	0	0	0.0031508894856962393	-1.1705150061083267	0.01619956466412632	0.35344027788861482	0.95373827276869749
112	588	1.89	1.47	2022_09_22_18_57_20	0.4935526736418836	-0.0082246247986148581	0.0001345881616815818	-0.00027405916593193269	-0.0021073590337623229	0.46899665149357211	0.00080789928833565911	-0.005205975994753185	-0.0010332124950945851	0.0011538182895967728	0.48936833033264932	-0.0059244648338562791	-0.00014377282735762647	0.0053762937352401334	0.0067904593209847037	0.47103757605397645	1.4652602520885321	0.01077248345768536	-1.5288387238352379	-0.00045935520471778959	0.017360122107642081	0.35220056726766719	0.00034773129020511427	-0.010734577078325707	-0.00090291461146060382	0.013228404370253431	0.011242026392483845	0.017363604367827294	8.22439956090441E-05	0	0	0	0	0	0	0	0	0	0	0	0.0047553532071437409	-1.3428724608479021	0.017548507180558573	0.45055545104694572	0.95438157102509413
113	587	1.89	1.47	2022_09_22_18_57_23	0.4930495571858981	-0.010499659259658848	-0.000253469735964144	-0.00031066979320525909	-0.0034831700468189153	0.46704597161708694	0.0012150347613412264	-0.00467564950238383	-0.00078994797738980314	0.0010492461242756618	0.48851204452937019	-0.0087021139993262824	-0.00039810479234459796	0.0054866917820048	0.0089607687617896878	0.47050868912136284	1.469258002441163	0.014604044792157512	-1.5349819850223698	-0.00076330052663459939	0.021345750670765346	0.26559250523878691	-0.00017505575829539124	-0.01456659655259358	-0.0010451742272519677	0.018404464241333421	0.01081280572691282	0.021346468471786888	0.00011626458942492752	0	0	0	0	0	0	0	0	0	0	0	0.0072439433761760826	-1.4592875805012935	0.021310435169032	0.51069035172876243	0.95428275365829707
114	586	1.89	1.47	2022_09_22_18_57_26	0.49356381067091343	-0.011754317931513037	-1.5490261401907606E-05	-0.00034033674019956511	-0.005502650933671336	0.46759515309822919	0.00080873544848031852	-0.0053431047791994406	-0.0012232303343711725	0.00063385457053995219	0.48869529456412708	-0.0083024472775361461	-0.00019036900063949976	0.0049184060901854773	0.0085535208721225983	0.470436721471539	1.468110256309604	0.018000896729948632	-1.5361978353123211	-0.00057876737871750364	0.020686581260628507	0.27820051095402487	-0.00020362967647063275	-0.017957817774432006	-0.0012446139411758485	0.017566245213991728	0.010925276808140802	0.020687583457178513	8.6252603239161884E-05	0	0	0	0	0	0	0	0	0	0	0	0.011420960061455918	-1.4614255721681206	0.01999089957174352	0.52447524272723933	0.95314265612801463
115	585	1.89	1.47	2022_09_22_18_57_30	0.49825256004923807	-0.013740914727289636	0.00031450935669285861	0.0002833335762954457	-0.0073997081580636868	0.47188098303098119	0.0014506873640850887	-0.0037469520338266698	-0.0011008884723655986	0.00091646009686731269	0.49412487263722105	-0.0087853530128324513	-9.6679401484067292E-05	0.0050915091666245364	0.009346565874473035	0.47566322985713411	1.4478460735962262	0.021813405456693444	-1.5532149565372078	0.00019059643870274407	0.020871535444121275	0.23094569036501375	-0.0005609268094539056	-0.021799921599016586	-0.00076686106618702578	0.018684432716517128	0.0093012346415492116	0.020879071595278721	7.1210369046481909E-05	0	0	0	0	0	0	0	0	0	0	0	0.015014778983767158	-1.496950687892689	0.02136143645803348	0.5359977243790196	0.95466289186778763
116	584	1.89	1.47	2022_09_22_18_57_33	0.49894121664257779	-0.015723567818217953	-0.00012674353261936554	-0.00011586531776229066	-0.0093922372127396483	0.47402226430424638	8.0654060445230869E-05	-0.0039042211109110866	-0.0013154369730469157	-8.7369199725971313E-05	0.49618029436924793	-0.011015676284791521	-7.39491451269865E-05	0.0047570723599726613	0.010633664807762479	0.4752803415656241	1.4432402844071703	0.025864069489242577	-1.5428133420818124	-0.00019966987482231436	0.024080324267429093	0.1943096436446933	-0.00018185267890378357	-0.025823574474272911	-0.001446752195799018	0.022284729353968531	0.0091243002167238976	0.024081010926067015	3.2850517256712952E-05	0	0	0	0	0	0	0	0	0	0	0	0.019008065089071886	-1.5012210094856853	0.023347901175239816	0.57507015112262672	0.95257783023785858
117	583	1.89	1.47	2022_09_22_18_57_38	0.49724065491135688	-0.017208183320094765	9.2838899521364267E-06	-0.00044900014555082667	-0.011232502983144198	0.47169107425006157	-0.00010960908406015441	-0.0053986628879389388	-0.0012825361324573232	0.000507834657457693	0.492959787987326	-0.01220878846604583	-0.00047300554297837974	0.0038897349422066236	0.010825338352103893	0.47520107624354441	1.4508124000308482	0.029395426679776668	-1.5490063486254078	-0.00098691966711181973	0.025727934484119638	0.19544096910596376	0.00060473762987573755	-0.029367517015109472	-0.0012806459516124869	0.023787363796786545	0.0098024454305281027	0.025735040711452935	-2.7381964001371005E-05	0	0	0	0	0	0	0	0	0	0	0	0.022736448165109197	-1.5139521065980872	0.02313357832296704	0.6129224784311702	0.9556762335297353
118	582	1.89	1.47	2022_09_22_18_57_42	0.496316153296233	-0.019199915593298356	-0.00010992475192634713	0.00023785816960930774	-0.013017795366846666	0.47143100476893157	0.00019219142134727785	-0.0048299388198858846	-0.001458415945978235	0.000294647165040462	0.492720137775373	-0.011197794924609417	-0.00054345426861603335	0.0053160695590132459	0.012571931611097448	0.47386504935664614	1.4537617648691075	0.033350819168763965	-1.5470290921556724	-0.00032259310945014419	0.026818871866103308	0.20548213564083923	7.6834608844269614E-05	-0.03331314774518717	-0.0015847165471860379	0.0245858260959972	0.010713964875238791	0.026818981929364581	-7.7737298401311044E-05	0	0	0	0	0	0	0	0	0	0	0	0.026392926186765624	-1.5150126942274453	0.027502008040609306	0.5853731245665218	0.95476451090604209
119	581	1.89	1.47	2022_09_22_18_57_45	0.49926987365847947	-0.020573192232348686	-0.00027700200997997772	-0.00041055220779845017	-0.014516682009522688	0.47519617587452817	0.00044636389156819158	-0.0053504400657688935	-0.0015218344691607028	0.000671932892965737	0.4946896107621514	-0.012120940934438537	-0.00062521599866715986	0.0051273773962214582	0.011123030022017557	0.47499126076540749	1.4437444318204236	0.036075128772246091	-1.5459699784358287	-0.0010875942397925854	0.026370620041145026	0.21532065692636351	0.00020671007338114765	-0.036030668271628326	-0.00179049150626682	0.023962935432391363	0.011008511562308605	0.026371430192708111	-0.00014327587704979211	0	0	0	0	0	0	0	0	0	0	0	0.029235158014623171	-1.5185703454727886	0.024531682990616227	0.56942885664708	0.95137176470279172
120	580	1.89	1.47	2022_09_22_18_57_48	0.50060074396240939	-0.023015238243693417	-0.00041471438256348659	-0.00024195454357603163	-0.01691372304049181	0.4760492717720648	0.00060627764623703221	-0.0047637183494486715	-0.0012080194046417369	0.00064763476973733411	0.49602343139310551	-0.012995752227038519	-0.00072478334864979231	0.0040541487827539533	0.012220460817635528	0.47639784994084861	1.4388487495906981	0.0409463965707581	-1.5511755514714389	-0.0010240003592317159	0.0275172502941494	0.17105029662326252	1.4665765419121825E-05	-0.040914873952557149	-0.0016063877415343805	0.02592268247268727	0.0092311211221117254	0.027517254202328048	-0.00024567309769803593	0	0	0	0	0	0	0	0	0	0	0	0.03387291812287755	-1.5351456435086417	0.025719886976459157	0.62523532231811552	0.9516523011332596
121	579	1.89	1.47	2022_09_22_18_57_51	0.49937356597502464	-0.023976432294174996	-0.0003872144360145806	-0.00055425981022914341	-0.018968787847347717	0.47525532547127264	-8.667124180599045E-06	-0.0052373894416353492	-0.0013971890734669852	0.00061800346017580783	0.49540835426068414	-0.011957627043763559	-0.000436369996614779	0.0048493542255926714	0.011610901171048595	0.47497351440358959	1.4431960660614425	0.044133739740673625	-1.5506523611688474	-0.00104145181288026	0.026501055486594063	0.20600835913562218	0.00061531328477491657	-0.044097927464476494	-0.0017775761123745215	0.024283316662000447	0.010612562075038653	0.026508197832782934	-0.00042664773917515305	0	0	0	0	0	0	0	0	0	0	0	0.0380880689394927	-1.5340340805310773	0.025197360225476126	0.58758156536205119	0.95113868007051183
122	578	1.89	1.47	2022_09_22_18_57_57	0.50072584577696655	-0.02691474909509237	-0.00036669828443900132	-0.00038296849265376611	-0.021050539863164994	0.47535346473211848	0.00052576378691469459	-0.00517792237873235	-0.0014867623519828318	0.0017870031362673758	0.49660335575616527	-0.012914023036787542	-0.00066809788822213569	0.005288306897971131	0.011667963907024572	0.47717213043469792	1.4384349854463261	0.049222076907780687	-1.5524505839765672	-0.0010928288879301286	0.027504477879571429	0.20482139619555079	0.0012729841352904878	-0.049188947642168343	-0.0018056259223600307	0.025228844035078579	0.010954530208161098	0.027533920753073569	-0.00049782586677771842	0	0	0	0	0	0	0	0	0	0	0	0.042144775276306369	-1.5355407568065826	0.025583755779945649	0.57262852346095428	0.95296085564402855
123	577	1.89	1.47	2022_09_22_18_58_00	0.50058905291083222	-0.028351032371437577	-0.00039236998079721227	-0.00065451178032000467	-0.022682260238740721	0.47566793235781446	0.0012858900047339815	-0.0044221707590949245	-0.0015212216580230897	0.0013690726658761	0.49565419737501482	-0.011156217310144609	-0.001018246336751431	0.004527349425694418	0.011985903231057233	0.47731825017262181	1.4392591610118095	0.052363310810538743	-1.5531104009647172	-0.0017218169777577968	0.025543876382121043	0.18738368548683018	4.6721315247850396E-05	-0.052330556579292226	-0.0018518010537255732	0.023770947505462131	0.00935049064582415	0.025543919110159654	-0.00062787551510657064	0	0	0	0	0	0	0	0	0	0	0	0.045412927913390286	-1.5373131774836049	0.025594738423019736	0.60482032370128347	0.95351316093930738
124	576	1.89	1.47	2022_09_22_18_58_03	0.50120872514455739	-0.030531227910477837	-0.0002826162054773397	-0.0003279435347862754	-0.024409799418908414	0.47595312001503265	0.0011237710848646977	-0.0056058093521740241	-0.0021147516748924043	0.00082113633062382279	0.49728472703299703	-0.010892826945347931	-0.00099885744143675078	0.0055103272811058207	0.012195641868687757	0.47856841371657227	1.4355806369104474	0.056344000006330289	-1.5499477758651921	-0.001370873449468654	0.026342690818924132	0.22818263060028196	-0.00038056866650690725	-0.056295025902664733	-0.0023487007752488651	0.023646785382159662	0.011608914706875487	0.026345439683014529	-0.00072643608930404084	0	0	0	0	0	0	0	0	0	0	0	0.048884293254986562	-1.52758653936306	0.026700906288209814	0.57321181416698253	0.9548285768140703
125	575	1.89	1.47	2022_09_22_18_58_09	0.50229611363305393	-0.032717919455100684	-0.0004612664119992097	-0.00046549447210178789	-0.02618886217584163	0.47688610968485229	0.00060358330417258175	-0.0051352294600729561	-0.0024054588930894276	0.0013195519416817668	0.49820237296926173	-0.011240069411385854	-0.00092189462091485039	0.00503169394658662	0.0098227573517254071	0.47950575759069036	1.4319050238114064	0.06030839294920104	-1.5474605260417045	-0.0014343673357944144	0.024001368438683248	0.22877307654742318	0.00067218104128041983	-0.060242721842814595	-0.0028136675504599833	0.021532567985378209	0.010602556431563368	0.024010779126918749	-0.00083597286553338394	0	0	0	0	0	0	0	0	0	0	0	0.052357764052284567	-1.5249995992127889	0.021972114795200275	0.54869895101449984	0.95462764806694722
126	574	1.89	1.47	2022_09_22_18_58_12	0.504609077361683	-0.034457583452944078	-0.00052720190316375	-0.00029824676644780144	-0.027694850354129608	0.47921765918632075	0.0011367989884150172	-0.005698322210067234	-0.0020401989609141803	0.001284373762725595	0.49999209794813582	-0.0095419396048252933	-0.00064513707810754555	0.005255919866779952	0.010130218978555353	0.48096440746576857	1.4240653189813193	0.063316593425299841	-1.5512027779268791	-0.0009958615087689005	0.023047241456224683	0.25828425841188274	8.5445354892970445E-05	-0.063267984259469889	-0.0024805585516558593	0.020040016714215778	0.011383016684318525	0.023047399845756884	-0.00093173419221849756	0	0	0	0	0	0	0	0	0	0	0	0.055032494815354889	-1.5340291969033841	0.02261659332158673	0.54609695346464027	0.95314259898070175
127	573	1.89	1.47	2022_09_22_18_58_16	0.5030093148515844	-0.035753776757338589	-0.00050397254878419776	-0.00028469020970255153	-0.028691857689765243	0.47770550017227181	0.00093829916406318542	-0.0051098220977310177	-0.0021977055679234282	0.0013152501511129015	0.49612225926969933	-0.0098672630926518734	-0.00088027616600940331	0.0051635934232939253	0.0088706221004260823	0.47861386504568781	1.4337536126926369	0.065871978274700357	-1.5507839008967006	-0.0012101236540094269	0.021995104231387709	0.25429967459426267	0.00032679854275447949	-0.0658192222337055	-0.0026358122794851086	0.0192111270797408	0.010710611862805008	0.021997531848758758	-0.0010036085173729943	0	0	0	0	0	0	0	0	0	0	0	0.057207495752905395	-1.5325725452644503	0.020405279516051235	0.5218211088170599	0.95150099792268339
128	572	1.89	1.47	2022_09_22_18_58_19	0.50358591043410217	-0.036832283360961254	-0.00035396233571866639	-0.00052781005027522341	-0.030000662592479535	0.47867649436230619	0.00047847540745409088	-0.0053589958071098964	-0.0021353536698941458	0.0014942273588878082	0.49662826195230736	-0.0075575638192134061	-0.0012831440505919973	0.0053839857292693827	0.0080010662696616934	0.48005961747102649	1.4303575258129584	0.068201863616329753	-1.5529804840528114	-0.0018673269896088518	0.019448989411678216	0.30597054672853263	0.00096989634847146212	-0.068158573073725692	-0.0024296331603841609	0.015919668534053164	0.011172615759142926	0.0194731581430016	-0.0011492752006821423	0	0	0	0	0	0	0	0	0	0	0	0.059724785529250576	-1.5352678017414527	0.019150410704922349	0.4892424371377021	0.95328246387434568
129	571	1.89	1.47	2022_09_22_18_58_22	0.50737182732253761	-0.03870970038316511	-0.00046015768732822026	-0.00044554159180486492	-0.031908853032833639	0.48273788163193737	0.00064718917031843833	-0.0060265972071546891	-0.0018895643741860949	0.00090190308761754182	0.50017614747995609	-0.0077259715459285236	-0.0011818339656653747	0.001348103818918133	0.0068265650743671285	0.48498378391372532	1.4140204661596916	0.071499864075145692	-1.5548166771195584	-0.001830659370334462	0.0166023611475996	0.237386045124045	0.00016741095142328792	-0.071463352316334772	-0.0022846965828570327	0.014766089042367807	0.0075895329281972321	0.016603205175567189	-0.0013222131836668489	0	0	0	0	0	0	0	0	0	0	0	0.063000643795372874	-1.541222084750832	0.013714602962407257	0.6879129477014192	0.95587448454330481
130	570	1.89	1.47	2022_09_22_18_58_26	0.50939843060803025	-0.040133178239969994	-0.00034156858029303345	-0.00037279646520758415	-0.033044057473147606	0.48528273458126	0.00070613047500438827	-0.0062613163795100721	-0.0011895096439602767	0.0014722614283641832	0.49815022566832112	-0.0049993663776358279	-0.0012726002114321236	0.0057252554363020677	0.0046452933011216077	0.48924985107045382	1.4072130247299424	0.073730233478917842	-1.5609888205952729	-0.0017105770995811266	0.015675426540911738	0.4495940942848799	0.00074261243779880949	-0.073716050127516822	-0.0014461267071611758	0.00975396640189764	0.012271069092388494	0.01569300705640234	-0.0014029142180403951	0	0	0	0	0	0	0	0	0	0	0	0.064910801355071282	-1.5528052516689528	0.01447342564488612	0.34081738046785914	0.9604463258484589
131	569	1.89	1.47	2022_09_22_18_58_31	0.50815276214758387	-0.040600715950355491	-0.000543600551851478	-0.0004776098757439963	-0.034003688322091739	0.485018240581765	0.0014104623713230137	-0.0053751217638853214	-0.0004567524089816845	0.0011112829199300986	0.49615959043249513	-0.00421489581317313	-0.0011563290025180669	0.0055061050999473532	0.0054960096895047316	0.48750832458302668	1.41262724318672	0.075276636166093952	-1.5648132861207147	-0.0016758960538896372	0.014893761528969715	0.42376404157928294	-0.00031256295642941262	-0.075271246908678507	-0.00090074485579452637	0.00985726077298198	0.011165059002766129	0.014897040917026113	-0.0015648469100101232	0	0	0	0	0	0	0	0	0	0	0	0.06692230834098073	-1.5640805120726773	0.015309713593313184	0.39224028773944991	0.95937356027091436
132	568	1.89	1.47	2022_09_22_18_58_36	0.50794208534332019	-0.042262711458268896	-0.00092860468161494578	-0.00072017572404477757	-0.034891335030674854	0.48382750306581007	0.001816192196149008	-0.0048436145684657437	-0.000710828236423786	0.0011749131193404866	0.49638789368844644	-0.0031481492128108066	-0.0011681867145307426	0.005187850842479671	0.0036325013797695411	0.48866266452916407	1.41288749889579	0.077977713562975032	-1.5610819861864878	-0.0019233564690869251	0.012380041312379636	0.49138231784456404	-0.00065479543067551447	-0.0779629967596898	-0.0015149088282722595	0.006867510967962784	0.010300617263112795	0.012397345681728006	-0.0015789452938522505	0	0	0	0	0	0	0	0	0	0	0	0.06870581510495935	-1.5606114210208684	0.012468263612214097	0.30542803469976726	0.962044057048108
133	567	1.89	1.47	2022_09_22_18_58_40	0.51130745737653926	-0.043055139055909984	-0.00070225522576801945	-0.000458747244747931	-0.035946955831608257	0.487279861041365	0.00091437544994833211	-0.0052599503883466372	-0.000883280805530603	0.0017829810804342353	0.49807278619529882	-0.00074161558957092164	-0.0011880710259562989	0.0056296498961365187	0.0014098073906156884	0.49063929883628865	1.4024353453985485	0.0793059000959518	-1.5615313362328342	-0.0016710815150950374	0.011327995570814492	0.68942891186446786	0.00086704432740943688	-0.0792922852406478	-0.0014694527365099396	0.0021609528713706764	0.011119971508061859	0.011361128883965961	-0.00170785869844681	0	0	0	0	0	0	0	0	0	0	0	0.070325213465123659	-1.5585129069255945	0.011350297210032591	0.12268950506065603	0.959577826917885
134	566	1.89	1.47	2022_09_22_18_58_43	0.51237148173142621	-0.043939681707034252	-0.00051217428380714164	-0.00070075305205966358	-0.037318885873299151	0.48896089405326842	0.00045692850832011522	-0.0057025716334291564	-0.00086423590476980474	0.0011899792706740249	0.5001514958535217	-0.00062507264998479034	-0.0011142373018620188	0.0057823618027923818	-0.0012165193684361628	0.49283710161800642	1.3955194191259925	0.0813512214142187	-1.5628084054238958	-0.0018461324930556674	0.011716988738574415	0.81121981360603157	0.00073472016000223446	-0.081340840098502232	-0.0012995990362905424	-0.00060483503348814939	0.011701367427875472	0.011740001653040486	-0.0019173518575335928	0	0	0	0	0	0	0	0	0	0	0	0.072855131306188689	-1.5592193271356163	0.011532540167233495	-0.10368021867583993	0.96187457575232638
135	565	1.89	1.47	2022_09_22_18_58_48	0.51263356469210586	-0.045085015189848011	-0.00061308585429997676	-0.0010178907284510157	-0.037889860865637774	0.48826530404650387	0.00087328450054938059	-0.0053666915563313333	-0.00078849313128583119	0.0012007680238691797	0.49973928438596049	0.0016092362905321953	-0.0016085944374983972	0.0047818731957157369	-0.0011376729970102933	0.49276103843256791	1.39661863781655	0.08311616322723557	-1.562964226902134	-0.0026800394005008121	0.010703664622667596	0.91668448800635827	0.00031846296009955025	-0.083105966447484858	-0.0013018949442972416	-0.0027783061358338731	0.010336800828599422	0.010708401141697169	-0.0019175990461765518	0	0	0	0	0	0	0	0	0	0	0	0.073928175820328457	-1.5603927607646506	0.0095884171330446639	-0.11678567282044598	0.96123444185424411
136	564	1.89	1.47	2022_09_22_18_58_52	0.51466434196421773	-0.045895130008117548	-0.00044622699501087142	-0.00051999813470699375	-0.038345669187658943	0.49046284719315003	0.0011121460392890809	-0.0052741668287262485	-0.00058386196944812158	0.0011054276707615043	0.50153550171271633	0.0024509836514270871	-0.0013229970267017051	0.005914428538384928	-0.0016109030522800348	0.49541559565005144	1.3879731238667366	0.084027440681904556	-1.5653098934157663	-0.0018442255757383959	0.012052751415590398	0.95836281096843379	-2.2299563398299948E-05	-0.084022382120873873	-0.00092200340826054594	-0.0040867392940600565	0.011338755603169239	0.012052772044494333	-0.001920540088414271	0	0	0	0	0	0	0	0	0	0	0	0.074514806693556424	-1.5631837740959285	0.011910449494110039	-0.13295896516976843	0.96259941724211284
137	563	1.89	1.47	2022_09_22_18_58_55	0.51614555170499532	-0.045984331254051672	-0.0007214791044416292	-0.00043889028689832	-0.038995676167746858	0.49266181993429442	0.000893964893980596	-0.0057647095933478941	-0.00044327733276631245	0.00089160785545295813	0.50163777824247413	0.0047971224857609514	-0.0013332224150388867	0.0061921435984194735	-0.00535436551123475	0.49726143354449015	1.3823251399184613	0.0844590808203837	-1.564453120730867	-0.0017753074322286854	0.015786330220249258	1.1355323971679141	6.9949616640192173E-06	-0.0844522842759342	-0.0010714539658356372	-0.01017307426879701	0.012071320629669945	0.015786331769991523	-0.0020567808845966171	0	0	0	0	0	0	0	0	0	0	0	0.075556585542366453	-1.5651128987217773	0.015860018425446466	-0.35648412934573814	0.96341319207707043
138	562	1.89	1.47	2022_09_22_18_58_58	0.51467109885929341	-0.046964868056858441	-0.00073265110602875843	-0.00039304819458824662	-0.038743972088701742	0.49091797632391354	0.001140150404061821	-0.0060386669990654951	-0.00068443793822224	0.00055035819689004044	0.50026346763338037	0.0053320638780689133	-0.0014122736974272662	0.0058030885832797349	-0.0048355863336496524	0.49518729339792755	1.3890660067711924	0.085465373918050827	-1.5630564773778288	-0.001850666594467795	0.015760270328877557	1.1383376549636157	-0.00060139577104914024	-0.085455134470089608	-0.0013229254140526509	-0.010223735002766432	0.01199422208534204	0.015771740478233022	-0.0019013654215236258	0	0	0	0	0	0	0	0	0	0	0	0.075290835696494765	-1.561964414166233	0.014676796680171023	-0.3473528242856524	0.96214319105046042
139	561	1.89	1.47	2022_09_22_18_59_01	0.51857004609105473	-0.046947621212015928	-0.00069857417183906239	-0.00094110868631730308	-0.039842366416678147	0.495111155028724	0.0017544275432789991	-0.0053839263322252931	-0.00076279560147237194	0.0011604994453546372	0.50445035163714247	0.0073937547251036965	-0.0014357048822469119	0.0061196383005101534	-0.0067386276641760593	0.49892036585528216	1.3731211930142333	0.085849264068096565	-1.563187660786983	-0.0023508782237151144	0.018252819681809997	1.2267845272983327	-0.00061144326844898129	-0.085839324323328817	-0.0013063463354507127	-0.014100349942384668	0.011590753117850589	0.018263058046428093	-0.0021332183036014809	0	0	0	0	0	0	0	0	0	0	0	0.07684529416643239	-1.561224826766447	0.0175534551940744	-0.416750220469561	0.96210795362383439
140	560	1.89	1.47	2022_09_22_18_59_05	0.5225251022295847	-0.047676361141935325	-0.00076788131991438338	-0.00039587937094547325	-0.040135906274855408	0.49789074501094471	0.0015409257994442162	-0.0050086585407400118	-0.00026730019520480744	0.00093111762415983533	0.50792930328311148	0.0085338549253791	-0.0015549152097910119	0.00686523493622956	-0.0076391874942245142	0.502681117377703	1.3593336821293898	0.086288958429764473	-1.5656080984465879	-0.0018678209692281327	0.019928875263486943	1.2521501203015575	-0.00060944241246169628	-0.086284313068541341	-0.00089535757302180974	-0.01601703184283752	0.01185810947044893	0.019938191726476324	-0.0020807091248732004	0	0	0	0	0	0	0	0	0	0	0	0.076813144836339178	-1.5674664375737746	0.019656024288937941	-0.41935368531485911	0.96202290613942087
141	559	1.89	1.47	2022_09_22_18_59_08	0.52195851084017764	-0.046779472135446011	-0.0010102858196367464	-0.000802470727795138	-0.040228116296546344	0.49755637594500218	0.0011818695728409848	-0.0060326584307277935	-0.00066011256839817968	0.00090443553014850884	0.50827969209679236	0.00961570321870645	-0.0016149687318443796	0.00647560575929516	-0.00955912704710846	0.50110281069350393	1.3613235226392728	0.085578123395957523	-1.56182390310466	-0.0023867506343550659	0.022765840502345348	1.2793719750057393	-0.00027024553211735562	-0.085564344936997438	-0.0015356039451153635	-0.01900715698680306	0.012530422062215284	0.022767444442138365	-0.0022054018240941276	0	0	0	0	0	0	0	0	0	0	0	0.077081858169167641	-1.5625924461415148	0.022120554002569563	-0.48769078470502281	0.96004337564473652
142	558	1.89	1.47	2022_09_22_18_59_11	0.52328126541378528	-0.046474835185520848	-0.000894219237550836	-0.00069527062159786	-0.039965261012354543	0.50004184327525536	0.0018604745363337738	-0.0054324754813228167	-0.00092945715830335671	0.00055759791965753378	0.51085500481956247	0.01203761622658738	-0.001592357765459595	0.0055438037779441708	-0.01089299126002625	0.50021296777259638	1.3557956859061868	0.08470116432463938	-1.5610031005605984	-0.002270825334491858	0.025205953206995136	1.3454468657136405	-0.00130478700501829	-0.084684917927452613	-0.0016588892579608222	-0.022688959196817161	0.010979581396319	0.025239701785118085	-0.0021793383221544393	0	0	0	0	0	0	0	0	0	0	0	0.076394991016558556	-1.5591701092114332	0.023357537691895369	-0.55001390283942742	0.95591606433120124
143	557	1.89	1.47	2022_09_22_18_59_14	0.52542068748939164	-0.046367381468850881	-0.00062537819331922445	-0.00046851950333121203	-0.039407827024438707	0.50195768446925071	0.001812889147086367	-0.00570956816449531	-0.001593890490857766	0.001367640508816517	0.5166233539998174	0.013399741657885288	-0.0016965702768661683	0.0059472503124827353	-0.010358915538067674	0.49922446611883109	1.3471150333242996	0.083721368890705763	-1.5588863696360216	-0.0021557948679699259	0.026140342000993171	1.3399236695661003	-0.00050328631666595228	-0.083697618750358138	-0.0019940472545387465	-0.023402828775261619	0.011645818358736081	0.026145186498578103	-0.0020511696525241391	0	0	0	0	0	0	0	0	0	0	0	0.075063750000635948	-1.5505843242018567	0.022733677273780718	-0.52481219395964118	0.95014238686387953
144	556	1.89	1.47	2022_09_22_18_59_18	0.52914572980239827	-0.046141642325636514	-0.00048967611748558894	-0.00088488871532905284	-0.039370663200279009	0.50544385340355635	0.0013748064213822118	-0.0062805793058704719	-0.0015630840267923949	0.00074073854162107937	0.52028803805743407	0.014006809805694681	-0.0011707889460500084	0.0064064952568981459	-0.012566434685070156	0.50595365117229985	1.3297454186422018	0.082872443887667582	-1.5594677376017738	-0.0020385929918569586	0.028792163543377842	1.3447606668766179	-0.00067771037589383807	-0.082851173607036616	-0.0018774951002039503	-0.025899824257433895	0.012577272555791053	0.028800138417414078	-0.002030688693427317	0	0	0	0	0	0	0	0	0	0	0	0.0744628130689587	-1.5509558743310254	0.026656671005880456	-0.54966573852151823	0.9561707156953545
145	555	1.89	1.47	2022_09_22_18_59_23	0.52797428730834572	-0.046194681624532066	-0.00078768950637541453	-0.00078035693831792819	-0.038907267885100662	0.50353927206116555	0.0021375759660806769	-0.00575798173766895	-0.0013790225610298074	0.00092203305198498354	0.52069518882574539	0.016268066770040113	-0.0013566063395745959	0.0065148328792245533	-0.015146203297478867	0.50128013265181459	1.3368428432889259	0.082722801923014677	-1.5590419372714726	-0.0021015845416155355	0.033100242451635661	1.381213211896517	-0.0012364856998747513	-0.082699944072555612	-0.0019445329491925203	-0.030749250569776052	0.012251923920519209	0.03312332935021868	-0.0019246410904230911	0	0	0	0	0	0	0	0	0	0	0	0.073737869571403339	-1.553081827702117	0.031228585466430193	-0.58229437863527844	0.94944042674384765
146	554	1.89	1.47	2022_09_22_18_59_26	0.52449810196813151	-0.045040898256342825	-0.00046117299250350845	-0.00037732592254075762	-0.037387205083047055	0.50077538067902871	0.0014128942392173452	-0.0057206481335839452	-0.0012741232107799469	0.00086008453537871033	0.51628242245059641	0.016406656081523766	-0.0011113268831870003	0.0060353469422692735	-0.014100482170363745	0.49913833237238725	1.3491439629100244	0.0805970979150744	-1.561016337321546	-0.0014989487754796141	0.032274415237080516	1.3840351294882964	-0.00059941304204419324	-0.0805816804729036	-0.0015763770154873314	-0.030049023695895429	0.011776843966827872	0.032279981023700548	-0.0017393501233668636	0	0	0	0	0	0	0	0	0	0	0	0.071323250064055668	-1.5537633565387012	0.029242869181818513	-0.583183492673426	0.95164945401978762
147	553	1.89	1.47	2022_09_22_18_59_32	0.53081652409567459	-0.045063960480057376	-0.00047437932663795028	-0.00055898500364076609	-0.0372899288354366	0.50620540965720784	0.0017551705272071633	-0.00576839686325514	-0.0014230415676333562	0.0010161362781586974	0.5224637215440362	0.018576080660481536	-0.0015286301422476633	0.0061915978839869991	-0.015324631424436479	0.50557119064567024	1.3252426280151639	0.0796120496557504	-1.5601961077480988	-0.0020588440196733539	0.035042081366456958	1.3984643250505222	-0.0007863576051627784	-0.079594159166641712	-0.0016876838996012129	-0.032981222654133481	0.011840034574774786	0.035050903337525946	-0.0016738856653525707	0	0	0	0	0	0	0	0	0	0	0	0.070301262301717529	-1.5517248050558194	0.03113724512110182	-0.59341068665318952	0.95244056598838256
148	552	1.89	1.47	2022_09_22_18_59_35	0.53628495669994969	-0.045273190660103005	-0.00026418994464192383	-0.00070222430034551256	-0.037004899164569928	0.51108625977095745	0.0013602637989245524	-0.005963552461150076	-0.0012474266529584035	0.00054432764510315833	0.530884145483977	0.016995678523637807	-0.0012727085412746776	0.0063599629640347074	-0.015437430459082005	0.50990793331709727	1.3030329071828402	0.078741893635749544	-1.5622573256095214	-0.0019378033744272948	0.033427522241254996	1.385771252154858	-0.00084016734831106571	-0.078730411056733687	-0.001344688879049346	-0.031164786842307932	0.012089470801615262	0.033438078957421666	-0.0015545561050265598	0	0	0	0	0	0	0	0	0	0	0	0.069041501100101474	-1.5539478216083507	0.031133091810821228	-0.59000121258255211	0.95081528382753
149	551	1.89	1.47	2022_09_22_18_59_38	0.52901543126408523	-0.043381806067577987	-0.00061073290467325342	-0.0005783621014585626	-0.035269923603009304	0.50382757293413449	0.00090654518381350058	-0.0057006884816708514	-0.0011629071274789691	0.00037997315634765555	0.52294945922157221	0.018587048823036922	-0.001207998881921072	0.0059540153128678722	-0.016955272585176304	0.50317774039418783	1.3308867129230046	0.076328744375532054	-1.5600683531828263	-0.0017776671899172459	0.036518215444467927	1.4094421524465959	-0.00055247234599620329	-0.076311175788027319	-0.001637579858849391	-0.03463314449853145	0.01158125042438928	0.036522394293661338	-0.0014260578810097791	0	0	0	0	0	0	0	0	0	0	0	0.066707108688760217	-1.5543164783373498	0.033969324389663907	-0.61654418988197346	0.95115890890336019
150	550	1.89	1.47	2022_09_22_18_59_41	0.52774705228969854	-0.04243255885728818	-8.4010971335528236E-05	-0.0004975500345656891	-0.034087653567292632	0.50290029339368569	0.0013850496660965559	-0.0057458765745585514	-0.0010512155415966268	0.0009241460615290524	0.5216362613924036	0.019971798258177072	-0.0010436445482750727	0.00533534646986341	-0.018666503027886777	0.50259265124856833	1.3345949151874006	0.074400346393635214	-1.5640888657637433	-0.0015750273478030348	0.039306406672379827	1.4282945504599094	-0.00048741240364108063	-0.074393651945879588	-0.00099804491293470484	-0.037720811925418846	0.011051423129248337	0.039309428593477781	-0.001291497361543488	0	0	0	0	0	0	0	0	0	0	0	0.0646215996387417	-1.5553819116100134	0.0367866046750047	-0.64619732349635983	0.95233625477964379
151	549	1.89	1.47	2022_09_22_18_59_47	0.53427427243990366	-0.041902692702268159	7.2244895096661821E-06	-0.00038742293276336368	-0.034030397001581655	0.50944319978197372	0.0020447076185964412	-0.0058976821221261968	-0.0011795059791137564	0.00084450380699842449	0.52862909129388069	0.020818811345109052	-0.0015908829890335821	0.006038004276976189	-0.017160927120283019	0.50839188653599765	1.3095239890832073	0.072901894470804779	-1.5640341426544606	-0.0019593105946407435	0.038463034762333828	1.4156484511060326	-0.0012242627368603039	-0.07289522738298243	-0.00098592201296282675	-0.036626167408772572	0.011744313691019418	0.038482513722174712	-0.0013057725896104468	0	0	0	0	0	0	0	0	0	0	0	0.063732868446833887	-1.5534730791461286	0.03405023834130224	-0.61623893725222256	0.95155599429164484
152	548	1.89	1.47	2022_09_22_18_59_53	0.53887783009804924	-0.040885836478611229	-0.00021532633361673936	-0.00060033285603037243	-0.033115864531622012	0.51507429414599371	0.0014667174098479028	-0.0053541631073005906	-0.0012210660770162775	0.00065274498445867584	0.53271601958782933	0.021345843538095769	-0.0014129329480461496	0.0066546747838847941	-0.019542508634548945	0.51230680281996643	1.2917712656460585	0.070350119640071554	-1.5618213742969331	-0.0019346833886942582	0.040835477179577917	1.4254221121412611	-0.0008488495317669904	-0.070338786572126166	-0.0012627101540987995	-0.039121595546723689	0.01170627858725384	0.040844298769980247	-0.0012147574845707992	0	0	0	0	0	0	0	0	0	0	0	0.061495142198846123	-1.5523684046417243	0.038310120880217922	-0.62129451877992758	0.95069192719758355
153	547	1.89	1.47	2022_09_22_18_59_56	0.53411997591490068	-0.039244063206803875	-9.9088804086663691E-05	-0.00083472466262024872	-0.032059358753518959	0.51069695815964311	0.0018119983100226061	-0.005790607058011106	-0.00096215530581327544	0.00038226359626488082	0.52966163411041178	0.021303184213426939	-0.0012557095424509958	0.0060075109626217347	-0.019618151396658321	0.50863866759188736	1.3067960056528283	0.068365584211842967	-1.564041896731543	-0.0020562549053120271	0.041080405775430227	1.4275719591498919	-0.0014188551841960492	-0.068359346312837133	-0.000923513025459159	-0.039406515749986236	0.011607163956802192	0.041104901030263062	-0.0011862659423418783	0	0	0	0	0	0	0	0	0	0	0	0.060049791994572894	-1.555794988218989	0.0384133915626524	-0.636820515079025	0.95229291269369565
154	546	1.89	1.47	2022_09_22_18_59_59	0.53183580783422857	-0.03767956109300892	-0.00012812781346326673	-0.00047081664039658107	-0.030530250800258809	0.50819479848498561	0.0014280487161704549	-0.0060437170425996362	-0.0010729752240057574	0.00043329851067206365	0.52595810745726213	0.020872826945681128	-0.0012196281076842497	0.006085538789562259	-0.018608207136664792	0.50774042539698594	1.3156514761736071	0.065697713863472743	-1.5626577904882142	-0.0016842442989824452	0.040015238990626624	1.4190996194862695	-0.0010087377325611584	-0.0656890109778703	-0.0010693192395038245	-0.038187669717654013	0.011954966876254235	0.040027951525028832	-0.0010592948881018457	0	0	0	0	0	0	0	0	0	0	0	0.057440847730513354	-1.5532312272250906	0.036812164711046307	-0.62736237964520536	0.9546939448560916
155	545	1.89	1.47	2022_09_22_19_00_05	0.53552472932144768	-0.036675821735524583	-0.00040047155839005718	-0.00045258027138029091	-0.029355511908384379	0.51199222077868967	0.0018791804293552821	-0.0058800865161015934	-0.00096103760425529107	0.00052673323377708692	0.52850037494729951	0.021157317920388146	-0.0014256321472499093	0.0057283890644315126	-0.019258454664131661	0.50914205903581078	1.3044961841869227	0.063141907166636008	-1.5613436600778199	-0.0018543559639027608	0.040576027978284343	1.4285750505805013	-0.001328086114319216	-0.06313062367666078	-0.0011936477017597189	-0.038945611520149026	0.011386544243805901	0.040597756824996639	-0.00093395368344475138	0	0	0	0	0	0	0	0	0	0	0	0.05484571908729443	-1.554433224511091	0.037518995148516705	-0.64084122327647153	0.95073491691211753
156	544	1.89	1.47	2022_09_22_19_00_08	0.5348557718810506	-0.036074063174060866	-0.00021822196638712833	-0.00042199441424858576	-0.028485600687650922	0.51080084994147512	0.0016443565338092759	-0.0058844659683386221	-0.00087985835336690569	0.00034568907717976035	0.52795427402808659	0.021166323620696915	-0.0010566578474296925	0.0060766001091463739	-0.018264060007295798	0.51021056509327734	1.3057055675709923	0.061836304759710525	-1.5629799899593213	-0.0014643688070390092	0.039747979934836045	1.4209177745217971	-0.001293112714786957	-0.061828749120475132	-0.000966627401403461	-0.037975547611051055	0.011737107503168021	0.039769008654897	-0.00083807112642031206	0	0	0	0	0	0	0	0	0	0	0	0.053283870911508005	-1.5553573211175795	0.035988022232990274	-0.62480430859797575	0.95392177090826225
157	543	1.89	1.47	2022_09_22_19_00_11	0.52955918066846264	-0.035004501550577674	-0.0003591985024348424	-0.00060111629886134914	-0.027352074934219619	0.50501745130134923	0.0017688155055062822	-0.0058410092632542833	-0.00096527885026720655	0.0007262352601264553	0.52318091664831612	0.021108405601137789	-0.0012700083593024656	0.0056617744187528176	-0.019129924549165764	0.5072021617531477	1.3237452135125514	0.060367234336668858	-1.5610419242428171	-0.0018644465515922765	0.040674814269352717	1.4288505733279728	-0.0010429003091439208	-0.06035574701321493	-0.0011776179070853137	-0.039046712255739538	0.011392751110413112	0.040688182029935321	-0.00075760440255402261	0	0	0	0	0	0	0	0	0	0	0	0.051682802233066615	-1.55315820578515	0.037673184130139113	-0.6415230621780289	0.95778183113152027
158	542	1.89	1.47	2022_09_22_19_00_14	0.52219730184977875	-0.032982353274460939	-0.0002643789311525959	-0.000627101782977432	-0.025799790643963635	0.49842929611752229	0.0015985838269289058	-0.0055322893981368084	-0.0007855289062294042	0.00012627290720057641	0.51517552887839535	0.020795826160333042	-0.00096163111592568876	0.006202645989794653	-0.018371802899583914	0.5003591350818	1.3516692152575041	0.057673243973928888	-1.5624764599652468	-0.0015864655620987174	0.040318081156350487	1.4226128634731956	-0.0014973753779410754	-0.057665259853025425	-0.00095962313403681349	-0.038560367176134994	0.011774793050058907	0.04034587712706874	-0.00069621098340053435	0	0	0	0	0	0	0	0	0	0	0	0.049429107202307226	-1.5555774764422967	0.037132737306009404	-0.62259740190492419	0.95818023821528475
159	541	1.89	1.47	2022_09_22_19_00_18	0.52704438927474972	-0.032148585145464564	-0.00029476186794726136	-0.00052571891152547456	-0.024875014684972694	0.50405300675017684	0.0014658396676464176	-0.0048899755496616612	-0.00077465627386121634	0.00015971383620930961	0.51974093779524622	0.019603940423974831	-0.0010278223307320317	0.0061235304041939	-0.018444064857088955	0.50426201799527093	1.3330746316625288	0.055375774673776718	-1.5620212525862547	-0.0015210796998034607	0.038726620072235519	1.4276133425395607	-0.0013206714755580537	-0.055367246809908746	-0.00097180317530912814	-0.03714954450836383	0.010939033094399609	0.038749132575654231	-0.00061594682436956288	0	0	0	0	0	0	0	0	0	0	0	0.047220071817149711	-1.5552303863638182	0.036873593386826164	-0.62512066296874558	0.9567733349541413
160	540	1.89	1.47	2022_09_22_19_00_23	0.52865025963354151	-0.032021423718181209	-0.00014224229845690375	-0.00035131396189035845	-0.024347898078829165	0.50496297777412213	0.00185052028184427	-0.0049207557763440322	-0.00062335560133666874	4.8319764072868475E-05	0.52198647752918492	0.019479593663868804	-0.00077866883779942309	0.0055033736406264779	-0.017177830030537092	0.50753781171962153	1.3252766684520996	0.054601991947201514	-1.5646530013884428	-0.001122342467103604	0.037067567746471804	1.4297256139400343	-0.0017922542753725833	-0.0545978705918774	-0.00067085872944161722	-0.035601969499341524	0.010320094302245135	0.037110871103045638	-0.00054231319582839462	0	0	0	0	0	0	0	0	0	0	0	0.0460718138543249	-1.5579981078858689	0.034120622365447058	-0.63037593075138154	0.96006348709909828
161	539	1.89	1.47	2022_09_22_19_00_26	0.52053082308511855	-0.029615293114361094	0.000185463252321658	-0.00022906220193609787	-0.022838723817490296	0.49733980837538022	0.0016522930550716074	-0.0049528956770514172	-0.0005965047183369253	0.00041577340184661884	0.51395744146042521	0.017247896133546391	-0.00088199335341743786	0.00597781488114827	-0.015993358663389488	0.49708653759212929	1.3587065020369615	0.051588198198087264	-1.5675359854873676	-0.0011156222046582198	0.034674330486500753	1.4092173181052	-0.0012673840785031383	-0.051587101454889955	-0.00033638788329096246	-0.032879492815063339	0.011011273628026588	0.034697484881321281	-0.00052269204013588556	0	0	0	0	0	0	0	0	0	0	0	0.043890796221145272	-1.5577402308842314	0.032801149325312445	-0.60655284930904851	0.9549608122069736
162	538	1.89	1.47	2022_09_22_19_00_30	0.5143119378246418	-0.028893679218460606	8.6143187412586432E-05	-0.00026680034757388269	-0.022083655019594559	0.491138312073564	0.0020973250944690157	-0.00571585693653642	-0.00075433368765348986	8.2637479449653768E-05	0.50840838285807155	0.016764773907771636	-0.00071242663280417988	0.0054331932269689872	-0.016451580731744478	0.49331938142786114	1.3801626823635145	0.050755238515937551	-1.5649725092490314	-0.0010325471965281377	0.035048810180666648	1.4058795953655625	-0.0020364039530906572	-0.050751795639156772	-0.00059116513004278768	-0.033159549477420953	0.011351800453446755	0.035107919849238653	-0.00048166365318648733	0	0	0	0	0	0	0	0	0	0	0	0.042963293105256331	-1.5537239600528623	0.03368681888607912	-0.62591005893781793	0.95918322159588254
163	537	1.89	1.47	2022_09_22_19_00_33	0.516723837463628	-0.02770647815934478	4.1106480686227919E-05	-0.00043700083067092	-0.021476146169998541	0.4937558138973171	0.0016744595415073222	-0.0053084447880667835	-0.00054895868528985036	0.00035671740025105457	0.51083798875378428	0.017198727574974541	-0.00076324355857631588	0.0051249048682062946	-0.014153191594078416	0.4945025963120791	1.3715646733910425	0.048720072461748365	-1.5662775976779402	-0.0012335615233483909	0.032934025146047825	1.4072121319535726	-0.0013404442884555096	-0.048718082853464725	-0.0004402996263426976	-0.031187076444181859	0.010583774146554134	0.032961292499096018	-0.00047806104988121461	0	0	0	0	0	0	0	0	0	0	0	0.041575711282481692	-1.5580184483050339	0.029130629953075322	-0.61169039537914272	0.95699590469713314
164	536	1.89	1.47	2022_09_22_19_00_38	0.51781664373242819	-0.027451556754261013	-1.4797087445561508E-05	-0.0002652270970307917	-0.020369406773799933	0.49452014431170538	0.0017455080122601794	-0.0055937154751159414	-0.00038406901189118228	0.0010630565559361237	0.51165575857907686	0.015098032168634607	-0.00089058211413744624	0.005840632932784421	-0.015039557770173767	0.49516683857507543	1.3682144488870236	0.047282867096920658	-1.56745129214574	-0.0011818011158357586	0.032103507396824993	1.3862617208150396	-0.00069198898130302033	-0.047281808980582422	-0.00031632329787393773	-0.029941770502263213	0.011581259273835364	0.03211096441915505	-0.00035388453460730667	0	0	0	0	0	0	0	0	0	0	0	0.039344095145470985	-1.561369849348577	0.031157467847890512	-0.6001860126348928	0.95625902444136845
165	535	1.89	1.47	2022_09_22_19_00_42	0.51374227336740041	-0.026154185050311439	-7.5794905364743462E-05	-0.00028361901829248887	-0.019364427424007367	0.49153543455132703	0.0017297936765393218	-0.00516636102706993	-0.00068874514339816513	0.00057356351564963825	0.507470346699517	0.014267537762603524	-0.00090534524460096947	0.0054506700614757857	-0.0134932612748664	0.49134017833207766	1.3831568800510694	0.045322910950006873	-1.5631950481312591	-0.0012220728428370329	0.029831847634488488	1.3852086431857635	-0.0011818151239297516	-0.045317673586293683	-0.00068899761131130518	-0.027800348653035843	0.01082033955368243	0.029855247784509938	-0.00032572144756555261	0	0	0	0	0	0	0	0	0	0	0	0.037716717202662682	-1.5530200477403977	0.028326637157931923	-0.59344257124433764	0.95639429302073031
166	534	1.89	1.47	2022_09_22_19_00_47	0.51117436843751551	-0.026162714305315332	-8.8886783452176861E-05	-0.0005615626999955711	-0.01901480522283551	0.48859193902126136	0.0015923673113333366	-0.0048501208870896234	-0.00046640028190942262	0.00045776898657334423	0.5057791101439868	0.014513656723351873	-0.00067927114816585075	0.005104611019871896	-0.012947094600522359	0.49037897191117336	1.3913203860601595	0.045226782825733225	-1.5652932867432947	-0.0012751796357187452	0.02939566470731643	1.3937126183157955	-0.0011630112277217304	-0.045224043607368883	-0.000497759545197408	-0.027571239287150141	0.010194698021799238	0.029418662422020066	-0.00028325042800068852	0	0	0	0	0	0	0	0	0	0	0	0.0372094641931718	-1.5585346502805244	0.027225643524102068	-0.59762100778597294	0.95931838955480775
167	533	1.89	1.47	2022_09_22_19_00_53	0.51376520894809963	-0.026438791385210644	-7.3147632132963022E-05	8.891262977582332E-05	-0.018530981146681915	0.49005620746526962	0.0013656471427384458	-0.0042077342556112347	-0.00044272024408529355	0.00032169780134404659	0.50799583350873723	0.013315523532049522	-0.00042617790063149784	0.0050930607024602323	-0.012338563590309971	0.49263730800588085	1.3828460187896694	0.044838764809287744	-1.5656613022093411	-0.00035721830798579032	0.027337419897335916	1.3937745494896237	-0.0010726581522289579	-0.044836400170150344	-0.00046048822434806405	-0.025641912412541205	0.0094777030165975745	0.02735845613617115	-0.00020270733312973912	0	0	0	0	0	0	0	0	0	0	0	0.036079260610049804	-1.5588531911674992	0.025981491431436805	-0.58966252927856277	0.95887634940194422
168	532	1.89	1.47	2022_09_22_19_00_56	0.51558729654163715	-0.025860998916805218	9.0956144436475341E-05	-0.000374166010071619	-0.01861329762739385	0.49121497699159339	0.0014309281575328027	-0.0052329236318694218	-0.00036327069269733331	0.0006367940346820065	0.50997283125110471	0.012210879400641942	-0.000774907964746129	0.0057774934741051213	-0.011349590874774811	0.49447524322626518	1.3761052112420678	0.044210714534546391	-1.5683480593400105	-0.001171549891400113	0.025994375183402023	1.3483571328397961	-0.00081527068761205951	-0.044210184536363092	-0.000216478442052158	-0.023464160883831679	0.011186630198282695	0.026007156850942903	-0.00024621860639636827	0	0	0	0	0	0	0	0	0	0	0	0.036108031254193977	-1.561039200816799	0.024700933603599665	-0.54996803003183281	0.959052417588673
169	531	1.89	1.47	2022_09_22_19_00_59	0.51235912432398123	-0.024917394685148191	8.3134432795311071E-05	-0.00027054221799272736	-0.017897846934718731	0.48824149762540453	0.0017543839076271787	-0.0052358844438060419	-0.00047936247301127484	-3.8431793135618062E-06	0.50706544047697366	0.010430270820781467	-0.000650757913667365	0.00503386986923394	-0.0099814625211183672	0.49348997181376658	1.3861507664479131	0.042824402771969944	-1.566773074921535	-0.00096333623730621761	0.022936982719042022	1.3337284387828872	-0.0017807367303830223	-0.042823016420293916	-0.00034458299891983564	-0.02040674984801456	0.010472331970205591	0.023006003554649983	-0.00022762156152196413	0	0	0	0	0	0	0	0	0	0	0	0.034944757253063806	-1.5574079035468342	0.021818627960260826	-0.55184860015379944	0.96317201819112508
170	530	1.89	1.47	2022_09_22_19_01_02	0.51051780651511058	-0.024524738792491958	0.00018843747945041162	-0.00034428794698775626	-0.017281101353222094	0.48614098544440248	0.0012780210776867755	-0.0046171074926072645	-0.00047300902449078319	0.0002957514234048076	0.50472740333800648	0.0087779386802316478	-0.0006934160686376318	0.0049074728172797417	-0.0097676854291604675	0.4900899535554159	1.3958793645775407	0.041978697628114528	-1.5678924217124741	-0.0010731639943463859	0.021049758086853186	1.3296313805130884	-0.0010043469714802356	-0.041977989645538984	-0.00024380293618050312	-0.018648330544654319	0.00976381500297675	0.02107370466610374	-0.00018473882499831025	0	0	0	0	0	0	0	0	0	0	0	0.033862822011418221	-1.5571140115809576	0.021411970939168523	-0.55260761077367659	0.95998601283050433
171	529	1.89	1.47	2022_09_22_19_01_06	0.51164723931866563	-0.023878901760466826	-3.0540209743078546E-05	-0.00032459733167427375	-0.016810356364134461	0.48833394973357269	0.0017177871710217238	-0.00506678489904412	-0.00062099434627015083	0.00042635379872962929	0.5053646152521114	0.0083042929347703683	-0.00053885134966239075	0.0048862037151737973	-0.0071580618507981735	0.49206919086228634	1.3898777870564696	0.040722313532396477	-1.5635151011971875	-0.00090456563994207131	0.01854640749653582	1.2807167918794069	-0.0013187263410839091	-0.040717995720301492	-0.00059299574392257927	-0.01551176019877888	0.010166342831281044	0.018593231838231583	-0.00017623463812627783	0	0	0	0	0	0	0	0	0	0	0	0.032877774552222724	-1.5523341334956888	0.016938948409734783	-0.48591668447702591	0.96173526024991285
172	528	1.89	1.47	2022_09_22_19_01_09	0.51383380801955836	-0.024780964106822484	8.5318456893952453E-05	-0.00011918601837081857	-0.0168842191136253	0.48993679288972686	0.0016011404099302478	-0.0044703770989021887	-0.00067533811755035556	0.000635469025013046	0.50911349533463268	0.0076774012390334089	-0.0005963408475228826	0.0049291658001893853	-0.0075925036826555809	0.49409010689393823	1.38040013343133	0.041542779030161056	-1.5644675003518442	-0.0007439312734299681	0.017983343891125842	1.2905232366400494	-0.00098879887679211389	-0.041539451161982474	-0.00052582003581285776	-0.015231260362878311	0.0095608245075780585	0.01801050750881936	-0.00012735260283663224	0	0	0	0	0	0	0	0	0	0	0	0.032885574288191693	-1.5508078893468187	0.017617029908236704	-0.49748664323365172	0.96157570635198719
173	527	1.89	1.47	2022_09_22_19_01_12	0.512062089940939	-0.0242293773740041	0.00034357663242729175	-0.0003521905558521358	-0.017169229715914142	0.48800394812399678	0.0012164670744009352	-0.0052580624299002751	-0.00050820361363191854	0.00062081280195980585	0.50668313103737461	0.0070188240413896746	-0.00073481973879189718	0.004757500489960334	-0.0056771468621990024	0.49254575725102712	1.3880920959425718	0.041427477475165009	-1.5693421768684177	-0.0011343076855442722	0.016312264409239611	1.2322742761452181	-0.00062064893464303594	-0.041427302274177083	-0.00012048335680372351	-0.012714235094990256	0.010219500775784667	0.01632406736254843	-0.00019072177688733293	0	0	0	0	0	0	0	0	0	0	0	0.033544270777770287	-1.5560008094445377	0.014465063590049723	-0.43665247240181887	0.96188678468237532
174	526	1.89	1.47	2022_09_22_19_01_18	0.51229517761841714	-0.0250179059539005	0.0003561100251431627	-0.00032463294536831249	-0.016753408634589281	0.48794821127272076	0.0013574485547010436	-0.0043880948863133868	-0.000526106060977934	8.86087809081386E-05	0.50745320396496074	0.0070379988533253645	-0.00061739575567575577	0.0040707976020596991	-0.0052533538001314104	0.49226123283528606	1.3874764784990195	0.041792688328127214	-1.5692352770338547	-0.00098588377937353457	0.015028225852105911	1.2647878160246744	-0.0012999521153500364	-0.041792484641064546	-0.00013048072027867474	-0.012300465581682754	0.00863400942411707	0.015084344459210267	-9.7025929939087066E-05	0	0	0	0	0	0	0	0	0	0	0	0.032718768331901085	-1.5551000217634905	0.012972960686393018	-0.4557759300446263	0.96089374708490161
175	525	1.89	1.47	2022_09_22_19_01_21	0.51959390891392376	-0.025157005441606633	0.0001605523971997805	-0.0001186845579715561	-0.01711206819240748	0.49572665631134055	0.0018014656915260998	-0.0043544524911145388	-0.00037453314099128345	0.00081649137362310741	0.51552282597101573	0.0055989057154582061	-0.00034838583488025547	0.0044389593760581578	-0.0041758397730649981	0.49953376008120876	1.3573006012259403	0.041661874721662169	-1.569001175054666	-0.00049416707414688611	0.013084905666527136	1.1995786925594407	-0.0009928373314667502	-0.041661606205354494	-0.00014957845246391679	-0.0096412764387602511	0.0088464990212693984	0.013122518137486721	-0.00012476367381779587	0	0	0	0	0	0	0	0	0	0	0	0.032941430077845162	-1.5598545356566163	0.011729205105357431	-0.37743245584030227	0.961392640505264
176	524	1.89	1.47	2022_09_22_19_01_24	0.53037961906609821	-0.024744413123447533	0.00033462517677235063	-0.00017168278317249665	-0.017156697570383288	0.50612675478494684	0.0011599094796833818	-0.0048770089104153893	-0.00072368623604231793	0.00053425787970886262	0.52535887814983839	0.0049263559359896134	-0.00061601278687496719	0.0030318606968204255	-0.003622969973154829	0.50861018339072894	1.3181689615112333	0.04045641267740057	-1.5666886792699306	-0.00082745934628182657	0.01136668414792555	1.1930534213906772	-0.00062605708473713665	-0.04045504746173316	-0.00033235762824841236	-0.008274247424785235	0.0077934804851322315	0.011383912156725892	-0.00014955459931988047	0	0	0	0	0	0	0	0	0	0	0	0.032376722380848384	-1.5497183341294498	0.0089072100127362188	-0.43699487684177929	0.9589549920607785
177	523	1.89	1.47	2022_09_22_19_01_30	0.5249698186720273	-0.025352689886310339	0.0001679940156581423	-0.00037048124331483733	-0.016842249666020111	0.50094575628371163	0.0015324270366920817	-0.0051059213492001239	-0.00061486916007779736	0.00070613798828370869	0.51974497053376112	0.0032821862500702704	-0.00052419472181295214	0.0043914407447399745	-0.0025839572983940447	0.50600510451840652	1.3364030471708632	0.0411597135717725	-1.5661784350633234	-0.00092371357719371974	0.011039208015231805	1.0581983319771746	-0.00082850734020853325	-0.041157958128719557	-0.00038013679764134235	-0.0057285912479001057	0.009436490656914806	0.011070254650022173	-8.4320260014799031E-05	0	0	0	0	0	0	0	0	0	0	0	0.032103692461165942	-1.5525506581792827	0.0097057987882936975	-0.26592605047032863	0.96387465816302687
178	522	1.89	1.47	2022_09_22_19_01_35	0.52389291133752069	-0.024924478204965888	7.1097390813580147E-05	-0.00026459417353639955	-0.017088915544018028	0.50013521808955974	0.00068750980416859662	-0.0045365710826694924	-0.000753543168832995	0.00076819437720571885	0.51802857614846054	0.00302769313634247	-0.00055953830622632462	0.0034078496185596624	-0.0020850769871069833	0.50326446396943458	1.3426264327385309	0.041062321967319224	-1.5631721131269756	-0.00085753180514161226	0.009369191480872641	1.0676016804379813	5.9582859848945381E-05	-0.041057548266442437	-0.000626111568761256	-0.0050117202145460536	0.0079160854907186877	0.0093693809359233684	-0.00013671564900301936	0	0	0	0	0	0	0	0	0	0	0	0.032650797543990376	-1.5487628824378437	0.0076258335817166621	-0.27454191460890265	0.960624686989139
179	521	1.89	1.47	2022_09_22_19_01_38	0.53703472756148107	-0.02680247022346488	1.5542407297888838E-05	-0.00011282396164500877	-0.018036535041363693	0.51233225230605173	0.0013225296373011038	-0.0045575415956189292	-0.0009279130210943803	0.00057128524136317721	0.53227640659176068	0.0018272639742225741	-0.00043037084525154114	0.00445280742735574	-0.0009426439925041062	0.51528411568415478	1.2928909132546029	0.042769444586284185	-1.561300331012816	-0.00055592937197031006	0.0091594591822643338	0.93226544902367536	-0.00074582915902651	-0.042761731439821322	-0.00081222810086197244	-0.0026519277086490206	0.0087671530122193017	0.0091897744066990351	-0.00011413562396986851	0	0	0	0	0	0	0	0	0	0	0	0.03362983283640842	-1.5450958340461063	0.0084752268627373822	-0.10430826778579735	0.95949868647025949
180	520	1.89	1.47	2022_09_22_19_01_42	0.54401071183903227	-0.026986324352152827	-0.00012739059241031428	-0.00032902746881032191	-0.018787002210105503	0.51990254909229028	0.00092540251090569923	-0.0048628335238876073	-0.000794180269742522	0.00078571826468947729	0.53904209966645644	0.00059197284442213244	-0.00029749268952113133	0.0035323132839622092	-0.00060093720634754664	0.52224181523949686	1.2661095726551315	0.043063072471479932	-1.5613128305119837	-0.00064645285632215939	0.008138463818553281	0.85505653343839338	-0.00014793096705451449	-0.043055326802280316	-0.00081672800415756889	-0.0011301600446510336	0.00805961113201966	0.00813980816094056	-0.00017879042854486766	0	0	0	0	0	0	0	0	0	0	0	0.034565093008532395	-1.5496724747246582	0.0065863888705473064	-0.084256153194420869	0.95998443389846955
181	519	1.89	1.47	2022_09_22_19_01_46	0.53039507857405854	-0.027220262705388035	4.7002616830819083E-05	-0.0003781610220084927	-0.018327216249015805	0.50558331368561638	0.0014111265968569018	-0.0047914453377692562	-0.0007172324378479539	0.00093913638096195027	0.52434767502055168	0.00028282358884090911	-0.00044300720947158226	0.0041210256518401222	0.0011549840060916486	0.50999726523094435	1.3184589667079179	0.044003842449655585	-1.56416371692072	-0.00084089434040661524	0.008815158844389593	0.73803226743413686	-0.00048382844254302637	-0.0439999709151479	-0.00058370352084751169	0.00083382734309284156	0.00877563430264336	0.00882842655367499	-0.00011906316930214696	0	0	0	0	0	0	0	0	0	0	0	0.034580345867080267	-1.5512388935012738	0.0080691129721918876	0.13662774483927831	0.96154222735634587
182	518	1.89	1.47	2022_09_22_19_01_49	0.52188934453943658	-0.026722544536752338	-8.2881469924484669E-05	-0.00024276724206753216	-0.018811201234986079	0.4973267760746794	0.00065664274129160149	-0.00424421896281911	-0.00093763014876475643	0.00062422712037284557	0.51658780529559745	-0.0015687394959730597	-0.00056243360707274558	0.0045123775622873457	0.0015586226572792098	0.50218504643110051	1.3499796668025	0.044722513961434389	-1.5601135697962303	-0.00081335275167195736	0.0092752552549632359	0.61702685978760308	-5.4019246072585796E-05	-0.044712306767124295	-0.00095544680294848579	0.0030646779563243604	0.0087543194520615167	0.0092754125581382824	-0.00020998939487286864	0	0	0	0	0	0	0	0	0	0	0	0.036089172293200661	-1.5458948121480938	0.0091474888172431591	0.16629017741824337	0.96224429888346352
183	517	1.89	1.47	2022_09_22_19_01_52	0.524067837955258	-0.026738558959543239	-0.00014415751609013282	-0.00046779618492138829	-0.019199030698354953	0.50042654480451909	0.0011088420807676849	-0.0045718215847072689	-0.00087973719269298994	0.00094586840723841833	0.51869434503192335	-0.0019696665672444421	-0.00038282709338074034	0.0042459397480998024	0.0022804334664408895	0.50431913973532083	1.3406427039381408	0.044883949862995029	-1.5603633238721062	-0.000865375320925729	0.0097065097601297546	0.5647160174907786	-0.00018171683083830024	-0.04487417920155428	-0.000936480801001476	0.0041463629080996369	0.0087763321699802187	0.009708210583320909	-0.00025336599818466489	0	0	0	0	0	0	0	0	0	0	0	0.036673068595764614	-1.547901362276694	0.0091964870550275031	0.24643707796544553	0.96231652318716943
184	516	1.89	1.47	2022_09_22_19_01_56	0.51784620733810449	-0.026888499064243447	-0.00010018835590123615	-0.00034484006082248427	-0.019675489410537553	0.4940407018262119	0.00085303258361335468	-0.0043259936285558647	-0.00071550992235894185	0.000610872234785466	0.5130175162963011	-0.0025933412544453974	-0.00071341414966716418	0.0041055606484989154	0.0033615445762211083	0.49784846905041219	1.3650432178718328	0.04606341826734122	-1.5625699272578861	-0.0010757579170043259	0.010330196870681589	0.48231630570781192	-0.0002613456184157874	-0.046057183848747726	-0.00075783797389448418	0.00588530787384647	0.008489765521914043	0.0103335022581555	-0.00030470846027035292	0	0	0	0	0	0	0	0	0	0	0	0.038019965749963351	-1.552621562547285	0.010246644571311074	0.34304339681352297	0.96138286231642578
185	515	1.89	1.47	2022_09_22_19_02_01	0.50749152323547508	-0.0274947117724152	-0.00032079414549864282	-0.00030752939820084661	-0.019457888547816275	0.48334537359784413	0.00082615967231824928	-0.0035330873252067655	-0.00085165469019169967	0.00078783056769830373	0.50325164542417111	-0.0031713965406035978	-0.00038480245297383689	0.0042157460361892853	0.001960045748842639	0.48857170235478731	1.4051661266754303	0.047442136406543066	-1.5589658300626283	-0.00071048518490760514	0.0094983539206286161	0.49775694226877448	-4.9604417444384691E-05	-0.047428856961317767	-0.0011224233425487569	0.005167786442036585	0.0079694862124872184	0.0094984834473588985	-0.0002454167518923943	0	0	0	0	0	0	0	0	0	0	0	0.038378015842756637	-1.5489257249603328	0.009160975771178817	0.21760190557539838	0.96271894206219277
186	514	1.89	1.47	2022_09_22_19_02_07	0.4951919830346867	-0.026596412907823545	-0.00029952546371454016	-0.00049563537156748394	-0.019610578227074602	0.47187561231240277	0.00096866701257912664	-0.0036141169584815113	-0.00085682844221451058	0.00075804105147230655	0.48984864690223956	-0.0032857970296980179	-0.00053709473323635792	0.0037533105376883324	0.0034452844329770456	0.47613652733558881	1.4558450388623436	0.047836826283952513	-1.5589752262226488	-0.001086339997663426	0.010429632543781381	0.41997216451846531	-0.00023739032407496812	-0.047823457621750318	-0.0011308625122895604	0.0069618243597842615	0.0077659665581187084	0.010432333831136162	-0.00034256171871969678	0	0	0	0	0	0	0	0	0	0	0	0.039639752491364512	-1.5489641343379692	0.01028860184247225	0.37131724833945307	0.96151905452442854
187	513	1.89	1.47	2022_09_22_19_02_12	0.4932200041653057	-0.026378316765436765	-0.00042622926356013165	-0.0004568356670283779	-0.019124430526835833	0.47147210928384037	0.00094335737512539312	-0.0033776304421878397	-0.00075251212928798374	0.0010943202255696382	0.48735666688595608	-0.0038987026529975757	-0.00049144856016611652	0.0037824362377688325	0.0029349175626503326	0.47403731076152872	1.4629976958353692	0.047222266227688735	-1.5585784384737447	-0.00099879609000891713	0.010376041654131122	0.40856000279928495	0.00015026069630146629	-0.047208168552082083	-0.0011537979185802271	0.0071005750653935478	0.0075659813738189648	0.010377129597587046	-0.0003037282175977274	0	0	0	0	0	0	0	0	0	0	0	0.038804650342869451	-1.5511323655153342	0.0097067082597488679	0.32994638958370454	0.96110722752164
188	512	1.89	1.47	2022_09_22_19_02_15	0.4933479549557267	-0.027651860738683757	-0.000188139983443807	-0.00040372247744541016	-0.020539563497855629	0.46975354794031365	0.0010953061233162924	-0.00417295802757129	-0.00081009928077625771	0.00088040073416606782	0.48914448878894279	-0.0040331022507387416	-0.00042784165371030414	0.0037347652173946029	0.0043276140828167088	0.474132332418648	1.4628839629232582	0.050096058936700077	-1.5611750141093967	-0.00089950525886846647	0.012053351398745499	0.38390008350283544	-0.00024753606547336211	-0.050086784472818342	-0.00096392020560352157	0.0086716668977439779	0.0083717067050997074	0.012055892917795436	-0.000390918617256966	0	0	0	0	0	0	0	0	0	0	0	0.041665385685367547	-1.5510860828857895	0.011586862734382043	0.42939940133280707	0.9610505681759578
189	511	1.89	1.47	2022_09_22_19_02_20	0.483690114649171	-0.026907080153269394	-0.00057272773211147711	-0.00035987483773896321	-0.019543703471832055	0.46138202744795725	0.0011220854660965291	-0.0036809715365731226	-0.00074849357041152122	0.00033933428931191671	0.47813101910239125	-0.0047685093336558492	-0.00069265870250272187	0.0035044356097977559	0.0056214636622519062	0.46497209663040329	1.5028357687440614	0.049215757594063318	-1.557244607769394	-0.0011432686929588255	0.013459898984453905	0.3063825342891473	-0.00084854123087736613	-0.0491976818425872	-0.0013337529280816629	0.01101101665584071	0.0077412139149168153	0.013486619401918412	-0.00032956698612753049	0	0	0	0	0	0	0	0	0	0	0	0.040435044462736776	-1.5516564555594201	0.01369542809667775	0.50667322914495527	0.9613016320741965
190	510	1.89	1.47	2022_09_22_19_02_24	0.4789933132213357	-0.027226522145328128	-0.00032926982923812709	-0.00022735528525859926	-0.020220112727680654	0.4563827170771268	0.000931604015667175	-0.0042993050940159944	-0.00092901357044985783	0.00074151981818131984	0.4731780106752132	-0.0047532259638465362	-0.00050807345570869457	0.0033408631869823974	0.0046794862255910424	0.46168303989379145	1.5220046951218822	0.050792538106899827	-1.5582259420690923	-0.00083644554968393368	0.013065426206868708	0.34462673836845636	-0.00023091156007818455	-0.050776487030006	-0.0012768289754323617	0.010082863645317824	0.0083091048059980421	0.013067466553074064	-0.00040417377386650107	0	0	0	0	0	0	0	0	0	0	0	0.042258300259194	-1.5478399587783109	0.01200369994276921	0.47538855034135846	0.96386113782856619
191	509	1.89	1.47	2022_09_22_19_02_27	0.48416963280774739	-0.028682026309951314	-0.00037716457101102241	-0.00022520909541817592	-0.02093658008337871	0.46057746842047148	0.00093037776847958674	-0.0032294681669554925	-0.0010268990954839625	0.0011754225801313767	0.47774409498084508	-0.0054974140440566845	-0.00056958401885062087	0.0039622741464794067	0.0046328793139138406	0.46655793662004774	1.502088703469695	0.0525959941890511	-1.5574410679508293	-0.00084471202613426	0.013220961407963389	0.3126487084661343	0.00024500609018530311	-0.052577232952342838	-0.0014046991883574056	0.010719410948995659	0.0077387369419957188	0.013223231395354357	-0.00038269735769566626	0	0	0	0	0	0	0	0	0	0	0	0.043294224276922179	-1.5462919234326273	0.012590962465206908	0.43163086972922871	0.963624946724627
192	508	1.89	1.47	2022_09_22_19_02_30	0.48615656690993764	-0.028919372944395977	-0.00031031150774170493	-0.0005619338312618826	-0.021271563358440153	0.46345507454158585	0.00089729532719558724	-0.0036461367116109289	-0.0010453743360333476	0.00089682889076495346	0.48076510463866085	-0.0055908477239618257	-0.00064218201952081675	0.0038808000515776673	0.0052317105697493281	0.468750099838056	1.491439034965415	0.052927497873188074	-1.55801497184464	-0.001283679663465013	0.013955965010027013	0.30799382699512196	-2.381909606520463E-05	-0.052910206021527531	-0.0013528229284869913	0.01139090348507248	0.0080632671514009688	0.013955985336422349	-0.00041433075897780522	0	0	0	0	0	0	0	0	0	0	0	0.043807358306039608	-1.546243971243559	0.013398850681686515	0.46628706102708989	0.96419575861636719
193	507	1.89	1.47	2022_09_22_19_02_36	0.48860683806803917	-0.029829957271496409	-0.00052005262030289489	-0.000443546581109179	-0.022004772584384397	0.46545402981300743	0.001077427959720198	-0.003613770615349531	-0.0009456952830675596	0.0010742610231740007	0.48277185924718835	-0.0062789269675229947	-0.000704429241961747	0.0042093777779489295	0.0070110535751007081	0.47019964994244751	1.4831919527876349	0.054410842535193141	-1.5574814682180593	-0.0012116473327091367	0.01624149840030191	0.26964851740064122	-2.0724760895249328E-05	-0.054391551172881289	-0.0014487741015834473	0.013936340731504585	0.0083405441850286834	0.016241511623082492	-0.00044366296176315392	0	0	0	0	0	0	0	0	0	0	0	0.045077315715570235	-1.5493211288945634	0.016736638835088205	0.51504446207877741	0.9623271991068032
194	506	1.89	1.47	2022_09_22_19_02_39	0.49476332361856934	-0.030365366166797286	-0.00045562770879353743	-0.00021978028214213337	-0.022599320809672113	0.471874129943346	0.0013340174385694913	-0.0034741851349078317	-0.00094656693242181416	0.00082886150349099344	0.48889549806152316	-0.006487936510055952	-0.00070796485061818564	0.0035554893962352059	0.0059303088324909126	0.47513709183640923	1.4586038904139016	0.054872898724161005	-1.5583519473051875	-0.00098176175234172955	0.014847374419308557	0.2607801346164027	-0.00054349483073528975	-0.054855904084032112	-0.0013655773561023316	0.012873309933596056	0.0073974602736827984	0.014857318525836823	-0.00048089508750828649	0	0	0	0	0	0	0	0	0	0	0	0.045717082094851647	-1.5498661848827715	0.013975333518761336	0.51535557819674027	0.960332080319497
195	505	1.89	1.47	2022_09_22_19_02_42	0.49103354993995613	-0.03085222320016345	-0.00036233948334707709	-0.00033199206015925277	-0.023372954300724811	0.46726247135205345	0.0010562450309869126	-0.0036651464405486364	-0.0010483180927266728	0.0010473485187974822	0.48562491062291646	-0.0065534857180632646	-0.00079683471721757684	0.0034787279789223165	0.0068565980101279872	0.47253832726445477	1.4734822609388834	0.056672289117344808	-1.5585733234557155	-0.0012025223390522862	0.015906898223865457	0.24817728148609505	-3.8066505868769411E-05	-0.0566553560754324	-0.0013852731737400939	0.013987324411752225	0.00757523378548902	0.015906943771928129	-0.00056213850415858934	0	0	0	0	0	0	0	0	0	0	0	0.04764735922188669	-1.5483854675116227	0.015657981926921517	0.55064109817899076	0.96233409575015194
196	504	1.89	1.47	2022_09_22_19_02_45	0.49078259274151	-0.031252911143864207	-0.00061422241659237831	-0.00030573510050497653	-0.024166525344507014	0.46695913905101089	0.0010924308000014632	-0.0037376148196814297	-0.0011070999565638193	0.000861622438850727	0.48560990360175288	-0.0058715676883585605	-0.00070764547032411561	0.0034488856017064543	0.0063552695751097578	0.47160952011310614	1.4751544806558037	0.057964291826713837	-1.5560798464870209	-0.0010873368918697739	0.014875167041085496	0.26953125124316762	-0.00026811779862193942	-0.057939186430223832	-0.0017058144026274329	0.0127657241486371	0.0076358942803773687	0.014877583192647054	-0.00065468846259478632	0	0	0	0	0	0	0	0	0	0	0	0.049292438761451271	-1.5479066801976544	0.014733174944653017	0.53679474074280187	0.96093367427458432
197	503	1.89	1.47	2022_09_22_19_02_49	0.49545843629989089	-0.032084384110347849	-0.00054822171812133821	-0.00072261726846233954	-0.023949886382817566	0.47179349276894039	0.00094386971137176917	-0.0037421526865391141	-0.0011997521846105422	0.00093498306398418472	0.48880358744416852	-0.0065247013244240475	-0.0005742677216290684	0.0033639939197414618	0.006632008919640016	0.47574082392573053	1.4576105178667067	0.058029016271870217	-1.5559851390030817	-0.0013749440426911752	0.015557151942976589	0.25127092782638916	-3.9705495585928645E-05	-0.058003558333937139	-0.001718705932534747	0.013633682752978245	0.0074931749724668649	0.015557202611756395	-0.00054145165170425315	0	0	0	0	0	0	0	0	0	0	0	0.048399454232397214	-1.5457701094147109	0.015009123384600321	0.55068832972733606	0.96020329672573035
198	502	1.89	1.47	2022_09_22_19_02_54	0.497685126885242	-0.032173914491478689	-0.00062738380963921322	-0.00043218994791381648	-0.024213916105719987	0.475229858578221	0.00073921923727152138	-0.003587614675138997	-0.001206290322766356	0.0007134014099055481	0.49150023235701118	-0.0066487076383459224	-0.00065266743341758113	0.0042194932227740617	0.00712585394757769	0.47720938786048589	1.4474371790845562	0.058057872980728106	-1.5551919531755618	-0.001123608867249868	0.016401231396411555	0.26120786844556443	-4.917866787923443E-05	-0.058029601500552717	-0.0018116193676952143	0.0142135747464316	0.0081838062199833389	0.016401305126727279	-0.00057941595633917908	0	0	0	0	0	0	0	0	0	0	0	0.048713420790860489	-1.5459078729525495	0.016639878453513987	0.51808865805470661	0.9588580451401002
199	501	1.89	1.47	2022_09_22_19_02_58	0.49583985240169171	-0.032512599969456248	-0.00073173646819350087	-0.00048742487073295506	-0.024737178443990392	0.47287204739789351	0.000725374555786579	-0.003525294545899628	-0.0013083594517413284	0.0009764474601780418	0.4887788316051192	-0.0072700272864910792	-0.00072771870651229011	0.0029495893219371964	0.0068879148098937165	0.47528614107831391	1.4566495833300137	0.059210909990681966	-1.5537045736648678	-0.0012939057023255247	0.016182922887959698	0.217212899291168	0.00023198448359878002	-0.059176319026813848	-0.0020236423501674037	0.01467972139821884	0.0068112240359810353	0.016184585567702386	-0.00063613926750381356	0	0	0	0	0	0	0	0	0	0	0	0.049959183379086218	-1.5443757408978736	0.015111518573933563	0.58309788855772871	0.95854768182948158
200	500	1.89	1.47	2022_09_22_19_03_03	0.49752090548794387	-0.032469892500293564	-0.000925197603509634	-0.00070156051962043842	-0.025267505193825777	0.47468531945672071	0.001265523680127782	-0.0034912534452682152	-0.0014374833364302279	0.0013202166301860662	0.48997113885805288	-0.00697081906331877	-0.00091270981364393981	0.0031367559496643868	0.006776732105271059	0.47648978499899425	1.4505916605439055	0.059510091771460993	-1.5513282315475787	-0.0016924731226002836	0.015821221462684776	0.22720613239512805	2.9781001435376549E-05	-0.059464988019228407	-0.0023165108505534067	0.014215670626649388	0.0069444767409744508	0.015821249491723588	-0.00072390588053832265	0	0	0	0	0	0	0	0	0	0	0	0.050868941429546691	-1.5423816592962756	0.015009389886219769	0.56864509489190718	0.95772816728510468
201	499	1.89	1.47	2022_09_22_19_03_06	0.49795881215047855	-0.033619712520358162	-0.00074347010254571832	-0.00042616719380370006	-0.02598550929311505	0.47469539469962374	0.00086680137977668075	-0.0036959713255554296	-0.0014853405556171484	0.0012525820948389387	0.49172945331594775	-0.0060606512082803255	-0.000722149638209978	0.0043888573307869867	0.0054201492401891906	0.47763728457618027	1.4472759359208196	0.06140464221637567	-1.5529597686446937	-0.0011858191105945661	0.014555363962634352	0.31066494238806391	0.00037430485122778065	-0.061365575469142591	-0.0021900303792573182	0.011835039613158925	0.00847292496365416	0.014560175967563286	-0.000741875680559397	0	0	0	0	0	0	0	0	0	0	0	0.052269234573394517	-1.5422472224430972	0.014005665403886989	0.44507528284401165	0.95919034450552654
202	498	1.89	1.47	2022_09_22_19_03_10	0.49772803110782948	-0.034592373693027333	-0.00092910491678987941	-0.00038272356365294204	-0.026379295466898919	0.473850383042957	0.0011604768225692904	-0.0036591244076280304	-0.0015246027882636528	0.0010798722126101241	0.49153447721592619	-0.0064697265072256359	-0.00088060228648180949	0.003297401158934639	0.0071146491580759809	0.4770927983769998	1.4492361925630293	0.062893572157730712	-1.5516157091086127	-0.0013351105003724544	0.015797075654754918	0.23971678125738277	-0.00011882054822318815	-0.062847301233272562	-0.0024120834259983514	0.014016055678267442	0.0072868225219060671	0.015797522513506052	-0.00072077964163545186	0	0	0	0	0	0	0	0	0	0	0	0.053087860486032416	-1.5419307220516125	0.015754839572544005	0.56840015309010561	0.95854114809467261
203	497	1.89	1.47	2022_09_22_19_03_15	0.49808858016716823	-0.034495253075916943	-0.00077699762283394628	-0.0003483622763700132	-0.02653246779599161	0.47476026969533147	0.0010849164959587814	-0.0033550969648595921	-0.0014465158299462055	0.00080434481392639571	0.491204383495392	-0.006398618944832327	-0.00069316062343397313	0.0042124073405033959	0.0070482877976161193	0.4774274771688426	1.4478966071757036	0.062859629681744772	-1.5533859292700725	-0.0010677708803620749	0.015980258040570617	0.25957798785384928	-0.00031837723217354558	-0.062821525266031436	-0.0021883799888189337	0.013874671266542578	0.0079285650838345	0.015983429266123974	-0.00075700711531181822	0	0	0	0	0	0	0	0	0	0	0	0.053347678873758568	-1.5435639329416953	0.016485290438550789	0.51605337696374176	0.95851921963079068
204	496	1.89	1.47	2022_09_22_19_03_18	0.4970904705264072	-0.034413662819504517	-0.0011142999339209684	-0.00054911635848841462	-0.026924466369207464	0.47430237733063385	0.00098081802068340773	-0.0034890818829796809	-0.001543521652952052	0.0013331943019771666	0.48988026563606513	-0.0067820983574712638	-0.00081475183988388472	0.0039179576789696979	0.0058380037079226524	0.47743094761539018	1.4507729772269353	0.063289936734986035	-1.5500672215004205	-0.0014155582665680232	0.015173876062659684	0.26853653900948293	0.000347875740683924	-0.063235553684251877	-0.0026231359409367135	0.013037543642378571	0.0077633092517321919	0.01517786323221793	-0.0008392590021977013	0	0	0	0	0	0	0	0	0	0	0	0.054253048614165238	-1.5421637433361739	0.014143980183034213	0.48986105093332322	0.96045081513995223
205	495	1.89	1.47	2022_09_22_19_03_22	0.49812102544378933	-0.034795231383108256	-0.000851978256276309	-0.00051784921893053366	-0.026889721771044726	0.47534084657708814	0.0011483684102136893	-0.0035808320034210269	-0.0013682734633181941	0.0011538988040694677	0.49105117403686205	-0.0058294201348686892	-0.00077208046372744736	0.003639735135806879	0.0069085405318347918	0.47745237545083519	1.4474377177036248	0.063496208587095954	-1.5536922689248358	-0.0013479711449094598	0.015162109331549722	0.26095339231320563	-2.4406673346755127E-05	-0.0634590607311306	-0.0021716620498308616	0.013143580130408778	0.0075588266772952748	0.015162128975429902	-0.00079515149232317454	0	0	0	0	0	0	0	0	0	0	0	0.054052147837734009	-1.5453759380243834	0.015676286155142292	0.54295174804079138	0.95850677056938138
206	494	1.89	1.47	2022_09_22_19_03_25	0.50254800391595089	-0.035899122192230334	-0.00095848873868470343	-0.00053971876051606268	-0.027628181768637225	0.47874603821884065	0.0012240465489854414	-0.0038307768694831519	-0.0013887216851235435	0.00099613958964564118	0.49529905102178512	-0.005907031475707058	-0.0009366002340497132	0.004561739093362	0.00464898303365619	0.4825991311432829	1.4298822924403674	0.064877371081022317	-1.5532004690162768	-0.0015118435032675267	0.013862763326341744	0.33967884300490275	-0.000249147881848372	-0.064837201314875664	-0.0022826747554032588	0.010784903273373918	0.0087098833761500016	0.013865002045048357	-0.0008061549247909592	0	0	0	0	0	0	0	0	0	0	0	0.0550456102909188	-1.5456851212544089	0.012960465837712454	0.3974349390013685	0.96030454281536781
207	493	1.89	1.47	2022_09_22_19_03_29	0.50152330239108411	-0.03670818966145345	-0.000800965158648791	-0.00057199893070241986	-0.028296540033514055	0.47694634934584562	0.0010543327176909311	-0.0030230692423297966	-0.0015427823272669979	0.0012016127022506915	0.49547647421865487	-0.0061648575902971577	-0.00092083510018446777	0.0038980178509050111	0.0058983768762461766	0.48102862123069834	1.4343403610195886	0.066581499171902314	-1.5536779815687638	-0.0015180293605398221	0.014293177633284557	0.2640561474092108	0.00012261204718740895	-0.066542481198848744	-0.0022790848775090435	0.012345872690967721	0.0072023853239772846	0.014293703528852885	-0.00084904111313030919	0	0	0	0	0	0	0	0	0	0	0	0.056504984780866081	-1.5435623198638755	0.014097121365263825	0.49341127796667938	0.95913513676697681
208	492	1.89	1.47	2022_09_22_19_03_34	0.50108343658597854	-0.036367862292667433	-0.00099464546070072968	-0.00055844313356618756	-0.028162489179009913	0.47693526740573067	0.0012541051798595035	-0.0035855651008370962	-0.0015488779515573925	0.0012604563460959348	0.49436734203750621	-0.0061723386307676268	-0.00089458249178606662	0.0039366827776185576	0.0064203958291202306	0.48057098052091041	1.4363476565725555	0.066131556602247843	-1.5520858760917564	-0.0014990996498973515	0.015097621889977615	0.2727339617129913	-2.1967873325758188E-05	-0.066085259206865823	-0.0024741249357431404	0.012906724710109181	0.0078329205275036659	0.015097637872203376	-0.00086080924714933911	0	0	0	0	0	0	0	0	0	0	0	0.056288129845537951	-1.5433250492484356	0.015029829669996345	0.5103809218573796	0.95906379144194986
209	491	1.89	1.47	2022_09_22_19_03_37	0.49951597988017293	-0.036795756686399846	-0.0010471018894634436	-0.0009081152295357522	-0.028335903858278572	0.47546549734807864	0.00098302092394851582	-0.0032204393730420355	-0.0018541947657397242	0.0014416919959795754	0.49288807489226	-0.0051370741491917954	-0.00070563219031055	0.0037904000993872694	0.0062198944729786572	0.47968863060478617	1.4419473180345679	0.066969292285279161	-1.5495631830822605	-0.00165608187536852	0.013783996248222926	0.28060524707103057	0.00043300725436252129	-0.066908915632036756	-0.0028430825060377423	0.011669689638387309	0.0073360000214517168	0.013790795765776328	-0.00085895658471464987	0	0	0	0	0	0	0	0	0	0	0	0.056848040820587406	-1.5381247899868789	0.014581781338755179	0.5117470684019032	0.96030687690883665
210	490	1.89	1.47	2022_09_22_19_03_41	0.49207011842109183	-0.036238096548712233	-0.0010040805132907227	-0.00048404210573339514	-0.028190175046003324	0.46853111786021245	0.0013815973716107982	-0.0038881522035255226	-0.0017523858477631489	0.00094681460076636908	0.48471999133000709	-0.0049542502486354173	-0.00069960370556882237	0.0037144123352386379	0.0066278307297388782	0.47405774784917326	1.4710719610186946	0.067235598901491334	-1.5504053258719444	-0.0012594586585286723	0.014509194578908122	0.29410344988079856	-0.00050327521698516559	-0.067179694478549268	-0.002741242311617	0.012070735140431083	0.00805071925346916	0.014517920418319159	-0.00091224226052395393	0	0	0	0	0	0	0	0	0	0	0	0.05739952143509118	-1.5397547697341167	0.015440273003757358	0.52999167134006364	0.9633947075881889
211	489	1.89	1.47	2022_09_22_19_03_44	0.493532722735552	-0.036463638652477384	-0.0010636330681333514	-0.00067001241934894174	-0.028323097076141578	0.46994642414397653	0.0014995635748226435	-0.0039642303177381656	-0.0016111162318249658	0.00091683042104949235	0.48521350131392388	-0.0053416318170097848	-0.00089339559263955533	0.0037186948850613075	0.005160899509368635	0.47321126330524171	1.4684870960046603	0.067404400286589339	-1.5511367594279284	-0.0016595535889279466	0.01363673717696022	0.31934714928893365	-0.00064283439281629458	-0.067352303587661158	-0.0026495998622984027	0.01094859308185688	0.00812950861746297	0.013651880342651575	-0.00090962105500602035	0	0	0	0	0	0	0	0	0	0	0	0.057481260527920817	-1.5423852056337775	0.012888909501995059	0.47320501484440047	0.958824494315853
212	488	1.89	1.47	2022_09_22_19_03_47	0.49325027301462743	-0.037073520535315638	-0.0010760659267144545	-0.00064476569363030808	-0.028902286376841561	0.46910666028743647	0.000946701361138113	-0.0036177839278934954	-0.0017210892615281866	0.000996890839981959	0.48594009043380454	-0.0049805504278371245	-0.00079251714692966	0.0035866733099965222	0.0056786289047434111	0.4724967630830888	1.4697657826587525	0.06873028894787557	-1.5504898184603133	-0.0015193425552664083	0.013487356749739049	0.30111496562707174	1.4126296764126883E-05	-0.068673614280803277	-0.0027905770854645988	0.011114586095845438	0.00764033821324493	0.013487364147489744	-0.00095685176499949245	0	0	0	0	0	0	0	0	0	0	0	0.058699380007132068	-1.5410571703170306	0.013616771246433807	0.50372927949978619	0.95792499048262425
213	487	1.89	1.47	2022_09_22_19_03_51	0.49343826705643873	-0.036978741095369819	-0.0011042018639043545	-0.00052985067738075924	-0.028733725350852973	0.47004825709256293	0.0010375909711068079	-0.0034100424926642109	-0.0017466480150599691	0.0013111401669755191	0.48612851141546803	-0.0051099502038253241	-0.0010754772946530685	0.0035657690215609018	0.0050853557961723613	0.47242071163585797	1.4684425872408369	0.068376913311954779	-1.5500647706043693	-0.0016871853626311017	0.0129349300542736	0.30327448800224593	0.00025182466053746294	-0.068318145289984	-0.0028343073593410069	0.010627598685736563	0.0073733684082569039	0.012937381155728745	-0.0009419668083055369	0	0	0	0	0	0	0	0	0	0	0	0.058339138662136865	-1.5404399876680393	0.012587029484046641	0.47963815903998774	0.95740590703279038
214	486	1.89	1.47	2022_09_22_19_03_54	0.49524633410527974	-0.036999784788880337	-0.0012174364633629254	-0.00044882762634054562	-0.0287136616867196	0.47191635918450808	0.0016224706289996458	-0.0034252950505634437	-0.0015439984860172304	0.00076059997404850531	0.48745847594508618	-0.0039110348938291234	-0.00086350565919103464	0.0042163682203789675	0.0047856036736511212	0.47329446865711894	1.4623329323197825	0.068111897056457843	-1.5507747531929301	-0.0013603701777158473	0.012116553447353533	0.36419301979425084	-0.00092357183853969882	-0.068057297218172247	-0.0027266858980957045	0.00904197476924614	0.00806557869683825	0.012151701625020193	-0.00092716903335358187	0	0	0	0	0	0	0	0	0	0	0	0.058062305334311358	-1.5439360652108864	0.012878578815524655	0.42427430538466082	0.955674855245886
215	485	1.89	1.47	2022_09_22_19_03_57	0.4929581947847721	-0.037282617046797542	-0.00099335460310609534	-0.00049542945263067136	-0.029270848774457302	0.46957727227921525	0.0012461344434109038	-0.0033591053754125945	-0.0017189195906346796	0.0010587218924804443	0.48551440258949957	-0.0039685472791400741	-0.0011973069447046606	0.0035488700163181135	0.0044698885763570315	0.47156643510356178	1.471052324039436	0.069316981773086248	-1.5513575138636884	-0.001777327042352474	0.011445481892920641	0.346288975269788	-0.00023559740540624865	-0.069264603108946748	-0.0026942008630494486	0.0088084713944773171	0.0073082068562574983	0.011447906441730226	-0.0010173314618536198	0	0	0	0	0	0	0	0	0	0	0	0.059480250250806534	-1.5414676978645754	0.011577852269738537	0.44987751978655321	0.9566053269678374
216	484	1.89	1.47	2022_09_22_19_04_01	0.49554371563051763	-0.037227236500300881	-0.001038993497970015	-0.00078371409740270247	-0.028958903576406379	0.47270715884650227	0.0011175798504818174	-0.0036943715546675832	-0.0017551188857065387	0.0011229774266735965	0.48662179335670525	-0.0031659186801559496	-0.0011132866241742945	0.0034242051983477614	0.0042894195284745992	0.47414202263832866	1.4612047110315389	0.068527472257324834	-1.5505868055307268	-0.0019966737188942575	0.010786732364415224	0.38446043169200578	-3.775257074092658E-05	-0.068471503246244833	-0.002769060703182156	0.0077520090073460376	0.007500663400763212	0.010786798429474817	-0.00095757296797299328	0	0	0	0	0	0	0	0	0	0	0	0.058545876690329769	-1.5405297351018394	0.011075836018847008	0.44854914963167192	0.95681169528109544
217	483	1.89	1.47	2022_09_22_19_04_04	0.491185741758589	-0.037520259111961815	-0.00099154216819280841	-0.00062667579780219945	-0.029003516947655909	0.46782040112024209	0.0011428479053789725	-0.0039080360697542026	-0.0016228610803055428	0.0013736671961249384	0.48320952852495058	-0.0037922890399976596	-0.001021115260317478	0.003477912159722926	0.0041174473322843292	0.47139139525620022	1.4773042307689095	0.069536918045133192	-1.5521148777280942	-0.0017620371360731286	0.011402416049380726	0.37928197783156209	0.00020469281470776981	-0.069488387403708871	-0.0025974963421812594	0.0082761538942333658	0.00784349211015993	0.011404253193943397	-0.00094676082706209312	0	0	0	0	0	0	0	0	0	0	0	0.059140324592171341	-1.542848498669803	0.010972906462204274	0.43470039737917238	0.95970089353261923
218	482	1.89	1.47	2022_09_22_19_04_07	0.48059100932422788	-0.03648012838303	-0.0010625075216761472	-0.00059658940428664823	-0.028136654573936212	0.45782196429312061	0.00098735871787241671	-0.0035602242593928517	-0.0017182421189340011	0.0011927473982695364	0.47106546629905566	-0.0028839769287732553	-0.00091618824134524161	0.0040448974496230077	0.003588024718424225	0.46012226857971372	1.5238051012587111	0.069033505702577741	-1.5501710820109347	-0.0016258741611447324	0.010797557373957989	0.43628226375568741	0.00018269747978800262	-0.068974780224182117	-0.002846858376106676	0.0069413640155860622	0.0082707140469878114	0.01079910290778986	-0.00092439248987520335	0	0	0	0	0	0	0	0	0	0	0	0.058655009753317972	-1.5403003246577607	0.011250628241073826	0.3628069722011234	0.95740923082748508
219	481	1.89	1.47	2022_09_22_19_04_10	0.4927561957222919	-0.038361624436570589	-0.0011685248309098889	-0.00036226041797466171	-0.029630578756938065	0.46866880230850977	0.0015337451228375823	-0.0040660657691627385	-0.0016411460256793857	0.0013952743916463013	0.48496138765562552	-0.0030054910361515356	-0.00098261165754997149	0.0037537260457605015	0.0037025602550194007	0.4725143013146817	1.471904208311879	0.070902774976456626	-1.5512524296163472	-0.0014420305910970866	0.010839871015961953	0.43477771227024181	-0.00018041509180556051	-0.070848617269111611	-0.0027707274165792908	0.0069935193175083166	0.0082821187626313381	0.010841372295426591	-0.00097278536981131752	0	0	0	0	0	0	0	0	0	0	0	0.060224494812363583	-1.5431311411928785	0.010700047578018708	0.38926808498037	0.95892107581125541
220	480	1.89	1.47	2022_09_22_19_04_14	0.50140000942065432	-0.038164142867168779	-0.0012272844530060412	-0.00056716430472765087	-0.029950507067851052	0.47899083758300148	0.0013247022300008336	-0.00405925160864639	-0.00178959171893068	0.001365436350114573	0.49246713106947121	-0.0028395052023440811	-0.00090107897616078993	0.0038691151600456224	0.0030690510835957013	0.4785306546209358	1.438235417612419	0.0696581115785586	-1.549651494356221	-0.0015401886743093727	0.010258420333838454	0.46854502048425783	7.4179878740822467E-06	-0.069595832029078666	-0.0029449402152143664	0.006074374705685651	0.0082666292816744018	0.0102584230158565	-0.0010370440694911069	0	0	0	0	0	0	0	0	0	0	0	0.059840295935134236	-1.5409559889050921	0.0098494909823467879	0.33529588092876356	0.95438900205418209
221	479	1.89	1.47	2022_09_22_19_04_17	0.49300374819905751	-0.038240272249973735	-0.0012077258055782402	-0.000665073436641935	-0.029813593511603315	0.46991948646537041	0.0015445903769234276	-0.003816216350202926	-0.0019892874874670842	0.001026778937048542	0.48516004071612623	-0.00288012111775097	-0.0010262324803254263	0.0036805316857369567	0.0022750537023892062	0.47135321363092669	1.4713584295669706	0.070871253346764779	-1.5483688637209871	-0.0017953909611770325	0.00959855129511712	0.48790663068364604	-0.00058429759927317482	-0.070799970080234559	-0.0031778589615035929	0.0053799374172933	0.00794911695416554	0.009616318976069323	-0.001031922778995085	0	0	0	0	0	0	0	0	0	0	0	0.060607828442864414	-1.5374836171350836	0.0087766346470380431	0.2768225689507729	0.95608444226393774
222	478	1.89	1.47	2022_09_22_19_04_21	0.489613507631304	-0.037386486973885094	-0.0010597412420998008	-0.00073228463569201274	-0.029723276185800541	0.46741208945027479	0.0014586983310744793	-0.0039233625994433514	-0.0017758282381309086	0.001310179936779688	0.48184145717676169	-0.0020114112705519574	-0.00095878566454587013	0.0045233788470870418	0.0016928948034927774	0.46703226205990966	1.4854848858907173	0.070301037516827147	-1.5507219252847415	-0.001783452973072448	0.0098354863654585446	0.58198421694003544	-0.00019213384141467615	-0.07024438507880712	-0.002821744290788495	0.0038918834832662721	0.0090327202435257631	0.0098373628304611032	-0.0011168849046034682	0	0	0	0	0	0	0	0	0	0	0	0.060815882787512869	-1.5409591077162219	0.0098644902606761457	0.17905845228165121	0.95387944732031615
223	477	1.89	1.47	2022_09_22_19_04_24	0.49172759476946376	-0.038169130762635721	-0.0010949295429359192	-0.00068157686649606482	-0.029751797441792641	0.46849349935313395	0.0013152680988898885	-0.0032902460572266524	-0.0018461542361546846	0.00080041208027030616	0.48363689345424132	-0.0019970435985630849	-0.0010216996978537794	0.0043100713766287737	0.0020312036208851784	0.47028201803629427	1.47689091654343	0.070921763613778416	-1.5500619642523499	-0.0017690338539500259	0.0091168516063283283	0.545115771685454	-0.00058069728057095972	-0.070860791863677941	-0.0029401922626212597	0.0042145387248625054	0.0080842220744141938	0.0091353266248927253	-0.0010290573372708936	0	0	0	0	0	0	0	0	0	0	0	0.060621005157799862	-1.5398101283758856	0.0096897437971148123	0.22019994459930362	0.95638728238706272
224	476	1.89	1.47	2022_09_22_19_04_27	0.49406259387781348	-0.038558998363420235	-0.0012382556480238132	-0.00035770964525188849	-0.030002436059932545	0.47126168462629764	0.0015876929637582489	-0.0042360282603704589	-0.0017993869348117992	0.0011855239747340359	0.48657260442968009	-0.0013516877878926377	-0.00099112007669621628	0.0042204086785166449	0.001299652658550311	0.47273435973086331	1.4659686438922415	0.071215495905597212	-1.5497303071456483	-0.0014369615466014326	0.009352879641924652	0.63611566222482863	-0.00045496371593975243	-0.071152297630637129	-0.0029995664622347717	0.0027511401679802682	0.0089391042824465434	0.0093639387855298534	-0.0010339162097417034	0	0	0	0	0	0	0	0	0	0	0	0.06083509830177844	-1.5408448566523649	0.0089381136126405469	0.149364758351795	0.95683090682994543
225	475	1.89	1.47	2022_09_22_19_04_32	0.48861953702326921	-0.038084368713783887	-0.0011042391468417492	-0.0005265970784959418	-0.029734134613440058	0.46557500259846896	0.0015584460209358819	-0.0040947494640170929	-0.0017267144052525267	0.0012110918553458838	0.48092406142070115	-0.0012883210861574393	-0.0011141788118258832	0.00400310755249854	0.0026526235282172328	0.4669385840956895	1.4895875327118717	0.0712589744917408	-1.5510080002472806	-0.0017580219051210198	0.0096036785099222945	0.562226409724067	-0.00041027358461342197	-0.071203174901054864	-0.0028194555545985435	0.0041456213958035943	0.0086628207972114235	0.00961243805369766	-0.00104726034983453	0	0	0	0	0	0	0	0	0	0	0	0.060955870275494151	-1.5417930057432925	0.0098281299947407513	0.29260524066705035	0.95562814974680965
226	474	1.89	1.47	2022_09_22_19_04_36	0.48657746201727115	-0.037640479936457229	-0.0011355431006866337	-0.00075556183451564482	-0.030218760313183868	0.46329291169864872	0.0012887185069584239	-0.0036475509771030255	-0.0019356941804101577	0.0012439868961125714	0.47915507722140011	-0.00073146406797017975	-0.0010252242582939803	0.0036342700757979202	0.001710672629025073	0.46534215279705138	1.497739449539869	0.071637817579033966	-1.5492271142940031	-0.0019024314739647008	0.0082464067167011268	0.6265329436105157	-9.4304452170063243E-05	-0.0715711716585522	-0.0030893842281272746	0.0025762715100076041	0.007833648501431284	0.0082469459236103	-0.0011967374824145033	0	0	0	0	0	0	0	0	0	0	0	0.062232009629184057	-1.5388120037961597	0.0082551190739632678	0.21996948461351987	0.9563578034786453
227	473	1.89	1.47	2022_09_22_19_04_41	0.48961346750659712	-0.0386340366874545	-0.0011549800335600507	-0.00079429795551730256	-0.029728157447666385	0.46637375925159336	0.0018720921180733498	-0.0037134327511803124	-0.0018754134250669817	0.0012262645677013531	0.48257258726017332	-0.000626194765834629	-0.000947452264543961	0.0041571699428291468	0.00094399286367862064	0.46779798289688879	1.4851199746701744	0.071700512125475832	-1.5498470865583138	-0.0018435506105753921	0.0085805395262970735	0.68926809704100356	-0.00072440514365577479	-0.071637586828551175	-0.0030032636310017725	0.0016395512214437869	0.0084224420659692635	0.0086110638933003716	-0.00098451411932401543	0	0	0	0	0	0	0	0	0	0	0	0.060838306767831689	-1.5392953592839309	0.0087068720454409332	0.1116446888888526	0.95544345477095283
228	472	1.89	1.47	2022_09_22_19_04_44	0.49184012350110484	-0.039259676758609592	-0.0011603883847613752	-0.00059845260671658081	-0.029987266302364625	0.46826634859829463	0.001225974309193084	-0.0037945070390598547	-0.0020218707024216424	0.001359341398239977	0.4851281992930247	-0.00091041039254971133	-0.00091047911513718988	0.0036861408768262671	0.000977821093140042	0.46989600347647342	1.4759908196760541	0.07232729729766102	-1.548897754033016	-0.0016133083268528689	0.00820453007351636	0.66432344655915643	9.1519491561112753E-05	-0.072257939637876717	-0.0031667165444995045	0.0019673634645275039	0.0079651613119683072	0.0082050404962175517	-0.00096229974958022754	0	0	0	0	0	0	0	0	0	0	0	0.061107968205108325	-1.5371351190889475	0.0077537987368665618	0.12964880876754373	0.95538363184275243
229	471	1.89	1.47	2022_09_22_19_04_48	0.48965578489879907	-0.0380503021948898	-0.0010798567335404405	-0.00042286444104790865	-0.03032383639890469	0.46649770045234829	0.00166425715967395	-0.00438128442159999	-0.0018564481427279114	0.0011768354650480957	0.48228173973107741	0.00035816117789202117	-0.0011295216063224533	0.0045734966549289971	0.00063100742556708846	0.46754418156772065	1.4855174839591629	0.071700615052653488	-1.550446180258932	-0.0016543659763215875	0.009573469381615643	0.77112552544202118	-0.00056088921180865673	-0.071641236718920878	-0.0029174304297349	0.00027324021388074531	0.0095695692581354262	0.00958988595910585	-0.001165146398225767	0	0	0	0	0	0	0	0	0	0	0	0.062044829790927451	-1.5402241061595765	0.00942870844977304	0.068552430520072566	0.95484255672451945
230	470	1.89	1.47	2022_09_22_19_04_51	0.48748322539130762	-0.0380929713491999	-0.0012788646694242695	-0.00049135553830318411	-0.029270144062375863	0.46504393189310944	0.0013354436079263139	-0.0038915654168268127	-0.0018532322245493253	0.0012205770693069558	0.47968702446011718	0.00064903363459115711	-0.00097788489757469864	0.0043635665349845846	0.00056401410065282337	0.46516869460488314	1.4944858510916048	0.070915726896454367	-1.5485969542109734	-0.0015661126563567512	0.008864154825507814	0.79113078641478407	-0.00016393545715008518	-0.070845842114903468	-0.0031475349533679232	-0.00010162748940919142	0.008863572227040848	0.0088656706235165587	-0.0009643442066807333	0	0	0	0	0	0	0	0	0	0	0	0.060163616581210007	-1.5391811462764626	0.009025677653285125	0.0642713052613201	0.95422502842326029
231	469	1.89	1.47	2022_09_22_19_04_54	0.49207017427675254	-0.038262370940007125	-0.0010676886288818552	-0.00065519767587715507	-0.029547158242854386	0.47010324046288066	0.0015398254033741616	-0.0040743689427053609	-0.0018122025391566312	0.0011658411000152332	0.48444685174088054	0.0007706568212411236	-0.0010428045010315813	0.0044511717871946414	-0.0014585620660260981	0.46874348986262587	1.4756070098923062	0.070656101271871857	-1.5505943177137951	-0.0017992779551628032	0.0093755903102470829	0.91212894260930966	-0.00043029298187041514	-0.070598436615668114	-0.0028540137288567396	-0.002350989435972224	0.0090760422177040365	0.0093854592703738228	-0.00098932973208248356	0	0	0	0	0	0	0	0	0	0	0	0.06015946734172832	-1.540168417851614	0.0095190711091009961	-0.15832718980121407	0.95259480124270413
232	468	1.89	1.47	2022_09_22_19_04_58	0.49501056386499642	-0.0387121941098148	-0.0012283370532955771	-0.00069493560493254474	-0.030504867370017175	0.47165139563779274	0.0012649289373135827	-0.0042254965164613438	-0.0021032787449663248	0.0010251946791756273	0.48777688919080459	0.00082686882474574861	-0.00088746993469923142	0.0036275958839718271	-0.0016225769286069009	0.47238988791935416	1.4637766747566041	0.071811626052127181	-1.5477341501912278	-0.0016989681427843502	0.00870590417937567	0.934624855024999	-0.00029284241449972228	-0.071735251557970989	-0.003311090479762184	-0.0025599042137938338	0.0083210370745881983	0.0087108279893590365	-0.0011111737597252896	0	0	0	0	0	0	0	0	0	0	0	0.061770986451608008	-1.5363763237901729	0.00802799249162487	-0.21029780352021316	0.95430263999010012
233	467	1.89	1.47	2022_09_22_19_05_01	0.49240830701646715	-0.038278047006915235	-0.0013102477233857366	-0.000638649558670438	-0.030032038006686829	0.46983452256659336	0.0014688411492408038	-0.0042769287494953817	-0.0019324125538135594	0.0013893427086436924	0.48481614598534578	0.0010323875023416961	-0.0010564637225892808	0.0045007067915110556	-0.0014372066389628639	0.46820525736680019	1.4757822242930687	0.0711895440761907	-1.5481825378682921	-0.0018008996186853936	0.0097091208246946632	0.92120800991364615	-0.00011892452275919321	-0.071116746177420809	-0.0032186330813250346	-0.0026048804068581834	0.0093531612439049679	0.0097098491353178641	-0.0010776315513807047	0	0	0	0	0	0	0	0	0	0	0	0.06111624019546346	-1.538668100150504	0.00959489987078	-0.15454712137761	0.95084760085321318
234	466	1.89	1.47	2022_09_22_19_05_04	0.49253267822829755	-0.038576243484948931	-0.0010455812405445579	-0.00072579696526253029	-0.030295222279193422	0.46915691274352933	0.0015133554671875713	-0.0043097137427764234	-0.0020012215798497681	0.0012906835203521595	0.48566906553580996	0.0013968770877826834	-0.0011593901230588773	0.0048023676992635682	-0.0018429630546748751	0.46885111946571018	1.4748475560137888	0.071808878340344	-1.5497937611512822	-0.0019898863779501358	0.010290843183607967	0.95415283470030121	-0.00028110203112916054	-0.071745536747190475	-0.0030154544194641551	-0.0034076890378768789	0.00971025791885799	0.010294681723177044	-0.0010942151622830758	0	0	0	0	0	0	0	0	0	0	0	0.061643113954897764	-1.5378155759949674	0.010443683483045863	-0.18321481604631104	0.95191880699617137
235	465	1.89	1.47	2022_09_22_19_05_10	0.49162911228332873	-0.038246838216453992	-0.0011284890942624363	-0.00055743725823406741	-0.029903505012712741	0.46889961868118335	0.0015293022937545697	-0.0042003729034028681	-0.0019113749432137608	0.0011994441424642323	0.48376359318740131	0.0017459689714352568	-0.0010487434478059345	0.004391158714162284	-0.0021606976169086874	0.46895173171514576	1.4778517537415143	0.071141999606920345	-1.5495655123227228	-0.0017099100840725359	0.010037149210232053	0.99651801654266436	-0.00038766315314913043	-0.071077875087905723	-0.0030198975246065	-0.0041132687094934594	0.0091556203936141826	0.01004463274534074	-0.0010570763741440906	0	0	0	0	0	0	0	0	0	0	0	0.060949459089838835	-1.5388806982380174	0.0099545865584185489	-0.22863626729266043	0.95387299083477817
236	464	1.89	1.47	2022_09_22_19_05_13	0.48951550500809154	-0.038233297492805796	-0.0011738105291962426	-0.0005954226393310979	-0.02973939840452719	0.4669473595901667	0.0016994569124027931	-0.00421637102720313	-0.0019422632885846692	0.0015025208842739961	0.48135610592929373	0.0020344426432670482	-0.0010934481749291119	0.0044989231976584219	-0.0009045527482610088	0.46596613891655181	1.4877911028362785	0.07126049879400978	-1.5490798809492967	-0.0018008433195338188	0.0098426659000001287	0.94655234969710278	-0.00025682333176068836	-0.071193295883973384	-0.003094076525893749	-0.0031177324327360807	0.009335835072284155	0.0098460159578766682	-0.0010362104460592664	0	0	0	0	0	0	0	0	0	0	0	0.060882147083922436	-1.538187918778952	0.009374487371624626	-0.099207211171527976	0.9518925021769219
237	463	1.89	1.47	2022_09_22_19_05_18	0.49363769099899252	-0.039208093616161538	-0.0010526752756829327	-0.00061785701908438336	-0.030338306588293579	0.470240211610936	0.0015458739744987687	-0.0040517465301719889	-0.0020401540101445369	0.0010637424326172744	0.48640364456364876	0.0023934824107375453	-0.00099913244798009249	0.0041846265402564762	-0.0020327971434587946	0.47053613501913016	1.4700606606973339	0.072350990709085419	-1.5496339987741019	-0.0017170906951349818	0.0099057125829746916	1.0289595014309387	-0.00055819188419141538	-0.072286196449947021	-0.0030613166098644728	-0.0046367173175613265	0.0087535132543185221	0.0099214273144583535	-0.0010334722085000585	0	0	0	0	0	0	0	0	0	0	0	0.061597456353121367	-1.5372234732879502	0.0094244076817335421	-0.2261024776660352	0.9532013936514635
238	462	1.89	1.47	2022_09_22_19_05_21	0.49690642288347553	-0.038527403872785734	-0.0011891065987413908	-0.00074190499258440675	-0.030731796806299047	0.47363037963841248	0.001605748381088777	-0.0043329022289113426	-0.001922836814850098	0.0011661786855682438	0.48937906416616106	0.0024186122999737174	-0.0011019547183190304	0.00482283888384836	-0.0024093382580592758	0.47302259614399583	1.4574281797508517	0.071555714996351147	-1.5494267196809586	-0.0019267819021068894	0.010903043279649327	1.0251482185289398	-0.000498076287151934	-0.071490371662718544	-0.0030573040681949369	-0.0050299633020298761	0.009673459667468463	0.010914413990028481	-0.0011669447265237022	0	0	0	0	0	0	0	0	0	0	0	0.0619671852934053	-1.5395528961873108	0.010849462059211137	-0.23165116401798874	0.95193496070973416
239	461	1.89	1.47	2022_09_22_19_05_26	0.49116481613247465	-0.03790624781901876	-0.0011272999555215068	-0.00050886327325547057	-0.029912857720148279	0.468327615006219	0.0016541337580035726	-0.0042634340368625763	-0.0020915027023230247	0.0011143690388525961	0.48362606547147768	0.0031718594649566582	-0.0010030182537158507	0.003603238790245422	-0.0033448108377743813	0.46754381469959211	1.4805559572448415	0.0708810298108507	-1.5481931083924385	-0.001643357317326794	0.010849945376583372	1.1278070379202922	-0.00061388531623568715	-0.070808615131041752	-0.003203187517257111	-0.0068629361559836765	0.0084036552757555984	0.010867298185673046	-0.0010953207770722712	0	0	0	0	0	0	0	0	0	0	0	0.061050560568100806	-1.5358932028383205	0.010009695412142293	-0.3741104925332957	0.95190819729540321
240	460	1.89	1.47	2022_09_22_19_05_29	0.48865365716075304	-0.038192321341761606	-0.0010812905195937172	-0.00065032698215619416	-0.029537063711770645	0.46504084450021921	0.0016929263331059796	-0.0042345805507230487	-0.0018719466913106697	0.0011388344332280847	0.48043010994339064	0.0032696367538888708	-0.00098476245846046916	0.00477153818599499	-0.0027363977004873155	0.46491524476522161	1.4927833215672968	0.071205905535548245	-1.5501142916730311	-0.0017430910440579218	0.011593954619507921	1.0760956097857617	-0.00063470782133699709	-0.0711449980559342	-0.0029445262366870851	-0.0063672860124541529	0.0096890377517488656	0.011611315073568343	-0.00099256937496712116	0	0	0	0	0	0	0	0	0	0	0	0.060567074987237048	-1.5391505531778713	0.011256429301133611	-0.26034686479961322	0.95142078229095872
241	459	1.89	1.47	2022_09_22_19_05_32	0.493647127679147	-0.03907657103860096	-0.0010003902817893532	-0.0004065219312636502	-0.029564719405266934	0.47080906361715719	0.0016082445461487582	-0.0050051294242422235	-0.0019631015536398797	0.0010184036531703466	0.48624324256001217	0.0031621920494090223	-0.0010588182337648079	0.0038640180489857038	-0.0023297155990162572	0.46910793545410068	1.4710428545529659	0.071360707650017632	-1.5502727036474506	-0.0016158685619046677	0.01104818018644343	1.0596682504764079	-0.00066826714411202348	-0.071300599103234968	-0.002928338066387445	-0.0057609866653591073	0.0094272646124777745	0.011068372346827731	-0.00089929733030842294	0	0	0	0	0	0	0	0	0	0	0	0.060022273347583761	-1.5376449201477438	0.0091401470587207673	-0.27128396906962771	0.9502900131508597
242	458	1.89	1.47	2022_09_22_19_05_35	0.49624400490537479	-0.038449949632617338	-0.0011487920290093221	-0.00050326719853121692	-0.029799030022675189	0.4742267771070261	0.0018059737866136195	-0.0043461529644860221	-0.0019092434917272142	0.0012245282292597224	0.48813318122984767	0.004043657022505736	-0.00088828142929295024	0.00493926901654753	-0.0036062171846040292	0.47140584904925475	1.4603500547771418	0.070510657928147813	-1.5495223260095947	-0.0014649050030679236	0.012663494388178645	1.1266724033477207	-0.00065114835455965924	-0.070446843690477559	-0.0029991824735576575	-0.0079877853865991319	0.0098264629820228478	0.012680224142304337	-0.0010043095400799065	0	0	0	0	0	0	0	0	0	0	0	0.060172274789927573	-1.5388047251681176	0.012323877810322383	-0.31532525053840338	0.94994769587018735
243	457	1.89	1.47	2022_09_22_19_05_38	0.49347763972765196	-0.03897518442822448	-0.00096620783959167284	-0.00068814098640582362	-0.029956941113591949	0.4699853996053493	0.0014960554941999356	-0.0045238611919515394	-0.0018454648300390551	0.0011422372213537961	0.48650523858761635	0.0042916927972856	-0.00098616250556104253	0.0052203252212977324	-0.0042567857996775342	0.46987613543191414	1.4710007652314956	0.071729312459893155	-1.5514455900432831	-0.0017672121314019364	0.013704791308167779	1.1413026321513151	-0.00041977067244783795	-0.071675600937106176	-0.0027753371459495494	-0.00895203180675894	0.010377014567360277	0.013711218480422461	-0.000979345982693747	0	0	0	0	0	0	0	0	0	0	0	0.060820853462573113	-1.5400332461203672	0.013649809245340669	-0.34203807957554822	0.9521731029013526
244	456	1.89	1.47	2022_09_22_19_05_42	0.48963258352504496	-0.0383385957216583	-0.0010165895107916625	-0.00047961050493045893	-0.029802616628571806	0.46662191045559887	0.0015868972090803913	-0.0041795533736792723	-0.0018988759335771825	0.0012547822664057758	0.4823043125999088	0.0043109513257406926	-0.00096164958903873258	0.0050882615629878718	-0.003926668812759714	0.46578049675923916	1.4872073118574454	0.071445428499421884	-1.5505162827815955	-0.0015244153101781751	0.01321444939473594	1.1448968838656688	-0.00040280802968858075	-0.071386668377581924	-0.0028970383868959634	-0.0087034408797831246	0.0099434294716740958	0.013220587245459962	-0.0010326940605378495	0	0	0	0	0	0	0	0	0	0	0	0.060990730342079927	-1.5389817946634206	0.01312661454549521	-0.32862607153910933	0.95128574451870451
245	455	1.89	1.47	2022_09_22_19_05_44	0.4929172207517335	-0.038842494350093279	-0.0010613712715332381	-0.00061508702524577645	-0.030327001035268464	0.46974566186922573	0.001487673669736797	-0.0046221191281130263	-0.0019848769674628147	0.0013165682427457763	0.48578919877430754	0.0050649801854662207	-0.0011182529332268826	0.0047571900400330226	-0.003774101272294066	0.46908217716955586	1.4734357707111947	0.072047312758102083	-1.549892730928546	-0.0018464630674430503	0.013631291284864327	1.1593671786114206	-0.0002346114454870121	-0.071984358294741091	-0.0030112184507469497	-0.0092710309465500618	0.009993001915387047	0.013633310112484483	-0.0010736424062319284	0	0	0	0	0	0	0	0	0	0	0	0.06165718018642756	-1.5381183496393704	0.012319419441660493	-0.33533544875209015	0.95164493635294889
246	454	1.89	1.47	2022_09_22_19_05_50	0.4966721114544182	-0.0392673162761834	-0.0010732221097860633	-0.00065580210443474073	-0.030173143702294992	0.47306419875650857	0.0018023571293060575	-0.0044294722282789993	-0.0018548737630255084	0.0010690042532981497	0.48953883895713435	0.0053678269598257606	-0.0010473789535377829	0.0051423306460243534	-0.0038345148104913314	0.47218079049051831	1.4589581688590589	0.071794348249370823	-1.5508468803286357	-0.0017833772404858609	0.013948003611940216	1.1641379412561683	-0.00081720208628653515	-0.071737210340974189	-0.0028637550605389818	-0.00958356657998526	0.010134202305346333	0.013971922702639333	-0.00098032964962166185	0	0	0	0	0	0	0	0	0	0	0	0.060865312953464971	-1.5400977942702885	0.012915156528181322	-0.32036414157388265	0.95068915608693771
247	453	1.89	1.47	2022_09_22_19_05_53	0.49409825053141576	-0.039432574362952083	-0.0011474427482982311	-0.00062420115353753935	-0.029894257246048619	0.470165080888726	0.001553274970589717	-0.0047303147421930694	-0.0018909149309675186	0.001169169770669417	0.48727407727788097	0.0049358051030915749	-0.0011215878040005296	0.0039007253804393652	-0.0044673389364685541	0.47088715663011838	1.4683422376799662	0.072092412432321368	-1.5500019618624905	-0.0018922583162229133	0.013442068669181056	1.195299418771697	-0.00044245052677280251	-0.0720300750905314	-0.0029973676391679745	-0.0098263011905943415	0.00917240508365735	0.013449348407102126	-0.00091495542878540015	0	0	0	0	0	0	0	0	0	0	0	0.060623572259416877	-1.539211679909068	0.012003005493952414	-0.42650319489345589	0.95302332304084614
248	452	1.89	1.47	2022_09_22_19_05_59	0.49441683519955887	-0.038775289799958777	-0.00098926748122034466	-0.000547288540870184	-0.030336943755523527	0.47096686853769731	0.0013902706000930142	-0.00486656429654669	-0.0017838723871789605	0.00097144570681597276	0.487070642064928	0.0059921623814215928	-0.00099790360960497616	0.0047902924452516964	-0.0055351756056436514	0.47056159408991755	1.4676737526797756	0.071774548735659721	-1.5516995079084703	-0.0016561192083849694	0.015828003532965255	1.2180338961741075	-0.00048124711938650694	-0.0717222043954254	-0.0027406646763904825	-0.012049405127202744	0.010263407422493803	0.015835317951638308	-0.0010710722819414211	0	0	0	0	0	0	0	0	0	0	0	0.061465031019443186	-1.5414291525554773	0.014805690059858599	-0.4287068924140422	0.95175075076071636
249	451	1.89	1.47	2022_09_22_19_06_02	0.49414449664425164	-0.037685967949979478	-0.0011401748191410817	-0.000762935189092344	-0.029844662721121774	0.47201799560362118	0.0018971795130833132	-0.0047262693607189763	-0.0017640196747602667	0.0013038794652409937	0.48542297517617833	0.00584592518760848	-0.0011036235178035166	0.0048917644139200855	-0.00606188957619331	0.46933076595018219	1.4697211887750481	0.070073386995187822	-1.5504390391677261	-0.0019805002761511068	0.016145324747071935	1.2275771982250554	-0.000654753558572302	-0.070015315509542833	-0.0028522200259672205	-0.012488542697322958	0.010232683542724989	0.016158595650949265	-0.0010943109152808756	0	0	0	0	0	0	0	0	0	0	0	0.060502039719221634	-1.5412773182313502	0.015763549789085923	-0.44590983640235615	0.94978446413431672
250	450	1.89	1.47	2022_09_22_19_06_06	0.49603000488367438	-0.0382208230066891	-0.00096897852980182806	-0.00062265501130074111	-0.029460606223392777	0.47408858959111122	0.0016037732691356306	-0.0049833143339917925	-0.0017501092083304247	0.0012854607655231698	0.4876166404378911	0.006309022794085308	-0.0010967204338301218	0.0049582394163911053	-0.006764705911467577	0.47154294206961123	1.4609859205032447	0.069936762273014541	-1.5517477948709333	-0.001834549720471539	0.017231850638221396	1.2423303782241291	-0.0003689505343961088	-0.069886015782790245	-0.00266374083569403	-0.013645378946409461	0.010523322185833548	0.017235799978962459	-0.00096279460788224812	0	0	0	0	0	0	0	0	0	0	0	0.059497495771259942	-1.5411286605272492	0.016908685840416288	-0.46914608895272092	0.95063390808423842
251	449	1.89	1.47	2022_09_22_19_06_11	0.49441083138354225	-0.039155684085536574	-0.0010220254424399779	-0.00049513781576795643	-0.030477018034711013	0.46993839053200115	0.0016738387138109066	-0.0048630349994575961	-0.0017001443693928507	0.0010655015368300118	0.48659984196519351	0.006659005649937203	-0.0010990828775988024	0.0050293278626921019	-0.0056669537544979378	0.47065715612274933	1.4691854042334183	0.072392628425241815	-1.5523316958349778	-0.0016990661046708626	0.016640001139442702	1.2285166495396089	-0.00068104001050076426	-0.072343270573618862	-0.0026727987255496465	-0.012890971549350353	0.010522000305763831	0.016653932070732042	-0.0010512729017862839	0	0	0	0	0	0	0	0	0	0	0	0.061738942778715625	-1.542932969410922	0.015324987778596115	-0.42246981118203047	0.95195559289362364
252	448	1.89	1.47	2022_09_22_19_06_17	0.4906415701762975	-0.038300206530187543	-0.0010831880024355976	-0.00062321186809344222	-0.029264929854140236	0.46754507217178881	0.0018249796695623394	-0.0049523931030183606	-0.0017583571013466309	0.0013599281021334463	0.48169539440342096	0.0065108284069405643	-0.0010721857127186764	0.00548490027277956	-0.0061164930272603595	0.46781981553846735	1.4835167578395594	0.070692928336468966	-1.5509330257713982	-0.0018086508513071027	0.017382395601161397	1.221763830363219	-0.00053498500074402764	-0.070637151779992566	-0.0028076511883477532	-0.013316432869064351	0.011172300232225129	0.017390626377054283	-0.00092551278179926321	0	0	0	0	0	0	0	0	0	0	0	0.0597538176590876	-1.5407903480774972	0.016744548719185494	-0.41989279311770306	0.953485892706503
253	447	1.89	1.47	2022_09_22_19_06_19	0.49242255219663617	-0.037822042365115056	-0.001053945558719167	-0.00063067723982395774	-0.029732309850247534	0.46986543127894576	0.0017157403721717709	-0.004895564168055244	-0.0016401201655427962	0.0011807694985995977	0.48381779021693544	0.0073335074289561635	-0.0010775904415997481	0.00517874348245377	-0.0068991285519148819	0.46862988427320257	1.4761335977012768	0.070374625897498877	-1.5519218897846814	-0.0018191603693526025	0.018420023991367433	1.2592539643759912	-0.000598975903549664	-0.070324490722502186	-0.0026559320084715891	-0.014958574595664704	0.010748875750909319	0.018429760062887008	-0.0010614102671526408	0	0	0	0	0	0	0	0	0	0	0	0.060471463464147189	-1.54324280662914	0.017518591725177161	-0.46344372360890412	0.95168241621490035
254	446	1.89	1.47	2022_09_22_19_06_24	0.49522754673562008	-0.038256791712225645	-0.0011342590865334801	-0.00068758931658657223	-0.029598767785772442	0.47279017125349804	0.0019011611997108728	-0.0050900860229375518	-0.0016907862687945338	0.0012565584027547873	0.4864670939565045	0.007786412805325881	-0.0011339745488504016	0.0049584746375535014	-0.0073544048691363117	0.47098411328676382	1.4649315306602768	0.070273404594596231	-1.5511193757015438	-0.0019450499346611735	0.019086736157235003	1.2743891306775097	-0.00070675852085601374	-0.070218994365864956	-0.0027648189022870784	-0.015829996374278475	0.010663710045112457	0.01909981687720342	-0.00098386873484149467	0	0	0	0	0	0	0	0	0	0	0	0.059865450730656376	-1.5422655648726926	0.017910598924825907	-0.48879192395763549	0.951045870512129
255	445	1.89	1.47	2022_09_22_19_06_30	0.49130496441473448	-0.038208938614944156	-0.00085797261529863347	-0.0006236249316711695	-0.029935422545049696	0.4683360106495818	0.0016319336574899233	-0.0049026171196585649	-0.0017116728654452307	0.0013636104893593782	0.48326964466065181	0.007910895911280429	-0.0010394183872595166	0.0053451058298850471	-0.0059594449803067988	0.467684931549181	1.4805363039991932	0.0711821741053225	-1.5530360608889089	-0.0017715618588819049	0.018260307684086315	1.2487518720983473	-0.00033943329167485884	-0.071137273260923811	-0.0025278970234365069	-0.014601803572110033	0.010964769453071795	0.018263462204001709	-0.0010644880093622217	0	0	0	0	0	0	0	0	0	0	0	0.061029951908382271	-1.5422380006018379	0.016293992757270632	-0.41984458491826315	0.95192388724650734
256	444	1.89	1.47	2022_09_22_19_06_33	0.4907993620398225	-0.038247486262338953	-0.0010543456984497804	-0.00051849391907319285	-0.028471188061919013	0.46847199959529973	0.0017713166701409818	-0.0051552243346921212	-0.0017097007415440373	0.0010585238419386087	0.48191641181476796	0.00821104635732481	-0.00098553240343920534	0.0052632452796577854	-0.00673467998898912	0.466097410256334	1.4838686945000628	0.069723729584932462	-1.5511527694685658	-0.0016306471357735823	0.019329551820993812	1.2629820822021847	-0.00079847568638489737	-0.069669928005940518	-0.0027385395523620648	-0.015780852419099781	0.011162269954049569	0.019346036726477934	-0.00078321515577511717	0	0	0	0	0	0	0	0	0	0	0	0.058114329429023538	-1.5408072357722542	0.01741521761059861	-0.45371477318722742	0.94966995947015065
257	443	1.89	1.47	2022_09_22_19_06_39	0.490888048900041	-0.037724416344243422	-0.00081205914049631517	-0.00052121027439004414	-0.028383468420846814	0.46863714888423658	0.001830442944184194	-0.0049852395521444923	-0.0017016339211586883	0.0010333969114179656	0.48231752617910145	0.00879434789777465	-0.0010916726892434749	0.0055317608031078521	-0.0073234894366556464	0.46691253717459386	1.4822499453815725	0.069056697577109638	-1.5528511145839155	-0.0017275301675750813	0.020383806065551277	1.2783536067489465	-0.00089692620724618585	-0.069012225605983	-0.0024779421230698992	-0.016995514839456112	0.011253978188171154	0.020403529751963266	-0.000820505127604618	0	0	0	0	0	0	0	0	0	0	0	0.0579244708831965	-1.5408563699428131	0.018696526581231655	-0.46194160674048695	0.95115890114014723
258	442	1.89	1.47	2022_09_22_19_06_41	0.49262351371994056	-0.038204404119194874	-0.0010300211310817005	-0.00075977038607634483	-0.029161297874880997	0.46895979926689774	0.0018195854793966674	-0.0051900720109517035	-0.0016377075736860455	0.0013039274334656374	0.48511643003396016	0.0091056823767255331	-0.0010151109321234596	0.0052862148895002634	-0.0073283410676421535	0.46806114589405851	1.4761024252041017	0.07022741602933931	-1.5521588478096222	-0.0019027421852829839	0.020577539039817294	1.2828319897253127	-0.00058685283076252617	-0.070178633902297644	-0.0026171178355556442	-0.017258112330476232	0.011206813629389446	0.020585905595338256	-0.00090160783441866851	0	0	0	0	0	0	0	0	0	0	0	0.059289189293025554	-1.5427456367044743	0.018342535504250978	-0.47294614149167252	0.95013967636176233
259	441	1.89	1.47	2022_09_22_19_06_44	0.49255084016774109	-0.037407017458587821	-0.00096497825739164458	-0.00043401667738280259	-0.028997137915712141	0.4696849489558052	0.00171383448461009	-0.0053060234087788571	-0.0018797616975335157	0.001528647030263923	0.48448855731853158	0.0091948207849053953	-0.0010876758631771315	0.0054670939628506353	-0.008369698545172102	0.46774724455925726	1.4762933650993253	0.06918435374581744	-1.5505774672280124	-0.0016390332519190408	0.021756416960649495	1.2921109939696638	-0.00024578219311177088	-0.069127796010019144	-0.00279689506839018	-0.01846355816449544	0.011508201374321308	0.021757805216797207	-0.000959910652212058	0	0	0	0	0	0	0	0	0	0	0	0.05899493040234921	-1.5384287330556259	0.020296479583073953	-0.49608712914245007	0.94964256765852473
260	440	1.89	1.47	2022_09_22_19_06_49	0.48665350247523687	-0.036991714280517993	-0.00092093547593398591	-0.0006339481633141097	-0.028176587752230208	0.46407844841501311	0.0018355427210022357	-0.005136669441660296	-0.0018196283804480938	0.0012999618140200212	0.47809917234781829	0.0094922297346627469	-0.00095305810478194268	0.0054904234963835761	-0.0077932299691899085	0.46154752931420689	1.5015945057078928	0.068712522360887082	-1.5509296378158382	-0.0017229794788398104	0.021713246698497137	1.2915009512934441	-0.00062804482112680231	-0.0686582898471138	-0.0027294623032968132	-0.018412894932507258	0.011507840040348381	0.02172232774099362	-0.000864237045807358	0	0	0	0	0	0	0	0	0	0	0	0.058019271968822353	-1.5385513807797642	0.019589004000513256	-0.47852431749358582	0.94841098844797178
261	439	1.89	1.47	2022_09_22_19_06_52	0.48605778463369437	-0.036863018726024523	-0.00097889988880334742	-0.00060829119318491051	-0.027899163199749864	0.463924157533621	0.0019116390483774756	-0.0053113862489222938	-0.001805946045784976	0.0011214710991003876	0.47732088182104437	0.010394742447094247	-0.00098130663914262114	0.0053699569201755013	-0.0096964076197097147	0.46158252419680829	1.5030604644958643	0.068339810325169378	-1.5504306096719265	-0.001740929576646622	0.024339158874923477	1.3231371955528473	-0.000888207955749465	-0.068283128590174311	-0.0027828088719576887	-0.021414017439285338	0.011568686695072595	0.024355360151544114	-0.0008298200159745009	0	0	0	0	0	0	0	0	0	0	0	0.057518989514141583	-1.5384758235900289	0.02280403098116101	-0.53251675701310641	0.949645368903347
262	438	1.89	1.47	2022_09_22_19_06_55	0.48799056858277134	-0.037596802650839381	-0.0010419095677433191	-0.00040870150627427524	-0.028067096969414163	0.46506534090193014	0.0019749968533027576	-0.0053134667031241685	-0.0017044803641689656	0.0011027826284465024	0.48032640915128916	0.011078184165195253	-0.00096034153123993233	0.0053691811165763577	-0.0097785035693481771	0.46311091474950039	1.4950862984151079	0.069068324851809526	-1.5510778938704151	-0.001503369652042411	0.024948982631222753	1.3305234271159283	-0.00096990569367523148	-0.069014621990480376	-0.0027231322674803522	-0.022123329515459526	0.01153299724631251	0.024967828327423235	-0.00077484258716701551	0	0	0	0	0	0	0	0	0	0	0	0.057621615354515862	-1.5404691856395933	0.022860261948601957	-0.53432984731378586	0.949016117451764
263	437	1.89	1.47	2022_09_22_19_06_58	0.48302848395265524	-0.036834428482488871	-0.00090735365874173495	-0.00054161838935357781	-0.027310631877148307	0.4604793421027723	0.001783596880654626	-0.0054068597135519926	-0.0016719979452739654	0.0013175385374634965	0.47459446401235317	0.010721894806798542	-0.0011019033152008275	0.0053213323786394989	-0.0088713507446976578	0.45856469294311591	1.5160466412578362	0.068146785811565275	-1.55185690432898	-0.0018163151573805259	0.024048040828837946	1.3168902955685307	-0.00055001401074283147	-0.068097902917755637	-0.0025807042936536119	-0.021013431041854547	0.011693758316071036	0.024054329820584697	-0.00072609301242448519	0	0	0	0	0	0	0	0	0	0	0	0.0566462766322062	-1.5402237330383937	0.021416798073915042	-0.51524967195633031	0.949353315959029
264	436	1.89	1.47	2022_09_22_19_07_02	0.47335027366044424	-0.035908512146226416	-0.00080893642869959168	-0.00054608008503045458	-0.026920397432891843	0.45038911917936453	0.0017588848330460905	-0.0049802120746316693	-0.0017631713866182465	0.0013182439376156442	0.46438788237873529	0.010777018957921214	-0.0011999244107390914	0.0055002010955210205	-0.00979053196785151	0.44949115663089179	1.5580798126720046	0.068179948637815346	-1.5515184397211197	-0.0019422837332549556	0.025363583361405945	1.3318475297399059	-0.00054264881828390218	-0.068129278541638971	-0.0026280794605399193	-0.022521944091877362	0.011665050160772515	0.025369387629010153	-0.00077059503189137876	0	0	0	0	0	0	0	0	0	0	0	0.056993894908792822	-1.5380951620733421	0.023723922506097186	-0.52947403716524088	0.94959521868436125
265	435	1.89	1.47	2022_09_22_19_07_04	0.47218892368158805	-0.036025506544828965	-0.00061788972915259566	-0.00047348523451588311	-0.026775490889571076	0.4488899182162539	0.0018509180733841427	-0.0053075772942164741	-0.0016380192942366304	0.001291775506034529	0.46399216551426736	0.011088717425993072	-0.0010018725319450928	0.005635570469958804	-0.00937627644861914	0.44896226625678454	1.5619937545479758	0.068334678238624477	-1.5540218325024411	-0.0016632610464244388	0.025543331242875649	1.32149984785113	-0.0006778439760890616	-0.0682962253219346	-0.0022921293052261438	-0.022433590690109279	0.012214572433446432	0.025552323640702181	-0.00072772911917840346	0	0	0	0	0	0	0	0	0	0	0	0.056811048595983356	-1.5402463652282299	0.023167784105955273	-0.51480414880559711	0.95081066865417208
266	434	1.89	1.47	2022_09_22_19_07_10	0.4714027625233102	-0.036300728851921288	-0.00069900923494548765	-0.00061236233428202565	-0.02655355768336461	0.44785622765286648	0.0018206640526783461	-0.0052799209092214113	-0.00156922025908562	0.0014878099266182657	0.46262455826434373	0.011466621349844802	-0.00098710286221568829	0.00565701385187118	-0.009533791013698065	0.44913449991400606	1.5652588024462024	0.068527924413340047	-1.5539620744242924	-0.0017989339590109748	0.026092640092288663	1.3269455607368692	-0.00042816513304834956	-0.068489087543876892	-0.0023067968717712739	-0.023050557774581395	0.012226923295187349	0.026096152826937308	-0.00065459269272295719	0	0	0	0	0	0	0	0	0	0	0	0.056427087485970667	-1.541282441664021	0.023516622229810772	-0.51763505058976378	0.95276170531944426
267	433	1.89	1.47	2022_09_22_19_07_13	0.46214993999031012	-0.034649767077554523	-0.0008417128407015213	-0.00052034987330498131	-0.025654595154636389	0.44007421216509413	0.0019069063042092545	-0.0052329431951507986	-0.0013893749088032348	0.0012655616064764816	0.45113765637642811	0.011630870204053838	-0.000895947544719871	0.0055210974152591213	-0.010519599227005377	0.44040415860999954	1.6061778966242857	0.066986103774590383	-1.5534363086305985	-0.0016277925927720744	0.027715579102709876	1.3418802180619893	-0.00076393811011923819	-0.066945732595300289	-0.0023252927081856964	-0.024861228502909005	0.012250413965442689	0.027726105504283519	-0.00068780817020281531	0	0	0	0	0	0	0	0	0	0	0	0.055592757992548307	-1.5437442733284172	0.025706861342979621	-0.54373771809132876	0.95294648013853145
268	432	1.89	1.47	2022_09_22_19_07_18	0.45549219130778307	-0.034107858719868156	-0.00074802134142837469	-0.00038177573582560189	-0.025359937590476764	0.43275242681762227	0.0019429956122468377	-0.0053422953806204826	-0.0013849288583930347	0.0011783472906915452	0.44445553613889294	0.012277193452019303	-0.00085796279154853666	0.0052732952875856583	-0.0097001956859249765	0.43522344665306067	1.6352079371193633	0.067096434687281048	-1.554033212471263	-0.0014626006922785514	0.027845768590259737	1.3427399311031616	-0.00092471077277953679	-0.0670587297542749	-0.0022490690268858484	-0.024999135827641579	0.012264992305477529	0.02786111839814745	-0.0006984493267717354	0	0	0	0	0	0	0	0	0	0	0	0.055758860466326825	-1.5435179762249396	0.024239490168682997	-0.53642930997311511	0.95550144428046524
269	431	1.89	1.47	2022_09_22_19_07_24	0.45384455635566345	-0.033816038965444488	-0.00083590037103215649	-0.00041142116619490406	-0.024936352474981976	0.43074343354658112	0.0019104100122415003	-0.0050027321434973479	-0.0013512926735244088	0.0011218359827654218	0.44253924423850638	0.012529629678929925	-0.000927802675509744	0.0052452675429038968	-0.011265130861066005	0.43396846636193681	1.642858288743974	0.066565496587337639	-1.553346926446928	-0.0015672438343337799	0.029646841055133245	1.3645623544385568	-0.00094726116742513324	-0.06652496476716814	-0.00232258447551353	-0.027160487534210138	0.011884574096380138	0.029661970404335006	-0.000647385285714505	0	0	0	0	0	0	0	0	0	0	0	0.055025312823311884	-1.5437279674371063	0.027380351892284455	-0.56751459841959384	0.95620507128403143
270	430	1.89	1.47	2022_09_22_19_07_27	0.45266665127745592	-0.03332167590004885	-0.00070586171668672365	-0.0006199344328269719	-0.0246297188702409	0.42947644947592861	0.0017774886806097314	-0.0054461773885808168	-0.0012573463260847643	0.0010533891276224277	0.44047844183534496	0.012827808698204433	-0.00090835975756836261	0.0057205200085872227	-0.012122628542608288	0.43296766609454085	1.6490178767459591	0.065829970599596041	-1.5548922935073024	-0.001789534579568578	0.031390342873934662	1.3575025603647921	-0.00087351016842313468	-0.0657966715688823	-0.0020935710163053189	-0.028577234906210513	0.012988274360300686	0.031402494260130344	-0.00064090104358253042	0	0	0	0	0	0	0	0	0	0	0	0.05448113233427361	-1.5452934824247544	0.029612451087590082	-0.56494518064142418	0.956482358204822
271	429	1.89	1.47	2022_09_22_19_07_32	0.44421795436550054	-0.032667736051074363	-0.00057110053741212267	-0.00057978325898003376	-0.023703671091514642	0.42102653942305668	0.00195708136159422	-0.0052877428924640139	-0.0011717942570395089	0.0010135847940337406	0.43151387434154487	0.012982522717684738	-0.00088396661908116526	0.0053574408077563989	-0.011266806536191039	0.42581645620760794	1.686955547778771	0.065279004288298123	-1.5564283303690805	-0.0017552155434822077	0.030981063787481306	1.3611433980274044	-0.0011537477530791358	-0.065252053836239221	-0.001875598844151814	-0.028297228887034526	0.012613213338351342	0.031002539368279507	-0.00054842031637648326	0	0	0	0	0	0	0	0	0	0	0	0.053425614812902734	-1.546098863408381	0.028084638002493275	-0.56346736791437624	0.95857551911836514
272	428	1.89	1.47	2022_09_22_19_07_35	0.43117752795176473	-0.031251849473432528	-0.00063036635893331725	-0.00054768294719773926	-0.023166276956790809	0.40753762844634595	0.0017861313109584114	-0.0053296126437708032	-0.0011004151222988817	0.0011732810625964553	0.41811191553237775	0.012821401306775757	-0.00096762746100871979	0.005438385839636772	-0.011520792973387133	0.41362778427433422	1.7483856850524062	0.06501389331080526	-1.5560178457892717	-0.0018615482014988027	0.032098810593013165	1.3596811932845088	-0.0007823015512521494	-0.064985496854386926	-0.0019213333956490802	-0.029279804950990557	0.013153959993784502	0.032108342174631592	-0.00062131458826937254	0	0	0	0	0	0	0	0	0	0	0	0.053788511667846664	-1.5470637992594998	0.029546731453785925	-0.56487899708982792	0.95929810219749256
273	427	1.89	1.47	2022_09_22_19_07_38	0.43511021690697349	-0.031064722706957981	-0.00058366759647140282	-0.00043363727319093706	-0.022742595248382964	0.41237359645666471	0.0016799387095293022	-0.0051840352469016563	-0.0010841421292302736	0.0010524170549148	0.42151515620975405	0.013283134059117591	-0.00085718786857250345	0.0053571876437042542	-0.012345353452076659	0.41701769619236334	1.7296859355232219	0.063612890041818915	-1.5563146514970934	-0.0015804874706030442	0.033124282055138093	1.3732736067166902	-0.00079108150867544585	-0.063586210253859674	-0.0018421848507940417	-0.030573019299597461	0.01274788423915062	0.033133727101274192	-0.00055619801085268869	0	0	0	0	0	0	0	0	0	0	0	0.052327939657549914	-1.5469792993326748	0.030929193135737127	-0.58068739399317371	0.95841853394474918
274	426	1.89	1.47	2022_09_22_19_07_44	0.43751831890455167	-0.031246040079560708	-0.00057145960110462958	-0.00039961288273934628	-0.022552810067797625	0.41460011804401176	0.0016855721470797312	-0.0054313743031238716	-0.00098474525534331049	0.001093196426921225	0.42484688261769504	0.013718108190888922	-0.00081253459319996122	0.0055504010164956338	-0.012933069187630986	0.42037043118059375	1.7162309161896161	0.063252287936341745	-1.5573569677436365	-0.0014840036746764324	0.034189360420345913	1.3727077462676685	-0.00073841971060742157	-0.063229440514432245	-0.0016999357087129287	-0.031541153207203756	0.01319348400961687	0.034197333662455746	-0.00049299422754273538	0	0	0	0	0	0	0	0	0	0	0	0.05159623677307907	-1.5489781997461314	0.032167288759337616	-0.58270223198180848	0.96080646916249723
275	425	1.89	1.47	2022_09_22_19_07_47	0.42768587952368459	-0.030145873835867032	-0.0004642183198917289	-0.000567499423172882	-0.021123398234433547	0.40563846137814313	0.0018632373093372177	-0.0052232348294348535	-0.001088885470371689	0.0009327190888707797	0.41408872031255739	0.013846115467815211	-0.00074677957348369384	0.005274720574153167	-0.01278308816799929	0.41034053225370581	1.763292565447977	0.061633131420820296	-1.5566717969856123	-0.0016489229746266057	0.034794498757005278	1.3806427545617293	-0.0011777103333602313	-0.0616085411479903	-0.0017408464471319206	-0.032308454980196293	0.012915915784173846	0.034814424386747304	-0.000362609543166617	0	0	0	0	0	0	0	0	0	0	0	0.049455560699680337	-1.5450447288980502	0.032333530190314368	-0.58972366165362	0.95944372236629283
276	424	1.89	1.47	2022_09_22_19_07_50	0.41961915954256768	-0.029364678928972932	-0.00045745416602683241	-0.00046850022532771406	-0.02121609109520689	0.39683537003273461	0.0016519930822132686	-0.0054014017113790226	-0.00091185189499632161	0.0010313873393845096	0.4060311070903887	0.013838265536260839	-0.00073033324804928728	0.0054968403398257693	-0.013155958076096605	0.40430488111615681	1.8010098527551868	0.062060630982205808	-1.5582489791807637	-0.0015292896704653665	0.036008808028366743	1.376356361844423	-0.00080607368660854154	-0.06204109086110017	-0.001557229165613233	-0.033320185792582654	0.013652819282900599	0.036017829063007281	-0.00047016401128028939	0	0	0	0	0	0	0	0	0	0	0	0.050607025278148449	-1.5493199141592398	0.033978757246207	-0.58751086350391768	0.96350433940360314
277	423	1.89	1.47	2022_09_22_19_07_52	0.42319548229020459	-0.02911643214572265	-0.00062888031098209051	-0.00046903736426273228	-0.021058935725168027	0.400210331128022	0.001752518793783275	-0.005310672294968964	-0.0009404364379509856	0.0012204556036722544	0.410015718614967	0.01457247629092912	-0.0008613022108971874	0.0054525368596778732	-0.01402105230562407	0.407540491998819	1.7835517491228217	0.06104813734657244	-1.5562810090639629	-0.001668795432153329	0.037452387654732383	1.3881887911043245	-0.00068451199149084435	-0.061022414145926435	-0.0017720172936543815	-0.034982289207540096	0.013376127348391029	0.037458642496850381	-0.00046003644754899188	0	0	0	0	0	0	0	0	0	0	0	0.049811316169244772	-1.5484824731228239	0.035548436779644733	-0.59995544909696508	0.96300766206986521
278	422	1.89	1.47	2022_09_22_19_07_56	0.42379546798852835	-0.028909112247441995	-0.00050166460268922847	-0.00048238988054852077	-0.020490164188216128	0.40154833149297514	0.0015973918520823286	-0.0054007356807402318	-0.0008992304388636325	0.00092613242529315169	0.41033094638201917	0.0159241732780941	-0.00078999345373557289	0.0053658020152114383	-0.013385191049801066	0.40736433183951676	1.7809082486674859	0.059954727838844944	-1.5575763251460637	-0.0016076613700985441	0.038254174209115248	1.3924679719756419	-0.00086932008179544957	-0.059933772670713856	-0.0015850185125611664	-0.035846814007972475	0.013356188449522808	0.03826405051515	-0.0003793256115027064	0	0	0	0	0	0	0	0	0	0	0	0.048395719254808012	-1.5488674198879007	0.034027383328139371	-0.59476749732419876	0.96122861759943035
279	421	1.89	1.47	2022_09_22_19_07_58	0.42437880981257181	-0.029821041459281515	-0.00059078764549061946	-0.00043400500180219609	-0.020669228811625268	0.40161626749815932	0.0019830192635119865	-0.0055443419935555212	-0.00087724566374464943	0.0011403839934472871	0.41173847457546087	0.017465267912404391	-0.00076225587099742781	0.005685444432801212	-0.014017543809329311	0.408073228074588	1.7775256864156981	0.061233609269009906	-1.5574401787811731	-0.0015134952369977013	0.040857218881623664	1.3967903985896339	-0.0010885787097301837	-0.061211764046302249	-0.0016354957809776756	-0.038407934264000784	0.013933517872852482	0.04087171807433819	-0.00030910871949562524	0	0	0	0	0	0	0	0	0	0	0	0.048748514382564882	-1.5495880005621388	0.03564423732185628	-0.59273803758586519	0.961577766464859
280	420	1.89	1.47	2022_09_22_19_08_02	0.4353701440426751	-0.029206490824409747	-0.00057347499560120568	-0.0006326439961593281	-0.021506610043523652	0.41247590449424204	0.0017541991002649542	-0.0058059488903421524	-0.0008041175147478648	0.00095596707520332377	0.42237584492908675	0.017226973817614059	-0.00087098838954662331	0.0058418577202945217	-0.014638584874139583	0.41858457324393705	1.7258829822166644	0.059913358181400471	-1.5581983191579065	-0.0018277521507849082	0.040421814531525012	1.3930312351683347	-0.00099336624934721852	-0.059894341513716406	-0.0015094181697243611	-0.037893917942225262	0.014070325973796944	0.040434018678908834	-0.00051161219895177145	0	0	0	0	0	0	0	0	0	0	0	0.049432965928516023	-1.5521103712040649	0.036201842476664317	-0.59554485596571172	0.961445287352794
281	419	1.89	1.47	2022_09_22_19_08_05	0.42979676791308219	-0.028203129984710563	-0.000554499235333981	-0.000552210769456304	-0.02045093982420905	0.407778514397851	0.0016366035223348016	-0.00582228615097622	-0.00093499390869426638	0.00090273033107196175	0.41510006826305262	0.016051920751557321	-0.000777608972360672	0.00586192020126858	-0.013825507656115758	0.41360910991692007	1.7526782316800542	0.058186130837271449	-1.5564067894897526	-0.0016485185431077288	0.038779148906888751	1.3823166550556587	-0.00093282900017067764	-0.0581620366013378	-0.0016743118576639069	-0.036056394383320062	0.014274411161835584	0.038790366843924159	-0.0004374354774122655	0	0	0	0	0	0	0	0	0	0	0	0.04763251757363058	-1.5479527976877792	0.034939496912487253	-0.5848894101122406	0.96233648271772076
282	418	1.89	1.47	2022_09_22_19_08_08	0.42264106517499378	-0.027514107157680434	-0.00053219452554438009	-0.0004728120189904394	-0.020042564553560929	0.39979928949716781	0.0015726719133597091	-0.0056899382455059076	-0.00099818144159765829	0.0011445702191213633	0.4081863995759718	0.016112202585908033	-0.00085816394831236288	0.0058380776851104715	-0.013636296795464947	0.40794925806501786	1.7862140843661232	0.057924651468813725	-1.5557416514562792	-0.0016707329575034063	0.039167344889146173	1.3836417616384515	-0.00057900393366695237	-0.057898396989894421	-0.0017438101341971887	-0.036455415413860486	0.01432073994834723	0.039171624311745444	-0.000439979585226453	0	0	0	0	0	0	0	0	0	0	0	0.047480964506592276	-1.5459153444673424	0.035097079196965572	-0.583139697102331	0.96523809842308439
283	417	1.89	1.47	2022_09_22_19_08_12	0.43321010082848477	-0.027686560458838296	-0.00057099101864147234	-0.00039812237837567334	-0.0207942777903131	0.41066742092175984	0.0018620698545120673	-0.0057117045193335828	-0.00087605008356825493	0.0010581516805198555	0.4183166709067726	0.016743417770159665	-0.00089172773211418268	0.0059813138296079971	-0.014345665736710964	0.41771847955864189	1.7363246449361689	0.057545415879245859	-1.5569491013721661	-0.0015700618362633925	0.03979828650787505	1.3888273843457593	-0.0010130220676797912	-0.057523349123137307	-0.0015934849773437394	-0.0371915924841857	0.014166476536287029	0.039811177107346565	-0.00053977555952343338	0	0	0	0	0	0	0	0	0	0	0	0.04804302414464693	-1.5497440847397992	0.035877877051891376	-0.58788521626528645	0.96423993521800111
284	416	1.89	1.47	2022_09_22_19_08_15	0.44254639098026816	-0.028740891390248637	-0.00064348885802801854	-0.00045872930198111975	-0.020746747004414229	0.41981064912223742	0.0018144124800757258	-0.0061803827571717289	-0.00084655009380268465	0.001026606677522189	0.42768527303833537	0.017176642386307468	-0.00085081346798067349	0.0060934338803817273	-0.015414068387774696	0.42634093769474413	1.693305081390271	0.05748094593036613	-1.5567527641594898	-0.0015814509448597116	0.04084616798361454	1.388596755170934	-0.00095678432372673858	-0.057458274446689023	-0.0016142622645152517	-0.038164129675856459	0.014557082297976797	0.040857372348057169	-0.00041180719588005532	0	0	0	0	0	0	0	0	0	0	0	0.046919399990788264	-1.5504056424920534	0.037453210818043162	-0.59716702665650123	0.96338134573953271
285	415	1.89	1.47	2022_09_22_19_08_18	0.44013490106160352	-0.02837917675316777	-0.00062942081343974287	-0.00052000573857755017	-0.020353674112445302	0.41738784268871321	0.0017856834517897835	-0.0058940328255402642	-0.00073249638142760393	0.001054109493703244	0.42469783926435789	0.017526999588839954	-0.00092034934715000622	0.0059878727076847094	-0.01589487173964026	0.42358329129518807	1.7056050773951104	0.056919277856717618	-1.5578237373775374	-0.0017329204536158356	0.041874584953333134	1.3980554195706165	-0.00089460366358932986	-0.056900121259825312	-0.0014766151656406185	-0.039400316032066528	0.014180830779160825	0.041884139966445785	-0.00038237829586270928	0	0	0	0	0	0	0	0	0	0	0	0.046274109343660316	-1.5528098839499294	0.038591199752567064	-0.60526047718200382	0.96239423475281549
286	414	1.89	1.47	2022_09_22_19_08_22	0.43954508524652258	-0.028609356587588779	-0.00059536030279906985	-0.00042009086661874858	-0.020642797393450846	0.41610980281879095	0.0017508634540473855	-0.0059667999867172167	-0.00076435200318583814	0.00094825685296999723	0.42492214191519184	0.017526333597558768	-0.00078075156876548273	0.0059205253928651383	-0.016287746983542614	0.42437138933961105	1.7066395900179847	0.05765334161091671	-1.5579634753714342	-0.0014614237715694363	0.042268231456225394	1.39954291159219	-0.000976067242604875	-0.057634353709343333	-0.0014795510844045259	-0.039813111183117852	0.014195758815848418	0.042279499733311986	-0.00040511118963946742	0	0	0	0	0	0	0	0	0	0	0	0.046996188279326952	-1.5522910109461525	0.03942807392675713	-0.61107479851892355	0.96547863594379346
287	413	1.89	1.47	2022_09_22_19_08_25	0.446458797371619	-0.028508493192466546	-0.00046596018621439375	-0.00058368854550228208	-0.020848470381249304	0.4232270912575759	0.0019187138562123647	-0.0060317831330225311	-0.000856825724343804	0.0012285577618638228	0.43226404480011116	0.018570284115744136	-0.00096661150035704066	0.0062517337465470384	-0.017341451143620044	0.43047265386542205	1.6745363659925381	0.0568397080206016	-1.5584770959826324	-0.0018335732743740643	0.044061689875006312	1.4037224351018569	-0.000840804833181275	-0.0568224565132212	-0.0014003012784137539	-0.041624644381915085	0.014450657241812177	0.044069711451389548	-0.00044249962645069764	0	0	0	0	0	0	0	0	0	0	0	0.046736831910946151	-1.5502589972842633	0.0412892275564584	-0.61239550325186143	0.96419346286754759
288	412	1.89	1.47	2022_09_22_19_08_28	0.45403889226104482	-0.0296322004946092	-0.0005558691934039662	-0.00054367050549459974	-0.020549518485590487	0.43029068840561874	0.001944984118437699	-0.0061184367324570842	-0.0007251350623430048	0.0011710451526793461	0.43948765199241768	0.019104584151919953	-0.00082918547626620515	0.0062135658648121029	-0.015966289660371284	0.43736498055364342	1.6416729432402215	0.056830102222943372	-1.5590863226302296	-0.001612732446329665	0.042468766242353635	1.3993939425112747	-0.000929606464016185	-0.056814517370989873	-0.0013308397994062364	-0.039997746748654868	0.014275025785550944	0.042478939185502461	-0.00027260914068214317	0	0	0	0	0	0	0	0	0	0	0	0.04528754882116099	-1.5531600422437406	0.037734081950979464	-0.59983139356488324	0.96327646818014234
289	411	1.89	1.47	2022_09_22_19_08_32	0.45573716405846859	-0.02965489117156191	-0.0004052363194058651	-0.00044433938370586458	-0.020501865376396883	0.432325867601994	0.0018620242236684172	-0.0063371565984082986	-0.000714260862508841	0.0011025067267070342	0.44148679807315139	0.019217330083901068	-0.0010175273764741221	0.0063316990932548809	-0.017570194291128154	0.43886717881512871	1.6333646556046078	0.056560688012429278	-1.5606681966634262	-0.001716543861468486	0.044259140233906639	1.4028065136067518	-0.00089803298972597609	-0.056549084529306237	-0.0011456296682344788	-0.041784513694819184	0.014591981000949843	0.044268249993593037	-0.00026534867773020339	0	0	0	0	0	0	0	0	0	0	0	0.045013453422567393	-1.5533839576482886	0.0409802992498014	-0.61245842661165029	0.962983081974031
290	410	1.89	1.47	2022_09_22_19_08_35	0.45398891069357727	-0.02856424156269724	-0.00044713574738458736	-0.00043245253220208324	-0.019618156858671708	0.43221713083473967	0.0020482192910397366	-0.0064338951659417476	-0.00070345521694544823	0.000998347364287231	0.43895041166516996	0.019344001115174037	-0.00084686437462925439	0.00625940681837967	-0.018001698468066044	0.4360546745890298	1.6413525548263093	0.054442868231617619	-1.5598744983385093	-0.0015231501954404993	0.045130555094237496	1.4051676069238994	-0.001225725886478688	-0.054429880167426989	-0.001189136764555343	-0.04267699325414305	0.014677917083150281	0.045147197111922575	-0.00023697535311158576	0	0	0	0	0	0	0	0	0	0	0	0.043240626294296744	-1.552875327253004	0.0419809612698836	-0.61808062759232463	0.96049631239417588
291	409	1.89	1.47	2022_09_22_19_08_40	0.45755128214678437	-0.028507421238775896	-0.00048696486449488024	-0.000601006823251064	-0.020711376294123129	0.43516112694508446	0.0020129092154556379	-0.0064735274510656846	-0.00058530431570531251	0.001064854017281391	0.44371376581284205	0.020162223082450144	-0.0009193529310690243	0.0064664530652536033	-0.020267380296460226	0.44001725195924585	1.624046738963032	0.055208031672167375	-1.5608844267222413	-0.00176253759848772	0.048090078500215926	1.4138217520556529	-0.0010847525465592341	-0.055197184117020189	-0.0010943613054242847	-0.045739503976030577	0.014851041249138495	0.048102311152835441	-0.00040649568135283715	0	0	0	0	0	0	0	0	0	0	0	0.045283765587802317	-1.5566700667099926	0.046495264999461543	-0.63097443273009246	0.96167854648932327
292	408	1.89	1.47	2022_09_22_19_08_44	0.46764523040701117	-0.028489446398539037	-0.00043509042357969113	-0.00051323506932358649	-0.020083290862317797	0.44615593182257818	0.0019013974096599134	-0.0067072952355043455	-0.0006708972177610781	0.00093343442215026073	0.45243004640041262	0.020462995706036984	-0.00090181724604651147	0.0063955095338247845	-0.021091065071586545	0.44856485476127861	1.5811862046951948	0.0532228550523377	-1.5602999326895226	-0.0016284741779592823	0.04839374790634398	1.4164822420472412	-0.0010754210378588125	-0.053211127902573187	-0.0011172140610224684	-0.046107199570201929	0.014699693337493238	0.048405695603218446	-0.00030415408731709838	0	0	0	0	0	0	0	0	0	0	0	0.042969525487747059	-1.5540996651724834	0.047128481159644672	-0.63818800499730544	0.95919903720791477
293	407	1.89	1.47	2022_09_22_19_08_47	0.46512781457206342	-0.028873092970724712	-0.00045243400732019072	-0.0003018741835672405	-0.01974021941702617	0.44239406754573252	0.0019517008643837777	-0.0066661726970065191	-0.00068932782196155058	0.0010173093835208339	0.45070333558947756	0.021116418509142188	-0.0009767956419989266	0.0066805655240408084	-0.022034881307134688	0.44684263812246588	1.5918709682706285	0.053640035421392417	-1.5600801966943281	-0.0014849654745902087	0.0503664248874484	1.4189490164337244	-0.0010511269068656873	-0.0536277163383558	-0.0011495391864042516	-0.048061563414671431	0.015061967935183577	0.050377391990031786	-0.00021565747706120994	0	0	0	0	0	0	0	0	0	0	0	0.042466287295566049	-1.5533434347450923	0.049503237745377078	-0.63821170250001957	0.96068784562707643
294	406	1.89	1.47	2022_09_22_19_08_53	0.4627217387412052	-0.0289824414629087	-0.00035208742110158769	-0.00036215307647794115	-0.019599216794439333	0.43946503240945406	0.0019498776968789604	-0.0066045918520841289	-0.00054283848827800811	0.00094142560086680279	0.44756233867290007	0.021029284839317777	-0.00075816677114822785	0.00669317390560515	-0.020009660265091819	0.44583917432378511	1.6025178600165735	0.053916215800517427	-1.5625209137931504	-0.0013137868439748249	0.0483367233789706	1.4121614199226296	-0.0011577912577760609	-0.053908831338866932	-0.00089231716646247586	-0.045924271571099212	0.01507979136722561	0.0483505874588066	-0.00018072061454511211	0	0	0	0	0	0	0	0	0	0	0	0.042372620943452982	-1.5569513923203213	0.0455984833305462	-0.62399936124323507	0.96351465037422346
295	405	1.89	1.47	2022_09_22_19_08_56	0.46691274753431428	-0.028626148621981835	-0.00021484878158847172	-0.000524179122585027	-0.020381004969089268	0.44300664543601864	0.0016997129956342356	-0.006501530329067598	-0.00061344671549772	0.00098501484498718915	0.45223405060637151	0.02145973943610496	-0.00088176151709884118	0.0067513337522258467	-0.019169538044859494	0.45049179651886095	1.5836746707075018	0.053925747867045154	-1.5632011751018082	-0.0016017774362168153	0.047394248727188358	1.4110454937223425	-0.00083833979235992345	-0.053919526429785106	-0.0008191169683447754	-0.044995723401767329	0.014886224772125502	0.047401662692589691	-0.00032369656557212727	0	0	0	0	0	0	0	0	0	0	0	0.043670332488820761	-1.5557513972854893	0.043527775594960537	-0.61608559118688744	0.96483079311462461
296	404	1.89	1.47	2022_09_22_19_09_01	0.45819384440719163	-0.028128333325998935	-0.00033867764320616868	-0.000568477056653583	-0.019003512868398579	0.43555003415153748	0.0019983590313127539	-0.0066474595649442378	-0.000563725139180984	0.0009399139683761422	0.44290591189833017	0.022689760406462766	-0.00094606527320288767	0.006837731823643751	-0.020062126508584622	0.4410360077393079	1.6223810259085199	0.052799132215564426	-1.5621924854775742	-0.0017628917074190148	0.050756890300786763	1.4161792786247687	-0.0012434331745773432	-0.052791315382308156	-0.00090850587357892338	-0.048349335478034619	0.015446801346510691	0.050772118717517994	-0.00017467054003568252	0	0	0	0	0	0	0	0	0	0	0	0.041493076579488579	-1.5559685452969383	0.046258510969602575	-0.62115796167065152	0.96255332349546852
297	403	1.89	1.47	2022_09_22_19_09_04	0.46577026484759032	-0.028749270944873184	-0.00044570052586745873	-0.00060680736942599729	-0.019451683713762595	0.44266944280367065	0.0021146766711324415	-0.0068638112999720472	-0.00055180657235511508	0.0011573531198537683	0.45207324962805046	0.024733568677003312	-0.00085593482656778886	0.0068742206277897606	-0.022895828587760441	0.4472041221602357	1.5886684091302863	0.05312420968542346	-1.5614693478859707	-0.0016838676183022349	0.055166694505115819	1.428220998455604	-0.0010931062550844808	-0.053114967134038	-0.00099091929585743473	-0.052939023855103122	0.015518503017030954	0.055177523176613147	-0.00017924689278297251	0	0	0	0	0	0	0	0	0	0	0	0.0417791998544049	-1.5566160987397872	0.051324701434048714	-0.63956014137699524	0.960138840779306
298	402	1.89	1.47	2022_09_22_19_09_08	0.47589998404278627	-0.029348804737498822	-0.00033359301654768052	-0.00057289831849149421	-0.019851453404036504	0.45290694490905964	0.0021568707618805725	-0.0070262716584737935	-0.000606368736932084	0.0012281190359609371	0.46243065310670722	0.025959893257310376	-0.00089577977853553137	0.0071022359461916287	-0.024673720993624408	0.45583270710968932	1.5454727697687631	0.053034730908343354	-1.5622728956531387	-0.0016618594665061257	0.057283253082740966	1.4326233207965775	-0.0010390298779837089	-0.053027025267511643	-0.00090403196794769608	-0.055109858893342425	0.015629284580467494	0.057292675507683313	-0.00018215099510703235	0	0	0	0	0	0	0	0	0	0	0	0.04173295391981479	-1.55552842055575	0.053951583439757617	-0.64526339879494554	0.957832995154518
299	401	1.89	1.47	2022_09_22_19_09_11	0.46308998979063071	-0.028056616875364593	-0.00028328740749566635	-0.00051321904570545394	-0.018363892234790905	0.44053222900715505	0.0017970532094168427	-0.0066417932781127889	-0.00056250763068491744	0.0011679571852272691	0.44862344566384887	0.02558232370157032	-0.00076352309417802627	0.00684460630783636	-0.023859192619213904	0.44433294226435588	1.6008027998168966	0.051429307327268234	-1.5625869015687233	-0.0014909490747850927	0.057413600429753721	1.4357863429674986	-0.00073999411478207046	-0.051422375361371765	-0.000844372167229485	-0.055333251353838181	0.015315117006421533	0.057418369060757278	-8.62623064938923E-05	0	0	0	0	0	0	0	0	0	0	0	0.039673725961067607	-1.5554855257227069	0.053599857199342064	-0.64571193372370461	0.95949589077761077
300	400	1.89	1.47	2022_09_22_19_09_15	0.45454003567714629	-0.026433027105657314	-0.00042776318411911937	-0.00059033455818094036	-0.019016471255359622	0.43163042770598686	0.0022885480848999296	-0.0067103969924174464	-0.00046073744986324249	0.0012131873205857423	0.43985177363324479	0.025795132350500537	-0.00082496631537798783	0.0068011145468668023	-0.022795680498359054	0.43749449829009512	1.637973846616487	0.05134697899305498	-1.5621210126289673	-0.0016494566924824513	0.057521964512871483	1.4330973636388411	-0.0012667592264210955	-0.05133925032918292	-0.000890857648965581	-0.055354368106899587	0.015641941468561498	0.057535911223841489	-0.00032211306917837349	0	0	0	0	0	0	0	0	0	0	0	0.041849013055527712	-1.5586845284866293	0.052335577143140175	-0.64042652150245361	0.96249937068434965
301	700	1.99	1.47	2022_09_22_19_09_32	0.36882545749960138	-0.0094734777517757659	9.2780220889739242E-05	-0.0010795910362556139	-0.006339254111156	0.30641569464176666	0.00033282154168815729	0.000270832572515069	-0.0006059866581157857	0.00029472731112587555	0.31661634416768908	-0.0010377335333046143	0.0003788345009691861	0.0029408276843766092	0.0012772995457844471	0.31175950378239753	2.2481774676216553	0.023493079076314538	-1.5551581533472312	-0.00098099929993054717	0.00569415665311465	0.43367356572621857	-6.6974110885264755E-05	-0.02348158943199263	-0.00073465790222379339	0.0036832762777789145	0.004342452746059643	0.00569455051094805	4.9382680136365456E-05	0	0	0	0	0	0	0	0	0	0	0	0.017266032146815043	-1.5231447519727652	0.0086931036203769709	0.20487472286793448	0.84527653241705658
302	699	1.99	1.47	2022_09_22_19_09_35	0.36423133932681151	-0.0097841086665301016	0.00056737341869896637	-0.00075746440451909954	-0.0060742244662488742	0.30234521185822716	0.0014880031213094825	0.0010234746660718239	-0.00055405121983808151	0.00029665757519076213	0.31497479899354935	-0.0017183715178495282	-0.00039450076580813337	0.0021638434730254512	0.0028716989938970348	0.30821295463463011	2.2694478474633266	0.023857619885367668	1.5695077477767718	-0.001656188790387375	0.0075911361648363426	0.123839055574921	-0.0019338931950234845	-0.023857540657315095	6.1484788752278765E-05	0.0073594869810606738	0.0018609942634744111	0.0078336001406022985	9.1152844216382955E-05	0	0	0	0	0	0	0	0	0	0	0	0.016746062022727212	-1.5253154347437263	0.009871952009451573	0.46252745904513182	0.84620108528904447
303	698	1.99	1.47	2022_09_22_19_09_39	0.36202969294421861	-0.010043950841265739	-0.0002644642097301155	0.00096812442540942666	-0.0065159317361402859	0.3010977251643801	0.0020550816795187393	3.9589067630563872E-05	-0.001280587672645928	0.001547101789915831	0.31412393436552033	-0.00020370603325079633	-0.00053869056095033532	0.00035976253687391155	0.0013251861719751	0.30873316483571606	2.2751120902385225	0.025140069530314928	-1.5265888676066262	0.00065203953131580286	0.00249848350581638	0.09883886089924375	-0.00085199993088521265	-0.025041871077047907	-0.0022198623717655679	0.0024498262894508522	0.00049068419615061671	0.0026397582675436238	6.5930830630092744E-05	0	0	0	0	0	0	0	0	0	0	0	0.018342632533176081	-1.4737670662349116	0.0037929275197312981	0.6528524343244394	0.85278409714113024
304	697	1.99	1.47	2022_09_22_19_09_42	0.35936999666468039	-0.0097962501046208635	-0.000417127278327202	-0.000495453837761367	-0.0054362723894624135	0.3001566963811782	8.6038451957542238E-06	0.00048247089449802842	-0.00089391080278947654	0.0018501193934610865	0.3145881373458379	0.0010871146991102	0.00010466891384794283	-0.0010703710806941741	-0.0012589194733716811	0.30398453395937441	2.2872998715995294	0.023241776309139456	-1.5293152024291652	-0.00059475907217114551	0.0045706980667043562	-1.2741358005302785	0.0029826538018431709	-0.023161838683728862	-0.0019259789181082063	-0.0037895127284234692	-0.0025555574926210238	0.0054577930080412958	0.00013440225849891197	0	0	0	0	0	0	0	0	0	0	0	0.015330375762101355	-1.4893082921936192	0.0045981701701427111	-1.1377119460300185	0.84588178417970483
305	696	1.99	1.47	2022_09_22_19_09_45	0.357521006127323	-0.0093634919008804551	0.00010752931087447959	0.00041968228572270743	-0.0057288926968894526	0.30099999776424446	0.0010400197636299849	-0.00046390522454202514	-0.00088167198937030356	0.00021320020664795329	0.31384925962178722	0.00053692605905807361	0.00066816694699346757	0.0010174039886150735	0.00272192093751433	0.30432571372083489	2.2891089777216056	0.023004961695203465	-1.5461780630311646	0.0016566199209533607	0.00430153400017964	0.3039847163990641	-0.0013711921360810317	-0.022977082603956849	-0.0011322268362489085	0.0035307402865111075	0.0024570445221666053	0.0045147937526261285	7.7383254579616842E-05	0	0	0	0	0	0	0	0	0	0	0	0.016212585747589343	-1.4944457541339304	0.0081277742905141084	0.60654713112402736	0.85121072190218716
306	695	1.99	1.47	2022_09_22_19_09_51	0.35668279227232241	-0.0097053470672833521	0.00012214128297142988	-0.0010783953305079305	-0.0057574958307978251	0.301156379653361	0.00011375671332525423	-0.0013468333639303257	-0.00060855098073089831	0.00096230158354546666	0.31575232412024595	-0.0026070876486421896	0.00053746720754458256	0.0016361448328111278	0.0016312054678088662	0.3078399491940087	2.2812270182558922	0.02356994296268506	-1.5559262038269748	-0.0008214043523932903	0.008389741874072881	0.31346701425733459	0.0013656661217909586	-0.023559520133116435	-0.00070087257151939806	0.0067942647349660788	0.0049219645899547318	0.0085001654495532909	0.00010429303178122345	0	0	0	0	0	0	0	0	0	0	0	0.016231698545462185	-1.5181432422312109	0.0064773749788871234	0.39194321520368997	0.86306364047687822
307	694	1.99	1.47	2022_09_22_19_09_54	0.35523797778889554	-0.0089477652729892179	0.00047640156852140546	-0.00030617356720495241	-0.0062846959058787009	0.30155101342988488	0.00060634032891768511	7.059531144241037E-06	-0.00027392364766761472	0.0006707509145873721	0.31304681449542437	-0.0016262149245115684	-0.0002537270104089565	0.00025042889203136915	0.0022570249458373722	0.31051765126703368	2.2825958422451191	0.023250761958760843	1.5637585417833384	-0.00083517341806889323	0.00623976208728384	0.031296101365328212	9.28257537819346E-05	-0.023248458756876228	0.00032725692167685089	0.00622754305781459	0.000390305481603953	0.0062404525097519946	9.6902318396441423E-06	0	0	0	0	0	0	0	0	0	0	0	0.017708305588505415	-1.5490171994165298	0.0063925475203164134	0.73014650697491368	0.87411163975143036
308	693	1.99	1.47	2022_09_22_19_09_58	0.35455876524019897	-0.010319825663871863	0.00071722802776879972	0.00072617513251279242	-0.0070846795567526422	0.30160554306000659	0.0013991005498232947	0.00052066984462353146	-0.00064324972792126941	0.00062974581788821844	0.31625356643054858	-0.00078150621754903668	-0.00071345376015558785	-0.00019741367081205154	0.003476103870098275	0.31284809210233966	2.2747102201062468	0.026586564643405673	1.5680076534173502	3.5153659060367052E-05	0.0068763558733233457	-0.088263863518522043	-0.0012693365570581885	-0.026586151133045251	0.00014828172127861463	0.0067694931782577988	-0.0012075728574746966	0.0069925306857869995	2.7167869799608094E-05	0	0	0	0	0	0	0	0	0	0	0	0.020063871149056264	-1.5255232243072165	0.0098198251534952173	0.8137635185602653	0.88235892825946061
309	692	1.99	1.47	2022_09_22_19_10_01	0.35362830233457648	-0.011175352604008187	4.7963322257270729E-05	0.000447122139425105	-0.0078504901694449649	0.30339922021125476	0.0027454939524119049	0.00029377356823967758	-0.0013048897363245671	0.0014168397584941252	0.31732740386088976	-0.0044978650588971885	0.00056214638054850527	-0.000560561781567512	0.0069592787359442623	0.30929696363873949	2.2770137682111735	0.029068210054439575	-1.5401995454398376	0.0015444225437249	0.018343803825936117	-0.039434987933902696	-0.0021777853079682969	-0.029013801868768417	-0.0017776773860496622	0.018286779825755568	-0.0014452758936506368	0.018472625358947524	-5.2576330977885194E-06	0	0	0	0	0	0	0	0	0	0	0	0.022504417945651393	-1.4884404625556849	0.019743381645260214	0.82558581579590973	0.87463860103059843
310	691	1.99	1.47	2022_09_22_19_10_05	0.35421656483538849	-0.012195354269442136	-0.00033855150028914673	0.00093796446103617441	-0.00905981842945037	0.305314364619729	0.0014834423298549146	-0.0030418263631350403	-0.0011464127309593183	0.0023809607579210017	0.3170470639833764	-0.00740950334955424	0.00057809876360273723	0.002800913421057487	0.0044408251635568389	0.31255799851457244	2.2682887521771886	0.032362976130157581	-1.5380336945681237	0.0022553519817452069	0.021009036954857528	0.23194829748263712	0.0014358669858542754	-0.032293524790497442	-0.0021190754131641316	0.018788713972363952	0.0094002053719727252	0.021058047102512509	-6.3239162745316717E-05	0	0	0	0	0	0	0	0	0	0	0	0.025781015822129525	-1.5078617266805214	0.014822394111793712	0.50404746980690629	0.882392382354632
311	690	1.99	1.47	2022_09_22_19_10_08	0.35349366560098378	-0.01455278748240477	0.000499525661826923	0.000904552005606813	-0.0099605758719213521	0.30644009556104929	-0.0011305843601158991	0.00046691076734357715	-0.000686024817481117	-0.00032088525780866409	0.31967149804223732	-0.008369485818112591	0.0005621011805633855	5.6771928062440539E-05	0.007723381705882282	0.31600565384151036	2.2578923669133308	0.037228640852803523	-1.5663768893705545	0.0022322162450843417	0.02531660320938043	-0.012456298998982074	0.00126957372420695	-0.037227186605298154	-0.00032905501263615414	0.025308747398538008	-0.00063063712086047709	0.025348416429876012	2.7254190266209553E-05	0	0	0	0	0	0	0	0	0	0	0	0.028244275735920955	-1.5364136187027346	0.021849303425031892	0.78172290120309473	0.89394997589068792
312	689	1.99	1.47	2022_09_22_19_10_13	0.35455749872202591	-0.016117821497947458	0.00030805244405653385	-0.00028869430693204449	-0.012057499865781696	0.3097662866232454	-0.00017982070849492009	0.00018848383115835946	-0.000753310426917707	0.00097846293579558776	0.32148170808988119	-0.0087981788250984534	-0.00027432209917796089	0.00046691824502024745	0.0054404002154398489	0.31576096452304842	2.2488518816931924	0.042506931323434069	-1.5632614866075025	-0.00080567669159985525	0.022346656866162062	0.0097087820928846782	0.0018117227711979091	-0.042502104853323563	-0.00064054162411972628	0.022342444186675376	0.0004338903770352628	0.02241997797710036	-0.00013666010669903742	0	0	0	0	0	0	0	0	0	0	0	0.034073483402067652	-1.5395986245843021	0.015400604774549472	0.74259093804452991	0.89057759506196743
313	688	1.99	1.47	2022_09_22_19_10_17	0.35537580185551465	-0.018564494774450394	-1.407903311207217E-05	-0.00041360523936881404	-0.014725653240253038	0.31275360862411417	0.00080370760944864766	0.0016583325382792924	-0.001644579704665521	0.00091629622939380282	0.32410378246124161	-0.0082562646543379858	0.0004163726940641076	0.00226139228408871	0.00535661463939422	0.31617641945759312	2.2385700057904403	0.04998778273330879	-1.5471226328684142	0.00017351328061238742	0.021281517135334826	0.02265479865904008	0.0001759041186769224	-0.049931762515646079	-0.0023659067339194552	0.021259675824779223	0.00096392707548222057	0.021282244097851084	-0.00036182604787103894	0	0	0	0	0	0	0	0	0	0	0	0.041694462472827543	-1.5151861293425637	0.016361263840242373	0.58566334723804492	0.88969597200132711
314	687	1.99	1.47	2022_09_22_19_10_20	0.35780270154147337	-0.021379566754028436	-0.00074860872116327764	-0.00033654419632256615	-0.017516420685194409	0.31601545434048917	0.0005867349859679903	9.17736594076617E-05	-0.0014574054651042775	0.0015535807680982841	0.32459031114626158	-0.0058421157149057493	-0.00042134321331869433	0.0033276677194169833	0.0081476816748731768	0.32012036131297289	2.2234340781763411	0.057941454828256196	-1.5436331368135778	-0.00096628991114812315	0.022272068898972337	0.11429712087926776	0.0015187937204371896	-0.057855972937886947	-0.0031462013643990417	0.021692681386000511	0.0050470414428690552	0.022323794198249772	-0.00059828463322847121	0	0	0	0	0	0	0	0	0	0	0	0.049124687272867472	-1.5292908054029222	0.024597432309246617	0.591526678071329	0.89468402539679348
315	686	1.99	1.47	2022_09_22_19_10_23	0.35996084344823615	-0.025127863069973194	-0.000754119868098874	-0.00011786165175986732	-0.020796460926941564	0.31941823570494565	0.0044388448074059884	0.00077982188533543418	-0.0017115625101722341	0.0012173417377285725	0.32710912467256564	-0.0060187715337822771	0.00033976010283313788	0.0033937351668944021	0.0055363154656661731	0.3180037344000845	2.2152441196918451	0.067842808163877791	-1.5465852218560388	0.00054647644961321445	0.018331718124503595	0.11144603214687725	-0.0049911594722326482	-0.067763287834124469	-0.0032838150785817069	0.017878232387511038	0.0040522458087343368	0.018999041088263148	-0.0008856240939694402	0	0	0	0	0	0	0	0	0	0	0	0.057969564768500237	-1.529738529022588	0.018040036480010357	0.51043812039755421	0.88343979682283069
316	685	1.99	1.47	2022_09_22_19_10_26	0.36355518034035078	-0.028841050492060736	-0.00028580212899652336	-0.00033838512661976477	-0.024698748859378786	0.32356171947623424	0.0013585602338906295	0.00067852220466642691	-0.0021268145499971597	0.00093315157526142434	0.32901582810852442	-0.0061647654711970033	-0.00048204478099093647	0.0036648277159524686	0.0079471373246007768	0.32592459128120682	2.189292466465603	0.0782282993739894	-1.5493425261784097	-0.00091757422865823329	0.022012473258827717	0.10432856978651921	-0.00070673540725232692	-0.078156298837284144	-0.0033555588213659282	0.02153502195136113	0.0045598035621065517	0.022023815607348094	-0.0014064419878013264	0	0	0	0	0	0	0	0	0	0	0	0.068188135685574983	-1.5278471662625111	0.024071873700959277	0.56935414424279607	0.89649277167797414
317	684	1.99	1.47	2022_09_22_19_10_30	0.36692076290430586	-0.032212429428503574	-0.00066344197311415671	-0.00085429302273338668	-0.028261438053249547	0.32830349260050234	0.0011864454458309995	0.0023053149978885844	-0.0028756967128097163	0.0019212758799710536	0.33094276072399342	-0.0072410822342859416	-0.0005480243083166806	-0.0031914117375015497	0.0061855968157124748	0.32650887106510845	2.1743365471143377	0.087424012662408554	-1.5428071901845213	-0.0020361732194590226	0.022117764861657091	-0.19589152667883369	0.00093683046829058344	-0.0872870739231811	-0.0048912898018916573	0.020441895043742452	-0.0084453803642092345	0.022137596387184197	-0.0019896811159298717	0	0	0	0	0	0	0	0	0	0	0	0.0774209859262862	-1.5200941445068172	0.018969674881917552	1.023558185289466	0.88986207398206851
318	683	1.99	1.47	2022_09_22_19_10_33	0.36987486815529169	-0.036592375486580411	-0.00041461772692296159	-0.00060988877687092279	-0.032063522151075406	0.33247373620490717	0.0011849568435833655	0.000332579897614634	-0.0027038715560430814	0.0019369987643006548	0.33398941571291152	-0.0090394493055191132	-0.00029411755181498112	-0.00012819999652496539	0.006808548345882552	0.32851161381513971	2.1573335611550291	0.098240546726206759	-1.54929792413975	-0.0012516521007341996	0.023933768581513019	-0.015289709303953764	0.00095287592075232524	-0.098149750825073268	-0.0042227282697379527	0.023922579209905193	-0.00073176666993754252	0.023952729511138585	-0.0025276139849042777	0	0	0	0	0	0	0	0	0	0	0	0.086995169961253546	-1.5287315561880732	0.018410970253461591	0.794811686111764	0.88816960031254233
319	682	1.99	1.47	2022_09_22_19_10_38	0.37476193591275719	-0.040380811176928377	-0.0010036572027190898	-0.0011934968832737849	-0.035495463600012038	0.337990593471737	0.0010065896724585216	0.0010208011846896173	-0.0023950724856226032	0.0037764259620463965	0.33720342187705732	-0.0065795241133767609	-0.00044422031473224363	0.0025383081048528707	0.0037852320563794032	0.33238121950848565	2.132986645911024	0.10702881328564114	-1.5500869051524058	-0.0020507235539615146	0.015652980626629346	0.073056744496496809	0.0040371758902352541	-0.10693702134347503	-0.0044317422666256927	0.015486188753694122	0.0022789823129176247	0.016165227856925816	-0.0030597898391285152	0	0	0	0	0	0	0	0	0	0	0	0.094930068200199558	-1.5371096627916976	0.012161107347103635	0.490044036400903	0.88691296435682421
320	681	1.99	1.47	2022_09_22_19_10_42	0.37894075196621607	-0.043740443281303845	-0.001669260527378362	-0.00082231715404497148	-0.039269824694900479	0.34369170817350997	0.00092150441209510291	0.00091072392103603466	-0.0025135423584573238	0.0037095579063397672	0.33935966196806483	-0.0063572887026182561	-0.00086333266346283	-0.001017108560888894	0.0010627325906494389	0.33535651151046292	2.1124554410895913	0.11558816813911982	-1.5470331347771447	-0.0023893790831200014	0.01137823807923392	-0.12806149557803739	0.0039979601181119664	-0.11545764990698663	-0.0054914198267062668	0.011007073310708425	-0.0028824709747747811	0.012060181876478591	-0.0039210019259262926	0	0	0	0	0	0	0	0	0	0	0	0.10384257797380943	-1.5388364413010296	0.0038819355693147021	1.1671308514073648	0.88498402394145548
321	680	1.99	1.47	2022_09_22_19_10_45	0.3828478809498187	-0.04797967831318372	-0.0018843312926295219	-0.0013546159169977434	-0.042501004518241424	0.34719323793011875	0.00035692502537914509	0.0010914141424725665	-0.0027922388309450166	0.0028774187457935758	0.34184009028864376	-0.004058141250688695	-0.00036236912547322786	-0.0011292325096127706	0.0033688905976406343	0.33709887091324692	2.0970805785027862	0.12482384498542226	-1.5458991359964422	-0.00238950757771375	0.011410305655667337	-0.14228404422990382	0.003567858772015862	-0.12466912781661142	-0.0062129579420861086	0.010951417373603722	-0.0032033627120394213	0.0119551115165357	-0.0043463033461559365	0	0	0	0	0	0	0	0	0	0	0	0.11125209355216706	-1.5379943742348394	0.0092807354328229754	0.94711035203287308	0.88050342626143918
322	679	1.99	1.47	2022_09_22_19_10_49	0.3854858073978229	-0.050572324768638571	-0.0020695647517027893	-0.00073432211713075294	-0.045758314099259116	0.35155288901599036	0.0019103709662318638	0.0011616044331677943	-0.0037727444202347808	0.00269830750886097	0.34394872277641025	0.00090550133161426336	-0.0004656152686185804	0.0021819799022271508	0.0015295629259606397	0.33808849650625528	2.0838516011094614	0.13174128095656307	-1.5418065917892105	-0.0013441479123519834	0.0017611511141880343	0.51182628406318575	0.00095217571849781591	-0.13151991098763835	-0.0076340108645306711	0.00091623901579011586	0.0015040476431781389	0.0020020718882953694	-0.00533457925283648	0	0	0	0	0	0	0	0	0	0	0	0.11910576214142317	-1.5296646736493222	0.0069125629864979993	0.30569762902821979	0.87704525048141813
323	678	1.99	1.47	2022_09_22_19_10_52	0.38642756930483718	-0.052743571516787387	-0.0025310944551358234	-0.0012730327467089916	-0.048162534649731623	0.35310950008612324	0.0012894464000234331	-1.2719657156298464E-06	-0.00387769390016009	0.00245187132402655	0.3434970792360223	-0.00071477201032964092	-0.00060741817872764442	0.00070785568916366013	0.00095840647518979688	0.33709308654305875	2.0833208149941629	0.1376366321053317	-1.5399591372861945	-0.0025492484068635147	0.0026920643802834953	0.20759737307431464	0.0015201051487489334	-0.13737494884242352	-0.0084832734153713	0.0024633406234544908	0.0010858929967680977	0.0030915902527411643	-0.0060188720777077029	0	0	0	0	0	0	0	0	0	0	0	0.1250386568157886	-1.5306266431489668	0.0030832965521018179	0.4673234912576083	0.87233187618955721
324	677	1.99	1.47	2022_09_22_19_10_55	0.3881697742389566	-0.055263655220914643	-0.0028257471575792175	-0.001008344157419879	-0.050213607184436661	0.35562704072618678	0.0038726388064635724	0.00081577050152355972	-0.0041942512286974928	0.0028935543292860247	0.34312714526918353	0.0019625285965692114	-0.0010156487136020037	0.0012275452882376612	-0.0014988215487690335	0.33833042790055878	2.0770118620405738	0.14310154492367211	-1.5393846065493302	-0.0026041856170171528	0.005118284190642519	1.5110791642049248	-0.0015915168462710913	-0.14281924229872353	-0.0089842188731266252	-0.0050818225330968025	0.00060984653667192222	0.0053600148253662343	-0.0064678057514653718	0	0	0	0	0	0	0	0	0	0	0	0.12981039519076185	-1.5291289608712997	0.0049909918511711841	-0.44228637220901457	0.87160425760580518
325	676	1.99	1.47	2022_09_22_19_11_01	0.38961426825099776	-0.056622168737386305	-0.0026306544609266519	-0.001390798973959422	-0.051734105001860618	0.357055330736116	0.0019906464817316463	-0.0009114767326465163	-0.0042706303630791094	0.0023361863362003654	0.34403269116405155	0.0027610002577901642	-0.00053792070771275233	0.0010959472038607047	-0.0031865104040269317	0.34166361835680803	2.0673601102860433	0.14649830497465596	-1.5399019404648737	-0.0026626977847985446	0.0091762284342741859	1.4044306088210747	0.00029494086124219046	-0.146218739482033	-0.0090461917253985662	-0.0086729463738408445	0.0029971935997634559	0.009180967181599789	-0.0068900257417115864	0	0	0	0	0	0	0	0	0	0	0	0.13323453322675954	-1.5296148935408711	0.0086488375063607983	-0.6197681417799541	0.87692789047628283
326	675	1.99	1.47	2022_09_22_19_11_04	0.39084949985983364	-0.058433263636009071	-0.003336610943718633	-0.0019128932651064816	-0.053253534651094316	0.35747466364096209	0.0036206213696406129	0.00042512244179018961	-0.0041548425701283679	0.0023762346064769512	0.34533939980568085	0.004732897549871746	-0.00078480613707223429	0.0029287898281528074	-0.0013210767746856976	0.33639309903060594	2.0717293150446645	0.1507325549954826	-1.5388559548153609	-0.0033769737353438137	0.00966162455250111	1.3695491751703026	-0.0019376955160224246	-0.15042510867241515	-0.0096223602280459536	-0.0088895332401342456	0.003784598758922883	0.0098540170948860084	-0.0071739274326892153	0	0	0	0	0	0	0	0	0	0	0	0.13666480127463851	-1.5318651750469647	0.00822042994761927	-0.21186992476438885	0.86067168859431353
327	674	1.99	1.47	2022_09_22_19_11_07	0.39156543223911588	-0.059179292440872153	-0.0037113465608281638	-0.0018289192661594222	-0.053774191397852188	0.35781233156507386	0.004108819124043578	0.00069969926561033258	-0.0043885338644302817	0.0018751586451461826	0.34466611275811787	0.0031829459947357464	-0.0014201769702530728	0.0030945836074060262	-0.0041815379842564341	0.34000781937572805	2.066181895200935	0.15229787800991468	-1.5364475684406631	-0.0040979929250946762	0.011334935000115029	1.4126879564243753	-0.0033441292806270207	-0.15193864591766029	-0.010454258607414786	-0.010772934288017419	0.0035248600373477697	0.011817950418849272	-0.0072407779039200173	0	0	0	0	0	0	0	0	0	0	0	0.13778787604655757	-1.530081352043658	0.013285357755849617	-0.46684403113821749	0.86832950863777136
328	673	1.99	1.47	2022_09_22_19_11_11	0.39142361413227511	-0.059232914716755028	-0.0032104787479889838	-0.0014487280061690317	-0.05395458448460265	0.35784530824235289	0.00358291576770117	0.00040242116628135661	-0.0044818244133860916	0.0028670742449493757	0.34300561221268544	0.0088374432546437509	-0.0015810049763375397	0.0029864479675965933	-0.0063584527922867489	0.33935542149647169	2.0695588945936922	0.15260175915811072	-1.538455881693422	-0.0038324326530168396	0.022604643462390245	1.4863521765988206	-0.001261942722608829	-0.15228265673213981	-0.0098635367263117477	-0.022283029970404107	0.0037995369980899428	0.022639841110240314	-0.0073556304263347229	0	0	0	0	0	0	0	0	0	0	0	0.13831666641899734	-1.5293581558283211	0.017946974531896028	-0.5658481515377245	0.86697738522692236
329	672	1.99	1.47	2022_09_22_19_11_14	0.39016123337676017	-0.058486171044171496	-0.0029359851149854152	-0.0013239805412116144	-0.052919599709647991	0.35678477524487046	0.0019497722014037511	0.00020751469376617608	-0.0041652290709753292	0.0033406804444500713	0.34292817464107006	0.0079106165888026339	-0.00052079449483908951	0.0023099191391860226	-0.0079163002070481957	0.33703383528749387	2.07584982889364	0.15061795217685392	-1.5401363449610677	-0.0023170775686394193	0.023493319441685225	1.5023100725093754	0.0017946809044623174	-0.15033486875772945	-0.00923010040819271	-0.02327327920611573	0.0032078861237965126	0.023561768565579	-0.0070023832527426437	0	0	0	0	0	0	0	0	0	0	0	0.13605469178218035	-1.5315229794967356	0.021135943061411276	-0.64344300388261355	0.86383219668068945
330	671	1.99	1.47	2022_09_22_19_11_17	0.39002592665849095	-0.056969562860708485	-0.003267566260747836	-0.00092461606948210416	-0.052460205041600733	0.35603682766908634	0.0027818537480883681	-0.00080266573710101471	-0.0049677207129491391	0.003715119919019046	0.3414948757163207	0.0074946300765605135	-0.0013111396521901066	0.0018307455941359893	-0.0072960052961149437	0.33628113667548171	2.0799751485166431	0.14818716737152723	-1.5347540881068977	-0.0030309845892624284	0.022175639862211358	1.4830550763232404	0.0011197013403515237	-0.14780233105853569	-0.010672746003725517	-0.021835075631160345	0.0038714952511923677	0.022203890073365123	-0.0071659699232449426	0	0	0	0	0	0	0	0	0	0	0	0.13510611919324139	-1.5235895790524083	0.019286381179842223	-0.66247392491019208	0.86220200681666859
331	670	1.99	1.47	2022_09_22_19_11_21	0.38858941934552282	-0.056040332223516079	-0.0031632673683347936	-0.001747425174858824	-0.050794106413289561	0.35469387478693526	0.0035199573751927464	0.0017606896780969163	-0.0046554138143979134	0.0023056874734263691	0.34011449125092635	0.010859280731891071	-0.0016491521286500707	-4.3444503955903483E-05	-0.010855367471596794	0.33758530748968146	2.0830793778103205	0.14515131748298371	-1.5356109044453257	-0.0045643784640522541	0.032117871209181151	-1.5316173175195285	-0.0019868717421128424	-0.14479206706141809	-0.010205992510664466	-0.032019320121282252	-0.002514118131750555	0.03217926833116555	-0.0065324330742091248	0	0	0	0	0	0	0	0	0	0	0	0.13126193920091431	-1.5250976820826145	0.02793553778338162	-0.78739921366690679	0.86874549507358068
332	669	1.99	1.47	2022_09_22_19_11_24	0.38623228406801324	-0.053751637827036333	-0.0025482555607863186	-0.0010439046498513815	-0.048612404005797125	0.35217785008116342	0.0042019607246743928	0.00022879047749919311	-0.0045951424330492657	0.0025396575705741459	0.33851536456061865	0.010000002692358768	-0.00074401425571566748	0.0022604476431148492	-0.0089243253260630328	0.33499353456545444	2.0952671052503375	0.13988318236794781	-1.5376904340131548	-0.0022935140928183441	0.0282780450054108	1.5154463094797028	-0.00271425286219545	-0.13957667039750785	-0.00925514938453189	-0.028104955256154397	0.0031239909375025345	0.028408009397491666	-0.0060139927330992516	0	0	0	0	0	0	0	0	0	0	0	0.12642418449772441	-1.5236732799214299	0.023835786980609588	-0.66136152101240786	0.867336958570931
333	668	1.99	1.47	2022_09_22_19_11_27	0.38389692241748774	-0.051999117767424	-0.0030052119523973284	-0.0010820460472536627	-0.046776647903811468	0.34937260538982151	0.0047805798062128379	-0.0011918410277145428	-0.0047285826441832938	0.0033403387079696534	0.33587782707787295	0.011340764292764066	-0.00088266567415691815	0.0017582470675313487	-0.010423200165091781	0.33355182527069849	2.1077043867297691	0.13594263900644824	-1.5338825189066367	-0.0027545118836556342	0.032836521648961225	1.5015301087093482	-0.0023366394081173842	-0.13557232842861333	-0.010027206215178103	-0.03252193851925899	0.0045343873844475918	0.032919554032918887	-0.00555517818825165	0	0	0	0	0	0	0	0	0	0	0	0.12246788241936704	-1.5204231818586977	0.027534619626004848	-0.70184180999487045	0.86885777351442539
334	667	1.99	1.47	2022_09_22_19_11_31	0.38077482615477565	-0.049601557352459726	-0.0024520350244024726	-0.0011013991534391072	-0.044809503499426556	0.34655538566501021	0.0035682025156634285	-0.00066466307026833359	-0.0036030193554905119	0.0032059734131758694	0.33514854750727779	0.010135790552056035	-0.0013835754492406696	0.0030402649421694024	-0.010721678556576393	0.33234307594413776	2.1180884277927561	0.1308343672960538	-1.5406945216829275	-0.0033295227769759095	0.031760718571499966	1.4822859657742709	-0.0007203552038073345	-0.13059733597583434	-0.0078719439640887422	-0.031264384437670996	0.0055929875658308342	0.031768886599905809	-0.0052040672001330869	0	0	0	0	0	0	0	0	0	0	0	0.11805960344012309	-1.5306788950527617	0.029267685307581757	-0.64724363628924042	0.87280737358684635
335	666	1.99	1.47	2022_09_22_19_11_34	0.37939957898456883	-0.047980936503674292	-0.0022069446160177227	-0.0010221164750970997	-0.043001013600351176	0.34569151534449588	0.0034103907693867961	-0.0010690647730884197	-0.0037131526972033913	0.0036892944321832532	0.33482288086464934	0.010382368225038279	-0.0015554039346436428	0.0025655778350073058	-0.00886750997498885	0.32975212332390819	2.1250512901580736	0.12642760893776461	-1.5403965651235092	-0.0035607355709897769	0.029500060930106653	1.4772232585698182	0.00021023676078207355	-0.12619400589793572	-0.0076820034595216462	-0.028984966647353394	0.0054886522327267555	0.029500810063040457	-0.0047658701245935466	0	0	0	0	0	0	0	0	0	0	0	0.11376141218503336	-1.5277279830489534	0.024331057371846491	-0.64458158057418879	0.86914203807622059
336	665	1.99	1.47	2022_09_22_19_11_40	0.37528604433774826	-0.0463180872389851	-0.0026079871057748723	-0.0020402023681773485	-0.04091458880352325	0.34064821011199359	0.0034849790225014955	-0.00028762412814093433	-0.0032494678877318522	0.0028151798702750809	0.32916012572719416	0.013219917004888488	-0.00060858832308579582	0.0024326564708182724	-0.0097611546370023564	0.32442946441965254	2.1538662428162478	0.12275407327171306	-1.5389127182912521	-0.0036273747008462127	0.035431400109003024	1.5087839471551523	-0.0011582117620515088	-0.12250458296581968	-0.0078223818091233254	-0.035159243845011762	0.0043831137255679661	0.035450325360566352	-0.0041835764092850378	0	0	0	0	0	0	0	0	0	0	0	0.10936570701550764	-1.5311691235576106	0.026805471981152705	-0.6632768496004009	0.86448582172076172
337	664	1.99	1.47	2022_09_22_19_11_45	0.37336806338775413	-0.044485937818472335	-0.0023563764367117873	-0.00078706042116587314	-0.0400821984969867	0.33766855105150717	0.0030134203650926884	-0.00093376513318980307	-0.0034440362930660629	0.0010677358053440347	0.32718257441880377	0.01267137149318	-0.0014254467982287124	0.001043725677353376	-0.012178920267827442	0.32675672218263541	2.1597708420799981	0.11984350715462772	-1.537638827216063	-0.0032090096188612514	0.038113443432248317	1.5310378927203165	-0.0030627490545087205	-0.11958008706813778	-0.0079415983213640615	-0.037993012547019339	0.0030274688875731723	0.038236304764373952	-0.0042423571539936871	0	0	0	0	0	0	0	0	0	0	0	0.1077486095047986	-1.5279394226412897	0.032738637719376282	-0.7426529247955419	0.87515980670068338
338	663	1.99	1.47	2022_09_22_19_11_51	0.37218344986203838	-0.043492067430255417	-0.0020139885868156867	-0.00086293561663780018	-0.038824576976398448	0.33776556879841735	0.0019859432082882517	0.00012650224862034159	-0.0031845784735556716	0.0028615334943461863	0.32664071824751051	0.014861344928986175	-0.00095024232030518	0.0011432062787079969	-0.011831941949729254	0.3228702416288623	2.1675638861796331	0.11675146159695674	-1.5405565295318959	-0.0025342454079370978	0.041112661579855866	1.5505517479222508	0.0011574802617359387	-0.1165380010152271	-0.00705677719646786	-0.041078966712475004	0.001664162256249948	0.041128952123000467	-0.003945787140469152	0	0	0	0	0	0	0	0	0	0	0	0.1046660330064457	-1.5298755313476764	0.031938663975791544	-0.73723748891775021	0.86750295250512721
339	662	1.99	1.47	2022_09_22_19_11_54	0.37083445604471371	-0.042332831076896331	-0.0021361001664861627	-0.0015186839200507555	-0.0376890085517438	0.33690043337703057	0.0040538818402122328	-0.00096651221808829232	-0.0026195245225602653	0.0029322233927035661	0.3231562675165664	0.014399384479975736	-0.00080700098927235717	0.0013759438192714093	-0.013903287258168204	0.31924806028933894	2.1812112203194123	0.11378144953678399	-1.5430368823590925	-0.0033821516243254307	0.044214117234389984	1.5271307758915282	-0.0017803348063477617	-0.11360613761869595	-0.0063137749448042065	-0.044045619989585616	0.0038563613094985353	0.044249946382329944	-0.0037103690834680756	0	0	0	0	0	0	0	0	0	0	0	0.10187816031778382	-1.5361002879704275	0.03767505019990898	-0.73607608780255007	0.86089103934518241
340	661	1.99	1.47	2022_09_22_19_11_57	0.37002098924833993	-0.041055456376083488	-0.0017054605957615198	-0.00084869438075600592	-0.036020902251403836	0.33530582620902016	0.0030291121652309908	-0.0020677738671745828	-0.0032022946657671329	0.0038496093925060866	0.32431618393418304	0.018109231554600081	-0.00043722558264945854	0.002154254180578363	-0.012147160261478544	0.31535247198697758	2.1884719496087555	0.10996633256507765	-1.5409685709340892	-0.0019228279892422469	0.04778163439315	1.4997064045612798	0.0010685932433349074	-0.10977071759112397	-0.0065562075427006133	-0.047299491974223978	0.0067707196265225124	0.047793581962438804	-0.0032817796778016	0	0	0	0	0	0	0	0	0	0	0	0.0977322010837824	-1.5264623717964339	0.033340557158082727	-0.69763748549415694	0.85225563184289654
341	660	1.99	1.47	2022_09_22_19_12_03	0.37009944888960683	-0.040075285002271831	-0.0023868003310686752	-0.0014499318484820975	-0.035492338855355909	0.33457673908115115	0.0040348238312804367	0.0006071251497880404	-0.0027817851574049078	0.0026810841609767621	0.31902342494256758	0.017544252032005464	-0.00060700470175194092	0.0048005522549472678	-0.01554822301795509	0.31540222211223112	2.1971391068322239	0.10792312141320538	-1.5382497826941319	-0.0026012957042745657	0.052593476806238493	1.506069745836967	-0.0023560597005540108	-0.10769456105766792	-0.0070200893274734374	-0.052153407954634814	0.006789391820021899	0.052646223225231652	-0.0032272960079724206	0	0	0	0	0	0	0	0	0	0	0	0.096193566695603624	-1.5316877470975026	0.043967769592257858	-0.63566460588856677	0.8522093806367953
342	659	1.99	1.47	2022_09_22_19_12_09	0.37037840454381521	-0.038458682464828864	-0.0018877902715606042	-0.00034054951137713833	-0.033588959779626046	0.33577486969171716	0.0045780801718791923	-0.0011614381062187737	-0.0030842491982141359	0.0032038866389621284	0.31631161868787649	0.02084447707513128	-0.0011027075116200279	0.00086805435367128371	-0.019516135522101935	0.315165379990707	2.1983793125507254	0.10264470033009565	-1.5384910960022171	-0.0022024136193905374	0.063942618115379046	1.544010404368342	-0.0022164871130880021	-0.10243052909706632	-0.0066273082582739718	-0.063850884237179953	0.0034238857427556215	0.063981022393923073	-0.002826191681950588	0	0	0	0	0	0	0	0	0	0	0	0.09106974140051162	-1.525013061899382	0.052744519532534541	-0.76317341022459029	0.85092806741496563
343	658	1.99	1.47	2022_09_22_19_12_14	0.37016425104021805	-0.036789226665949325	-0.0022644136600651205	-0.0016960765753396318	-0.031561165132403556	0.3355722979682092	0.0049683363409624773	-0.00039990531559455986	-0.003085726776966741	0.00293459603512445	0.3179327922633256	0.023562359293729636	-0.00098088688451959259	0.0048466594761453095	-0.021116525706006934	0.31451856484654417	2.1964666216200772	0.097443417392797632	-1.533535932433014	-0.0036615504651764941	0.071098355976845412	1.5106115814160954	-0.0034544824527083318	-0.0971729739818794	-0.0072548411908162106	-0.070583912128620724	0.00853742181395401	0.071182228622222135	-0.0023768283031511987	0	0	0	0	0	0	0	0	0	0	0	0.085669136395954165	-1.5220663337922562	0.058529664556866354	-0.67259205896280472	0.84967298695835425
344	657	1.99	1.47	2022_09_22_19_12_17	0.37133979468407041	-0.034691110748769287	-0.0019133513219027802	-0.00053261494504905208	-0.03025050800984401	0.3365802977749332	0.0051063146961173077	-0.003659885001102774	-0.0027492536515178892	0.0022644657311741336	0.31713700022485236	0.028258941500444806	-0.0012352025488011707	0.0049609552286281645	-0.026897565851941262	0.31153015344564161	2.1974746798222586	0.092246132811203724	-1.5368974325460159	-0.0026055517046311015	0.088662267149936941	1.4930412875478478	-0.0045242822055079485	-0.092034207481373934	-0.006249293711904632	-0.087592349097123393	0.013732370364014172	0.0887776252534492	-0.002271884580924519	0	0	0	0	0	0	0	0	0	0	0	0.081798884996147167	-1.5254793753217011	0.073655548536210189	-0.69420361349228876	0.83893554610996157
345	656	1.99	1.47	2022_09_22_19_12_23	0.37384870968804612	-0.032653637191387558	-0.0016968605433744486	-0.0015328667632217507	-0.027513228046338996	0.33950603836366455	0.0051998535721795181	-0.0018307080696340083	-0.0024698301292167212	0.0041357706808480589	0.31554933121007428	0.034502074130885033	-0.00078855002125392348	0.0048538057917256565	-0.030032156199757014	0.31239789486423153	2.1889228373762162	0.084738646364027254	-1.5382019769544981	-0.0032766867095784359	0.10307773123028646	1.5173510801781176	-0.0019566404808732596	-0.084558658857425473	-0.005520090564584028	-0.10248943038457108	0.010997060290338083	0.10309630021273589	-0.0016807955833918252	0	0	0	0	0	0	0	0	0	0	0	0.073890485016129576	-1.5260319012693286	0.081374801256661231	-0.70528080965387541	0.835626516204666
346	655	1.99	1.47	2022_09_22_19_12_26	0.3753336630021975	-0.0305802058472588	-0.0013706564679445404	-0.00079877742837905627	-0.025595977153492603	0.34109099055334025	0.0057312369345856326	-0.001285578086314982	-0.0024967486321624084	0.0029461614695806796	0.31847678992340367	0.038197735638413249	-0.00034058790941903123	0.0045879902829137325	-0.0327406017355123	0.31302689882143475	2.1774839265848738	0.07875618732378456	-1.5383699468072796	-0.0015745595051627616	0.11236081398865686	1.5274853510755406	-0.0046143057994872932	-0.078590625808320977	-0.0051039765708235547	-0.11193953554713304	0.0097207459428627335	0.11245552159945162	-0.0014211041211975306	0	0	0	0	0	0	0	0	0	0	0	0.06851893004243538	-1.5221778522381573	0.088082959796301	-0.71578569800061642	0.83399633360251524
347	654	1.99	1.47	2022_09_22_19_12_32	0.37731585507219173	-0.027774399974640023	-0.00093566150680763661	-0.00083758058358918066	-0.023049221401866854	0.34333371140894842	0.0049277813032209804	-0.0026620310529666224	-0.0021473036435521006	0.0036101649892768596	0.31971880116098367	0.042473798111246089	-0.00054969413993131413	0.0048845068474473131	-0.037348161042756386	0.31421179845319491	2.1655133953480514	0.070775319580712592	-1.5424397785626143	-0.0020246079458057565	0.12593567669197722	1.5220928009714629	-0.0023079081420216089	-0.070661530089510982	-0.0040117361779076974	-0.12533870166120795	0.012247633638745202	0.12595682237917175	-0.0011128672477654104	0	0	0	0	0	0	0	0	0	0	0	0.061351857288304071	-1.5243495609803464	0.099826741122491819	-0.72037567607764674	0.83275535398075673
348	653	1.99	1.47	2022_09_22_19_12_35	0.37978766688491195	-0.02445327113969387	-0.0016402951279111621	-0.00113501150434466	-0.020163654857140868	0.34568063732407789	0.0060177562375072812	-0.0025346307148112496	-0.0020915488136521239	0.0026178590293799366	0.32167596403985649	0.046700502369657032	0.00013245100085611662	0.0055143301489315195	-0.043163161826566043	0.31389436688272576	2.153633449361716	0.061784006037824031	-1.529876223414915	-0.0013895117639592229	0.14116285202476456	1.524319717962549	-0.00544783908944496	-0.061577212440231441	-0.0050507732252084332	-0.14055344625905081	0.013102653794925954	0.14126793600286677	-0.00082201907236326794	0	0	0	0	0	0	0	0	0	0	0	0.053376776459293146	-1.519116820929967	0.11457449222208906	-0.72186458886274907	0.82649963190575637
349	652	1.99	1.47	2022_09_22_19_12_39	0.38201091480599991	-0.02135298532939231	-0.0004355930630090754	-0.0011483694269882243	-0.016556070108399771	0.34852305225938723	0.0062528526508289946	-0.0035266263177389954	-0.0014142125111130106	0.0038865148738453331	0.32138807455092505	0.0497282689646608	-0.000365922747635924	0.0070766487848918491	-0.04667837189034818	0.3167499716149243	2.1405670136417356	0.051992066700682515	-1.5483325183696639	-0.0021849522715000074	0.15102949814321742	1.5144254662511971	-0.0039818861419037045	-0.051939602773395835	-0.0023350939060499489	-0.15007066940969266	0.016991276947859124	0.1510819801519665	-0.00042292045272677227	0	0	0	0	0	0	0	0	0	0	0	0.043497084516386876	-1.5281899630993789	0.12358743796653596	-0.71016880390895532	0.82916471581913387
350	651	1.99	1.47	2022_09_22_19_12_42	0.38319491410892687	-0.018038834170159466	-0.00027387957579470319	-0.00050516223114782416	-0.012942505651207317	0.3503789424369097	0.0055631968794675694	-0.0030772991692446998	-0.0011575293381482998	0.0034117054688417611	0.3219898419606893	0.0538962462215339	0.00017787365796948255	0.0067831725942544491	-0.049995513450522236	0.31732384826841881	2.1323195471970142	0.042302779725529371	-1.5490978955250545	-0.00050512666164227553	0.16197311049558727	1.5221096732740358	-0.0036919302455124614	-0.042262951824827005	-0.0018352317453146081	-0.16120583807049682	0.015746945596034723	0.16201518099410764	-0.00014889637590083805	0	0	0	0	0	0	0	0	0	0	0	0.0339100667144812	-1.5261968574976654	0.13166555409494532	-0.71797206253645585	0.82810036507482565
351	650	1.99	1.47	2022_09_22_19_12_47	0.38502729010707648	-0.014792133906493617	-0.00014450390444132349	-0.0003721977985365477	-0.010104438069150427	0.35219662916349626	0.0060206830334603783	-0.0051809106407476671	-0.00089886993566481771	0.0033845609565364074	0.32451007144596411	0.056964053726278586	0.00044697243611008393	0.0067169049125444654	-0.052369719151233854	0.31729051562684779	2.1218527428136409	0.033809117597048494	-1.550903986265233	-7.3386702132402287E-06	0.16990796101249234	1.5153118849197755	-0.00413737856158437	-0.0337823642380668	-0.0013447301504909926	-0.16886290285473105	0.01881582458720011	0.16995832758880772	-4.0938566916223208E-05	0	0	0	0	0	0	0	0	0	0	0	0.026347067728190707	-1.5264341341073351	0.1371297990071661	-0.72161672348960659	0.8240727963428488
352	649	1.99	1.47	2022_09_22_19_12_51	0.3895854453961371	-0.01163127557202492	0.00036547560655651496	-0.00018083065380145342	-0.0068754203454100792	0.35630639682058174	0.0056423456996972559	-0.0040664488237400435	-0.00034786148005300796	0.0037419206346428952	0.330845460371368	0.0608334683126821	-0.00058550003798346856	0.0068283951070088082	-0.059014393762990329	0.326340338137503	2.0841409511181288	0.024834294473786662	1.56619487931524	-0.0011591558693903419	0.18129388387653192	1.5238188920674542	-0.0031272363971637795	-0.024833242832335442	0.00022854417737320425	-0.18049428487665947	0.017008393748403714	0.18132085356770519	6.2840540378082411E-05	0	0	0	0	0	0	0	0	0	0	0	0.017670615824193006	-1.5455204095790385	0.15249062438286398	-0.72780065289530638	0.83766049782910812
353	648	1.99	1.47	2022_09_22_19_12_56	0.39289194745599215	-0.0086953059733349946	0.00069654201478245811	0.00030665847800539695	-0.0044023726002967757	0.36055143095126957	0.005847228240629194	-0.0036307028132736741	-0.00064791119485854351	0.0035782752936197215	0.33472589952655341	0.064495030781156815	-0.00047215341737276618	0.0072887111300580943	-0.06049632729954086	0.32860953303614804	2.0634720816908905	0.017402807731876368	1.5629212099563468	-0.000402800321947699	0.18712836312958631	1.5255264379608207	-0.0037727446472911085	-0.017400649220452209	0.00027408695596787419	-0.18636189910632534	0.016919422243153761	0.18716639091923523	7.3617139407529964E-05	0	0	0	0	0	0	0	0	0	0	0	0.011325746916680073	-1.4977342288099171	0.15509053966059433	-0.72544619517474807	0.83638653111605354
354	647	1.99	1.47	2022_09_22_19_13_00	0.39524988739681383	-0.0054475443704612766	0.00058458159451220859	-0.00032377224541188846	-0.00052678434906598052	0.36360774783705085	0.0053423908931123781	-0.005650637410220238	-0.00038209528351383935	0.002973124116542554	0.340912350221649	0.064174460192382279	0.00010025843546280053	0.0077548393792895116	-0.061000109790955409	0.33108963402696523	2.043510918338614	0.0078740816330657749	1.5536467799672431	-0.00048017743249350963	0.18537766797296598	1.5162659808097398	-0.0036469267744535269	-0.0078694504427472486	0.00027002091276214109	-0.18427629755563882	0.020177362123946788	0.18541353741837041	7.7732798441593041E-05	0	0	0	0	0	0	0	0	0	0	0	0.0016464714792184996	-1.2570323589945833	0.15557515832209673	-0.72217317066734421	0.83767167198346482
355	646	1.99	1.47	2022_09_22_19_13_03	0.398170171102968	-0.0033240845601352279	0.0010116339502777056	0.00038039823443159339	0.00098381683013294089	0.36496149111818454	0.0058025134345564156	-0.0040100829750540834	0.00010161772630135093	0.0036322931815181043	0.3431678554474249	0.0684447395432818	0.00046818949639286284	0.0083559895224299355	-0.0628028025217206	0.3376555949615207	2.0237302196428937	0.0034218720779571657	1.344071693459131	0.00097756842231019382	0.19147897089169422	1.5219782169541525	-0.0036741606476958042	-0.0030760626019793549	0.001499015472437457	-0.19056702731501707	0.018665593857679026	0.19151421814112746	3.3914062285244868E-05	0	0	0	0	0	0	0	0	0	0	0	0.0024839904878684927	0.051462143909833627	0.15911852718518743	-0.71926099494753493	0.84801830841869363
356	645	1.99	1.47	2022_09_22_19_13_09	0.4004088562371067	-0.00065220272530241866	0.00098018504087655513	0.00011505812683015625	0.004002435690154865	0.36920954235525988	0.0049203309051055466	-0.0061133133884957473	0.00038579377163051648	0.0031505327539937734	0.34725487062641541	0.066919556535863442	0.00020098911723208474	0.0062850252000370508	-0.060627282646687507	0.34049557494110078	2.0063531455595958	0.0047018224037953874	0.194869692377223	0.00028779257489216906	0.18437993275344022	1.5210442024288926	-0.0025351402659628103	0.0043492238616063975	0.0017864449945256559	-0.18346790397043958	0.018316326456380316	0.1843973604429609	-5.9001617646901357E-05	0	0	0	0	0	0	0	0	0	0	0	0.01004220042071749	0.048046441820680838	0.15222486905833957	-0.733749347639433	0.85036973992271647
357	644	1.99	1.47	2022_09_22_19_13_12	0.40270481453383983	0.001738063469735412	0.0011850568562488495	6.9944353859187854E-06	0.0057340041813303978	0.37182410553797612	0.00570277079533909	-0.0057290862799388416	0.0004670252327310607	0.0021163475860688842	0.35128549064800063	0.067044814433107489	0.00068842506875605	0.007221226901716297	-0.063125612141056733	0.34236436016259914	1.9910524098436544	0.0098699970355717558	0.10505947385943515	0.000776349936961025	0.18656594898125936	1.5199528987382385	-0.0051329577326066607	0.0096529174259720046	0.0020586468005855869	-0.18560221367553936	0.018938627141830852	0.18663654672749011	-0.00013814949187600375	0	0	0	0	0	0	0	0	0	0	0	0.014285878278030325	0.040634483892094571	0.15777637096930741	-0.72844843713412089	0.85016207357468732
358	643	1.99	1.47	2022_09_22_19_13_15	0.40546770947818372	0.0031622968352359388	0.0013004101100708107	0.00054946699379810845	0.0077165526361340827	0.37450339563033924	0.005001426437373494	-0.0059272399478037209	0.000415031204033791	0.002216362999268225	0.35686003166407809	0.066234197382035	0.00051777962085427262	0.0071194978156485659	-0.06368361771101623	0.34997445568806279	1.9659136463560323	0.014118223637908923	0.077864312238026742	0.0012298614817021158	0.18281617546561832	1.5195211679883707	-0.0039292926075447984	0.013947375955669691	0.0021897357468921271	-0.18185571829675479	0.018715013616001374	0.18285839699688788	-0.00024228555208026143	0	0	0	0	0	0	0	0	0	0	0	0.019058745063726731	0.026866381872954311	0.158040558916349	-0.72973189863141319	0.86313767411580589
359	642	1.99	1.47	2022_09_22_19_13_18	0.40726904510228507	0.0044418519232590475	0.00099374998388595029	1.4899743618800995E-05	0.0088691881060077964	0.37652416964569951	0.0044869550031565652	-0.00683741267169231	2.372263573834183E-05	0.0016797927640853406	0.36117109971352435	0.0679555308623023	1.1518556999547126E-05	0.0080078552261769916	-0.0645264417638004	0.35720096487233288	1.9446720056750086	0.017037206078148692	0.037422023690797904	-0.00014943594538377824	0.18361637487702739	1.51410153650287	-0.00393938738697871	0.016989510274401827	0.0012739433210710376	-0.182437243099665	0.020775597540739862	0.18365862870000349	-0.00031160985149609143	0	0	0	0	0	0	0	0	0	0	0	0.021777299154868073	0.0013373591180649742	0.15965229626786376	-0.7236628472441814	0.87706387010734477
360	641	1.99	1.47	2022_09_22_19_13_24	0.40740925299824793	0.0058289304810348261	0.0013018743529116604	0.00027360459593432049	0.010211019762817531	0.3770452189471416	0.0047003428201024293	-0.0068509421438246419	0.00071179317782716278	0.0011610601479193682	0.36410364056405259	0.067508578661505156	0.0011232135109075928	0.0072276398224267362	-0.060826969882631664	0.35587778334264331	1.9428165880149153	0.020608276660317039	0.059346054214186254	0.0016820564638310586	0.17756473376807547	1.515148573823853	-0.0048409688862217151	0.020463284188182128	0.0024403006253048568	-0.17646614883226944	0.019721384191654631	0.17763071147153831	-0.00040947859174869433	0	0	0	0	0	0	0	0	0	0	0	0.025124119250108864	0.034797876054027704	0.15035218049264526	-0.72626395291425994	0.87351423838224351
361	640	1.99	1.47	2022_09_22_19_13_27	0.41014780181705279	0.0067979626829742954	0.0015579060806623392	0.00057591286240165458	0.011723792921214797	0.37983929407717443	0.0056604823888283	-0.0074718728019490567	0.00014799913578087575	0.0024076529218226526	0.36846785325802772	0.065220769143707738	0.00079742814539131963	0.00835707981660132	-0.059077657900922731	0.36129408814015285	1.923631983873582	0.023546072598906804	0.043805005362282622	0.0015305412108389724	0.17025181787953148	1.5057614374479336	-0.0044626217300348615	0.023455766278673004	0.0020602337520912884	-0.16881367448696194	0.022082228091730403	0.17031029470936435	-0.000522318791705053	0	0	0	0	0	0	0	0	0	0	0	0.02858658998003669	0.0063115783331796852	0.14547395557159504	-0.7151347485439844	0.880887539905209
362	639	1.99	1.47	2022_09_22_19_13_30	0.41046753798116714	0.00792312454698617	0.0011820997600192995	0.000571176552221207	0.012279363444229885	0.38048443303179119	0.0037052878434817513	-0.0064838544403598118	0.00067757062143061157	0.0012382384157166079	0.37029745654785534	0.065353680346199927	0.00097465908504241474	0.0081558823971128215	-0.059607042294643274	0.36337112933286164	1.9171257873727965	0.025656298656612446	0.04424298210333185	0.0018407847575744782	0.169948859714934	1.5116392143604553	-0.0034997537746265361	0.025555922769889817	0.0022672609326499734	-0.16876075283138403	0.020060489081546111	0.16998489107826417	-0.00056155977840381666	0	0	0	0	0	0	0	0	0	0	0	0.029961061821194866	0.027561859831547089	0.14657049294315908	-0.71740662429306312	0.8852615510596934
363	638	1.99	1.47	2022_09_22_19_13_34	0.41079489568094957	0.0092896637286736215	0.0013999344307036442	0.0004468967472645184	0.013280883718118287	0.38079878104881915	0.0041420399404587414	-0.0072124211715700578	0.00054234995075845875	0.0014906526902843662	0.3716903988629241	0.063038133261517859	0.00075170307377369749	0.0073095367592118793	-0.05839982099173445	0.36359446835814668	1.9150489920264384	0.02862768667015286	0.041287471384728991	0.0013941649641628019	0.16495457594092994	1.5101577172198792	-0.0035389930813388912	0.028530141440814949	0.0023612440474337177	-0.16374297260380694	0.019956228268912669	0.16499253497016703	-0.000632743084923155	0	0	0	0	0	0	0	0	0	0	0	0.032356665544619884	0.020407104678495189	0.14327219790015844	-0.72314008469611923	0.88509977164014753
364	637	1.99	1.47	2022_09_22_19_13_37	0.41096527619695872	0.0097947028662326557	0.0010746546941177455	0.0005354690203233075	0.014080135317044582	0.38093695354193652	0.0052903167475576813	-0.0058086935167691485	0.00064265124292468151	0.0015256181743199446	0.37403652441256424	0.06236912628806307	0.00071874024336063963	0.00770220578285072	-0.05754731931856974	0.36652776751862015	1.908090051177044	0.0302337720370495	0.034053790295490036	0.0014715749587938041	0.16169256777401583	1.5129593568620126	-0.0051863251723917037	0.030163677308234309	0.002057557492024663	-0.16061201294348088	0.018661933758264172	0.16177572265994822	-0.00071456504636042853	0	0	0	0	0	0	0	0	0	0	0	0.0342967996991729	0.022805375167440464	0.14127828135193618	-0.718872886104996	0.89187040547668683
365	636	1.99	1.47	2022_09_22_19_13_40	0.41204599502383815	0.01115710695459925	0.0012600825984157012	0.00080057723958964274	0.015345490899841848	0.38286492938944744	0.0037391188683269494	-0.0054901536917869326	0.00086705670585569719	0.0018133231762780266	0.37617004015908845	0.058875929732839623	0.00141726185188165	0.0081389775255372877	-0.055732287346448028	0.37026358827412531	1.8977274908683524	0.033456750539551841	0.037917542141495168	0.0026721488517717257	0.15353277366803467	1.5103573185211894	-0.002800259532932621	0.033360592419086059	0.002534764311217103	-0.15241246710947298	0.0185135750141288	0.15355830828597891	-0.00083489436344305243	0	0	0	0	0	0	0	0	0	0	0	0.037301580280786888	0.028221181606968425	0.13669213825478593	-0.71289219148618566	0.89859771177415371
366	635	1.99	1.47	2022_09_22_19_13_44	0.41392014883997441	0.011921937640940555	0.0014642645033574419	0.00044018915212888177	0.015897964462741495	0.38391781536668196	0.0046595356155362316	-0.0064774971103703513	0.00091681411166388317	0.00099407880750576431	0.37975458900139841	0.061420464711781413	0.0013579441869016073	0.00860674682904438	-0.05311066058460847	0.36918844638347553	1.890943070812134	0.035010620933899686	0.040071633320976276	0.0021238931469594376	0.15319832736659564	1.5038472711288935	-0.0050611541127635476	0.034898245487028745	0.002802862840792006	-0.15182705421799764	0.020451726465210991	0.15328190626709909	-0.000873046682306027	0	0	0	0	0	0	0	0	0	0	0	0.038472102118512777	0.02880242296824366	0.12998525532229915	-0.70506993116177641	0.89193156558852948
367	634	1.99	1.47	2022_09_22_19_13_47	0.41449933810481382	0.013273503693890951	0.0017096233639654556	0.00057219489308654606	0.017073820970780116	0.3850338106205205	0.0046177388561718562	-0.0061151754443699432	0.0011283247643244225	0.0020281000727778251	0.38102503768819945	0.056471582040467094	0.0010413409396159586	0.0065334310549007438	-0.051666305086234168	0.37444236109935036	1.8816276047018143	0.038132157464120534	0.04432561830958795	0.0019273816607978868	0.14327489087371312	1.51075570541363	-0.0034236705068787796	0.037982414463534689	0.0033760367872335238	-0.14224315503517832	0.017163309719067273	0.14331579073714826	-0.00098170087131206445	0	0	0	0	0	0	0	0	0	0	0	0.041281279594330526	0.03299456234533	0.12564014579944843	-0.72250478773745286	0.90336057666916147
368	633	1.99	1.47	2022_09_22_19_13_50	0.41658353616319105	0.013138823651981661	0.0018436628163492719	0.00071286829262146132	0.01767334048561222	0.38696874500558426	0.0026307257111322911	-0.0069467382856407594	0.00095533122475388273	0.0014015249840729593	0.38602065946958858	0.055270534409450123	0.0015252204821794798	0.0074152681742462841	-0.050685487505917531	0.37606656226604429	1.8684629553469865	0.038524854793782252	0.043283325009072685	0.0026614061109922265	0.13950235009182965	1.5022754916496721	-0.0016418084785226506	0.038380596426836236	0.0033308039273324068	-0.1381944426155502	0.019057851697418811	0.13951201101060637	-0.0010678054346546959	0	0	0	0	0	0	0	0	0	0	0	0.042486417003599272	0.027001188067995518	0.12296463194511188	-0.71276363533172571	0.90273985796386635
369	632	1.99	1.47	2022_09_22_19_13_54	0.41703544150284894	0.013406598091873464	0.0016458740755942369	0.0011021257352449422	0.01798448672287244	0.38767790803744312	0.0045289380409031816	-0.0072086254155177562	0.0016890417271343302	0.00093540625527915172	0.38776381015038436	0.053833629476658706	0.0013106129814698744	0.0072872223062832387	-0.049966458852213735	0.37906857781172681	1.8612917097987742	0.039238927165444033	0.051177213420085008	0.0029613323669879141	0.135976458009208	1.4996536247533758	-0.0046456457441599545	0.039033564636987636	0.0040092688641608833	-0.13460234765481832	0.019282249312290556	0.13605579427981057	-0.0011090071655868632	0	0	0	0	0	0	0	0	0	0	0	0.04331436928342431	0.046820960280760868	0.12108096906900998	-0.71298753387236757	0.90896010287686124
370	631	1.99	1.47	2022_09_22_19_13_57	0.41732288972365617	0.014298090741723526	0.0020775742463342928	0.0012549678130573283	0.018323044002982816	0.3883429786683526	0.0025361970786854041	-0.0063659551302873291	0.0016086296811599202	0.0017488594818851836	0.38968438666103389	0.05180072278814888	0.0012246860039062178	0.0089832803570387837	-0.047791932263079956	0.3814274411966459	1.8553797682458129	0.04075675175650801	0.054947504192907927	0.0029265927572162441	0.13006824260518715	1.4928417231910414	-0.0012453851515865006	0.040510891472220006	0.00446995367622878	-0.12849061353389546	0.02019678113177803	0.13007420466248337	-0.0011161956766973671	0	0	0	0	0	0	0	0	0	0	0	0.044075036125611464	0.043784095564449024	0.1165257949947615	-0.69249889813531618	0.91398638940993726
371	630	1.99	1.47	2022_09_22_19_14_00	0.42104390650609147	0.014614842172468164	0.0025897519178767255	0.00058505586765351676	0.018426300385920656	0.3919828171855374	0.0027655969410811895	-0.0057447674651936904	0.0018511542446590444	0.00041068156991362262	0.39478182388172334	0.051957235051148916	0.0013218619477503393	0.0073562328058986185	-0.047044292497868054	0.38416173385904084	1.8365281591518454	0.041021128345372984	0.06492225973413053	0.0022090117515074061	0.1276002674202486	1.5038238967960977	-0.0031254099298879323	0.040675814017666158	0.0053114145693775768	-0.12645732518253777	0.017040339004751482	0.12763853819653687	-0.0011006961546079145	0	0	0	0	0	0	0	0	0	0	0	0.043983661917512705	0.050063331001526906	0.11309024773825999	-0.70784208673291749	0.91240302477452662
372	629	1.99	1.47	2022_09_22_19_14_05	0.42285825255544957	0.014618904728228141	0.0022018528315254204	0.0010525055695823201	0.018827147766422376	0.39387124775615751	0.0038645608373962075	-0.0058126964125071257	0.0018120235939132982	0.0016565858848926419	0.39742086514496011	0.0478249097009898	0.001010247085934821	0.0072005472712380423	-0.042840399210582088	0.38746379569178968	1.8257729800028013	0.041248699082380609	0.057884167958016555	0.0024203502971474914	0.11631237451062562	1.4974477954809911	-0.0029061662259021528	0.04097259378319687	0.0047646337389062729	-0.11506309451294604	0.017001551264660519	0.1163486753961239	-0.0011527308320896316	0	0	0	0	0	0	0	0	0	0	0	0.044729282167821204	0.047974857739298563	0.10273256547969126	-0.70213717590920932	0.91629711221251708
373	628	1.99	1.47	2022_09_22_19_14_11	0.42327281880086004	0.01425357358947321	0.0027538734972476228	0.0011920905759296063	0.018612108593045271	0.39419540971385852	0.003566038257398253	-0.0059468939808683691	0.0018517556660595192	0.0010500182429862782	0.39843473408961877	0.047692209333819312	0.0008584521669403822	0.0073463220967915441	-0.042777640613546934	0.38980058856020749	1.8206351740191784	0.040600363383172369	0.068199005352324538	0.0023585003534319872	0.1156152256988591	1.4959608258982455	-0.0032738801057384348	0.040223275500485579	0.0055206534810364766	-0.11432266936157168	0.017239712394436519	0.11566156969514498	-0.0011271123811634437	0	0	0	0	0	0	0	0	0	0	0	0.04418899194379225	0.049582822029140522	0.10254345937783692	-0.700361283901771	0.92092043534597845
374	627	1.99	1.47	2022_09_22_19_14_14	0.42574613095484531	0.014626451674900081	0.0024960804630534072	0.00094736051233110675	0.018996841663054653	0.39769552078800674	0.0037155364422288414	-0.0053898067255942813	0.0022296524309104991	0.0014807029323067804	0.40379904044183618	0.045514402529953771	0.0010921762189076919	0.0071486151990870711	-0.041774188443659675	0.39307796918515109	1.8030507931458968	0.041229965061450519	0.067693760775110287	0.002369982146085563	0.11034676580623862	1.4973213269727133	-0.002910131216578864	0.040852673780626264	0.0055649855293757617	-0.10915747755855684	0.0161571599283423	0.11038513300075595	-0.0011709080740077533	0	0	0	0	0	0	0	0	0	0	0	0.044926399736821387	0.058417551174079312	0.099546245668999292	-0.7006564025373917	0.92326844709914935
375	626	1.99	1.47	2022_09_22_19_14_18	0.42888640460829031	0.014581487972063408	0.0026419130633717294	0.001134112938050755	0.018561024103727	0.400564402011777	0.002096386710234913	-0.0060492941796398657	0.0017789257218539887	0.0016840041005575306	0.40594753477545037	0.04716517702786719	0.0010724534770089763	0.0061923136476686033	-0.041098694908480095	0.39692715505047155	1.7881999896045837	0.040318758144407739	0.064721736047326478	0.0025485761795245821	0.11062976560252641	1.5002579116960364	-0.000538793070353214	0.039981446784130133	0.0052044376598260247	-0.10953067634892517	0.015555577000450366	0.11063107761945824	-0.0010790145618639162	0	0	0	0	0	0	0	0	0	0	0	0.04347556120706831	0.047775075609735304	0.0969081148729959	-0.71062591126296915	0.92548318339209723
376	625	1.99	1.47	2022_09_22_19_14_21	0.43302731764730673	0.014184662844401376	0.00238884495505351	0.00043910208790765411	0.01867991336048298	0.40488990764381094	0.0016264703290649906	-0.0052615056138199607	0.0018768943729015554	0.0012372145157733348	0.41051256204893244	0.044627592970547282	0.000887327791116165	0.0051642663715581434	-0.041887419998388631	0.40168312644097737	1.7668188202239079	0.039564263011121051	0.062881577095082325	0.0015125262502639649	0.10694323258197055	1.5095942845755277	-0.00046300164769602181	0.039251793651184919	0.0049626205555090026	-0.10614307998434952	0.013057624842115423	0.10694423484044018	-0.0010966591214107209	0	0	0	0	0	0	0	0	0	0	0	0.043355159822259209	0.050070260727769815	0.097463986146495915	-0.72406308423616261	0.9276161342969621
377	624	1.99	1.47	2022_09_22_19_14_27	0.43689520978368263	0.014153135174014805	0.0024188930250209502	0.00036234373595352468	0.017954336825899374	0.40797858448382807	0.0021798412064999175	-0.0052701909074599745	0.0018786406713966167	0.0017137883440373743	0.41694679308342125	0.04541423920538909	0.00086153316984659517	0.0055107718548061246	-0.03954419195803794	0.40493213429164443	1.7470701486789837	0.038344611810033125	0.064258345139218853	0.0013652537540399248	0.10391618748620125	1.5058851041087145	-0.00059963621028635318	0.03802838726307238	0.0049143684265555666	-0.10304172188087071	0.013452790546671752	0.10391791753712165	-0.00097491896617739164	0	0	0	0	0	0	0	0	0	0	0	0.041319643836722944	0.052127499105058185	0.091386510571150437	-0.71616539263981049	0.92684040754792463
378	623	1.99	1.47	2022_09_22_19_14_30	0.43852944477052386	0.01390577305266099	0.0025635670586629422	0.00024303172506493029	0.018486626348833371	0.41035451738509243	0.0017484230402656465	-0.00511657382894428	0.00209836264317618	0.0022837501241629232	0.41917308376772289	0.043977917476079216	0.00086806153067986371	0.0061770904105760286	-0.042420105101273954	0.40720362453150022	1.7366924076284234	0.038549709180329156	0.069039601289955246	0.0012141909704381075	0.10514554815413334	1.5039961352929654	0.00059039099788755155	0.03818280089015097	0.0053060148954785433	-0.10420856836121643	0.01400573370940823	0.10514720566027211	-0.0010554667452964961	0	0	0	0	0	0	0	0	0	0	0	0.042426648719814442	0.056511663259546992	0.097752821973202966	-0.71309780900818676	0.92856621006277928
379	622	1.99	1.47	2022_09_22_19_14_33	0.44173487174522946	0.014087867939706292	0.0023392316801242145	0.00039719578739847317	0.018728302838208276	0.41367867624893168	0.0025406544280729307	-0.0060542705245037291	0.0018293646726620146	0.0010656892522088461	0.42370294563123989	0.043421544805570582	0.00069900689948745247	0.0058423301847883718	-0.040372870079148762	0.4097821078782648	1.7208906506742543	0.038678076486278662	0.0612461756262613	0.0012139066694652719	0.10129310103161286	1.4983981772585722	-0.0017433381970028781	0.038388268919928026	0.00472592953922402	-0.10023310099975996	0.014615669008719637	0.10130810206824359	-0.0010641965102612095	0	0	0	0	0	0	0	0	0	0	0	0.042598937345162534	0.048685127773732462	0.092348153441354761	-0.71354231030750859	0.92766528994932185
380	621	1.99	1.47	2022_09_22_19_14_37	0.44533074965942343	0.013896259659605137	0.002260526542528275	0.0010787574725094841	0.018617514451731147	0.41665764004125921	0.0019948330482542943	-0.0048912880457764145	0.0016333343797823564	0.00066896084528411583	0.42946161200999328	0.04302309687061797	0.00078330774083352475	0.0055532650445283419	-0.039066729105427522	0.41696579648399623	1.6981610096550608	0.0379989546907832	0.058193661385517265	0.0020624732815398093	0.097529500396264013	1.5057131847194543	-0.0016013303235025451	0.037741877995123012	0.0044126186095609834	-0.096704432413009911	0.01265923375336993	0.097542645577971848	-0.0010349988407886766	0	0	0	0	0	0	0	0	0	0	0	0.041966615183249491	0.043753509094714163	0.088607060093479725	-0.71479705475045308	0.93630587333769355
381	620	1.99	1.47	2022_09_22_19_14_40	0.44810507761400475	0.014447020546167443	0.0025941465344224246	0.00043593515981005541	0.019047925044249566	0.41997733585228997	0.0010307553121892542	-0.0055981690587529461	0.0017739790917329738	0.00081272652584943642	0.4318190630807982	0.041195869447629756	0.0004219622841488124	0.0051591844055157137	-0.038757654274640632	0.41758548373887078	1.6879021728082075	0.038925547525468895	0.063457658400230488	0.00091459572231840066	0.094754100945771746	1.5024552758796146	-0.00021637964764184136	0.038612471520962657	0.0049269963669953268	-0.093870380124725747	0.012910901644772717	0.094754348006798161	-0.0010610913535957635	0	0	0	0	0	0	0	0	0	0	0	0.042691670137823559	0.046432266517162646	0.08725526254307403	-0.7192301766048963	0.93189188116849819
382	619	1.99	1.47	2022_09_22_19_14_45	0.454327619407722	0.014371817616104789	0.0022715139269415944	0.0001776038823669444	0.018891451856564483	0.42587225417882785	0.0017430648499259813	-0.0054579255926453171	0.00092474318290703685	0.0013235998776208705	0.43749523885482694	0.04093768142720771	0.00064547189616846008	0.0057309405845353892	-0.037253598742522723	0.42645107765306084	1.6573029202412009	0.037980080662285413	0.046155225240899343	0.00081807620073886633	0.091250655737155711	1.4979503174331141	-0.00048762831358629597	0.0378183772395122	0.0035009813029565932	-0.090283916860243729	0.013247510288107209	0.091251958630119936	-0.001008175862038381	0	0	0	0	0	0	0	0	0	0	0	0.041630908529494019	0.024455654501013072	0.082961791696009063	-0.70907851160447744	0.93864220319468572
383	618	1.99	1.47	2022_09_22_19_14_49	0.45939304910254064	0.016117701045235577	0.0023215197425263574	0.00039845752916063448	0.019913342498078267	0.43246129307030057	0.0012734116868551781	-0.0058121204949958235	0.0014090628154607538	0.00166031117415122	0.444283018247115	0.040905280991373111	0.00070187468532460621	0.0053412447585186535	-0.036989019889618904	0.43007965800660142	1.6323865735505838	0.040631669296752278	0.049924295486924071	0.0011637872163611483	0.089830592042279125	1.4979438570691208	0.00046682371362378582	0.040429293904384773	0.0040502770563898022	-0.088878729266999384	0.013042497864665738	0.0898318050082819	-0.001064318069495846	0	0	0	0	0	0	0	0	0	0	0	0.043455452244344245	0.035320995400075106	0.081352276461219189	-0.71369339889607675	0.93619104347964088
384	617	1.99	1.47	2022_09_22_19_14_52	0.46284960546581444	0.015734228151688012	0.0024542676243872637	0.00020405283965553261	0.019758212134664537	0.43538444604183696	0.0017502308913019907	-0.0021319396663340875	0.0009780702038426107	0.00095863287557460778	0.4478325677532683	0.040717102370499955	0.00067565138787674384	0.0050667861152595582	-0.037389514617500327	0.43391858352244977	1.61690543645751	0.03971411634887196	0.046516860906266951	0.00081721930193688185	0.088769796434781126	1.5234749941815082	-0.0010160336847268062	0.039542372009710114	0.0036894245103312926	-0.088372527180772681	0.0083888735093619188	0.088775610859745585	-0.0010369130653521276	0	0	0	0	0	0	0	0	0	0	0	0.042740461014713724	0.024730792129984414	0.0815194859376646	-0.71805163420442875	0.93749368779465991
385	616	1.99	1.47	2022_09_22_19_14_55	0.46525820552602887	0.015871690509353907	0.0020271408203639419	0.00051084272533979849	0.019899255197630923	0.43723512352935179	0.0020753744389746262	-0.0047294218846993209	0.00084868355710067194	0.00081972766962156926	0.44904191889882084	0.040628962273590141	0.00036923215820945784	0.0049846833248634731	-0.036862148221050405	0.43745905327736923	1.6068522797436249	0.039784068291112931	0.038953548159078789	0.00088172227206481928	0.08793123930364817	1.5067597988645809	-0.001415874559594696	0.039663394332989606	0.00309632682023481	-0.0872110693010949	0.011230860912461855	0.087942637817181424	-0.0010400807338386791	0	0	0	0	0	0	0	0	0	0	0	0.042809228286826422	0.021311590355879925	0.0799505475923084	-0.71819332523571766	0.94025005487602431
386	615	1.99	1.47	2022_09_22_19_14_59	0.46739394437285092	0.016162980238224468	0.0018615359141974865	0.00019092589636890994	0.02054664024203371	0.43939985838881024	0.0010375904442477563	-0.005220073328738725	0.00085501148610932448	0.0012663160067008822	0.4540981316967479	0.038452800556104727	0.00087903738270395137	0.004832106091626054	-0.033909064407176261	0.439394336576947	1.5948562872006704	0.040619134623282753	0.03536550824940933	0.0011078028980047732	0.081647091583195053	1.5000885138237337	0.00027534046130152649	0.040517570715530818	0.0028706377089990753	-0.080832046489365122	0.011507728895649098	0.081647555850522982	-0.0011115254137945149	0	0	0	0	0	0	0	0	0	0	0	0.043998050632708473	0.020794603372240591	0.073282135178682831	-0.71462371394272994	0.940094200763611
387	614	1.99	1.47	2022_09_22_19_15_04	0.46837615149967893	0.016394398866081066	0.0017688132850726835	0.00037553440521484883	0.021505040667585417	0.44111549329927507	0.00068482046000984678	-0.0059231869677962628	0.00087590188591974013	0.0012604482891076119	0.45685229509144953	0.037122095591662706	0.00028122092257182687	0.0055215690962568485	-0.032805061204256358	0.43850666000618627	1.5900968303951186	0.041797620819153739	0.03381281535618523	0.00065115003897024183	0.079051501898900714	1.4877080732503127	0.0006560209055885757	0.041702082255778261	0.0028244365232834709	-0.077962522296093767	0.013076125943986106	0.079054223896642448	-0.0012325861423502485	0	0	0	0	0	0	0	0	0	0	0	0.045952107042452305	0.020353786470164989	0.071025170774613011	-0.70202236684053554	0.93622755685178571
388	613	1.99	1.47	2022_09_22_19_15_10	0.47187732869336657	0.016980745892336585	0.0012781256985350451	0.00038614482102533582	0.021174238099067166	0.44497774535857859	0.0012824640357880183	-0.0052243846436731125	0.00042789960910079593	0.0017291071291633546	0.45790296579928264	0.033125548598224232	0.00057281631393480423	0.0054223706831389735	-0.031345303768123292	0.44429758972651673	1.574807195121585	0.04168478890346286	0.0212015361283042	0.000978945696576827	0.07237502452412424	1.486990847712756	0.00049908413905102493	0.041647319464942337	0.0017670334776951902	-0.071360770890214864	0.012074127414511089	0.072376745297405	-0.0011458160979785444	0	0	0	0	0	0	0	0	0	0	0	0.044881497742624461	0.010102875303468642	0.067413388984716924	-0.69975162560129589	0.94155315949757867
389	612	1.99	1.47	2022_09_22_19_15_13	0.47430572719146546	0.017202251948994513	0.0013580145882038429	0.00018479961321243423	0.021103003124376733	0.44763508343477088	0.0044089392398583274	-0.00533120936833489	0.00044725916111204453	-1.2572965579893214E-05	0.46248270198446645	0.029962868685824928	0.00057250646013629807	0.0054571282924949019	-0.028900322997176865	0.44546504738607795	1.5634146256609565	0.041622987661684187	0.022034614811263818	0.00076603291055037581	0.0659173932483312	1.4775565803507038	-0.0048406050837644515	0.04158257626283289	0.0018336993293341806	-0.064774585205567531	0.01222112286583397	0.066094887776832673	-0.00111618708894967	0	0	0	0	0	0	0	0	0	0	0	0.044502397946900848	0.010595463793070732	0.062008599670994688	-0.69208392797993024	0.93919390352681686
390	611	1.99	1.47	2022_09_22_19_15_19	0.47466165958310846	0.01696609146901833	0.0018542839163921256	-9.9135330001614473E-05	0.021383289532523254	0.44775808748808116	0.00096310322794642366	-0.0062210037289433008	0.00035722011790365206	0.00035712823477153957	0.46277269891533956	0.028523405372784482	0.00060295321730095006	0.006293395505192559	-0.029119037766495558	0.44967108936210609	1.5579733686109878	0.041676886163316267	0.027821532172524553	0.00046085592816933114	0.064627326067961691	1.4619169248564317	-0.00062327398037616635	0.0416123838500467	0.0023178331662125529	-0.063101093169174491	0.013962210267353817	0.064630331464021251	-0.0011596747766492814	0	0	0	0	0	0	0	0	0	0	0	0.0450558259258863	0.0083520099276669577	0.062763360704456539	-0.67897184753293838	0.94735077140430646
391	610	1.99	1.47	2022_09_22_19_15_22	0.47616720966896842	0.015642267271057452	0.0011837759537805721	0.00021531820251081597	0.020905667749601838	0.45001452601617276	0.0013517309177756461	-0.0052123898970581027	0.00024626335841474578	0.0011253465952264065	0.46574517654943309	0.027384851544739242	0.00043062565094416458	0.0056163557804948883	-0.022724673568173922	0.44979620050036906	1.5509803488001754	0.039516551331462764	0.018558027980497067	0.00062370702732026067	0.056019838131861462	1.4619443359701385	-0.00026498484228173243	0.039489335423697938	0.0014663617994227615	-0.05469754227563535	0.012099633602925472	0.056020464843542658	-0.0011394172039183488	0	0	0	0	0	0	0	0	0	0	0	0.043907093420299241	0.0058895982568463717	0.049160089066644985	-0.66425188570249982	0.94461817480684462
392	609	1.99	1.47	2022_09_22_19_15_27	0.47954993353500108	0.014970222600729895	0.001793362656605246	0.0001497141889828047	0.02034603451612085	0.45234619367310758	0.0015475014314492539	-0.0055744400617242906	0.00039866690900507243	0.000722510941949718	0.47008534773824162	0.024989064327978	0.00027710472205596138	0.0044864962024423081	-0.024017289968495885	0.45418017516543441	1.5353995191047292	0.037991280389285148	0.029857747204342967	0.00040797437980898295	0.054150403590561114	1.4670427896973126	-0.00083296546640634992	0.037923563197457141	0.0022673200095611485	-0.05298874477463536	0.011156125502575148	0.0541568097333002	-0.001069099442610328	0	0	0	0	0	0	0	0	0	0	0	0.042435497377135374	0.0097959113198777918	0.050949317189525535	-0.69306100797286974	0.94709673259142468
393	608	1.99	1.47	2022_09_22_19_15_33	0.48250431183254255	0.014059810586264503	0.0013446340815542076	0.00036249502253320935	0.019261450303651537	0.4552324958593969	0.0017418750750881919	-0.0059744510544161161	0.00042151564819717071	0.0013720362070304723	0.47212025753428083	0.023482513852143557	0.00037985351783531091	0.0060193324551369685	-0.020308026181144193	0.4547735591256033	1.526520318415701	0.035599436864780377	0.02525660547721183	0.00072887781384797453	0.049059513650119894	1.4339893459619277	-0.00039922387705646411	0.03555402903585466	0.0017974772340944958	-0.047234531509027067	0.013256504543394157	0.049061137973861885	-0.00095167173479396392	0	0	0	0	0	0	0	0	0	0	0	0.0399293052563854	0.010940203676803895	0.043898715220261876	-0.64132201605616923	0.94252745099495927
394	607	1.99	1.47	2022_09_22_19_15_36	0.48225705683142578	0.013368844350720796	0.0012107652028639589	0.00035734077342692482	0.018662178892918407	0.456018671343903	0.0012723982888340074	-0.0053049178526866575	2.9201782946201013E-05	0.00057400129766647131	0.47199357920451435	0.020787348067642219	0.00055794560332646378	0.0044688116815653064	-0.017858026118992492	0.45484273480675452	1.5261943898374317	0.034183197017258991	0.018534891372554648	0.00093463516019607858	0.043054661685397282	1.4443901411126745	-0.00072472834253103013	0.034159712965408935	0.0012668734907703783	-0.041686074502403123	0.01076917292200813	0.04306076083877855	-0.000902171216048201	0	0	0	0	0	0	0	0	0	0	0	0.038697622928265736	0.000782378072801781	0.038171917557514042	-0.66279539046963587	0.94315412986428526
395	606	1.99	1.47	2022_09_22_19_15_40	0.48285271246892003	0.013226886642656935	0.001163433659057962	-0.00052363100283153111	0.017690798585864514	0.45698288619839217	0.001381010610949222	-0.005229865746804843	0.00043148213531798871	0.001280207430139315	0.47401121791334333	0.018867232186397281	-6.5388624960686519E-05	0.0051678001666624809	-0.015972193625811041	0.45949885246894218	1.5174270175125859	0.0329558903900155	0.02454602558100831	-0.00066758555160004412	0.039019797569641343	1.4227254097892934	-0.00010805060138392329	0.032916186031222781	0.0016172224821125202	-0.037321247910829483	0.011387232181447531	0.039019947172033019	-0.00079358651282222944	0	0	0	0	0	0	0	0	0	0	0	0.036648980764919868	0.012192683203206444	0.0347671440300283	-0.62893831810578793	0.95163357397214354
396	605	1.99	1.47	2022_09_22_19_15_43	0.48522599283332973	0.011972739936608003	0.0010659971464805659	-0.00046447588681007215	0.017077446746366041	0.45807506973212037	0.00145875789684865	-0.0062935179336985111	0.00023618354045842787	0.000733130724698138	0.47652307295756835	0.0173559667351756	0.00023923871051631651	0.0013486893003923329	-0.015768383102746582	0.45837622024370672	1.5123995508243884	0.030843022336820382	0.021245174641405278	-0.00019512367036753794	0.036402897037022215	1.4548274855051209	-0.00067142724756456265	0.030815184069985235	0.0013101364824052281	-0.035428130086363932	0.0083677064522911949	0.036409088525213219	-0.000752457278604731	0	0	0	0	0	0	0	0	0	0	0	0.035198196606668106	0.0069146309513538878	0.032615638415593104	-0.74273637518385016	0.94466542809703591
397	604	1.99	1.47	2022_09_22_19_15_46	0.48380175656504515	0.010638901295987964	0.00079124403848070243	-0.00025710868716146611	0.015728107138268638	0.45757395400028483	0.001523651049064133	-0.00512729733541079	-0.00020233778317912244	0.00078269747174085043	0.47482528348752073	0.016904385570547985	0.00027022539942287132	0.00087718705317009038	-0.013247210266546777	0.46046877883984044	1.5139651693581488	0.028030574011894065	0.010255849007094996	4.2798306368948934E-05	0.032898716155481122	1.4702125047274313	-0.000716736828676471	0.02802467757035822	0.00057491435338825523	-0.032235278497442559	0.0065736097291542962	0.032906522702353343	-0.0006512320931159098	0	0	0	0	0	0	0	0	0	0	0	0.032512094842594152	-0.0064320080009967482	0.027441447976649554	-0.75233805703435319	0.95177161428501822
398	603	1.99	1.47	2022_09_22_19_15_50	0.48573271038487703	0.0093706534171715036	0.0010367274735742656	0.000323444222690962	0.014724471494046786	0.45875695071866457	0.0014897389397038169	-0.0049875338792769947	5.5309472004380719E-05	0.00067003086574157788	0.47657364879485553	0.014304775253350837	0.000268153385997017	0.00551969938053177	-0.011802837809908364	0.46303247225683364	1.5060755035447579	0.025545350569620585	0.021751678060812935	0.00056879229997092867	0.030052778275036555	1.3756544365828918	-0.00088294469704528454	0.025521181557370275	0.0011109579832550172	-0.027792843386140881	0.011433605667590352	0.030065745847834034	-0.00057635886975663435	0	0	0	0	0	0	0	0	0	0	0	0.030314152327490546	0.0018781391201207411	0.026824912775418531	-0.56667743952058691	0.95326598838678878
399	602	1.99	1.47	2022_09_22_19_15_53	0.48638400656175707	0.0089684038577557221	0.00096472208462827281	-0.0002497542089338201	0.013762077341750199	0.46090923401474876	0.0014792774344052305	-0.0056064003562862428	-9.1640117618227288E-05	-7.3562652000347536E-05	0.47891081362959192	0.012078715492986206	0.00030709266658336318	0.0016777192877149281	-0.011640942258155282	0.4623656551605293	1.5014108167762719	0.024024012131565693	0.018422565359025405	7.7474863449445742E-05	0.026408703152074525	1.4188724065881435	-0.0015853091003304957	0.024007706913415069	0.00088496760233241437	-0.025198981334043385	0.0079013253255972148	0.026456243254059743	-0.00049895126716290332	0	0	0	0	0	0	0	0	0	0	0	0.0282953021959895	-0.0033293942808916865	0.024180933396585537	-0.71382982276001317	0.95061854198082452
400	601	1.99	1.47	2022_09_22_19_15_56	0.48653217336998372	0.0069581111293880518	0.00092539857602871953	-0.00031646827009446023	0.012419610242189053	0.45981953088171063	0.0010278720538841508	-0.0052462096169533425	0.0002772098644783846	0.0001244764203779758	0.48002873029230875	0.010762262174168468	0.0004206038497954749	0.0042616123849277847	-0.0091948750054765636	0.46395909901672644	1.4995398959089203	0.020524050857684273	0.029930007387678953	8.2938661544128733E-05	0.023519856127577472	1.3442025505223272	-0.00094802464655201679	0.02048729072748659	0.0012278364126594586	-0.021145669057563765	0.010297781915050154	0.023538954585801249	-0.000422112674944117	0	0	0	0	0	0	0	0	0	0	0	0.02553315946091788	0.011158314864740988	0.020829967771313383	-0.56839584037861035	0.95360414873099963
401	600	1.99	1.47	2022_09_22_19_15_59	0.48849204772162186	0.0060075853073432569	0.00067111917155188269	-0.00035621853604610952	0.01144464624446878	0.4619256664317104	0.0011907162133387651	-0.005754011847671851	-0.00029217209026142767	0.0012260173270538244	0.48182947168966783	0.0095208829553651824	0.00062812729177167141	0.0050631652525302785	-0.0093284290323651011	0.46788614458512578	1.489129330554215	0.018377636346215462	0.00975479805814319	0.00024815167988258106	0.023025053720647719	1.3055459343340126	5.3939232807279124E-05	0.018374138969291583	0.00035851751826099514	-0.019860347555719859	0.011649879561812026	0.023025116900453495	-0.00036033664889378712	0	0	0	0	0	0	0	0	0	0	0	0.023436154473672449	-0.012761803015219538	0.021727921436566544	-0.53676154394284881	0.957817321218218
402	599	1.99	1.47	2022_09_22_19_16_03	0.4919107393601253	0.0052663484754178367	0.00065757240603427287	-0.000368402097754324	0.010426161990273674	0.46634792672477887	0.0023863459753107482	-0.0046809434269606568	-0.00063898662491478477	0.0011619277518000598	0.4853213944393695	0.0078242531800165483	0.00047553074850232603	0.0047786046453958519	-0.0052454611267859115	0.47209935229531991	1.4728793197325787	0.016386005787682342	-0.00039417125209080907	7.4383160994111349E-05	0.016996192869780394	1.2526117440816273	-0.0012899644254984431	0.016386000695863181	-1.2917783498163468E-05	-0.013669337409799448	0.010100484485599253	0.017045074956884919	-0.000296818828810728	0	0	0	0	0	0	0	0	0	0	0	0.0212349996470911	-0.030605144817692505	0.014424909892006895	-0.41596904910992027	0.95972564638337443
403	598	1.99	1.47	2022_09_22_19_16_07	0.49333880990481704	0.0039488007130000337	0.000882814868142976	0.00017713238737034125	0.0093078553038211873	0.46770670585770946	0.00015897081788801543	-0.0060914814218637038	-0.00042895713997780126	-4.7763760512713308E-05	0.487868532553538	0.0087117500390564689	0.00051856791624865133	0.005272136650936181	-0.006458593620913583	0.47006621700293133	1.4694153375400916	0.01380758153039291	0.016646882606908248	0.00068355241184685645	0.019941283645459402	1.244244258725588	-0.00021298257630359129	0.013799929559164582	0.0004596214535278146	-0.015837395093481411	0.012117413506257741	0.0199424209916067	-0.000238546118823717	0	0	0	0	0	0	0	0	0	0	0	0.018887089816539269	-0.023026456089344172	0.016899536361435791	-0.44309816076909286	0.95282634888105433
404	597	1.99	1.47	2022_09_22_19_16_10	0.49296515824703768	0.0018673370364041863	0.00070599601014552577	0.00060986705728011267	0.008074836370704214	0.4670555482516433	0.0017045448066401988	-0.004516830792215416	-0.00047824343772110697	-0.00067981153970017268	0.48759767162235185	0.0049513585362440105	0.00022807163617906851	0.0046550454515310756	-0.0023470823768794191	0.47029761789832619	1.4705954100354868	0.01036069734563333	0.011360750430129525	0.0008330601392073163	0.012415001985981168	1.1160958814746074	-0.0025046227253341597	0.010358023019688644	0.00023539033840336971	-0.0076255256154852211	0.0097971237309475226	0.01266512571229266	-0.00018089847717384159	0	0	0	0	0	0	0	0	0	0	0	0.016408839762098122	-0.029578644142655972	0.010575343192193049	-0.23350170507038562	0.95401796664633209
405	596	1.99	1.47	2022_09_22_19_16_13	0.49317557222351233	0.0018225796330567331	0.00036094117235820517	9.1988896831264892E-05	0.0067445831903583837	0.4681652096800647	0.00072796559963391155	-0.0047593245883417032	-0.00056610041861910351	0.00047790565440301234	0.48645886047347481	0.0040305547229501819	-0.00023025653254643712	0.0058302047854589031	-0.0027755230914768953	0.47138825286310132	1.4691896342701738	0.00891449028840529	-0.011935162950370828	-0.0001802158152540012	0.013332207914675631	1.0667741481858633	-0.00026963333778043033	0.0089119507043257142	-0.00021277158113955434	-0.0071129436225938845	0.011276249416447851	0.013334934196199926	-0.00012739769320594	0	0	0	0	0	0	0	0	0	0	0	0.013723913827109611	-0.041868905342010321	0.013093009261280318	-0.22215612940747317	0.95582238742648684
406	595	1.99	1.47	2022_09_22_19_16_19	0.49571724244765475	-5.6852962545064E-05	0.00052703218908904789	-0.00041486370370401445	0.0052734241241693411	0.46917191651567386	0.0010498293997246568	-0.0045076433637609211	-0.00037622999752145943	0.00024463773499524693	0.49097167024695071	0.0026016536544794877	-0.00033695810385645647	0.0049812344686286916	-0.0012446613092757857	0.47479066623142241	1.4573353095874113	0.0054105970836636806	0.014049121536507536	-0.00080550745026532417	0.010815492499874983	0.97429131321954121	-0.00084383548549907175	0.0054084613605133265	0.00015200826814441279	-0.0039894434137922952	0.010052821457829701	0.010848360997931414	-7.2749551741770386E-05	0	0	0	0	0	0	0	0	0	0	0	0.010665007415043538	-0.035611927740401547	0.010357481177902124	-0.12242817708690755	0.95778525654482938
407	594	1.99	1.47	2022_09_22_19_16_22	0.49783975791202129	-0.00099117792261632122	0.00040946246082316351	0.00021161006898863817	0.0052165248475927557	0.473152035076011	0.0011690162714982375	-0.0052472622569191473	-0.00072997366190722063	0.00053836077969616613	0.4927029066578657	0.0022866325321347111	0.00060756774332667489	0.0043515654661277145	-0.0031830447274324813	0.47399225264536748	1.4500377873973429	0.0043676236308683005	-0.0373550165510426	0.00080952602632281977	0.011616910779302013	1.0402237998242196	-0.00064418948010648851	0.0043554401592700055	-0.00032600184038938278	-0.0056675755734311968	0.010140572132464191	0.011634758104083778	-6.5948756876418256E-05	0	0	0	0	0	0	0	0	0	0	0	0.010580415748167196	-0.069516025396932857	0.010829719799324032	-0.3157684108007216	0.95209802976228319
408	593	1.99	1.47	2022_09_22_19_16_25	0.49665000024366135	-0.0016782902621484872	0.00029970907798216554	-0.0003442892554935411	0.0038092124578996927	0.47173425090565729	0.00060519474963415746	-0.0058552246459340337	-0.00052772038532424069	0.0011986059862381195	0.49215631968009971	0.00026395691581901755	-9.031091129584645E-05	0.0044721512567027786	-0.0011157489913608436	0.4731291110946696	1.454205887471681	0.0022143997737738741	-0.05309992043044158	-0.00047802246608126276	0.011023982147771165	0.85088903726974541	0.00062180677580090163	0.002201924055839305	-0.00023472709772408133	-0.0014398152294907956	0.010929552346702207	0.011041504700936792	-2.7449963987433204E-05	0	0	0	0	0	0	0	0	0	0	0	0.0077430652701868195	-0.068830842086693433	0.0092806471615898122	-0.12224845806301223	0.95264091586136679
409	592	1.99	1.47	2022_09_22_19_16_28	0.495396699603466	-0.0030198630904026609	0.00053295698345388149	0.00012253487088333847	0.0026672093104553561	0.4708220137590311	0.0017896654023409049	-0.0051443299898206608	-0.0006693044703215931	0.00063014352637000715	0.49174954352676953	0.001692880847099265	-0.000378713513001011	0.0047742196527241652	0.00098214646052208589	0.47481727847762206	1.4550741956726185	0.00039042818463458709	-1.3962100281297436	-0.00029499004232923991	0.010516700065071782	0.82099322108082062	-0.0012196863446967664	-0.00036686822758053234	-0.00013357346648559354	-0.00074805285774135551	0.010490061829212725	0.010587191083480102	3.5640143290546034E-06	0.000369778916174187	0.15032265981725232	-0.00037993084303038633	0.010567243551556268	-0.82082266840490281	0.0012268822518278475	0.00035319269929422897	0.00010950508669560862	-0.00074805255897543368	-0.010540733069711889	0.010638227123809572	0.0055509137636495292	-0.1229306987859228	0.0098389751711117739	0.10144412710315662	0.95845870361607888
410	591	1.99	1.47	2022_09_22_19_16_31	0.49763288579382986	-0.0039846703031261111	0.00028605944635771291	-0.00016522090485340669	0.0015770318487392217	0.472126687579078	0.00084119518231782456	-0.004974680430380865	-0.00065782248728854325	0.00083338738313214645	0.49359718462909097	-0.0018864947182315795	-0.00013260245196356025	0.0051331183082947785	0.0023025471787707012	0.47574313045654221	1.4485784401604755	0.0025104591053170316	-1.4962860405464262	-0.00033392105914228768	0.011498068292075208	0.593149264336763	-1.228469188017489E-05	-0.0024826356054034929	-0.00037272693792107629	0.0043128523978034029	0.010658558938430032	0.011498074854638923	2.4905312880053632E-05	0	0	0	0	0	0	0	0	0	0	0	0.0034337169741764594	-0.1975916254277747	0.011305299878488386	0.21083077721404059	0.9560122412280514
411	590	1.99	1.47	2022_09_22_19_16_37	0.49765531884883563	-0.0061145139321929576	0.00015988098328444602	-0.00030980724611159887	0.00015467751373714068	0.47224234987661545	0.0012904087268870944	-0.0047147541053846418	-0.00070473013660646191	0.00021783760816691214	0.49443643299503715	-0.0027612350262241577	0.00016044725806611311	0.0052904360835276552	0.0036510976233782373	0.4747352272001249	1.4486438496458023	0.0061660853199644915	-1.527021828028982	-0.00018241693924682135	0.012458407164685756	0.50583070191948243	-0.0011169932906663349	-0.0061424694215355012	-0.00053914522958376518	0.0066086001821352661	0.010561170044733448	0.01250838051437863	6.1665197381430766E-05	0	0	0	0	0	0	0	0	0	0	0	0.0014498090035546495	-0.67736877183673727	0.012916577326177106	0.30203609559840039	0.9539438426947211
412	589	1.99	1.47	2022_09_22_19_16_40	0.49835886687946462	-0.0062210428601664038	0.00016088538092912357	0.00026882471065605194	-0.00043784557808183112	0.47474144193598361	0.00084894999566080033	-0.0057595012191872493	-0.000527544109326455	0.00053662521259867293	0.49449035555280574	-0.0042658582156985536	-0.00037401366581121391	0.0046535825826881025	0.004219074585931	0.47646777962066106	1.4434104011891717	0.006857103082654803	-1.5440857891362914	-0.00014104865314282683	0.013995395256993316	0.44854563025767719	-0.00033057223411848405	-0.0068473209702550643	-0.00036613961334338923	0.0087315287766113227	0.010937618279254373	0.01399929878249054	5.9432560928930511E-05	0	0	0	0	0	0	0	0	0	0	0	0.0013756630415557181	-1.1317730836482005	0.012604239763238817	0.36823284009988372	0.95607364749848378
413	588	1.99	1.47	2022_09_22_19_16_43	0.4979482793218617	-0.0084955438743507614	-2.5666331646577078E-05	-0.00023244295084261089	-0.001850513768328404	0.47331599326756107	0.0012472525794328029	-0.0050353160202561654	-0.0010776314547400563	0.00079209462906280979	0.49444481032977217	-0.0057734726958554071	-0.00038722250418764021	0.005197624453865398	0.0059289238270854349	0.47506126806485588	1.4468461194558211	0.010710194870433376	-1.5193742272663573	-0.00066601933372752273	0.016171314223136998	0.36455432442314523	-0.00047976976475641597	-0.010653604289512618	-0.0010995407246372194	0.012060057095045864	0.010773412948906531	0.016178429550812629	9.144827362286831E-05	0	0	0	0	0	0	0	0	0	0	0	0.0043004920201830032	-1.3071291735776494	0.015834240900022209	0.42551469707390105	0.95403737253962428
414	587	1.99	1.47	2022_09_22_19_16_46	0.49741512286238038	-0.0097121363798645978	0.00015942602711684179	-0.0005886906360978273	-0.003111864881071525	0.47263917804667177	0.000999953512415673	-0.005363668031788677	-0.00096562864273047871	0.0010685960024175807	0.49490707098653453	-0.0068432703813083827	-0.00018183951296866463	0.0049562596690590887	0.0083328482155447543	0.47469538137161937	1.4479965111246516	0.013243680020355014	-1.540797007737025	-0.000822655713259498	0.019051027547524416	0.30379265246460435	4.8900048687673626E-05	-0.013219849628567556	-0.00079412611064791155	0.01564144470849109	0.010875976188266977	0.019051090305578205	9.986834237401541E-05	0	0	0	0	0	0	0	0	0	0	0	0.0065503479295709764	-1.4203541673638134	0.019491575746970916	0.51710981452148486	0.95432438531418184
415	586	1.99	1.47	2022_09_22_19_16_50	0.49844175311427114	-0.01105009068349698	8.3912142777142084E-05	-0.00031582543175731094	-0.00482889075354382	0.47408185642760808	0.00054014875735159177	-0.00512678598016575	-0.00093361470483502393	0.00083240820327072521	0.49434210357449049	-0.0087277847617485988	-0.00032180922689199596	0.0015987921638256648	0.0074364822428555754	0.47550238864582456	1.4452352640508126	0.016354646345438789	-1.5449453907757436	-0.00069927794306763006	0.018099487322182778	0.20061037053063921	0.00026445676190828694	-0.016332792545937433	-0.00084518917157341334	0.016662115249147444	0.00706861773969871	0.018101419245594365	8.690496233398368E-05	0	0	0	0	0	0	0	0	0	0	0	0.0098673816104600121	-1.4753048349700493	0.015260369834522296	0.67951339424313872	0.9539778432983973
416	585	1.99	1.47	2022_09_22_19_16_53	0.50183536544968255	-0.013075002208024955	0.00015288459801312597	-0.00032826137752741031	-0.0064311436235933847	0.4762084503770595	0.00089926565275155084	-0.0049924468744182151	-0.0011307448866859189	0.00046419981708482996	0.49776610302070085	-0.0071756226463396628	-0.00028567993749361589	0.0039732886230469684	0.00833093589806354	0.47976516727693275	1.4317414423246939	0.019972625274392374	-1.5467213128817587	-0.00065673692923382226	0.018416796658665923	0.26676057228397432	-0.000477054422530662	-0.019949477228491747	-0.00096131090766010847	0.015857261005540982	0.0093661984053722488	0.018422974246540769	9.0178438351372185E-05	0	0	0	0	0	0	0	0	0	0	0	0.013011822440219176	-1.4837741322563931	0.018392336672154244	0.56288647964832494	0.95602103858708076
417	584	1.99	1.47	2022_09_22_19_16_56	0.50343020336393085	-0.015055352966776526	-2.416777574550729E-06	-0.00016817271270559445	-0.008512084114293739	0.47818645544314908	0.00072451400925064224	-0.0045790566346047886	-0.0012327687669663749	0.0014804520037035166	0.50077787780185645	-0.010445766647536381	-0.00044136737842958288	0.0044276597200751944	0.010525563977829654	0.481628543830977	1.4231169817995522	0.024048364697943574	-1.5456846881093795	-0.00063856741158335544	0.023296092191317591	0.20659619499120047	0.00075115571527976379	-0.024018041544523968	-0.0012072800051435564	0.02133557775856891	0.0093541986879918347	0.023308199121660298	5.7486187559440016E-05	0	0	0	0	0	0	0	0	0	0	0	0.017084571265714277	-1.4988834604149386	0.022682224903915062	0.58630468651164	0.95669377922247267
418	583	1.99	1.47	2022_09_22_19_17_00	0.50067330963409939	-0.016238857903297547	0.00020778024796118183	-0.00018215646457700051	-0.010046642638121207	0.47655784327597911	0.0016980686867251991	-0.004734449327467187	-0.0011194357840219325	0.00060411645063581016	0.49838843562891649	-0.010019228021583124	-0.00067393459507930989	0.0050606093225278575	0.010015383799449365	0.47768525482647961	1.4341543463104758	0.026923562211994653	-1.5544310360469684	-0.00088891214572640626	0.022923400533222872	0.23132630963160078	-0.0011399406725467326	-0.026909142014943419	-0.00088106651437520282	0.020513502889112675	0.010231250716551156	0.022951726661484293	1.1098536865670575E-05	0	0	0	0	0	0	0	0	0	0	0	0.0201904435406303	-1.5153132500822673	0.022412428409459895	0.551465383006703	0.95408571943964848
419	582	1.99	1.47	2022_09_22_19_17_03	0.50090355611205972	-0.018898418598128203	9.07721549136711E-05	0.00023828302306057355	-0.012326218722986473	0.47538538185167151	0.0013814838604039089	-0.00508603744177425	-0.0010866931402052076	0.00089327922939634141	0.49905148833508961	-0.011644208223378102	-0.000260820312961894	0.0055066152680665371	0.011912085582691299	0.47966242220463168	1.4324862081673166	0.032015138014971072	-1.5557858637825914	-3.8351925773290465E-05	0.026472391252242988	0.2154222081618638	-0.00051982700053491526	-0.032000712180863949	-0.00096097972671199791	0.024053169769738841	0.011055881811956592	0.026477494570338714	-2.9724323250425083E-05	0	0	0	0	0	0	0	0	0	0	0	0.024703414242441504	-1.5268294451575006	0.0261992239533116	0.56889228810523063	0.95759436392846031
420	581	1.99	1.47	2022_09_22_19_17_06	0.50381506403533183	-0.020217197217654567	-0.00020667257787491535	0.00023528046612081877	-0.013682641088501544	0.47939571800757413	0.001267346180641295	-0.0050741982216178025	-0.00089579198529837365	0.0007476731186875405	0.50095015687767608	-0.011571456236880504	-0.00070745536510976215	0.0054545808293272541	0.011818319919410607	0.47930096339598405	1.4239559246876956	0.034517925108573058	-1.5553079512137507	-0.00050126336500909473	0.02623802842628381	0.21506933370791512	-0.00054273199005151632	-0.034501365438009343	-0.0010690821829928104	0.023847952223311007	0.01094117500331445	0.026243641014758273	-8.0034457650153329E-05	0	0	0	0	0	0	0	0	0	0	0	0.027216203164393053	-1.5381083608159263	0.025835553777974783	0.56919526489110861	0.95134305742468106
421	580	1.99	1.47	2022_09_22_19_17_09	0.50512702677574484	-0.022270140010543945	-0.00032357905414808142	-0.00050163525819341994	-0.016063346230467509	0.4804083153697235	0.00057619175577871325	-0.0042360092620540545	-0.0013630377914173265	0.0012008348565322612	0.50140088475786715	-0.012370326571752242	-0.000657421194430737	0.0053566617133287081	0.011187592052265934	0.48111302165103675	1.4194383863488533	0.038955677273136716	-1.5497011423381562	-0.0011730967163065035	0.025951192003141482	0.19677157494651384	0.0006303466464098698	-0.038921011332651329	-0.0016430668435602302	0.023967384077943236	0.0099513248788423922	0.025958846339515063	-0.00019598067514223788	0	0	0	0	0	0	0	0	0	0	0	0.031914887144299395	-1.5284707597293363	0.024555946018276507	0.56212450011973714	0.95245947286172572
422	579	1.99	1.47	2022_09_22_19_17_13	0.50440753744273059	-0.023793304802757355	-0.00034897331158120342	-8.3305636950429831E-06	-0.018113730113486347	0.47979229731318662	0.00022410329656477991	-0.005304117849854106	-0.0012718426275341933	0.00089039189813609765	0.50049389772176567	-0.012315384447089232	-0.00075521501732685983	0.0048644181375925768	0.011889265193416933	0.47951427756743853	1.42348918423119	0.04264580837063156	-1.552063549309787	-0.00080561937720831952	0.026858145386130822	0.20227439164721714	0.0006519266540387903	-0.042615881597277139	-0.0015973751192141135	0.024690158346570703	0.010571473615528034	0.026866056315447313	-0.00032993895748578158	0	0	0	0	0	0	0	0	0	0	0	0.035999315294210986	-1.5357467069889226	0.025467307193246604	0.59121618669881371	0.95064851726542965
423	578	1.99	1.47	2022_09_22_19_17_16	0.504527182204145	-0.02626431183760879	-0.00018689929484374797	-0.00026703313851997827	-0.019879639711128504	0.47987833789119544	0.00053507080172075132	-0.0054655985937746626	-0.0012113774282746694	0.00055473647488697773	0.50031080790060989	-0.011508189755303428	-0.00066659813008532328	0.0048779346208445689	0.011511735115712874	0.48110347762574074	1.4220258442314657	0.046938239621320023	-1.5562276877359234	-0.0009846700286794362	0.025792287471374336	0.21481758060826514	-1.6157448773346326E-05	-0.046918316194685117	-0.0013674590319293517	0.023448227122272645	0.010743497467227837	0.025792292532250103	-0.00038473641246971214	0	0	0	0	0	0	0	0	0	0	0	0.0394756005436259	-1.5403661621320715	0.02478076868421461	0.58499846538949341	0.953572958198065
424	577	1.99	1.47	2022_09_22_19_17_19	0.50548531363068183	-0.027762642401846213	-0.00038872479993907024	-0.00031709107182158365	-0.021569152669152613	0.48058870297123674	0.00079943253036141233	-0.0047734764336227926	-0.0012893392746374426	0.0021609429402739168	0.50185520511023263	-0.011799625930739532	-0.0010715409657271857	0.0045118766761626933	0.011856294477341144	0.48179723843763306	1.418232105551501	0.050106395574506718	-1.5548067898981608	-0.0014339849097015881	0.025877047950275081	0.18991203762853173	0.0013548745257009158	-0.050080776825565256	-0.0016020830243381897	0.024032787515824057	0.0095940989592606871	0.02591249304102616	-0.00050367172602483793	0	0	0	0	0	0	0	0	0	0	0	0.042746355117316365	-1.5409433499327483	0.025096217910587294	0.603585734755858	0.95313795563533266
425	576	1.99	1.47	2022_09_22_19_17_23	0.50551162235334779	-0.030171574257769528	-0.00012417668306275543	-0.00037015144929430184	-0.023337228535060105	0.48003942610030026	0.000752345283571673	-0.0040611387118833237	-0.0018949027100352575	0.0013222785317883235	0.50194073439711029	-0.01003832797072178	-0.00088653028799090636	0.0054219522286563073	0.011961213838672455	0.48268142170317124	1.418032699812644	0.054391354651267626	-1.5528492531037745	-0.0012471928737696893	0.024394541344615283	0.20705046756355974	0.00053129394812277849	-0.054356319779343965	-0.001951912099883899	0.022332676764386047	0.0098155588710778941	0.024400326241127521	-0.0005786449445150557	0	0	0	0	0	0	0	0	0	0	0	0.0463174948128955	-1.5302869146963243	0.025979056442143825	0.572603043597816	0.95483743668663179
426	575	1.99	1.47	2022_09_22_19_17_28	0.50729372445996956	-0.031372794415162678	-0.00043301801364821582	-0.00040043820316989305	-0.025456793871503645	0.48227356042108926	0.00057831902925276285	-0.0049102647079606841	-0.00224879543033585	0.00083138939167239458	0.5027369540620451	-0.010347274937853854	-0.001136915212999183	0.0044766376771301908	0.0093055317497048561	0.48357828759314314	1.41246360585915	0.057563810445054188	-1.5480099477740086	-0.0015782940777326064	0.022149936442753711	0.22634787787212124	0.00019697159035373161	-0.057504044333908613	-0.0026224336403429943	0.019918801500070946	0.00968819029637632	0.022150812224959956	-0.00081164092789932463	0	0	0	0	0	0	0	0	0	0	0	0.050376983510926787	-1.5267418173117591	0.020355732900216469	0.56120242596065983	0.95325107383878582
427	574	1.99	1.47	2022_09_22_19_17_31	0.50938439848612549	-0.0333010965184023	-0.000541454742090669	-0.00031731808588704658	-0.026648229764788582	0.48481207400025278	0.00099615488979408234	-0.0049908640830538809	-0.0022706522209787151	0.0013650942318177187	0.50511319802228827	-0.0084821819187661	-0.0010849560515576685	0.0047504816117203905	0.0093283795839043376	0.48555312421901031	1.403587410427783	0.060443714076456719	-1.5483890236848998	-0.0014354267933969569	0.020562645141158922	0.25394536222113012	0.00030477942475845175	-0.060383028199746253	-0.0027078546462284813	0.01796706903539071	0.010000340268147428	0.020564903736681645	-0.00084700292110979545	0	0	0	0	0	0	0	0	0	0	0	0.052504148483973938	-1.528294803703119	0.020550925530694448	0.549887881838321	0.9532155395062335
428	573	1.99	1.47	2022_09_22_19_17_35	0.50842820935300859	-0.034939180215497329	-0.00041076885682434053	-0.00085526683199050615	-0.028083022544829837	0.48327198737509214	0.00081737524409816742	-0.0054489292735003438	-0.0022456907165952374	0.0010921113081643695	0.5036610875690033	-0.008130983626877553	-0.0010049573548772909	0.0048345152720588661	0.0079508113251357624	0.48462657946104126	1.4087350804167811	0.063696603475638713	-1.5506482216787407	-0.0019177804181685207	0.019419636350967686	0.28903589968141191	0.00020644157233521017	-0.063644895692470144	-0.0025660371445763706	0.016264291004685537	0.010611084493053981	0.019420733614532015	-0.00094923453148912026	0	0	0	0	0	0	0	0	0	0	0	0.055411302015159342	-1.5308981597858802	0.018302021519485897	0.51223823987340389	0.95318585897848651
429	572	1.99	1.47	2022_09_22_19_17_38	0.50873993743592871	-0.03664637612180123	-0.00042943762817904325	-0.00072464868316374491	-0.029487166673096341	0.48338511688358526	0.0010673975532471851	-0.0056999440550744426	-0.0024631363187362287	0.0015310352179883479	0.50388857206034154	-0.0084570002077354323	-0.0012155741177539937	0.0054714739417233279	0.0061384900098185218	0.48654445434759452	1.4063307115118622	0.066825659919199462	-1.5500065415428954	-0.0019898378102323651	0.018677008985700912	0.33136680195354934	0.00040315189838832882	-0.066767902113150646	-0.0027777816770284537	0.014723333902581482	0.011491479602081158	0.018681359589310591	-0.0010505100012684419	0	0	0	0	0	0	0	0	0	0	0	0.058163044828183956	-1.5291268231943946	0.016163507412289332	0.42139355652444294	0.95637165188917472
430	571	1.99	1.47	2022_09_22_19_17_41	0.5121582325931634	-0.037227043210521726	-0.00028578943804470559	-0.0006694066519926234	-0.030864345367207311	0.48808118772903897	0.00035355313266205131	-0.00460211353179781	-0.0017480256539806275	0.0010059708250362231	0.504968496543168	-0.0059372987267772518	-0.0014162620398338187	0.0054857141865047258	0.0072442099348960388	0.48804860552918727	1.3956645193441779	0.068220678458695783	-1.5564363455936121	-0.0020799860352250328	0.016802247221104519	0.330237088177904	0.00060059313674260808	-0.068192544948601552	-0.0019590259818887492	0.013268758442340344	0.010308033812417204	0.016812977838414494	-0.0012408903125276176	0	0	0	0	0	0	0	0	0	0	0	0.060359873471868344	-1.5425086662672076	0.017742356082226629	0.461334082534517	0.95292543294304954
431	570	1.99	1.47	2022_09_22_19_17_45	0.51443305206834611	-0.039158043181677642	-0.0003906738088730655	-0.000492426824239656	-0.032182049304086885	0.49086865918275607	0.0007367350165833654	-0.0049595407607137942	-0.0011791476081988446	0.00066470448128319419	0.503299616333594	-0.0055815975901015837	-0.0011657503021998382	0.0044761174400463509	0.0062023160842108842	0.49176623286324644	1.3886839633838246	0.071111433875059041	-1.5602772118105004	-0.0016962385864402849	0.015226988706886813	0.34022457809986106	-0.00011224678408117931	-0.07109569724201964	-0.0014959483406776263	0.011835789311177208	0.0095799413600022587	0.015227402418672566	-0.0013034673412093253	0	0	0	0	0	0	0	0	0	0	0	0.0626002622975444	-1.5524845598901287	0.014868433789391204	0.47283227503241054	0.95593825257929144
432	569	1.99	1.47	2022_09_22_19_17_48	0.51350412151902824	-0.040677838717950589	-0.00059799381232985638	-0.0006291015574857639	-0.033131330783109342	0.48954698051548362	0.00075034066985848135	-0.0045461002905022446	-0.00064213717501527949	0.0012534908364376185	0.5033400314059705	-0.0056935638558104429	-0.0014162591905148888	0.0044421036744776623	0.0058181968158845911	0.49246267185988313	1.390383041612179	0.073740194040680468	-1.5629855418163867	-0.0020748748918543473	0.014717163063467565	0.33418185497164488	0.00049961213654453878	-0.073731196686752876	-0.0011518907485383242	0.011550570123363134	0.009120264166238002	0.014725640934223426	-0.0013467647144498505	0	0	0	0	0	0	0	0	0	0	0	0.064532204559130391	-1.5611067554329321	0.014255170384858285	0.45936039191043038	0.95902379595922016
433	568	1.99	1.47	2022_09_22_19_17_53	0.51337160617622468	-0.042018624409766434	-0.00050325840932131385	-0.00072092301461439145	-0.034281185344886229	0.48909744734244504	0.0014991974910789692	-0.004745325816998755	-0.00082512342496624056	0.0001686629912535885	0.50237677656583213	-0.0020660870691804993	-0.0013923572552803339	0.0046059110336215351	0.0032990226804958324	0.49427661972880144	1.3903281477510445	0.076282792391445559	-1.5626620640081315	-0.0021414288810936953	0.010906620727203836	0.52770786915768531	-0.0013684924760273575	-0.076272697924347876	-0.0012409538176589038	0.0053755029320519268	0.0094899074766076341	0.010992140253108846	-0.0014464920036957056	0	0	0	0	0	0	0	0	0	0	0	0.066795891236772931	-1.5587640103450917	0.011035878715860171	0.31077726801344052	0.9628047476375845
434	567	1.99	1.47	2022_09_22_19_17_57	0.5165275106248397	-0.043110540017738688	-0.00078479924888803408	-0.0004989870960372167	-0.035358118102153183	0.492436917243719	0.0011697929420566998	-0.0055807499235527771	-0.00062782685880483438	0.0011719945762968731	0.50425174510772752	-0.0014266403676771102	-0.0015084843299436454	0.0053391089855551683	0.0019657406360397544	0.49642069420394769	1.3799580197560306	0.077954214530651017	-1.5624815055985066	-0.0020374587060427362	0.011519768759345891	0.63665253898895524	-6.6508897623713918E-07	-0.077943435854686632	-0.0012962909615950673	0.00337670431268626	0.011013761403511863	0.011519768778545207	-0.0015465026400437332	0	0	0	0	0	0	0	0	0	0	0	0.068464294455467367	-1.5619191449228089	0.011014869977139588	0.17638803195125774	0.96107309677161445
435	566	1.99	1.47	2022_09_22_19_18_00	0.5182194256758953	-0.043436043141836161	-0.00070003141635844657	-0.00057902490082014507	-0.036379554477262148	0.49418886446805355	0.00085476891268491506	-0.0061055362929245752	-0.00092337756129950716	0.0013016339035290805	0.50733366633253874	-0.0014846617763263437	-0.0014401856694475511	0.0053973325298391096	0.0022272641730753987	0.49822643719678111	1.3717672972812889	0.079029956256626135	-1.5612844533711174	-0.0020579820933539191	0.012140214427151049	0.631464846854477	0.00042703098833313561	-0.079015656100984835	-0.0015033551992587827	0.0036788038566903276	0.011569408304714932	0.012147722494451512	-0.0017213580322383596	0	0	0	0	0	0	0	0	0	0	0	0.0702236721876291	-1.5581081649872453	0.011267094596852682	0.19568622636679986	0.96141983976567835
436	565	1.99	1.47	2022_09_22_19_18_03	0.51774418184703219	-0.044446266961716517	-0.0008180263134258453	-0.000993151783357315	-0.037128062876341593	0.49280162649494758	0.0012168252219450018	-0.0055707536552313816	-0.00070949171535411321	0.00095366959824616277	0.50571616179211554	0.0010376706939858773	-0.0013574168490434605	0.0055268771828935566	-0.00068828406248731735	0.49792496135776482	1.3756901980820111	0.080923834782260326	-1.5620982495562794	-0.0023612638990165935	0.011337261755442476	0.86206998612799224	-0.00026705330931949391	-0.0809115902551336	-0.0014076925274843321	-0.0017316918038690243	0.011204229005506423	0.01134040658801249	-0.0017720293328073659	0	0	0	0	0	0	0	0	0	0	0	0.071724304219472346	-1.561242833848949	0.010757377617273604	-0.0619480633470459	0.96172005174724884
437	564	1.99	1.47	2022_09_22_19_18_08	0.51917599882842858	-0.04504160123592401	-0.00052714953040814154	-0.00093652676059782542	-0.037927247461535078	0.49620157154897548	0.0017005557881627094	-0.0050385398353674392	-0.00073104186893338129	0.0014222594493538861	0.50602388543491073	0.0021560653423776631	-0.0014525292590470028	0.0053904863990758122	-0.0020718409400302287	0.49959555553620011	1.3689775657915495	0.0819128228694887	-1.5640650387870863	-0.0023730009931008387	0.011291498850086295	0.97692147115724892	-0.00029180964508694293	-0.081905400002561413	-0.0011027242940299083	-0.0042201754251282204	0.010473207038087424	0.011295268883495687	-0.001898187167727536	0	0	0	0	0	0	0	0	0	0	0	0.0730663440774455	-1.5611600968299191	0.011123269401461942	-0.18347191937539778	0.96228553835999031
438	563	1.99	1.47	2022_09_22_19_18_12	0.52109047288322874	-0.045435218890735284	-0.00075098828082074563	-0.000575330512409932	-0.038002395560565984	0.49817629592643747	0.0013200565805349921	-0.0057329186404535652	-0.00033848804639299905	0.00091753809173777024	0.50733959821630181	0.0040560128512909105	-0.0014683773805478292	0.0057933541519499107	-0.0037133362225896648	0.50017690329967912	1.3632456292630275	0.082062733488473261	-1.5648948470661146	-0.0020436003021998975	0.013882589556337664	1.0804255458664493	-0.00039018171188657223	-0.082057017481205	-0.0009685606276362091	-0.0077243634615380245	0.011535185386624347	0.013888071664490586	-0.0018614413546336765	0	0	0	0	0	0	0	0	0	0	0	0.072931486887609351	-1.5663429352321814	0.013205510562053924	-0.28499867879288193	0.95986576099188026
439	562	1.99	1.47	2022_09_22_19_18_17	0.51929510642820664	-0.045663717774596352	-0.00081585063555384655	-0.00059234088135386533	-0.038813838544806821	0.49598858820851555	0.001775850686207367	-0.0044854011044156055	-0.000703515293359071	0.0010685264419521435	0.5046245526909402	0.0054338944520738921	-0.0015425633329500235	0.0055077895493894314	-0.0045159325839334618	0.49990270408502047	1.3702443825934043	0.083422517085429915	-1.5626165969652732	-0.0020899257922533444	0.014102695758060254	1.1754582021787472	-0.00071800878244001232	-0.0834113540701745	-0.0013646864287562741	-0.0099193394836902	0.010024606319038933	0.014120961874322572	-0.0020297366211431277	0	0	0	0	0	0	0	0	0	0	0	0.074755593263204648	-1.5617346326523314	0.013715624986802616	-0.34338413408777074	0.96265629677011566
440	561	1.99	1.47	2022_09_22_19_18_21	0.52402451133552852	-0.046838905685821643	-0.00082547228940294014	-0.00072228993258174445	-0.039824229235160893	0.50009391452289476	0.0017232616153724518	-0.0053442605111785222	-0.00071865667384859349	0.0012819827461014784	0.510893362241228	0.0070604899491240889	-0.0014839600534404937	0.0052855933156528917	-0.0067068208515940267	0.50450299275510313	1.3509070351486809	0.084849405374518669	-1.5627352614875174	-0.0021880272785862829	0.01721340321438769	1.2396055200312048	-0.00043883498481352211	-0.08483837845331707	-0.0013678939363645046	-0.013573281136440206	0.010586183892803341	0.017218996090509711	-0.0020943512796418734	0	0	0	0	0	0	0	0	0	0	0	0.07600925564042367	-1.5617744487418943	0.016295533356806304	-0.45167926007954956	0.96274693614870632
441	560	1.99	1.47	2022_09_22_19_18_24	0.52711146646286733	-0.047362335269057018	-0.00054986757350555739	-0.00089975238712076066	-0.039765349340467618	0.50323943160395523	0.0020367872104128733	-0.0059887182022724215	-0.00047832127757770727	0.001045100860176542	0.51385142606932832	0.0089482635768690921	-0.0017269222523323869	0.0058116605218850913	-0.00803731182903871	0.50648155268189488	1.339924031061593	0.08478175863367364	-1.5657422672750483	-0.0025972095446004069	0.020357184456590703	1.2648138733117029	-0.00098049347878933742	-0.0847774274218592	-0.000856969515146116	-0.016662779009639667	0.011694731919782077	0.020380783264183116	-0.002005351752387914	0	0	0	0	0	0	0	0	0	0	0	0.075445571825090874	-1.5647823193922079	0.018816429378353761	-0.47237221355012282	0.96086233160623957
442	559	1.99	1.47	2022_09_22_19_18_27	0.52554460992330065	-0.046941883190150038	-0.00064331706849793445	-0.00088363883847986048	-0.039475655127365651	0.50197854206325987	0.0014940673076333851	-0.0050706220266534749	-0.00059437968278686787	0.000751202759874112	0.51285857754683106	0.0094422559568449974	-0.0013778178294138938	0.00559229735510257	-0.007407464079660208	0.50647203025336562	1.3436185122471096	0.084320350922154466	-1.5642829182788554	-0.0022119591749565275	0.019638472869072998	1.2861018971777545	-0.00074983119547398971	-0.0843131965274764	-0.0010983947170380337	-0.016540122965589245	0.010587442982727392	0.019652782587995576	-0.0019956020769566762	0	0	0	0	0	0	0	0	0	0	0	0.075122318593294046	-1.5632684622179023	0.017660529548526406	-0.46206597812908173	0.96370892344853742
443	558	1.99	1.47	2022_09_22_19_18_31	0.52782406933434478	-0.046931828798023538	-0.00081758112265797195	-0.00063110020262143341	-0.039915911177018766	0.50377950889382961	0.0013783843943072003	-0.0056716549004171123	-0.0010648524466336472	0.0010786818434161444	0.51921036783092434	0.0111960149705824	-0.0015251411854662095	0.0057888901041336926	-0.0096528556630671274	0.50492700729832063	1.3349684650692573	0.084417465822637844	-1.560745718478247	-0.0021277776992326713	0.023325463556373667	1.3163044753567621	-0.00031834394600245694	-0.0844004115822741	-0.0016967794962692065	-0.02036873222735993	0.0113662657706841	0.02332763582079574	-0.0020781365322114073	0	0	0	0	0	0	0	0	0	0	0	0.075650419740613026	-1.5574607932884685	0.02132455821079203	-0.51529595755802871	0.95661989786691548
444	557	1.99	1.47	2022_09_22_19_18_36	0.52931314798858708	-0.046275004607305686	-0.00074059534538051188	-0.0007538471265628343	-0.039121143822221795	0.5062435935966092	0.0019934093894181052	-0.0057065125816712836	-0.00176812984085144	0.0011980035065797495	0.52145775276358541	0.012878868324227069	-0.0015478377752327075	0.0064292545634717108	-0.011934008802720456	0.502548870107771	1.3310830007367245	0.082691511251361677	-1.5571261906103378	-0.0022592181595784259	0.027075889774637141	1.3401559363422644	-0.000837392259796126	-0.082660607617182927	-0.0022605267952834057	-0.024246003402368613	0.012051353704071172	0.027088835945552673	-0.0019724777472054306	0	0	0	0	0	0	0	0	0	0	0	0.073984710233076373	-1.548213559264793	0.025609903440539681	-0.5383219371925051	0.94943583400011611
445	556	1.99	1.47	2022_09_22_19_18_39	0.53399247179526843	-0.047075556541325787	-0.00087941195845660475	-0.000778303370692714	-0.039124965881012434	0.50951902129120841	0.0017508949212134708	-0.0051823680606347695	-0.0013916093994160515	0.00072417488933931439	0.52637595138085547	0.014259543438877205	-0.001197484189574516	0.0064009066693845431	-0.014206465587142378	0.50896417116593973	1.3123488343961332	0.082829224670721263	-1.5584353977458487	-0.0019000139884737801	0.029772627554469137	1.3742712697677753	-0.0010368868374203634	-0.082803914580112464	-0.0020474837636128744	-0.027502320047932519	0.01140314620963109	0.029790677834026377	-0.0018405007087331927	0	0	0	0	0	0	0	0	0	0	0	0.073315091002706334	-1.5530196595329369	0.029179979140285112	-0.57373718576578592	0.9531298624020218
446	555	1.99	1.47	2022_09_22_19_18_43	0.53246115679894446	-0.045607194084035088	-0.00079866858276397314	-0.00067210514613057638	-0.038687121574466937	0.50876524955469249	0.0020453052751140993	-0.0064323511607800778	-0.0015765923566129741	0.00091870091058399617	0.52466247607134442	0.015197503240966862	-0.0011375464219240356	0.0060920129401662183	-0.012379238726775052	0.50546272858050523	1.3194898896743488	0.081171180545917335	-1.5576551808649861	-0.0018096778132400851	0.029508053063580945	1.3541960172272434	-0.0011410626331029394	-0.081143147303368579	-0.0021331190594382418	-0.026782301298470382	0.012386829003464142	0.029530107001766396	-0.0019121704193626179	0	0	0	0	0	0	0	0	0	0	0	0.072717479388272985	-1.5504314045365573	0.025911814905513458	-0.55673816988646019	0.94929502767723251
447	554	1.99	1.47	2022_09_22_19_18_46	0.52949217231955126	-0.0456933118960998	-0.00058862181791813058	-0.00070342455974747138	-0.038097837639739729	0.50502210191940755	0.0015894910937568835	-0.0058015647236037216	-0.0012679782689484316	0.001045735591151991	0.52145027381814346	0.017437570342834822	-0.0013742877161623207	0.0054714316668723652	-0.014108630258762949	0.50503736638708341	1.3293692091190994	0.081202898800129084	-1.5605681048635585	-0.0020743270127314591	0.032709865310450059	1.3962788442023018	-0.00057508328191067286	-0.081185909062608211	-0.0016610066893048099	-0.030737564570723956	0.011186483490729319	0.032714920287369144	-0.0017887466351957349	0	0	0	0	0	0	0	0	0	0	0	0.071991493584392385	-1.5541613879417668	0.028579111710825687	-0.600422385002896	0.95381460348065494
448	553	1.99	1.47	2022_09_22_19_18_49	0.53624719457436942	-0.045103474416575869	-0.00057990840974550236	-0.00052631375829471254	-0.037506679183585016	0.51270464581061448	0.0022066843528295893	-0.0058432548986062831	-0.0014630053483707223	0.00030329760906196358	0.52946247766873134	0.0180054459268373	-0.0013351784256875059	0.0053412799973171134	-0.015685233469701836	0.51118035329791345	1.3015788484689481	0.07895008761001053	-1.5593034921820494	-0.0018523862883157447	0.034177444453300308	1.4078120799746992	-0.0018722380951633672	-0.078929232244549008	-0.0018145608048184109	-0.032377695550644688	0.010944521012277851	0.034228686577831305	-0.0016912177216587103	0	0	0	0	0	0	0	0	0	0	0	0.0699960803488075	-1.55130294501902	0.030899417669103816	-0.6212917667133564	0.95325506309389263
449	552	1.99	1.47	2022_09_22_19_18_53	0.54201003470056819	-0.045467515036452737	-0.00029639785280659878	-0.00040999499509917397	-0.036829781099721362	0.517088213940162	0.0011195114826719381	-0.0061838430481991067	-0.0012225935310623145	0.00056065433846867318	0.53643164162298229	0.017521979317348672	-0.0014878721654431085	0.0063201357540572248	-0.018194440540147985	0.51557816270084356	1.280997418958965	0.0778875545978325	-1.5621854136301245	-0.0018574829264041642	0.036043337550093986	1.3995330084205804	-0.00056765787414843328	-0.077876004497689583	-0.0013412996332549875	-0.033949546063539018	0.012105804551109257	0.036047807384251514	-0.0014752100310354347	0	0	0	0	0	0	0	0	0	0	0	0.067987796590113517	-1.5542045265164395	0.035536034654490227	-0.61823484957970576	0.9512336113586406
450	551	1.99	1.47	2022_09_22_19_18_58	0.53528985106780713	-0.043451531838695587	-0.00046502851993867592	-0.001115082379123195	-0.035648516871703971	0.511099060885522	0.0022112902345049934	-0.0056500126187613332	-0.0013423153119697523	0.00046564409399817321	0.52932262725862655	0.019962904541391092	-0.0013980999401368519	0.0053974543145847457	-0.01773550674709615	0.50894854021100588	1.3059804667426735	0.075763357782492879	-1.5602360350050921	-0.0024753145493557546	0.037901943463438045	1.4253030633639388	-0.0017231165374623578	-0.07574646018728512	-0.0016000473661907549	-0.036308595400745672	0.010873969759503846	0.037941091825451335	-0.0014726389393998475	0	0	0	0	0	0	0	0	0	0	0	0.066643856096772217	-1.5519781321785635	0.034632877021363528	-0.6376857075951311	0.95079056551463648
451	550	1.99	1.47	2022_09_22_19_19_01	0.533198304923471	-0.043080718885987419	-0.00010586267217355203	-0.00068067233265883321	-0.034472234454995976	0.50810286598012555	0.0020766882743648188	-0.0061806555010138131	-0.0012419344718122905	0.00072409425586380258	0.5279179881452517	0.019156501206248389	-0.0010432673285583353	0.0064158322091075436	-0.019687087256010254	0.5086180766982864	1.3123755498936105	0.074633295672558025	-1.5629416818309643	-0.0017215648556776731	0.039484400832376344	1.4105972728833087	-0.0013526786807964582	-0.0746240867927911	-0.0011723878579415377	-0.037475044074749608	0.012435392261096379	0.03950756444916901	-0.0012784665957931937	0	0	0	0	0	0	0	0	0	0	0	0.06469375188849906	-1.5527905667115007	0.03883384773051559	-0.627879663337399	0.95390040066104009
452	549	1.99	1.47	2022_09_22_19_19_05	0.540253324773523	-0.041832660749748812	-6.7620987257670072E-05	-0.00085630447852517652	-0.034182946280303356	0.51557883200378118	0.0012442335874803306	-0.0057851795748947114	-0.0013462105760024942	0.000686532498027242	0.53624587187670536	0.020069762001718398	-0.0010813617582721871	0.0060494600260616793	-0.017818418817602918	0.51466911428819873	1.2846504778682286	0.072140123803665551	-1.5621197054369913	-0.0018925137776426913	0.03784566989995182	1.416144965456811	-0.00059419053563337357	-0.072129262116966936	-0.0012518022487877656	-0.036049743328443684	0.011520014588942563	0.037850334114360937	-0.0013114484651903986	0	0	0	0	0	0	0	0	0	0	0	0.063321118119338743	-1.5511152374480279	0.0348305729772927	-0.62175035069070228	0.95264404805643865
453	548	1.99	1.47	2022_09_22_19_19_08	0.5451492087147779	-0.041912656956188211	-6.6698863791302758E-05	-0.0005971481208615027	-0.033025399035943634	0.52098833459596117	0.0019532362753798514	-0.0057463964469244566	-0.0010192467370002281	0.00069694875767733317	0.54059683371855394	0.020461146152805098	-0.0011590863415121835	0.0061848282260878445	-0.020392899089688266	0.51764671130519579	1.2677682208235759	0.070419900299696248	-1.5643366641253267	-0.0017059177007782524	0.04028731033938656	1.4257715592354283	-0.0012271170423360726	-0.070414023525022143	-0.00090975229419277257	-0.038604497689476075	0.011522158327556513	0.040305994474986409	-0.001078012910436317	0	0	0	0	0	0	0	0	0	0	0	0.060609321303257385	-1.5553699679534752	0.039090488002216317	-0.63816497357005442	0.94955051393283518
454	547	1.99	1.47	2022_09_22_19_19_11	0.54009436317754167	-0.039935757486996244	-2.2652332743956984E-05	-0.00042276067589188949	-0.03178987814040489	0.51574628318687477	0.0011543994294772556	-0.006045593424884573	-0.0012203177074740438	0.000713339421658142	0.53628604214647468	0.02041663608833753	-0.0013002956220311576	0.0060791320760321616	-0.017127959078222597	0.51343778656635108	1.2855151741214677	0.068057226462508613	-1.5628107792356634	-0.0017005626598678549	0.037657970665939074	1.4115752154013137	-0.00047987712400473332	-0.0680485467685686	-0.0010869022288663454	-0.03576468948232242	0.011790239221906564	0.03766102808913839	-0.0010526600858629892	0	0	0	0	0	0	0	0	0	0	0	0.058903209973153278	-1.5516122514845576	0.033651129815382021	-0.61487059559567292	0.95064459392917611
455	546	1.99	1.47	2022_09_22_19_19_16	0.53789458674793411	-0.03825427938464878	4.38025499685171E-06	-0.00066194516359000053	-0.030545857477300719	0.51505585382392927	0.0015078956920338265	-0.0056441436730995985	-0.0007446579650054883	0.00044159974971725956	0.53248579566474374	0.019225152474464057	-0.0013247114289836283	0.0062628410942656663	-0.018799896424512106	0.513211127981257	1.2918077085855206	0.065445087748464567	-1.5660158499646457	-0.0019284308660327684	0.038164698117849713	1.4164295715734647	-0.0010562575456347042	-0.06544209654347255	-0.00062570791831737774	-0.036360239116858262	0.01159643021759247	0.038179311969040404	-0.0009974093422447925	0	0	0	0	0	0	0	0	0	0	0	0.056804685625274048	-1.5586095597304435	0.036839248443371636	-0.62461363533998915	0.95411097383241716
456	545	1.99	1.47	2022_09_22_19_19_22	0.54040120508803	-0.0369899816320404	-0.00029576845251678594	-0.00051470018345016466	-0.029655718757364776	0.51682486676472672	0.0014739018228655746	-0.0059301186250988423	-0.00095790023346842572	0.0006058531206530166	0.5354034604791944	0.020420678080342675	-0.0012183323005161614	0.0055974297137632162	-0.019074971668847637	0.51614294813706652	1.2820043581639642	0.063141255586833325	-1.5621077475352716	-0.0017022260166280243	0.039183501834784175	1.4261404889652705	-0.00084909802045649864	-0.063131722581953487	-0.0010971603880354122	-0.03755505416439963	0.011178762129392714	0.039192700640360033	-0.000940069734149647	0	0	0	0	0	0	0	0	0	0	0	0.054905845629203406	-1.5546515940901788	0.036786149933766166	-0.64268265679531023	0.95511065348751045
457	544	1.99	1.47	2022_09_22_19_19_25	0.53940605933689789	-0.036176206683312485	-0.00029822357067964283	-0.00020561606353829934	-0.028969110926029832	0.51536755193898154	0.0010749795089113837	-0.0055361554110012973	-0.000805729162783624	0.00062068475247699189	0.53302407510490535	0.020823900390323939	-0.0012176369417480461	0.006281990691557506	-0.01955179293983255	0.51406213887359209	1.2884629820561309	0.061860079026859659	-1.5629627645107813	-0.0013780772259501595	0.0402271332055327	1.426032742636465	-0.00047164811680134862	-0.06185248713201022	-0.00096912991586923093	-0.038552838715351659	0.011484810530598834	0.040229898059549615	-0.00089420647270597011	0	0	0	0	0	0	0	0	0	0	0	0.053726340829322712	-1.5568932164326768	0.038071897617683564	-0.62995729998159267	0.95301513576903163
458	543	1.99	1.47	2022_09_22_19_19_28	0.53367031985986435	-0.035286259432848036	-5.98263739764327E-06	-0.00030128124487642337	-0.027460232511150061	0.50920190131187	0.001817946135821275	-0.0058415684702288863	-0.00082660806576724229	0.00019388037870508233	0.52714599389017858	0.021183075211521324	-0.00075265997439261686	0.0059065938385003723	-0.020125846563992564	0.5119611152596647	1.3072669417296154	0.0602526422455357	-1.5648057573904588	-0.0010661822482311435	0.041384880334392332	1.4295751607120137	-0.0016009769475461679	-0.060248317733547475	-0.0007218779994031722	-0.039745112894104949	0.011534050516918394	0.04141583570904428	-0.00073864169777435561	0	0	0	0	0	0	0	0	0	0	0	0.051478731253950513	-1.5557498677121209	0.039302707220212917	-0.64266455134706435	0.959320944425202
459	542	1.99	1.47	2022_09_22_19_19_32	0.52585589372585739	-0.033831723085029665	-0.00020160504732324766	-0.00065873067026464376	-0.0255832032931397	0.50171853106856412	0.0015784982598694151	-0.0053466843506180363	-0.000794815858854498	-0.00019400351408913624	0.51908728542193383	0.019666995535140445	-0.0012567498626149735	0.0059111303788577114	-0.018839675806035343	0.50423951347686746	1.3372897560118418	0.057901027083903656	-1.56298166713643	-0.0019011109038839418	0.039251257953136262	1.4261299053055705	-0.0017716223865242131	-0.057893955323148637	-0.000904916798503741	-0.037619757328722636	0.011198888758785948	0.039291219079892095	-0.00059038392362785648	0	0	0	0	0	0	0	0	0	0	0	0.04867407067613843	-1.5552673823636669	0.0375487827577294	-0.63338213736160243	0.9588929581147585
460	541	1.99	1.47	2022_09_22_19_19_35	0.52973519877136743	-0.032507758251481889	-0.00024641833921122246	-0.00035866007521611438	-0.02551082342813013	0.5057143736047901	0.0016149406164583375	-0.0057773265879355719	-0.00072635125280121288	0.00038814585315347669	0.52332801473995971	0.019449239667291115	-0.00097500006685467811	0.0055967245990046419	-0.018085201815868569	0.5084851338845876	1.3213421797684002	0.056107022075525814	-1.5631106926293839	-0.0013367374579208915	0.0380685195627338	1.4209925857252255	-0.0012122228139628914	-0.056100393837744088	-0.00086240212983637458	-0.036372658856039783	0.011235740716143134	0.038087815188704875	-0.00066980750035171765	0	0	0	0	0	0	0	0	0	0	0	0.048177205950901372	-1.5565640329401334	0.035737475235243815	-0.63533972474385381	0.9598854957418993
461	540	1.99	1.47	2022_09_22_19_19_38	0.53024443070905514	-0.031426004606605905	-0.0004144728544977983	-0.00030442132135492946	-0.024596731786459023	0.50694346822540326	0.0015266328595901272	-0.0054628114603245828	-0.00057912662622549833	-0.00040244473447204325	0.52406777668004079	0.019332716218072556	-0.0010229335104230165	0.0057976705850492282	-0.016437515301680545	0.50894710835864609	1.3184420069032803	0.0540834246486705	-1.5624673741457698	-0.0013082423702107313	0.036352922402216	1.4158201570331472	-0.0018998707083231147	-0.054075921130763829	-0.00090087490132051775	-0.034620636871622888	0.011088122915298329	0.036402533921279193	-0.00061926010943368168	0	0	0	0	0	0	0	0	0	0	0	0.046400390357429704	-1.5590260710580055	0.03287163203278979	-0.61585479532828225	0.95983489666844823
462	539	1.99	1.47	2022_09_22_19_19_44	0.520223986970347	-0.029996874790175196	-0.00010757234775534266	-0.00053717384718093581	-0.023496302555544347	0.4966075839236696	0.0018915892321642472	-0.0052535713465891179	-0.00050834792595163267	0.00031161898879304315	0.51448591288435974	0.017903594262556076	-0.001038603250146631	0.0056313404737294674	-0.0169922154037766	0.49898051542163113	1.3573288927797007	0.052667304838984269	-1.5657511773156838	-0.0015793934029872956	0.03613353518455386	1.4167300632515663	-0.0015861842578233606	-0.052664623723740665	-0.00053141983337782973	-0.034431703407380568	0.010958565845929344	0.036168333462203626	-0.00058535093311819209	0	0	0	0	0	0	0	0	0	0	0	0.045176311767888944	-1.5599803988282963	0.03441026278690304	-0.62539020095320863	0.95916475964049164
463	538	1.99	1.47	2022_09_22_19_19_49	0.51395249536564325	-0.028918624329804035	-7.8487985006297511E-05	-0.00034714115035024991	-0.0215689097548243	0.49108206600799725	0.0016738958556525925	-0.0052935305442710391	-0.00048240128820144907	0.00034498137804813431	0.50795648814417882	0.01708715056421346	-0.0010091352720254237	0.0057060063655916607	-0.016711664312874932	0.49279616808566323	1.3814999585541297	0.050287761037606578	-1.5659331149405917	-0.0013855838601564887	0.035580770683026633	1.4107299075028961	-0.0013512329224775643	-0.050285382361830736	-0.00048911235918194513	-0.033773040638412855	0.011197007119504797	0.035606418983224288	-0.0004147298392653217	0	0	0	0	0	0	0	0	0	0	0	0.041977233048695516	-1.5596153982657703	0.034359093816337234	-0.62088445192686748	0.95883602575967908
464	537	1.99	1.47	2022_09_22_19_19_53	0.51608902093915843	-0.028294465321089968	0.00011429054514814495	-0.0003694450208568747	-0.021204871002533997	0.49329659041121049	0.001738030352776805	-0.005136233944982453	-0.00057002743439639133	0.00021847874900594481	0.5106999338621715	0.016636706141362815	-0.00071581714910244631	0.0055220683445910768	-0.015010266195774544	0.49430420395883545	1.3729767022155091	0.0490864464156075	-1.5668154166217299	-0.001113999874300965	0.033296748565539276	1.4053712549297264	-0.0015465955198271468	-0.0490848906145927	-0.00039081333878953739	-0.031490949969507048	0.010816354980063565	0.033332648000701827	-0.00040599822000828576	0	0	0	0	0	0	0	0	0	0	0	0.041102465798195952	-1.5573586080231836	0.030990371255340703	-0.60913851839619348	0.95778864479488479
465	536	1.99	1.47	2022_09_22_19_19_59	0.51595478429145725	-0.027129017000216152	6.5073522892490046E-06	-0.00020724317979630615	-0.020756867867172041	0.49309450011005723	0.00181869821329284	-0.0048315114710557943	-0.00062819724714533148	0.00070335787083531688	0.51070960278671862	0.015835685575948808	-0.0007227839030362345	0.0051561086089539467	-0.014296441538519028	0.49491285688404463	1.3726705369753385	0.047502548317641724	-1.5651135605935422	-0.00095407170772377923	0.031636575211125575	1.4077192604900262	-0.0011405529254366444	-0.047499480272066942	-0.00053988012874154213	-0.029968744656567771	0.010136431068114956	0.031657127981939981	-0.00042633568699625742	0	0	0	0	0	0	0	0	0	0	0	0.04024843334509863	-1.5556686697974442	0.029455718359457862	-0.61232971926738311	0.95921749725354566
466	535	1.99	1.47	2022_09_22_19_20_04	0.51093139291603329	-0.026470141718432854	9.4856048984008447E-05	-7.69858134828657E-05	-0.019437062099985844	0.48878961048442471	0.0015812541584214997	-0.00513456558235083	-0.000622347311320355	0.00054386896583319356	0.50564425027455451	0.015004932067496257	-0.00070526895470588813	0.0053201052598326939	-0.012589727119219069	0.48948057373457743	1.3924316062326141	0.04596213498133489	-1.5657718586153393	-0.00082523572149892138	0.029729539332079297	1.3866239175140491	-0.0010770353480212026	-0.045959814346884537	-0.00046186279602766967	-0.027735418808667919	0.010704767741779355	0.02974904223733156	-0.00031630405084944916	0	0	0	0	0	0	0	0	0	0	0	0.03806190646898782	-1.554792499568272	0.026750467028182484	-0.58549068937858106	0.95801624351357662
467	534	1.99	1.47	2022_09_22_19_20_08	0.50945123766831635	-0.025702559978662134	-5.6004945860660386E-05	-0.00051283682883768232	-0.019202747290629277	0.48685015016176925	0.0017473644957690636	-0.0040915611752974819	-0.00043312873842433374	0.00046045788866814553	0.50431256102463229	0.013752050012979791	-0.00064593500216637693	0.0050050956296541918	-0.011459683740395382	0.48874632207941759	1.3979804536613456	0.045109844946096843	-1.5660368977250847	-0.0011756535761933535	0.02706160295925927	1.3943817472648306	-0.0013312207688780627	-0.045107801290219934	-0.0004293877302992727	-0.025394576886927398	0.009351246946719077	0.02709432603812249	-0.00033618407854491336	0	0	0	0	0	0	0	0	0	0	0	0.037702590513398929	-1.5595204582333087	0.024546043699815223	-0.57950489761157831	0.95935839574428727
468	533	1.99	1.47	2022_09_22_19_20_11	0.5125845752862338	-0.025724142451456985	2.0672446344002812E-05	-0.00010143887732945839	-0.018438032038488719	0.48971163634895259	0.0015042068646905875	-0.0049367156023217892	-0.00058951771281698785	0.00043152100873377773	0.50644653549940188	0.013064547825490736	-0.0007333279974145922	0.0052199854976291522	-0.013020009538520366	0.49097913552279737	1.3875103757921063	0.044100160056973058	-1.5650362342304534	-0.000871677932674267	0.028137255555956687	1.382093658804328	-0.001096330698412148	-0.044097233720344145	-0.00050803077070690934	-0.026157065877706269	0.010368850220277556	0.028158605988604909	-0.00024301864345869606	0	0	0	0	0	0	0	0	0	0	0	0.035989092964893873	-1.5548153112208059	0.02736608630807694	-0.594748440662524	0.957850000165589
469	532	1.99	1.47	2022_09_22_19_20_16	0.51523343493099871	-0.025525863012941127	0.00020058816557000245	-0.00038137338750029092	-0.018456450098115144	0.49195928010220719	0.0012910198291701707	-0.00508811132580462	-0.00051059538629051127	0.00034824861554045292	0.51018068437767	0.011857495976974615	-0.0003529677112722447	0.0045812518516511651	-0.011203127072619393	0.49510165692674496	1.3748585206899007	0.0437020394659297	-1.5677387077944016	-0.00078076445013873941	0.024955981150357555	1.3686382095412935	-0.00095468457869782016	-0.043701222324774705	-0.000267246706789869	-0.022943820287836904	0.0098174388603365	0.024974235079813858	-0.000251873643398766	0	0	0	0	0	0	0	0	0	0	0	0.035835235592826614	-1.5569674165015968	0.02349155137759883	-0.59130936897613062	0.96092687966387536
470	531	1.99	1.47	2022_09_22_19_20_20	0.51367853695016075	-0.025190645475851568	0.00020217981154998404	-0.00046317171448162866	-0.0178984438639559	0.48985948642629135	0.0014835913783356552	-0.0049896598311303109	-0.00042267690443817586	0.00056168121431115527	0.50901779830260863	0.011660208402232093	-0.0005954694992196842	0.0047092115561074019	-0.010542413400740891	0.49444579870039074	1.3802978764908944	0.042970239711174495	-1.5688176409033348	-0.00109932057520359	0.024235503275889355	1.3609781651795754	-0.00093945926551466962	-0.042969903237632709	-0.00017004877029653403	-0.022132762496217359	0.0098742312775060119	0.024253704928262097	-0.00021032756334413226	0	0	0	0	0	0	0	0	0	0	0	0.03485338144165806	-1.5589908770905605	0.02247785442600719	-0.57534837620378232	0.962558805037953
471	530	1.99	1.47	2022_09_22_19_20_23	0.51262080975004254	-0.02487558965320609	0.00017598896046913884	-9.2716148143172071E-05	-0.017398494400414646	0.4887975232277304	0.0014733730505255233	-0.0044847846871265695	-0.00053771322738437586	0.00069522001644983507	0.50813029185787639	0.011003258724836216	-0.00051441357566569211	0.0049134985918920975	-0.0087207468107061026	0.49272450763555864	1.3850527916001474	0.04224760767149574	-1.567196943106802	-0.00063745252705825115	0.021924773050013991	1.3444274549224609	-0.00081219215245996348	-0.042246512993143137	-0.00030412807304479962	-0.019715915859720497	0.0095905336195146913	0.021939811516673003	-0.00017617474281566295	0	0	0	0	0	0	0	0	0	0	0	0.033956486543097568	-1.5553483773470886	0.019526499475412615	-0.52885172239736344	0.96118709631747978
472	529	1.99	1.47	2022_09_22_19_20_26	0.51338367570846111	-0.024397127292486012	9.3650938211921137E-06	-0.00029147853293950521	-0.016759113937743337	0.49007865923262811	0.0016458715617189501	-0.00462416297534874	-0.0005532994708395087	0.00043232077837101725	0.50919669287036529	0.0096662775418143582	-0.00066106764053802116	0.0048424676842710127	-0.00835505253952665	0.49470984463312762	1.3799212189543302	0.041046296318640936	-1.5649014189004935	-0.0009822040516237003	0.020376381987552497	1.3248091466766074	-0.0012364984678876619	-0.041043443639091293	-0.00048391706150212338	-0.017959782908740313	0.0096251306886490258	0.020413864684663274	-0.00013959411684355875	0	0	0	0	0	0	0	0	0	0	0	0.032662209163464073	-1.5542949002914381	0.018810366578532557	-0.52276135828343429	0.96362597418088158
473	528	1.99	1.47	2022_09_22_19_20_29	0.51639792265815065	-0.024545432244071786	0.00035181505818262062	-0.0004831109175476503	-0.016788495489716282	0.49291577638657924	0.0012334425780769452	-0.0045397448203672872	-0.00040753322546595235	0.0002542843475537234	0.51216077868815613	0.0081925530285455062	-0.000623832350340129	0.0050244805302306272	-0.0082400483400382335	0.49538239528027023	1.3705494067132191	0.040980795401068609	-1.5705329073720145	-0.0011279377706561716	0.018974819789617719	1.3029145103439073	-0.00099372673629184683	-0.040980789713770976	-2.1590273948837778E-05	-0.016316049959470339	0.0096866041401791649	0.019000823110457334	-0.00013103178833367055	0	0	0	0	0	0	0	0	0	0	0	0.032520349846272473	-1.5586614333747875	0.018689276631196849	-0.51161435558279866	0.959303617509336
474	527	1.99	1.47	2022_09_22_19_20_33	0.51583695770941929	-0.0245635390731865	2.6038388485423139E-05	-0.00014355958867907952	-0.016918248501402281	0.49229152020301781	0.0016286355472390364	-0.0050729860476153958	-0.00046754584764850584	0.00078489736516660236	0.511796527599238	0.0070213142416730807	-0.000512243232437142	0.0047302968492578057	-0.0068592584567338114	0.49564515288262456	1.371863188440986	0.041178951606564845	-1.5662161616704835	-0.00069668127434094763	0.016995202273969872	1.2586468449417818	-0.00085069176792388083	-0.041177223921753173	-0.0003772075206139981	-0.013789449862735176	0.0099341820406243578	0.017016479565913865	-0.00014367384652855166	0	0	0	0	0	0	0	0	0	0	0	0.03281018831443628	-1.556982045828617	0.016152729177488893	-0.48353467209927331	0.96085622690460815
475	526	1.99	1.47	2022_09_22_19_20_36	0.51740694440659252	-0.024284909833125271	0.00015358674655202754	-0.00041893950211182397	-0.01742600411098269	0.49326226242430848	0.001491356449701965	-0.004051802051117495	-0.00057085680334685975	0.00036565398343410413	0.51330258026873521	0.00643013673178869	-0.00076640639711169712	0.0046059619865287055	-0.0063398388866375815	0.49796248337240473	1.365593498429412	0.041302291438795581	-1.5664015592184466	-0.0011907392056364479	0.015363345685044735	1.2682509786726885	-0.0011387752099153825	-0.041300696025635852	-0.00036302326817122749	-0.012635591488829156	0.0087392344267453355	0.015405492514583898	-0.00021145642080796855	0	0	0	0	0	0	0	0	0	0	0	0.033697560718851279	-1.5544227299881095	0.015145436325478609	-0.47124925214770336	0.96241940460136577
476	525	1.99	1.47	2022_09_22_19_20_40	0.52455005950175093	-0.024961341177610397	0.0002827756537561996	-0.0003386446632369508	-0.017136915726464891	0.50047022252346973	0.0013369923543291213	-0.0044948833140953676	-0.00037230357433904934	0.00071496661561477892	0.52034164708096386	0.00615933269848902	-0.0003969444539803836	0.0044599549107410966	-0.0041864645235916639	0.504298278107004	1.3383675371539274	0.041099525951117079	-1.5702744464072131	-0.000753140327762744	0.01348185689886558	1.2091199142319773	-0.00063132485473960727	-0.041099503563456104	-4.289806528483183E-05	-0.010105874632400973	0.0089236631130765985	0.013496630561503171	-0.00013644669273402054	0	0	0	0	0	0	0	0	0	0	0	0.032677452095909096	-1.5599354162657921	0.011661421822061079	-0.376889113418702	0.96139209017727822
477	524	1.99	1.47	2022_09_22_19_20_43	0.53617657011191	-0.024500957627511189	0.00016892129125346825	-0.00015849444941879492	-0.017531714278306878	0.5135109330148645	0.001260766848566237	-0.0045049628525404874	-0.00061109749802598645	0.0010935188980131089	0.53203130832747014	0.00601352232101464	-0.00050982138866797924	0.0045540811679305009	-0.0052635069235427963	0.51411257573130364	1.2937571052626051	0.040071770123956039	-1.5662007627586583	-0.00066873260337419014	0.013937732209667876	1.2280686618082715	-0.00017949436466641847	-0.040070077567709875	-0.00036829958578511095	-0.010789629065671099	0.0088229407667533843	0.013938887953325416	-0.00020143189928140909	0	0	0	0	0	0	0	0	0	0	0	0.0327175084488418	-1.5533750359728611	0.012981141518757117	-0.42876674017217087	0.958849387290457
478	523	1.99	1.47	2022_09_22_19_20_48	0.53196797373391591	-0.025321838234426828	0.00010718833884577493	-0.00031607204303853707	-0.017040642384766973	0.50837752231419775	0.0015871719354559198	-0.0046972758740990344	-0.00054381079118289756	0.00041343958901996549	0.52770845171966307	0.0035874776841020384	-0.00044870991586670679	0.0040836392364654228	-0.0030368643875166986	0.51191683540623323	1.3089963377259566	0.040749026626462195	-1.566267162010055	-0.00078122561364490255	0.010717228837718041	1.1042044859042008	-0.0011481265379584731	-0.04074735484113548	-0.00036911306495165713	-0.0063797397008729627	0.0086114990163803987	0.010778552245416809	-0.00010550392587977509	0	0	0	0	0	0	0	0	0	0	0	0.032049518429682976	-1.5548454522994004	0.0095665008792945611	-0.31971756208286872	0.96230762128978831
479	522	1.99	1.47	2022_09_22_19_20_54	0.527546964235626	-0.024884020337749665	0.00012085269737223552	-4.1585751476078226E-05	-0.016987976933569373	0.50514100988395261	0.001229998533970382	-0.0050156575190864732	-0.00067032032492611365	0.000835345666401713	0.52093983698474489	0.0029976966097006127	-0.00050931422966503284	0.0043943888376410979	-0.00093516465782689771	0.50521526331157862	1.3294103628843788	0.040577777040111132	-1.5648623421160721	-0.00058256301413708682	0.010072609456926241	0.98106024958316806	-0.00041042378484758832	-0.040574919410147472	-0.00048156450970553762	-0.003841822382470066	0.0093111686727989189	0.01008096765965096	-0.00013137172500026029	0	0	0	0	0	0	0	0	0	0	0	0.032226887584195542	-1.5510772995773694	0.00851638431997014	-0.10484042093756969	0.95766879076556866
480	521	1.99	1.47	2022_09_22_19_20_57	0.543965195029207	-0.026099909367215131	0.00031438204899357069	-0.0003926179925986593	-0.01804822259887065	0.52061975253936055	0.0013494774809111197	-0.0041438229815723236	-0.0005555820045879678	0.0005831828238987781	0.538807277655376	0.0019014520267397921	-0.0004169879419956699	0.0045474588304484139	-0.00085949224954790242	0.52214742979322526	1.2657000755932673	0.041498415475691261	-1.5685951966042677	-0.00078425003178822256	0.0087375339810072117	0.93705826032649109	-0.00074599020710594522	-0.041498013358843	-0.0001826862402588716	-0.0026098181691531432	0.0083386659120757364	0.0087693216076475226	-0.00015677821420025375	0	0	0	0	0	0	0	0	0	0	0	0.033194719137118973	-1.555409586897234	0.0085078426043175889	-0.093400697825571644	0.95989124775747769
481	520	1.99	1.47	2022_09_22_19_21_03	0.54997698973870657	-0.027234999714169414	0.00013283855848636998	-0.00023651814068725036	-0.018893827392241321	0.52589431503310569	0.0011545436613354236	-0.0041486272916244306	-0.00091964534198045672	0.0008068816199625744	0.54623869982663187	0.0016530115769780801	-0.00066445753931766347	0.0047938146642369887	-0.00073040263577053616	0.52893782470343931	1.2419129225279693	0.04291339667404058	-1.5629003081224382	-0.00085607068622092731	0.008759867893598507	0.9137650959544289	-0.00035234989214385603	-0.042908045732646227	-0.00067766179521741555	-0.0022243304132336505	0.0084727586845172089	0.0087669513492314843	-0.00017372924370775546	0	0	0	0	0	0	0	0	0	0	0	0.034394522112523772	-1.546478329164614	0.0088169848642242754	-0.075600342895520339	0.96174537221045753
482	519	1.99	1.47	2022_09_22_19_21_06	0.53622025619715186	-0.026459527375624733	0.00017790313422205836	-0.00022857495069321767	-0.018576736310606034	0.51253837824159609	0.001048622068047105	-0.0046237142737555149	-0.00066319975882204475	0.00085595376184595937	0.53204889075533646	0.0001324247608638491	-0.0006349353042229411	0.00324116239007378	0.0001446633646448021	0.51526894496436426	1.2937066000270243	0.042978162131103954	-1.5659671494611431	-0.00087896976573778379	0.00764504626915058	0.785057290492296	-0.00020438473238271562	-0.0429761575632267	-0.00041509187919057475	5.2119778598431218E-06	0.0076450444925284765	0.0076477778194900745	-0.00019397480274219959	0	0	0	0	0	0	0	0	0	0	0	0.0346659243569693	-1.5529536280795844	0.0060504785839358742	0.02230178553749795	0.96092778855209
483	518	1.99	1.47	2022_09_22_19_21_09	0.52776239756237109	-0.026455920499707384	0.00011024006428015522	-0.00037176295647219337	-0.018309389700121276	0.504793856948075	0.00094176384757096532	-0.0042436969627006622	-0.000731108356099235	0.0010572855266164887	0.52299864819287922	-0.00092762973319161443	-0.00064408435365215591	0.0046210789310719815	-0.00074963093785089	0.5076163027395183	1.3253352281588424	0.043390228334424824	-1.5644486595812843	-0.0010084711774200267	0.0087530300962762233	0.77598986182934138	9.9713535835676149E-05	-0.043386731746942853	-0.00055083866271718441	0.00016469257452568476	0.00875148057314952	0.00875359804055145	-0.00017315555677810602	0	0	0	0	0	0	0	0	0	0	0	0.03472013322125559	-1.5508415341136832	0.008870443683946445	-0.080409496717864515	0.96182733950750643
484	517	1.99	1.47	2022_09_22_19_21_13	0.530589934493742	-0.027161709717721208	-3.9229888204819806E-05	-0.00029986667788903655	-0.019127241833587775	0.506837102661447	0.0016910168254075846	-0.0036891235547940734	-0.00061034574234865183	0.00058105274200290875	0.52666348379375716	-0.00096902034876018514	-0.0005760885495174412	0.0036569725974463984	0.0026565965043363186	0.51100418709066475	1.3138894863298534	0.044658380284667377	-1.5645079150429573	-0.00086856249182487751	0.0080084690189516777	0.56017734330334024	-0.0010953086762171688	-0.0446548483783142	-0.00056164576001034865	0.00348659242135312	0.0072096636062212935	0.0080830240086062748	-0.00021362737532382303	0	0	0	0	0	0	0	0	0	0	0	0.036067358435725193	-1.5548468575488792	0.0085189351339663121	0.31412797799393816	0.96308684705493919
485	516	1.99	1.47	2022_09_22_19_21_16	0.52390472448032421	-0.027327172156690529	7.0797919803896738E-05	-0.00029999953672654934	-0.019016282902280447	0.50042348308940887	0.000942495112485925	-0.0032860242733967634	-0.0006775376940903777	0.0007115361075285011	0.51931383921258178	-0.0016088776587813152	-0.00064687454699281983	0.0043160075070566182	0.0019019115955696978	0.50383395893723382	1.340710394318505	0.045283363942058716	-1.5647795214495821	-0.00092813783934726172	0.0083003143620953568	0.572682636870607	-0.00024481203683070847	-0.045280085289780253	-0.00054490922103561038	0.0034256513719257966	0.007560431944514107	0.0083039238582120721	-0.00019632890231045648	0	0	0	0	0	0	0	0	0	0	0	0.036320247359728865	-1.5529891871024	0.009002553903469046	0.20753175831306775	0.96169004667213265
486	515	1.99	1.47	2022_09_22_19_21_19	0.5133434067831808	-0.026864640325337454	-0.00016321458362145868	-0.00019961269842461079	-0.018539247536896553	0.49055462757240809	0.0012397520207351773	-0.0034140585863897924	-0.00065570774199618233	0.0010651698456253245	0.5089586217468981	-0.0027158956472928481	-0.00052736572692555872	0.0040638242819402964	0.0015992143687333308	0.493938362597542	1.3808367145561089	0.045270679167974358	-1.5625125730314717	-0.00073804819553357375	0.0087162486562292925	0.52781838533991665	-0.00018358388614263667	-0.045264466309888042	-0.00074998800702271329	0.0042942665042761657	0.0075850026913291662	0.00871818178753289	-0.00018038078549298853	0	0	0	0	0	0	0	0	0	0	0	0.036137290182579433	-1.55311938147252	0.00850730275133557	0.187455802209838	0.96219870766970839
487	514	1.99	1.47	2022_09_22_19_21_25	0.50161028305040167	-0.026744966690158377	-0.00024380403038923003	-0.0003426105786711045	-0.019427738801550642	0.4786742137053332	0.0011275535260255433	-0.0034692670089289555	-0.00067659500187688146	0.00052585235512234748	0.49674158294885995	-0.0027254331389411982	-0.00054037346081984661	0.0040342176971900944	0.0029806609149489855	0.48364137491154319	1.4274199130758702	0.047150880972292378	-1.5614571304189215	-0.00091061142543517968	0.0097202477490236239	0.46481765590476909	-0.00063055070912361271	-0.047142656156205248	-0.00088065146402366529	0.0058139356642373874	0.0077898246703316373	0.0097406781334348127	-0.0003031567046857413	0	0	0	0	0	0	0	0	0	0	0	0.03875422318192033	-1.5533902439812186	0.0099995954640373971	0.31816174719156765	0.964177552283048
488	513	1.99	1.47	2022_09_22_19_21_30	0.499339508328032	-0.026971838046315963	-0.00015634180829565719	-0.000477754529613217	-0.019476850749740295	0.47681875589539824	0.00051185687001436555	-0.0037938670055160635	-0.00075098961625840832	0.00073160939848863893	0.49596670974960333	-0.0038941934260089814	-0.000592788689625452	0.0031812949154135625	0.0035006092260270729	0.48079724233561866	1.4353731984483145	0.047634290988046675	-1.5615284034099319	-0.0011338839589498473	0.010498295821654036	0.38294833006300749	0.00020711002619299476	-0.04762610818428005	-0.000882891359770714	0.007566763215270984	0.0072772460177584018	0.01050033855272811	-0.00029795159755547848	0	0	0	0	0	0	0	0	0	0	0	0.0390342109914675	-1.5515268415460186	0.0094729368999781679	0.41657487856953368	0.96286641516810978
489	512	1.99	1.47	2022_09_22_19_21_35	0.49917097236067748	-0.027629695240120676	-0.00043597931762405376	-0.00041293393483898995	-0.019432473095185122	0.47646214025941247	0.0013137938927164845	-0.0035153641990842296	-0.00071826631018805651	0.0008373648213355774	0.4955438327926921	-0.0041568127153808606	-0.00050718320046882549	0.0034557386149758752	0.0036650401315239493	0.48060351748254959	1.436567806658541	0.048293560146972232	-1.5593424183774238	-0.00097076440225467666	0.010816543012361299	0.36877213722793534	-0.00050094719540363681	-0.04828088924186634	-0.0011062032742040133	0.008005563571929275	0.0072738266843567993	0.010828136997232941	-0.00024499107498350705	0	0	0	0	0	0	0	0	0	0	0	0.038956077137280241	-1.5523236528424125	0.010091383140122178	0.40739138430450766	0.96280341625171284
490	511	1.99	1.47	2022_09_22_19_21_39	0.48967529925143322	-0.026860319796939265	-0.00017006532146376959	-0.0004938151232520984	-0.020269743342729251	0.46684982034483868	0.0012595618896328409	-0.0032145408508217131	-0.0008077838875122531	0.00076169810993619979	0.48547176962583577	-0.0039309200244228137	-0.00069085002581783606	0.0039654148647590729	0.0039731085707120639	0.47163056649073082	1.4761092830711933	0.04932803017842792	-1.5611667143387269	-0.0012371731337990127	0.011243618037430916	0.3734387475345235	-0.00054006805872619025	-0.0493188821403569	-0.000949960898921998	0.0082507211649324244	0.0076383602186711527	0.011256581189672916	-0.00042106164744227647	0	0	0	0	0	0	0	0	0	0	0	0.04142711051965188	-1.5508810113604445	0.011463486924212079	0.39318366196145826	0.96314959568455383
491	510	1.99	1.47	2022_09_22_19_21_42	0.48459961513272753	-0.027705706807166785	-0.00027284826535407819	-0.00039670714074337561	-0.019764749107273782	0.4617516689573109	0.0010566655204561162	-0.0033823987825337539	-0.0009602865300949924	0.00056456792496970888	0.47866381778208428	-0.004720659471301264	-0.000777180367999524	0.0030828945871259473	0.0046652230749980542	0.46723337902346945	1.4985761820069357	0.050227073672346141	-1.5584793354525115	-0.0012676917199977594	0.012105012949362073	0.30533116352424527	-0.000548884791502051	-0.050211834717511283	-0.0012371677285702226	0.0099172547420590222	0.0069411380108258423	0.012117450764024823	-0.00029753571723230667	0	0	0	0	0	0	0	0	0	0	0	0.040833840747116837	-1.5465225052136971	0.011539069103356666	0.49342454084158438	0.96416374349678
492	509	1.99	1.47	2022_09_22_19_21_48	0.49004392967808841	-0.02829956152939633	-0.00039751602669872151	-0.00059183292046150046	-0.020461524356036598	0.4673644368586149	0.0010007738889541166	-0.0032409362537911984	-0.0010104261674040416	0.0010318460199301713	0.48428334467264417	-0.0049568088594971671	-0.00047580944983863054	0.0038182389552847071	0.0053193557513875377	0.47218525508090664	1.4758713080771919	0.050998581756268875	-1.5571625194827676	-0.0011218298506816889	0.013100446090473304	0.30508261707265649	1.2176776353138271E-05	-0.0509796236266249	-0.0013904373551185004	0.010736514471971692	0.0075065934192907833	0.013100451749587861	-0.00034170415974530235	0	0	0	0	0	0	0	0	0	0	0	0.041805348944558458	-1.5461254855210984	0.013361785376794716	0.4741115049271325	0.96355699251511351
493	508	1.99	1.47	2022_09_22_19_21_51	0.49094512108871263	-0.029153536415741175	-0.00042365242708507759	-0.00021607698500680602	-0.02123996388355363	0.46813976410958064	0.0010463941986351762	-0.0033586599353339886	-0.00085958878526433717	0.00068841788151950938	0.48561308216361554	-0.0054344636296154471	-0.00050296504255937179	0.003283327251940177	0.0046121634958822657	0.47330189017756508	1.4716603303568827	0.052614734175823935	-1.5587542315962231	-0.0007754399972410437	0.012617859568449241	0.29597944603578352	-0.00039058588290037839	-0.052599475371776616	-0.0012670607745805006	0.010470921101811808	0.0070406101559977209	0.012623903414595152	-0.00038314633129924645	0	0	0	0	0	0	0	0	0	0	0	0.043298832769415152	-1.5505721880363979	0.011531786227369091	0.47606935280503326	0.96406272279064065
494	507	1.99	1.47	2022_09_22_19_21_57	0.49387891146360774	-0.029496493905152861	-0.00045883866290697241	-0.00033867723071122861	-0.021440182220435648	0.47186910947182753	0.00091657288689003975	-0.0037225286648459844	-0.0010434591071004295	0.00090911670044639941	0.48811222693084644	-0.0056670428443365509	-0.00053865577235573706	0.0041713561093478079	0.0052875357749642962	0.47458075706390079	1.4607885648959553	0.052818974233586287	-1.556772126035513	-0.00092574127322127254	0.014094768443710139	0.31604463455457071	-2.5955921234844517E-05	-0.05279819891336815	-0.0014812935538448717	0.011371586785796936	0.0083276354059778346	0.014094792342977398	-0.00038635575596269865	0	0	0	0	0	0	0	0	0	0	0	0.043463202093715292	-1.5464813182909041	0.013636648477808312	0.45142909437813455	0.96092533219829745
495	506	1.99	1.47	2022_09_22_19_22_00	0.5002035635582	-0.029941883578630212	-0.00046214755711428937	-0.00037585880990338624	-0.022843110321770017	0.47771013272429436	0.0010536923468078387	-0.0037485924774164881	-0.00091586068988557846	0.00093693576840567271	0.4956610450982224	-0.0060859509268029648	-0.00051104411065213567	0.0041436675023716783	0.0053115476330242673	0.48075882843428314	1.4342068532298162	0.054052418081851919	-1.5584967826247482	-0.00092143351423559089	0.014271689879084334	0.30700858096980888	-0.00013211505958512441	-0.054036064938043443	-0.0013295061138876635	0.011664824563025308	0.00822271244289861	0.014272301369916746	-0.00054074788680688287	0	0	0	0	0	0	0	0	0	0	0	0.045704318509654056	-1.5507602983372448	0.013467826591512262	0.45414637071263192	0.96112635626664344
496	505	1.99	1.47	2022_09_22_19_22_03	0.49603334453942638	-0.030573893653378367	-0.0003820814017576895	-0.00067037811430686932	-0.022681369226768732	0.47287749274145319	0.0010999996652628287	-0.0031796326878482345	-0.0010888455797996371	0.0008425040618953519	0.49156180417361944	-0.0061955735896383254	-0.00070972617098290919	0.0039824374323845979	0.0062180183246416942	0.47744051135308718	1.4511312593179522	0.055044478972580968	-1.557772696415948	-0.0014218477389952178	0.014850729534073954	0.26563648001791296	-0.00028830416697072346	-0.055025807295377482	-0.0014335957780667367	0.0128037472683484	0.0075238436707893725	0.01485352776235023	-0.00047326374130645483	0	0	0	0	0	0	0	0	0	0	0	0.045778151987118265	-1.5468116573651667	0.014886110196443782	0.50057584536536559	0.96251696908883633
497	504	1.99	1.47	2022_09_22_19_22_06	0.49593433335088061	-0.03100233499462016	-0.00050155367816157308	-0.00054128933395025517	-0.023308743179285503	0.47296978793030259	0.00094967535652593158	-0.0035413606309205462	-0.0010722193182536918	0.000774950345530369	0.49053610722606511	-0.0062024829466919493	-0.000763413717864476	0.0032367738051523967	0.0055899145786238707	0.47685502358152476	1.4528642312463151	0.056142303000747643	-1.5570183353386773	-0.0013765450714821857	0.014112179057198658	0.26444023895599794	-0.00020435447403273062	-0.056120989020433658	-0.0015468605613056863	0.012184067107692796	0.0071205411632596378	0.014113658579315768	-0.00053481372439977289	0	0	0	0	0	0	0	0	0	0	0	0.047049357174887292	-1.5478121621706253	0.013024708447067214	0.52296628230900122	0.961528556330346
498	503	1.99	1.47	2022_09_22_19_22_10	0.50020033221673332	-0.031491435516420571	-0.00044375084533058149	-0.00029211114946782962	-0.024502691339083393	0.47739832176822722	0.00075765023686709843	-0.0035378155179365952	-0.0011920734741662372	0.0010619667401721819	0.49528479310767126	-0.0058301762427448028	-0.000588318419900431	0.003530927973044661	0.005931084797787047	0.48089378474593397	1.4349626410074967	0.05737027678443702	-1.5569093645784731	-0.0009201871532766604	0.014113441840750699	0.27433537274048797	0.00028487187936083341	-0.057348150752708688	-0.0015931928845908036	0.012041850425861693	0.0073609156300984083	0.014116316537252311	-0.00067192300967193908	0	0	0	0	0	0	0	0	0	0	0	0.049043693565786195	-1.5464901334883585	0.01379957429391551	0.51691040272835542	0.9614023697560562
499	502	1.99	1.47	2022_09_22_19_22_13	0.50309915028400942	-0.031750460172682134	-0.00069174810177802552	-0.000517300599953567	-0.024497212795799733	0.48038489804891032	0.0015521416094386625	-0.0036640628668129717	-0.0010720462141394771	0.00075732980579025792	0.4978156429420903	-0.0067637337336031592	-0.00079073425401427052	0.0034791173371652882	0.0057568954053723587	0.48294205116436278	1.4242680039617317	0.057286975350784496	-1.5560004563383532	-0.0013588324576213062	0.014746013184258061	0.26263655555535803	-0.00082875025248641476	-0.057261894905822258	-0.0016949739337103645	0.012758059240812608	0.0073943782185000905	0.014769283388550335	-0.0006439995900422114	0	0	0	0	0	0	0	0	0	0	0	0.048739217681548187	-1.548929295506003	0.013370172239210935	0.51359618706341548	0.95993414199116112
500	501	1.99	1.47	2022_09_22_19_22_17	0.50064697941613	-0.032350142859136156	-0.00078296160343998178	-0.00034761274005410336	-0.024322262428576005	0.4788585036805198	0.0012221549683936589	-0.0034892799645778109	-0.001221674209803434	0.00082530227138623811	0.49534816949100396	-0.0066252166012652986	-0.00069899838826767023	0.0034079309286878328	0.0055082618258805007	0.48102630358197074	1.4328118996961332	0.057962341425472963	-1.5539359145005611	-0.0010972748910364465	0.014338417167391022	0.26163060564082419	-0.00042574185231644224	-0.057929390232386704	-0.0019541675534505329	0.01241985287848885	0.0071650164928509274	0.014344736421103994	-0.00058000509183257017	0	0	0	0	0	0	0	0	0	0	0	0.048642907319298309	-1.5457030943743022	0.012937785900064523	0.50837210344921357	0.96080935940721846
[truncated: 101 more rows]
[truncated: 38 more columns]
