# Supplementary material for: Metasurface analogues of molecular diastereomers from hierarchical multiscale chiral interactions with biomolecules
Source: Nat Commun. 2026 Apr 22;17:5541. doi: 10.1038/s41467-026-72200-6 (PMC13287669; doi:10.1038/s41467-026-72200-6)
Supplement: Supplementary file 3 — Supplementary Data 1 (Raw data) [file 41467_2026_72200_MOESM3_ESM.zip › Raw_Data/MMP/Antstrept/Mueller_ AntiSt_RH_Resol1nm_2022_09_22_17_17_51.csv]

HINDS Mueller polarimeter
Filename	Mueller_ AntiSt_RH_Resol1nm_2022_09_22_17_17_51
Mode	Mueller
Integration	0.01
Integration cycles	16
Repeats	1
Repeat Delay	0
Start time	2022_09_22_17_17_51
Total samples	602
PARAMETERS
Wavelength	700	400	301
X	2.61	2.71	2
Y	2.32	10	1
Temperature	27	200	1	100	0	25	False	False
Notes	S42216 AntiSt_RH_Resol1nm
DATA
#	Wavelength	X	Y	Time	M00	M01	M02	M03	M10	M11	M12	M13	M20	M21	M22	M23	M30	M31	M32	M33	A	LDabs	LDang	CD	LRabs	LRang	CR	LD	LDp	LR	LRp	TR	A	LDabsA	LDangA	CDA	LRabsA	LRangA	CRA	LDA	LDpA	LRA	LRpA	TRA	N	NAngle	S	SAngle	C
0	700	2.61	2.32	2022_09_22_17_18_08	0.32225891724015165	-0.0038730591088469357	-0.00087969814706089487	-0.00095515837553385218	-0.0085714927264395422	0.26473206904506086	-0.00027740853839067057	0.0017657394671301801	-0.00054307873887627777	-0.00046183337514249306	0.26829446093953013	-0.0077451442270523464	0.0012961141912233157	-0.004511115422179357	0.0066263205880801234	0.27313589315170966	2.5372338438312512	0.021426031168912906	-1.5150409408160723	0.00046693886216675625	0.02896350672720667	-0.20622623365921874	-0.00040969642036743268	-0.021292956525954969	-0.0023842848057686111	0.026534641227590229	-0.011610234143203781	0.028966404214085806	-0.00048208190068410616	0	0	0	0	0	0	0	0	0	0	0	0.026651488664014841	-1.5391592594211854	0.0248748017426806	1.084255601524921	0.84756659486994157
1	699	2.61	2.32	2022_09_22_17_18_14	0.31941875021345723	-0.0047896685354655577	-0.0013349988204057115	-0.00093754311330095292	-0.0087072058482996623	0.26264264828105005	4.4850030246019474E-05	0.00121565039053349	-0.00050789891206497715	-4.1116657164277454E-06	0.26657451558937278	-0.0096444435973367017	0.00074666039106423276	-0.0032979397403724345	0.00657641134294078	0.27377054181269161	2.5476766254903715	0.023485487810444503	-1.5043026151483672	-0.00042222190666585	0.031164096533089353	-0.13610181689696782	-0.00014686327722443011	-0.023278115592441403	-0.0031140764536975937	0.03001665875681462	-0.008378610254729366	0.0311644425835905	-0.000470400610119811	0	0	0	0	0	0	0	0	0	0	0	0.027305868415016	-1.541663901674714	0.023032491862514489	1.017813676908395	0.85708976580034713
2	698	2.61	2.32	2022_09_22_17_18_19	0.31861115698095033	-0.0061787734957812167	-0.001809659338014673	-0.00072336870766598956	-0.010011620323424493	0.26224498845243338	0.00053769346820367527	0.0041174648016400108	-0.0013585134368258	-0.00061625489044017689	0.26648715779426474	-0.008170832620866918	0.00080194328638237176	-0.0037336045171618257	0.0088956434770951082	0.2701289361650267	2.5565395305461713	0.028503734588695206	-1.4754654475369533	8.8789208230408753E-05	0.035031077224577344	-0.21655501034807395	-0.0021301534235507471	-0.027987219586360378	-0.00540170577943907	0.031796478473189838	-0.014702391921666239	0.035095782155725869	-0.00061061549168869541	0	0	0	0	0	0	0	0	0	0	0	0.031710662091026895	-1.5033613704345443	0.030279533955942087	0.984089557731754	0.8478326331214372
3	697	2.61	2.32	2022_09_22_17_18_22	0.31836895863113579	-0.0072324268474868916	-0.0023348666614665752	-0.00092447570085614419	-0.010992868241385855	0.2651790855737397	0.00032408598536777489	0.002168714822944031	-0.0022005036489450213	0.0011679755143611003	0.26852165881767609	-0.0080442708848879	0.00051169215037518171	-0.0046683655862322813	0.0061380227810757491	0.27149080933170877	2.5453639975341398	0.032260805569044877	-1.4507108408132383	-0.00082822077701838177	0.029200113743474771	-0.22554772632639317	0.0015272863731685448	-0.031334833995761653	-0.0076738357046379855	0.026279228644028159	-0.01272983835352021	0.029240028151449011	-0.0007279187987767968	0	0	0	0	0	0	0	0	0	0	0	0.0352136987439011	-1.4720141418193353	0.02422224866220336	1.1105124237942925	0.85275527645350524
4	696	2.61	2.32	2022_09_22_17_18_26	0.31890841210268556	-0.00940728114397533	-0.0022261950586964655	-0.00058066052747933364	-0.012771804176612193	0.26688725518632905	-0.00010592758578320279	0.00081545339524847842	-0.0021752405284619892	0.00060470051018276919	0.26957805869793061	-0.01140739143621136	0.0013921891773798303	-0.0046541041683114013	0.0096343650109288279	0.27251685199892767	2.5373218519923557	0.03870576958870188	-1.4743975021304629	0.0012018987857080404	0.040098761597649746	-0.12716949691558957	0.0011943172906634647	-0.037988630322631986	-0.0074162366240624108	0.038808777221179043	-0.010089077869758208	0.040116543662882122	-0.00092530143229075529	0	0	0	0	0	0	0	0	0	0	0	0.040625202877968308	-1.4864477730040506	0.033550732930172848	1.0104055416845119	0.85453014613857148
5	695	2.61	2.32	2022_09_22_17_18_31	0.31988103242397969	-0.011453334052195769	-0.0026882824761254157	0.00053791138688191612	-0.015253240848243784	0.26943606189393415	0.00030170665887380382	0.0024248594901293222	-0.003175932770230966	0.0014551855318005146	0.26953013124703629	-0.01073674680317491	0.0017447765941502912	-0.00215802641238107	0.011004581098801763	0.272420979689501	2.5315863591969485	0.046513522777137724	-1.4639652844382498	0.0038641454000274619	0.041005375094846155	-0.10418797404157579	0.0021691362229733146	-0.045455849945666475	-0.0098627332345736021	0.040118353975225576	-0.0084828333113135864	0.041062707395188205	-0.0013341053101081129	0	0	0	0	0	0	0	0	0	0	0	0.048706761734801311	-1.4681559916731006	0.03505735287928069	0.88222077248892361	0.85163217595354723
6	694	2.61	2.32	2022_09_22_17_18_35	0.32119493196218163	-0.014478510659632212	-0.0030104732760484624	0.00071822695199649019	-0.018201008253541387	0.27236028650859256	0.0012499123670009667	0.0027352011588890925	-0.0037763658818173664	0.0022282411028515317	0.27059106739833316	-0.013153302854786423	0.0012134942870086986	-0.0024151564623726965	0.010104588672191295	0.27943880652513259	2.5098973967742264	0.056356162085213692	-1.4698067312251579	0.0032042998383525123	0.043337940032413175	-0.10985812954180231	0.0017920841072380997	-0.055210523249749344	-0.011305535257729493	0.042296066948765178	-0.00944562157396825	0.043374976791929878	-0.0017978703949650854	0	0	0	0	0	0	0	0	0	0	0	0.057873400040754613	-1.4685070753616425	0.032345499189267421	0.90270525664471957	0.86999755823679836
7	693	2.61	2.32	2022_09_22_17_18_38	0.32250054781197124	-0.017983869538477526	-0.0036318384486415775	-0.00021491411682001373	-0.021672068334452663	0.27472854467225338	0.00047716911196432653	0.0020041008973596154	-0.0043785909133976777	0.0035051188952282394	0.2710232642876354	-0.012639045857858593	0.00061847552110188707	-0.0022785419408533269	0.0099345281748476968	0.2787347075360434	2.5047712672020945	0.06791329693717417	-1.4724852440086251	0.00062182857448707927	0.0418146504452608	-0.094082560612100352	0.0055250931451602562	-0.06660474743753636	-0.013267385562302163	0.041076584859150736	-0.0078217113324603148	0.042178094387039892	-0.0024276715838104325	0	0	0	0	0	0	0	0	0	0	0	0.068557918197251808	-1.4711189121296395	0.031604528599674733	0.8981264109505267	0.86429219865559792
8	692	2.61	2.32	2022_09_22_17_18_41	0.32595548799783747	-0.022441124105936107	-0.003870572525483635	-0.00026947628994580233	-0.025747599001489516	0.27935445018826488	0.0012518429341749867	-0.00047282897014513117	-0.0052391234377762441	0.0033970019791247931	0.27478370486958709	-0.014217319013358373	0.0006145719178113823	-0.0023690077037743684	0.011911930992898352	0.27970940108024012	2.4832409830208273	0.081258222439665628	-1.4788660501168316	0.00038202448321707813	0.047238220086250352	-0.037148660615427619	0.00369817694758215	-0.079888632144614113	-0.014856149168499453	0.04710790039182966	-0.0035064451500745049	0.047382760046800296	-0.0032267604414426107	0	0	0	0	0	0	0	0	0	0	0	0.0806098456415556	-1.4704265579413676	0.037260354585463652	0.88355586668316222	0.85812146559746172
9	691	2.61	2.32	2022_09_22_17_18_45	0.32860755763047761	-0.027064143928914038	-0.0047292372811304322	0.0010370976470066111	-0.030039876811448821	0.28405947685474187	0.00058349870297460713	0.0010937247144837802	-0.0061220999693876437	0.0030823848765593833	0.27754286263557992	-0.011852764464141593	0.00031669698949631913	-0.00037750048935141867	0.010066354835439608	0.28377830171840224	2.4601797015607829	0.095260371918577169	-1.4773381886365451	0.0022826715433412062	0.039129306944477575	-0.035281464442368828	0.0044173633007445192	-0.093601122353120125	-0.017702213203491843	0.039031932464828362	-0.00275878778020682	0.039377858759535235	-0.0041986686234275162	0	0	0	0	0	0	0	0	0	0	0	0.093294779211148357	-1.4702733962690002	0.030654896630474278	0.80413998602922787	0.86357813485687906
10	690	2.61	2.32	2022_09_22_17_18_50	0.3304740993811664	-0.031776199590995743	-0.0052956490746143255	0.00056363150073875524	-0.034622788985927	0.28700577742824251	0.0034348977158759411	-0.00012111640543943837	-0.0065767454994530954	0.00405913886661691	0.27803356491892989	-0.010706222279621111	-0.00046225879753692583	-0.0007957004522820279	0.0096420188758301155	0.28498646201738881	2.4508375198638515	0.10967212313701544	-1.4839445031565879	9.6104334698548241E-05	0.036154036885379937	-0.02061925737837109	0.0010063216830438889	-0.10802171308577244	-0.018954790829648762	0.036123299191317862	-0.001490516234043583	0.036168039294924147	-0.005406713795093881	0	0	0	0	0	0	0	0	0	0	0	0.10664041190696719	-1.4769374374963684	0.02927550291864844	0.82656700471940825	0.862356422337012
11	689	2.61	2.32	2022_09_22_17_18_56	0.33348394792693442	-0.035975432430165558	-0.00516766997004385	0.00083253987463829861	-0.0384667448345377	0.29198269663530918	0.0039707751161170987	-0.0012075237131275978	-0.0071682534057856207	0.0044443295202876284	0.27884709811365727	-0.011025474360085013	9.47284852724656E-05	0.00024696753769273876	0.0095401117418003629	0.28639177674817667	2.4351294522919726	0.12120977790010741	-1.4902766444880049	0.0014446448066003507	0.036412517450980911	0.030396715607028967	0.00064428307263509222	-0.11964146403303946	-0.019435286018587163	0.036345250729540549	0.00221227858210065	0.03641821697716232	-0.00648140614902776	0	0	0	0	0	0	0	0	0	0	0	0.11733381761014519	-1.4786782466919108	0.02861699318531756	0.77245741395895917	0.85878729254735964
12	688	2.61	2.32	2022_09_22_17_18_59	0.33551326444774882	-0.04047629812583535	-0.0063069797796088114	0.0005019861344973623	-0.042468066295914736	0.29624654421407726	0.00099520664248015219	-0.001008723066581277	-0.0073657943500594243	0.0053815839597073012	0.28166487527327161	-0.00818277696046473	-0.00097404531533341258	0.002296313960415095	0.008663873368132579	0.28885606747721226	2.4172864268048175	0.13389762859697943	-1.4896648549939437	-0.00058577912558303153	0.029969861285232297	0.090292086540543187	0.0075836549695176125	-0.13213877985164504	-0.021631407795451758	0.029482519592587516	0.0053827152933030864	0.030914469236148222	-0.0076336703509291065	0	0	0	0	0	0	0	0	0	0	0	0.1284661771310934	-1.4849289964603973	0.026714358972283074	0.65585440183675836	0.860937846831976
13	687	2.61	2.32	2022_09_22_17_19_05	0.33939093744747806	-0.045159420795941978	-0.0059734205979828535	-0.00035070099369949271	-0.046956323772025077	0.30081859388746007	0.0025721265283239715	3.1139154289713961E-05	-0.0081232201256536754	0.0042054887615070044	0.28405544868473404	-0.0061198628583122115	-0.0015626073255587936	0.0010398737067688114	0.006133444073354255	0.28890918039712526	2.4015931775220274	0.14663307747774573	-1.4954502546548019	-0.0029073629749513689	0.021415626825592598	0.034593880866901537	0.0025994972676426508	-0.14497134468882211	-0.022012919608932206	0.021364389541076365	0.0014805174332604412	0.021572817580870676	-0.0091115119963616036	0	0	0	0	0	0	0	0	0	0	0	0.1404097101021872	-1.4851464217070087	0.018329807247756097	0.70142588088746682	0.85125779306300708
14	686	2.61	2.32	2022_09_22_17_19_08	0.34154170226724861	-0.048597170010184605	-0.0066632814546669526	-0.0003881782799942495	-0.050244770347325551	0.30438485451065861	0.004149176116872687	-0.00084074836369774726	-0.0086158620498426753	0.00467445823749323	0.28543495928223034	-0.0084287650111619823	-0.0013811140381502439	-0.0010727464760798748	0.0073864926025110017	0.2902860308123742	2.3890657386827145	0.15605500497875535	-1.4951948471612273	-0.0030553601916890934	0.027466528064846188	-0.012498346290264896	0.00062797791595157419	-0.15427451015638322	-0.02350617142214715	0.027457947492559462	-0.00068650086149312384	0.027473705978624474	-0.010296449503698265	0	0	0	0	0	0	0	0	0	0	0	0.14925888254515668	-1.4858832845268386	0.021853800004968858	0.85750941054555507	0.84992851205394526
15	685	2.61	2.32	2022_09_22_17_19_11	0.34413133855760059	-0.051913392510537941	-0.0072339903295043327	0.00021481175479506456	-0.05341732941112582	0.30824840221660443	0.0030760773847261043	-0.0014948856106981752	-0.0089567579038021365	0.006413794893152725	0.28659590000762775	-0.0046411590884178995	-0.0017537173940707232	0.0028424790447006197	0.0049314989053254668	0.29085274990754656	2.3775731837696004	0.16476535335566728	-1.4955838963862367	-0.0022372648797044426	0.017898612796747215	0.19894575817254656	0.0054772631126713224	-0.16290474032130503	-0.024691440769344982	0.016500373670217519	0.0069352727986053755	0.018717925933535294	-0.011470193962525084	0	0	0	0	0	0	0	0	0	0	0	0.15739059795990765	-1.4877314623977624	0.016540325407920685	0.52395808328699134	0.8451794920120701
16	684	2.61	2.32	2022_09_22_17_19_15	0.345974286289693	-0.055243014362164194	-0.0074186365909002646	0.00027755626833845626	-0.056201941772752249	0.31057601171312443	0.0042777032975863669	0.00077349733851073816	-0.0085093456490717735	0.0058274138770004393	0.28854460550561717	-0.0040954411441476131	-0.0023212561631757497	0.0028644398942263326	0.0054746833575278209	0.29707414917978675	2.3586326478097268	0.17308488623605225	-1.5012244718513061	-0.0026655053672503554	0.016554660109529096	0.091065561880859944	0.0025212133734923035	-0.17141204202352459	-0.024006034505361262	0.016280844785480041	0.0029984770156099663	0.016745545324554537	-0.012323009869145033	0	0	0	0	0	0	0	0	0	0	0	0.16429682645338478	-1.4956636649990549	0.017859038161637041	0.54437458681490924	0.85865961995522133
17	683	2.61	2.32	2022_09_22_17_19_18	0.34792328354337815	-0.057992476311207082	-0.0076060103324725415	0.00036130587821036052	-0.058858479472896873	0.31411028660584711	0.0051079804147214532	-0.0033316122137732451	-0.0088502656642765361	0.0065594371602220973	0.2889857591345974	0.0012611303103603759	-0.0024018299640041658	0.0031523355039136105	0.0024892268041596926	0.29316324891064366	2.357369107072349	0.18002857182476592	-1.5026510056511122	-0.0031682991091490191	0.010557799778238279	0.69167199214987418	0.0022355697723468728	-0.17835913051342398	-0.024460319616887473	0.0019675143432903368	0.01037285030578939	0.010791890861401412	-0.013461881832207853	0	0	0	0	0	0	0	0	0	0	0	0.17107261587036676	-1.4961727920662806	0.011544639846761103	0.33419755538270757	0.84260888183441407
18	682	2.61	2.32	2022_09_22_17_19_21	0.34870021456876094	-0.060036857030261008	-0.0074256140681490225	0.0012725309278026622	-0.06121807065951438	0.31584682254586527	0.0042857055174335542	-0.0054328029544295576	-0.0083727451231211218	0.0059566767321142348	0.28953793762807412	7.3192962476918748E-05	-0.0027983937352273479	0.0046738084725274041	-0.00048418361026622022	0.29836451495638172	2.3446913349726124	0.18606089601835149	-1.5073517908124556	-0.0024974218522148396	0.016092610216353279	0.82097776609427231	0.0026804096621595146	-0.18456503664334639	-0.023545791046214716	-0.0011441711745662651	0.016051883873825203	0.016314309655406079	-0.014601494703445779	0	0	0	0	0	0	0	0	0	0	0	0.17719514350714216	-1.5028334121393892	0.013475245696045905	-0.051613433083631789	0.85564763797283694
19	681	2.61	2.32	2022_09_22_17_19_25	0.35097003204272176	-0.061597614168315211	-0.007430995145919223	0.001058194331499187	-0.062439417672221942	0.31787757181938692	0.00442825603375207	-0.0051180619616382223	-0.00847958183960521	0.0055240802608229941	0.28914501384984426	0.0024263130060641395	-0.00307146906308172	0.0069267474743377458	-0.0030233848758449487	0.296692328591121	2.342202638838883	0.18915110566958179	-1.5080566434051681	-0.0028821112373652756	0.021497533652645732	1.0146162164030286	0.0016807561351930307	-0.18766395963472937	-0.023672326253242622	-0.0095136525480778132	0.019277820632558243	0.021563137395393669	-0.014877646816588498	0	0	0	0	0	0	0	0	0	0	0	0.17953832495313657	-1.50330673512029	0.021534097471797308	-0.2057768820515217	0.84534946435257519
20	680	2.61	2.32	2022_09_22_17_19_28	0.3517966365047856	-0.0629649498545305	-0.00787251282446391	0.0017282781662492834	-0.064092890699060837	0.31878680560681755	0.0049195169236652689	-0.00598157327562288	-0.0084944469854500142	0.0063692125760476479	0.29179711817751641	0.0035403358500840421	-0.0032390797248625911	0.0051782618983049348	-0.0032307627612956475	0.29632185208253281	2.3364731256154125	0.19332408809772647	-1.5085297828081383	-0.0024733160578767942	0.021243973524896622	1.0786027547955872	0.0023366070229849942	-0.1918269421282402	-0.024013065455003646	-0.011755855943091576	0.017694808904641694	0.021372087953832948	-0.015695931247882256	0	0	0	0	0	0	0	0	0	0	0	0.18378043584269371	-1.5049135954008506	0.017349398471041097	-0.27890709546856435	0.8423100772838169
21	679	2.61	2.32	2022_09_22_17_19_33	0.35127602226444488	-0.063228281775334863	-0.0075485436792343819	0.0021148225886770105	-0.064313132018191749	0.31957492402142862	0.0046992641983597478	-0.0057051479480940076	-0.0075607109510825114	0.005561594451777974	0.2899748371092864	0.0074314829324358539	-0.0045961118010214306	0.0061057659725441424	-0.0043918694908157167	0.29714972671016487	2.3376204613824618	0.19381224395522312	-1.5133669659963567	-0.0037483486489613923	0.027530336835178484	1.2025904766302746	0.0014050863260885319	-0.19253521229455811	-0.022212112318470683	-0.020396768082297692	0.0184903028113481	0.027566169734697388	-0.015884021766128239	0	0	0	0	0	0	0	0	0	0	0	0.18434514444247721	-1.5122844365002479	0.021411167265695741	-0.3117805138768735	0.84591520023096523
22	678	2.61	2.32	2022_09_22_17_19_39	0.34887792377996768	-0.062414654103590865	-0.006348554726891744	0.0029155680123256105	-0.063302041528320488	0.31749092974154414	0.0049436470833739386	-0.0070705916769537519	-0.0073770781525175052	0.0052905301972333224	0.28836243511931475	0.0082913988540824612	-0.0037145367478387749	0.0090993086811159418	-0.0069938877620800083	0.29507501680223597	2.3499668499780126	0.19210786297101004	-1.518242115348148	-0.0009225544222415988	0.037038162992238437	1.1839513580206418	0.00036219666069220273	-0.19104765683020655	-0.020154995285933515	-0.02649477182579444	0.025881510460919972	0.037039933912746625	-0.015522277280874497	0	0	0	0	0	0	0	0	0	0	0	0.18267262451279914	-1.5127891019013653	0.032895689419572424	-0.32765510754052235	0.84578299940908719
23	677	2.61	2.32	2022_09_22_17_19_42	0.34683938828411448	-0.061187278431383947	-0.0052425334823384857	0.003659619025314368	-0.062248380965774855	0.31578964508419188	0.0052586286225340256	-0.0089467210936622268	-0.0057896724896275347	0.0053340593178147809	0.2871413273530542	0.010322389209446097	-0.0050207669330469794	0.010657265539541602	-0.0070192018388583709	0.2907898871529947	2.3642072978652973	0.18932284133851793	-1.5288984214926971	-0.0018414751534285984	0.043820576787181729	1.1681481386613537	-7.0908322897546977E-05	-0.18865854250325137	-0.015845901458690814	-0.030363171061791656	0.031596214852948258	0.04382063415734129	-0.015231431469692832	0	0	0	0	0	0	0	0	0	0	0	0.1802478314458428	-1.5244251313398489	0.036792627806129227	-0.29120928076100716	0.83839926195116377
24	676	2.61	2.32	2022_09_22_17_19_45	0.34407035733548025	-0.059537404137188353	-0.0045944103993897679	0.0044747816674474694	-0.060227179662698194	0.31279874362096549	0.0041589195546218082	-0.009036749482272349	-0.0045698363140806086	0.0042200862800198646	0.28455316532762936	0.0066096752821103912	-0.0058083730416736857	0.010349195027594958	-0.0064597855095021072	0.28768771187960879	2.3821780001300983	0.18512344790569668	-1.5347156566072864	-0.0019182031198966935	0.038869243752168783	1.1043779774403904	8.9710880002247945E-05	-0.18464166415029107	-0.013347165403347197	-0.0231488745235117	0.031224152801320695	0.038869347279154337	-0.014303055378567681	0	0	0	0	0	0	0	0	0	0	0	0.17554637148166077	-1.5329305609548771	0.035457228888936231	-0.27900558524592	0.836130476648715
25	675	2.61	2.32	2022_09_22_17_19_51	0.34063555379408178	-0.056309956132651523	-0.0028577140075011836	0.0052550681043422543	-0.0575979438744436	0.30994195334865859	0.0035985118753179613	-0.00890446591479507	-0.0024769661547721583	0.0030911461497749944	0.27898418348556736	0.0095854146658940747	-0.0061695439570173208	0.010444890781924409	-0.0071531984818108962	0.2911113692492564	2.3941386525259523	0.17738359597058112	-1.5496405177581485	-0.0011833853800729804	0.042859697075357625	1.1664580892759848	-0.00090503059241905416	-0.17722483712445847	-0.0075031477170268823	-0.029592753901711129	0.031003589306791236	0.0428692513786354	-0.013488310859027755	0	0	0	0	0	0	0	0	0	0	0	0.16924592537845906	-1.5493073574870007	0.03716447504540954	-0.30024331459136766	0.85461240321741827
26	674	2.61	2.32	2022_09_22_17_19_54	0.33645392172499	-0.053693413962755628	-0.001431919146794423	0.0048411507567950492	-0.05514971650126143	0.30487254853985307	0.0019699496810956668	-0.0082003899054747167	-0.00036683418725963832	0.0020722199289997167	0.279544883008055	0.0098962207246757819	-0.0056354990243136331	0.010920308091895122	-0.0098652489966073523	0.28757565151543757	2.4124878788061963	0.17172041410911673	-1.5645836259699839	-0.00082751615557648	0.046843163088922363	1.2064913164630238	0.00025781067904369695	-0.171707158270254	-0.0021336402134569193	-0.034949712892470508	0.031189733838384377	0.046843872539763486	-0.012616002221593583	0	0	0	0	0	0	0	0	0	0	0	0.16391824539674624	-1.5674705728235137	0.043740106550210808	-0.36734122458436641	0.85472521776843946
27	673	2.61	2.32	2022_09_22_17_19_57	0.333404169546565	-0.050346847705927476	0.00026993310458785783	0.0054171941736886348	-0.05246825117107521	0.30294033040310203	0.0025466737712667321	-0.0084784590826335413	0.001147402437410546	0.0026923289811241718	0.27728420702044659	0.010414007379753013	-0.005896795522495446	0.0093450265557473034	-0.0073797839971977124	0.28800620431755186	2.4223175277344424	0.16338531565337836	1.5606247178440544	-0.00059559222670447012	0.042879767537518251	1.1992022123851873	0.00027427304407898548	-0.16335150859760389	0.0033235538270088819	-0.031573017107609867	0.029014118197770181	0.04288064469867859	-0.011903345079420431	0	0	0	0	0	0	0	0	0	0	0	0.15740893622673829	1.5598638146928296	0.035715184442899929	-0.33421495623598635	0.86383504054326887
28	672	2.61	2.32	2022_09_22_17_20_01	0.32980182115374296	-0.04775295023470167	0.0013375307200420704	0.00551888907184545	-0.049510075572420424	0.29919468783106795	0.0011148909449133766	-0.00819058625319585	0.0032937166290838015	0.0002120326055937671	0.27529661233544955	0.0071164387745279011	-0.0053960047872839995	0.0086501653100406022	-0.0083505791513977471	0.28230496785240011	2.4465631623072452	0.15643068155036941	1.5448354980876851	0.00035534665540804238	0.039224969010989721	1.1773526615248924	-0.0013116195685545966	-0.15621987142433991	0.008118491391619017	-0.027694906940951357	0.027777514709655872	0.039246892103779622	-0.01076062924507752	0	0	0	0	0	0	0	0	0	0	0	0.15045251616056041	1.5375821737599376	0.0364558570900854	-0.38388902180262136	0.85598365365241158
29	671	2.61	2.32	2022_09_22_17_20_04	0.32766169443032439	-0.045472583666830234	0.0025745109378378268	0.0050635996533100755	-0.04730458408287596	0.29701295977270403	-4.2147455080654045E-06	-0.007422877730330491	0.0045947518334248771	-0.0016650400411568449	0.27253742259446123	0.011195500090282548	-0.0049437332298914042	0.0070882471079443295	-0.00768884160530706	0.28345638734337819	2.4555097244019954	0.15038738136562843	1.530606858576141	0.00020694917979058574	0.041402046391227111	1.2634506871622622	-0.0027567240070486762	-0.14990183346968231	0.012074965690990643	-0.033823465021652961	0.023876822638499044	0.041493722086989981	-0.010042861872641532	0	0	0	0	0	0	0	0	0	0	0	0.14504962880871422	1.5223825897097938	0.0319158650832607	-0.413009716904089	0.86508857202914136
30	670	2.61	2.32	2022_09_22_17_20_07	0.32583231242603633	-0.043469253778202536	0.0035112853412298008	0.0051089840268362559	-0.045366342287001114	0.29576371267979212	-0.00086252403254837267	-0.0062471044742651851	0.0052927909211021038	-0.0015217142311985191	0.26989537894557419	0.0084022035895989968	-0.0040320938670988888	0.0046344019173145158	-0.0075626979116440746	0.2808073546958923	2.4694692778606995	0.14486460998400161	1.5196013453106603	0.0016486173474295051	0.033900767353227605	1.2939489225285084	-0.000946225036658129	-0.14410591427706002	0.01480677872427124	-0.028835568207300172	0.017826161485294645	0.033913970114949107	-0.00937388068814324	0	0	0	0	0	0	0	0	0	0	0	0.14017654517874797	1.5127249589468239	0.027221757947956532	-0.51051002336807483	0.8618155535437737
31	669	2.61	2.32	2022_09_22_17_20_10	0.32430774991888578	-0.042111031179942485	0.0053849895368313265	0.0041755407950707559	-0.0441362750035969	0.29271842349739058	-0.0017814372800770922	-0.005552234972916549	0.0063230652694578945	-0.0036366128934111892	0.26865118925112685	0.012862295592376881	-0.003494046055136263	0.0033300096128802761	-0.00897639373199476	0.27834618348762524	2.4830915210391589	0.142168260900355	1.5021262510660383	0.00085291116287813593	0.042300700684052908	1.3949541219737736	-0.0032209497937550975	-0.14082955572659167	0.019464085934926885	-0.039711635543625765	0.014571728820290102	0.042423151650198325	-0.0090085247167336017	0	0	0	0	0	0	0	0	0	0	0	0.13748331047788542	1.4996492726737261	0.029521846433477085	-0.60777993659636254	0.858277927546424
32	668	2.61	2.32	2022_09_22_17_20_14	0.32302666315943518	-0.040616789194242643	0.0048843299020421968	0.0040398212429174889	-0.0426819254880433	0.29143117900340448	-0.0020225707388614122	-0.0040944431741156842	0.0068877977185959494	-0.0053834278003936052	0.26546311797974753	0.013075562751156076	-0.0018429724149970008	0.0023025934686593352	-0.0089173064204553926	0.27478862039005864	2.49915713602799	0.13784271471097051	1.500069197422796	0.0034945772016936535	0.041839599909279462	1.4445972377495802	-0.0058490485387630827	-0.13646594407509072	0.019433479013913586	-0.0405139673011806	0.010448472332711942	0.042246461264553087	-0.00854519306898523	0	0	0	0	0	0	0	0	0	0	0	0.13384069446896238	1.490798477798063	0.0285109380543695	-0.65904989589405283	0.8506685414214
33	667	2.61	2.32	2022_09_22_17_20_17	0.32232213133311821	-0.039374907848914384	0.0060633614337905345	0.0028181173897849207	-0.041691743173698927	0.29107867876375432	-0.004721993115549424	-0.00070480333157186561	0.00714930187178586	-0.004190215344295512	0.26301735627101153	0.012926042057008456	-0.0012871989137926067	0.0034446890669274084	-0.0099659186157775668	0.27533066811016527	2.5041042551354913	0.13471353331170716	1.4894103433579693	0.00289703623711303	0.0428867624780721	1.4936766054997006	0.00092432703460791112	-0.13293287182040053	0.021830887451164144	-0.042377639136404147	0.0065886339308904264	0.042896722209482159	-0.0082780162304376612	0	0	0	0	0	0	0	0	0	0	0	0.13123604982232084	1.4858821894348775	0.03271401042542333	-0.61900239083205144	0.85420962864511618
34	666	2.61	2.32	2022_09_22_17_20_21	0.32219756809993705	-0.038283914637943367	0.0059603270919262839	0.0024015043211303233	-0.04042777069581862	0.29041557014739422	-0.0037824432927043876	-0.0007512807610643577	0.0073298054559322763	-0.0047571680359707082	0.26296185826588436	0.015799480126697244	0.000300970809282946	-0.00038708642643658936	-0.012779898404751725	0.27272090494072104	2.5093214034333906	0.1310319610558639	1.4865164445627985	0.0044440619867075039	0.053268034923578574	1.5702884162461857	-0.0016120453594148099	-0.12917489841074548	0.021982275558254147	-0.053268007440138022	5.4110784387505152E-05	0.053292421927140794	-0.0077888853465552053	0	0	0	0	0	0	0	0	0	0	0	0.12752072546664353	1.4811173986894348	0.039682978699518853	-0.80053788155585193	0.846439985717491
35	665	2.61	2.32	2022_09_22_17_20_24	0.3207711435629616	-0.036678528457895133	0.0055599078735100735	0.00078457410953404331	-0.039118507979799808	0.2884123926275452	-0.0060418594483914127	0.000625268698835172	0.0059817012402208058	-0.0046435991656561667	0.26014610053714959	0.014860545406548338	0.0016753608063148219	-0.0021763324941137629	-0.013509625981215219	0.27036269530277379	2.5241710135162623	0.12643563952232667	1.496235020835559	0.0040083297192738078	0.053782177424016489	-1.5203312172876027	0.0026401739903257277	-0.12503243309741949	0.018784611126106764	-0.05350847281615409	-0.0054190354631878474	0.053846941669583995	-0.0073590098495252138	0	0	0	0	0	0	0	0	0	0	0	0.12336896274674679	1.4949278547680063	0.042659078123254424	-0.86525951159144265	0.842852297434624
36	664	2.61	2.32	2022_09_22_17_20_27	0.32129228190083436	-0.035947058306636949	0.0052652294637827368	-0.00074534543517433159	-0.03801900991392268	0.28861973382801243	-0.0057837642007544186	0.00023932153630297482	0.0046144415189993274	-0.0046495628196378614	0.25824323977955049	0.020841431466936386	0.0026319300179912766	-0.0038140307557689231	-0.01567781200640549	0.26911836135044176	2.5275900605390982	0.12289757827767059	1.5062107873265784	0.0027082144391216041	0.069695640744924334	-1.5165596808180812	0.0022272303772153728	-0.12187371972274649	0.015830703947001288	-0.069286007329834365	-0.0075452983463674857	0.069731218933837283	-0.0067691374924121646	0	0	0	0	0	0	0	0	0	0	0	0.11919993162572329	1.5104057348197957	0.050219302247939746	-0.90471814833540221	0.83761228174632629
37	663	2.61	2.32	2022_09_22_17_20_33	0.3224900396353374	-0.034171340671799617	0.0039626985259219724	-0.0025546354237127203	-0.036028143527306079	0.29030956018480936	-0.007114137991127081	0.0030574290924403605	0.0029805015433932609	-0.0036622842925569657	0.25800833796414097	0.023558993470976366	0.0030732163837476267	-0.0057050081132508472	-0.020356020058930026	0.26722058540315929	2.5246627432930731	0.11562905464061823	1.5250160364940482	0.00050738239923113319	0.085162977127823031	-1.4764768756978839	0.0064366092003717307	-0.11514471431344997	0.010572277084765915	-0.083652218347160842	-0.015969941730420843	0.0854058698876864	-0.0059656733026953188	0	0	0	0	0	0	0	0	0	0	0	0.11210026016670818	1.5295267836757183	0.065553517433319067	-0.92202373742188182	0.82861655418978142
38	662	2.61	2.32	2022_09_22_17_20_36	0.32367763201039296	-0.031782491418976683	0.0035199024661490314	-0.0040199753817609547	-0.034360598150197909	0.29169340578018987	-0.0074689670531254016	0.003450592630869621	0.0013978931731607378	-0.0023904154511356864	0.25786987768411873	0.028695209001925685	0.0046503306159135643	-0.0070117274481585508	-0.021446597866882893	0.26676357703274756	2.51959042668626	0.10829839175033547	1.5388034287772383	0.000503045668112068	0.097380808414173278	-1.4736419347636873	0.0094575161958040267	-0.10807677071071961	0.006924831294094407	-0.0955482349817118	-0.018803101852553676	0.097838982312735731	-0.00553410605323701	0	0	0	0	0	0	0	0	0	0	0	0.10624466523667191	1.5504660241866906	0.069710430849172139	-0.94339045396155674	0.82416438657145774
39	661	2.61	2.32	2022_09_22_17_20_42	0.32565908912110753	-0.029898389939320411	0.0019604704209496208	-0.0065835909071661133	-0.03185739453179897	0.29293463791129692	-0.0055910539286553648	0.0038165842566769245	-0.0008796816675512995	-0.0011123598645122745	0.25605892265716867	0.031693248600707824	0.0050605724552917836	-0.0062691516895534791	-0.029776218037301506	0.26510336826330694	2.5176540824312155	0.10043400184393241	1.569757556945671	-0.0030801999210197523	0.11885768427692707	-1.4959341373358461	0.00819827715284457	-0.1004337850988373	0.00020865547580623933	-0.11752793168540923	-0.017729477866633751	0.11914008922251372	-0.0045068034105323678	0	0	0	0	0	0	0	0	0	0	0	0.097861655499500391	-1.5569932804107876	0.093438272517188781	-0.88915390150916374	0.81405180177458258
40	660	2.61	2.32	2022_09_22_17_20_47	0.32862819366884655	-0.027347976624139729	0.00089491071149053821	-0.0091320933760061316	-0.029694551608607445	0.29568032241291831	-0.0049336706273745735	0.0049293254194024815	-0.0039513978463513186	-0.0014456997031074162	0.25711865359964647	0.036999853970501852	0.0059034652986533044	-0.0070285151048897479	-0.034044531270438522	0.26586694421826468	2.501759249179857	0.092298307709925018	-1.531161494235741	-0.0061419196537800275	0.13662000259576942	-1.4943377768709816	0.0062396206426953045	-0.0920084730204192	-0.007308795972442877	-0.13502577635937776	-0.020810209701378382	0.13676241433607697	-0.0039163003330595957	0	0	0	0	0	0	0	0	0	0	0	0.091155601028663991	-1.5046508607000264	0.10578058234377359	-0.887193328234061	0.80902049592913083
41	659	2.61	2.32	2022_09_22_17_20_53	0.33115591638215641	-0.024217234289511561	-0.0012263490849570204	-0.010752024231304927	-0.026559067168471166	0.29861864892043721	-0.0043565533035611068	0.0047949548008774942	-0.0059324814502096429	0.00021549227391811585	0.25823776703288842	0.043774808346475319	0.0060316512346533834	-0.00538470609858503	-0.038850378445263428	0.26533948552869036	2.4877948107565824	0.08244195649514563	-1.482692962830563	-0.0084878898454513272	0.15730886947220749	-1.515359082532362	0.0080557255440132525	-0.081165402225302982	-0.014451770561155024	-0.15634294866048473	-0.017405827149809552	0.15751499969420207	-0.00313848132268533	0	0	0	0	0	0	0	0	0	0	0	0.082177513741360717	-1.4609154163187392	0.11843897249225589	-0.8542600099590365	0.801252438511431
42	658	2.61	2.32	2022_09_22_17_20_57	0.33395119863787281	-0.020480312797089468	-0.0024761482238557305	-0.012102568291266018	-0.023059445449363555	0.3014091902528	-0.0015162052771317055	0.00408690629674985	-0.0084960831834135532	0.0013509567408676163	0.25828459920995445	0.050441477130009738	0.006571998050222282	-0.0034506861665923876	-0.042926066555123432	0.26848735297057907	2.4690501950241361	0.072011730152316683	-1.4228300945501566	-0.009836856333692268	0.17548257734099013	-1.536218466448398	0.004791640041413932	-0.068881425020170167	-0.021000918235180827	-0.1750631206369026	-0.012125953286478952	0.17554798422232898	-0.0025632685991629879	0	0	0	0	0	0	0	0	0	0	0	0.073588037729040684	-1.394291624942928	0.12895458402306251	-0.82550528618618213	0.8039718200314625
43	657	2.61	2.32	2022_09_22_17_21_02	0.33787831141410363	-0.016639097993460472	-0.0041725815230976571	-0.013656701494386152	-0.019347746546339986	0.30491737270486508	0.0013357220434752864	0.0021020697073547757	-0.010077183473770041	0.000838599988333435	0.26155342459054559	0.053607118111489938	0.0070470484933962477	-0.0016438137308572335	-0.046895520635469541	0.26915223589085685	2.4470865735380638	0.062089109976181653	-1.3498296465999362	-0.011558655387532705	0.18672775329358862	-1.5569485443274378	-0.0011023352190620262	-0.056123990522519263	-0.026554759751550149	-0.186656143640078	-0.0051708695096542995	0.18673100704758833	-0.001888125702414079	0	0	0	0	0	0	0	0	0	0	0	0.0645640340452243	-1.3307040928332641	0.13887935462362949	-0.802917331096231	0.79659518471129065
44	656	2.61	2.32	2022_09_22_17_21_06	0.34235939890724459	-0.012939727929960928	-0.0053558061099258153	-0.013504450549476505	-0.015302603402795992	0.30906704592638379	0.0010589911450001909	0.00093462784587540547	-0.011151305320544458	0.0021192231768400317	0.26570621941811468	0.060598448785943275	0.0068159911055896277	0.00073709694037923533	-0.052053959964453007	0.27232549144045748	2.4157531713536455	0.052723377765169353	-1.2677895647042916	-0.011459732761991822	0.20588702143059753	1.5686344670087438	0.0014067751238083508	-0.043334673930125106	-0.030030993961880272	-0.20588509695089063	0.00089019497060457942	0.20589182744784285	-0.0013944575743331897	0	0	0	0	0	0	0	0	0	0	0	0.055306377634714368	-1.255925379166509	0.15206002407551195	-0.778318512962906	0.79543746223902734
45	655	2.61	2.32	2022_09_22_17_21_09	0.34622325281836153	-0.0088161991538767571	-0.006365113644075735	-0.01300738386493033	-0.011514728442863886	0.31361316196210803	0.0048298268038241849	-0.0027184196414515266	-0.011468032028356189	0.0025318613600005214	0.27002982613192639	0.065645464332704129	0.00648720585385249	0.0042747070548779529	-0.05611165220127512	0.27668072998680582	2.3836977964950279	0.043991579339133995	-1.1680837727751319	-0.010929562783720441	0.21914202402514854	1.5399652651346114	-0.0043082268349171789	-0.030477574752276443	-0.031723437549715863	-0.21872554319864396	0.013504201061037072	0.21918436876816713	-0.0010156229424723795	0	0	0	0	0	0	0	0	0	0	0	0.046938786438085293	-1.1791131446072138	0.16253745058848482	-0.74738051618278012	0.79913965262165776
46	654	2.61	2.32	2022_09_22_17_21_12	0.35022872338254674	-0.0044724227816967336	-0.0074575765342845277	-0.012624788703976682	-0.00733970459589313	0.31817793919649978	0.0073505337967420224	-0.0033521138923157932	-0.011371363811331496	0.0027014377641558151	0.2739878262892062	0.070524384148858546	0.0073037398624514784	0.0064199878713972029	-0.060285605869747155	0.27895873268732929	2.3560105233623871	0.037348029282960465	-1.0242345495153074	-0.0087138165999830867	0.23268813812142969	1.5313506057217066	-0.0084261364367389686	-0.017169400269952926	-0.033167559236262967	-0.23196440445009803	0.018338066706413664	0.2328406523733948	-0.00071630928811811394	0	0	0	0	0	0	0	0	0	0	0	0.03864437540936088	-1.0719849449592565	0.17310540112490563	-0.73235164867395541	0.796504438565506
47	653	2.61	2.32	2022_09_22_17_21_18	0.35431351120617621	-0.0013474110673696294	-0.0068390601768888214	-0.012121880305537885	-0.003902238440871553	0.32226852222639951	0.0083520790632936655	-0.0050680607627573582	-0.011223503214923537	0.0038845066111870157	0.28162230803261024	0.071940741378088549	0.0071025922304554269	0.0088405828605382	-0.063772663241255842	0.28488319977438292	2.3185944229853956	0.032139424488989383	-0.8973847059407376	-0.0082651958084075522	0.23624584419786449	1.5178009019554863	-0.0081023661947307677	-0.0071383337559806281	-0.031336668579663635	-0.23492008601289283	0.024993040800524828	0.23638474409046614	-0.00054342725780809971	0	0	0	0	0	0	0	0	0	0	0	0.033536764375371106	-0.95270343965380355	0.18171058924456662	-0.71652385421328291	0.80404272138695954
48	652	2.61	2.32	2022_09_22_17_21_21	0.35662709762359429	0.0026704584945114944	-0.0071987889176667545	-0.010211763694917844	-7.1574308567826732E-06	0.32596361296011755	0.0083392902631004	-0.0082780852261420453	-0.0099238412790841682	0.0035971005600217969	0.28477376395054932	0.075003225015678063	0.007307461416946083	0.011359242060858862	-0.066140747053407667	0.28898437122772053	2.29516168091192	0.029832213872079287	-0.70890168329771441	-0.0046707376181531063	0.24346175956640537	1.5014589313800466	-0.0083806054182721662	0.0045463342657162511	-0.02948375534517023	-0.24112453896339192	0.033653901421111146	0.2436059582981232	-0.00041810703237498515	0.0302545819936363	0.85983596692547315	-0.00563301832563933	0.24360537111092967	-1.5011898972356668	0.0084428832257914723	-0.0044875493283960226	0.029919920331359075	-0.24124861814111118	-0.033803566070728125	0.24375163406889833	0.027826948446458746	-0.78575878129803967	0.18817722127195016	-0.70035607533785016	0.81032645346745924
49	651	2.61	2.32	2022_09_22_17_21_24	0.35747311505083	0.0051519024519479061	-0.0066029136769470646	-0.0093581220251169675	0.0025957432763876157	0.32623208399620046	0.0092760464555418313	-0.0091692892341720209	-0.0087659139927275028	0.0047086430109209536	0.28916700175615112	0.0748029118707944	0.0066824402218709179	0.012671031067769569	-0.066861733086930747	0.29493754078332368	2.276441909912271	0.028945623122909003	-0.57183853352800151	-0.0042245161271425562	0.24087736164042614	1.4935207503817634	-0.0081056606049395626	0.011990741227494391	-0.026345231500003004	-0.23800627796169568	0.037079846300553734	0.24101370310564316	-0.00029967978910250205	0	0	0	0	0	0	0	0	0	0	0	0.025574405185302018	-0.641452483369936	0.19036897888753443	-0.69175321280753743	0.82506216094428741
50	650	2.61	2.32	2022_09_22_17_21_27	0.35861660552624186	0.00801720069630162	-0.0064345719084200319	-0.0073256954938834282	0.0048355177013087065	0.32790729205673635	0.0094868987915442109	-0.011020032776426231	-0.0077622461448601339	0.003970622240519534	0.29339506696414863	0.074811659671878625	0.0063108134233829227	0.013792867016410649	-0.066541088871726772	0.29640096531696181	2.2631145603732659	0.030797197562548555	-0.446446875517903	-0.0015445258592912663	0.23898105345838963	1.4837072333087675	-0.0094235866471563574	0.019314793282728521	-0.023987624687578216	-0.23536510060884514	0.041415134039018767	0.239166778414934	-0.00029627781687669206	0	0	0	0	0	0	0	0	0	0	0	0.025501330957204058	-0.5068350354297122	0.1894936553011734	-0.683203675659824	0.8265121044297894
51	649	2.61	2.32	2022_09_22_17_21_31	0.3628662393702779	0.0092924913633054083	-0.0058349525486243508	-0.0065445785852727588	0.007062760457835683	0.332124986773553	0.009214708070601544	-0.01253913505688522	-0.0067662629726482678	0.0046626039556693514	0.29806134560813491	0.078398462720708731	0.006176755796138648	0.015631318638282814	-0.067936769169260808	0.30293266043935413	2.2311038158564127	0.03208622313186283	-0.36039589655134052	-0.00051711600436838735	0.24343675929347297	1.4758150810115533	-0.00797813556108146	0.024105846720807872	-0.021176257193862319	-0.23905765289887587	0.045966230711130492	0.24356745764231166	-0.0003559740162118885	0	0	0	0	0	0	0	0	0	0	0	0.026954404834566313	-0.3819806073419636	0.19211446929009474	-0.67232299660793238	0.834832860078322
52	648	2.61	2.32	2022_09_22_17_21_34	0.36491172700310542	0.011076227561794168	-0.0048997751252809569	-0.0058283827087223655	0.008659078263232721	0.3348585949862436	0.0091700652298441713	-0.011457318917188665	-0.0057879496835985377	0.00529527802712823	0.30355820584972482	0.079165209793408381	0.0053930444661190067	0.014816552135566536	-0.06830876008449005	0.30970862283503153	2.2049609593380257	0.033809484035725243	-0.27882072733940255	-0.00063502134524900423	0.24004786321328711	1.4818430954267954	-0.0068604131850017744	0.028687535862806174	-0.017891520250726874	-0.23625902972987578	0.042481142926746582	0.24014587629675	-0.00033665245173927359	0	0	0	0	0	0	0	0	0	0	0	0.028542171659360519	-0.29460967312290437	0.19154546990564952	-0.67859974130876222	0.8487220330751275
53	647	2.61	2.32	2022_09_22_17_21_37	0.36621798561172375	0.012809922202750498	-0.0044399874103057124	-0.0049339478213456314	0.01006854639811627	0.33577063854675154	0.00906581515401878	-0.014234438413944093	-0.0053704932332932758	0.004610131912576183	0.31077343888126768	0.073973224610893881	0.0053444893616634353	0.015864725529071606	-0.067583991000054716	0.31251072972060062	2.1882725713400135	0.036806749517732919	-0.2276313101661625	0.00058910169970988538	0.22863339791921383	1.4654837959965688	-0.0072261307293125512	0.033057819594657249	-0.016183861520299395	-0.22358069662754776	0.047800656267733665	0.228747563067681	-0.00039781513260062339	0	0	0	0	0	0	0	0	0	0	0	0.031159863583319722	-0.24500193034371356	0.18956216127336184	-0.67011496972647688	0.85334620908524872
54	646	2.61	2.32	2022_09_22_17_21_40	0.36760586002746487	0.013637585852282573	-0.0037980642187877703	-0.004923193857442186	0.010868309162741617	0.33840754666221162	0.0095370417822607783	-0.014189084188272692	-0.0045073389215231916	0.0047645628839270556	0.31213471480094757	0.072050308891097758	0.0047980075495068133	0.016637433227671573	-0.065780621351633858	0.31534116468675577	2.1773796209501368	0.037776904721454382	-0.18752467501684372	-0.00018074660325972415	0.22191454579644018	1.4604595293980023	-0.0078031057109241011	0.035151014893993991	-0.013838377153989381	-0.21653316901397052	0.048574194309402817	0.22205169239340691	-0.00037154615298541383	0	0	0	0	0	0	0	0	0	0	0	0.032006816837205521	-0.19656696256389045	0.18457813249422175	-0.66153424317749232	0.85782409633838741
55	645	2.61	2.32	2022_09_22_17_21_44	0.3687039387920405	0.014667173200816159	-0.0032069928024300873	-0.0040555037716760072	0.012141710272889864	0.33952728693851131	0.0087261250306104928	-0.014052192621952741	-0.0040173302939752837	0.0039391081219820436	0.31608396903118269	0.07222058383163199	0.0041942302859335869	0.015436193365303299	-0.063209132215607575	0.31678056130704652	2.1670860243327121	0.040025185654960882	-0.15114264715465878	0.00021526776812229569	0.21605771413817176	1.4632140465334442	-0.007677488674006909	0.038210389479706869	-0.01191560416106514	-0.21107569816507449	0.046130093027635571	0.21619407871389873	-0.00045226354410207015	0	0	0	0	0	0	0	0	0	0	0	0.034686530993779233	-0.15976605632857863	0.17647400753184056	-0.66563804000512639	0.85917324980279031
56	644	2.61	2.32	2022_09_22_17_21_47	0.3696253669724397	0.015588289696534856	-0.002620905000855571	-0.0035567664742062583	0.012569301385109243	0.34062057377863	0.0086931572370952566	-0.014474205982002325	-0.0032099866589509435	0.0049568663629226536	0.31830886001779113	0.070738283033817934	0.0043530246527628876	0.018532012796891775	-0.063616619091766247	0.32234960678716185	2.1526884116596845	0.041187685576058418	-0.12039899774486684	0.0011028374145779923	0.21324428158231634	1.4500304239375335	-0.0064400653082355014	0.039999337647073016	-0.00982234345294939	-0.20705438036094392	0.051005952602650076	0.21334150573372393	-0.00043318482462096508	0	0	0	0	0	0	0	0	0	0	0	0.035096930085640063	-0.1250193105151147	0.17926508150678855	-0.643666523494512	0.87209817179889915
57	643	2.61	2.32	2022_09_22_17_21_51	0.37031070970173052	0.015916333293822093	-0.0021913348995189238	-0.0027932673079425385	0.013353923654550516	0.341031910225552	0.00802110712141476	-0.016989381386671758	-0.0022676541202291942	0.00461056366673756	0.32197785248752631	0.070504345622521364	0.0035516984195477549	0.018908478952366081	-0.062225657383751055	0.3260934236985023	2.1404742734237114	0.042115269517746461	-0.08982196430830483	0.0011618110545414126	0.20962531929832282	1.4384903931220148	-0.0056754606896003857	0.041437524393406117	-0.0075251244971958533	-0.2023291179855104	0.0548242875569688	0.20970213481260269	-0.00048294657831783459	0	0	0	0	0	0	0	0	0	0	0	0.03657764195000679	-0.0841036300217733	0.17562303472524013	-0.63789666522118027	0.8805940934334755
58	642	2.61	2.32	2022_09_22_17_21_54	0.37112339058642463	0.016837453310435544	-0.0014420152806771318	-0.0023618560662534405	0.014247603258246016	0.34128764492281766	0.00902647007822222	-0.016562484639015457	-0.0019487007771348671	0.0044773170435949538	0.32373530967862396	0.06907860849930017	0.0036331523310575795	0.01878582057581199	-0.059123867766415442	0.32686653875726712	2.1367805727522708	0.044311787247689034	-0.067483625781228976	0.001817765228724419	0.20228383126097055	1.4355394733738212	-0.0074357465758430226	0.0439088042578684	-0.0059624992854216616	-0.19492752636470179	0.054055599663266125	0.20242045034224426	-0.00055503864353534632	0	0	0	0	0	0	0	0	0	0	0	0.038747898593638766	-0.067965250641572036	0.16715893946740398	-0.6315739133760444	0.88074895586822011
59	641	2.61	2.32	2022_09_22_17_22_00	0.37148230461748522	0.01705428495778278	-0.00063235957801315154	-0.0019036522235932594	0.014749535921191461	0.34287879122883269	0.0092397742522224123	-0.018423050937754825	-0.00065346055694633163	0.0047040767977994946	0.32662972309240823	0.066582664182369147	0.0034009453867611368	0.018660011271761312	-0.060898050231007368	0.32958161229752336	2.1257486173040983	0.044844724600984327	-0.031856706768955252	0.0022211730769192764	0.20033186720397214	1.4283799865892815	-0.0069459704621093353	0.044753734071255546	-0.0028552777828907134	-0.19226023231165543	0.056292629081418938	0.20045224748824947	-0.00060666944413913823	0	0	0	0	0	0	0	0	0	0	0	0.03974349258597102	-0.0221374258784733	0.17145572213804672	-0.63673281209125365	0.88720676113198194
60	640	2.61	2.32	2022_09_22_17_22_03	0.372728758223964	0.017273629726423705	0.00072356439476136455	-0.00124245213206758	0.015339902997593687	0.34368666355308203	0.0092509899834878548	-0.017729531674695636	0.00094647900667878715	0.00448861126902208	0.32994987240779916	0.065825399692007458	0.0031510929641296232	0.020167060027174014	-0.056468911560775423	0.33274556726399884	2.1148972004818383	0.045713511477948172	0.016050403148781273	0.0027109586697574178	0.19161400871304354	1.41942339276484	-0.0077044282686697168	0.045689960487558738	0.0014671885665518839	-0.1828996774384975	0.057128244572854661	0.19176883623266164	-0.00068182470942692978	0	0	0	0	0	0	0	0	0	0	0	0.041233937587231935	0.030811168686098882	0.16087317038121676	-0.61388940017780969	0.892728451782247
61	639	2.61	2.32	2022_09_22_17_22_06	0.37304560122570268	0.017665394819583333	0.002191325087850872	-0.00068648102507576391	0.015180639549861326	0.34367025016310504	0.009091773161586247	-0.020152095072686775	0.0027119589509273295	0.0053397097944993619	0.33322641119464552	0.063441713339622077	0.0031217202118389215	0.020715222692731204	-0.057493769017992809	0.33482332325671982	2.1068091548019732	0.046347125817173949	0.065656026652040622	0.0035466449739854251	0.18972288482278329	1.4062076359146234	-0.0058362755232744144	0.045948121250295154	0.0060684615085808	-0.1795363950790958	0.061330709008472414	0.18981263165938844	-0.00064986521217886455	0	0	0	0	0	0	0	0	0	0	0	0.041338048677560184	0.0883905105693625	0.16381861829836775	-0.61248591960453247	0.897539931195014
62	638	2.61	2.32	2022_09_22_17_22_10	0.37420988414778167	0.019000019553181081	0.0040027081525498805	0.00071837479776017631	0.016403010119183645	0.34609645069724149	0.00926138772848451	-0.019710072580379517	0.0047510031033002626	0.0039176314756153843	0.33350111722017078	0.060279167957641093	0.003402744861269204	0.021734065596700793	-0.055236379275930232	0.33786634164280865	2.098489848856012	0.05054441890036919	0.11602662753993789	0.0058443183123545739	0.18154350139111466	1.3979579147194652	-0.0082900790687594188	0.049189638775977054	0.011624014756739284	-0.1708045383618812	0.061513027663498338	0.18173268365462481	-0.00082700151350807022	0	0	0	0	0	0	0	0	0	0	0	0.045635353483623249	0.14096365006229122	0.15862345205387857	-0.59796432617882112	0.90287925561415594
63	637	2.61	2.32	2022_09_22_17_22_13	0.37478548481042379	0.019304168391169326	0.005716338451611575	0.0020159813310761045	0.016628900867403609	0.34629423047937696	0.00875269962584321	-0.01902651356825005	0.006769848483868063	0.0041184773548692327	0.33601671285080592	0.059053313406997647	0.0028906388106397121	0.02143691233645879	-0.052744057249968654	0.33929648261722339	2.0928706575901792	0.052590596214195137	0.16459509252192014	0.0069035874489790311	0.17503875415992751	1.3960118690451369	-0.0073376431884585721	0.0497667151300966	0.017001319811247889	-0.16445248793613609	0.059949517675078522	0.17519248404375307	-0.00090776395289105113	0	0	0	0	0	0	0	0	0	0	0	0.04790511400185956	0.19331177154777651	0.15191081552729413	-0.59237840201868985	0.90530849344085018
64	636	2.61	2.32	2022_09_22_17_22_17	0.37696904792434666	0.01950833757401382	0.0077664887270250914	0.0028762746627697534	0.016887551239422642	0.34854341967096	0.00854739709103072	-0.019320740303611288	0.0092607760511297463	0.004535945770468096	0.33933273172531686	0.056727037573864339	0.003000136225837322	0.019817788809833332	-0.050314135462988623	0.34104407054314106	2.0808392364941484	0.0551763313059206	0.21744600057948021	0.0082836608158105146	0.1667359526177033	1.3940904721481457	-0.0061760500220413642	0.0500402727895871	0.023246475765681611	-0.15643123397262337	0.057707425285966119	0.16685029664105411	-0.0010819817522136586	0	0	0	0	0	0	0	0	0	0	0	0.0510919867710645	0.25079885982649025	0.14345050283983649	-0.59778796844731508	0.90470045862116688
65	635	2.61	2.32	2022_09_22_17_22_20	0.37924568939627873	0.020188248663509226	0.0098391729205579113	0.0042159765400900289	0.017383062432813141	0.35077219478076688	0.0081272948865295756	-0.018690307022837811	0.011396728084662407	0.00615173627099964	0.34370378434905291	0.05657532904050909	0.0023041023417283025	0.01857030501654356	-0.049648095577255351	0.34540824399270642	2.0628049382668476	0.058850159512615449	0.25743220932306887	0.00907705851366681	0.16277857166416354	1.3995821781765998	-0.0031621146751234222	0.051220794986983981	0.028978810112936643	-0.15332798653632332	0.054657039233224861	0.1628092821747085	-0.0012317261932271208	0	0	0	0	0	0	0	0	0	0	0	0.054808700237518083	0.29015883474208204	0.13977073499022216	-0.60643438948043049	0.91077698086051251
66	634	2.61	2.32	2022_09_22_17_22_24	0.3819795567127704	0.019493041260345807	0.012023494357027832	0.0048784301876072271	0.016738308319327759	0.35232836130892492	0.0078029019409720252	-0.017374114350578281	0.013661121598539725	0.005459099289917918	0.348161783265397	0.053855800213916546	0.0021194683766712157	0.018355262831184164	-0.050495856595874744	0.350087243581773	2.0446987692526557	0.060199505738010813	0.30927284164280339	0.0096559081577842487	0.15746305857794563	1.4028960158866548	-0.0036422800670092709	0.049045898123680473	0.0349067381509982	-0.14866824086055019	0.05188804270880687	0.15750517775872661	-0.0013384765779339732	0	0	0	0	0	0	0	0	0	0	0	0.056561901979371478	0.34225832156968194	0.14065794131981416	-0.61107271740608438	0.91650780108376628
67	633	2.61	2.32	2022_09_22_17_22_27	0.38518021160227578	0.020065392666632202	0.013455337485772366	0.00586499149256121	0.017156114798359493	0.35660568142847421	0.0057552244107046974	-0.014984782045290393	0.015946371940749948	0.0048190749246257514	0.35119601366164255	0.054654629466801323	0.002190786388351876	0.016507927548623878	-0.046294978162315016	0.3527861231715656	2.0277580879399948	0.063816093884719635	0.33640161831758381	0.010907553736667639	0.14959349649497705	1.4173833128645494	-0.0018631144048695571	0.049909151446230274	0.039768963283201154	-0.14260703425931348	0.045182385653655996	0.14960509813799242	-0.001605869374160038	0	0	0	0	0	0	0	0	0	0	0	0.060809506048407971	0.37443452147002187	0.12760298354049879	-0.61413521492976941	0.91589887679858484
68	632	2.61	2.32	2022_09_22_17_22_30	0.38750157481014225	0.019168534723741325	0.015141447806911967	0.0065498632908969536	0.016670471339429473	0.35900666513974483	0.0040266696527331012	-0.013786409988982503	0.017627592358266365	0.0058843005659135195	0.35555178498788637	0.0526520405487608	0.0021489274167004746	0.014024526853469051	-0.047267356994852183	0.35623925438818804	2.0110530568443621	0.064952167665973448	0.37252864870174013	0.011759148294149521	0.14510169629211811	1.4325034919807014	0.0022913245231282239	0.047743029472840676	0.044038474329433724	-0.13958687476287685	0.039623309563728039	0.14511978650384094	-0.001756124595689218	0	0	0	0	0	0	0	0	0	0	0	0.062610932083794854	0.40664845057074828	0.12723576830615166	-0.64118196268224248	0.91932337194430425
69	631	2.61	2.32	2022_09_22_17_22_33	0.39040298533078477	0.018962288660573489	0.015982388072614335	0.0070858991501864151	0.016350180196897178	0.362546635171559	0.0025856261024482323	-0.011925049012092893	0.018527019479684267	0.0072022733341050521	0.35950115153660117	0.051764899565780835	0.001582896408347636	0.011613395434168939	-0.046183788999666714	0.36095836045574625	1.9911615808300709	0.065530112285551251	0.38959782457940728	0.011591467361376704	0.13923004949795387	1.4500583748590141	0.0061325184669767264	0.046623298193299682	0.046048492719475767	-0.13519044148724052	0.033294912729840247	0.13936504032916755	-0.0017912393368145129	0	0	0	0	0	0	0	0	0	0	0	0.063293300921848358	0.42386585002615335	0.12198053137684618	-0.66222180724114388	0.92457889416472994
70	630	2.61	2.32	2022_09_22_17_22_37	0.3938397781157601	0.01838757543758519	0.016570374759572588	0.0072127763693799491	0.015809686723285272	0.36573179010922618	0.0020624641878354117	-0.0094970547494378	0.01945877659801044	0.0059823275573080877	0.36433042825645406	0.051778358549577408	0.0012008941268369208	0.00894111333539132	-0.044507196630330259	0.36431877131424129	1.9718071787784974	0.065384196315890569	0.40793512456135128	0.011118392934183371	0.13389973618640785	1.4735141592515189	0.0051249498783464209	0.044803528729418257	0.047620761661980072	-0.13137331512371572	0.025888055627924351	0.13399777782502656	-0.0018476366727609933	0	0	0	0	0	0	0	0	0	0	0	0.063659645857640612	0.44424869694333724	0.1152661887606232	-0.686271896159777	0.925043105237476
71	629	2.61	2.32	2022_09_22_17_22_40	0.39770403236106694	0.018332277295713229	0.016492081801616924	0.0064489201452066327	0.01549078991975519	0.37037873055602111	0.0013792018493027885	-0.0072845762522658645	0.01931317607216489	0.0071602977651393151	0.36963926595003938	0.051290474083642131	0.00081730505047156079	0.0061921113984540564	-0.046587142941915419	0.36829656558147239	1.9479058836623131	0.064069209272938077	0.40868864131090554	0.00959295569239529	0.13321550786120098	1.4994671543061957	0.0076657341709427231	0.043832081231563333	0.046729136860947554	-0.13186224399745739	0.018939908729260393	0.13343588353624095	-0.0017676152641704444	0	0	0	0	0	0	0	0	0	0	0	0.062252565943587745	0.44739296567040088	0.1181704195295432	-0.71932811887631065	0.92605690567176313
72	628	2.61	2.32	2022_09_22_17_22_43	0.40002406640795579	0.017631551744335797	0.016376728777227519	0.0061823739708488871	0.015816305142274022	0.37303284317770319	-6.489153255762516E-06	-0.0045767596038588714	0.018632924714685011	0.0066269805294992155	0.37286306865354552	0.051535181136766472	-0.00026266308961656851	0.0059625805987897733	-0.046453447337124636	0.37094431035204611	1.9335626327176336	0.062666978926786673	0.40608554603127811	0.007645616487612532	0.13173838319180858	1.5147634415099558	0.0085807748255193085	0.043110138553115643	0.04548259229355224	-0.13091201473121972	0.014732481291510349	0.13201754164730556	-0.0017354598169590136	0	0	0	0	0	0	0	0	0	0	0	0.061097745404139286	0.43348908382558426	0.117079332489277	-0.72156914941099637	0.92730498363002656
73	627	2.61	2.32	2022_09_22_17_22_47	0.40346932365306154	0.017827014970008409	0.015533919249959515	0.0057333575624430892	0.015608393074839739	0.37665879474449671	-0.0025740526034618012	-0.0030169132696955471	0.01778749789525589	0.0066062880082305118	0.3749626775810998	0.050555266701109138	-0.00098608393673666676	0.0032242767086683179	-0.0456790901619665	0.37625763509155585	1.9148619017616091	0.060736415686237055	0.3943609150642432	0.006095098803679865	0.12759633011213925	1.5368681998580986	0.012003324520649224	0.042804152494572534	0.043089635872594262	-0.12730268599811248	0.0086515660866686231	0.1281596787512907	-0.0015687700542046054	0	0	0	0	0	0	0	0	0	0	0	0.0586529811951842	0.4252782405447309	0.11349745697327095	-0.75016390327386573	0.93255574348223635
74	626	2.61	2.32	2022_09_22_17_22_52	0.40709100880802213	0.01767378136313788	0.014594262935744794	0.0045425930060111743	0.015793450332257174	0.38105278576523371	-0.0019254991394265628	-0.0019147512428250746	0.016684071148584442	0.0072445790320537764	0.38029031221232262	0.050768529103889244	-0.0016791499320710209	0.0018217015974698002	-0.044486318965648683	0.37835761267499723	1.8949661131799034	0.058234715887724775	0.37776845369304246	0.0036228503184851431	0.124935624085587	1.549259932603871	0.011882548618369725	0.042389253614207735	0.039930355777959219	-0.12481974765088022	0.0053796618876737357	0.12549942281669277	-0.0014908682089842277	0	0	0	0	0	0	0	0	0	0	0	0.056433840260082843	0.4064069883735934	0.10937014438929878	-0.764934744465494	0.92941775791816827
75	625	2.61	2.32	2022_09_22_17_22_55	0.41133976215771251	0.017699582764033293	0.014521809337876277	0.0040841042968389292	0.015874953933400968	0.38448923196081725	-0.0034484738188651077	-0.00075759006918193952	0.015855713660935491	0.0070662032347807609	0.38609844595129578	0.052752089085975805	-0.0019841533726147656	-0.00045711743092259795	-0.045852945657659183	0.38609733478206504	1.8672309767927386	0.05698530737541202	0.36886705441126072	0.0025708041400778472	0.12692959792070677	1.5679727179997325	0.01360709074139576	0.042168815446561383	0.038329052434204959	-0.12692757396596077	0.00071679524820279935	0.12765686721346747	-0.0013629639712521475	0	0	0	0	0	0	0	0	0	0	0	0.054546086754638318	0.392395900713795	0.11147773293123775	-0.79038260094799606	0.93863363161578039
76	624	2.61	2.32	2022_09_22_17_22_58	0.415152545830074	0.018319186051312865	0.013080014689638649	0.0026718734379311106	0.016450149626012475	0.388498607238665	-0.0025413730764530843	-0.00058299277029509372	0.014157884710839105	0.0062598842265658618	0.39088294025360643	0.052710656789636733	-0.00282742376549667	0.00012283047960727278	-0.043589950465038184	0.38942561364460337	1.8474563043905603	0.055010431147680075	0.33311401236199978	-0.00031092465523292322	0.12273461969034234	1.56582409176085	0.011206897564980682	0.043246914079885526	0.033997822836479535	-0.12272855097459075	0.0012205106350424164	0.12324520852173093	-0.001254704926347114	0	0	0	0	0	0	0	0	0	0	0	0.052278995922514455	0.35532337592396446	0.10499784708589396	-0.78398923595898118	0.93803017121325594
77	623	2.61	2.32	2022_09_22_17_23_02	0.41726230630350525	0.019085955252964672	0.012776657851900219	0.0017298388476517062	0.017217783827597626	0.39125394640052419	-0.0031500262188426434	-0.00016228065163469493	0.013397390557285593	0.0061006540657709343	0.39362937054173808	0.050381527115918576	-0.0032188583572433011	-0.0015091783151331977	-0.045360117547976184	0.39130829288367613	1.8356200571029206	0.055411500763150004	0.31296289487505974	-0.0018659543062433644	0.12133213631703724	-1.5648579022495335	0.011814846285337907	0.044906649123603933	0.032462706007264641	-0.12132357888969982	-0.0014410095943092204	0.121906020753703	-0.0012444170332553716	0	0	0	0	0	0	0	0	0	0	0	0.052283894731245416	0.33062616721775129	0.10876903061909678	-0.8020275495024185	0.93779928589823092
78	622	2.61	2.32	2022_09_22_17_23_05	0.42054968822758981	0.019599505650859793	0.011682431059153679	0.0013786957248221978	0.018155018408694514	0.39527773205823158	-0.0034281849694915655	-3.1393315252366437E-05	0.012240967934065792	0.0049846804519278008	0.39564097859187036	0.051473034498311573	-0.0036773062045677997	-0.0018304260868609243	-0.043981918812783592	0.39536384259210239	1.8190386000873828	0.054938725312771775	0.2839701129417514	-0.0028708065809144984	0.12006659888051818	-1.5620292675515806	0.010699150864984811	0.046313933752730976	0.029551363409153174	-0.12004814239696576	-0.0021051540972292695	0.12054235768379079	-0.0012640570723346796	0	0	0	0	0	0	0	0	0	0	0	0.05206579806886294	0.2966161146706911	0.10467250986938294	-0.8061950095477074	0.94011208106791522
79	621	2.61	2.32	2022_09_22_17_23_11	0.42287906532719016	0.020083956051507462	0.010857384858649103	0.00077154673043689035	0.018676287557333658	0.397290309488512	-0.0020362695896606522	0.00072886532819640049	0.0113487400716007	0.0046679232559269594	0.39970397034136773	0.049006886513685247	-0.0037582206595457783	-0.0017773852683864561	-0.0427205089960338	0.40072671497666373	1.8025886577960262	0.054528995617034087	0.26072747557751424	-0.0036722359075510966	0.11409143127711423	-1.5581374845682408	0.0084254815862997434	0.047281837180109143	0.027163196348665812	-0.11405486777386036	-0.0028882222815616657	0.11440211287743576	-0.0012456624545917892	0	0	0	0	0	0	0	0	0	0	0	0.05167909386981371	0.27301459721036153	0.10111038956773839	-0.806188655348115	0.94761540079221773
80	620	2.61	2.32	2022_09_22_17_23_14	0.42525033398090412	0.020625655407454563	0.010462616292252279	-0.00035320315395012566	0.019600837011459177	0.39918720767172566	-0.002111534502446936	0.00028442115137910969	0.010546889755415758	0.0031062309904647139	0.40264510706699536	0.048985485438111286	-0.0039577979543607813	-0.00090725544921751371	-0.0431887724568654	0.39948071139389169	1.7953182917021706	0.0551164834822665	0.24087231886526739	-0.0052903269087606593	0.11439128997550467	-1.5647832653192471	0.0065063725246705794	0.04884356273205967	0.025536897444488192	-0.11438301800443548	-0.0013756505577295739	0.11457617599522942	-0.0012870086761331365	0	0	0	0	0	0	0	0	0	0	0	0.052341522783920388	0.24682418294142478	0.10158322567914127	-0.79589999038539172	0.93940128783492116
81	619	2.61	2.32	2022_09_22_17_23_17	0.43070962788835665	0.021931136303973437	0.010228419803974117	0.0004879405666478027	0.020312711349570935	0.40530888212608879	-0.0020218544140677692	-0.00015910627935384025	0.009953791488233386	0.0037608897947974916	0.40925423196970284	0.0472833127279314	-0.004522012418181497	-0.0022427136883633081	-0.043041284722119114	0.40652077020013022	1.7649518700124809	0.056083310292089725	0.22356251892202839	-0.0048264673112430418	0.11025423356866476	-1.5601561752036277	0.00722217038112289	0.050569978154119746	0.0242490206567331	-0.11022927012405057	-0.0023460664382698574	0.11049052341638921	-0.0012637839974294434	0	0	0	0	0	0	0	0	0	0	0	0.0525189973931708	0.22781900019428997	0.10006666176603495	-0.81142767567230412	0.943839524073754
82	618	2.61	2.32	2022_09_22_17_23_23	0.43500891747643228	0.022722801733509941	0.0096857563209147117	-0.00060200939673661711	0.020972664574952074	0.40986667476412642	-0.0017116948392988652	0.00098778734861201573	0.00933147911293201	0.0025926845576666056	0.41311836442023575	0.04717282699114609	-0.0043321985812315384	-0.0025017311107415133	-0.042376331844669254	0.41071919169469046	1.7448175634784973	0.056489291696659213	0.20568560437748162	-0.0058731523490065047	0.10832248993884824	-1.5517861164933517	0.005303138113599214	0.051776581261254645	0.022588176316093903	-0.10824420645304692	-0.0041174744567554853	0.10845222496751179	-0.0012549548484727131	0	0	0	0	0	0	0	0	0	0	0	0.0527688898144189	0.20931707843378475	0.0975844679624801	-0.81488196572816007	0.944162694588766
83	617	2.61	2.32	2022_09_22_17_23_26	0.43805423561692397	0.023761277112076717	0.0094403562111489391	-0.00089859283103547647	0.021535452338951169	0.41269047887572574	-0.0009023321786015276	2.0137911114716131E-05	0.0092556845395677274	0.0026256401210636841	0.41618258454241275	0.043087679349593178	-0.0044136873052765344	-0.0017073248675583135	-0.040090726917193009	0.41206745703878084	1.7334894235345988	0.057657375824106391	0.19580251494616921	-0.0062431502783662149	0.10008331695073099	-1.5612424769037299	0.0043177561632236766	0.053292577268238391	0.022006230822907619	-0.10006504708737557	-0.0019122456070771311	0.10017641114626504	-0.0012604708612644041	0	0	0	0	0	0	0	0	0	0	0	0.05350983329766458	0.20295967201127926	0.091602960787642254	-0.80667856885052913	0.94067680103230777
84	616	2.61	2.32	2022_09_22_17_23_32	0.43940533494006589	0.02342775307771176	0.0092901991524256509	-0.0010972927494585592	0.02220846069895897	0.41394331158489372	-0.00087202397384324127	0.000964744426752191	0.0092978797033824827	0.0012655301060594242	0.4186509855386058	0.040984645524661828	-0.0047032485494298169	-0.00076301638862945732	-0.036503343685869528	0.41746514950912772	1.7217374883537875	0.057831440427120018	0.19351025134879604	-0.0068285007394277833	0.092403281865427442	-1.5601019488391346	0.0025294900530953629	0.053554095419374059	0.021827376518677409	-0.092382146396276121	-0.0019762405518152304	0.09243789709545723	-0.0014095916365279514	0	0	0	0	0	0	0	0	0	0	0	0.054792825767395574	0.19824582799982113	0.083092567253087932	-0.79584796353739562	0.95006845915075022
85	615	2.61	2.32	2022_09_22_17_23_37	0.44191778175622304	0.023971388466599571	0.0094477902172454952	-0.0012489223978030411	0.022747925593317585	0.41624180833691038	-0.00104433002289025	0.0016190167098238226	0.009021303942196645	0.00066229830698659974	0.4212940491598608	0.039117790436133483	-0.003977498726128118	-0.0020041858009468938	-0.0371847626621882	0.41833110369789445	1.7121250791173224	0.0586213189938553	0.18796834773281157	-0.00610809622107525	0.09071185478398798	-1.5470831916130785	0.0020482914051244373	0.054527448060165885	0.02152246381400727	-0.090609857033838559	-0.0043005123716435226	0.090734977247099308	-0.0013998016362990471	0	0	0	0	0	0	0	0	0	0	0	0.055375580385435517	0.18877601547431286	0.084266204877045212	-0.81232113283782159	0.94662654676489166
86	614	2.61	2.32	2022_09_22_17_23_43	0.44251617458051745	0.024232005480973998	0.0092593055479080044	-0.0012635674621402351	0.022615091965002266	0.41658623993128008	9.6913319859337027E-05	0.0018917746678470155	0.00889205392930269	0.0021861617263145149	0.42363177052197476	0.03751980557955098	-0.0040213891623597387	-0.0015499758447828083	-0.031236496444606025	0.41767704363093239	1.7098562559283366	0.05849116192949709	0.18373660674341369	-0.0062521956674095273	0.081615479036433916	-1.5465557993294266	0.0024646956963214985	0.054586180436314982	0.021013446391220863	-0.081519582792920209	-0.0039552546839378578	0.081652686074752318	-0.0013531125056918303	0	0	0	0	0	0	0	0	0	0	0	0.054914223815019932	0.18731146479236888	0.070675220518301274	-0.81018816507325775	0.94386842249747982
87	613	2.61	2.32	2022_09_22_17_23_46	0.44598117402931525	0.024422152461085225	0.0090266033598297574	-0.001371491538304889	0.023451251592774947	0.42142200168122346	0.00033943967018470485	0.00046693983776343863	0.0088417844321809387	0.00081247502700113451	0.42733501678785063	0.0338238583780702	-0.0038325991606942248	-0.0021735861010345422	-0.030469291615794796	0.4221558066787035	1.6909851618988327	0.05894293380694221	0.17784031154917165	-0.0059870119798859211	0.075583043169639125	-1.5507936176064046	0.00062509018925365444	0.0552536775213211	0.02052560757053068	-0.075522568418627284	-0.0030229247819443797	0.0755856279495529	-0.0014695240539337544	0	0	0	0	0	0	0	0	0	0	0	0.056196740864513428	0.1802738391821212	0.068493298603622452	-0.82100631354124132	0.94657763883763024
88	612	2.61	2.32	2022_09_22_17_23_51	0.44782079723067908	0.024445053977647919	0.0087731737667522212	-0.00097635329358177	0.02295181937184354	0.423595991345916	0.00062561256057932916	0.0034103402019233309	0.00863987811126345	0.0012272917458024859	0.43057202802639183	0.032522938555763832	-0.0039396219519718641	-0.0013269348750275538	-0.0274808352355663	0.42492690301373354	1.67965384533232	0.057975254514411739	0.17506279824327856	-0.0057660378927948518	0.070206598871150772	-1.5320726302837913	0.00061402684939176888	0.054457874875320555	0.019886427534244269	-0.069996151039060983	-0.0054318840904083836	0.070209283958935539	-0.0013666567579454266	0	0	0	0	0	0	0	0	0	0	0	0.054763292474620077	0.18001426981281657	0.061437192798131375	-0.80952234021000946	0.94887710807867509
89	611	2.61	2.32	2022_09_22_17_23_55	0.44792809249659415	0.023856903670678546	0.0084405064237779211	-0.0010208739386994095	0.022875799662368621	0.42398377147716165	-0.00019333637488145447	0.0033250347044863648	0.0080709378885509327	0.0014330535972833412	0.4306045072290996	0.029549304247386193	-0.003812506093725773	-0.0025428454609777219	-0.02578122621313669	0.42587433864872609	1.6782127509051805	0.056883461255423221	0.16897965879906329	-0.0056157987850894188	0.064842266702796317	-1.518337604279802	0.0018822337666435083	0.053665748342352923	0.018860424683778441	-0.064485712806099965	-0.0067906108006396213	0.064869579581718129	-0.0013636317215427205	0	0	0	0	0	0	0	0	0	0	0	0.054155631251113785	0.16959045051549712	0.057835901981868464	-0.83455500843143615	0.95076496826767842
90	610	2.61	2.32	2022_09_22_17_23_58	0.44995382293326913	0.022588969226094897	0.0080432549606741423	-0.0010495544752671992	0.022236560344637307	0.42579005053732755	9.7357241236220354E-05	0.0030213319870937296	0.007803793864913847	-0.00048276627355660703	0.43340167108883021	0.026679891715537436	-0.0031972683149425838	-0.0034874582126164511	-0.024162404952669029	0.4267517968551518	1.669748113716869	0.054333356891826216	0.16903968114862294	-0.0048655069006282633	0.0595147415104358	-1.5067867706410343	-0.00064930742831945424	0.051257732148585193	0.018021058962182413	-0.059027716836731789	-0.0075982301950257326	0.059518283385783743	-0.0013030070570423044	0	0	0	0	0	0	0	0	0	0	0	0.052374615012724057	0.16875790459414372	0.054256205715857153	-0.85707023417394335	0.94843465063400889
91	609	2.61	2.32	2022_09_22_17_24_01	0.45363025466073958	0.021313626708358787	0.007627476737539861	-0.0012435239715385207	0.020945865865965418	0.42902531791665516	-0.00045919135357913512	0.0026157534110412715	0.0074683941382172481	-0.00037607523111227251	0.43722160868409859	0.023694015046634796	-0.0030290328139860518	-0.0032825653835844141	-0.020862741124421606	0.43215846675327563	1.651470202785553	0.050874942794739149	0.1705995361622428	-0.0048395692083241706	0.051653634700214557	-1.5044173164021257	0.00012374550314392624	0.04794221157840145	0.017023635138823039	-0.051199113152492773	-0.0068373086913968151	0.051653782927223807	-0.0011385890184785507	0	0	0	0	0	0	0	0	0	0	0	0.049021191402553919	0.17125210988577663	0.046556426182168278	-0.86342896455091067	0.95266676398486194
92	608	2.61	2.32	2022_09_22_17_24_05	0.45544998551350024	0.019534481856072684	0.0070987384002897331	-0.0013774685131561861	0.019585734608266941	0.43077715655598509	0.00098375380464698985	0.0048134006829538278	0.0068470959654788645	2.1803361430193967E-06	0.43975722627048874	0.020247960119056	-0.002955210075459438	-0.0049737197195590535	-0.019466505195906331	0.43574617440160229	1.6404488860985418	0.04685279975818283	0.16961421899180806	-0.0048707319052123006	0.046687719994551326	-1.4492420981755831	-0.0011146213884426924	0.044182737921555033	0.01559071887167362	-0.045314839333462892	-0.01123870697509604	0.046701023319935954	-0.0010074083516063911	0	0	0	0	0	0	0	0	0	0	0	0.045555170357907529	0.16815746545383303	0.044114299059683379	-0.91047302855558265	0.956737706139824
93	607	2.61	2.32	2022_09_22_17_24_10	0.45645772670295182	0.018635349829020455	0.00644891122684433	-0.0010590211332397995	0.018537796716028562	0.43209931362986309	0.00095072919714628181	0.0056795839397874867	0.0059169651185385606	-0.00088137849751596087	0.44036565060153765	0.020516954844401251	-0.0026805309256096276	-0.0051353674098536016	-0.016917637062216169	0.43590432281325581	1.6369186214789502	0.044105145198569333	0.15945958800394217	-0.0042447301729768763	0.044455362923432336	-1.4291947695366103	-0.0020783346510056286	0.041881136841820987	0.013828745779120692	-0.04268449736042456	-0.012422277478062998	0.044503918564275366	-0.00086823779325736258	0	0	0	0	0	0	0	0	0	0	0	0.042630887312415988	0.154481209905297	0.038732804894558437	-0.93275391122198925	0.95497194441606748
94	606	2.61	2.32	2022_09_22_17_24_13	0.455876421258903	0.017333182708168429	0.0057430007755264667	-0.000939562817247045	0.017186264633732171	0.43145693816128083	5.8326483552409035E-05	0.005790555853895595	0.0055604727997045772	-3.0979165673871841E-05	0.442744926071946	0.015536911616205105	-0.0023586547742279265	-0.006632861564327421	-0.01547209130023466	0.43664618043025416	1.6348777917184978	0.040927356094410984	0.15650265022767843	-0.0036827613923188034	0.038024442848908366	-1.3782297619292949	-8.30812992958022E-05	0.038938797269627769	0.012602322963388495	-0.03523909257394877	-0.01428511842914041	0.038024533612816228	-0.00075053284539237691	0	0	0	0	0	0	0	0	0	0	0	0.039623465402457064	0.1564561633119177	0.036926472415530438	-0.98789770983016467	0.95781698738543108
95	605	2.61	2.32	2022_09_22_17_24_17	0.4569948038395974	0.016170527240557144	0.0050701740406630686	-0.00096374308105176619	0.0160082576779893	0.43236396826504925	0.000641862449911555	0.004993697282781713	0.0046407198207945423	-1.3316455261349093E-05	0.44330214916778343	0.0152486871098265	-0.002785195702386908	-0.0049175204117301074	-0.013407013514532619	0.43761400088157065	1.6308765727641978	0.037792333692220216	0.14502275553890631	-0.00421291230226524	0.034427605189608121	-1.4028597564137855	-0.000731605660419064	0.03621378043519511	0.010808450050567067	-0.032503890035378069	-0.011347119972027357	0.034435377824758785	-0.00064109731904300228	0	0	0	0	0	0	0	0	0	0	0	0.036471642586396985	0.14108045412183548	0.031248510224183818	-0.96117366511041247	0.9575907585924559
96	604	2.61	2.32	2022_09_22_17_24_22	0.45776343084629295	0.014426165453277955	0.0040296179080472408	-0.00094527784540720508	0.014553590677999802	0.43227035546477377	0.001320903141111931	0.005242351400531732	0.0038907091495638396	-0.00040152744358962314	0.44305396577531503	0.012846957100050552	-0.0023816532190022045	-0.00560848730988978	-0.010991646424262817	0.44053682151479207	1.6271018021195214	0.033750870879837559	0.13188163508997428	-0.0037074980095218322	0.029671457624824437	-1.355346898301343	-0.0019470907675117638	0.032583619749976672	0.0087993754969541566	-0.026959209720332847	-0.012393401826652082	0.02973527467568917	-0.00053223366196229771	0	0	0	0	0	0	0	0	0	0	0	0.032909315540095838	0.13061392640436478	0.026956785625041054	-1.021305125730579	0.96236787788038658
97	603	2.61	2.32	2022_09_22_17_24_25	0.45809550844124125	0.013172671326586784	0.0030988321305499091	-0.00069761241942151316	0.013044780026440439	0.4335516549839184	0.00092513838658803984	0.0052292697710287564	0.0031301785642883695	-0.000648852232971947	0.44527690071006043	0.011353184565190229	-0.002004833211053627	-0.006492076023826507	-0.0101489014896412	0.441404477653272	1.6217147550696862	0.030223822435882283	0.1153033886082082	-0.0029887501874177489	0.027681156944842068	-1.318715822302398	-0.0017662409540041434	0.029423733908597292	0.0069082071126887277	-0.024237069514093736	-0.013372019711844811	0.027737448637403184	-0.00041339558300446637	0	0	0	0	0	0	0	0	0	0	0	0.029284455386182698	0.11775188144792541	0.026299553552489609	-1.0699421691918609	0.96356429940829647
98	602	2.61	2.32	2022_09_22_17_24_31	0.45849135315668571	0.011992244018774622	0.0022177650974882631	-0.00072433684903521552	0.012393690763858527	0.43394819702095572	0.00035684158324236228	0.0056930198212168355	0.0020807530221951952	-0.00031893612889521755	0.44592882479273105	0.010570864330563352	-0.0016800637859588779	-0.0048943289599367333	-0.0086573923490823046	0.44019823017805165	1.6214671983695876	0.027756918496026149	0.08626442376753965	-0.0026922438741460355	0.024838553540961671	-1.3164346912566682	-0.000762274370751415	0.027344833165274432	0.0047651467509769348	-0.021693174634339438	-0.01209793024823964	0.024850247568656614	-0.00037575094945641892	0	0	0	0	0	0	0	0	0	0	0	0.027409772806692507	0.083168424812209735	0.021690908916335506	-1.0426684742957719	0.960101487514024
99	601	2.61	2.32	2022_09_22_17_24_34	0.45818075944348186	0.010673754834933907	0.0018459375230590192	-0.0010738713149826165	0.010929889868606654	0.43356293646656513	0.00042350326176939787	0.0046765480973953479	0.0012907629831199366	-8.6101197981066878E-05	0.44653843434825474	0.0098167393662314546	-0.0016890427559581259	-0.0046321408436042514	-0.0078733174767373088	0.44053482251850279	1.6211538522552795	0.024486730555361269	0.071123050972970933	-0.0030836953567977346	0.02259614535047497	-1.3257005095711181	-0.0005603544764986423	0.02423941630573391	0.0034714075600805363	-0.019935283250438644	-0.01063815145711754	0.022603092307007987	-0.00028542235397695931	0	0	0	0	0	0	0	0	0	0	0	0.02402074275641207	0.058775167238913767	0.019937263172003009	-1.05129688386398	0.961486953432064
100	600	2.61	2.32	2022_09_22_17_24_37	0.45979122263370004	0.00952620052384401	0.0012386148960337072	-0.0008479935045099295	0.009845067356708424	0.43501572764907337	0.00094318363688882878	0.0045104211901277405	0.0013593809002897578	-0.00047965504664357366	0.44880074508119921	0.0067853712805827724	-0.001117837940406273	-0.004816063452523325	-0.0068860998796998205	0.44311129689684337	1.6122992386644763	0.021844339330710172	0.065546085806814938	-0.0021706522319053512	0.018641233920646167	-1.2678829638196532	-0.0016091730335098965	0.021656908774656994	0.0028554269595624758	-0.015323683462041923	-0.010615099021647992	0.018710559583722364	-0.00023212202515908009	0	0	0	0	0	0	0	0	0	0	0	0.021615188858634629	0.068604882092947128	0.018276000411424843	-1.0905560991926553	0.963722826979355
101	599	2.61	2.32	2022_09_22_17_24_43	0.46231570270062944	0.008762340451014183	0.00065444594737132595	-0.00059586002447774289	0.0090183240339322332	0.43857693805984765	0.0009375543156515219	0.0044995894900411717	0.00014369171243803813	-0.0011929708613344729	0.45115676746163519	0.0047208452348758241	-0.0010086682457495211	-0.0043878516168007987	-0.00498870942114178	0.445426762281719	1.6002797883060902	0.019765851401056165	0.022229593099490606	-0.0017704608171662524	0.014775978757994726	-1.1967110073222458	-0.0023914493318559597	0.019746319837517293	0.00087848419627498174	-0.010829826187852004	-0.010052085007481101	0.014968252341657849	-0.00018808950548827123	0	0	0	0	0	0	0	0	0	0	0	0.019509328042677548	0.0079659787154898742	0.014370762100439128	-1.1461005792791781	0.96346881509701432
102	598	2.61	2.32	2022_09_22_17_24_48	0.46388514182343049	0.0073717836486058112	0.00021404128266380967	-0.00041045148374111828	0.007874343708874321	0.4399292973722011	0.00092875352326547884	0.0047083725101328116	-0.00012403986748481897	-0.00050329387104220324	0.4531600609540421	0.004541893262238683	-0.00080485913941409214	-0.0031428187032139952	-0.0029927053524504603	0.44725847464192825	1.5927648261152063	0.016877401647051569	0.00287892329756079	-0.0013478725507908304	0.012174044676597858	-1.1642494009027196	-0.0016003263353128621	0.016877121881285657	9.7176952657927621E-05	-0.008366664545699112	-0.0088434319224802143	0.012278778773448788	-0.00014797115394002847	0	0	0	0	0	0	0	0	0	0	0	0.016976876173620772	-0.0078755521676345877	0.009355266164930362	-1.1903279370170545	0.96415779320685624
103	597	2.61	2.32	2022_09_22_17_24_51	0.46260122534663833	0.006141268054598692	-0.00013692922803739777	-0.000571783471696126	0.00685909049368862	0.4387944643275733	0.00088095314937716848	0.003797461859073033	-0.00085917468893956087	-0.000711308758954165	0.4513553148499182	0.0027587171371010926	-0.00075693103320220311	-0.0030033737236664117	-0.0035486389021434409	0.44641892623378671	1.5983561243427249	0.01446998712846488	-0.037728435699123979	-0.0014684603777391637	0.010409997417036493	-1.1557626682943885	-0.0017901910583174607	0.014428812502280421	-0.0010908241251345293	-0.0070249377832203273	-0.0076823365823550024	0.010562804090201912	-0.0001199295892426619	0	0	0	0	0	0	0	0	0	0	0	0.014943089435979454	-0.062305853007377864	0.010049666967666718	-1.1365823986928825	0.96501890132105506
104	596	2.61	2.32	2022_09_22_17_24_55	0.4619468040267683	0.005029767020733579	-0.00085633960750765119	-0.00041063222172433228	0.005212438151991669	0.43750210375271348	0.00020694810147273433	0.0028631137356419415	-0.0012574733658110742	2.4043389016430065E-05	0.45150911083286338	0.0011442878364581553	-0.000708167139680472	-0.0028673113503233563	-0.00058162151793328561	0.44505930102061786	1.6018888480410194	0.011624636927045949	-0.10024643501909809	-0.0012327031559508036	0.006770396872159092	-0.92949147731820714	-0.00020143992959531542	0.01139177848492794	-0.0023150737862913133	-0.0019242422749319761	-0.006491191375541645	0.0067733929349903348	-6.85464652188881E-05	0	0	0	0	0	0	0	0	0	0	0	0.011607337919349219	-0.11836080498171543	0.0063334270954210348	-1.4707312171293694	0.96344275388650191
105	595	2.61	2.32	2022_09_22_17_24_58	0.46446117378959251	0.0045637320494099623	-0.0011016482929258312	-0.00041483709535195142	0.0041126437073067445	0.4407240242403887	0.000690373525842567	0.0025741947445021107	-0.001249798062434045	-9.9529377885188475E-05	0.45382276122487647	-0.0020063716462498421	-0.00027131831383187975	-0.0027645371294128416	0.00087830417061034985	0.44878243308514038	1.5887665475787081	0.0099249556752858282	-0.1306710482221759	-0.0007532378587331199	0.0068030723702163561	-0.540680700099111	-0.00088576382461055185	0.0095879446843146286	-0.0025643833346267147	0.0031983095704580626	-0.0060043825299457357	0.00686049351194139	-3.5510490918913231E-05	0	0	0	0	0	0	0	0	0	0	0	0.00925449242011907	-0.14751163800936429	0.0062453099938229372	1.416986966611359	0.96624316177705993
106	594	2.61	2.32	2022_09_22_17_25_02	0.465477822310765	0.0025889333967296893	-0.00075093021176697594	-0.00015101472757673179	0.0031788044610944633	0.44131796263508638	0.00049261490722706924	0.0018951264055815443	-0.0013301580563824646	0.0007857288965677587	0.45563207215929213	-0.0018060287780648414	-0.00012624074986136222	-0.0017631331219910185	0.0028330467818272293	0.44978759534650725	1.5838674572157745	0.0067542450652799983	-0.17088510747378372	-0.00029920253048943161	0.00657051679642453	-0.33785183562455096	0.00033081236122247054	0.0063635987456194618	-0.0022637220250308152	0.0051267576631622751	-0.004109506884688691	0.0065788393953975233	-3.1651468553734859E-05	0	0	0	0	0	0	0	0	0	0	0	0.0074028967304950949	-0.19815314587006475	0.0071687274604723848	1.0637421542372119	0.96629221369480722
107	593	2.61	2.32	2022_09_22_17_25_07	0.46390340240774963	0.0021546977136352873	-0.0013988515081886097	-0.00015767230877412034	0.0026655879245621678	0.44138132481856246	0.00094957142472650914	0.0018543175579026864	-0.0013913364460918743	-4.8223767303455212E-05	0.45272215530785231	-0.0028787548785295046	-0.00030579667897859329	-0.0011934990638259922	0.0018378621038657281	0.44654656387819697	1.592306621783091	0.0061375861005809025	-0.25976728753407041	-0.0005119074404162352	0.0062709071470400451	-0.28990210836071156	-0.0011169565049570405	0.0053277337387047166	-0.0030471652977006915	0.0052460523392794372	-0.0034355801985019438	0.0063696050333410595	-2.3408265904438022E-05	0	0	0	0	0	0	0	0	0	0	0	0.006481640002059268	-0.24053134756819114	0.0047238003032005951	1.0733731764895391	0.96258523123678918
108	592	2.61	2.32	2022_09_22_17_25_11	0.46270940928326143	0.00018945535792198507	-0.0012826382529256355	6.7591074394188845E-05	0.000806997587679188	0.43865455940499565	-0.00029297419275844494	0.0010985656105144553	-0.0016092546264683246	0.00086992153858093274	0.45338828300937856	-0.0061405370364296386	-0.00041145181775600708	-0.0010476206158430328	0.0061725873227158681	0.44645093913356915	1.5959736605640704	0.0033493104231955436	-0.61694775701774018	-0.00037494706913068982	0.013897095031671924	-0.087844280523758464	0.0013032116654696554	0.0011071605197039308	-0.0031610245007805985	0.013683169006925643	-0.0024290196061847683	0.013958066161339711	-9.5925777905933063E-06	0	0	0	0	0	0	0	0	0	0	0	0.0038906981360017951	-0.5529855452536534	0.013530863863055237	0.86945788416612446	0.96486246049139845
109	591	2.61	2.32	2022_09_22_17_25_14	0.4655298556317774	-0.0013627824739003561	-0.0012216902814991013	-0.00034415512146659656	-0.00086728002649017974	0.44217441039381006	0.000564571447785641	0.00088489056990849739	-0.0016839493778178271	0.00023221681156394955	0.45597063879353389	-0.0075708321480544164	-0.00047447087855006397	-0.00089343798849816978	0.0062902317762018748	0.4481531636101046	1.5841783982018662	0.0039970050305540529	-1.1162118647097259	-0.00089385714946723749	0.015461561603512872	-0.065013758163768559	-0.00037304341108718327	-0.0024557665854986624	-0.0031536105802433254	0.015331040145314334	-0.0020047681367140087	0.015466061185892777	-8.5779470847418888E-06	0	0	0	0	0	0	0	0	0	0	0	0.004068836274657925	-1.0231967175878431	0.013647599516449706	0.8559441776192761	0.9626733026647869
110	590	2.61	2.32	2022_09_22_17_25_17	0.46495615599072471	-0.0035472412821619705	-0.0010578888157777868	0.00034482548067970876	-0.0026771973755066424	0.44188728801758542	-9.2238056243646493E-05	-0.00024684151156461058	-0.0016009153604657482	0.00081651774529813051	0.45504528224429519	-0.0071705169786477679	5.7787209354627676E-05	0.00015860222235144941	0.0077230090527625871	0.44760220247776988	1.5867516307087888	0.0074482963578743153	-1.3715370768432114	0.00044637370905794833	0.016504009346702077	0.013574031613338457	0.0010087846922740378	-0.0068646248125652	-0.0028903364540201872	0.01649792784972097	0.00044799685426435607	0.016534810887076874	-1.5253526306475152E-05	0	0	0	0	0	0	0	0	0	0	0	0.0067089022663998485	-1.3013292150936968	0.016613689989776824	0.77513144413205226	0.96267615066634149
111	589	2.61	2.32	2022_09_22_17_25_20	0.466081547364808	-0.0050513429223320357	-0.0011971471034670687	-0.00043309540806054606	-0.0041277728817244686	0.44382856000133608	-8.2266236316841273E-05	-0.00054935193774140363	-0.0017153139123719581	0.0011314716658088982	0.45658845735071313	-0.00912150241313283	0.00020792687662574263	-0.000629541030313314	0.00869916581991469	0.44877553939413867	1.5803204424111677	0.010567726214613174	-1.4197312219166312	-0.00024797232422781246	0.01968204138503326	-0.0024741859060290095	0.0013304364781363135	-0.010089058963472501	-0.0031444755649547755	0.019681800414517371	-9.7393661322564074E-05	0.019726956539327541	-3.3373218746330234E-05	0	0	0	0	0	0	0	0	0	0	0	0.0095905749659400425	-1.373874847063977	0.018713281887900043	0.82151918287066117	0.96286914153002567
112	588	2.61	2.32	2022_09_22_17_25_26	0.46592738688868873	-0.0071465420501681193	-0.00093926647489546357	0.00041256395094775924	-0.0056751818785964305	0.44317069652949187	-0.0001279883043428788	-0.00035679735835473348	-0.0010467865003134104	0.0010089915120483747	0.45563010811049631	-0.01028429212425068	0.00030822460051673531	0.00047685711830308534	0.0081711544896197023	0.448836216213768	1.5822431370450807	0.014269582191980924	-1.4951950302275774	0.00078675317748736666	0.020422882710552346	0.022677989005316521	0.0012649279052019213	-0.014106775530288634	-0.0021493859755169413	0.020401879694364151	0.0009259822599109259	0.020462018004447569	-4.6697939232681373E-05	0	0	0	0	0	0	0	0	0	0	0	0.012385866160393184	-1.4795964373257533	0.017567237405105185	0.75625192254396734	0.963317952204849
113	587	2.61	2.32	2022_09_22_17_25_29	0.46570660744113035	-0.0095282068795527388	-0.0010977148038660738	-0.00011956795597437323	-0.00811060594553649	0.44230749232427391	-0.0006073651440067165	-0.00038060728463193167	-0.0011986869760270457	0.0013731236737735372	0.45713601182920588	-0.012102513998705133	0.00057266077359617335	0.0010703236003600639	0.011376193798819965	0.44950263211434521	1.5810210901304271	0.019587592681977552	-1.5075366089968569	0.00050131753698354415	0.025943302946262754	0.0313362141653008	0.0022096074011404643	-0.019431030752676756	-0.0024716049367952651	0.025892369136903324	0.0016248656067201273	0.02603722974182815	-0.00011288783374400586	0	0	0	0	0	0	0	0	0	0	0	0.017604873583405324	-1.497431148208165	0.024535690748979815	0.73849398100735708	0.96520561429046614
114	586	2.61	2.32	2022_09_22_17_25_35	0.46661977668181387	-0.011697826348875947	-0.00045031450143400185	-0.00035878736474134645	-0.010550434094744257	0.44316344046764516	0.00012389202802414053	-0.00070284105717339314	-0.0012475929660406529	0.0016112797772630319	0.45878995283497392	-0.012973515959452262	-0.00011535079503316837	0.00057988940051849932	0.00878354103543527	0.44922295074960844	1.577750954282527	0.024530441352604963	-1.5338611472509733	-0.00051447881872413	0.023998788168752439	0.029630061683862067	0.0016390097122625737	-0.024463542558634019	-0.0018104249323000546	0.023956661480333079	0.0014213389058832363	0.024054691567458167	-0.00021111833537775039	0	0	0	0	0	0	0	0	0	0	0	0.022767878104388704	-1.5119444271708209	0.018864743442173672	0.7524359967261115	0.96271734118104413
115	585	2.61	2.32	2022_09_22_17_25_40	0.47023384827463405	-0.014064153387677426	-0.00021700161417675346	-0.0001363817548316221	-0.012302377288029805	0.44646866231890775	-0.00035145933182315303	-0.00063112181421277219	-0.000730941848173135	0.002311484448157361	0.46130609383667265	-0.013704876746272715	-0.00035260070998716103	0.0003916524611329557	0.011427418304917116	0.45387772352577593	1.5623024322058483	0.028793727861313193	-1.5535432458832148	-0.0005284435077434151	0.02747589663280748	0.020134980488562007	0.00292240696819944	-0.028776587573229685	-0.00099336387673726431	0.027453621228021467	0.00110615425915671	0.02763087690002802	-0.00026221610473419924	0	0	0	0	0	0	0	0	0	0	0	0.0262083908733296	-1.5411238680554427	0.024315833364598527	0.7682683442109085	0.96521704082155835
116	584	2.61	2.32	2022_09_22_17_25_46	0.47138440682910937	-0.016733277074555207	0.00022258692711730243	-0.000698687895827816	-0.014944338308742238	0.447541146446374	-0.00090073952155349734	-0.00091400775366090646	-0.00072262552695943406	0.0017914320897269641	0.46317691635465974	-0.011823927214361788	-0.00040828850459607264	0.0011920286079513563	0.012466169774243736	0.45358726659829174	1.55837711247025	0.034498253755546347	-1.5633155063918522	-0.0011813806397175152	0.026592204410087032	0.043826391141153935	0.0029415854530615696	-0.034494392598523785	-0.00051613122456927916	0.026490115708164452	0.0023278971532073793	0.026754406372885862	-0.00039943270359818977	0	0	0	0	0	0	0	0	0	0	0	0.031740123300227643	-1.5466379098263059	0.026566495289290466	0.73773254636407337	0.96224495343294281
117	583	2.61	2.32	2022_09_22_17_25_49	0.47013214555420457	-0.018926613873048281	0.00022919817471430196	-0.00031599552576165921	-0.017217329623078304	0.44641988305523367	-0.001830007761489892	-0.001464087807263719	-0.00046650948847295576	0.0021982654534819226	0.461373447659935	-0.01421572487172627	-0.00061146617849391894	0.00087218426040998592	0.012710372852692026	0.45410151112794639	1.5624428535518669	0.039466806168452086	-1.5675592547003081	-0.0010099520506715327	0.029515863971265134	0.043853163284137381	0.0044157322095587682	-0.03946597905476934	-0.000255512008867278	0.029402412813341276	0.0025854103589356683	0.029844344806290554	-0.0005517770697958974	0	0	0	0	0	0	0	0	0	0	0	0.0366357602733361	-1.5572519681429815	0.02709932179523165	0.75114192334549967	0.9659018542385337
118	582	2.61	2.32	2022_09_22_17_25_52	0.46935837825899368	-0.0210805677295616	0.00030508034222111614	-0.00062575582893442639	-0.019338806619555088	0.44547176319542187	-0.00071803655236375328	-0.0010702718701958356	8.1576265122226764E-05	0.0015541434397780267	0.46069862513451315	-0.01381395730433785	-0.000835573692515875	0.0013568223230663995	0.013442136226639138	0.4533173357925831	1.5661186141998313	0.0442237341750432	1.5659218286012877	-0.001577490079779554	0.02993153003012539	0.044849785608465052	0.0025081935987657177	-0.044221632615040044	0.00043113019531317465	0.029811196005678504	0.002681246474182491	0.030036436624093533	-0.00070789196691885682	0	0	0	0	0	0	0	0	0	0	0	0.0412030115362814	1.5686872054079859	0.028784913148896273	0.73509952483187768	0.96582346622657056
119	581	2.61	2.32	2022_09_22_17_25_56	0.47254033717671412	-0.022983441778186422	0.00043707178570884578	-0.00084259008417192794	-0.021649808054169242	0.44938539721257	-0.00028909105547521204	-0.000423670673545228	6.9404091056666793E-05	0.002090743754183846	0.46366746556648858	-0.013965190478854262	-0.00063366238383885556	0.0018577201397589312	0.010981167265282281	0.4542858858957835	1.5543683818874399	0.04846418658109191	1.5647275460277956	-0.0015524025247837193	0.02728555303099901	0.046010499289709177	0.0026238026578778518	-0.048460616743241744	0.00058822260371994308	0.027170109350387075	0.0025073017559655675	0.027411416318660845	-0.00091492059702846307	0	0	0	0	0	0	0	0	0	0	0	0.045816023727558282	1.5691934522305688	0.023568775395504196	0.70160488661649678	0.96136953854565
120	580	2.61	2.32	2022_09_22_17_25_59	0.47387865353774972	-0.025260380697556869	0.0007461198527709533	-0.00110308945834304	-0.024054248627550293	0.45041673427562096	-0.0011672101250502971	-0.0010712742049771356	0.00024696506609458253	0.0018873442705719286	0.4652995134440418	-0.013459812439174393	-0.0009212265029161558	0.0014167495799320073	0.012014340203804461	0.45508671196379064	1.5494012366140531	0.053427342537570678	1.5606973076948194	-0.0021660143107563585	0.027807288686705168	0.049430617632638452	0.0033309983192055491	-0.053416444778776856	0.0010790541333926852	0.027671511448665545	0.0027445870822644675	0.028006086015512972	-0.0011413203243176261	0	0	0	0	0	0	0	0	0	0	0	0.050763030177054518	1.5656630051762264	0.02552886561864591	0.72670842510680633	0.96034440160225087
121	579	2.61	2.32	2022_09_22_17_26_02	0.47342873607272151	-0.027443109356194713	0.0011119513340746773	-0.0012694761915016855	-0.025992346298807246	0.4503989796647247	-0.00099849823430685843	-0.00042002526869010486	0.00047720081501432811	0.002364079970594945	0.46515514281750781	-0.011363486736816813	-0.0010111375997839476	0.0013166581827646548	0.011480544019989904	0.45649668503437357	1.5488323400170927	0.057945130869557632	1.5557889513888255	-0.0024215728643917412	0.024855283786529257	0.038324041106606622	0.0036688840549942217	-0.057919031871668573	0.0017389475376792039	0.024782308016679279	0.0019032449856332787	0.025124606311699594	-0.00132623455533197	0	0	0	0	0	0	0	0	0	0	0	0.054911593828366606	1.5616177169696663	0.024408739169812264	0.72830458432867839	0.96423526974977058
122	578	2.61	2.32	2022_09_22_17_26_06	0.47442296136970818	-0.029555681475947213	0.001257228361118653	-0.0014950568975841002	-0.028091100431771644	0.4513478065523705	-0.0015400007809630008	-0.00061096643672132577	0.00040982371560919053	0.0020933670199602158	0.46561001089031134	-0.010961558956503159	-0.001266431854519031	0.0009796324178909493	0.010009620690446735	0.45631044065017251	1.5467617565467555	0.062389793170522526	1.5564252053785548	-0.0029501993921730906	0.022812706156443412	0.038483089171716875	0.0039442780974263862	-0.062364024325097536	0.0017929756939851129	0.022745170635130804	0.0017540738180061156	0.023151174741037842	-0.0015513988209935072	0	0	0	0	0	0	0	0	0	0	0	0.059217390469552683	1.563502297063635	0.021199320287044982	0.73661896662865578	0.9618219981021936
123	577	2.61	2.32	2022_09_22_17_26_09	0.47497607865721919	-0.030908285686655396	0.0011228460076609188	-0.0015954537376097339	-0.029872477420937477	0.45179331972567444	-0.0014675539296401629	-0.00034790449129784329	0.00015026397406949277	0.0025384501831640536	0.46519968326882521	-0.0091136037292228154	-0.0014157537926238145	0.001200526683626959	0.0089377297641913961	0.45617729118922895	1.5465516704444005	0.065707579164652016	1.5601903403538344	-0.003200484274021584	0.019665644746274011	0.043289591459853956	0.0043489994470127533	-0.065692797228790387	0.00139368286781549	0.019591984383224702	0.0017005091043960884	0.020140788948717271	-0.0017935103599787674	0	0	0	0	0	0	0	0	0	0	0	0.062893389137631872	1.5682812574116514	0.018986213907774017	0.71863714922355881	0.96042161213437249
124	576	2.61	2.32	2022_09_22_17_26_14	0.4756281907429758	-0.032516755748969041	0.0013592547453786894	-0.0020105729271290523	-0.031748698040644632	0.45200510329927857	-0.0011391356450832818	0.00061726653550502465	3.3988300025810972E-05	0.0021097907604434789	0.46522979088534089	-0.0091394742153339432	-0.0012147969535409413	0.00030688309768963311	0.0085312261101492381	0.45683140601914696	1.5451466236826041	0.069423694022948221	1.5598141705027073	-0.0034170293334309081	0.019168740605574143	-0.0084294469654929462	0.003506822773238169	-0.069406948624159415	0.0015247211139195961	0.0191660165782788	-0.00032314845648584678	0.019486878209879818	-0.0020412681469997576	0	0	0	0	0	0	0	0	0	0	0	0.066751123780086366	1.5702610562304453	0.017948355569167216	0.76742004214516246	0.96048008698881682
125	575	2.61	2.32	2022_09_22_17_26_17	0.47717508827627692	-0.0348508487568305	0.00095564929735920143	-0.0017186861713903102	-0.033118086579265349	0.45350787533638703	-0.0013038071751251016	9.1213604809883771E-05	-7.5492757602291653E-05	0.0022074128586549164	0.46571723155186368	-0.0064187114642356418	-0.0013263819159759084	-9.9079012560390951E-05	0.0059081809736984	0.45825048221829257	1.5401488180586329	0.073186275939448861	1.5641764278406238	-0.0032551015272781194	0.013343666217930695	-0.007585931269513224	0.0037857467004743482	-0.073179861539709012	0.00096894319449985112	0.013342130488730564	-0.00020244050294139564	0.01387030303258358	-0.0021279363097641744	0	0	0	0	0	0	0	0	0	0	0	0.069404655514915467	-1.5696565775725908	0.012383319724946038	0.79378227745025931	0.96034033099601523
126	574	2.61	2.32	2022_09_22_17_26_21	0.47941508541810762	-0.036141880831656058	0.00074515342409705882	-0.0020972787682905186	-0.034136057651107964	0.45604932737928622	-0.0012574816985057129	0.0010459030609377919	-0.00021345339936373477	0.0026340471747266715	0.46850804420271031	-0.0065270268247703458	-0.0017580303615171212	-0.00036762181011428	0.0048167610857041817	0.46020071920784711	1.5300746125043025	0.075287527756091432	1.5667393899281388	-0.0040764271275395628	0.012315451945901446	-0.06275924502669411	0.0041809796984815031	-0.075285049494489414	0.00061086679113953306	0.012218564946209681	-0.0015417610992185886	0.013005804391536964	-0.0022260841756437427	0	0	0	0	0	0	0	0	0	0	0	0.071204945457314456	-1.567669858302486	0.010076381747434176	0.82348501209575187	0.95992123152840869
127	573	2.61	2.32	2022_09_22_17_26_24	0.47852853067096773	-0.037686437144682762	0.001233581857778721	-0.0026964071877319637	-0.035670342047567125	0.4544673354871438	-0.0014302624566755616	0.00053515113303963312	-0.00027059081080842232	0.002391977399934147	0.46865961634090508	-0.0032980253491862693	-0.0020574124981919306	0.00015876255836786579	0.0045022939538345895	0.46016255736284672	1.5329314553672315	0.07881453166804199	1.5640659306645579	-0.0050401764738498755	0.0084124772355752466	-0.023664173204607182	0.00408938575896866	-0.078807391457963755	0.0010608740000844117	0.0084030571358675449	-0.00039800001308705328	0.009353761228763937	-0.0024399938883153732	0	0	0	0	0	0	0	0	0	0	0	0.074543869551575562	-1.5670034612793808	0.0094144695356385144	0.76777416943037091	0.96161989906355383
128	572	2.61	2.32	2022_09_22_17_26_27	0.47908739845347509	-0.038367463113098584	0.00093768659438670811	-0.0025925306408688428	-0.03619766245991772	0.45583068900886931	-0.00063180249753579251	0.0011320757194486738	-0.00034516259913945261	0.0022934249884207316	0.46842002765960755	-0.003285921610795326	-0.0022355582985974067	-0.000663848571711033	0.0036997656598880433	0.458397761581456	1.5331260891200222	0.079947228815105478	1.5664419491495989	-0.0051348541690036734	0.00779525179716036	-0.12753944088064961	0.0031190999310286875	-0.079944197138665046	0.00069623205118033468	0.0075430239147877449	-0.0019669114881132768	0.0083961142775021216	-0.002505813284596166	0	0	0	0	0	0	0	0	0	0	0	0.075558881714150872	-1.5660287242084787	0.00784585655004231	0.87416849947464992	0.95681448324709317
129	571	2.61	2.32	2022_09_22_17_26_33	0.48232070012219747	-0.040273461902727431	0.00096097501892648438	-0.0032902318978811191	-0.037556774468350644	0.45831711466188418	-0.00079353797291568278	0.0010920589737231075	-4.28549088172055E-05	0.0018233802873023211	0.4704395288798362	-0.00017002321531583029	-0.0023239205593102406	-0.0010291504918721567	0.0017384111273110933	0.46530093178843912	1.5176930937424582	0.082959300882530854	1.5646898576713484	-0.0059325185124166034	0.0030550117655652165	-0.41911539311480861	0.0027830358795563862	-0.082953114026471819	0.001013151632011751	0.0020431283654953523	-0.0022712823183942132	0.0041326003429608439	-0.002603763600041616	0	0	0	0	0	0	0	0	0	0	0	0.0778668610098075	-1.5702257920401919	0.0041885076573574395	1.05265871896378	0.96471275578790971
130	570	2.61	2.32	2022_09_22_17_26_36	0.48486998817444787	-0.0408581386185186	0.00022280582558731015	-0.0028819666478012923	-0.0386113765545946	0.46312135299910195	-0.00060293450271538859	0.0016070398257773226	0.00020293540210409897	0.0021965924965958237	0.46933515995902447	0.00026418854137964673	-0.0024464314323399362	-0.000818430422985851	-0.00087666131737286067	0.46693492669113323	1.5093560645210786	0.084041973941876083	1.5677447902959265	-0.0055733605630430595	0.0028694429550794559	-1.0041094589751436	0.0030079382139942905	-0.084040408770021363	0.00051291111773493119	-0.0012155136482517731	-0.0025992747918157449	0.00415708974784792	-0.0028105330080521206	0	0	0	0	0	0	0	0	0	0	0	0.079633532268669135	1.5681684285998476	0.0024734834660025372	-1.1609276716081323	0.96301057619416541
131	569	2.61	2.32	2022_09_22_17_26_41	0.48390192594241088	-0.041647057053245312	0.00036234310800979045	-0.0031284048781552655	-0.038844833181781127	0.46147334924842576	-0.00061979946267771415	0.0015105272713484377	0.00058016187222002477	0.0016128796076951824	0.46682154721279551	0.0027843142780961854	-0.0027942643972401395	-0.00049800674832625638	-0.0028261791335477235	0.46850580411881737	1.5132422868630835	0.0853696753056141	1.5647357314512009	-0.0061838592577835808	0.00637292887755865	-1.398253774258897	0.0024201848210355682	-0.08536340398674061	0.0010347567745586147	-0.005997223478910069	-0.0021558137726693277	0.0068170020570916595	-0.0027973396154860365	0	0	0	0	0	0	0	0	0	0	0	0.080283138633983966	1.5633291980611885	0.0059303775215996148	-0.87260888024944094	0.9681833838672802
132	568	2.61	2.32	2022_09_22_17_26_45	0.48425646029162206	-0.042605877510708913	3.984600073581449E-05	-0.0031428663919177337	-0.03922206636902071	0.46180108526919289	-0.00073825738701524849	0.00218518890868207	-8.0591687098107212E-06	0.0020862062218288779	0.4675185436626863	0.0037725160961409924	-0.0025453617609750095	-0.0004185085727146241	-0.0036838801739472525	0.46905248487188161	1.5112891103228565	0.086722280692702755	1.5702840490071268	-0.0058951522179366937	0.0084290307497607436	-1.4026312083539276	0.0030386708712833829	-0.086722235175905132	8.8851780662395358E-05	-0.0079567701385457081	-0.0027817922896505921	0.0089600267881518227	-0.0027829891218790052	0	0	0	0	0	0	0	0	0	0	0	0.080994411872959415	-1.5706935891099343	0.007656224907648267	-0.84195835522137819	0.96860346393606289
133	567	2.61	2.32	2022_09_22_17_26_50	0.48774430780757988	-0.043436571527948227	-5.2131834801200971E-05	-0.003404984530915442	-0.040382532755475306	0.4644290213007079	-0.00025093234902890158	0.0012903064873589949	-0.00027720489379437594	0.0016408428547807911	0.47132347286977622	0.0058344797275024559	-0.00292386141198855	-0.00064534555740886155	-0.0036302387549143507	0.47341502078468428	1.4963099413883194	0.088274885998364291	-1.5692281691964771	-0.0065689152428972959	0.010223688230601737	-1.4697220149308392	0.0020167400815126351	-0.0882744518419532	-0.00027685741257197553	-0.010015507870403752	-0.0020526575784638257	0.010420702547953476	-0.0029517765609491375	0	0	0	0	0	0	0	0	0	0	0	0.0827964233121419	-1.5673641431136882	0.0075596042812930819	-0.8733639412091514	0.97062131368112525
134	566	2.61	2.32	2022_09_22_17_26_53	0.48938269589513711	-0.043252350345849795	-0.00086474603078850088	-0.0033566859709596108	-0.040693676029145379	0.46677321688496864	0.0001229324032047836	0.0017818605145542333	-0.00021639838058863106	0.002085466001858707	0.47222623335632857	0.0063547176140971674	-0.0029713296411519731	-0.0014911987774035777	-0.0066160901741071469	0.474491476985077	1.4899553485777584	0.088042820563849586	-1.5649486309614571	-0.0065588869031752879	0.014128806064618879	-1.4470468016138522	0.0021240066711493777	-0.088036799287743855	-0.0010296717961164896	-0.013698275004308912	-0.0034612747244240618	0.014287566803017871	-0.0030418632260275631	0	0	0	0	0	0	0	0	0	0	0	0.083154250735784113	-1.5681374819577849	0.013858395406090769	-0.89624084435322715	0.96957142327473922
135	565	2.61	2.32	2022_09_22_17_26_59	0.48841431193829576	-0.0431097022207101	-0.000826580874496324	-0.0038273814071764843	-0.041085413453330596	0.465933361637274	-5.6828496072565179E-05	0.0018586522172679134	-0.00066970429335702966	0.00086168005353281173	0.47191488162232287	0.010310420811612372	-0.0028747452355618965	-0.0013608335565607802	-0.0079404211348695942	0.47384640289145163	1.4928091119888691	0.0884822866093513	-1.5621813159743931	-0.0069520179491585465	0.019589675763742927	-1.4837972575387224	0.00099060550195297255	-0.088469152904772017	-0.0015244762810403968	-0.019293881002330506	-0.0033913938722134667	0.019614706110188767	-0.0031699555604157575	0	0	0	0	0	0	0	0	0	0	0	0.084131177720778438	-1.5626469018147648	0.01649457688774093	-0.87026396365471215	0.97017305043942981
136	564	2.61	2.32	2022_09_22_17_27_02	0.49076503520047537	-0.043605692572060213	-0.00081039767554697071	-0.0036990698354211213	-0.041220960954594314	0.46830610210781876	1.8349924075397226E-05	0.0015039236538947462	-0.00080951975507622092	0.00055311205008391783	0.47348131034643026	0.010879225992511598	-0.0032072039029015374	-0.0014094159413038843	-0.010702937728657548	0.47524239072829821	1.4846874533993015	0.088711267278477154	-1.5614317944607308	-0.0071587041531250787	0.022950988466766624	-1.5035871854445073	0.00057113399745158165	-0.088695708758888284	-0.0016613819283593403	-0.022743958089656385	-0.0030757506429501917	0.022958093684901183	-0.0031317307583070106	0	0	0	0	0	0	0	0	0	0	0	0.084009467111130984	-1.5609783156354051	0.021996958910979778	-0.850863965625528	0.96837051672632668
137	563	2.61	2.32	2022_09_22_17_27_06	0.4924828085499508	-0.043950221818666917	-0.0012303614764140353	-0.0034520792580826657	-0.040966203095948492	0.4699187680167331	0.00049114732893885168	0.0018149734838070761	-0.0010447140078264411	0.0012173154010127615	0.47441960682603312	0.011886143542582824	-0.0028975904722636048	-0.00025160923089318318	-0.010158141031665277	0.4777121348347147	1.4776127570029916	0.088503681956769956	-1.5579138611960122	-0.00648078815663348	0.02324640911860678	-1.5244394783892965	0.00076301698907758778	-0.088474307807858227	-0.002280038996474428	-0.023146569580802249	-0.0021521741450738516	0.023258928002710389	-0.003003693925858478	0	0	0	0	0	0	0	0	0	0	0	0.083210055843326622	-1.558048164375812	0.020632713385464321	-0.79778024166146533	0.970007737409705
138	562	2.61	2.32	2022_09_22_17_27_11	0.49055050697935154	-0.04366247213621987	-0.0015074575362555591	-0.0032496248805046297	-0.040299212876964779	0.46829261627974034	0.00047712209095940669	0.0015697301926381	-0.0010648001216307056	0.00078238867497505812	0.4725752224685007	0.013487591157008153	-0.0029338562116567003	-0.0011534945590262738	-0.01139067240861396	0.4751531870744945	1.4858054803041469	0.0878432126735315	-1.5559117181482305	-0.0063853240857499431	0.026401194817287154	-1.5162396280740713	0.00034328198642611621	-0.087804291943809953	-0.0026146374611934822	-0.0262441878888102	-0.0028750112760088618	0.026403426487911656	-0.0028864912846441283	0	0	0	0	0	0	0	0	0	0	0	0.0821796677663267	-1.5575882222701891	0.023338939627897647	-0.83585943572281529	0.96861216187570842
139	561	2.61	2.32	2022_09_22_17_27_15	0.49464709823490849	-0.043147371042064488	-0.0018272316376725815	-0.0033200502794298336	-0.040317288464072884	0.47275589020669939	0.00093471816141404182	0.0017634411336514982	-0.0014734781726943801	0.0006097357940840904	0.47482577487347222	0.01527283144786621	-0.0031001556652817098	-0.00033345046340908124	-0.013668159320730223	0.47893924536519555	1.4703387358627462	0.086565154642941511	-1.5515104300074989	-0.0065338840192166528	0.030413493914337876	-1.5348261301279385	-0.00034801829940685929	-0.086500767532403933	-0.0033381453924884561	-0.030334826545903977	-0.0021860719355470473	0.030415485016915135	-0.0029088806045491421	0	0	0	0	0	0	0	0	0	0	0	0.0815615926326806	-1.5525309285164086	0.0276403646523575	-0.79759381921786821	0.9682443242348644
140	560	2.61	2.32	2022_09_22_17_27_20	0.49659496994332886	-0.043353326000030543	-0.0022075847538587834	-0.0034742298232571466	-0.040588504922083504	0.47452229212861319	0.00084308161520542141	0.0013049698395952369	-0.0015156655122507323	0.00088022586405603267	0.47896626129654812	0.01702575623678567	-0.002878234990697242	0.000245408918697527	-0.013528913180558565	0.48095966567020104	1.4600389990982563	0.086743585106707127	-1.5492050993690563	-0.006423814543538151	0.0318384963638613	-1.5540088050487213	4.6734900439764082E-05	-0.086662721233464968	-0.0037446369083374421	-0.031820552543071715	-0.0010687780710801442	0.03183853066431503	-0.0029263228840838676	0	0	0	0	0	0	0	0	0	0	0	0.081790587281827962	-1.552133880356247	0.027247837019858966	-0.77632936371254313	0.9685149765513893
141	559	2.61	2.32	2022_09_22_17_27_23	0.49759942716515154	-0.04281165646762345	-0.0018217508652191314	-0.0031888004890814939	-0.039786539780809246	0.4751181218326116	0.001530120299228751	0.00061651249032205688	-0.0015764969079056616	0.00070840932357671914	0.47978570909718815	0.019648807297501049	-0.0026853972842145438	-0.000238718249386102	-0.015721762855661344	0.48280155225422039	1.4553327322150924	0.085198486256067532	-1.5509537591297895	-0.00597550879447405	0.036738296402636782	-1.5593548423515509	-0.000856082992950534	-0.08513140508810689	-0.0033802260353380711	-0.036728678180405372	-0.00084060792775767206	0.036748269355968505	-0.0027657076036343197	0	0	0	0	0	0	0	0	0	0	0	0.080019708255121169	-1.550994747762281	0.031598860919446053	-0.79298954829696588	0.97026147116921868
142	558	2.61	2.32	2022_09_22_17_27_29	0.49849706452945569	-0.041950415836712281	-0.0022258704342853564	-0.0031783215413174015	-0.039443197669753093	0.47570864020253278	0.00098386671487793041	0.00076168844490813621	-0.0017639964018932516	0.00026042064972745855	0.480674568218953	0.019100535634679262	-0.002751773482888542	-0.0011859192643257821	-0.015574944952915041	0.48358024033917757	1.4519914674494685	0.083856303218652534	-1.546800972544486	-0.0060511642738929807	0.036001232619110188	-1.5429635447926713	-0.00072536037918754766	-0.083759756684854678	-0.0040227788396254823	-0.0359454693205926	-0.0020029941132263382	0.036008539234117488	-0.0027560367671053397	0	0	0	0	0	0	0	0	0	0	0	0.079203321132669757	-1.5484499925667719	0.031334245262402444	-0.82339622155566916	0.970076405155247
143	557	2.61	2.32	2022_09_22_17_27_34	0.5011005729904745	-0.040474960665960659	-0.0025361145362130587	-0.0029081660517714667	-0.03886302217006439	0.47936729619577495	0.0011405890506800565	0.000588821412057492	-0.002896256745699459	0.00026945944127804714	0.48943028948850903	0.019851135345784896	-0.0026976765156429207	1.4461788108237189E-05	-0.018301648660558643	0.48191138810204387	1.437918971514538	0.081286749737917385	-1.5373481524915036	-0.0056911980097857267	0.039262213548519144	-1.5635265792352013	-0.00092600488424073339	-0.081104933518272734	-0.0054337318622997982	-0.039258063666150519	-0.00057083264972529794	0.039273132008730317	-0.0027564078807684419	0	0	0	0	0	0	0	0	0	0	0	0.077770404252505324	-1.533602710533917	0.03652291647786466	-0.78500306825147326	0.96170592108104536
144	556	2.61	2.32	2022_09_22_17_27_37	0.50534898950612039	-0.040624317849352741	-0.0024552455329174085	-0.003448626124795	-0.038145884586451483	0.48311544398758233	0.0013031716182871321	0.00061705774672434562	-0.0027792669307493642	0.00028453589811101333	0.4925107333074375	0.022200240862844802	-0.0025809904878687272	0.00029103651822201152	-0.019749505356472574	0.48572383651857604	1.4224802878692462	0.080035869498143036	-1.5382932131848104	-0.0060582547065017485	0.042856279718890958	-1.5675424108168974	-0.0010782806745120678	-0.0798668208694025	-0.0051991663311107064	-0.042855372200155208	-0.00027889949800721819	0.042869842553441347	-0.0025198072261849139	0	0	0	0	0	0	0	0	0	0	0	0.075684326132618163	-1.5344311365773904	0.039085167012918136	-0.77803049903270227	0.9611651484517183
145	555	2.61	2.32	2022_09_22_17_27_40	0.5024740963258294	-0.0400678490991245	-0.0025376178465458237	-0.0030305893344995697	-0.0368982749520229	0.47968442854820131	0.0020613976403081663	0.00021966966199451216	-0.0028270180320312736	-0.00033622853452147438	0.48962154383276923	0.023224234115150733	-0.0028829880510687087	0.000546297860756899	-0.020730907705741382	0.4835928396209957	1.4338271859886826	0.078714660749491849	-1.5368614225602282	-0.0059786073504786066	0.045136931738603482	1.5666658023785196	-0.0025087860451563173	-0.078533438229489966	-0.0053382484732801619	-0.04513539156403841	0.00037287415609121264	0.045206599232808051	-0.0023168314196875409	0	0	0	0	0	0	0	0	0	0	0	0.073648402818172809	-1.5325627533170585	0.041271987131363277	-0.7722252848206419	0.96242342273383552
146	554	2.61	2.32	2022_09_22_17_27_44	0.50022516675537465	-0.038109433165685276	-0.0024407357954997246	-0.0031541484393132042	-0.035940887789852452	0.47758837086370054	0.0012893125221799878	0.00025008789139245553	-0.0029140689693174767	-0.00021218796777227738	0.48788420739975347	0.023918171624040419	-0.0024732965682567713	0.00047631590264341617	-0.020635283805364935	0.48181135823821875	1.4416473899770921	0.07607643653085075	-1.5353474259697493	-0.0057136990949278252	0.04591326463676907	1.5677642844392592	-0.0015928269421566861	-0.075885317567261551	-0.0053891347124031021	-0.045912420452283262	0.00027842021972438553	0.045940885573458962	-0.0022981851227481856	0	0	0	0	0	0	0	0	0	0	0	0.072085197401222184	-1.5303450659427067	0.0412629786517427	-0.77385891490734338	0.963188960210471
147	553	2.61	2.32	2022_09_22_17_27_47	0.50594475449973042	-0.037741887706797615	-0.0022809480896572071	-0.0030516006446197012	-0.03501345135649786	0.4835196991887214	0.0013880317131582695	0.00010137190947028257	-0.0029227410505193513	3.0064166991845931E-05	0.49430005757390627	0.022837082195961183	-0.0025036733451918626	0.000970960290091558	-0.020944635258241931	0.4860943696577561	1.418720189432507	0.0738500892788706	-1.5358199799313657	-0.0055789025161323228	0.04463729044447	1.5602787485085432	-0.0014410114193995733	-0.073669474696906323	-0.0051618004977950459	-0.044627415303300035	0.00093888315074597262	0.044660544243602905	-0.0020853550650913469	0	0	0	0	0	0	0	0	0	0	0	0.069444789965983467	-1.5291554633026248	0.041441538996816657	-0.76223553466376526	0.96076570679816209
148	552	2.61	2.32	2022_09_22_17_27_50	0.51156218336397974	-0.038359074436458	-0.0023674177106057718	-0.0029325115436455653	-0.034487473463723634	0.48723065235252766	0.0019075026973568361	-0.00059595701995995831	-0.002827199134102678	-0.0003760640014768022	0.50181769765619888	0.023775373419801616	-0.0026078361977611144	0.00093982682890411781	-0.020451769184347088	0.49102399004155006	1.3967422241799763	0.073250060931381908	-1.5361518664874159	-0.005527639351031571	0.044547213508129485	1.5527673720786968	-0.00234287853722236	-0.073074296162594782	-0.0050713574901151953	-0.044518257107307488	0.0016059313392982064	0.0446087806511123	-0.0018657549661122979	0	0	0	0	0	0	0	0	0	0	0	0.067642144002953139	-1.5298989945644534	0.040021237977843849	-0.76243765297189947	0.95985201019478683
149	551	2.61	2.32	2022_09_22_17_27_56	0.50522845388966031	-0.03572187289101169	-0.00248517942584639	-0.0029321422299275744	-0.032518407375874969	0.48159527644658906	0.0018511386403470924	-3.7659027672799307E-05	-0.0031388549926723249	-0.00081725571159869037	0.49481718695100035	0.023687683428285436	-0.0020189522401384227	0.002067762576469121	-0.021972635264273687	0.48444483234509222	1.4221885399404297	0.069493002460880512	-1.5304057449035373	-0.0049527069277813113	0.046648411262967843	1.5469202909310711	-0.0028130534033054535	-0.069266384091991928	-0.00560762212070249	-0.046595236107156678	0.0022267118083191383	0.046733152502359966	-0.0017413261555938506	0	0	0	0	0	0	0	0	0	0	0	0.064662917621936947	-1.5226826433831142	0.043682645615857767	-0.73848319951263064	0.95886292352586466
150	550	2.61	2.32	2022_09_22_17_28_01	0.50223495827645581	-0.03447544477703407	-0.0021027264738875126	-0.0026384302416969214	-0.030934422887430132	0.4794521771641897	0.0021282868936369579	-0.00022893460323917191	-0.0030106702039847961	-0.00041924716159666338	0.49126807931277117	0.022909018299102649	-0.0017715205698784966	0.00063896371496090568	-0.021247647893744285	0.48305335401865745	1.4323103474649195	0.066929682556599174	-1.5326196243976573	-0.0044866486988820982	0.045298014935680059	1.5601858403127209	-0.00267280754328908	-0.066734682567767073	-0.005105345209337097	-0.045287815797844279	0.00096119580399643624	0.045376800870891687	-0.0015587195963705268	0	0	0	0	0	0	0	0	0	0	0	0.061884547713135653	-1.5222869660173908	0.042325315865814415	-0.77036658885346976	0.96180750873331322
151	549	2.61	2.32	2022_09_22_17_28_07	0.50954654512256059	-0.033777215287319529	-0.0021484828038424927	-0.0025185985257759149	-0.030879178753872978	0.48580480194125542	0.00201051244215678	-0.00032666939966526391	-0.0027865968016446293	0.00026681741404471982	0.49993015977393396	0.024197973762191016	-0.0023260363925222795	0.0010776672959068436	-0.022715366700394448	0.4890062655288836	1.4034357272189468	0.06523334039867737	-1.5338350145159041	-0.0048462091953247622	0.047428796145838371	1.5550615441814475	-0.0018125236165238054	-0.065055185979371474	-0.0048178290504232672	-0.047405312920265688	0.0014923172501796471	0.047463416919812561	-0.0015595708526607555	0	0	0	0	0	0	0	0	0	0	0	0.060847547780767272	-1.5257972474053443	0.04462971245970087	-0.76169482909899711	0.95968910045551092
152	548	2.61	2.32	2022_09_22_17_28_10	0.51283300734768966	-0.0321884623358432	-0.0023321120840918744	-0.0028491369529681306	-0.029147908032356479	0.4910214590310969	0.001742799872711873	-0.00056334909215591288	-0.0028873636977272679	-0.000858600747142186	0.50336498987507272	0.024302797372567336	-0.002095588361283718	0.0012237047823877446	-0.020813139314211086	0.48974076988681792	1.3905571239329335	0.061396093755887254	-1.529063132926912	-0.0049239878511229112	0.04543754832661559	1.550332847136775	-0.0026563540635999444	-0.061182355709146374	-0.0051185621380600574	-0.045399499327918889	0.0018591015862022239	0.045515129515851446	-0.0013582218319167466	0	0	0	0	0	0	0	0	0	0	0	0.057115217291791656	-1.5214278671269894	0.040654719434213837	-0.756034557204149	0.954971234046923
153	547	2.61	2.32	2022_09_22_17_28_13	0.50843001176373637	-0.030488991189150133	-0.0022685863161285408	-0.0026629188024435238	-0.027940686530674195	0.4851360661107243	0.0019624675021995479	-0.00063048729986717156	-0.0030122046381933472	-0.00042555247860091719	0.4988574079967627	0.023834781348334035	-0.0024339069401234266	0.0014376145027420898	-0.021231391812433043	0.48715322159935182	1.407894367474114	0.059109467701542462	-1.5267773589219091	-0.0051134311449420071	0.045727568823085644	1.5471395023125192	-0.0024740280813810704	-0.05888054638750459	-0.0051971558634133757	-0.045676395928355824	0.0021627310202875132	0.0457944468840655	-0.0012979936387562728	0	0	0	0	0	0	0	0	0	0	0	0.055273263501840177	-1.5171001570928442	0.041854350352145964	-0.75159389274108745	0.95815197830164334
154	546	2.61	2.32	2022_09_22_17_28_16	0.50574671335009591	-0.029117132733729633	-0.0025323673685601145	-0.0026344181467599283	-0.026974568469568052	0.48353191419354741	0.0021413007783904862	-0.001145226174445995	-0.0027844782808390083	-0.00049485444541538088	0.49505263176223968	0.024135234120700632	-0.0018486944622694707	0.00051846331357287376	-0.020349175836182728	0.48729237298693351	1.4157814490301683	0.057011597078149741	-1.5244636098913968	-0.00453485551423776	0.045286892019434692	1.5512363560508213	-0.0026929643987206441	-0.0567669962370964	-0.0052754468643685095	-0.045252243592074949	0.0017711687281140962	0.045366889314043937	-0.0012375752097968846	0	0	0	0	0	0	0	0	0	0	0	0.053619533829241547	-1.5193654591393453	0.040248960637425689	-0.77266174656944786	0.96351070629620161
155	545	2.61	2.32	2022_09_22_17_28_22	0.50723672578465329	-0.028225104412121005	-0.0025098936803670787	-0.0024001248698647146	-0.025327117579043934	0.48458521490260387	0.0017059695094719894	-0.00069796225864525462	-0.0027502754711058557	-0.00063728303977935092	0.49721582837281597	0.02293552276459104	-0.0017716508309928046	0.0013322007339143282	-0.019481578378552428	0.4893620843319535	1.408867962340123	0.054302319241866945	-1.5227110126381938	-0.004171554186444962	0.043020932297790908	1.5461473009152695	-0.0024163848945026665	-0.054051397358170133	-0.0052142419079700877	-0.042968666043425537	0.0021199892027267834	0.043088740196593006	-0.0010287638832441467	0	0	0	0	0	0	0	0	0	0	0	0.050225082421030423	-1.5167131675839138	0.038496965868114533	-0.75126001558414635	0.96476075066321509
156	544	2.61	2.32	2022_09_22_17_28_27	0.50623447885784068	-0.026890121848690329	-0.0025071189891941936	-0.0019313591818547048	-0.02470494890144654	0.48353148161162934	0.0022636674918099942	-0.00086963624195117841	-0.0025896326925116441	-0.00054068112719460272	0.49530040699397454	0.022426673520065225	-0.0020910778476614434	0.0016661282073764828	-0.0194044164130969	0.4881344693600827	1.4140488498067687	0.0524221053651089	-1.5227021968613947	-0.0040248338126398749	0.0425965320080361	1.5397872287410579	-0.0028922698391115748	-0.052179782873441986	-0.0050346191704069617	-0.042514639664114014	0.0026400669200206312	0.042694610478769782	-0.0010273719204212542	0	0	0	0	0	0	0	0	0	0	0	0.049068771359160587	-1.5185758181056752	0.038471924665244975	-0.742571528704604	0.96424579862953042
157	543	2.61	2.32	2022_09_22_17_28_31	0.49947382815100866	-0.025835924738449079	-0.0026695690482477926	-0.0019269822516444738	-0.02284565308583163	0.47649129854746664	0.0012475149108488821	-0.00095002164810307935	-0.0028321770493251958	-0.00026559151048272654	0.4889360118195864	0.022018946658147045	-0.0017424529259224436	0.001253853236689207	-0.018642985302146114	0.48291832863277628	1.4398603681443085	0.050234461654694036	-1.5155473567302242	-0.0037271730130468386	0.041880773191215935	1.5431212719099532	-0.0015885543647549145	-0.0499280973318837	-0.0055395157328843982	-0.041816635874175834	0.0023169219366785104	0.04191088961193562	-0.00084369182893022745	0	0	0	0	0	0	0	0	0	0	0	0.046089574682898558	-1.5091259396020629	0.037409572378779128	-0.751820713706969	0.96685412010571437
158	542	2.61	2.32	2022_09_22_17_28_36	0.49143561665554369	-0.024062987419605351	-0.0024447281021706914	-0.002033187538544937	-0.021300795434844356	0.46904776907939005	0.0021295398683534648	-0.00099665066385056758	-0.0027211408229946615	-0.00044824584028815975	0.48013247168538314	0.021593899407480487	-0.001871868205482127	0.00220905052264658	-0.019036816209680747	0.4755478018933898	1.4724557998154002	0.047559926229613962	-1.5152437472482234	-0.0040150999611429667	0.042631692797901695	1.5305211163965802	-0.0027599703388507396	-0.047266679738171	-0.0052732883000549784	-0.042493462458465414	0.0034302884872344894	0.042720939445265	-0.00076352293297042063	0	0	0	0	0	0	0	0	0	0	0	0.043696268417701564	-1.5072662714498231	0.038997087612295749	-0.72763602193741683	0.967670607860541
159	541	2.61	2.32	2022_09_22_17_28_39	0.49476562957227493	-0.023017098588410417	-0.00259985218381698	-0.0019672577372219	-0.020906880228003723	0.47278597311012655	0.0019080918219594296	-0.0011315604615878539	-0.0026197962146480964	-0.00046499364344253479	0.48337096496308662	0.019177247796942392	-0.0019396916180096241	0.001723085550440355	-0.017741788539370515	0.47985818110478207	1.4573216684324479	0.045739644499320595	-1.5127248390391064	-0.0039970450558472637	0.038431689400603472	1.5314494524591256	-0.0025006482919967777	-0.045431495727879745	-0.0053004032725702862	-0.038312752719631145	0.003021213204799244	0.038512958755005093	-0.00076078958290800962	0	0	0	0	0	0	0	0	0	0	0	0.042586590817974439	-1.5084672782729651	0.036027695282642262	-0.73698989744076393	0.96986967651657541
160	540	2.61	2.32	2022_09_22_17_28_43	0.49442411002160075	-0.022120036223547968	-0.0024733435395686153	-0.0017388195871072387	-0.020411066552907971	0.47202943785668466	0.0017423666964519644	-0.000982258390929415	-0.0025230185730346923	-0.00042774247644231252	0.483174829337162	0.018878219828692172	-0.0015610217765596177	0.0017359000366732936	-0.01621015331692989	0.47877998083345413	1.4598031581810027	0.044331240936054145	-1.5133696262885437	-0.0033721039182431794	0.03657662397553265	1.5313025354166352	-0.0022947675516637569	-0.044039168783807169	-0.005080407046864157	-0.036462581809171349	0.0028860958502788464	0.0366485385733685	-0.0007409439126964233	0	0	0	0	0	0	0	0	0	0	0	0.041596699193852012	-1.5093030937528205	0.032973381307504782	-0.7320578367270435	0.96835888689274652
161	539	2.61	2.32	2022_09_22_17_28_46	0.48560659136251233	-0.021136401045849636	-0.002362628736349669	-0.0015053732718160831	-0.019585759843270378	0.46312342892029545	0.00211630205757699	-0.00046527665042396396	-0.0023494489025278442	-2.3707678054707361E-05	0.47606083791581344	0.016524802018599689	-0.0014689441836204498	0.0015871453476197762	-0.015658183436688036	0.46975618207149938	1.495291820203291	0.043223715996704548	-1.5145462914953407	-0.0030892407118553113	0.034091224323854981	1.5379829143703243	-0.0023029583842883398	-0.042950478938140454	-0.0048524203804004547	-0.034017837260144582	0.0022356931904267117	0.034168921452383677	-0.000710253142470813	0	0	0	0	0	0	0	0	0	0	0	0.040621715785926618	-1.5111030609784244	0.032409807243669479	-0.73488965340658974	0.96735956724446437
162	538	2.61	2.32	2022_09_22_17_28_50	0.4789180857268272	-0.01959739375576126	-0.0021612360506863678	-0.0014071603653474677	-0.017940122037079356	0.45740892838648051	0.0020418896917118283	-0.000888302093353864	-0.0023676706351790843	-0.00071884234585597106	0.4687020572455336	0.015895243212593297	-0.0012899883885543154	0.0020236775253527667	-0.014510547180568453	0.46276090630898647	1.5236467860967258	0.04039379214186823	-1.5118554033226956	-0.002844648949269037	0.032790654608804454	1.5220965077891175	-0.0030116119295258681	-0.040113458307014419	-0.0047506742944419325	-0.032635240152024562	0.0031887505223194643	0.03292866283480049	-0.00060461310957244654	0	0	0	0	0	0	0	0	0	0	0	0.037784511160169822	-1.5051873516588064	0.03059183112830275	-0.71611378438068041	0.9662631671273807
163	537	2.61	2.32	2022_09_22_17_28_53	0.4804614639241751	-0.01981139824191018	-0.00203795887517317	-0.0013465315001064267	-0.017265692833954443	0.45862267248734767	0.0015754519968515482	-0.0013330299558269041	-0.0025164632078310883	-0.0006128440534702872	0.47099813736367119	0.014819541421058119	-0.0013917430704239416	0.0012731714978831187	-0.014754051487683353	0.4649215214544149	1.5159485844216689	0.039793592448590757	-1.5107832667850467	-0.0029111298931305458	0.031715743067709204	1.5260886635236044	-0.0023690037017703339	-0.03950729779113725	-0.0047648107209983543	-0.031589042238411774	0.0028320961842390538	0.031804096227938096	-0.00051302546941186307	0	0	0	0	0	0	0	0	0	0	0	0.03631532777607567	-1.4984312038880381	0.030822206595420395	-0.74235827950633559	0.96765621462575269
164	536	2.61	2.32	2022_09_22_17_28_59	0.48015206984103415	-0.018602138446920519	-0.0021756585159899079	-0.0015608820558748497	-0.016635473361032722	0.45902290919643141	0.001951647756433603	-0.0013331799114194686	-0.0022262752381900512	-0.000645921873673048	0.4700947303597045	0.013091455698226891	-0.0013295517135974572	0.0018922220252269005	-0.012571824267321516	0.46416546540495568	1.5176529894569846	0.037821161240708487	-1.5097219144763456	-0.003054662669467573	0.027688951815496243	1.5071598734724694	-0.002810619455810277	-0.037539359678692139	-0.0046083307725740333	-0.027464996112313442	0.0035145470819837165	0.027831234869589456	-0.0004974592323895745	0	0	0	0	0	0	0	0	0	0	0	0.034955134387862054	-1.50427806205325	0.026477921287855585	-0.71070239010802927	0.96670512231391359
165	535	2.61	2.32	2022_09_22_17_29_02	0.47522920738252611	-0.018343863462736164	-0.0023748716718720309	-0.0016574627879511958	-0.016216401441593968	0.45315078480258547	0.0019518873551315056	-0.0012476773811009915	-0.0023647672179272108	-0.00013819843308619426	0.46585183059796503	0.012028967637785704	-0.0012762055246281951	0.0016656338473805322	-0.01081547486618824	0.45959890042671192	1.5387872992278582	0.037579252768249541	-1.5040329452065251	-0.0031318407997498491	0.024891884064871042	1.5059106336549573	-0.0022874532399658597	-0.037244742522684615	-0.0050029384404486777	-0.024682580755947845	0.0032211953565553925	0.024996766483367627	-0.00047102302392606121	0	0	0	0	0	0	0	0	0	0	0	0.034484236272854872	-1.4983938412461597	0.023026743323964788	-0.70899606605394427	0.96710996143965344
166	534	2.61	2.32	2022_09_22_17_29_05	0.47228654697479283	-0.017675437234670084	-0.0021992761715562896	-0.0014104065754009755	-0.015518886696034314	0.45068673809646	0.0016219579036211961	-0.00087998943453890786	-0.0021220951378345672	-0.00090473306921578492	0.46205492480152272	0.011082893590817248	-0.0012084073480001492	0.0014404376950922038	-0.0089298109768064064	0.45861144757091232	1.5498068362263846	0.036278056243924377	-1.5070996236980081	-0.002800656387618102	0.021885946633084449	1.512087490823494	-0.0027820784606804438	-0.035984074417181967	-0.00460909461565402	-0.021735250104325324	0.0025638960448205535	0.022062062926834439	-0.00043033000912037734	0	0	0	0	0	0	0	0	0	0	0	0.033164834723312886	-1.5028463862563875	0.019152019177213282	-0.70543365596373131	0.97104491014729166
167	533	2.61	2.32	2022_09_22_17_29_09	0.47483025290296632	-0.017928545797412494	-0.0021174006122135769	-0.001116697171369049	-0.015309839243460225	0.45346305767409872	0.0017746850140611288	-0.0011461814658578148	-0.0022119527110063724	-0.00015910494048261244	0.46420110363658446	0.010996974901375413	-0.0011284187375761973	0.0016830204254993269	-0.0079421575137630547	0.45982658517485686	1.5404322517605225	0.03611384251206691	-1.5072902861405544	-0.0023909446500922716	0.020732193702502767	1.4953709888984637	-0.0021269634558964139	-0.035822938405476526	-0.0045745715628686123	-0.02049675055134409	0.0031156175237135875	0.020841013153414932	-0.00039416894701496956	0	0	0	0	0	0	0	0	0	0	0	0.032577546183863	-1.4990531922871895	0.017097738496184178	-0.68098788613812411	0.96840203917846079
168	532	2.61	2.32	2022_09_22_17_29_14	0.47591005654470203	-0.017798684451782749	-0.0021835987039468146	-0.0012936717014836064	-0.015470681642401176	0.45312623422501536	0.0019060451921964821	-0.001293030606906399	-0.0020004846885121061	-0.00033252407825739764	0.46590111622056068	0.0089107302138348721	-0.0011266264343690305	0.0022304442926211385	-0.0065883786707873048	0.46162643069352377	1.5359526509808421	0.036098456448607055	-1.5095603027375077	-0.0025626414509414388	0.017155030233244682	1.4570294705846572	-0.002451771880707128	-0.035828067035329092	-0.0044100079913697819	-0.016712871189497713	0.0038697543729281384	0.0173293464290655	-0.00040919819151468144	0	0	0	0	0	0	0	0	0	0	0	0.032778220791653351	-1.5064990478049187	0.014615554599799539	-0.62218256478471312	0.96998671144946358
169	531	2.61	2.32	2022_09_22_17_29_18	0.47339600123469394	-0.017510851095565497	-0.0018484031290807398	-0.0010045328900141551	-0.015890489577600385	0.4499321419004787	0.0011454513421009325	-0.000606979933017899	-0.0020293894614746432	-9.14687945622202E-05	0.46449603254376254	0.0076280960718675449	-0.0010108501939415345	0.0016228847817769552	-0.0068618434412336749	0.460540890702574	1.5448579116860008	0.036428093370988665	-1.5142088350163878	-0.0021411065404684276	0.015856380459910235	1.493008426210253	-0.0013698407831754704	-0.036195046262838634	-0.00411395341204045	-0.015664874624553422	0.00245692984972006	0.015915441089101926	-0.00047321509094873788	0	0	0	0	0	0	0	0	0	0	0	0.033839645940090632	-1.5072846581141728	0.014894813874483687	-0.6692776139790495	0.972844911028839
170	530	2.61	2.32	2022_09_22_17_29_21	0.4715894209307348	-0.016758027464215997	-0.00220786237850185	-0.0013998882058683119	-0.015036574197988616	0.44962399104909628	0.001537233747879419	-0.0013612995356325575	-0.00226750965987825	-0.00046849342209581615	0.46111880862570903	0.00617726554435124	-0.001044615846369202	0.0011028977120336899	-0.0046871719988259711	0.45701497281400927	1.5545995540309088	0.034860387080814216	-1.5020406633407679	-0.0026378181028247527	0.012143963190496907	1.4573716482733248	-0.0022090115059544791	-0.034531312228997052	-0.0047786047302238082	-0.01183283287439766	0.002731283240295273	0.01234324000437418	-0.00042283565546118331	0	0	0	0	0	0	0	0	0	0	0	0.032245385987946573	-1.4959603872034835	0.01021053577141267	-0.66984942222835708	0.96909504863794182
171	529	2.61	2.32	2022_09_22_17_29_24	0.47158905109188226	-0.017338258622236393	-0.0018828684258008384	-0.00098257781178173569	-0.014537738360493553	0.44953157403513405	0.0016000476443428289	-0.0011957132438813166	-0.0021726265528540776	-0.00033948949239574554	0.46133895901972255	0.00441116525299375	-0.000990686030428047	0.0011819271472485861	-0.0040360202617459474	0.45773988668155785	1.5536958160103651	0.034891595710575138	-1.5087051740937594	-0.0021292637499917754	0.0095594067850005553	1.4317305468812398	-0.0021425991569553413	-0.034622905349461053	-0.0043217908779216423	-0.0091920398763393023	0.0026246258767494458	0.00979658048650142	-0.00034492802056035462	0	0	0	0	0	0	0	0	0	0	0	0.031169486385180419	-1.4966216166865272	0.0089177675344837577	-0.64295844257056733	0.97063298145226429
172	528	2.61	2.32	2022_09_22_17_29_28	0.47386731144622657	-0.017804371226676302	-0.0021109206156964704	-0.00086891336941494527	-0.015206518696672687	0.45122555114397928	0.0017730631078830541	-0.001426288202287182	-0.0021266353507600807	-0.00056881189003422851	0.46393611467021018	0.0025720092762487614	-0.00067728930074795071	0.0011990281112170165	-0.0022131524743197618	0.4602364071125562	1.5439446099304413	0.035984884082172167	-1.5081860035743584	-0.0016638369482223701	0.0059288306065743536	1.3165405433069672	-0.0025667407272235146	-0.035703127263252865	-0.0044942837061469152	-0.0051786566171150425	0.0028866153196197442	0.0064605874595303411	-0.00038451492836788839	0	0	0	0	0	0	0	0	0	0	0	0.032402538620269546	-1.5013217961462069	0.0053117909238089992	-0.53714535836595934	0.97123476550414645
173	527	2.61	2.32	2022_09_22_17_29_33	0.47134257209444513	-0.017537362967405653	-0.001945700839970622	-0.000930440550680363	-0.015785141535259506	0.44851932203187772	0.0018406996465162528	-0.0013193661334242718	-0.0020545484013736563	3.306410388708535E-05	0.46246091064456851	0.0024944408611718	-0.0010195948515192527	0.0019248206966251422	-0.0023584504611150019	0.45794243668676032	1.5537355317241515	0.036491887287651896	-1.5124736537810426	-0.0020910137894207528	0.0063777575908554925	1.2725986576738355	-0.0019934385186614525	-0.03624391184033874	-0.0042469627175716384	-0.0052767371950184208	0.0035821552817296987	0.0066820347960331681	-0.00046575172815791404	0	0	0	0	0	0	0	0	0	0	0	0.033772224251827548	-1.5060815768951916	0.00645859640158548	-0.44314619907667668	0.971570284118109
174	526	2.61	2.32	2022_09_22_17_29_39	0.47217601433154066	-0.018467143697807491	-0.0017570832025789174	-0.00086048748165940762	-0.016005307493265321	0.449371417434112	0.0021370481078746045	-0.00080181498929301608	-0.0020300320152279025	-0.00015770759532140967	0.46271356145631032	0.002234875261999167	-0.0006812660174904759	0.0011616833142225559	-0.001151436684354196	0.459444514515672	1.5500435217358231	0.037641119092673009	-1.5174428652114391	-0.0016496369969697189	0.0042663017599807954	1.3042258732210552	-0.0025302293220456754	-0.037427024548334187	-0.0040089499881119182	-0.00367420300161934	0.0021683087903033244	0.0049601805541083831	-0.000441638200217202	0	0	0	0	0	0	0	0	0	0	0	0.034168472873114933	-1.5077156855535077	0.0034640448368723356	-0.39048420247667964	0.97303653843176963
175	525	2.61	2.32	2022_09_22_17_29_42	0.47851714684672864	-0.018687735489914273	-0.0017776229596946219	-0.00077034118480006383	-0.016897382371412344	0.45553082842332443	0.0013145547515743723	-0.00093327865605194818	-0.0020887305701291652	3.0108873931020973E-06	0.46951339630055849	0.00052434000918510709	-0.00086709233760355478	0.0013037672227020972	0.0014160289427116259	0.46476842451016542	1.5235479651388955	0.038335239267983753	-1.5178675265369446	-0.0017272063518178587	0.0026093583795447194	0.59853185829750033	-0.0014312547062816452	-0.038120650649759974	-0.004050501669240248	0.00095265826845834724	0.0024292372005298678	0.0029761117564959826	-0.00052098959532418916	0	0	0	0	0	0	0	0	0	0	0	0.035580730691785377	-1.5093019384078852	0.0040224762780599593	0.41332526564879474	0.97126806755585915
176	524	2.61	2.32	2022_09_22_17_29_45	0.48774836341353722	-0.019691783844693108	-0.0023259252250904831	-0.0011822010345954451	-0.016520251721225804	0.46475147837798125	0.001494253629300389	-0.0011679865087148515	-0.0021515405738780184	0.00014399395405499237	0.47805625591335904	-0.00098283133472274148	-0.00079940270383906911	0.0017018872709232207	0.0019011777454210055	0.47384907099421553	1.4852730225621544	0.038315919529755382	-1.5106017480437111	-0.002054218310511737	0.0043058134990292133	0.39548436791359703	-0.0014379804888215756	-0.038038587899333877	-0.00460168665114653	0.003027662217195342	0.003061583150428873	0.0045395834362476186	-0.00040895266484707217	0	0	0	0	0	0	0	0	0	0	0	0.034156479996936495	-1.5060425193775373	0.0052314803101308274	0.42032661726418058	0.97150314903765822
177	523	2.61	2.32	2022_09_22_17_29_51	0.48302728084686969	-0.019641662836494427	-0.0019271507976739953	-0.00071425001232755677	-0.017034553697204219	0.46029617162020281	0.0017230067590158426	-0.0015003273350312535	-0.0021714414656956163	-9.0357176720150926E-05	0.47268818368267757	-0.0022592065075970188	-0.00078795763941404964	0.00081945714232045327	0.001364359241186861	0.46888475421247577	1.5058954558811537	0.039135706118178924	-1.5163224731730822	-0.0015979406221703694	0.0045827231501151819	0.28721589330697311	-0.0019560452877231465	-0.038903673120398663	-0.0042553156298490592	0.0038472014973518786	0.0024900586558101552	0.0049827165922040504	-0.00048060352779866455	0	0	0	0	0	0	0	0	0	0	0	0.035551606475363248	-1.5074018466947647	0.0032949190359429868	0.51496169387950352	0.9707210602896
178	522	2.61	2.32	2022_09_22_17_29_57	0.48119665274341022	-0.019747762980972524	-0.001879043594505303	-0.0010470411185580712	-0.017202444160083371	0.45883321683102363	0.0017110680809077482	-0.00089723553882030285	-0.0019688177897098803	2.291877133397625E-05	0.47048900336508315	-0.0031475203213312446	-0.00093757811129066722	0.0014450494746232234	0.0031812192745174516	0.46690196088424396	1.5138374113412949	0.039534108448756343	-1.520043234610297	-0.002085792660946197	0.0072059136959066539	0.17900271770380125	-0.0018231933887107492	-0.0393306133136791	-0.004006068797197085	0.0067490414394654526	0.0025250013546992767	0.0074329823304978785	-0.00049661348770331135	0	0	0	0	0	0	0	0	0	0	0	0.035982675689587483	-1.5138192967079529	0.00726115030404938	0.57220938706830748	0.97029345117496346
179	521	2.61	2.32	2022_09_22_17_30_00	0.4933146047306578	-0.021309411531547692	-0.0022874479019031825	-0.0010807022309296767	-0.018897888761493811	0.47032979136527658	0.0009706481428874786	-0.0014349564984592811	-0.0023648774732200994	0.00064337071936339458	0.48304739104149486	-0.0044334365623737177	-0.0010828643500435892	0.0015586518094986058	0.0035758441205492575	0.48027563250268174	1.4618268422396044	0.04201975333637626	-1.5143565402644716	-0.0022265631655969068	0.00888561162703844	0.18068053574236248	-0.00034951026259659619	-0.041752333862965813	-0.0047331054758310686	0.00831174760884033	0.0031414878120880523	0.0088924828597091513	-0.00059301766433371493	0	0	0	0	0	0	0	0	0	0	0	0.038606771180226894	-1.5085500203353173	0.0079072794061318154	0.579871702961757	0.97356864746565708
180	520	2.61	2.32	2022_09_22_17_30_03	0.49925984187995731	-0.022092657242793207	-0.0020124409933844215	-0.000886606956925199	-0.019363257939423447	0.47642771316220262	0.0011510342654858059	-0.0010179001345001276	-0.002078630872666078	0.00041798889421065859	0.48957570425310543	-0.00528381862416811	-0.00092885062634900342	0.0018184332369620563	0.0050394268798314105	0.48442465554802994	1.4383896185614438	0.042715906000242367	-1.5226768255740282	-0.0018333424807115452	0.010996863130096846	0.13541247611039398	-0.00076209796757309173	-0.042518242434730166	-0.0041045932420950733	0.010596033272649063	0.0029419513230163064	0.011023238726175826	-0.000591414037961924	0	0	0	0	0	0	0	0	0	0	0	0.039006758465960654	-1.5173264762807033	0.010730832101792475	0.61224809415967607	0.97028564068749124
181	519	2.61	2.32	2022_09_22_17_30_09	0.488181901692622	-0.02253082656749018	-0.0021300208745741135	-0.00083402773661393845	-0.019231225545977271	0.46479961949684273	0.0015118032633369642	-0.00164841200546062	-0.0021246015802602303	0.00048538709417168986	0.47789589658472809	-0.0064163182633061233	-0.00062010396025056547	0.0012192218870763518	0.0051940365558018359	0.47517137325750491	1.4837190093223296	0.044070764510351947	-1.5212706696146752	-0.0015281467777993872	0.012553507755019485	0.1223825883008805	-0.0010982152246783697	-0.043854748486705647	-0.0043581325926003826	0.012179341118139208	0.0030420727938920067	0.012601453631825564	-0.00057235099036087513	0	0	0	0	0	0	0	0	0	0	0	0.039633237110871876	-1.5157810945746142	0.010928743682656906	0.67011778213954865	0.97334901521337225
182	518	2.61	2.32	2022_09_22_17_30_12	0.48051180695560636	-0.022437611108817149	-0.0021145951766605355	-0.00070645244149187777	-0.020222167328481495	0.45707056746659136	0.00077833378966624307	-0.00055294596796622388	-0.0021143477484015351	6.6821812689999555E-05	0.46908004724143876	-0.0064597666046755844	-0.00071910303179180152	0.00047566019558871063	0.0065453921241455616	0.46723810127832771	1.5178075450690578	0.045754385485957207	-1.5222568361643074	-0.0015080046726443424	0.013932468149595768	0.0397362977539259	-0.00077505765493078647	-0.045538952576340358	-0.0044348156046667246	0.013888493309868234	0.0011060842288206727	0.013954009571014611	-0.00072748802385238034	0	0	0	0	0	0	0	0	0	0	0	0.042314050137273185	-1.5187076160610524	0.01365763051342298	0.74912642462772039	0.9723759011014167
183	517	2.61	2.32	2022_09_22_17_30_17	0.4857831125096374	-0.022727606464075154	-0.00205971345002062	-0.00079081579665070823	-0.020755070272682717	0.46313266658860547	0.0011756035843237553	-0.0010627308828165061	-0.0020932902230499182	0.00017660887784243872	0.47531640680961451	-0.0066680971884148328	-0.000669320477429526	0.001033683025406844	0.0051829229285377662	0.47106485260404124	1.4951148850008029	0.046061506145087319	-1.5241571201323976	-0.0015330368376176655	0.012719266647330007	0.088431060426759689	-0.001069353279790789	-0.045861263984951522	-0.0042903163119408574	0.012520853991794709	0.0022378470372302088	0.012764139629559088	-0.00076963298290742322	0	0	0	0	0	0	0	0	0	0	0	0.042941724272964256	-1.5205378722147473	0.010879334042279238	0.68696956188742375	0.9697019934893184
184	516	2.61	2.32	2022_09_22_17_30_21	0.47944195084934366	-0.02366216683586838	-0.0023663984980051276	-0.00068491552166803941	-0.020909331106908405	0.45679291518625514	0.0011531642457768803	-0.00037766509084392359	-0.0023117404602871982	3.2656829742712066E-05	0.46950137694108346	-0.0077986566641015794	-0.0007648921115875378	0.000998446955908928	0.0067855351261483909	0.4651255496316255	1.5211167159389949	0.047900681185129322	-1.5195319917747023	-0.0015251337884540474	0.015671843146530754	0.047285439525750365	-0.0012108302452895226	-0.047649132609968982	-0.0049025931421027343	0.015601813614083852	0.0014798917395710647	0.01571854883544823	-0.0007565620043702971	0	0	0	0	0	0	0	0	0	0	0	0.043877545956745333	-1.5157398140636385	0.014305379845628675	0.71235062420116313	0.97013944818062692
185	515	2.61	2.32	2022_09_22_17_30_24	0.47130948801619588	-0.02382138625502981	-0.0023441681765938825	-0.0007471763105603203	-0.020923190805555693	0.4481503103145007	0.0010420033664536805	-0.00115867427742114	-0.0022173296297359722	0.00049159858465752237	0.46168347638663071	-0.0078158823839476945	-0.00084992649350836274	0.00080995333837935381	0.0079236577142032614	0.45752484630361123	1.555880160454366	0.048950314334432837	-1.5211600846697753	-0.00173413340408918	0.017254922448988803	0.062657217225796286	-0.000613787986187975	-0.048709309044718742	-0.0048514416234622243	0.017119616527775466	0.0021566359596683887	0.017265835757721271	-0.00077044727298217176	0	0	0	0	0	0	0	0	0	0	0	0.044642329017472678	-1.5180059933749028	0.016899610352767474	0.73446525495524029	0.97075246295039375
186	514	2.61	2.32	2022_09_22_17_30_27	0.462031702746498	-0.023318698714545446	-0.0022641441913544844	-0.00097315013090988113	-0.020382605331575626	0.44068488736982858	0.0012912166877660017	-0.00098412058563769459	-0.0021968457389539191	0.00031390648350433111	0.45113795659503408	-0.0078173192709811087	-0.00066771409289788678	0.00074378407745269556	0.0074828276480057047	0.44776437416387294	1.596544646599467	0.048694748249585834	-1.5210079701097954	-0.0018157542265538069	0.017128751980534131	0.056670621748788494	-0.0011053429658824964	-0.04845353074487653	-0.00484085379306666	0.017018849700889384	0.001937240116554786	0.017164379612525406	-0.00075743238239465039	0	0	0	0	0	0	0	0	0	0	0	0.044370660824314866	-1.5171133489058757	0.016275295325421008	0.73586147934815627	0.96912045537608249
187	513	2.61	2.32	2022_09_22_17_30_33	0.46162303199067506	-0.024230154802041347	-0.0023705567944008747	-0.000941022375271696	-0.021660211706243916	0.43949705887284951	0.0011275145624764303	-0.00095197798908685258	-0.0018936674653790562	0.00038369015973756682	0.45153319436990758	-0.0088543946215469873	-0.000835628325984743	0.00078945404608005815	0.00719299434129611	0.44905341862551007	1.5965750313398077	0.051186604589297857	-1.5255094916389436	-0.0019685133038268758	0.017921581719962283	0.054428631049928247	-0.00082916750590057958	-0.050976791130976459	-0.0046298223907541639	0.017815502027819188	0.0019470436158588312	0.017940752774009448	-0.00088656547275453113	0	0	0	0	0	0	0	0	0	0	0	0.047100838976635966	-1.5271941482660059	0.015675533291973905	0.73074033488958767	0.97277082707298945
188	512	2.61	2.32	2022_09_22_17_30_38	0.46262136294648548	-0.024856548580445947	-0.0023797836104684509	-0.00091635807021192583	-0.022407875856866287	0.44011987210283948	0.0013978480669470295	-0.00064535488778784671	-0.0020405799528147137	0.00012297872016479649	0.4534729464027592	-0.0087967782544310612	-0.00094974134020873709	0.00079775479455567659	0.0094372600952647347	0.44860438032038968	1.5931721383575428	0.052629330744426925	-1.5252998058702072	-0.0020489224558689822	0.020272961373727062	0.03965633762676847	-0.0014242830659038596	-0.052411602613451971	-0.0047822971567935621	0.020209231255716997	0.001606217579775744	0.020322931508826424	-0.00096064790879699124	0	0	0	0	0	0	0	0	0	0	0	0.048637176831476447	-1.5253889195978636	0.020472288830269018	0.74323217929614693	0.96970096119898108
189	511	2.61	2.32	2022_09_22_17_30_42	0.45457907777056017	-0.024310713825195014	-0.0023294756874007931	-0.00060232077376554626	-0.02184806819735453	0.433153756442366	0.0010127924511416566	-0.00072138282147634009	-0.00225582382494933	0.00025648637419325694	0.44331008056215176	-0.0098197518686514	-0.00081678198780704887	0.0006750080338557131	0.0080478748284857158	0.43942576887779167	1.6315702737734277	0.052297078676728614	-1.5221896995007445	-0.0015978699254849691	0.020298651248245959	0.038938085841860516	-0.00086813998497852136	-0.052050158629535812	-0.00507596540178335	0.020237129754124904	0.0015791839071589344	0.020317207227653997	-0.00094717578966001486	0	0	0	0	0	0	0	0	0	0	0	0.048317703119427992	-1.5193533685758796	0.017766178534411866	0.74355905471262462	0.96666518624859188
190	510	2.61	2.32	2022_09_22_17_30_47	0.45044538755699637	-0.025113714296044976	-0.0023056629437494896	-0.00056654577383109025	-0.022766831649497381	0.42818949549503993	0.00087334987639682354	-0.00071943145244427245	-0.002201257321456312	0.00054988587323497561	0.43955943826269961	-0.0093396533967969632	-0.00085772267525931092	0.00081851505842159831	0.00881028277864457	0.43830831201561804	1.647545805302943	0.05478745639727596	-1.5248543258778415	-0.0016058192538815973	0.020744018958120888	0.0422314984716848	-0.0003756123530861211	-0.054556342865626092	-0.0050270102060433215	0.02067006904366657	0.0017500195041586786	0.020747419289508507	-0.0010577141980484331	0	0	0	0	0	0	0	0	0	0	0	0.05077863209888	-1.5226026172597043	0.019643275753053059	0.73907886445597981	0.973055389450863
191	509	2.61	2.32	2022_09_22_17_30_51	0.45474933551872121	-0.026278238270280883	-0.0021948589599423041	-0.00088713670521349747	-0.023297260816479176	0.43285408024220218	0.0013152467529987109	-0.00059564013879868775	-0.002160638691545526	0.00043944098686719379	0.44345478384665388	-0.0095543350651847471	-0.000889881875541369	0.0012274966848514755	0.0097045709675064665	0.44102027359341561	1.6299270453455566	0.056122680278721991	-1.5280187435825943	-0.001968737304561831	0.021866650666747679	0.047285137857142286	-0.0010006318670438572	-0.055917405324276026	-0.0047957297117620767	0.021768940921699953	0.0020648541181192254	0.021889533469558468	-0.0010444534389477246	0	0	0	0	0	0	0	0	0	0	0	0.051450844762033952	-1.5245575039036354	0.021510518011534585	0.72248901204449711	0.96980960530784455
192	508	2.61	2.32	2022_09_22_17_30_54	0.45662766566226431	-0.027312008925464155	-0.0024956839973809546	-0.00085012368966305924	-0.024054545409716126	0.434129566417349	0.00096811635195257156	-0.00052433172716504482	-0.0023336134150957633	0.00036712091665849913	0.446285228324109	-0.00996919374609576	-0.00082834199316526727	0.00070843449351912083	0.0077804526951602941	0.44269520740854335	1.6214641498843563	0.057982358661197206	-1.524932840501432	-0.0018728983245305971	0.020011313954050872	0.034773065490663495	-0.00068490128705032949	-0.057738602571645786	-0.0053110911298196711	0.019962939452125555	0.0013905878607122506	0.020023031137682286	-0.0010870733210346902	0	0	0	0	0	0	0	0	0	0	0	0.052926000829513521	-1.5224409447229825	0.017109429180390805	0.73999679642375693	0.96948836152204176
193	507	2.61	2.32	2022_09_22_17_30_57	0.45856633088680165	-0.027113326538463947	-0.002488976026687505	-0.00096480695428693855	-0.024688786764115362	0.43730357210821963	0.0011400055800979334	-0.00087821180703764792	-0.0024234821557975305	0.00065438343662334612	0.447667839850675	-0.010288253258190579	-0.00089071692700630175	0.00080394034205413171	0.010020578056872927	0.44348565496691977	1.6132144155258872	0.058141812383950719	-1.5245854315034875	-0.0020654701832347453	0.022862602359745889	0.04138818686454445	-0.00055619216653634629	-0.057893671590427853	-0.0053659236921719655	0.022784320620290906	0.0018903228643924572	0.022869366768364506	-0.0012164668333373263	0	0	0	0	0	0	0	0	0	0	0	0.0540978391862055	-1.5218724378494821	0.021922185060537468	0.74536943123839061	0.96711342524707822
194	506	2.61	2.32	2022_09_22_17_31_01	0.4638389293528003	-0.029113704480096404	-0.0022892927801859315	-0.0007077945220674472	-0.025807702673881636	0.44086395898437375	0.0016301571104038639	-0.00069953896897415047	-0.0023836762729712922	0.00069219425020993972	0.45375195402518931	-0.010792810632633718	-0.0009403388724986034	0.0012335907768645962	0.010187486044708302	0.45044588840644983	1.5890655788222572	0.060994704623958916	-1.5295907469329679	-0.0017905107773425115	0.023293748395687854	0.0458227374992735	-0.0010553970358973667	-0.060787696028707969	-0.0050209564512547818	0.023195995990901781	0.00213177961142305	0.023317645190391579	-0.001229186891481975	0	0	0	0	0	0	0	0	0	0	0	0.055876186699334862	-1.5247454932279472	0.022123846538257216	0.72514708246644111	0.97112566432266056
195	505	2.61	2.32	2022_09_22_17_31_04	0.46105096193764894	-0.028878165125838105	-0.0024699539090244985	-0.00079140089050349358	-0.026558596012000005	0.43858935779672337	0.0012347038476823481	-0.0010533747992185435	-0.0024590738215351572	0.00036795814205789929	0.45061068861887604	-0.010257687719171012	-0.00099771079724362871	0.0012431833062747355	0.010241726165436503	0.44705604089510986	1.6019838975861496	0.061939775377098209	-1.5274901886051151	-0.0019689425464134787	0.022973970050321871	0.056010052209570615	-0.00098103513283733217	-0.061707594191535646	-0.0053580400202068376	0.022829976245240573	0.0025681675402585338	0.022994906605701783	-0.0014097899406808317	0	0	0	0	0	0	0	0	0	0	0	0.05785086401059291	-1.5246326942651884	0.022376922505501894	0.72500155800929533	0.96964560927554966
196	504	2.61	2.32	2022_09_22_17_31_10	0.4605215169499482	-0.02960087844928333	-0.0025436499064928663	-0.0008100244157939982	-0.026579561330745544	0.438460541053875	0.0012995205635468849	-0.00067252574423996175	-0.0025923107056298744	0.00047252822963315196	0.44955370379272147	-0.010296739680020447	-0.00089493922809250883	0.00076282664834371983	0.0094838694378341516	0.44703899251399454	1.6039717865077421	0.062831264853038818	-1.5262686770308633	-0.0018819108181174897	0.022114805886680185	0.036132358454883808	-0.00094273034508145443	-0.062582276920881946	-0.0055880639250779438	0.022057087159968992	0.0015967296023671456	0.022134890555615627	-0.0013604504446792158	0	0	0	0	0	0	0	0	0	0	0	0.057990073166512605	-1.5221849560302398	0.020660269435466345	0.74526750065622782	0.97072335615228378
197	503	2.61	2.32	2022_09_22_17_31_13	0.4651025237945603	-0.030051737210578515	-0.0025849880592752881	-0.00078421182386239209	-0.027673942204338508	0.44302015925511917	0.0013388971750052932	-0.00050510148914400524	-0.0026130915113382097	0.00036280657063190059	0.45428954832052038	-0.010687963514323728	-0.0010775591391235561	0.0010941509373663862	0.0092237672459629123	0.45019338961211119	1.5851664712212559	0.063905287187613749	-1.5268932199801457	-0.0020218569874386754	0.022078992792386388	0.03990672742830205	-0.0010898974443092761	-0.06365909274489559	-0.0056040736458554414	0.022008706452914022	0.0017603303655026703	0.022105877027735452	-0.0015121829343564971	0	0	0	0	0	0	0	0	0	0	0	0.059765399300829788	-1.5237237644923591	0.01997072860782147	0.72636253713920518	0.96794441350089389
198	502	2.61	2.32	2022_09_22_17_31_16	0.466243506456676	-0.030593641703513669	-0.0028581938444816883	-0.0008313527864967	-0.028015397139600037	0.44430499849708061	0.0011191064076373531	-0.00092561159643012177	-0.0027762340462906118	0.000522461815746502	0.45465575849415629	-0.01042393042659466	-0.00089967025374344258	0.0012369424579254022	0.009135660565072333	0.45125961127656838	1.5809687418087011	0.064748069593709018	-1.5238675372241388	-0.0018863728036845997	0.021718205785161548	0.055254445256143057	-0.00066583831794295081	-0.064463088082470019	-0.0060681785556704806	0.0215857269911972	0.002395172809658043	0.021728410047499234	-0.0015284261367730467	0	0	0	0	0	0	0	0	0	0	0	0.060381793066757734	-1.5214092073238956	0.019772971367434007	0.71810878604784822	0.9678625118149502
199	501	2.61	2.32	2022_09_22_17_31_20	0.46489898336548874	-0.030412162075255381	-0.0028414258779906848	-0.0011147572065003551	-0.027825825087385337	0.44386024289602827	0.0011182725717092024	-0.0010678371850310502	-0.0028659110936132765	0.00083275051885278056	0.45210902852301843	-0.010502484053263841	-0.00093773794612756346	0.00070004091337140615	0.011232937283488568	0.44884701446016229	1.5883286136215462	0.064473510074308946	-1.522969008741512	-0.0022620218534226289	0.024199190783246279	0.040598728129925966	-0.00033586467789084552	-0.064178774743621561	-0.0061577896772706418	0.024119461644453513	0.0019627543263708493	0.024201521432459704	-0.0015209665496847913	0	0	0	0	0	0	0	0	0	0	0	0.060170109008913876	-1.5194799447158551	0.024208978627603312	0.75427822023860969	0.965472135926985
200	500	2.61	2.32	2022_09_22_17_31_23	0.46544728487408804	-0.031823087726390663	-0.0028930868030257548	-0.00077882422458180162	-0.028681924724663493	0.44355744492514332	0.0012871023100001393	-0.00090417530359625264	-0.0028079174951288264	0.00081253012296957712	0.45421311928951297	-0.01005772797481746	-0.00092374857090056245	0.001204859155044163	0.0098494383755084666	0.45023787966676015	1.584419524025978	0.066947750715317958	-1.5249473256712869	-0.0018563226073574058	0.02212720171501632	0.05277704753982794	-0.0005340119686794068	-0.06666648201461424	-0.0061303753258240105	0.022004049166024164	0.0023312820584846508	0.022133644628025317	-0.0015637704675077876	0	0	0	0	0	0	0	0	0	0	0	0.061916877305660561	-1.5220025605805725	0.021318973978711117	0.72453668915635272	0.96732303377504436
201	499	2.61	2.32	2022_09_22_17_31_26	0.46695432943588994	-0.031868221553060933	-0.0027236621947614283	-0.000755520113629211	-0.0295342672200048	0.4448402719620661	0.0010709232514308914	-0.0009495499818395097	-0.0029604220083069835	0.00038218471903390803	0.4546561060190637	-0.010741996529871645	-0.0009485279096148033	0.0014045098592104259	0.010232845833088977	0.45160096710424941	1.5793879910075064	0.067730393467502537	-1.5255336458227333	-0.0018425094015393669	0.023284483325730753	0.056038701075695418	-0.00077789421444544025	-0.067453063027116622	-0.0061229476171647127	0.023138394141558587	0.0026042043499158668	0.023297473750497094	-0.0017292941443369794	0	0	0	0	0	0	0	0	0	0	0	0.063565677014274125	-1.5208447492315436	0.022119473978101597	0.71719678409797638	0.96712020563084111
202	498	2.61	2.32	2022_09_22_17_31_29	0.46665203818445045	-0.032952517753691506	-0.002909074300593791	-0.00095786625413705822	-0.029803560027834811	0.44463448768088915	0.0012577353820478019	-0.0010210550295652993	-0.0029428353491157905	0.00093021470340613006	0.45494006048940405	-0.010348723659812993	-0.000964400369142363	0.00095500122130161009	0.0085351257847099214	0.45062926448546509	1.5808658660534296	0.069265995836022637	-1.5254243184137215	-0.0021107944726527412	0.02096224279442372	0.052181097730618305	-0.00037661227098384638	-0.068981006867627426	-0.0062768519724653929	0.020848191569616641	0.0021836966934386404	0.020965625670964955	-0.0016906349876907281	0	0	0	0	0	0	0	0	0	0	0	0.064177362382356884	-1.5215853115541878	0.01840426436933703	0.72968454366481761	0.96566440862162883
203	497	2.61	2.32	2022_09_22_17_31_35	0.4660711883493483	-0.033127850723214967	-0.0030843118919355239	-0.00095766390762611845	-0.030539294275928847	0.44445397228958716	0.00093065718787666062	-0.0013414016917976993	-0.0031405349984708749	0.00087265213563170944	0.4539268381228117	-0.009929254509827486	-0.00094016860903686707	0.0010919580141401544	0.0093847812722491417	0.45117973982887816	1.5822604088026053	0.070365554621830542	-1.5230722517497541	-0.0020870798111196922	0.021504225977246289	0.062957253344524552	-7.9788997376356975E-05	-0.070045270498383549	-0.0067060687474926519	0.021333982105267352	0.0027005448362518421	0.021504374000760322	-0.0018427593983505321	0	0	0	0	0	0	0	0	0	0	0	0.0658705154804092	-1.5195585006107515	0.020271784332624682	0.72748152782804	0.9680489828748905
204	496	2.61	2.32	2022_09_22_17_31_41	0.46553168366051545	-0.033006896548934635	-0.0031767247434146689	-0.00071502451931749415	-0.030431133504004289	0.4437665812656138	0.0011866519576989459	-0.001039910977658034	-0.0030661698781201969	0.00059519503184340635	0.45294158502107384	-0.0098036054943049667	-0.0010444610896439685	0.0010326080561757118	0.010633126668139358	0.45085038783198278	1.5850268456369909	0.07021156271321724	-1.5227262346944659	-0.0019244512281084054	0.02272081752801948	0.050389873115037322	-0.00066826833126951059	-0.069887332109699857	-0.0067397588399402773	0.022605532510500105	0.0022859241147247219	0.022730643011233422	-0.0018323364597204912	0	0	0	0	0	0	0	0	0	0	0	0.065699531440578787	-1.5205869483248269	0.022948273742434293	0.73699376537514016	0.9684633799506569
205	495	2.61	2.32	2022_09_22_17_31_44	0.46626478536122384	-0.034322145978828954	-0.0032248823180265765	-0.00090645825308473444	-0.031158984938286283	0.44395383052197751	0.0012569944187319296	-0.00139285868173529	-0.0031602910880708583	0.00080562883309344326	0.45368606639456549	-0.00909615661499388	-0.00084600056109665413	0.0011921783077981059	0.0081407891920175415	0.45108316503912227	1.5831772146145502	0.072398435833568781	-1.5232878106269678	-0.0019305832001045289	0.019262131123628849	0.074852238498088516	-0.00051484458757028808	-0.072071866541841	-0.00686873818997609	0.019046687984821509	0.0028728682936617804	0.019269010363099127	-0.0018605779751323184	0	0	0	0	0	0	0	0	0	0	0	0.067169646246003523	-1.5202567972928553	0.017645811305019438	0.71269244982379	0.9674399165479759
206	494	2.61	2.32	2022_09_22_17_31_47	0.46941079772496691	-0.034162914714791937	-0.0033043249847259353	-0.0010200237891557263	-0.031152630207904462	0.44772449832952105	0.0013923970240137609	-0.0011268953075770157	-0.0030944554917267915	0.00078091150724077653	0.45624135793223081	-0.0092996846522892147	-0.0010538371020868166	0.0015572889990023606	0.0088313509177021157	0.45379807004144013	1.5697090756981162	0.07166997657810173	-1.5230215042617399	-0.0022417195456648767	0.020135677020700269	0.073670406458967969	-0.00067638406226997318	-0.071343061477294162	-0.0068376254469424769	0.019917506265190905	0.0029560841087556736	0.020147034136111689	-0.0018542984293059459	0	0	0	0	0	0	0	0	0	0	0	0.0666919944271256	-1.5212926768560962	0.019103956052868198	0.69812711279914941	0.96673973466482876
207	493	2.61	2.32	2022_09_22_17_31_53	0.46802286432546752	-0.035356500209725916	-0.0032600875952442728	-0.00075027339396716627	-0.031869849447222223	0.44537430652693244	0.0010054185116487662	-0.0012284929870334039	-0.0031859025674113518	0.00068970231301821632	0.45605167583583167	-0.0090922418098084816	-0.001112016324090502	0.0018076881234467353	0.0087988211166164631	0.45249247392974612	1.5756440512101577	0.0740669652006949	-1.5240059338372072	-0.0020112433622842597	0.019969309408106081	0.0843639076204825	-0.00035543900980392106	-0.073742886142273256	-0.0069211326709341988	0.019685729248963391	0.0033534135106159171	0.019972472433986845	-0.0019069564407142633	0	0	0	0	0	0	0	0	0	0	0	0.068434038291150981	-1.5209788136865849	0.019192638596033863	0.68408457637074926	0.9668170263046777
208	492	2.61	2.32	2022_09_22_17_31_58	0.46717892019258955	-0.035457442834987474	-0.0031410929997473681	-0.00071475604252572717	-0.031870905854140395	0.44464335691237156	0.00090295334249494718	-0.0015461902528249528	-0.0032194623824785937	0.00066621201588177312	0.45403048783803812	-0.00914668380205938	-0.0010329598910194236	0.0016251912825777292	0.0067272305704906979	0.45120810459854765	1.5810692355283258	0.074301116697987418	-1.5245898545163608	-0.0019183879807456975	0.017879820489936547	0.098987541774876	-0.00027622037703056333	-0.07398407100210895	-0.0068566158214418572	0.01753057140103273	0.0035166812630160571	0.017881953988561811	-0.0019056049686215473	0	0	0	0	0	0	0	0	0	0	0	0.068567094749781718	-1.5204592214531862	0.014813932585140955	0.66687707645443639	0.96581434884207085
209	491	2.61	2.32	2022_09_22_17_32_01	0.46581116848606979	-0.035509037104552325	-0.003404640023805462	-0.00064522709787465191	-0.032395548729842065	0.44300480754250943	0.0013050832485138279	-0.0013205746959461134	-0.0033657625234598406	0.0011504574341944585	0.45254374914216405	-0.00803840553545701	-0.000886854466509712	0.0019430044364210459	0.0076211580940954583	0.45046915416175132	1.5869125321945834	0.075217165345686635	-1.5222923988717283	-0.0016574918270005922	0.017709767349138733	0.10308994976440603	-0.00017801409566681561	-0.074863526330142677	-0.0072852170905467889	0.0173346765004335	0.0036255827374284122	0.017710662002841014	-0.0020310631514945418	0	0	0	0	0	0	0	0	0	0	0	0.069920873480451992	-1.5190341235002791	0.016884400382955758	0.6605827517047953	0.96706387617501433
210	490	2.61	2.32	2022_09_22_17_32_05	0.45924729468370751	-0.03534249378198568	-0.0030906152973635627	-0.00080708126738183973	-0.031666028646731334	0.43717570567285974	0.0012095703017992667	-0.0013431402893448073	-0.0032837778237904368	0.00073049677195946192	0.44539848238237911	-0.0077119075702599188	-0.00091969317651426118	0.0019034815040362217	0.00625435344599614	0.4440538611672295	1.6157853036485195	0.0752226060816486	-1.5243471827907065	-0.0019028937577020525	0.016119946668398926	0.11474964299230085	-0.00055931651057414245	-0.07489825044830245	-0.00697800440657913	0.015697288509440084	0.0036671261286497841	0.016129647099395152	-0.0019374863572752981	0	0	0	0	0	0	0	0	0	0	0	0.069321775320006343	-1.5191308299117663	0.01423546182369149	0.63767901579874375	0.96691666191100367
211	489	2.61	2.32	2022_09_22_17_32_08	0.46027931931356414	-0.035271443458195113	-0.0031232983062430761	-0.00099132009551553338	-0.032786313516027031	0.43769117465433161	0.0012347801190313874	-0.0013771522074255173	-0.0032194507499198042	0.00092642566926392285	0.44745328325344913	-0.0072394544282965234	-0.0011076801132813327	0.0018003084564630349	0.00736612838176654	0.44474831284113442	1.6110636338910951	0.076257839054724968	-1.525440223726181	-0.0023091435566774017	0.016752439897515851	0.1077447229512742	-0.00036020271283062006	-0.075944302537471392	-0.0069080336850187146	0.016364987041235242	0.0035821001744903175	0.016756311900720022	-0.0021964268483370187	0	0	0	0	0	0	0	0	0	0	0	0.071573933150078511	-1.5218557433973543	0.016474645472904569	0.66554586951014971	0.96625743147532284
212	488	2.61	2.32	2022_09_22_17_32_11	0.45985193146415743	-0.035255863448775723	-0.0032728813853201821	-0.0010257600770183771	-0.032465311541330207	0.437569699139895	0.0011128692196702681	-0.001710142623961476	-0.0033173340346822331	0.0012633687263373323	0.44697321698505266	-0.00688027163621574	-0.0010221434162297684	0.0018391876178138755	0.0062003528413491389	0.44430892041832959	1.6126990754852919	0.075952323663036725	-1.5234566392476032	-0.002272472795405728	0.015209463998755054	0.13346234563652393	0.00015889716180896474	-0.0756121525851208	-0.007180379604108519	0.014670845457618958	0.004011743846270256	0.015210293995760141	-0.0021280638435382136	0	0	0	0	0	0	0	0	0	0	0	0.0709670945408048	-1.5198825927752855	0.014064045828137863	0.64121877605126276	0.96619996572301159
213	487	2.61	2.32	2022_09_22_17_32_15	0.45957032580958068	-0.035682776128488948	-0.0032198339529441898	-0.001129926454863065	-0.032993671379143115	0.4369098724791271	0.0013379878992740301	-0.001239422018192136	-0.0033148464093428415	0.00085458627142727471	0.44700631050693534	-0.0067891470517538067	-0.00098754284082071611	0.0018347351879043673	0.0066217161135016279	0.443482035722423	1.6147375009735518	0.077094398739874143	-1.5245209466022667	-0.0023286163359315555	0.015454254910068048	0.11373080027980519	-0.00055847383650339929	-0.07676445279936929	-0.0071249634017384435	0.015056183524500898	0.0034850154234823808	0.015464342464244033	-0.0022109961993933467	0	0	0	0	0	0	0	0	0	0	0	0.072153860518019822	-1.5207297545201302	0.014951355092113169	0.650249388465158	0.96499275696528819
214	486	2.61	2.32	2022_09_22_17_32_18	0.46148968811991575	-0.035321593045227966	-0.0032507151762557842	-0.00090977289928596806	-0.033133542569787636	0.44012297617703228	0.0013110429417996289	-0.0017792725901527341	-0.0034007576693506287	0.00089343866045223563	0.44753509213239406	-0.0069055600923257172	-0.0010648349457025926	0.0016096022816041045	0.0060205004071938991	0.44440832786701556	1.6073128059610524	0.076421825246329553	-1.5233682378294389	-0.0021980793368399669	0.014980436509141033	0.12870041291801609	-0.00048703130764997913	-0.076078272842527286	-0.0072382163050373517	0.014486904682940628	0.003813537820947691	0.014988351393633552	-0.0022767336440257372	0	0	0	0	0	0	0	0	0	0	0	0.07217411252510654	-1.5196564468315017	0.013503993001418359	0.65477637214445528	0.962986474687032
215	485	2.61	2.32	2022_09_22_17_32_24	0.45923057906009074	-0.035820615797574985	-0.0032688059407137188	-0.0010299339029474265	-0.032761423957603494	0.43791402915430827	0.00099015905961777361	-0.0013515463035385549	-0.0033058905398028267	0.00099600573304903066	0.44581484467186688	-0.0066104473064476834	-0.00097131384155622479	0.0017559332756999111	0.0049986686577209449	0.44269394855907557	1.6161985952479265	0.076937854473171849	-1.5239754278783073	-0.0022180666102528585	0.013528832910446383	0.13168016129638224	-2.0562714947150104E-06	-0.076600775093774345	-0.0071940743649179188	0.013062367546153413	0.0035219134015439958	0.013528833066714572	-0.0021549684989893916	0	0	0	0	0	0	0	0	0	0	0	0.071702100103076524	-1.5205125244775706	0.011536931927370514	0.61649074095936318	0.96399057193695425
216	484	2.61	2.32	2022_09_22_17_32_27	0.46169627731464119	-0.036825209687896605	-0.0033079044757509703	-0.00078568012986179891	-0.032959293788026763	0.43937463723548614	0.0013469708990946907	-0.00146984870286527	-0.00346063526957984	0.00089642358994521251	0.44781927283786077	-0.005300445149108296	-0.0010518438496910959	0.0021204085413342672	0.0053452027923362663	0.44546350834910925	1.6065813203137382	0.077956729642172942	-1.5235240901568568	-0.0020087777571184953	0.01257711781817175	0.16337226361450502	-0.00052801901070327845	-0.077608574844290179	-0.0073594026347968237	0.011911690709769295	0.0040367706210496018	0.012588196721049339	-0.002073079577073267	0	0	0	0	0	0	0	0	0	0	0	0.071779817227503	-1.5184893570862474	0.01245498362500594	0.59657170523629144	0.96484102263083771
217	483	2.61	2.32	2022_09_22_17_32_30	0.45700544060560355	-0.0360975894369884	-0.0033451925208000709	-0.00077667600009556008	-0.032513023176831142	0.43483066097273282	0.0011204506430905609	-0.0019538550851823174	-0.0033786329051289331	0.00086905668997498014	0.44202106844822081	-0.0054496425221301631	-0.0010025689433556676	0.0020993268347935189	0.0045007290829472664	0.44174377271875925	1.627560540810105	0.0774477467892624	-1.5228956792555013	-0.0019902271577010426	0.012160503199430739	0.19433315497431714	-0.00030115110703957126	-0.0770926151488395	-0.0074082502823964533	0.011253515602540546	0.0046082778395775733	0.012164231584964024	-0.0020801945939695494	0	0	0	0	0	0	0	0	0	0	0	0.071526718074122253	-1.51902400186049	0.010866959693940916	0.567177040349775	0.96660506302371318
218	482	2.61	2.32	2022_09_22_17_32_34	0.44752236838217291	-0.0358009185576888	-0.003280867188131956	-0.00080827232732808257	-0.032078517922095443	0.42470582028218512	0.0014357742514016264	-0.0016858623866678982	-0.0034489426369677884	0.0014189772230876589	0.43386682056660825	-0.0053788430335580022	-0.00092371314950787109	0.0022447268234720374	0.0036189996702857032	0.43278841806306539	1.6694587597757635	0.078348410806753713	-1.5227026452049848	-0.0019626549204846775	0.011336315401814864	0.20738536394149867	-3.6176041311430365E-05	-0.077986250067652571	-0.0075245117003962421	0.010375094897170544	0.0045683096178051087	0.011336373123507795	-0.0020843292348378438	0	0	0	0	0	0	0	0	0	0	0	0.072093363632757645	-1.5172442178519492	0.0095160232137309359	0.50780579974244755	0.96707661703621239
219	481	2.61	2.32	2022_09_22_17_32_37	0.4579650261101661	-0.036473293830093095	-0.0033833289486369994	-0.0010285948571974889	-0.033175300271767731	0.4358639524416496	0.0010957276577406362	-0.0017749994435273776	-0.0034504472625267496	0.00071329097153483858	0.44377286193673671	-0.0046228324761621777	-0.0010119080253567676	0.0021028760918247861	0.005120047783867294	0.4437702979975407	1.6211417468409741	0.078448829496605463	-1.5228446034763619	-0.0022585814468229345	0.011824627859843458	0.19086093335671292	-0.00045263553550429169	-0.078088340502484532	-0.0075119855534678259	0.01097354534607824	0.0044048980194041562	0.011833287918063488	-0.0021955569573146386	0	0	0	0	0	0	0	0	0	0	0	0.072831439558903158	-1.5189793756877761	0.012086224122826112	0.59054393425842833	0.96900477699532717
220	480	2.61	2.32	2022_09_22_17_32_42	0.46519220736613925	-0.036810722793374585	-0.0032798198010042709	-0.000786031272993663	-0.033767590874881862	0.44359971286534022	0.0014752657499797069	-0.0021593608220292042	-0.00346776112965129	0.001284952987903766	0.45154960984796488	-0.0038855425971100754	-0.0010152504052441333	0.0022545997251223211	0.0043071537717772846	0.44770861281036589	1.5914095163039852	0.078160446031973474	-1.5243120068885598	-0.0019787347373128568	0.010355448602715384	0.24845519501312949	-0.00023477570298288046	-0.07782291231789587	-0.0072560073234616378	0.009103056598660321	0.0049365652355728862	0.010358109643858339	-0.0022459250136256485	0	0	0	0	0	0	0	0	0	0	0	0.072970234904811068	-1.5196282248655439	0.0104506541436745	0.54428076547866133	0.96241640707018006
221	479	2.61	2.32	2022_09_22_17_32_46	0.45861025165184566	-0.03666502083983781	-0.003415797517526754	-0.00077340668645033172	-0.033974568881738873	0.43668530593406013	0.0011284179365933494	-0.0021654681714188672	-0.0036170804614502551	0.00089402708935905633	0.44501359066007495	-0.0039822911547832025	-0.00097607377936347387	0.0019571832472599113	0.0047849710089996073	0.44175356326362564	1.6204692460971002	0.079448588557250052	-1.5222077112998502	-0.0019589452159965151	0.010934565256223598	0.22122315182877392	-0.0002910173916170583	-0.079073750710085336	-0.0077084481173892386	0.0098816429430256363	0.0046816503595595322	0.010938437203953582	-0.0023739653862868589	0	0	0	0	0	0	0	0	0	0	0	0.074500234752149369	-1.5177639168035759	0.01127268569444214	0.59126609688245413	0.96324397824186281
222	478	2.61	2.32	2022_09_22_17_32_49	0.45521015299957729	-0.036126751419904318	-0.0031531365047673798	-0.00081478778376716595	-0.033422639526414978	0.43272363612943715	0.0015484175590207545	-0.0021857660814874912	-0.003456689759786281	0.0012276807864811121	0.44179723683668892	-0.0038433274997987286	-0.00094079946610218308	0.0023332688947225958	0.0034092622839230228	0.43872998324360829	1.6357732772396243	0.078829046788028587	-1.5246789209774669	-0.0019696295880103033	0.00972165870523728	0.28072654957925886	-0.00039083654602508396	-0.07849397481738124	-0.0072604775929354885	0.0082292125123419654	0.0051759742472147433	0.0097295118678597942	-0.0023185320418303659	0	0	0	0	0	0	0	0	0	0	0	0.073814073555692417	-1.51926772899316	0.0090754750043715113	0.48531155161946993	0.96379656814028858
223	477	2.61	2.32	2022_09_22_17_32_52	0.4580051798942259	-0.036312894061500116	-0.0034311561912458797	-0.0010172179163609552	-0.033459176102939879	0.43699058638446281	0.0011478529344056973	-0.0021324568814014909	-0.00335241539570538	0.0012024123006627288	0.4444218391090462	-0.0030968813076968056	-0.0011051659536223254	0.0025542937742549679	0.0027761680118011454	0.43974932859557436	1.6236665860569151	0.078473757362444344	-1.5233870516445374	-0.0023606610312548806	0.0085184825843797989	0.33885741187746343	5.5494219702441686E-05	-0.07812126016356874	-0.0074296234787367722	0.0066359625896098094	0.0053412120393859126	0.0085186633428491771	-0.0022903526300631209	0	0	0	0	0	0	0	0	0	0	0	0.07341991853701213	-1.5208658635866956	0.00823673963591522	0.41349899021605313	0.96014051347002749
224	476	2.61	2.32	2022_09_22_17_32_56	0.4600378777466495	-0.036850805957126843	-0.0034408521209458535	-0.00090182522397194568	-0.03397629719473598	0.43763572009750223	0.0015178522251473731	-0.0023033728972944485	-0.0034880977164456033	0.00077033136804894155	0.44713313126440662	-0.0025559227659009971	-0.00091743067803084154	0.0024971952880219919	0.0032954507778637943	0.44367995259381582	1.6132986970900258	0.079431748760395077	-1.5231984156517677	-0.0020140779220728447	0.0085290382516489786	0.34641287365027795	-0.00086306594648561036	-0.0790721055140534	-0.0075501550122451157	0.0065626193983505214	0.0054476160043164679	0.0085725944921053263	-0.0023325888166450879	0	0	0	0	0	0	0	0	0	0	0	0.07424361833990499	-1.519644192747831	0.0089878002321212638	0.46117031849754236	0.96444222107762556
225	475	2.61	2.32	2022_09_22_17_32_59	0.454688037774371	-0.037153390807688688	-0.0033487782534987877	-0.00090775348863747637	-0.033674376125181156	0.43185990172942113	0.00129930751639845	-0.0027668391897281265	-0.0035023406072143336	0.0010353880124795503	0.44187244029342643	-0.0022111955320594338	-0.0010662991588037641	0.002569656072605227	0.0030428255577957431	0.43903663971724438	1.6370457888529404	0.0804261418720155	-1.5237865465392813	-0.0022304896445245353	0.0085423116268309746	0.39954912487269861	-0.00032882829842088368	-0.08007093305989596	-0.0075504950390834959	0.0059570092199600763	0.0061225100312863765	0.0085486382529461388	-0.0022738857542496	0	0	0	0	0	0	0	0	0	0	0	0.0744598841678541	-1.5189795783104261	0.0087591980265438376	0.4347529571619671	0.96557772196133018
226	474	2.61	2.32	2022_09_22_17_33_02	0.45261686244262705	-0.036942863034266249	-0.0035108434322403785	-0.0007939520924985378	-0.033123566833291311	0.43064152312606219	0.0013888046067307607	-0.0024680040369587162	-0.003560916356282235	0.0010394073152048312	0.43950191272504907	-0.0013890095647302882	-0.0009871119478811665	0.0023885973960116168	0.0016177245927061887	0.43568705396583252	1.6472295101107637	0.079885871302779243	-1.5216900158988249	-0.00202396490996301	0.0065665361418990676	0.51075845745264226	-0.00042314377443377488	-0.079500902557278236	-0.0078331938813206957	0.0034282097407975394	0.0056006048669735272	0.0065801555875760831	-0.0021852399431871975	0	0	0	0	0	0	0	0	0	0	0	0.073604026149010529	-1.5172499688604417	0.0063737401762722938	0.29765363672089473	0.96259571862738424
227	473	2.61	2.32	2022_09_22_17_33_05	0.45534411425338595	-0.036445613097547923	-0.0033909352317206157	-0.001031187589769855	-0.033785584315893812	0.433632486413696	0.0014331054737967809	-0.0023205890492718245	-0.0035512960682672107	0.0011314850486485002	0.44257921701155878	-0.0015485960197722767	-0.0010160079353521919	0.0026075429377785293	0.0014063760693178392	0.43797236781552218	1.634638856431166	0.079539144909081622	-1.522742040997634	-0.0022925186935656059	0.0065756385599424344	0.51820793632589124	-0.00036305800072524417	-0.079172081707213238	-0.00763263067456018	0.0033490250984700536	0.0056588915311056691	0.0065856536185022992	-0.0023826099382375388	0	0	0	0	0	0	0	0	0	0	0	0.074606684940909232	-1.5184322326730242	0.006506353002551187	0.24731460856998705	0.96184919076784881
228	472	2.61	2.32	2022_09_22_17_33_09	0.4567868625841553	-0.037013167442126113	-0.0032003474295652116	-0.00095351794359063843	-0.033667387772450014	0.43531569314839713	0.0012793522871602718	-0.0025599697700933659	-0.0035732395967769288	0.0011166994012365809	0.44392838963808923	-0.00084209847599712442	-0.0011182485476152002	0.0026984767203448779	0.0022343300048550761	0.43941236715717424	1.6279690999908747	0.079748085042152	-1.5241628530431939	-0.0023152739306499487	0.0069413137649332705	0.52318713688011542	-0.0002210348897421781	-0.079401483130400741	-0.0074270818349465376	0.0034756047178831494	0.00600849470568798	0.0069448321222140017	-0.0022837705796539074	0	0	0	0	0	0	0	0	0	0	0	0.0741187627286372	-1.5179274666234595	0.0076697212760938552	0.34579027555400083	0.96196367091494428
229	471	2.61	2.32	2022_09_22_17_33_12	0.455125399792249	-0.037309470405685281	-0.0035529085093829742	-0.00092667039334483412	-0.034251962480004533	0.4324329727492871	0.0016339493910874242	-0.0022570756732020452	-0.0035463732466482541	0.00089419949539825739	0.4432046565282235	-0.0011157220245566163	-0.0010855768234886267	0.0028242928990666275	0.0011077272371186166	0.43856957154848747	1.6350083909307618	0.081185367227148725	-1.5226621181588853	-0.0022406672740142219	0.0063509435752453006	0.58194287133254252	-0.00085952162423658194	-0.08080946058861796	-0.0078035204352648619	0.0025135387401611525	0.0058323757850175136	0.00640884246322843	-0.0024014084947138236	0	0	0	0	0	0	0	0	0	0	0	0.075660609029213025	-1.5192112289611091	0.006665763761852319	0.1868881736244721	0.96362358978136853
230	470	2.61	2.32	2022_09_22_17_33_15	0.45332002766472768	-0.037475139457352973	-0.0033284546568655682	-0.0010358078480517464	-0.032933236600326328	0.43144775807866476	0.0014635057838366446	-0.0023675889430322342	-0.0035808745176941796	0.00094433942424605646	0.44047007136422311	-0.0010418385058575774	-0.0010725693923432931	0.0027000829385114881	0.00077599444731403934	0.43704060852553994	1.6428846280156766	0.080117276407029772	-1.5230630590965388	-0.002373844014613137	0.006191564590413561	0.61539093534792566	-0.00062713177605578339	-0.079752464807901671	-0.0076369061762479639	0.0020648912529207409	0.0058370965548699347	0.0062232440368188945	-0.0020752854741526781	0	0	0	0	0	0	0	0	0	0	0	0.07307716223179743	-1.5166434023068245	0.0061973433757860942	0.13992712129020662	0.96408846257455039
231	469	2.61	2.32	2022_09_22_17_33_19	0.45780232858522568	-0.036966232909566188	-0.0035469479099537672	-0.00095179810309325866	-0.033714879013112486	0.43650645086853679	0.0015944203455725183	-0.0026720625501798108	-0.0035593060169167041	0.00098129846093558248	0.44372296226233371	0.00027737758438259948	-0.0010860786342483126	0.00307957237158935	0.0015997766114732909	0.43981182479094688	1.625260342590626	0.079584738156588383	-1.521832368637988	-0.0022607381993242177	0.0067323212036690264	0.67397895029596333	-0.00071983508869988017	-0.0792034391035476	-0.007781116990725763	0.0014878345918312669	0.006565858437152133	0.0067706950414484872	-0.0022893735853562994	0	0	0	0	0	0	0	0	0	0	0	0.0740543148400622	-1.5182057377064819	0.007580367639987034	0.23955498798940944	0.96070246333198883
232	468	2.61	2.32	2022_09_22_17_33_23	0.45945888612292	-0.037381596545848765	-0.0033613304658941141	-0.0010341973405208703	-0.033425148540382248	0.43813895406169867	0.0013797344809863298	-0.0025068549084767606	-0.0035345851211688989	0.0011915012778371027	0.44630905404061694	0.0003963975009092828	-0.0010506458487184122	0.0028620598055562993	0.00032533925157051118	0.44167544772542672	1.6165533432117802	0.079409099108473963	-1.5234096401705652	-0.0023132146813326418	0.0061100073552473547	0.79256035226970467	-0.00024045772255086909	-0.079052740005411209	-0.0075146070327263394	-8.75190603327898E-05	0.0061093805164889872	0.0061147370996234279	-0.0021578773812931918	0	0	0	0	0	0	0	0	0	0	0	0.073154562076723509	-1.5181189555882426	0.0062693131085767373	0.056593631820153679	0.96129482107189967
233	467	2.61	2.32	2022_09_22_17_33_28	0.45800497890191166	-0.03727678079659591	-0.0034542400148304714	-0.00084153652224454507	-0.034165746804178949	0.435967774243269	0.0014636364103981531	-0.0027698769945977103	-0.0037250533751911293	0.0010740313528322071	0.44503141731962759	0.00061561176756860184	-0.0010697956677766913	0.0027552189304373156	0.00024941917043890682	0.43959546741284089	1.624502567459752	0.080476710402016427	-1.5219352517677303	-0.002142073622871196	0.0063246485551851786	0.81881069394085082	-0.00047246901660246365	-0.0800927551544353	-0.0078518462097584146	-0.00042233053646506579	0.0063105321696807076	0.0063422713847844188	-0.0023659605614525861	0	0	0	0	0	0	0	0	0	0	0	0.075038957380414537	-1.5164963650090162	0.0060402953960849923	0.045140001514811796	0.95980499702599642
234	466	2.61	2.32	2022_09_22_17_33_31	0.45747879941302111	-0.036323228987974167	-0.0033152779114701946	-0.00093705006248273278	-0.033674560005881191	0.43634058499864786	0.0014703526625461643	-0.0028290355287917	-0.0036770734131334856	0.0011453059180920593	0.44393944115855444	0.0010764436133274095	-0.0011899232008745438	0.0028825126141645411	-0.00071903909097566243	0.43915098085091148	1.6262535086877317	0.078851024781991241	-1.5221648441154723	-0.0023835240500132224	0.0068372554588681834	0.93705294297730934	-0.00039889705733258383	-0.078478350039623	-0.0076571981970300247	-0.0020421536830816265	0.0065251567448222211	0.0068488817388075388	-0.0023570317749331843	0	0	0	0	0	0	0	0	0	0	0	0.074046541774562533	-1.5164145820039681	0.0064939424370225865	-0.12222987351691159	0.95993733789276015
235	465	2.61	2.32	2022_09_22_17_33_35	0.45717714270881948	-0.037343241425339249	-0.0033693005947738309	-0.0007756428958405376	-0.033675877395274022	0.43466172076115728	0.0015963470164539679	-0.0028556842565075681	-0.00367124886619124	0.00084403962499478606	0.44419045299281484	0.001248972678956939	-0.0010213562870678872	0.0030949547316157992	-0.0012231676172291142	0.43909732531424489	1.6283853155233425	0.080180347975873437	-1.5225999307075679	-0.0020130070147815005	0.0073687712327081692	0.98084727671725269	-0.00088806340327070169	-0.079808135639624384	-0.0077168443848161135	-0.0028076421381047333	0.0068129241228951139	0.007422091759619805	-0.0022374969032652116	0	0	0	0	0	0	0	0	0	0	0	0.0740968822409368	-1.5165021548676223	0.00727922393909025	-0.1881866045144063	0.96045336543412929
236	464	2.61	2.32	2022_09_22_17_33_38	0.45508959283677736	-0.037175990258242073	-0.00350999099532165	-0.00094675094493805532	-0.033459645270235636	0.43272937791743371	0.0015881478999163693	-0.0028999957569239179	-0.0035930322589062236	0.0012682590250383409	0.4415604350104072	0.0011636947258766512	-0.0010208770462243947	0.0029190234906047311	-0.00036848389245671971	0.43732049551567503	1.6378984214299976	0.080115458742624032	-1.5219843461848308	-0.002219447861804935	0.006922653366829048	0.91340830346008151	-0.00039019598506366288	-0.079733994149072687	-0.0078087711310253962	-0.001753041267313829	0.0066970124647012779	0.0069336413625186409	-0.0022188886099910681	0	0	0	0	0	0	0	0	0	0	0	0.073945899918081509	-1.5173092652111893	0.0064650773280400574	-0.0627855667886412	0.96095472715528474
237	463	2.61	2.32	2022_09_22_17_33_42	0.45840443822653454	-0.036499601253624864	-0.0034174532777705218	-0.00083455865220787386	-0.033816467868580349	0.43667407405892095	0.0014657997683347529	-0.0027452698736346588	-0.0037212832284707208	0.00092986956770717	0.44483184035060247	0.00191318438666381	-0.0010630965058684504	0.0033890441350292867	-0.0021082337417709721	0.4400893462947	1.6227973584375304	0.079112892501046209	-1.5213297513543636	-0.0021001584248786652	0.0083529547783708427	1.0736595478746425	-0.00063533442263333662	-0.07872603885929573	-0.0078141260168206241	-0.0045532963499545541	0.0070028098559791561	0.0083770820312380322	-0.0023591773788422606	0	0	0	0	0	0	0	0	0	0	0	0.074215257204002238	-1.5159950626316396	0.0087068838280905773	-0.27824596309368582	0.960045997803399
238	462	2.61	2.32	2022_09_22_17_33_45	0.46160822171846905	-0.036782708374836666	-0.0033930857493026409	-0.00099278058502406865	-0.034019338350427225	0.4400912353819742	0.0017589283640430137	-0.0029769989748032722	-0.0038491224578814662	0.00090610055863929939	0.44855912191709429	0.0025173321888088173	-0.0010649283798936234	0.0036095544555733751	-0.0027281801504741255	0.44278282647084127	1.608181927272021	0.079076615147079449	-1.5210354204236956	-0.0022662245101732125	0.00952075597971565	1.1192193754200941	-0.00099491259505654064	-0.078685327495390547	-0.007856863245752169	-0.0058946460481199853	0.0074764926531546028	0.009572598680457331	-0.0023540117436544059	0	0	0	0	0	0	0	0	0	0	0	0.074167657726189676	-1.5144633349262859	0.0098017814113886027	-0.3236083483786798	0.95921780773846521
239	461	2.61	2.32	2022_09_22_17_33_48	0.45591438569090614	-0.035912520849876665	-0.0032184317668822291	-0.00083847085355365886	-0.033557292975723706	0.43412568554153952	0.0014764706391768817	-0.0031231649939792833	-0.0037633663877783821	0.0011074007387203845	0.44239717919249222	0.0025297383499840284	-0.0010074983935977127	0.003294005395169212	-0.0015397049370295618	0.43647305942893821	1.6352747632088094	0.078591971910927969	-1.5219016631820503	-0.002072372103734745	0.0087189645856013565	1.0659696644448797	-0.0004607740438273885	-0.078216493482630989	-0.0076732128948462444	-0.004639834191411403	0.0073818887908976474	0.0087311314366716342	-0.0023816672700135845	0	0	0	0	0	0	0	0	0	0	0	0.074065791105989542	-1.5149559014631271	0.00797538268621309	-0.21862540514381271	0.95735750642633055
240	460	2.61	2.32	2022_09_22_17_33_51	0.45451882065241922	-0.036881104412616619	-0.003342830984423987	-0.00085816436565551608	-0.033421222971871341	0.43189715875934792	0.0015754717656407929	-0.0031347112966473027	-0.003720111732863361	0.001313792726464663	0.44147026342407292	0.0034226212269589714	-0.0011509266037784906	0.003323642344487772	-0.0023798188815990877	0.43660355459902961	1.6403666140679323	0.079861865110881364	-1.5220840763314496	-0.0022623161485982347	0.0099615311166725267	1.1488269848138424	-0.00033758059012434357	-0.079483159015607263	-0.00776820004172779	-0.0066196838978657612	0.007443916125318163	0.0099672495124414184	-0.0022502849032960564	0	0	0	0	0	0	0	0	0	0	0	0.073985117096482339	-1.5153695545653965	0.0089936943825573417	-0.31070089687058311	0.96058410512534131
241	459	2.61	2.32	2022_09_22_17_33_54	0.45881309641304113	-0.037094165399048161	-0.0034233090133887027	-0.00083919481618568775	-0.033811073217757594	0.43608297537694052	0.0018079233049135847	-0.0031325154213329067	-0.0037797627323668172	0.0012332383216092566	0.44694816682660554	0.0028039561150415317	-0.0010676681696680911	0.0034889564941666877	-0.0025684778678060987	0.4409230142076847	1.6197510841205776	0.07978895318151065	-1.5216288139629726	-0.0021221236799988004	0.0096917292284275612	1.1233394613247709	-0.00068473154638016773	-0.0794034932380332	-0.0078334099470737679	-0.0060630113031680376	0.0075610521341155749	0.0097158876448714283	-0.0022839798867983333	0	0	0	0	0	0	0	0	0	0	0	0.074151519692601267	-1.5151321025188689	0.0094426768395203566	-0.3172966834909991	0.96100790856839213
242	458	2.61	2.32	2022_09_22_17_33_58	0.461737385471731	-0.036924853098620862	-0.0033498996766266518	-0.00080518228553623516	-0.03335905888362909	0.44117232616227969	0.0016983273365495477	-0.0034254459073440407	-0.0036316741513456653	0.001268580127649438	0.44845902943789318	0.0033159643166882405	-0.0010106505519081373	0.0034926807160345213	-0.0036677721575790359	0.4414712125673444	1.6083355732219782	0.07836616746106273	-1.5225009159624332	-0.0020300868123717206	0.011109852052818224	1.1783336085480296	-0.00050997013323116655	-0.078000881778181472	-0.0075576877655461122	-0.0078595645190740818	0.00785213717442717	0.011121550349312686	-0.0021794228643445025	0	0	0	0	0	0	0	0	0	0	0	0.072673690605311855	-1.5165767521279023	0.010968828672488367	-0.40492292841576188	0.95610887586310178
243	457	2.61	2.32	2022_09_22_17_34_03	0.45974792403665371	-0.037140737929260259	-0.0033035615823455416	-0.0007249031407148528	-0.033306162305832061	0.4377809541738541	0.0015821838523661434	-0.0032077897780363423	-0.0036531675113642883	0.0012787045261455031	0.44708201415369975	0.0039197581555956958	-0.00092774790886570875	0.0039484484161144808	-0.0021269092877274644	0.44068686582623673	1.6168363872262546	0.0790173444600761	-1.5228852538111835	-0.001817654422504455	0.010636886433104049	1.1336047391184554	-0.00038644508057327485	-0.078654857914673276	-0.0075600298904751808	-0.0068232454117219034	0.0081600658724160415	0.010643904020191664	-0.0021492441764409038	0	0	0	0	0	0	0	0	0	0	0	0.072878874214782438	-1.5161724661400697	0.0097550458864928535	-0.24705134074811139	0.95854019732583429
244	456	2.61	2.32	2022_09_22_17_34_06	0.45446585649738869	-0.036547097684582155	-0.0033265799201792155	-0.000907905760669082	-0.033114549740156166	0.43298646359701842	0.0017835971342326027	-0.0034683013333896922	-0.0036709948916788387	0.00098638875023313271	0.44112748326392442	0.0043826667851748153	-0.0010376533133257307	0.0036974689852137411	-0.003521966973432013	0.43544833861082349	1.6407867034377939	0.079037608136230023	-1.521976455132434	-0.0021948197035161613	0.012244755595083515	1.1999925243187792	-0.000949286397165636	-0.078661154068255912	-0.0077049555836721344	-0.00902908216219598	0.0082710165573309929	0.012281497638609583	-0.0022182412363192213	0	0	0	0	0	0	0	0	0	0	0	0.07331113329070986	-1.5155929983205281	0.011236092271555875	-0.38054664669428878	0.958154132780986
245	455	2.61	2.32	2022_09_22_17_34_09	0.45735890404608082	-0.0361054593859427	-0.0034433245636653139	-0.000734426014157506	-0.033785759145279121	0.43573406506202472	0.0016272155949944788	-0.0035890973846790528	-0.0036867377727190713	0.0010097720697436177	0.44457010551448412	0.0047775480893233885	-0.0011816703592432171	0.0037604591121881371	-0.0036302686531603815	0.43788134236330767	1.6277582888473403	0.078810549216257866	-1.5212096877614338	-0.0021446586232839568	0.012724440685964764	1.2092453498142883	-0.00072981395568541216	-0.078423302526865	-0.0078030948057814641	-0.0095402350976445879	0.0084199349791020256	0.012745352846451471	-0.0024039865597220485	0	0	0	0	0	0	0	0	0	0	0	0.07430994335349525	-1.5164508219113175	0.011428321247842453	-0.38389230383000872	0.9574129605645314
246	454	2.61	2.32	2022_09_22_17_34_12	0.46277189054386897	-0.037412422437029233	-0.0033669706401413617	-0.00066757439577652623	-0.033754940924640514	0.44100041211525964	0.0016222342233514814	-0.0037110791129604352	-0.0037440431808443667	0.0011495780742058917	0.45068989293528589	0.0051331336208563279	-0.001187017774993516	0.0042684479306564008	-0.0037066398694623626	0.44288089102136441	1.6033806723169344	0.079285286300641855	-1.5223094553761989	-0.0020419109828700649	0.013406522716651411	1.2011466188631959	-0.00057339994040399409	-0.0789127826322785	-0.0076765461638364819	-0.0099066262578550134	0.0090329179969303314	0.013418779335086542	-0.0022093471414104436	0	0	0	0	0	0	0	0	0	0	0	0.073388095650406715	-1.5155629112715647	0.012215983657840306	-0.35753448546646233	0.95701770153081722
247	453	2.61	2.32	2022_09_22_17_34_17	0.46048336611143359	-0.037689508644164406	-0.0033273406046151707	-0.00079173409511049	-0.033789315065963846	0.4376190858425788	0.0014358362553192274	-0.0035499321481238092	-0.0035931862811338418	0.00092145552072419072	0.44825178135017824	0.0050532123618851855	-0.0011667616237944823	0.0038595805555307252	-0.0034976526438308276	0.44111492821968862	1.614490150278511	0.080119566719860091	-1.5237720441035485	-0.0021764190596085904	0.012801177647764386	1.2108710050818237	-0.00061898429018141985	-0.079765493722771391	-0.0075240270162081936	-0.00962525929194447	0.0084394628225058967	0.012816134000591362	-0.0021941113684677163	0	0	0	0	0	0	0	0	0	0	0	0.0737916541958157	-1.5178249502486068	0.011311245757732479	-0.368122153791354	0.95793889786877129
248	452	2.61	2.32	2022_09_22_17_34_20	0.459728129146873	-0.03648702337673284	-0.0033610643969781287	-0.00069899861085372106	-0.033549850267922877	0.43797791046747125	0.0016663184333056869	-0.0036367611178828745	-0.0036736521645090335	0.001109534400677595	0.44727180991504445	0.0054049224063091083	-0.0011195011184358455	0.0043785143363005577	-0.0046880887460119787	0.44036158725540564	1.6167054685879267	0.078553834032520614	-1.5220329962722416	-0.0020059013054897945	0.014598064485254358	1.2326227226428534	-0.00066461756203210938	-0.078180549629046928	-0.0076489542362942328	-0.011384510451374149	0.0091376369209001385	0.01461318593666029	-0.0022817322163308923	0	0	0	0	0	0	0	0	0	0	0	0.07341378132457281	-1.51626441914473	0.013953448084552596	-0.40976468971660696	0.95787392447052078
249	451	2.61	2.32	2022_09_22_17_34_23	0.46146030224645529	-0.036586534289644146	-0.003362960363938221	-0.000804522076014876	-0.033390326172498479	0.44005429102385379	0.001621997447194667	-0.0039459971538400437	-0.003467749333266545	0.00097371919568924287	0.44754343763980931	0.0055384555369969975	-0.001192417760014152	0.003805069264698549	-0.0050562909223551529	0.44226819593424377	1.6099591097992392	0.078136000723036753	-1.5232718269246859	-0.0022349472052955502	0.014813365342443454	1.2528938826711891	-0.00075060042663809359	-0.077783313848416052	-0.0074155711681034506	-0.011918744787445994	0.0087965513390438309	0.014832369796130831	-0.002214011596977108	0	0	0	0	0	0	0	0	0	0	0	0.0727471343750589	-1.5190543664128324	0.013713167995711319	-0.4628352884733905	0.95841005993629014
250	450	2.61	2.32	2022_09_22_17_34_26	0.4617694407090569	-0.036666902393167167	-0.0032867274112219659	-0.00063897139184722113	-0.033062740898071777	0.44047287351969283	0.0018098819722753266	-0.0040520741081196895	-0.003530283552674012	0.0012880739542402233	0.44761301013827354	0.0063927992507349226	-0.0010889050571882921	0.0042478220193879748	-0.0050554583556221069	0.44263751213766611	1.6086100799467364	0.077792469053354615	-1.5233228880659788	-0.001921124124917557	0.015949519980533459	1.2551295534471814	-0.00062224124559358122	-0.0774420863587359	-0.0073750594454029244	-0.012875108660013934	0.0094137540122031134	0.015961653165545035	-0.0021264883870187328	0	0	0	0	0	0	0	0	0	0	0	0.072007104254187021	-1.5176101982067973	0.014299678692119143	-0.43599652945186168	0.9585682228299619
251	449	2.61	2.32	2022_09_22_17_34_29	0.45989813524565931	-0.036643834461628166	-0.0031207040188293675	-0.00083797248202559151	-0.03317697053354552	0.43792478009427233	0.001710555506206503	-0.0036793315731193611	-0.0034295491340472759	0.0012389715532584546	0.44591522696505553	0.0062047610237745895	-0.0011598433300364672	0.0043548822246286464	-0.0049608100732767713	0.44117853925159561	1.6171346307446819	0.078252031083142382	-1.5252671280326111	-0.0022070829844037547	0.015576924868442192	1.2565633718197498	-0.00057277095419021556	-0.077927836671336126	-0.00711566162508042	-0.012600647414259434	0.00915774388693033	0.015587451841884124	-0.0021660084038896367	0	0	0	0	0	0	0	0	0	0	0	0.0725242299731607	-1.5192935650731883	0.014353414749281011	-0.42517522482981124	0.959296212444818
252	448	2.61	2.32	2022_09_22_17_34_32	0.45695531476181173	-0.036902601447208472	-0.0032563004476902379	-0.00092198651521566556	-0.033069560889329247	0.43400628232119653	0.0015778743012239357	-0.0041451838077940549	-0.0033713797104678515	0.00086864910688067194	0.44302868704544107	0.0067152306710927465	-0.0010986438708314025	0.0044504966860426012	-0.0051810413539186331	0.43971741255114311	1.62978471676185	0.07903937810244932	-1.5247449566250568	-0.0022605542440808863	0.016708767779182364	1.2551287936291147	-0.00084159710317354645	-0.078704372867056144	-0.0072694554421458158	-0.013487989730554465	0.0098618990933339035	0.016729949383746289	-0.0021255436830272473	0	0	0	0	0	0	0	0	0	0	0	0.072744464295213432	-1.5199977696634519	0.0149469507802307	-0.43055121468141039	0.96227661293390609
253	447	2.61	2.32	2022_09_22_17_34_35	0.45851489695053865	-0.036355247436563251	-0.0031968416702198104	-0.00065734165345206566	-0.032778756704776889	0.43664792128406449	0.0019202198051216095	-0.004080481812695721	-0.0033128735619852526	0.0010742036412798475	0.4448226518155779	0.00721625952294303	-0.0011244561997660019	0.0044749240646960982	-0.0066515479090156742	0.44028024877023419	1.6222529366931457	0.077713076914249515	-1.5251299710419848	-0.001987805712491159	0.018479868880508662	1.292131357205083	-0.00098709097146687671	-0.077389173970221561	-0.0070878823132754509	-0.015683317505009481	0.0097744107688318288	0.018506212535976774	-0.0021092007434184885	0	0	0	0	0	0	0	0	0	0	0	0.071853158608726056	-1.5204334920639613	0.017484131346413335	-0.48929207358696236	0.96023106707856543
254	446	2.61	2.32	2022_09_22_17_34_38	0.46137179497555381	-0.036072612990233024	-0.003225142413490336	-0.0007846011253713445	-0.033502524379798025	0.43997099365380421	0.0018302648144919804	-0.0041765004861710536	-0.0033923102226635243	0.0010314489469988454	0.44737481859703271	0.0076036317644474763	-0.0011197366248646625	0.0044640348816800983	-0.0060389305554790721	0.44211880148521721	1.6104193877489401	0.077679721818313632	-1.5245735576914872	-0.0021090338675577055	0.018223263104596894	1.2862676988031339	-0.00092996056022153016	-0.077348025800305809	-0.0071709195062987967	-0.015351446968879114	0.0098193886846918675	0.018246976320007924	-0.0022936056580807906	0	0	0	0	0	0	0	0	0	0	0	0.072986323781150969	-1.5203406119344025	0.016276994810532488	-0.46711848833900749	0.95827011165397158
255	445	2.61	2.32	2022_09_22_17_34_41	0.45733512072955423	-0.036431755754298946	-0.003215696538781925	-0.00063951938660664509	-0.033099077488872655	0.43528241842087867	0.0017506537169265928	-0.0041528499859017041	-0.0031831713777170471	0.0010506516244988835	0.44392830311523568	0.0078415692246883526	-0.001046705199528777	0.0046207164971259354	-0.0064220882889951432	0.43813050455250863	1.6286026227190769	0.078371245570419829	-1.5261496842663727	-0.0018794257267191537	0.019060510798440448	1.2925938973179247	-0.0008213442895411969	-0.078059014748147582	-0.0069887301283944108	-0.016185410403819548	0.010066556608761254	0.01907819903291259	-0.0021845448737882805	0	0	0	0	0	0	0	0	0	0	0	0.072707710556746324	-1.5228582549546033	0.017299463217605438	-0.47355009313405766	0.95800756314885716
256	444	2.61	2.32	2022_09_22_17_34_43	0.4575506510409903	-0.036009283084849075	-0.0030433885409760879	-0.000774267919667029	-0.032189853304691589	0.43672212506370872	0.0020867841866133168	-0.0040657740452773195	-0.0031458249131811134	0.0011754054635782982	0.44299840184627942	0.0081949191208118069	-0.0011104349953321585	0.0045740291790829909	-0.0078110921808710329	0.43758536044552532	1.6282240015056055	0.07670890505651945	-1.5267806827511039	-0.00210878265400253	0.020717407675823203	1.3213676281803906	-0.0010636231239448944	-0.076411868830058738	-0.0067440653072172885	-0.018192572683077057	0.0099116739240764258	0.020744692693699957	-0.0020178056183375319	0	0	0	0	0	0	0	0	0	0	0	0.070687702696129479	-1.5220873899300675	0.019783143304482102	-0.5205231559237925	0.95636485151962691
257	443	2.61	2.32	2022_09_22_17_34_49	0.45810902532081293	-0.036450300681037724	-0.0028369412184074934	-0.00064181858630456528	-0.032289668434924354	0.43664620787220948	0.0019770903273123364	-0.0046574538661834216	-0.0032255981913173748	0.00084754784092441835	0.44450215320703912	0.0086320055355332357	-0.0012199860208637336	0.0047404354795880493	-0.0060445566096326226	0.43825128176900169	1.6253075293391415	0.077265098287364373	-1.5280284343801294	-0.0020971173512215344	0.019815604496720731	1.2838654471477851	-0.0013325394258575218	-0.0769826205340082	-0.0066008748717860041	-0.016641358140903381	0.010757480225250129	0.019860358579137576	-0.0019893521345816082	0	0	0	0	0	0	0	0	0	0	0	0.07083549624195995	-1.5210136476207277	0.016768261813104385	-0.45286696008728977	0.95665279997942654
258	442	2.61	2.32	2022_09_22_17_34_52	0.45828666185678191	-0.035534790012523548	-0.0028944195124476504	-0.00076332949600813288	-0.032882044878946866	0.43631848350155356	0.0016999574221341117	-0.0042750272316233254	-0.0032258276923992847	0.0011278526462878381	0.44441222520091528	0.0089471600139297575	-0.0011221173245357515	0.0048764033249832439	-0.0068778092846311306	0.43922748929295818	1.6244380166958752	0.076921163073042462	-1.5273916659259763	-0.0020901152866280234	0.020761717648319036	1.3062531807171807	-0.00069265259296285285	-0.076631511545185216	-0.006669090403476052	-0.017922939344498234	0.010479368538321352	0.020773268575817825	-0.002219732129431942	0	0	0	0	0	0	0	0	0	0	0	0.0720943907935937	-1.5219012780919072	0.018397016497195679	-0.47702603131712085	0.95841211593066211
259	441	2.61	2.32	2022_09_22_17_34_57	0.45837669305518586	-0.035824400284709311	-0.0029094935051969	-0.000728422551289002	-0.032868760847357785	0.43586473334801162	0.0019673650295117307	-0.0043057121974888375	-0.0032147418287748991	0.00094633859678901438	0.44532884597102096	0.009327494039258857	-0.0010281472639113213	0.0047525379126459339	-0.00798929534332194	0.43888547462709104	1.6242119142535765	0.07726174766560906	-1.5276264573399094	-0.0019580760693995803	0.022181067034088453	1.3270984029385728	-0.0011972244982405779	-0.076973950714914863	-0.0066624742912903771	-0.019598202595833406	0.010387982950669211	0.022213353670031747	-0.0021802573483464295	0	0	0	0	0	0	0	0	0	0	0	0.072049030207958886	-1.5220486777349469	0.020280244550633736	-0.51708121770553184	0.95747772798354691
260	440	2.61	2.32	2022_09_22_17_35_02	0.45231363076094228	-0.035494648357462272	-0.0028058485422338842	-0.000620552449061816	-0.032398272702528784	0.42941672430976469	0.0020080489437959677	-0.0046291683023579784	-0.0031346630486330379	0.0007417456561819479	0.43915435334354574	0.0095147312555344758	-0.001060764308592146	0.0049378418551160944	-0.007879427836736147	0.43311616917202661	1.6519164961306654	0.077437498081403058	-1.5284392261031774	-0.0019067244502490996	0.022844171005383461	1.3166237075607878	-0.0014999133531379016	-0.077159799272011748	-0.0065522122531368769	-0.019955551380042739	0.011118998068246833	0.022893359058690443	-0.0021502407789809139	0	0	0	0	0	0	0	0	0	0	0	0.071962379333320711	-1.5225694335765285	0.020558299585678948	-0.50549664736572331	0.95755718978307347
261	439	2.61	2.32	2022_09_22_17_35_06	0.45164414398645031	-0.0355889191282691	-0.0028885668847041619	-0.00061377526811336441	-0.031243296430010968	0.43047017853672309	0.0020667910075003381	-0.00472823127650631	-0.0030590905132386256	0.00065280771768971336	0.43823485675227897	0.0097310323996937561	-0.0010795006221393012	0.0050425592204116085	-0.0085025959131474656	0.43129619152725673	1.6544594728966446	0.076197920836851618	-1.5276081362669856	-0.001933890725091023	0.02386319639558299	1.3226382585424044	-0.0016654128089209652	-0.075913845782072872	-0.00657351948614765	-0.020983928536388488	0.01136340113671545	0.023921240395060682	-0.0018789927890473209	0	0	0	0	0	0	0	0	0	0	0	0.069507598650713959	-1.5219959257429852	0.021887631551390719	-0.5177472760179338	0.95494693614403636
262	438	2.61	2.32	2022_09_22_17_35_08	0.45308852977961989	-0.035129714074453311	-0.0027339105116585792	-0.000445962601346723	-0.031994304943096206	0.43204559803481307	0.0019388857237476798	-0.0044797765667690826	-0.0029814246957666703	0.00087246837585467935	0.44005078497869837	0.010646426926055929	-0.001104952183949418	0.0048810078368232111	-0.0086707663364743622	0.43254544172077025	1.6475147574627864	0.076246126734917985	-1.5295451023634532	-0.0017529209433137473	0.024665457378911619	1.3431151374198336	-0.0012634757015348593	-0.075986783385665807	-0.0062833583995406256	-0.0221520896324314	0.010847567129436488	0.024697796633693352	-0.0020969190549613138	0	0	0	0	0	0	0	0	0	0	0	0.070919734760484479	-1.5243374413128952	0.021960823655480077	-0.52904130708706509	0.9546598805561427
263	437	2.61	2.32	2022_09_22_17_35_14	0.44823103807848225	-0.03525307071709418	-0.0027208698762648874	-0.000534715097289328	-0.031179765364706683	0.42620909254951633	0.0022417979257397876	-0.0045881814756920823	-0.0029925614598315785	0.00084077896519881717	0.43518098149700241	0.010853315250011507	-0.0010459965702882246	0.0049393719701422726	-0.009431125947338248	0.428103764119849	1.6704006904302666	0.076387448553282875	-1.5292559589941828	-0.0018170535743605213	0.026037009434995508	1.3487921281531805	-0.0016693624181083663	-0.076123971465825724	-0.006339027113886439	-0.023512384575619567	0.011184526448903064	0.026090470122269505	-0.0019186406366376474	0	0	0	0	0	0	0	0	0	0	0	0.069881474161407428	-1.5229540321795658	0.023751795472900836	-0.54417236942456371	0.95509620653465532
264	436	2.61	2.32	2022_09_22_17_35_17	0.4384065500326102	-0.034415608378326752	-0.0027718735077805483	-0.0005285206993316516	-0.030280376455480998	0.41652122229390831	0.0020330035045878266	-0.00484649074805387	-0.0029079840212846938	0.00081526176237550286	0.4246493744786346	0.010756497444174982	-0.001012173442882146	0.0051947857145250558	-0.0091704400084009433	0.41970198684450977	1.7151025173326304	0.076100130620087886	-1.5282920743819657	-0.0018088318754361568	0.026507713168428391	1.3350582814972947	-0.0014874828950831374	-0.075825329428049912	-0.0064613696320630111	-0.023615690275503424	0.012039851752873247	0.026549415488534522	-0.0018677083381365876	0	0	0	0	0	0	0	0	0	0	0	0.06938694343232539	-1.5229255006060372	0.024040655967570032	-0.52769782733986126	0.95733511922504555
265	435	2.61	2.32	2022_09_22_17_35_22	0.43814332262518996	-0.034996586542184606	-0.0025749606190400313	-0.00042316112369753244	-0.030533993131130435	0.41433178824223621	0.0020754252926605057	-0.0048226009252278481	-0.0027758189781183417	0.0010348387695094743	0.42470215811277434	0.011113693356664432	-0.0010122102777814423	0.0052434653900620644	-0.0094919060012047529	0.41945356827191654	1.7183405796531917	0.077271100379079846	-1.5315036831862008	-0.0016870070696673148	0.027262037935190435	1.3407440617213287	-0.0012847114259523533	-0.0770326236122183	-0.00606612340891119	-0.0244269519249396	0.012105483552359728	0.02729229187568781	-0.0018475536095508235	0	0	0	0	0	0	0	0	0	0	0	0.069976890173709963	-1.5254663601202834	0.0247496683372763	-0.53305067673604689	0.95734328611630681
266	434	2.61	2.32	2022_09_22_17_35_25	0.43669488748748492	-0.034232737181321145	-0.0025633430853506793	-0.00030794421298708705	-0.030380198963994416	0.41431668935037985	0.0020472563675808133	-0.004886615983374574	-0.002705686575281945	0.00082201823701093983	0.42246906124991829	0.011560120757932276	-0.00098817418156470541	0.0050629249426914847	-0.01048846543667452	0.41906309849652384	1.7230000028803714	0.0763174149272194	-1.5313938686175961	-0.0015356663746629252	0.028816910374780402	1.3566796681206301	-0.0014965285878206368	-0.076080563768575693	-0.0060079645329393569	-0.026214766686278375	0.011966634076970677	0.028855743299424651	-0.0019188898380943617	0	0	0	0	0	0	0	0	0	0	0	0.069843836616017924	-1.5263830768326234	0.026669665578017341	-0.56053661163536928	0.9596244666558722
267	433	2.61	2.32	2022_09_22_17_35_30	0.4283778225378565	-0.033353187933304322	-0.0023351997491803727	-0.00041491867472380944	-0.029064338400170683	0.40675326245533727	0.0019652133319644034	-0.0045525981751994068	-0.0024920866970643213	0.00070022301035242707	0.41295624205258552	0.011885621348921674	-0.00093290856878517118	0.0048311402053829037	-0.010110810230082024	0.41156642978426489	1.7621382370849998	0.075098410779008057	-1.5333380474174281	-0.0016217213739774914	0.029061335785590559	1.3673858806586632	-0.0015835764970109217	-0.074887764758516023	-0.0056208532275625	-0.026689448603766618	0.011499329148682829	0.029104449009811743	-0.0017595878043390105	0	0	0	0	0	0	0	0	0	0	0	0.0680963899101669	-1.5280290325597628	0.026158521872940332	-0.56252510711577508	0.96075568839209469
268	432	2.61	2.32	2022_09_22_17_35_34	0.42126198232242223	-0.032441035584764584	-0.0024247879566441947	-0.00034364517398427811	-0.028741706908815771	0.3993656473804823	0.0019781977575330889	-0.0046664549164041232	-0.0023558008287113022	0.00065525612206248946	0.40579531555071224	0.012005283998464225	-0.00087747382455548328	0.0050994805838320079	-0.010451302749130044	0.40518279493624143	1.7961940451255869	0.07491853609984489	-1.5329617647406417	-0.0014820595283183476	0.0302594846192857	1.3637927489038377	-0.0016738410046049669	-0.074704153532860751	-0.0056636115935444452	-0.027703047591512091	0.01217282069067001	0.030305744556659298	-0.0018315801547969777	0	0	0	0	0	0	0	0	0	0	0	0.068456429906226177	-1.5299054633786235	0.027605230168019454	-0.55842653997256952	0.96183090793634862
269	431	2.61	2.32	2022_09_22_17_35_37	0.420096478031672	-0.0326009058124756	-0.0022975275203858817	-0.00037818557856019868	-0.028466213810396497	0.39770903858640239	0.001817016765249352	-0.0048824037705891823	-0.0022970513168784792	0.00085486443265527076	0.40487722398965637	0.012177488732151888	-0.00085177131415143238	0.0050037470928994713	-0.011052011624387671	0.40551002073354631	1.8003618982693874	0.075019796125066526	-1.5344260536165864	-0.0015147224931259084	0.031221176274807957	1.3675112364376905	-0.001224638545639896	-0.074821411734130344	-0.0054521699128225352	-0.028676106652694905	0.012346771044524078	0.031245185029858572	-0.0017476120629925029	0	0	0	0	0	0	0	0	0	0	0	0.067981389985799431	-1.5305365830811266	0.028878984529121691	-0.57283084786148719	0.96527831567055888
270	430	2.61	2.32	2022_09_22_17_35_40	0.41812054182975478	-0.032354661048191583	-0.002277076895757534	-0.00021245781030252965	-0.028283710384458843	0.39535826809633567	0.0020043166884948882	-0.004739452371778796	-0.0023061532986867511	0.00074900184317270094	0.40164386217977771	0.012824570429151872	-0.00073131822329662837	0.0051858081711582838	-0.010683164460753458	0.403565703366268	1.8120714477714921	0.0748911534535348	-1.5342629598601683	-0.0011552960524389019	0.031755545991945529	1.3691137499021648	-0.0016170001633818674	-0.074691329895080427	-0.0054671842940549557	-0.029207015086577831	0.012464548566995224	0.031796688361760958	-0.0017409945081871695	0	0	0	0	0	0	0	0	0	0	0	0.067869357220457838	-1.5301180888067769	0.02840160404338906	-0.55944081366098208	0.9651898507550174
271	429	2.61	2.32	2022_09_22_17_35_45	0.41007722740150621	-0.031232435440548382	-0.0020717568922366007	-0.0003398413708814471	-0.0270840715386063	0.38855894901921162	0.0018509421588853445	-0.0046487830407271526	-0.0021648944862251488	0.00063965342486847234	0.39259839326701529	0.01250323714333698	-0.00080974663211077407	0.0049846059244397344	-0.011246460327407814	0.39558960400484466	1.8516832109804846	0.073342309947948076	-1.535546148662658	-0.0014441898936042598	0.032563402153788966	1.3767424603318532	-0.0015863807790533506	-0.073160118778645977	-0.005166376757002396	-0.030141558434435778	0.012323214474027507	0.032602020854627059	-0.0016390136394529233	0	0	0	0	0	0	0	0	0	0	0	0.066256925653145643	-1.5309149256617263	0.029998232512289818	-0.57679933415957	0.96467098773452076
272	428	2.61	2.32	2022_09_22_17_35_48	0.39818801301062962	-0.030277795887829341	-0.0019251701437015063	-0.00010045270677436036	-0.026330219593841773	0.37538349934942683	0.0017027687857923504	-0.0046698332846684381	-0.0020123448300353392	0.000888186192698091	0.38064269823373209	0.012950441942610042	-0.00077164027052793727	0.0045793217554324275	-0.011792215652422866	0.3852990952054644	1.9122296919876658	0.073489417999756779	-1.5372170663316631	-0.0011488734949025817	0.03453711166779494	1.3903677916583139	-0.0011026646453384322	-0.073323751834387538	-0.00493173142741218	-0.0323127336632939	0.01219423329114095	0.034554709544052264	-0.0016325665934559647	0	0	0	0	0	0	0	0	0	0	0	0.06631793449159612	-1.5326568729205934	0.031769312937218526	-0.60019343317052976	0.96763107531109649
273	427	2.61	2.32	2022_09_22_17_35_50	0.40152346373909248	-0.030123133701020464	-0.0019725102231347809	-0.00027852856577651358	-0.026257607509360147	0.37952464986940471	0.0016961071680064921	-0.0048682212120251334	-0.0020635518779079862	0.00091293185770636	0.38384957743238807	0.013732931131650059	-0.00082855569021179866	0.0048889392784156604	-0.01097759490878961	0.38843185148989395	1.8942665202173954	0.072497618983362391	-1.5361580364474037	-0.0014276190389433576	0.034451575424744321	1.3812970367999964	-0.0010666331786547728	-0.072323721643646047	-0.00501837083814969	-0.032006740632822557	0.012746748734876377	0.034468083143462655	-0.0016160116823626955	0	0	0	0	0	0	0	0	0	0	0	0.065596586569424561	-1.5315825626217368	0.029928619042928414	-0.57590547167806228	0.96739515014319222
274	426	2.61	2.32	2022_09_22_17_35_53	0.4035901534585129	-0.030012761587918824	-0.0019386478558378903	-0.00030089466357871618	-0.0266348170114689	0.38178544178894042	0.0016056783632800266	-0.0048914761958864916	-0.0019699964045909878	0.00080953813177097494	0.38650323201753189	0.014038247127338076	-0.00071126417928482871	0.0048704033256812274	-0.012582634489818077	0.39125380121691961	1.881585308848019	0.072426802837344151	-1.5373567662461014	-0.0013002191369857947	0.036503702908569656	1.3935044538482353	-0.001060224151080208	-0.072264887290737073	-0.004840230789599876	-0.034232847467438363	0.012674086961521747	0.036519096391992648	-0.0017083963566390582	0	0	0	0	0	0	0	0	0	0	0	0.0661749823174703	-1.5338819409338629	0.0334308215457162	-0.60074149136049559	0.96943346576749079
275	425	2.61	2.32	2022_09_22_17_35_57	0.39438460832535793	-0.029458692026316451	-0.0018655068441184334	-0.00022913671136516633	-0.025102431159478838	0.37317544281714349	0.0018774333814290578	-0.0047937541716644412	-0.0018946094460048453	0.00096674090693781055	0.3766404649415232	0.014192166886832981	-0.00064738943363515833	0.0049600969539984876	-0.011856171168705479	0.38087656380657364	1.9308046602914937	0.071371123471333217	-1.5375211058704335	-0.0011554055992332635	0.036768144126446849	1.390217774330806	-0.0012544327687496054	-0.071213131823559955	-0.00474627448011225	-0.03439617890077544	0.012992278457954115	0.036789536883120463	-0.0014550679781528797	0	0	0	0	0	0	0	0	0	0	0	0.063830654263414749	-1.5331301713749672	0.032587227346442892	-0.58728344118903575	0.96574905756048046
276	424	2.61	2.32	2022_09_22_17_35_59	0.38738731352158906	-0.028740495333575977	-0.0017980734453283943	-9.0799078974751281E-05	-0.024776099489675008	0.3659711031808186	0.0017082294309711365	-0.00484270495456308	-0.0018682562136269573	0.00084473331031263514	0.36905362414165305	0.013941675888528007	-0.00061837120219120165	0.0047686380177019818	-0.012394538652428684	0.37589105941169204	1.9662264268477798	0.07132622617239065	-1.537641723290454	-0.0009655132127485566	0.037675518745336756	1.3946015863423467	-0.0012035170632256965	-0.071169476087825256	-0.0047261203306194158	-0.0353603838935727	0.013003382776392677	0.037694736582866539	-0.0015037684848857075	0	0	0	0	0	0	0	0	0	0	0	0.064138492025320473	-1.5331647521297493	0.034281529333386795	-0.60175826293541479	0.97032361745306273
277	423	2.61	2.32	2022_09_22_17_36_02	0.39116456449012454	-0.028273410543206718	-0.0018751000758165611	-9.72091993970286E-05	-0.025268068924212291	0.3687122420879751	0.0017872075398394152	-0.0049965926070752523	-0.0018006519656507121	0.00075912065674707942	0.37326496140199616	0.014397152131406849	-0.0005964268419174927	0.004917081791411722	-0.012166554906108568	0.378849915794682	1.9480140458770792	0.070747238542845328	-1.5376185912769351	-0.00092433991283833632	0.037750540843569776	1.3906101434230784	-0.0014105803486922325	-0.070591543920445726	-0.0046910221024891192	-0.035325656883228196	0.013311697853784929	0.0377768854049953	-0.0016456646666720811	0	0	0	0	0	0	0	0	0	0	0	0.0647608422763975	-1.535225481204354	0.033547529087649845	-0.5933598538243624	0.96851798497776909
278	422	2.61	2.32	2022_09_22_17_36_05	0.39084375368275304	-0.028829751161939827	-0.0018596704513021128	-0.00022829010400813091	-0.02458164124285557	0.36876085492550659	0.0015505690106906507	-0.0050970404494022391	-0.0017387220167404843	0.0006497624456072215	0.37368015342443595	0.016021080531149232	-0.00077998579840717758	0.00518715879783176	-0.01277271090238123	0.37863121617616496	1.9479614891554107	0.070595435492218167	-1.5381784708765633	-0.0013342437939297194	0.040686912431774414	1.3977498770771539	-0.001253347160195345	-0.070445272327337632	-0.0046020776898239059	-0.0382743931764536	0.013802016889031894	0.040706212330980256	-0.0014109580809572736	0	0	0	0	0	0	0	0	0	0	0	0.063050915884925729	-1.5354888587038895	0.035271939814080014	-0.59251580070583076	0.96875340237239416
279	421	2.61	2.32	2022_09_22_17_36_08	0.391679826976958	-0.028811160203800239	-0.0017648716176884036	-0.00022699895375487828	-0.024682556251397304	0.37041612486427261	0.0017545559292953239	-0.00500101371184255	-0.0018039824942114595	0.000899443680367944	0.37417875110444881	0.017535705452459898	-0.00061282899651092754	0.0052757100727190993	-0.013400746305074401	0.37827777877029523	1.9443407370925252	0.070464639185853287	-1.5385698006245467	-0.001106189609003834	0.043365312062704393	1.4089634111319445	-0.0012086931508983345	-0.070318327887284759	-0.00453851723901107	-0.041113607030884979	0.013792084947740882	0.043382153351680962	-0.0014417368056847987	0	0	0	0	0	0	0	0	0	0	0	0.063185262269246686	-1.5343175159148037	0.03676943073280526	-0.59787166703869155	0.96578315429185679
280	420	2.61	2.32	2022_09_22_17_36_14	0.40194058470099192	-0.028959976041385949	-0.0018070537128732089	-9.0010821134670391E-05	-0.025352592331849777	0.38006764851301095	0.0018591298057364361	-0.0054399457373838318	-0.0018661400221884363	0.00083138151860366767	0.38456079500727119	0.017221172980480259	-0.0006691159059968462	0.0051218304403593045	-0.013976473080863193	0.38960297289108531	1.8900947300433701	0.069725115010668	-1.538160482218728	-0.0009991791441871763	0.042589640029606766	1.4060736249796226	-0.0013786824882329974	-0.0695766395254936	-0.0045478451590177851	-0.040299250582547477	0.013778528235502137	0.042611949066603878	-0.0015161419674220189	0	0	0	0	0	0	0	0	0	0	0	0.063246115068672643	-1.534058847912767	0.037033816210887874	-0.60976647755004243	0.96930488664366976
281	419	2.61	2.32	2022_09_22_17_36_19	0.39738685877549479	-0.027700457094675369	-0.0018070281622115513	-0.00022836326904251403	-0.024900693068149123	0.3758517902793308	0.0018353067378443582	-0.0051494028515099034	-0.0017049847237061763	0.0010060254122296526	0.37891798716577552	0.016416099585145071	-0.0006039618477348647	0.0050738064365430857	-0.014525263968019344	0.3845745780734719	1.9151500422109726	0.0682840478702875	-1.5385429142037239	-0.0010861236635142102	0.042720815504372261	1.4098862170480644	-0.0011172476359621083	-0.068142027710608982	-0.0044017329585416855	-0.040527582908560143	0.013512331440147449	0.042735422305608214	-0.001576020740051959	0	0	0	0	0	0	0	0	0	0	0	0.062807804501181036	-1.5366139914013288	0.038717759437939044	-0.617368584259151	0.96775867037600949
282	418	2.61	2.32	2022_09_22_17_36_23	0.39090209282350713	-0.027085644284008122	-0.0019042293080305508	-8.703950236962133E-05	-0.023905811804306544	0.36903513454717213	0.0017660932266438437	-0.00524086485823726	-0.0017431978712997506	0.0010834145627941594	0.37144522538939145	0.016278748798387629	-0.00061731728708494993	0.00543591251442593	-0.014356372176469824	0.38008950810590592	1.9482683473647602	0.067372901411726721	-1.5362006339973293	-0.00092621880478889408	0.043208477004886128	1.4019454008533947	-0.00094858065817327963	-0.067211693615929172	-0.0046579057432191411	-0.040768000781863913	0.014315816334799664	0.043218888120205426	-0.0014431818985375191	0	0	0	0	0	0	0	0	0	0	0	0.061317870813689279	-1.534401034357703	0.039270816840896609	-0.6044186445699109	0.9723394043774457
283	417	2.61	2.32	2022_09_22_17_36_26	0.40036528583256792	-0.02811543991105122	-0.0018691843977365963	-0.00015318687856173121	-0.024281409231575082	0.37936253809699161	0.0017429251435520697	-0.005356318698450848	-0.0017387941468658007	0.001130517111200769	0.38163729146779474	0.01714199968530913	-0.00057088457578760934	0.005530288933463275	-0.015311479954712069	0.38913339708512457	1.8971631666052471	0.067458084018417991	-1.5374758988690642	-0.00093719393564723169	0.044446987683213535	1.407793095727172	-0.00083209997590503668	-0.0673083486460338	-0.0044921377961835039	-0.042105914807859496	0.014234698883538562	0.044454775946816294	-0.0013652736624703383	0	0	0	0	0	0	0	0	0	0	0	0.060803441492395062	-1.5350522919400669	0.040661877571288446	-0.61209570138697345	0.97194589754682048
284	416	2.61	2.32	2022_09_22_17_36_29	0.40943354939308896	-0.027921350627977126	-0.0017434534310636564	-0.0002586560125228995	-0.024959909813165988	0.38811451459181517	0.0017436172470413254	-0.0054345652886585074	-0.001739973577083214	0.00098084864141351658	0.39024592149023052	0.017921190848464663	-0.00070463852586807841	0.0057360720765003226	-0.01554486418635084	0.3971592204884255	1.8531273764651963	0.066546432192862159	-1.5388910322988447	-0.0012035955871029557	0.044837158765438714	1.4086347939283186	-0.0010174913416446134	-0.066410996566942576	-0.0042434859001465614	-0.042499647937746569	0.014288132534545988	0.044848702264251521	-0.001483988711354941	0	0	0	0	0	0	0	0	0	0	0	0.061109998836278788	-1.5359972577554564	0.040469105063218942	-0.60864765261400733	0.97002119410376131
285	415	2.61	2.32	2022_09_22_17_36_33	0.40736562144853189	-0.028474595746271005	-0.0018952697616918652	-0.00018688547213060937	-0.02464273738183019	0.38439489662573045	0.0019278535980155056	-0.0055514078706196037	-0.0016689710242563448	0.00098140724865532474	0.38818915796357073	0.018057618069217112	-0.00058232686305376006	0.0055160352579612442	-0.015103247601226957	0.39583387481556115	1.8648480213209253	0.067340534170997751	-1.5384146361385067	-0.0009813565212665042	0.044634049806849811	1.408244130219902	-0.0012524140516795906	-0.067199360473322783	-0.0043581526374989786	-0.042296001676028233	0.014256459742227962	0.044651617474814886	-0.001349630178005503	0	0	0	0	0	0	0	0	0	0	0	0.060631502417840669	-1.5369846159674649	0.039470722258019994	-0.61031288091972313	0.97169190028366759
286	414	2.61	2.32	2022_09_22_17_36_36	0.40756103523478832	-0.028168164599355627	-0.0017037786011351442	-0.00025000608723940373	-0.025027474034491952	0.38469720442388172	0.0017621606785026703	-0.0056321927563938237	-0.0015896978363995368	0.0010166247352693353	0.38855117052034022	0.018652737417499742	-0.00066966071550368037	0.0056100002644470489	-0.015926177714518066	0.3967635634322208	1.862503578284445	0.06737728580547285	-1.5409428860245484	-0.0011646595578237108	0.046340364149966735	1.4121799701564706	-0.00099174642853960262	-0.067257224441825234	-0.0040204978416010749	-0.044028085555069346	0.014455346135842487	0.046350975292112719	-0.0014724035649281611	0	0	0	0	0	0	0	0	0	0	0	0.061531668501511851	-1.539079880113627	0.041430250472059608	-0.61605911418851333	0.97350710477917179
287	413	2.61	2.32	2022_09_22_17_36_39	0.4140029281171313	-0.028381242583210543	-0.0018800232132561222	-0.00020308790676244485	-0.02504828712735626	0.39161744497740658	0.0017578455188026086	-0.0055643903855025151	-0.0016002227116529275	0.0011088036219978252	0.39496510225790826	0.019153291364759073	-0.00068782953979980429	0.0059413359705635313	-0.017512970188004191	0.40223959376129403	1.8305592057737243	0.066560312304696084	-1.5393410834174608	-0.0010953502154222015	0.048236862365320217	1.4174570267892965	-0.00084794485626939	-0.066428641889045	-0.0041845801313504663	-0.045986204500232705	0.014562413485189293	0.048244314704741324	-0.0014158587280963856	0	0	0	0	0	0	0	0	0	0	0	0.060626021941748216	-1.5388969200330249	0.044669585718637238	-0.621863571223114	0.97158634986149384
288	412	2.61	2.32	2022_09_22_17_36_43	0.41951975388511537	-0.02870610586817102	-0.0017743551234273398	-0.00023570192139009722	-0.024795296177227533	0.39649465115135285	0.0017827888460983233	-0.0058447724832502348	-0.0016980147386838852	0.00116370157785792	0.40011178954668764	0.019664413113006728	-0.00058325939049651461	0.0060630322585822505	-0.016985459787228038	0.40570393823455825	1.8069590690169251	0.0657967309415054	-1.53945288249609	-0.0010117410249122578	0.047860163627400067	1.4122893081817973	-0.0008149232784724421	-0.065667494340650265	-0.0041218915087030787	-0.045475314122689549	0.014919486180301938	0.047867101044363494	-0.0012885926267868033	0	0	0	0	0	0	0	0	0	0	0	0.0592424292064818	-1.5366090401832029	0.042989961448450638	-0.61396982872515693	0.96706754444192267
289	411	2.61	2.32	2022_09_22_17_36_46	0.421603826474356	-0.028797622894834892	-0.0017414504732596451	-8.1333363529638672E-05	-0.0242437834803147	0.39953625477692961	0.001686312070177706	-0.0060360289802182283	-0.0015713142357328003	0.0010936564959590949	0.40230239660751593	0.0204574722665087	-0.00065570439661717043	0.0058316943184311262	-0.018070804818160927	0.40925453496847292	1.7934134456062636	0.064813021091682022	-1.5406278547758323	-0.000926486314248263	0.049697712189543379	1.42027061293192	-0.00075876330088994076	-0.06469507946041779	-0.0039082472594561355	-0.047462569659451836	0.014736589774991041	0.049703504087956075	-0.0011541082341596394	0	0	0	0	0	0	0	0	0	0	0	0.057624360707307795	-1.5384350507383309	0.045038697440619994	-0.62931689707260752	0.97070877745784823
290	410	2.61	2.32	2022_09_22_17_36_51	0.42059480696154178	-0.027856057976261988	-0.0017325376730933011	-0.00013356993739673458	-0.02422946353476628	0.39950509320230082	0.0016252235989830811	-0.0059706549154373064	-0.0015673735955873303	0.0012060719581828234	0.40113236958672094	0.020555930706256543	-0.00067579528648257082	0.0057540507915536492	-0.019259595529957887	0.4073434532013257	1.7982967295614496	0.063725126971054508	-1.5401425806007922	-0.001011151990741809	0.051350408617277396	1.4266600838196601	-0.00053025861888189758	-0.06360540557106123	-0.0039043808238736237	-0.049231507534737075	0.014598737309044353	0.051353146343376614	-0.0012571234315095924	0	0	0	0	0	0	0	0	0	0	0	0.05772802213313729	-1.5384969576514782	0.047791303634561751	-0.64023747968310063	0.96849377704887418
291	409	2.61	2.32	2022_09_22_17_36_57	0.42400212969738232	-0.028013819981699436	-0.0016614621487523458	-0.00019906022451206178	-0.024338158486375976	0.40307542422160758	0.0014890665631094634	-0.0060664325365746424	-0.0015815553424300135	0.0010886691720511531	0.40507128547063903	0.020871006207179306	-0.00065220718882605356	0.0062324601668650274	-0.0200012392859096	0.40929991756695649	1.7824608737927137	0.063504630244984234	-1.5407427458014993	-0.0010453622194846871	0.052420470061506755	1.4236768177937249	-0.000513510755169602	-0.0633899477629571	-0.0038147850741209587	-0.050167601445944857	0.015202547373060787	0.052422985176017976	-0.0012475430913593806	0	0	0	0	0	0	0	0	0	0	0	0.057522095728849226	-1.5383506755345124	0.049409601906017724	-0.6343641123136351	0.96532514555783233
292	408	2.61	2.32	2022_09_22_17_37_02	0.43207797483602622	-0.0286491485295428	-0.0017360530454871594	-0.00016509296955570348	-0.024817950551675051	0.41078855584208596	0.0018051219320885008	-0.0061189506645298736	-0.0015582949940611565	0.0010403820322511515	0.41341471871704655	0.022014407851918751	-0.00079635738079808938	0.0063060256927706792	-0.021538088141854591	0.4177223515795751	1.7430682622226497	0.063641557735517565	-1.54104376422986	-0.0011533088449839943	0.054499129963430051	1.4307848722521048	-0.00093931816564867617	-0.06352891805776692	-0.0037847643800838831	-0.052376340183815248	0.015062342305235902	0.054507224157786249	-0.0012416836726548012	0	0	0	0	0	0	0	0	0	0	0	0.057551705457329329	-1.5394429726628722	0.051940309449382972	-0.64298600947622409	0.96677538756309189
293	407	2.61	2.32	2022_09_22_17_37_08	0.43084392525268317	-0.028834830408558398	-0.0018113438042697907	-0.00030064475815269446	-0.024027490268926963	0.40897259941958497	0.0017357672013111106	-0.0061072783889865676	-0.0015836957349126548	0.0011718772910474743	0.41189132468997136	0.0220909047659532	-0.0005842294643846139	0.0064871532081101062	-0.021749318540274405	0.41706526407557415	1.7492808733096108	0.063156255219810581	-1.5396936167381738	-0.0010660956971631293	0.055037777325259662	1.4296838640617715	-0.00070440529290972118	-0.06303410260062306	-0.0039261282103334582	-0.052860383199881733	0.015327648902115656	0.05504228483376708	-0.0010613853397298705	0	0	0	0	0	0	0	0	0	0	0	0.05588944031236677	-1.5378880144688227	0.052678397092512513	-0.64046405998430211	0.96801936764217333
294	406	2.61	2.32	2022_09_22_17_37_11	0.42889004249139306	-0.027992862088757654	-0.0017005946068512795	-0.00024397854078466176	-0.023910787776958327	0.40687105676847796	0.001660176556685953	-0.0061488536998995629	-0.001555980606214628	0.0011658289659731975	0.408864719254333	0.022473253322939649	-0.00063845638968660376	0.0064594422325420179	-0.021311101188902896	0.41542643589402234	1.7597239377526057	0.062305957461595111	-1.5404045535522926	-0.001064750622537752	0.055282174729419167	1.4295638061965519	-0.000630121445714234	-0.062190893868194208	-0.0037848454500948613	-0.053091413517019723	0.015408460454531023	0.055285765761635068	-0.0011269266984339982	0	0	0	0	0	0	0	0	0	0	0	0.055868309321944622	-1.5383049295128439	0.0519213033227116	-0.638247944020938	0.96860825558187
295	405	2.61	2.32	2022_09_22_17_37_14	0.43267950764058916	-0.029182418107819567	-0.0014983396807729237	-0.00034091829517945494	-0.024527039891423907	0.40961122759482149	0.0016032359887381577	-0.0061433939515097361	-0.0015846452548502596	0.0012577354016447113	0.413633071544091	0.022855842799876864	-0.00082653423175043739	0.0065026643005418362	-0.019878779478020393	0.41992664562452625	1.7409894393911216	0.063959920259679989	-1.5431578105928192	-0.0013950963814949096	0.053486149724728094	1.4255933982119013	-0.00047037126925179797	-0.063862228761454518	-0.0035337143693675304	-0.051246563801727527	0.015315283572023757	0.053488217969072112	-0.001115765198544323	0	0	0	0	0	0	0	0	0	0	0	0.056804578451502621	-1.5385371163630837	0.048339053224507524	-0.62732594246422468	0.97052584698174282
296	404	2.61	2.32	2022_09_22_17_37_18	0.42399719592965607	-0.027741680461324518	-0.0014850789630584515	-0.00034136069709823073	-0.023482376553276407	0.4017727782143431	0.0019418594184443347	-0.0063976733480295058	-0.0015980586426558655	0.0013172690666499998	0.40460636819685625	0.02379146923835786	-0.000713490380709207	0.006391426366891593	-0.020809884452119502	0.4100827158669908	1.7833804765931696	0.0622228485625567	-1.5418550344441708	-0.0013039700301412461	0.056968559509805457	1.429849885042279	-0.00081602506665537388	-0.062118642144644104	-0.0035996084987828057	-0.054720045093738512	0.015847190210301308	0.056974403634717015	-0.0010872922733103365	0	0	0	0	0	0	0	0	0	0	0	0.055511429633970204	-1.5368219449629625	0.0513429848622714	-0.63640367562164579	0.96718261300724784
297	403	2.61	2.32	2022_09_22_17_37_21	0.43108541725869248	-0.028333349630942903	-0.0015236410684640461	-0.00034863332826796614	-0.023365526186484954	0.40880126098063119	0.0016705261556360334	-0.0065192769991080229	-0.001611153838054396	0.0012022155004897432	0.41276636969510311	0.02610114789253196	-0.00082772697578700381	0.0063756289897878345	-0.023047388072749239	0.41655269932825006	1.7483193483265995	0.061746462494598496	-1.5415707641150898	-0.0014365618619156645	0.061264191296039251	1.4411957558386896	-0.00060630974699498992	-0.061641013076386086	-0.003607095440054043	-0.059217663474844529	0.015702530615724183	0.061267191437726222	-0.00097554799544570915	0	0	0	0	0	0	0	0	0	0	0	0.054330319191873935	-1.5363736570692954	0.055471564916362515	-0.65045707002206687	0.9662880780731179
298	402	2.61	2.32	2022_09_22_17_37_27	0.44141067999105543	-0.029253637569130783	-0.0017139934665440998	-0.00036527353547664929	-0.023628168260902062	0.41950697512577934	0.0017910573056852429	-0.0067728907443514591	-0.0015951272544241634	0.0011355397194483985	0.4240300550846966	0.027359236169772837	-0.00086605073875135549	0.0066152712775430778	-0.0247884414409643	0.4253645569335352	1.6994854475202723	0.061621745350161558	-1.5406263142097885	-0.00146924545989254	0.063373432471110935	1.443785633919811	-0.00080179753808107246	-0.061509599501954206	-0.0037160017639060391	-0.061339758949060616	0.015925637043509272	0.0633785044195785	-0.0009006182489714041	0	0	0	0	0	0	0	0	0	0	0	0.053650605423971605	-1.5370926863761587	0.058122669367999605	-0.65500243360128874	0.96364808604575358
299	401	2.61	2.32	2022_09_22_17_37_32	0.43058142877218336	-0.027848183075100074	-0.0016085124723455835	-0.000337208821523259	-0.023894622140827798	0.40802932783401841	0.0019148920476150851	-0.0066530248382971778	-0.0015391189444607818	0.0010101973242309192	0.41304811997958751	0.027306104915154103	-0.00089537236505755674	0.0067067346614061293	-0.023467284566900802	0.41638525173784391	1.74960176679813	0.061894472929817208	-1.5415600995340237	-0.0014821057530838501	0.063294394571433682	1.4406665893454653	-0.0011458059165055288	-0.06178869360743719	-0.0036170597929984965	-0.061162844414135664	0.016287628659094833	0.0633047648709213	-0.0011273040011148909	0	0	0	0	0	0	0	0	0	0	0	0.055608855127424535	-1.5386343697178848	0.056683442986780359	-0.64621295236538534	0.967030215225909
300	400	2.61	2.32	2022_09_22_17_37_35	0.42249877251247958	-0.026961904440785833	-0.0014659756953079163	-0.000339216364919553	-0.0223664747639804	0.40063063853021569	0.0016553358881434117	-0.0063443414382098589	-0.0014335447746637931	0.0010924313556011347	0.40402765981567623	0.027059970016162723	-0.00082387334655100873	0.0065164123808928156	-0.02313635543975219	0.4084056997882608	1.7887989987553246	0.060104844498246747	-1.5424707056404294	-0.0014292502341102138	0.063763708759171492	1.4441755112127999	-0.00075147342578318769	-0.06000842115082	-0.0034031930806582948	-0.061729986947049023	0.015975583439787139	0.063768136769346659	-0.00094450250706375725	0	0	0	0	0	0	0	0	0	0	0	0.053047179213841139	-1.5387933708793358	0.056891350651942604	-0.6481279590625485	0.96664351794346925
301	700	2.71	2.32	2022_09_22_17_37_53	0.32557267954681879	-0.0035826547271404739	-0.0015344463750396231	-0.00031219419846046216	-0.0076042287689685063	0.26769606151752762	0.00012337802413343489	0.0028502001019890455	-0.0003444130776352968	-0.00059016059398688632	0.26882166451346778	-0.0091683598778757244	0.0018813404280604931	0.004708149839085695	0.0036280581206329533	0.27815749335029416	2.5166970619672915	0.01918969326687545	-1.4889784866826639	0.0027036650541162493	0.023647408912303557	0.072900784045651729	-0.0011162929199389781	-0.018933348323838611	-0.003126123625988372	0.023396504405232148	0.0034356265631826739	0.023673741954933943	-0.00037812403242655957	0	0	0	0	0	0	0	0	0	0	0	0.023380415136086418	-1.5481656387491545	0.018256632466325973	0.32827483189908391	0.8543637437191467
302	699	2.71	2.32	2022_09_22_17_37_56	0.32160983994476156	-0.0046373760546256412	-0.0011839090609157617	-0.0011413395683652324	-0.00815921517430668	0.26393727017308682	0.00026341601880025165	0.0033060320827712655	-0.00059632019706120753	-0.00066855328436017138	0.2668331737341687	-0.0075178235129984413	0.00087297166423070413	-0.00517791821209166	0.0059462574589871729	0.27231307281467537	2.5439920827468505	0.022161445002934165	-1.502686759943521	-0.00055160214298787631	0.029532424915232908	-0.28168242388780163	-0.0018015946630321944	-0.021956152707112771	-0.0030094854909137351	0.024968571305016923	-0.015771321072128197	0.029587326082357215	-0.00040382890335057247	0	0	0	0	0	0	0	0	0	0	0	0.025437584027933152	-1.5343184408431241	0.024516415099512964	1.143617345222953	0.84671872247891045
303	698	2.71	2.32	2022_09_22_17_37_59	0.32081106065041093	-0.0056250011935200066	-0.0013887616694727208	-0.0009362270173910338	-0.0097995133970126876	0.26501605805787753	7.7908997819234858E-05	0.0042256454771255154	-0.0011085200368767026	0.0004316878807545299	0.26687502681513847	-0.006934845101346742	0.001373624721268987	-0.001197757971527549	0.0059612490436035418	0.27135365258129568	2.54509313816547	0.026766110334048063	-1.4919695949538938	0.000767973956182569	0.026000206640073589	-0.19884628011303254	0.00074703199922232315	-0.026434168035631495	-0.0042023115874994989	0.023971075128514333	-0.010069672413224193	0.026010936202574272	-0.00060169717057491443	0	0	0	0	0	0	0	0	0	0	0	0.030740872584879311	-1.5144757873833576	0.018953173453421956	0.88454009252824961	0.8458363375351039
304	697	2.71	2.32	2022_09_22_17_38_02	0.31997818054720856	-0.0067644250476313018	-0.0014106504694957824	-0.00044345844145124967	-0.010500485328837354	0.26650395484492617	0.00044555405459919081	0.0012595595456456584	-0.0019230971946891835	0.0017283579135824957	0.26814013340781495	-0.0061838026171820723	0.0010700246990743439	-0.0034852090893712937	0.010137348402689459	0.27130933691169506	2.5412777291263726	0.030050962869089429	-1.4773091715165547	0.0010074891140644522	0.031534770753394489	-0.14230489034931038	0.0023744921127027687	-0.029527209673457941	-0.0055860771798323279	0.030266167689547818	-0.0088544260038308613	0.031624041159574026	-0.00067903851031914824	0	0	0	0	0	0	0	0	0	0	0	0.033362069892755919	-1.4802282009729466	0.033501426543540928	0.95096806142919932	0.84789949254576424
305	696	2.71	2.32	2022_09_22_17_38_08	0.32107582682534991	-0.0087941465554829488	-0.0018035980278987812	-0.00047749210759576508	-0.012340245567232198	0.26866659968185869	0.00078263182762034757	0.0030924358181878336	-0.0017159190747790122	0.0014732951510773842	0.27017441632578842	-0.0092855720190470666	0.001972463966984507	-0.0054941417397775258	0.00955946344368549	0.27487644603873529	2.5251771891173167	0.036428951639378128	-1.4904517010667071	0.0023888668942185064	0.038037117844644107	-0.2141422086578986	0.001231563472108311	-0.035959646146574875	-0.00582858186502284	0.034601589689992621	-0.015797225226372502	0.03805705036538138	-0.00088162859818267448	0	0	0	0	0	0	0	0	0	0	0	0.038803837572814623	-1.5017139705062927	0.0343402692554571	1.0462150665914518	0.85611068499484111
306	695	2.71	2.32	2022_09_22_17_38_13	0.32096268590168908	-0.010904223802687168	-0.002550641281341093	-0.00085785782898351579	-0.014008982444601876	0.26956578510993157	8.9697938766084812E-05	0.001942568963985849	-0.0030668074310190546	0.0011710917671906059	0.271096012578408	-0.011038856772674527	0.00099130548644439567	-0.003131095170098898	0.0089984935850072247	0.27738615560403118	2.51772257746356	0.043358014845600833	-1.4614290576484263	0.00015268699048580988	0.037691531013530448	-0.1238827525086029	0.0019500600197835645	-0.042324916015579084	-0.0094084502244269567	0.03654053814561966	-0.0092434074979112768	0.037741942772261811	-0.0010739311474829668	0	0	0	0	0	0	0	0	0	0	0	0.044680404240882363	-1.4630376899662618	0.029684689817300044	0.95282528588133353	0.8642317870214814
307	694	2.71	2.32	2022_09_22_17_38_16	0.32328137002571811	-0.013444609002618062	-0.0034736585860012637	0.00034115065945958863	-0.017044663713314794	0.27304606979569263	0.0011759120314396097	0.0026855636034116533	-0.00306144926546445	0.0014637788288794371	0.27234365114749459	-0.00874800640245552	0.00082162894393599808	-0.0019239767352412674	0.0097950059491130788	0.27910695962253274	2.5028709916212373	0.052415777177391008	-1.466292564191451	0.001942546095514548	0.034675966085725915	-0.12252382324673207	0.00061477822062640177	-0.051275069612027956	-0.010875703811321417	0.033640048192367461	-0.0084124777321315236	0.034681415430154669	-0.0015192445800534654	0	0	0	0	0	0	0	0	0	0	0	0.053567639605035654	-1.4819371248359781	0.030877670168988992	0.88237565844838284	0.86335615195001447
308	693	2.71	2.32	2022_09_22_17_38_22	0.32469782527861424	-0.017061036773000367	-0.0035585136515826317	0.00085150045742116913	-0.020307977810147919	0.27570655461077187	0.00020817772826516506	0.00082172197134006771	-0.0044342285439153556	0.0019711149575619325	0.27329785555485114	-0.0092690695340615723	0.00053790549636870176	-0.0019485444234193063	0.01206450388031405	0.27874635967154132	2.4952480751787487	0.063836966696697722	-1.4658489513689361	0.0022913437093255405	0.038964129941742705	-0.065605798805229917	0.0031793903501492748	-0.062435927183309946	-0.013300876429608428	0.03862919823737318	-0.0050978883525176662	0.039093630492902966	-0.0020836032310117825	0	0	0	0	0	0	0	0	0	0	0	0.064017817734249388	-1.4633087922701389	0.037637597613429136	0.865462033597555	0.85847929357813457
309	692	2.71	2.32	2022_09_22_17_38_27	0.32796065953341	-0.021359284845393	-0.0044576493680441222	0.00047738271036323443	-0.024074839102296821	0.28149284049324191	0.0012665675100100953	-0.00079247734924429742	-0.0051616242252496359	0.0038481469488557641	0.277217491756795	-0.013325506144448517	0.00048176554475820593	-0.0010742771301888809	0.010983198085798491	0.28093323443805923	2.4695587247987736	0.076381428321549524	-1.467906792437033	0.0014461975164642834	0.043529255289692224	-0.0077708202695337516	0.0045469732010987047	-0.074769940173279661	-0.015607006084582268	0.043523998310963083	-0.00067648880440184813	0.0437660945409424	-0.002735954595183119	0	0	0	0	0	0	0	0	0	0	0	0.075075914266011817	-1.4651954498150714	0.033649191580408785	0.834148572415806	0.856606505297749
310	691	2.71	2.32	2022_09_22_17_38_31	0.32997436532357133	-0.025832394545961316	-0.0051085474570756063	0.00027090477921615496	-0.028066922440768461	0.28453742722670877	0.00061303123188261239	0.001527840881188122	-0.0054902285902973082	0.00376603525126626	0.27814494544608931	-0.011835321910643995	0.00036637912680549895	-0.00072297200365764656	0.0081162692382213773	0.28650689380351879	2.45104107235782	0.089701795971340259	-1.4745339045200292	0.0010417192360848565	0.03557568002997117	-0.056975670027011108	0.0056348237074251191	-0.088044489468845216	-0.017163335184466881	0.0353449563882457	-0.0040451288617173843	0.036019165007099341	-0.0034924825679108688	0	0	0	0	0	0	0	0	0	0	0	0.086669942170329861	-1.4742099012382548	0.024694056630811048	0.829819365311456	0.86827015644858185
311	690	2.71	2.32	2022_09_22_17_38_34	0.33248771776844416	-0.030125931714621031	-0.0051002820771691619	0.00059708241871307688	-0.032613868812496061	0.28820890064717924	0.0017788668141885428	0.00047796347241458995	-0.0061433882441818384	0.0041940498271414509	0.2798182978547355	-0.011150545422786878	-0.00033196178186452389	-0.0010348468222151212	0.011586512004238417	0.28575686587088139	2.4402642920934281	0.10309788859971046	-1.4832215731463476	0.00041142913956366346	0.040288066544179831	-0.036164551369057732	0.0041954122179887823	-0.10152054219146413	-0.0179653596365188	0.040182728986980831	-0.002911459604238535	0.040505922894647294	-0.0046736021041462929	0	0	0	0	0	0	0	0	0	0	0	0.099815513345858808	-1.4777034682867012	0.034986657088023836	0.82993737480459551	0.85945089276919473
312	689	2.71	2.32	2022_09_22_17_38_37	0.33488273399450408	-0.034493492374203176	-0.00547491280207823	-0.00016407399637907429	-0.036536937513754815	0.293785656120115	0.0041224548895610995	0.0010460295082609316	-0.0069158394288066092	0.0053473006434916533	0.280705105732731	-0.012843074378097331	-0.0013345629428817959	0.003549469241593016	0.010057021937060918	0.28575231940206641	2.4269493743637236	0.11513348414620639	-1.4862782011131988	-0.0019827279532078444	0.040565633966241167	0.048561695207147593	0.0022030094348315455	-0.11349252786412711	-0.01936918404722017	0.040374457458453056	0.003933680721490149	0.040625409655202442	-0.0057529584052287306	0	0	0	0	0	0	0	0	0	0	0	0.11104097338271245	-1.4772611664794384	0.031846996454977142	0.61575485855814149	0.85329069072505848
313	688	2.71	2.32	2022_09_22_17_38_41	0.33782456608778433	-0.039124872088553794	-0.006055054418387466	0.00056161241777470965	-0.040835856352475094	0.29821945366693348	0.0031448475519632747	-0.00085944356076428472	-0.007805552738922362	0.0058576376039407912	0.284037048838161	-0.011085852259670296	-0.000984981682079822	0.00095077171347241461	0.0081717843561922351	0.28976587314183316	2.4040002201484558	0.128237454095858	-1.486466479538674	-0.00067832727894310619	0.03361989970791375	0.040455654472178131	0.0045379737150009142	-0.12641784638786854	-0.021526094574737871	0.033509911043557432	0.0027172630021855462	0.033924782413572212	-0.0069913297343577171	0	0	0	0	0	0	0	0	0	0	0	0.12306730425621973	-1.476363118007572	0.024352606367361654	0.72748449228848611	0.85774068031078876
314	687	2.71	2.32	2022_09_22_17_38_44	0.34000869159741981	-0.043486742738252634	-0.0062494157634738054	0.0007213405573481056	-0.044890308888132113	0.30116158206551097	0.0032339504550782396	-0.00029134690214631409	-0.0075645095874935777	0.0039427508178025488	0.28645950896784717	-0.0075540529904999142	-0.0016732036816231879	2.1635956489415915E-05	0.0051433446242558148	0.28853352968718632	2.3956673683737466	0.14043780198628103	-1.4941233533010589	-0.0015801909117238156	0.022040000578239058	0.003354213014757326	0.0010800131331688547	-0.138789839090113	-0.021451265512282131	0.022039504647248589	0.00014785260459579153	0.022066446335026291	-0.0081640202036716951	0	0	0	0	0	0	0	0	0	0	0	0.13388833878993092	-1.4873250276517038	0.015127231326703471	0.7832948794011162	0.84860633512515737
315	686	2.71	2.32	2022_09_22_17_38_47	0.34350444469595931	-0.0473689207424579	-0.0066804641198645364	-0.00019033259999475969	-0.048573078620331146	0.30597894691323013	0.0015588192151561721	-0.00057101640648268229	-0.0083308434385154749	0.0058486359061328029	0.2867310791456128	-0.0067077437110880881	-0.0013887536875652889	0.0023542724841299286	0.00779223972129338	0.29154678659830247	2.3783289363801572	0.15066052037618133	-1.493678964604519	-0.0022415740985414004	0.025469103279322881	0.091912850437476212	0.0071433664431342836	-0.1488720873093366	-0.023145064704662467	0.025039989158522607	0.0046555520396496346	0.02645189796581169	-0.009381751330064891	0	0	0	0	0	0	0	0	0	0	0	0.14346923099391906	-1.4858668911892439	0.023697285148420712	0.63869309352823378	0.84874239940724694
316	685	2.71	2.32	2022_09_22_17_38_51	0.34552439452784889	-0.050799516372137463	-0.0072674807875756165	0.00063273870027880628	-0.052160829242902135	0.30867765859318363	0.0033059955932045661	-0.0018917146670322633	-0.0083553581089353922	0.0048876872628230835	0.2902820971974085	-0.003163346601314572	-0.0017615391451935357	0.0013870714773870825	0.0032652892765912059	0.29475235862811211	2.3611879847720112	0.16052882740264338	-1.4964517191926252	-0.0018324673034763323	0.012051058181376731	0.2189756915996639	0.0025428545902814606	-0.15875756992790266	-0.023781051655777742	0.010913707639962378	0.005110674010378069	0.012316416392694856	-0.01070897704014045	0	0	0	0	0	0	0	0	0	0	0	0.15288584856849824	-1.4913787345221603	0.010267543524101737	0.58455058302256913	0.85305802801820807
317	684	2.71	2.32	2022_09_22_17_38_54	0.34763192441886281	-0.053696992387955757	-0.0068727855106837247	-0.00068025458376411586	-0.055249486365595284	0.31299341310019391	0.0035349946002038984	-0.0015206904472823536	-0.0093038685018369122	0.00536913978572045	0.28906771085288946	-0.003040295535288133	-0.0023021656928698935	0.0013950628488753976	0.0052072467167218967	0.29244938206232307	2.3584718819969286	0.16825270526314642	-1.4977494481406442	-0.004659273363939476	0.014848837356920223	0.15600982941304639	0.0027598818319855859	-0.16646035535873288	-0.024493324033531903	0.014131868872142375	0.0045583169078995574	0.015103142672265056	-0.012147376733029892	0	0	0	0	0	0	0	0	0	0	0	0.1611686949953865	-1.4873802586581939	0.015507444936035827	0.65451770454832336	0.84126158019350916
318	683	2.71	2.32	2022_09_22_17_38_57	0.3486863247521601	-0.0562238661157253	-0.00751521334143808	-0.00032025495551456782	-0.0577446620898487	0.31377624093165513	0.0047477358065743536	-0.0039428751162549069	-0.00859433222064473	0.00509878000078424	0.28869554101753603	0.0013709700587608137	-0.0023448269476885478	0.0025556543554949131	0.0021467105794017224	0.2980516923690405	2.3481936149561169	0.17546619429160462	-1.5016713237682864	-0.0042860619615743122	0.010514310684732579	0.72761281446235759	0.00043179915936625724	-0.17379201508382314	-0.024181001473953322	0.0012124429951707364	0.010444171157087722	0.010523173460943759	-0.013020776116553978	0	0	0	0	0	0	0	0	0	0	0	0.16743048559062496	-1.4969219333185675	0.009571996354436842	0.34932542965953167	0.85478457631193372
319	682	2.71	2.32	2022_09_22_17_39_03	0.3513492345458627	-0.059383199093390286	-0.0070441831585659233	0.001142833995517644	-0.059898284883338558	0.31750598929315349	0.0039002029033626644	-0.0048660004089357226	-0.008541604702722444	0.0066764589774409621	0.28995469379339023	-0.0022303753552118657	-0.0031430416444058972	0.0053598245067009633	0.00055896081521813155	0.29818596236492462	2.3370820355807482	0.18177519761488839	-1.5071123878262476	-0.00306837564450769	0.0167749477911255	0.64824320020060355	0.0044369406654476582	-0.18030275878401458	-0.023089773554653435	0.00454404362183724	0.016147772012194951	0.017351810161008834	-0.013563493467306743	0	0	0	0	0	0	0	0	0	0	0	0.17220542428459415	-1.4999729100068207	0.015337707820395804	0.051955763853755318	0.84868823679193606
320	681	2.71	2.32	2022_09_22_17_39_08	0.35288708150617293	-0.06087105643130479	-0.00816508435825104	0.0012442026016711823	-0.061555593336848291	0.31978375230847089	0.0047631418050619193	-0.00333278509122071	-0.0088071804842612782	0.00616682080737889	0.29369492555597104	-0.00062054345148715342	-0.0028605236644664383	0.0052017922302255316	-0.0029753735302975523	0.29900440373945125	2.324343706022026	0.18574632412416722	-1.5033424916042704	-0.0023021589053643134	0.014016851574268019	0.93592877420539466	0.0022691117267121547	-0.18405858726513191	-0.024982661579663751	-0.0041564711555955557	0.013386406373174318	0.014199330832238625	-0.014269506810614788	0	0	0	0	0	0	0	0	0	0	0	0.17621062533783596	-1.4997401455914385	0.016981691724745358	-0.25978464975837656	0.84730901018891758
321	680	2.71	2.32	2022_09_22_17_39_14	0.3538559593826418	-0.062679366761092786	-0.0072858959888267242	0.0022623499196028395	-0.06323303809138936	0.32120778297925251	0.0058749682303800678	-0.0049188917303883174	-0.0087012397866381153	0.0054516997427481355	0.29430668174256874	0.0030773943669695335	-0.0033037762291687682	0.0048701362539946506	-0.0050853554374798117	0.296293116225866	2.324948251477684	0.19018680524298071	-1.5095157703383728	-0.0016797083456830471	0.020779369548004196	1.1567100232790466	-0.00087680648835954719	-0.18876017286924621	-0.023251194096298861	-0.014051490171622796	0.015308096640971148	0.020797860188744261	-0.014977062243012389	0	0	0	0	0	0	0	0	0	0	0	0.18038102768224792	-1.502422773600516	0.019898606373892989	-0.40350646683004043	0.83732690765699314
322	679	2.71	2.32	2022_09_22_17_39_17	0.35380559331212647	-0.0630908473709165	-0.00825291756014138	0.0027649977777285204	-0.063812191780844449	0.32093203999174813	0.0060563859633484462	-0.0075549980368538015	-0.0083963254657124162	0.0056684919296374984	0.29287305795479018	0.0064749289571095544	-0.003738666438521577	0.0071854900267435892	-0.0048612646980395833	0.30000859704216926	2.3217497648926617	0.19193634065927936	-1.5074622609748325	-0.0015260535465920978	0.030266359375821745	1.13419479919813	-0.00067097515210336363	-0.19039860677066478	-0.024247255627486933	-0.019442354294074246	0.023195848106290176	0.030273795888872822	-0.015254384640282148	0	0	0	0	0	0	0	0	0	0	0	0.18191405509619726	-1.5053827485884961	0.024520342603709264	-0.29740311705731481	0.84794758113816016
323	678	2.71	2.32	2022_09_22_17_39_20	0.35218311086835741	-0.062803144850995474	-0.0070247672431325977	0.0029007323214215587	-0.063037728987535013	0.31995127495041004	0.00446356752581226	-0.0081249987925453	-0.0076106340742341638	0.005902974407154345	0.29170678753390561	0.0068362943412339418	-0.0041160884302913351	0.007754410654181719	-0.0056398029400179742	0.29785557348142871	2.3308151174721976	0.19076632812718192	-1.51464550599609	-0.0019341791053578616	0.033024856387937611	1.1392360789355507	0.002281591283320737	-0.18956465194003425	-0.021378369488371012	-0.021468450260760337	0.025094756082599465	0.033103576819250649	-0.014874230637437714	0	0	0	0	0	0	0	0	0	0	0	0.18029112209295681	-1.5107213801022716	0.027225735375305132	-0.31440790845266725	0.84574065106933594
324	677	2.71	2.32	2022_09_22_17_39_24	0.35060505867825165	-0.0616263133886438	-0.0064973640499935538	0.0036925302651000884	-0.062462701716138776	0.31889436936633908	0.00443982270338068	-0.00825962563576872	-0.0059055276482903492	0.0051594235483873553	0.28881312912915819	0.0076603107010775042	-0.0049526980568816784	0.0091585261738102927	-0.0070215946100465132	0.29380057078959659	2.3459245707808671	0.18854546411917161	-1.5227990231954782	-0.0018040128697924028	0.03760412996662111	1.1583265351909822	0.001274358921234277	-0.18767741112647896	-0.018071563097209611	-0.025518213112965996	0.027620488592126353	0.03762571701917003	-0.014862846801999218	0	0	0	0	0	0	0	0	0	0	0	0.178951352061608	-1.5236639959435849	0.032915738074964777	-0.327043352228914	0.83798155080020043
325	676	2.71	2.32	2022_09_22_17_39_27	0.34749422438751387	-0.059647660939141096	-0.004791051400416654	0.0041658725085259186	-0.060478623946004333	0.31550526174636395	0.0052521333901374	-0.010975634541296813	-0.0048961406442615306	0.0040567417578767379	0.28637075887527752	0.0092799087673511773	-0.0054775753288788453	0.0094593539628857626	-0.00814649849869622	0.29406840608867651	2.3583612630074766	0.18397352413541923	-1.5329538063987991	-0.002271296464005707	0.044586813915712509	1.15976645445812	-0.0020050314598389473	-0.18344685470729372	-0.013910754142272592	-0.030350858970735431	0.032662047316310464	0.04463187343490433	-0.014180462886640875	0	0	0	0	0	0	0	0	0	0	0	0.17461149953810418	-1.5304061375234512	0.035925149859834013	-0.35548332792760562	0.84625408265992164
326	675	2.71	2.32	2022_09_22_17_39_30	0.344191078578571	-0.056795757537297965	-0.0035596113674816353	0.0049674106817651966	-0.05866134896318579	0.31208548923178986	0.0052389825121928624	-0.0099218474979323214	-0.0033283626017395415	0.0036091553910222165	0.28358488344047611	0.00913361618913256	-0.0052020147543882884	0.010459254246310973	-0.0066541737584013957	0.29098481911299506	2.3777711142285609	0.17831620253799146	-1.5437733680131822	-0.0002259083219794079	0.04302458440641925	1.1363976788317198	-0.0027970820208219884	-0.17805583856839383	-0.0096325717893026627	-0.027782924979449362	0.032851543996156155	0.043115409439970533	-0.013803759570947947	0	0	0	0	0	0	0	0	0	0	0	0.17070662216331584	-1.5424574127335649	0.036016427111806693	-0.283306240069621	0.84541650618805864
327	674	2.71	2.32	2022_09_22_17_39_34	0.34058174376392336	-0.054861549470001353	-0.00215247978895706	0.005066626674559511	-0.055441650503577855	0.30896131280173167	0.0032722195723368036	-0.009981711663463684	-0.00120469878920981	0.0025007891624159121	0.28237562601718474	0.0078469975906351429	-0.0053600118308126552	0.0093406598803611358	-0.0082218355191414818	0.29546373631787526	2.38143333514038	0.17185042753091756	-1.55787887112271	-0.00052502939245400917	0.041711780976546459	1.1531142291798227	-0.0011518183792314667	-0.17179308056879805	-0.0044392466975389485	-0.0279847534319844	0.030930991700661978	0.041727680954183381	-0.012179315988315825	0	0	0	0	0	0	0	0	0	0	0	0.162823576137634	-1.5599334716091127	0.036536701816180212	-0.36088940781328505	0.86752664148280956
328	673	2.71	2.32	2022_09_22_17_39_37	0.33716425763364466	-0.051765414239759576	-0.000773471787386387	0.0056697316624957335	-0.052881827296023955	0.30574124397066116	0.0027215634849939619	-0.010299847230910783	0.00025035577452064652	-0.00028495531643839	0.27886948605440931	0.0083513850108945277	-0.0055717903350289838	0.011036785025628644	-0.0078821791989188966	0.28985089418954679	2.4061253063655403	0.1646066482185399	-1.569822999571423	0.00030599327751366662	0.044936989898057375	1.1304550787147436	-0.00507851053100889	-0.1646063363331928	-0.00032043206137403947	-0.028608009824223145	0.034654218141450872	0.045223050873549858	-0.01146172960145545	0	0	0	0	0	0	0	0	0	0	0	0.15684467946640504	1.5684292196341858	0.0402249785391222	-0.31008758324485158	0.859672659919049
329	672	2.71	2.32	2022_09_22_17_39_40	0.33388971937375722	-0.048680195407851047	0.00070143250467770738	0.0054809740221779882	-0.049997790931883175	0.3025231092142458	0.0005812399025932188	-0.0086998904844055244	0.0024392847265978352	0.00077209073673874208	0.27810057922183112	0.0105361416366878	-0.0054054017299099977	0.010074736264479082	-0.0066803682423181533	0.28630757217612063	2.4226819620712039	0.15676162461693322	1.552980075209442	0.00036308489313602397	0.043290895196371235	1.1759643095318779	0.0004211009239756912	-0.1566621169661466	0.0055846271339890135	-0.030480423627369302	0.030741590433796769	0.043292943222785985	-0.01052911441045952	0	0	0	0	0	0	0	0	0	0	0	0.14992153513464473	1.5464217287594317	0.036204547526935284	-0.292758125052969	0.85749142774781584
330	671	2.71	2.32	2022_09_22_17_39_46	0.33093938363791975	-0.046078896299156749	0.0020455083539753791	0.0056859247603864545	-0.047833826410748126	0.30015223615029174	5.1225577901208223E-05	-0.0080870458979205879	0.003277967898443947	-0.00042265784440480357	0.27443490977786328	0.00919837488485192	-0.0053804701201451179	0.0071829335193326913	-0.0069016709014042164	0.283624510984406	2.4416251706049361	0.15050209997293484	1.5406991614267029	0.00043235019367282752	0.038063831087873826	1.2135524533871922	-0.00071202546786228746	-0.15022952083935121	0.0090539032821329371	-0.028754521254879567	0.024940584285234157	0.038070490111805425	-0.0099760457904671477	0	0	0	0	0	0	0	0	0	0	0	0.14487853036224327	1.5365856927018544	0.0301000889759803	-0.38271565472228691	0.85702858289818751
331	670	2.71	2.32	2022_09_22_17_39_49	0.32859766270467161	-0.043976656503931962	0.0033773675001641393	0.00525412829464499	-0.045778085092282782	0.29716503265786676	-0.0016218576454377221	-0.0068788112625989412	0.0046330823539621913	-0.0028683156651027322	0.27292347465452382	0.00995850208760144	-0.0038609986961105139	0.0043595454181713832	-0.0087735458317051655	0.28223950255899122	2.4546862545233723	0.14521327068549642	1.5256677076955918	0.00203335827868094	0.038215959671044457	1.321279982741616	-0.0020135672084567705	-0.14462219166453044	0.013088760878214386	-0.03355536690512291	0.018289257104690673	0.038268969498562	-0.0092624473480979377	0	0	0	0	0	0	0	0	0	0	0	0.14002515593324991	1.520364334535915	0.02981450361500549	-0.55481724439789548	0.85892121153842482
332	669	2.71	2.32	2022_09_22_17_39_52	0.32670959081684586	-0.042351821370052313	0.0040580299760267554	0.0047763391599979707	-0.044457343763155008	0.29447570511082521	-0.0019665477227835296	-0.0062434072177415577	0.0057731145135801075	-0.0028130385756774258	0.27053979169698472	0.0090199050325776749	-0.0032093668216804979	0.0042235693350690176	-0.010067477954848967	0.27843231727996981	2.4728056964056	0.1417645895740314	1.5134742662454301	0.0024561165795284985	0.038656825405357427	1.3389269950600227	-0.0012517753984137149	-0.14083398405343425	0.016216898369620529	-0.0345741414802396	0.01729100608191041	0.038677087430006425	-0.0089543488536064884	0	0	0	0	0	0	0	0	0	0	0	0.13721855361053004	1.5062289472802766	0.033416645738622061	-0.5867856393773333	0.852231844751872
333	668	2.71	2.32	2022_09_22_17_39_55	0.32476740110404434	-0.04075308042092677	0.0047891931162747023	0.0044834557710703715	-0.042780443390040716	0.29248413080991364	-0.001910238540736653	-0.0051164526811531413	0.0064745810746391743	-0.0036409187695579551	0.26811139694875946	0.01257255476639009	-0.0022385168479913406	0.0023562943293438288	-0.0098867369203166477	0.27870652054396017	2.482500715940076	0.13754726469473458	1.5026681084306564	0.0034512552365137451	0.042664410516004683	1.4257780473908948	-0.0028737087056955489	-0.13627240029363485	0.018683761484634832	-0.040882464035159619	0.012201477742144661	0.04276108191338663	-0.0084157139196111286	0	0	0	0	0	0	0	0	0	0	0	0.13322647281557448	1.4956940685383655	0.031295152985887163	-0.6684160541333366	0.85817270944220214
334	667	2.71	2.32	2022_09_22_17_39_58	0.32364917397193982	-0.039251525599247362	0.0051919107149185359	0.0036118192174120294	-0.041511645936567913	0.29143933170356062	-0.0038791514497879737	-0.0044982283764293347	0.006964879582649	-0.0049465324388656313	0.26520266242518437	0.010264862620040942	-0.0016246416590380607	0.0008570226143703308	-0.013538700068569755	0.274129193324074	2.49923739271036	0.13357924446852554	1.4958156024105822	0.0030616494990761225	0.044782514975650826	1.4741824408990552	-0.0015979676578007293	-0.132080062998114	0.019956740996373748	-0.043949091201269538	0.0085994784799360256	0.044811015924432776	-0.0081172663999134857	0	0	0	0	0	0	0	0	0	0	0	0.13005402949058381	1.4876798127678841	0.041915133826164332	-0.7537894923981574	0.8469948801656475
335	666	2.71	2.32	2022_09_22_17_40_02	0.32303394806029895	-0.038261595266788496	0.0056357533903234561	0.002351713962628696	-0.040225451506498311	0.29160031259737534	-0.0039322498680721312	-0.0030866672014469181	0.0066801429630562528	-0.0041058177107107536	0.26313690040190019	0.012281349658390698	4.6783950173877664E-05	-0.00010975119114145144	-0.014082121257134104	0.27218204177961092	2.5067001608437036	0.12998906414475014	1.4922089643475187	0.0037791100911463891	0.049370867265196586	1.5227806849141674	-9.0185172251117454E-05	-0.12838674880186818	0.0203469783828943	-0.049143392906884048	0.0047338639732546735	0.049370949635215176	-0.007591111030965908	0	0	0	0	0	0	0	0	0	0	0	0.1262293231446899	1.4885134690559587	0.043594640800591285	-0.78929491187319667	0.84258030282564667
336	665	2.71	2.32	2022_09_22_17_40_05	0.32132581858090109	-0.036619552397187456	0.0056054568670128677	0.001500677046759697	-0.039034953348383861	0.28924579255001404	-0.004278780114761559	-0.00012847023054607235	0.0063575039457323549	-0.0033184553934140671	0.26077611709839837	0.017215205152793032	0.00067473874836093033	-0.0014031256040687298	-0.014297722220554683	0.26979316123259128	2.5212683627550931	0.12612255638825409	1.4915933587915662	0.0035197205133117911	0.059405806661740661	-1.547667890340698	0.0018757753084370681	-0.12454350102285497	0.019895114548010455	-0.059342262741851712	-0.0027469469978776188	0.059435413670133171	-0.0073076079484958884	0	0	0	0	0	0	0	0	0	0	0	0.12308154630792452	1.4900716282829294	0.044709778041782708	-0.83430969827506851	0.83962490914705223
337	664	2.71	2.32	2022_09_22_17_40_09	0.32135272984747859	-0.035814453398605284	0.004815859051865214	-6.6115332009284094E-06	-0.03763385100822049	0.28915310473350153	-0.0047871892445898396	0.00046033572289763572	0.0048113301991199392	-0.0054887166341347285	0.25860275039719327	0.020231850200735549	0.0019679527721729682	-0.0050362579060055351	-0.017417512415648127	0.26980758716204	2.5242985260194013	0.12187393163701847	1.507073530958388	0.002787365708915422	0.07200063525764179	-1.4992413572952859	-0.001005858211197818	-0.12088550930106268	0.015490282556730219	-0.071264589884831253	-0.01026887072909078	0.072007660899691808	-0.0066116780632467327	0	0	0	0	0	0	0	0	0	0	0	0.11806390656516852	1.5072183091301428	0.056420908606184532	-0.9261343362452	0.83959948711217391
338	663	2.71	2.32	2022_09_22_17_40_14	0.32230383246658123	-0.034109041655841651	0.0045469447886274106	-0.0014643325038973226	-0.035902435049425849	0.28920386698452838	-0.0072322352459726321	0.0021759128065919416	0.0033475289921253569	-0.004365561582324793	0.25911535695080756	0.023207603418751405	0.0030698479318015432	-0.00530170720139841	-0.021190594059739842	0.26752554796173422	2.5241781698918331	0.11568232760328248	1.5180695537644704	0.0023042109340629131	0.085458435613584849	-1.489415360064998	0.00535091406057481	-0.11503970366506081	0.012176514294664433	-0.084328973535332558	-0.013848048237871242	0.08562579342000215	-0.005922725116027378	0	0	0	0	0	0	0	0	0	0	0	0.11187629449560775	1.5243109204996395	0.067773780281310453	-0.90797762381723357	0.83004147333393308
339	662	2.71	2.32	2022_09_22_17_40_17	0.323607785219013	-0.032271990160638753	0.0038767646788767053	-0.00360663419456705	-0.033784782579487582	0.29144156711020763	-0.0061469131712374664	0.0032599270919755254	0.001414039948135855	-0.0038072621982759604	0.25867940100860659	0.02780810029315773	0.0037760614389707658	-0.0067114216075281124	-0.023610134026622591	0.26455463972631627	2.5224772935412707	0.10823078374800363	1.535550558374936	-0.00028386091184114896	0.09984137094348175	-1.4796256602694828	0.0043779595483093353	-0.10796199262471933	0.00762303740035271	-0.098186183590947967	-0.018104494019954828	0.099937309758070608	-0.005103813617857029	0	0	0	0	0	0	0	0	0	0	0	0.1044918046895998	1.5498813614101332	0.075849537326881544	-0.92387556699412587	0.8175163015539616
340	661	2.71	2.32	2022_09_22_17_40_23	0.32574043167754241	-0.030004103861080978	0.0024719396025343933	-0.005921065803049538	-0.031850052859423425	0.29279512784692968	-0.0059817068508475936	0.0038170339951294346	-0.00095441155256769012	-0.0026041603169356812	0.25744826825186024	0.031254248517580595	0.00460959946730352	-0.00643445316142553	-0.029078674367531959	0.26620065247560942	2.5134083597922681	0.10059203105223222	1.5662551790869925	-0.0027889481697420584	0.11631640294082044	-1.4919377320352383	0.00613749327703707	-0.1005878822584948	0.0009135939822678958	-0.11487273073952978	-0.018269135872689548	0.11647821434421536	-0.00449007397485136	0	0	0	0	0	0	0	0	0	0	0	0.097821290799179686	-1.5558179209500769	0.091428830121294574	-0.89428236148012452	0.81721710475022424
341	660	2.71	2.32	2022_09_22_17_40_26	0.32875420066197591	-0.027392978941979593	0.0008884092963233574	-0.00816909778375083	-0.02999013091941883	0.29647843281275676	-0.0056742406302305775	0.0045223566061486911	-0.0033533357068037672	-0.0003478934138691868	0.25705227841627892	0.035516760393448074	0.0052578968300896652	-0.0064555961031318746	-0.03067887584079846	0.26407259109276177	2.5049880677231293	0.0925689244322432	-1.5383822898600013	-0.0055023758284291052	0.12782210838910252	-1.4955050952983517	0.0095931450883836641	-0.0923744738028253	-0.0059968625291474693	-0.12637565654217625	-0.019175109558210411	0.12818158926196169	-0.0040493171565470438	0	0	0	0	0	0	0	0	0	0	0	0.0917920577935402	-1.5151202682197642	0.095362212562874291	-0.889097668631233	0.803252370801736
342	659	2.71	2.32	2022_09_22_17_40_30	0.33213437859898365	-0.0246209485011179	-0.00035980012920992679	-0.010019589222073777	-0.026686963583356187	0.29913574732268844	-0.0026598759855717049	0.003183458166425273	-0.0059156055473087166	0.0002021349974893237	0.25839151363602147	0.042110921716240084	0.0055626753963760305	-0.0060049016010931293	-0.036887451204663142	0.26842079371868155	2.4806808492273742	0.082733579968712209	-1.4944680242435684	-0.0082406415684810625	0.14948957901438625	-1.5192522532410613	0.0052009753126435344	-0.081771437341533693	-0.01258083024044623	-0.14869595692620963	-0.01538332303818786	0.1495800266683395	-0.0031144885995584319	0	0	0	0	0	0	0	0	0	0	0	0.082300265015066015	-1.4617266750389679	0.11252380390752639	-0.86608529188191585	0.80816925622376068
343	658	2.71	2.32	2022_09_22_17_40_33	0.33453977348357161	-0.021145758079879194	-0.0019314770537082666	-0.011535864619884356	-0.023077811167979943	0.30200125526904731	-0.00089228022725712226	0.0036124820356494467	-0.0077834061503180155	0.0011428008941930491	0.26225861766912323	0.048841121501907121	0.0062628431731643272	-0.0043565448564924156	-0.042161104600644282	0.266325845847155	2.4644902509635083	0.072254200263102586	-1.4410072483896224	-0.009503681637406532	0.17064957964097316	-1.5330206237726776	0.0034773957274508789	-0.069833564599736456	-0.018545692517535406	-0.17016277608755245	-0.012880553785390244	0.17068500611561091	-0.0024132209603087468	0	0	0	0	0	0	0	0	0	0	0	0.072801554320997872	-1.4081525652738982	0.12669820803904794	-0.83688090011655825	0.79609621024698163
344	657	2.71	2.32	2022_09_22_17_40_36	0.33983680931914867	-0.017694678246834274	-0.0036411042046527349	-0.01244786053429831	-0.019636098104502165	0.30682422589932928	0.00018005291459737721	0.0022161633379081916	-0.00949975194361536	0.00124393179195306	0.26325607988510796	0.05355846180654502	0.0064319920855177353	-0.0019020622327929439	-0.04604304487376832	0.2706625609186652	2.4356846232354652	0.0627949014488566	-1.3722200054794438	-0.010501641618638206	0.1841090138378918	-1.5545425802403154	0.0016227042818230623	-0.057907327608744862	-0.024288702254033821	-0.18401174499053558	-0.0059838684727472006	0.18411616481327023	-0.0018622707915069182	0	0	0	0	0	0	0	0	0	0	0	0.064187679475346135	-1.3454983849425346	0.13560130761257647	-0.80604168676324284	0.79644862915505921
345	656	2.71	2.32	2022_09_22_17_40_40	0.3441462008781152	-0.014037190800984777	-0.0048072463241765322	-0.014203020573916448	-0.016411668358274987	0.31087992721131669	0.0028890976878474832	0.0013233526776653484	-0.010750343204847544	0.0020381191259889768	0.26948813458598758	0.059097955790972552	0.006290826133181787	0.00046345934753843569	-0.053630476157753883	0.2752879765826341	2.3982912588031819	0.054308969614806142	-1.2982052242862316	-0.013428855416966767	0.2035429735972572	1.5704506223235479	-0.0018901091811927917	-0.0464359513437934	-0.028163213655738737	-0.20354292494577378	0.00014073142095565819	0.20355174922739075	-0.0013548976264561796	0	0	0	0	0	0	0	0	0	0	0	0.057008309362085757	-1.2808403280541403	0.15584213489954574	-0.7810774129181971	0.79991577963149352
346	655	2.71	2.32	2022_09_22_17_40_43	0.34715006527371645	-0.0096758086575507909	-0.0059253947612361727	-0.013258455860155513	-0.011937616184833489	0.31416178521386	0.0039083320259535731	-0.00081849950848331457	-0.011622900445074498	0.0025712270055561343	0.27190137101708689	0.063002602842216593	0.006537426098918807	0.0040418524275862323	-0.05777679125117291	0.27825404225011535	2.375845564553988	0.044972225058436573	-1.1878049174473708	-0.011362383786963973	0.21587790302704663	1.5482172583559068	-0.0029372987162545375	-0.032411544249054347	-0.031176799484524752	-0.21565782513281576	0.0097453308994000232	0.21589788498061638	-0.0010408268219010597	0	0	0	0	0	0	0	0	0	0	0	0.0479944812916814	-1.1847757281805473	0.16683849747688903	-0.75047688986329564	0.80153821094840116
347	654	2.71	2.32	2022_09_22_17_40_49	0.35134316348157124	-0.0058222614184843726	-0.0063060791655717	-0.012451220615052772	-0.00855970009085303	0.31823627444470221	0.0062057244558964084	-0.0041100682554477391	-0.011228296859830463	0.0024767113100781662	0.27626085088529795	0.067265390900781832	0.0061950571871281345	0.0067323270291237266	-0.059477853121201282	0.28150363425863273	2.3476433053665717	0.037156175914768823	-1.0861857534531836	-0.010351593471341798	0.22399765434679492	1.5266988908258079	-0.0067837592736517266	-0.0210282339927403	-0.030633230057501418	-0.22312705443829733	0.019729843652581409	0.22410035373186957	-0.00073267998780089248	0	0	0	0	0	0	0	0	0	0	0	0.040185475723776724	-1.1110719396811093	0.17036807421064754	-0.72904278085588858	0.80122132296277981
348	653	2.71	2.32	2022_09_22_17_40_52	0.35507849535643626	-0.0022525943356219336	-0.0063372472418897841	-0.012105667409285719	-0.004271917715370911	0.32301374427940183	0.0079179535385261162	-0.0040604578790862881	-0.010681899696960375	0.0027200750494482417	0.2826742274726225	0.069650512535579967	0.0063901765556962668	0.0088305799412889165	-0.061966685995146237	0.28652210792837879	2.3134763765436914	0.0307825341381698	-0.93503702539102	-0.0093059082815168375	0.22818534751265365	1.5204488504767648	-0.0094326029813888469	-0.0090756180186032081	-0.029414240863024049	-0.22702948502053444	0.022938303136488449	0.22838022422809515	-0.00043430331150675212	0	0	0	0	0	0	0	0	0	0	0	0.032399724200890212	-0.97561736817266542	0.17627855968926617	-0.71462205735937856	0.80692610697463119
349	652	2.71	2.32	2022_09_22_17_40_55	0.3580296789416329	0.0016167706751399084	-0.0057768732551948384	-0.010522611706381734	-0.00061510042578987085	0.3262618228902448	0.0088986574756088344	-0.0070380310459905891	-0.010100039087726337	0.00310807018357818	0.28612180139377952	0.07214952933136827	0.0058175767064329248	0.010847005795384637	-0.062827428813346617	0.28942030854170464	2.2923015775940807	0.027191171713532906	-0.7474584671101101	-0.00767920343770589	0.23235949162301556	1.5042594741331441	-0.010169812133117925	0.0020612702403447225	-0.027112930202231947	-0.23030514401580879	0.030829758143128654	0.2325819391658113	-0.00036287472756842208	0.027617843936970851	0.82181590344852518	-0.0086678483349037754	0.23248221921366472	-1.5041503355908243	0.010327506156326731	-0.0020097808384902174	0.027544619886796681	-0.2304200480681903	-0.030896337950691362	0.23271149441727071	0.028262326843163391	-0.8158109993355358	0.17807715944223918	-0.69991702576696491	0.808369600523779
350	651	2.71	2.32	2022_09_22_17_40_58	0.3587466767420851	0.003993977641915834	-0.0060526664337118095	-0.0093610021338413	0.0017121328325830432	0.32809621205221273	0.0091312747046875462	-0.00895824779086154	-0.008902268501901088	0.0035030208007433262	0.29025772938647382	0.0751724900249752	0.0051954583735032873	0.013331451820165177	-0.06744235501339535	0.29543312708455982	2.2688007941676962	0.026840907177990866	-0.61623010901653608	-0.0065921232232416084	0.24183444841640564	1.4930484511063338	-0.0099228987069066125	0.0089089799603441489	-0.02531924908451489	-0.23891668561992674	0.037452874031991969	0.24203793991772177	-0.00024482275812526727	0.026674644634390402	0.950893064477065	-0.0078363596428974967	0.24189101527717971	-1.493639666243886	0.0099063798011256015	-0.0086687063877480576	0.025226775377246071	-0.2390166986962777	-0.037179040011242871	0.24209378272188017	0.025269688818561419	-0.69039545526899992	0.19163203377909072	-0.6878202091311727	0.82351460302712853
351	650	2.71	2.32	2022_09_22_17_41_02	0.36096087461596238	0.0068196911839292227	-0.0058144536839691676	-0.0081368750323818854	0.0043824230201647309	0.33005403597679916	0.0095530194214846868	-0.0113404486533704	-0.0077469521892650477	0.0040614287233558194	0.2958535543011897	0.075857378556827837	0.0056073318350586716	0.012702467519418467	-0.068677490737580865	0.30129317998203836	2.243673761718278	0.028354529998395234	-0.46865736595030449	-0.0039148006348398269	0.24091283391433313	1.4877928477730051	-0.009024310016701469	0.0167845889640232	-0.022852941708644117	-0.23760087511089006	0.039809768790766531	0.24108179465880991	-0.00024598109768115406	0	0	0	0	0	0	0	0	0	0	0	0.024658108261553846	-0.52799102591622682	0.19349001594327928	-0.6939524715380796	0.83469761176358415
352	649	2.71	2.32	2022_09_22_17_41_05	0.36425591137883573	0.0089836309437249118	-0.0050110807017102812	-0.0071609649564689376	0.0066684430986872168	0.33304506389496324	0.009913282077517736	-0.011754476503247119	-0.0069331228458954057	0.0052424441846901032	0.29992435509164417	0.07483643546406768	0.0059615581255815569	0.014205801019733856	-0.067137905180519611	0.30413395658427445	2.2246927675866797	0.030584348458582142	-0.35922145352114704	-0.0019396689988685073	0.23496777512672834	1.4796676866863068	-0.007871517771217057	0.023024862167232134	-0.020131023143793218	-0.23107601954476015	0.042587891933675279	0.23509958770705525	-0.00031971665845390739	0	0	0	0	0	0	0	0	0	0	0	0.026408851664802748	-0.40242760659458471	0.1883960152995289	-0.68114023558678916	0.83494583638470354
353	648	2.71	2.32	2022_09_22_17_41_09	0.36671418762330193	0.010281390557872059	-0.00453645817946272	-0.006143598763273612	0.0080604797803123778	0.336194551112698	0.0090090614894143325	-0.012612378475556964	-0.0057207504592034939	0.0043350363096789669	0.30623853219331593	0.07656455951624605	0.0052671953655874411	0.01489736498949658	-0.0666937800977689	0.30967096681603629	2.1977231622292357	0.031594880115714284	-0.28572126573995804	-0.0013149115711389783	0.23295749497344109	1.4756721619682136	-0.0078270669974989555	0.026575138113426364	-0.017087963125506544	-0.22875431407759794	0.044052902914433506	0.23308894749018919	-0.0003009353996124015	0	0	0	0	0	0	0	0	0	0	0	0.026953541450233064	-0.30861260820948788	0.18635040713051557	-0.67551711738488662	0.84444773959533337
354	647	2.71	2.32	2022_09_22_17_41_14	0.36807233818526675	0.011861147144716889	-0.0044776812383378181	-0.0048827635844567764	0.00967622924714214	0.33748762495067558	0.009516445241843887	-0.012661235242908341	-0.0053400706635447883	0.0049477471818865056	0.30932232038194912	0.0755960422312519	0.004651731370277622	0.01583815543614155	-0.066858207471636871	0.31185522225263446	2.186230934098901	0.034887813424396168	-0.23949036922569061	-0.000361787405554005	0.23026936505047674	1.4713556497339511	-0.0077394925350037858	0.030961718075254982	-0.0160789159884585	-0.22573034258033572	0.045494976858044378	0.23039939284956698	-0.00036698605296635171	0	0	0	0	0	0	0	0	0	0	0	0.030026591158668493	-0.2521408704846777	0.18667136621245675	-0.66909620534735081	0.8472661210842316
355	646	2.71	2.32	2022_09_22_17_41_18	0.36912788913334904	0.013308406731269717	-0.0035464867896440695	-0.00419622781275221	0.010922257125792204	0.33853823332067751	0.0093318057092247851	-0.012199666769175424	-0.0045645072059781674	0.0042584389400878728	0.31421929465149911	0.074242153271251762	0.00426123816853442	0.016264091875709482	-0.066293613690883491	0.31678400785152633	2.1690534873473024	0.037077147880876161	-0.18327548642242775	-8.430193997321922E-07	0.22397115115447022	1.469983583896376	-0.0085327680031100778	0.034614076581843858	-0.013288363231286555	-0.21943402174933352	0.044852944701229684	0.22413363129894953	-0.00039564530745578682	0	0	0	0	0	0	0	0	0	0	0	0.032069291343133931	-0.19792451294111182	0.18492109486977448	-0.66510689288946723	0.85819581011687451
356	645	2.71	2.32	2022_09_22_17_41_23	0.37068516339705759	0.014238381608442421	-0.0032636604938035994	-0.0035680005796890554	0.011780759327218639	0.34080973548005616	0.0084389281241612681	-0.01431655535621746	-0.0042679601452807331	0.00426254164401799	0.31715133527320444	0.0740570447917361	0.0046534896708840126	0.017402276000023694	-0.068049133180757448	0.32189157613580338	2.1508606905122756	0.038931686045678725	-0.16090708998134376	0.0014588065212571442	0.22449521832678679	1.4607535832472436	-0.0069134062460388616	0.036933056929558714	-0.012313630017069324	-0.21908012200987714	0.049010235581243705	0.22460164344348516	-0.00046939766987087267	0	0	0	0	0	0	0	0	0	0	0	0.033802364158602112	-0.17378726302229666	0.18948437657992073	-0.66021552701971831	0.86836919283713221
357	644	2.71	2.32	2022_09_22_17_41_26	0.37206515000568779	0.01511258591718655	-0.002894121658109804	-0.0031199141292084357	0.012723328407663253	0.34293395122367515	0.00926089262055542	-0.014494162195937497	-0.003775948522876067	0.0040782376318322941	0.31831050448829817	0.071419747469422534	0.0038758836907066769	0.016215666391587138	-0.06422654134894	0.32358058998858619	2.1439314273515429	0.040722438716380829	-0.13492999764684713	0.0010483246949727406	0.21387032914945095	1.4591774845445955	-0.0081960780479478912	0.039248621604000458	-0.010856459698970975	-0.20856330309378118	0.047348350479251705	0.2140273192512174	-0.000494772048890386	0	0	0	0	0	0	0	0	0	0	0	0.035670654590482909	-0.14424710593340129	0.17803858773467	-0.661744290971426	0.86968798336431019
358	643	2.71	2.32	2022_09_22_17_41_30	0.37217907619455237	0.015864195637124962	-0.0024868029128456526	-0.0036595640090109254	0.013549435530661728	0.34300863972842732	0.008710588508341173	-0.015308996323524737	-0.0027946833944815491	0.0039530464631200649	0.32091565109062914	0.068629437751862518	0.0037523686935085031	0.017384032265592084	-0.061788634472410973	0.32902693000696615	2.1332850282841092	0.042380097395364094	-0.10502524536930112	0.0001656535479241418	0.20446550886288797	1.4480210209491455	-0.0076016060706586763	0.041448599305855233	-0.0088366436401613284	-0.19833228449234608	0.049703613979335676	0.20460676608903528	-0.00051343504488095986	0	0	0	0	0	0	0	0	0	0	0	0.037172017225013967	-0.10170291992415403	0.1724641208338458	-0.64826960423616264	0.88405542130737913
359	642	2.71	2.32	2022_09_22_17_41_33	0.37300752662661035	0.016011932545493154	-0.0018092711436890974	-0.0023001163111397794	0.013895880317091599	0.34355981575928884	0.0087632493151527709	-0.01624255520663127	-0.0018873520836903783	0.0040759328866424418	0.32774326513096025	0.0686491742197902	0.0032410555351160115	0.018658834625894655	-0.061138290463370396	0.32886663782607861	2.1215324687972097	0.042447270379943093	-0.0738262894361909	0.0013695787762062102	0.20252307713310497	1.4384853290538415	-0.0075128685391000725	0.041985407895707677	-0.0062447006764969953	-0.19547353940141748	0.052968784820345532	0.20266237925462974	-0.00054190334183534664	0	0	0	0	0	0	0	0	0	0	0	0.037595663914331091	-0.067497462773476916	0.17136962786043219	-0.63729214855957872	0.88166220344202906
360	641	2.71	2.32	2022_09_22_17_41_36	0.37376802055933334	0.016118237889213727	-0.00052648240915975	-0.0021556573148987838	0.01474254746063027	0.3437156411688973	0.00913118441954858	-0.016493078674842187	-0.00089146256301032259	0.00390684204254927	0.32961619010426735	0.06929305308189275	0.0031393513372020235	0.018031459214149941	-0.058017161077559817	0.3293397526176372	2.1177049195511941	0.043339164704593716	-0.034496032085089223	0.0013795378530609957	0.19824986352428217	1.4370341794469994	-0.0082887441194377885	0.0432360604599093	-0.0029876869312178357	-0.19119777698907367	0.052406282656118221	0.19842306233518831	-0.00065470399632330432	0	0	0	0	0	0	0	0	0	0	0	0.039515086478290849	-0.030197576426011834	0.16254634426652878	-0.63473263767548416	0.88113411127252006
361	640	2.71	2.32	2022_09_22_17_41_40	0.375275081925453	0.017353399643670248	0.00091206718403159359	-0.001245225679128439	0.014967676758012735	0.34546507103260615	0.009654960520999508	-0.01803169367719968	0.00038883386790312285	0.0033854805795743279	0.33072081843739959	0.0642309376461873	0.0030853396023149465	0.019341770242873296	-0.057868998978774719	0.33410515229666149	2.1058087804199315	0.04502675575479579	0.010860149950877087	0.0025718162077943648	0.19042132876601897	1.4215295703818776	-0.0095772905201865679	0.045016135003926552	0.00097791774208992577	-0.18199877218170416	0.056006511883605378	0.19066202281189704	-0.000594983670307759	0	0	0	0	0	0	0	0	0	0	0	0.039898003455809593	0.012986198157824102	0.162589472527442	-0.62411782604265453	0.89029399602670722
362	639	2.71	2.32	2022_09_22_17_41_43	0.37580274968392691	0.01816425637529482	0.0020671667782616969	-0.00084770599667486756	0.016001195345508215	0.34681191514462212	0.0090881078831501986	-0.018781561094215027	0.002246481524381957	0.0041612653417541137	0.3343080351289075	0.064257175757793661	0.0034231703129715676	0.019945919079521493	-0.058593319746120413	0.33452664409603905	2.0971650145527252	0.047705923372419252	0.054287439940803046	0.0036579348502554158	0.19099700750826018	1.4170235101446904	-0.00754465810066993	0.047425008751600765	0.00516949414601937	-0.18203531838023679	0.057818679847573731	0.19114596187983257	-0.000740742802177561	0	0	0	0	0	0	0	0	0	0	0	0.042996286727737108	0.069741470702051181	0.16470131823715636	-0.62134389746558782	0.89016550405071915
363	638	2.71	2.32	2022_09_22_17_41_46	0.37638052700757546	0.0187163515383368	0.0038605525325292375	0.00037457451991793067	0.016059265521991245	0.34659265198101841	0.0087262039083351416	-0.018411700183590039	0.003842776320836959	0.0043388750812639841	0.3354761678010047	0.062595385112385757	0.0030047745365095538	0.020977422738044905	-0.053804595542267457	0.33713664636995433	2.0930144135665874	0.049197159713620014	0.10329113701829391	0.0046657912767316271	0.18147464960958351	1.406469695743052	-0.0070610933461923656	0.048151112978631373	0.010091126934416871	-0.17176174281636458	0.058574330176333608	0.18161196956744	-0.00071894586383042616	0	0	0	0	0	0	0	0	0	0	0	0.043872167913564013	0.11743543588220529	0.153433400902801	-0.59952150537286064	0.89573349888839693
364	637	2.71	2.32	2022_09_22_17_41_50	0.3770895549388063	0.018698849280267636	0.0055106230117937327	0.0012096501679444217	0.016437116074267243	0.34804047965403173	0.0092690132463310385	-0.019095766305918062	0.0061609572356339315	0.0052263399384576189	0.33811048809959093	0.059366233358567784	0.0029080132921393297	0.0202898068107717	-0.053281444356897238	0.339831713136789	2.0833316437748906	0.050879257766150258	0.15610719665412767	0.0057691398392624733	0.17512623276716	1.4008965288874931	-0.0062632517291998663	0.048419536465449289	0.015628415124553988	-0.16511277375516859	0.058369250004535932	0.17523819710736821	-0.00087974826964915074	0	0	0	0	0	0	0	0	0	0	0	0.0465507672449741	0.17930635670790557	0.15119467617911467	-0.603473315218793	0.90119630386457283
365	636	2.71	2.32	2022_09_22_17_41_53	0.37846152775479436	0.019340524766775089	0.0070764981980271273	0.0025567648832810672	0.017117248276472097	0.35010898241839766	0.0080815634439178191	-0.018616156760365318	0.0085757637738774727	0.0042647130710468653	0.34027044002957052	0.056161631047274584	0.0030692632224046468	0.020485294888370503	-0.052734051814811347	0.33981355784050155	2.0765339058717909	0.054285199862334446	0.20127529062876615	0.0079242760884250633	0.16920703663673442	1.3973441634225838	-0.0058987246689974323	0.049945899165276614	0.021267112654651	-0.15912732433205262	0.057528392106045483	0.16930982310576614	-0.0010910818565270381	0	0	0	0	0	0	0	0	0	0	0	0.050587272889398287	0.23222416721362851	0.14948205004228476	-0.60013696481161882	0.89788137741880891
366	635	2.71	2.32	2022_09_22_17_41_58	0.3805750406612769	0.0195209766263266	0.0092685333447858863	0.0036667347252273027	0.016933885306497972	0.35170255472378625	0.0084931944177401887	-0.018398016865747404	0.011057374634689933	0.0049309967569657453	0.34492666216560758	0.057341004692768961	0.0024437896932306019	0.01927863441108113	-0.047223483895900677	0.34722656856517731	2.0556705654176826	0.056731763185455218	0.25387386684898688	0.0084098117906899125	0.16003405943639978	1.3956093712525295	-0.0056480602756286812	0.049574585962289419	0.027583570849296309	-0.15031109955887828	0.054931534923886083	0.16013369653064988	-0.0011885702801612192	0	0	0	0	0	0	0	0	0	0	0	0.053141405232040841	0.28923128052249714	0.13402636541699078	-0.59160229002482678	0.91237346506446093
367	634	2.71	2.32	2022_09_22_17_42_04	0.38313441266217135	0.01972580465495212	0.010981850821507657	0.0049768702839205863	0.016866779461198592	0.35428177520249687	0.00778504042312743	-0.017141435629208258	0.013019510210680265	0.0049284126179621815	0.34936974285185152	0.0547865686531141	0.0021512110091401683	0.017956672787047444	-0.048538934899245316	0.35181572056282212	2.0365425960923109	0.059096882030842492	0.29122585323596478	0.00978268107067488	0.15511015278677678	1.4043520295804683	-0.0044429745969994409	0.04935278385310575	0.032507602060378719	-0.14659497286530643	0.050686027938252484	0.15517377201320723	-0.0012945076279138779	0	0	0	0	0	0	0	0	0	0	0	0.055612805145766879	0.32868600941614334	0.1350803744691072	-0.60823296807865046	0.91825664554187547
368	633	2.71	2.32	2022_09_22_17_42_07	0.385482140620366	0.019818194408973453	0.013249170451035732	0.0056662805375877158	0.017111342917924127	0.35779196049112	0.0062821926313725461	-0.016036124886310517	0.015175888114529364	0.0049589211188133323	0.35186031778592736	0.054456667862747679	0.0024576430181725588	0.017525488388859332	-0.0475528505881367	0.35140461358879421	2.0262607209451744	0.06254607863168514	0.32999116498690839	0.011009760928987842	0.15209205279358071	1.4097439649834989	-0.0023382178425180346	0.04941159383307378	0.038347181735771473	-0.14427014717494563	0.04814682914881175	0.15211002526344017	-0.0015190500276695319	0	0	0	0	0	0	0	0	0	0	0	0.059332198062097448	0.36276245589995693	0.13147054107217127	-0.60884726532708322	0.91159765021349637
369	632	2.71	2.32	2022_09_22_17_42_13	0.38804040128053635	0.019166851082234367	0.014408739299946242	0.0064262434825321764	0.016548984984793996	0.35963818082075649	0.0059404033601472474	-0.013273040763135825	0.016900514164543873	0.0053327774741024547	0.35516377424054951	0.054773968667279925	0.0021486181943117383	0.014385301757327417	-0.046941919324313366	0.35324812277061557	2.0137448132555096	0.063375099657038456	0.36215885776949136	0.011555715544426011	0.14819098837467976	1.4351970739471172	-0.0012928931019612787	0.047464888291275556	0.041993899986025207	-0.14277468556593703	0.039698339978042951	0.14819662819388829	-0.0016519032808611468	0	0	0	0	0	0	0	0	0	0	0	0.06095672949753822	0.39795351372425108	0.12652457405807663	-0.63671680920424012	0.91033851528060994
370	631	2.71	2.32	2022_09_22_17_42_18	0.39114772260375863	0.018760987032349297	0.015740725229863337	0.006749780469206405	0.016415404676616861	0.36269319119172549	0.004312088238406995	-0.011980238211078754	0.0182024866210583	0.00519665806403434	0.36006569625372747	0.052727624142265186	0.0014905727118976456	0.012280439467344497	-0.047417559597157	0.36018581258647092	1.9897992096554429	0.064773977277042968	0.38620058739596036	0.011019168589471447	0.14242203480127821	1.4491351410510585	0.00094467382241154082	0.0463935229991551	0.04520297729147657	-0.13822669168807278	0.034313520686559906	0.14242516773929828	-0.0017673020047198334	0	0	0	0	0	0	0	0	0	0	0	0.062664664824957556	0.41848772625926478	0.12522628918574824	-0.658689589197022	0.92084343528531087
371	630	2.71	2.32	2022_09_22_17_42_21	0.3952958994823717	0.018355571412270871	0.015868548538348019	0.007136954340267232	0.015822995177798782	0.36701764988099284	0.00075045885475015441	-0.0088697981022204855	0.018661939344831006	0.0069284376760449726	0.36571296173536083	0.05112886132635916	0.0011680227722422009	0.0097343220929531279	-0.046369143189426372	0.36629978166109511	1.9633044420560859	0.063739899134920272	0.39757976012939988	0.010953875171115421	0.13491439051684495	1.4739493860917832	0.00809612893569495	0.044628821359208592	0.045508713954776361	-0.13239147991203171	0.025968997193458361	0.13515709405086787	-0.0017321166553751059	0	0	0	0	0	0	0	0	0	0	0	0.061895460709979193	0.4337685621557944	0.11985931358351201	-0.6819350941276584	0.926647056396876
372	629	2.71	2.32	2022_09_22_17_42_25	0.39863747408550737	0.017959409381003016	0.016261674145014997	0.0066368103330989589	0.015741442105456568	0.37095289270900816	0.0012589856743210582	-0.0076353973986010414	0.018729140650704863	0.0065434796503840535	0.36980260861446285	0.052235315462629668	0.00042661924316917538	0.0070816144102891125	-0.045555306551222176	0.36927915505379361	1.9443687020286813	0.063134206272912954	0.40428630282459954	0.0091996272845954567	0.13311366538657324	1.4934256381973672	0.00694194038060179	0.043596162806313739	0.045665113492425566	-0.13152314663189529	0.020516086680786753	0.13329455521099284	-0.0017214284326308393	0	0	0	0	0	0	0	0	0	0	0	0.061373472525666821	0.43592797856410065	0.11565004707234859	-0.70828985694313928	0.92635333870940484
373	628	2.71	2.32	2022_09_22_17_42_28	0.40059901277508037	0.017156975885576554	0.0162967163855709	0.0064980230537450365	0.015360231823668332	0.37271332307667909	3.8700813009716643E-05	-0.0054140113051291249	0.018673555226275423	0.005646946462212938	0.37304212367840167	0.052631268847699447	0.00025422200744809625	0.0049512041073867287	-0.0457584129560188	0.37054786332591177	1.9334696320614855	0.061789309704165345	0.41247456814784433	0.0087314195541072434	0.13227627613461004	1.5161852873095221	0.0073603802639428456	0.041929875007754538	0.045385067759686593	-0.13148806773723687	0.014418781875297743	0.13248089834262691	-0.00169167499916469	0	0	0	0	0	0	0	0	0	0	0	0.060357853810033689	0.44122313901694465	0.11489169949013593	-0.73150625987618878	0.92498446453725769
374	627	2.71	2.32	2022_09_22_17_42_34	0.40435478316811696	0.0177441629254943	0.015304019611398437	0.0054800717217963011	0.015850610521240229	0.37786486507475775	-0.0010132650552079634	-0.0036738742462840922	0.017916900870781349	0.0068706354979584218	0.37527955266979313	0.051603438650850542	-0.001092308903335643	0.0032539324742982389	-0.04431166768745004	0.37698371533429614	1.9108934171162033	0.060575641209154346	0.39257311630526248	0.005606654827218659	0.12710382228691591	1.532702455906096	0.010298958931751057	0.042844236378228706	0.042822654250602707	-0.12673510904677973	0.0096743875694925846	0.12752039129104725	-0.0016487381859304098	0	0	0	0	0	0	0	0	0	0	0	0.0591606646430732	0.42325681342620791	0.10988117784751372	-0.74874751723671751	0.93230927647406892
375	626	2.71	2.32	2022_09_22_17_42_37	0.40762752401868185	0.01770474693490599	0.015005606315301677	0.0042469728608229788	0.016132608107649254	0.38177284458290378	-0.0019663648168467478	-0.0042639050372327474	0.016493903187714685	0.0067135648605311125	0.37962362960743457	0.05349136548781222	-0.0014749628016654532	0.0016213180733882953	-0.047918953830842922	0.38162020136169622	1.8889846328054492	0.058720605945953804	0.3770176330952224	0.0035361610357346695	0.1326413907258833	1.540180822640665	0.011470990960510503	0.042803347836549974	0.040199290748013178	-0.13239281644039036	0.0081166919787278771	0.13313647947618471	-0.0014828469475234286	0	0	0	0	0	0	0	0	0	0	0	0.056600304195713512	0.39823568826103312	0.11762300501089433	-0.768487320353044	0.93619831555880484
376	625	2.71	2.32	2022_09_22_17_42_41	0.41223591390806691	0.01764856841960355	0.013942986854119252	0.0039300416804083195	0.015981732541178371	0.38586179194753123	-0.00196066051793424	-0.0017352595176411629	0.015439297237783945	0.0066393345114245149	0.38577731411414018	0.050934876717806082	-0.0018018035960569428	0.00073368306037621461	-0.046382291502135	0.38603081719104593	1.8650213559619275	0.056045454960686691	0.36062978042507449	0.0026768302398549855	0.12541295282638099	1.5563785527645941	0.01109436168630757	0.0420887130018294	0.037008556572771079	-0.12536081670425261	0.0036158500902060036	0.12590271481528376	-0.0013421444783969945	0	0	0	0	0	0	0	0	0	0	0	0.053904410104671723	0.38406821520385331	0.11252802663847558	-0.77748973700157964	0.93643179588941639
377	624	2.71	2.32	2022_09_22_17_42_44	0.41657873073999979	0.017730695650961387	0.013320081306137445	0.0027980408898258956	0.016430836562937857	0.38997393342129549	-0.0015320685868748839	-0.0002328402230823982	0.014443102413429644	0.00573931585845966	0.39247786801970569	0.049934445326534481	-0.0027307889253876	-0.0014853643799216912	-0.045705056624088469	0.38924202026203486	1.8421260265300048	0.05460515462130628	0.3419012339751123	0.00010507312429789252	0.12168038926321716	-1.565823440230375	0.0093356356879070318	0.042328612864879753	0.034496542495616914	-0.121674371097927	-0.001210185594030973	0.12203799090834533	-0.0013033533505499263	0	0	0	0	0	0	0	0	0	0	0	0.052514372776061066	0.36055231667306065	0.10977321509546623	-0.80164189969133148	0.93437804558719384
378	623	2.71	2.32	2022_09_22_17_42_47	0.41791724709700412	0.018492571026552888	0.012126734764476914	0.0014651721270147571	0.017149641118277881	0.39247810947089834	-0.001894866765231724	0.00024148963759255854	0.013148647301590488	0.0050762674303917489	0.39360131661820918	0.051587751133942816	-0.0029360520352956377	-0.0014516108163705091	-0.046949203785250505	0.39208611223263412	1.8318492972673441	0.053971805700477958	0.309110750773664	-0.0018053668141877078	0.12473539979671776	-1.5633525313499019	0.0088745684670169019	0.043982193278508164	0.031281344040531511	-0.12472157685241654	-0.0018569410043861037	0.12505070142915148	-0.0012609118205129275	0	0	0	0	0	0	0	0	0	0	0	0.0517090792859524	0.32705217941345816	0.11239459426169977	-0.8008526162891203	0.93819079005759665
379	622	2.71	2.32	2022_09_22_17_42_53	0.42020480772330943	0.019510337769240046	0.011398331773920179	0.0013249389814372233	0.017815664153413315	0.39412682672785443	-0.0024563638921149475	2.9706992715494738E-05	0.011852899937975924	0.0047884067178559963	0.39764664566172042	0.05007741042010435	-0.0036169701652155706	-0.0012616940189921957	-0.04641674874449634	0.39376447887785032	1.820191862960417	0.054064412989809386	0.27910441595134572	-0.0028199841000016105	0.12128570430952401	-1.5650920533851394	0.0091631247214410943	0.0458577159711957	0.028636177081408982	-0.12127781142831673	-0.0013836636205878518	0.12163134844487246	-0.0011873808715490192	0	0	0	0	0	0	0	0	0	0	0	0.050923605851118631	0.29353062229967625	0.11050300312150921	-0.79898575252079207	0.93707751943935591
380	621	2.71	2.32	2022_09_22_17_42_56	0.4238070768945621	0.019389894488666262	0.010768620188543666	0.00020851208308646986	0.018372802108373078	0.39702483673059641	-0.0029300342847579661	0.000696990440364965	0.010981696630841092	0.0051894140853932626	0.4007328928281137	0.048610159061555025	-0.0035882296709445261	-0.0014957873625038966	-0.044567661103954465	0.39832054879436934	1.8032179201426728	0.053116298245301542	0.26122455492572383	-0.004145094873800827	0.11607942414107432	-1.5598328704395217	0.010176075152438385	0.046030566223182662	0.0265052468854191	-0.11605152037488167	-0.0025450594495716387	0.11652461205441321	-0.0011977203715387444	0	0	0	0	0	0	0	0	0	0	0	0.050505561565144609	0.26936877390748465	0.10521946754658944	-0.80217295117949761	0.93986290109418469
381	620	2.71	2.32	2022_09_22_17_42_59	0.42599163171136117	0.019906407925988939	0.010185164785423743	0.00033498096794915477	0.019407560490499607	0.40007842598471532	-0.00166796804612618	0.00046069418365952736	0.010386751991287838	0.0046296115928068857	0.40485939281845795	0.047628270507992267	-0.003876876571130305	-0.0016590541066653392	-0.0430994521697251	0.40068537765853851	1.7892437486419142	0.053724331092043769	0.24087483169833449	-0.0043064328994304388	0.11214338860111163	-1.560212418540126	0.0078678975050392418	0.047609728980023594	0.024892116377203493	-0.11211826513318365	-0.0023736534003657153	0.11241905273613426	-0.0012970386026234715	0	0	0	0	0	0	0	0	0	0	0	0.051672903216595387	0.24570125110237659	0.10124934069479563	-0.80463547746343222	0.94059448080902819
382	619	2.71	2.32	2022_09_22_17_43_03	0.43106284187207927	0.021278256825237207	0.01032838503554989	-2.0607868593234025E-05	0.019565505681591065	0.4050965866917613	-0.0014504879693590014	-0.0010790385872526446	0.0094946979243258345	0.0032099390270418616	0.408810549417163	0.047602654363719243	-0.0039042855715069897	-0.00033468596333802376	-0.041561152970659071	0.404421860703583	1.7679837089583124	0.054347337376831055	0.22625514062699245	-0.00479281746702139	0.10918074281569044	1.565799120419076	0.0057912841836057841	0.048877407248331652	0.023761989408124774	-0.109175289922435	0.001091179242015035	0.1093342287405057	-0.0011199036814734	0	0	0	0	0	0	0	0	0	0	0	0.05045112308934601	0.22590015950684042	0.096418657560869245	-0.789424504163669	0.93819698990338363
383	618	2.71	2.32	2022_09_22_17_43_06	0.43676849127341821	0.022801224260538946	0.0097613878457084441	-0.0010287504369033166	0.021216781711347322	0.41194645351402132	-0.0012936923457109008	0.0016673102468352833	0.0094065529688713914	0.0027501571820032059	0.41504654190629775	0.044068893212001511	-0.0043444856193429748	-0.00049143058400242026	-0.041075808444900982	0.41153620224903831	1.7375543694449642	0.05663492718288602	0.20541196973944489	-0.0064295369828729337	0.10264350389892286	-1.5587894299814116	0.0047873946155561533	0.051922452782470957	0.022617998896075561	-0.10261391000238773	-0.0024646230279829549	0.10275508765921641	-0.0012851654868948487	0	0	0	0	0	0	0	0	0	0	0	0.053136875101067696	0.20865684810676557	0.094051537361077478	-0.79137987328106285	0.94222960326003824
384	617	2.71	2.32	2022_09_22_17_43_09	0.4388944060550285	0.023159276399644921	0.0093101054392764147	-0.0010293001704084659	0.021221305373035137	0.41321315040442064	-0.00080765904175820406	-2.9284592959174657E-05	0.0090720284934819942	0.0023608060645821218	0.41773780632603119	0.04495420024909668	-0.0042783195549836034	-0.0010286141904774983	-0.038098674021999041	0.41251776939455492	1.7294870771131699	0.056423540307152957	0.19626494486101212	-0.0062983377353434591	0.099685627930580209	-1.565483924250958	0.0038440695360142966	0.052132206548539617	0.021583534028822002	-0.09968000140353131	-0.0010591204398323483	0.099759717754772076	-0.0012300190145607035	0	0	0	0	0	0	0	0	0	0	0	0.0525846619939501	0.20199154666272767	0.086837646101667221	-0.798894228512326	0.93990208966763067
385	616	2.71	2.32	2022_09_22_17_43_12	0.44050529039606606	0.023085471292199955	0.009320921800118431	-0.001016979063219332	0.022151216166127013	0.41502961889789164	-0.0010939445870336848	0.0017542940620741334	0.00868411152928062	0.0028733770201396312	0.42068348420515828	0.042001613156957274	-0.0034623305504649848	-0.0016735261980537215	-0.036618470994651327	0.41484591979632846	1.7197083712308592	0.0569281820216691	0.1885520269346754	-0.0053423142633394812	0.093885468528199414	-1.5495254293012006	0.0047464445422314289	0.0529281179408083	0.020962639135761865	-0.093800524177114292	-0.0039928517200267816	0.094005371849442729	-0.0013371081656858921	0	0	0	0	0	0	0	0	0	0	0	0.054012176535515669	0.18681176201508495	0.083215101699128019	-0.80823312177468276	0.94175014203196783
386	615	2.71	2.32	2022_09_22_17_43_18	0.44214515323309411	0.023349391964561626	0.0093640963843489491	-0.0010406986460624111	0.022687657342121904	0.41584203624989963	-0.00076114007103488977	0.00089041125243165926	0.0085053569492945461	0.002181257089622459	0.42263797130822733	0.039444065633192069	-0.0043341911184831636	-0.00035069110470843467	-0.035424901770760638	0.41941924843974127	1.7095876567414545	0.057595554664176367	0.18449648365495847	-0.0063463697335087131	0.088658141829859483	-1.5632208351915167	0.0034874559161017834	0.053718857281611729	0.020773355276217625	-0.088647966184678684	-0.0013432066272704123	0.088726706585391932	-0.0014121599565118884	0	0	0	0	0	0	0	0	0	0	0	0.054799980688043252	0.17933674878749975	0.0801244507913583	-0.79034778402844652	0.94860080535277969
387	614	2.71	2.32	2022_09_22_17_43_21	0.44348657594697027	0.023762963580026629	0.00893345938566919	-0.00099943726959529134	0.022875469419798428	0.41826040714243073	0.00029963816860976593	0.00092177806654125715	0.0087670644731467646	0.0019595105972335103	0.4248146844866757	0.037912810356877671	-0.0039086911511577831	-0.00127530825248863	-0.031828598859568777	0.41922748291479095	1.7034024557259766	0.057902836361060486	0.18047660051674183	-0.005757737489540905	0.082454259838845967	-1.5559296941690195	0.0019790356173624	0.0541716129293417	0.020449323003202985	-0.082417814976295412	-0.0024512731600256211	0.082478006447456745	-0.0014289494041274892	0	0	0	0	0	0	0	0	0	0	0	0.05523939220270091	0.18299270642028526	0.07182661181972623	-0.805421451822625	0.945299149178576
388	613	2.71	2.32	2022_09_22_17_43_24	0.44630041259518555	0.024229621506137316	0.0086586314123045689	-0.00072153470169724308	0.023091934033155476	0.42094079189697087	0.0008504512854338531	0.00089627401537277084	0.0084540083386528252	0.00086504262488847983	0.42647117162223358	0.03496009323342867	-0.0036796681747203247	-0.0018968876762700841	-0.03095538524804162	0.42266504238990044	1.6914045126595911	0.058059886687787582	0.172881264753714	-0.0050867116812505385	0.077510543180821692	-1.550411749206692	5.6791351750793144E-05	0.054623745488837465	0.019677318693598546	-0.077446136035046756	-0.00315916403927645	0.0775105639861023	-0.0013943359334049924	0	0	0	0	0	0	0	0	0	0	0	0.055099220115659042	0.17547357541636957	0.069490076116867333	-0.81599895741519279	0.94704156765652947
389	612	2.71	2.32	2022_09_22_17_43_30	0.44936460717229182	0.024358846405504345	0.00856950135829253	-0.0013512856092030882	0.023102101392354371	0.42500728781394875	-0.00015695612412154947	0.0025062775849292902	0.0084312655881508321	0.0013269159676854629	0.43152252721957235	0.033398797258901665	-0.0036841629684478861	-0.0021912553123602328	-0.027535802983682956	0.42398520015538782	1.676186821736261	0.057693400213313151	0.17113059315460957	-0.0058513884898292335	0.071296524802699	-1.532653297763322	0.0017197129812927124	0.054347077975287233	0.019362942537785179	-0.071089168095832378	-0.0054336569991455461	0.071317262017550148	-0.0013716879206049659	0	0	0	0	0	0	0	0	0	0	0	0.054727376830668077	0.17496830163979821	0.061470915256503625	-0.82510369282145313	0.9435215710987821
390	611	2.71	2.32	2022_09_22_17_43_33	0.44944821163177318	0.0233572663979976	0.0083950793300861439	-0.000749261537635578	0.022806025326060887	0.425380701375059	5.6535651599856842E-05	0.0024520769788373732	0.0079710971864291082	0.00070942181103140275	0.43158832163774513	0.028178433187735677	-0.0034535389643841371	-0.002260526221451425	-0.024879715087590459	0.42457882070078506	1.6753768117442269	0.056030036863942374	0.16966196219065749	-0.00486762069212892	0.062109881303233812	-1.5268482041020945	0.00076696088967409363	0.05283519926196549	0.018649577741148525	-0.061870113022420917	-0.0054521986477617523	0.062114616512605816	-0.0013616233389066508	0	0	0	0	0	0	0	0	0	0	0	0.053752389109682337	0.16812230350459709	0.055584151961820989	-0.8307028718321503	0.944666837496812
391	610	2.71	2.32	2022_09_22_17_43_37	0.45052350921109324	0.022099987269108591	0.00803994531514578	-0.00076359337319562492	0.021925189939117812	0.42515718688776882	0.00098415986793381387	0.0030276645793581945	0.0077508763670470458	-0.00027300099869329768	0.43295494809947144	0.027183117949120678	-0.0033784942007215189	-0.0039816753347965061	-0.024873562813671413	0.42975380572065941	1.6667420464053715	0.053436327726809764	0.1711644609295952	-0.0047103174511092961	0.060788085726777928	-1.5038838846068756	-0.0014182261017160274	0.050335708544754887	0.017937602019905224	-0.060244567670306733	-0.0081106986470916818	0.060804627550883748	-0.0012786992203048259	0	0	0	0	0	0	0	0	0	0	0	0.051617490113179461	0.16990124700773157	0.055913249851280461	-0.8647631374441701	0.95389873543601877
392	609	2.71	2.32	2022_09_22_17_43_40	0.45438809649341255	0.021378360946914882	0.0076091422914825232	-0.0013353877824329248	0.021314893543639912	0.42988936625069885	0.00024622490294023589	0.0032616904496576217	0.0075069982223754644	-0.00031301037170714755	0.43782447195565183	0.024041999622775988	-0.0031086042327647815	-0.0047283813182391428	-0.019023054439223055	0.43354301058482275	1.6474456509536362	0.051240427450561579	0.16912340890414218	-0.0050167669688055087	0.050225080365976567	-1.4785058914169371	-0.000577710011213579	0.0483370362021428	0.01700330369395902	-0.049371920067877641	-0.0092180370242208182	0.0502284027879233	-0.0011940874266739955	0	0	0	0	0	0	0	0	0	0	0	0.049733308942192737	0.16931445322468158	0.043139097754094663	-0.90720988862990748	0.95412492961533379
393	608	2.71	2.32	2022_09_22_17_43_46	0.45729519438070038	0.019881749033032185	0.0070407595633164835	-0.00089591237130577693	0.019875948036321318	0.43195387669773011	0.00040127594139294	0.0043691151015350779	0.0066988286242280169	-0.0006011152423556677	0.44182093309542886	0.022272725904016227	-0.0030533077971000369	-0.0042346792375282556	-0.0206136366583289	0.43618748906154503	1.6340863644743084	0.04732148491681612	0.16509442997475782	-0.0044468791534569372	0.049781767669571729	-1.4710018537996772	-0.0011360895296258062	0.044765231675844272	0.015342651913552746	-0.048793507926389507	-0.00987005453604898	0.049794729557720692	-0.0010167103775439931	0	0	0	0	0	0	0	0	0	0	0	0.045866328242876842	0.16253778350641854	0.046018653334892225	-0.886704235583083	0.95384227610845373
394	607	2.71	2.32	2022_09_22_17_43_49	0.45731040906911224	0.0184668570629832	0.0062317688004343676	-0.0011033860109092768	0.018521851783948988	0.43187449831071184	0.0010525383971988435	0.0049891122222794305	0.0063506262608071413	4.2163281844589411E-05	0.44366482393161732	0.01874825311784422	-0.0024194828327093448	-0.004320878293020072	-0.016531433106780329	0.43610057123798723	1.6324054797534477	0.043915205706328224	0.16187770257770567	-0.0039740288808124205	0.041465983639968319	-1.4405924220507045	-0.0011604913397621213	0.041633696696527688	0.013970704764279517	-0.040067960401996311	-0.01067643894068504	0.041482219557055805	-0.00088828057250884087	0	0	0	0	0	0	0	0	0	0	0	0.042816285811473662	0.16515537036927291	0.037363650750458326	-0.91322523574712611	0.95362047875905742
395	606	2.71	2.32	2022_09_22_17_43_52	0.4575461449599183	0.017625860067921356	0.0057760706390443213	-0.0011496353997847628	0.017411320661430467	0.43355296492753848	0.00076475545786963966	0.0046778039590112145	0.0054350212756129413	-0.00023185253751050909	0.44331754958867814	0.017459464860640456	-0.0024470705382726647	-0.00562161637635669	-0.012735279727759705	0.43649712582876987	1.6302464017498066	0.041277822396270494	0.15340080441208095	-0.0040439076232152826	0.036269018923774383	-1.4050850810602598	-0.0010821353503551597	0.039350329466395641	0.012466362447168165	-0.0342952748030594	-0.011801519388440779	0.03628515882023383	-0.00075539615709112979	0	0	0	0	0	0	0	0	0	0	0	0.039864588525249538	0.15128501647604095	0.030425007336723348	-0.99324643060386752	0.95399585514376406
396	605	2.71	2.32	2022_09_22_17_43_56	0.45882196566071309	0.016144739900079662	0.0047522576628440888	-0.00089120029396716732	0.016100820443627917	0.43459653398673254	-0.0001628223028014528	0.00497372729754183	0.0048367603743358417	-0.00012695248058687086	0.44550737549763342	0.015535815983902655	-0.0021500079269050265	-0.005325301907896712	-0.012482716024006716	0.43903286578657769	1.6222256948025022	0.037657636415905187	0.14315418772110297	-0.0033979929224397971	0.033779913287691636	-1.3927960796911652	6.4266365935989841E-05	0.036124705950681478	0.010634998843878961	-0.031661853861151543	-0.011773255785849944	0.033779974421093872	-0.000648290047425535	0	0	0	0	0	0	0	0	0	0	0	0.036640841801797733	0.14591396860275893	0.029578322714691095	-0.98701664278886736	0.95686976353532094
397	604	2.71	2.32	2022_09_22_17_43_59	0.45935152149461583	0.01432934182899088	0.004363370416015617	-0.00098272894204725833	0.014956732056414127	0.43418866419008079	0.0010875601508048471	0.0055682735988047179	0.0038999807574311585	-0.001173119582517336	0.4457996104839696	0.013272848438474316	-0.0020741988080247554	-0.0054876273229246368	-0.012722783626821329	0.44141946809037735	1.6190036166272406	0.034054383597952008	0.13598537228751012	-0.0034009970947139739	0.031886972554105976	-1.3674830600249304	-0.002555886881210185	0.032802659070724605	0.0091480380479243527	-0.029286918280104407	-0.012611718214454124	0.031989241573001544	-0.00056739803947368982	0	0	0	0	0	0	0	0	0	0	0	0.033649247232712336	0.1275356231920172	0.030163833914467079	-0.98900513710372417	0.96096224228039562
398	603	2.71	2.32	2022_09_22_17_44_03	0.45879096636426425	0.012941265670328469	0.0030968317257583917	-0.001006047142289703	0.013487069719083563	0.43379039944377223	0.0010101436293534292	0.0051313647537985186	0.0030433975743391476	-0.00042963855079242825	0.44652471333057653	0.011529296471595129	-0.0015688911391569767	-0.005099238059451958	-0.0088824399180641011	0.44117005737950066	1.6196065449100647	0.030392012060403196	0.11254608313909691	-0.0028692255027797115	0.025780556360790637	-1.3357720678196838	-0.0016163694807123158	0.029625329185230198	0.0067833817337992278	-0.022984559997147408	-0.011676775582729754	0.02583117760711038	-0.00045438922732821005	0	0	0	0	0	0	0	0	0	0	0	0.030136125958538654	0.11096793911992706	0.022324041397015434	-1.0459697579625098	0.961592728984177
399	602	2.71	2.32	2022_09_22_17_44_08	0.45998422565858704	0.012022956139141615	0.0027582085025469449	-0.00017816407280567983	0.012362102448448658	0.43555904619280711	0.00055485431768015814	0.0050975023072498864	0.0022862026500046141	-0.0017446555239404183	0.44724660760877477	0.010637915872426856	-0.0013145423971822744	-0.0047910131682786707	-0.010338931313232647	0.43933530909305762	1.6174540348121724	0.027821089044141482	0.1011940056705614	-0.0016693468719779937	0.026221385205513561	-1.3479740741811832	-0.0025993060058318693	0.027253242789427146	0.0055922940786931573	-0.023660422372209198	-0.011302453506411247	0.026349903867146821	-0.0003658311552543293	0	0	0	0	0	0	0	0	0	0	0	0.02733077678095561	0.0914351322419449	0.024772711009448129	-1.0023669294216577	0.955109511557782
400	601	2.71	2.32	2022_09_22_17_44_14	0.45922004940813088	0.010624226517790448	0.0017213461871277075	-0.00055404765034367388	0.011021171217825278	0.434434684645045	0.00051815509911675827	0.0065490296904801952	0.0012505422957669171	-0.00062203850298382234	0.44710400231527331	0.00837810714086353	-0.0014739001536328031	-0.0050405244915816367	-0.0080872728894142223	0.44216388451956073	1.6165302185868569	0.024461925077657171	0.067431966298554025	-0.0022730050431676446	0.022743207177935224	-1.2608916891560926	-0.0013005072826020635	0.024239801878782483	0.0032890398876094461	-0.01851272637235115	-0.013211072439470558	0.022780359784924056	-0.00029151583839909755	0	0	0	0	0	0	0	0	0	0	0	0.024153762766484416	0.056492024076343475	0.020751432263367887	-1.0640739754012329	0.96285840544080536
401	600	2.71	2.32	2022_09_22_17_44_19	0.46039659301584085	0.0098503296023359482	0.0013186557394050278	-0.00055488168453309949	0.0098725164706613619	0.43574002193128147	0.0007100211029363782	0.0049021412344354273	0.00094235838790200589	-0.0011528803840871848	0.44936228344978246	0.0075079182571436689	-0.0010721648745968013	-0.0046806314008483382	-0.0063991659402598319	0.44303496726322567	1.6102693376976855	0.022162207170457554	0.056418091616663953	-0.0018084191263569771	0.019019149018592373	-1.265588683724733	-0.0020957250375390787	0.022021272139910265	0.0024953957614559296	-0.015584481720028298	-0.010901924550717049	0.019134264888528939	-0.00022130528671193532	0	0	0	0	0	0	0	0	0	0	0	0.021540971345293224	0.047582190636866813	0.0172205460071808	-1.1011577141953235	0.96228984745762913
402	599	2.71	2.32	2022_09_22_17_44_22	0.463823080873313	0.00865843935618359	0.00060200897355538324	-0.00041353226914922665	0.0090360188619344022	0.43980994365049486	0.0012123562890804724	0.0044985465320156754	2.3667114853135238E-05	-0.00057217568831341035	0.45031957603382333	0.0058180392539484913	-0.0011101633477846866	-0.0049962243532795346	-0.005545818210436192	0.44639905583814538	1.5970562054419628	0.019603662773527413	0.017403294770871467	-0.0016705354760222255	0.016582599518084652	-1.2200223208667362	-0.0019934823234635936	0.019591789066605574	0.00068219887702837241	-0.012666519389290551	-0.010702424647616442	0.016701993250841145	-0.00019126052885425754	0	0	0	0	0	0	0	0	0	0	0	0.019481673571068385	0.0013095955804568009	0.016093362586171483	-1.1520540589831669	0.96243389828216264
403	598	2.71	2.32	2022_09_22_17_44_26	0.46497271684552538	0.0073032770332846428	6.986519300490528E-05	-0.00074239579969054747	0.008156982987454325	0.4409690535175631	0.00062401328846715606	0.004767067898451877	-0.00025924741122008733	-0.00067848675237659761	0.45422042621480091	0.0043782525225871767	-0.0011113876197719396	-0.004132451288733888	-0.00276071102746902	0.44783807986748192	1.5885933533677741	0.017074681825329015	-0.0059125695149624341	-0.0020337077595100595	0.012760669300369508	-1.1199034654736544	-0.0014461133828650411	0.017073488029453118	-0.00020190578085357814	-0.00791429691844555	-0.010009924339378199	0.012842348885990219	-0.00016616968910047972	0	0	0	0	0	0	0	0	0	0	0	0.017551786131062241	-0.015885786129553263	0.010688318641925477	-1.2763142304706268	0.963149156160627
404	597	2.71	2.32	2022_09_22_17_44_29	0.46378978382019365	0.006297648405343555	-0.0003109462123813936	-0.00066016795914140684	0.0068151636973964981	0.43970671633671066	0.00095523148811783409	0.0036822620225269304	-0.00058143871986962147	-0.00031026789065495016	0.45209023823050859	0.001806805155628717	-0.000796626857848583	-0.0038330822444248808	-0.0022992753739294654	0.44612346954163384	1.5955620719933628	0.014551602778788839	-0.033682008213327307	-0.0015985740682979627	0.0096342733739680549	-1.0323893313129255	-0.0014192791638468609	0.014518598325517274	-0.00097951319232671445	-0.004567954807825644	-0.008482512146646911	0.0097382532719825915	-0.00011344555458092339	0	0	0	0	0	0	0	0	0	0	0	0.014747891863183777	-0.042554673946087	0.00963757398663305	-1.3006416324375543	0.96190878951010084
405	596	2.71	2.32	2022_09_22_17_44_32	0.46354039607569891	0.0046083249633192044	-0.0006288310219231425	-0.00027067697220904918	0.00536313487056364	0.43880453023223503	0.00087766369337701942	0.0035999423951295186	-0.0010901611521731958	-0.00084869492232728582	0.45363570952337423	0.0012609870797593323	-0.00087890055145983413	-0.0029712013730576864	-0.00098172138110693861	0.44620062536123134	1.5950359664777645	0.011214555975434956	-0.083891079099537511	-0.001264932297843763	0.0078293014212695734	-0.947441696003643	-0.0019323712404873471	0.011057076272159298	-0.0018727867037694769	-0.0024931902222943524	-0.0074217223917733277	0.008064243259981457	-7.8938074543316488E-05	0	0	0	0	0	0	0	0	0	0	0	0.011806547307902111	-0.1002686091131353	0.0067506252657912637	-1.411236679367738	0.962592751653869
406	595	2.71	2.32	2022_09_22_17_44_38	0.46569226608407666	0.0036657432379846107	-0.0011573223365902827	-0.00052779639534437418	0.0046149645580137308	0.44203984809773628	0.00051245188892600445	0.002698911237199177	-0.0013036589236210369	-0.0012895648139634129	0.45563767595675558	0.0013776440692916888	-0.0002281035110601392	-0.0021030922746804672	0.00082197129878274042	0.44701464516646672	1.5859350725935797	0.0095044667576593446	-0.14212892734906457	-0.000825350059070003	0.0054364134180267393	-0.84236565122180662	-0.0020019334486326658	0.009123052963257364	-0.0026654817532769876	-0.00061805841470610778	-0.0054011660451898855	0.0057933003015945457	-6.0380101276106636E-05	0	0	0	0	0	0	0	0	0	0	0	0.010297708050002189	-0.13765584273850562	0.00484872876306222	1.3845041070731696	0.95989278268529832
407	594	2.71	2.32	2022_09_22_17_44_41	0.4670614275270496	0.002767629331951401	-0.0012031206542254193	-0.00040427724989354523	0.0033758017659650027	0.44389290279381188	0.000268258983302359	0.0028124630373842726	-0.0015601865394154041	-0.00023847399010812668	0.45601281917135539	-0.0023766903069112563	-0.00035935026204053075	-0.0018189106056303596	0.0017602353625955976	0.44802913345027784	1.5808029434573787	0.0073804229624428105	-0.20884072715529076	-0.00083674723269643709	0.0069218573543218254	-0.42424650325339569	-0.00056204059024446038	0.0067459419972006919	-0.0029938118970565032	0.0045761407533747561	-0.0051933654828908264	0.0069446381373446291	-3.6237686375953712E-05	0	0	0	0	0	0	0	0	0	0	0	0.0079623366483898787	-0.21646319489702348	0.0054193694797498009	1.1862933326613236	0.95925098294341693
408	593	2.71	2.32	2022_09_22_17_44_47	0.46601179965578754	0.0017241494647051916	-0.001050066519456824	0.00025415552537681404	0.0025900639203353497	0.4432813889644831	0.00017676622065995488	0.0010225655338344142	-0.001714577812478076	0.00070691415638274139	0.45534292669786386	-0.0026710306195284065	-0.00018305198234559153	-0.0017406938516458838	0.0022419276270997804	0.44734767529657105	1.5841053243394239	0.0056184927048900752	-0.28211655753867326	8.2470407863827091E-05	0.0062660313219208442	-0.25912871228353646	0.00058734715506857213	0.0047476204606171106	-0.0030045898616671072	0.005443199353025641	-0.0031039860390334119	0.0062934986460521491	-2.7738587132434147E-05	0	0	0	0	0	0	0	0	0	0	0	0.0066654031072054445	-0.29237646267071493	0.0060907346189354	1.11549875181933	0.959949245119968
409	592	2.71	2.32	2022_09_22_17_44_50	0.46370808138176567	2.9697732644181946E-05	-0.0015759695699621792	-0.00035910584196280853	0.00091031904907889864	0.43985456788389221	-0.000247584349019044	0.00092335635079143785	-0.001747002661079316	-0.00043982620747745084	0.4529886855992476	-0.0042932253480139843	-0.00037535950791655904	-0.00079274077991798436	0.0026967044904855782	0.44744170389714438	1.5929309814061217	0.0037713521567259304	-0.64580673762174723	-0.00080778960486513015	0.0079988896563886348	-0.12195146803483806	-0.00021816195099025532	0.001039272386615595	-0.0036253289501036526	0.0077621452466873908	-0.0019316668720070341	0.0080018641810481236	-1.044665490299111E-05	0	0	0	0	0	0	0	0	0	0	0	0.0042482524689613846	-0.54521569010609972	0.0060615938084936562	0.92835432476503732	0.96492108259974585
410	591	2.71	2.32	2022_09_22_17_44_56	0.4657602701533427	-0.0015629506420736107	-0.001777523775016062	-0.00014568679315341593	-0.0009404881497852703	0.44229892617036842	0.00051443212505020174	0.0018363789229584497	-0.0018574101360322463	0.00017987816320263729	0.45633351723519172	-0.0076902197710895185	-0.00025208312660209313	-0.00029745670337196959	0.0068860435724972619	0.44781560889671179	1.5837599962655697	0.0048094940216770431	-1.0904405413195504	-0.00043329513282112909	0.016299287582885631	-0.074009023743162011	-0.00036093507355217097	-0.00275553673002598	-0.003941858708024039	0.016121060007630618	-0.0024037886637519644	0.016303283406631005	-7.9675430247773964E-06	0	0	0	0	0	0	0	0	0	0	0	0.0044699903069185349	-1.0197530528554664	0.014798310728813963	0.80698326452230718	0.96147232298125607
411	590	2.71	2.32	2022_09_22_17_44_59	0.46680185642485961	-0.0036300846260628335	-0.0014031824364975421	0.0005281184033036594	-0.002513167518045614	0.44318380915344668	0.00019542529196889204	0.0015561981464173133	-0.001950192565795789	0.000355390371830446	0.4579124959669762	-0.0070498329832196236	0.00012731905362165318	-0.00068869483420772829	0.0068201838736151764	0.45054129790669645	1.5769114647576685	0.0076642539464304438	-1.3242663870262343	0.0007233437356505498	0.015472870970923376	-0.08170995654277341	0.00018037019789822746	-0.0067513544788628237	-0.0036276716025728569	0.015266720600914673	-0.0025173355311620244	0.015473922240050619	-1.4109027941545951E-05	0	0	0	0	0	0	0	0	0	0	0	0.0068146231785614153	-1.2408322234610167	0.014684747758366219	0.835717058742001	0.96516603716467742
412	589	2.71	2.32	2022_09_22_17_45_02	0.46716125774475642	-0.0053058931606412788	-0.0012666632022918165	-0.00032911163776921194	-0.0040286224637239481	0.44397992180159312	-0.00040542778798660661	-0.00043150218401677719	-0.0019170081560486727	0.00022109335347045102	0.458656553221673	-0.0092535120536870533	8.7262192518131244E-05	0.0005563280454125262	0.0092902024152191152	0.44754774051484836	1.5780881048725486	0.010808246221906728	-1.4090686020655396	-0.00025725869957802426	0.020492570897582173	0.02715576793850482	0.00068940498491429076	-0.010247760667340577	-0.0034353438981080905	0.020462354418193943	0.0011124359112553721	0.02050416399723862	-2.8653571645058165E-05	0	0	0	0	0	0	0	0	0	0	0	0.0095501723415842149	-1.3487267094928153	0.019922124824966209	0.75549222333616317	0.95801553124376526
413	588	2.71	2.32	2022_09_22_17_45_08	0.46676527854793354	-0.00701639590632546	-0.00094348127464498484	0.00026640858444081962	-0.0058453622363735872	0.44368995306215492	-0.00052483854243935907	-0.0015136044761792967	-0.0018734704706491114	0.00056365383998191519	0.45844108677399992	-0.008351371255256387	-0.00027987596981740213	0.00031003315385248791	0.010284002409959662	0.45106489580485687	1.5752063576052258	0.014457373243930332	-1.464486240371133	-1.1951463708572254E-05	0.020586048743108286	0.049442756077120856	0.0011814914920003782	-0.014131812819171506	-0.0030508208007374929	0.020485481992821096	0.0020323460274846946	0.020619925436317646	-6.4027778731496132E-05	0	0	0	0	0	0	0	0	0	0	0	0.013150620654689509	-1.4157156370588526	0.022042502144669258	0.77032916262337	0.96636343047640727
414	587	2.71	2.32	2022_09_22_17_45_11	0.4662782818306252	-0.00951907653032977	-0.00099789222496938579	-0.00012582566187260404	-0.0079561450398898236	0.44323379888956455	-0.00056441855966987849	-0.00075459635348236291	-0.0011645012426197204	0.0013782209385945095	0.45654567019800396	-0.012104232655402168	0.00011363704398619505	0.00023034813178452655	0.0092482738049776362	0.44719815546768238	1.5826348009081461	0.019360393933743697	-1.5103915220611865	-2.1751565330374177E-05	0.023648130221349567	0.023300934841189166	0.0021500615351400954	-0.019219283579713507	-0.0023332363687150253	0.023622456141025719	0.001101648233885478	0.02374566965934622	-0.00010328625734707131	0	0	0	0	0	0	0	0	0	0	0	0.017244883320147314	-1.4981297954225741	0.019840387979229178	0.77294716329864821	0.9590799591007465
415	586	2.71	2.32	2022_09_22_17_45_14	0.46773414978916905	-0.011609075627664592	-0.00065068851321946211	0.00012230342014939933	-0.0098043991917596326	0.4442332102923775	0.00049782059024076463	-0.0010255372005203108	-0.001373128338999684	0.0016112505189093303	0.45808545729750577	-0.012679170051790709	5.6150138543418975E-05	0.004293406607332525	0.011488027273657154	0.45263291885704865	1.572233219045821	0.023587389055237024	-1.524950962005903	0.00023910279300293815	0.027173871648240894	0.10942798529269383	0.0012748454471501977	-0.0234883066720563	-0.0021597157504057709	0.026525678933360587	0.0058998014779601338	0.027203759506163664	-0.00016003805037069293	0	0	0	0	0	0	0	0	0	0	0	0.021166055808842305	-1.5012227248268431	0.026220233141913848	0.60657030089893182	0.96771407232307649
416	585	2.71	2.32	2022_09_22_17_45_20	0.4713142069650289	-0.014190159926813904	-0.00047059486055586871	-0.00032447099453465633	-0.012119439565220762	0.447335546630602	0.00010963717088362307	-0.0011414265663719165	-0.00095038452341417938	0.00166099476053523	0.46315566263518809	-0.011977893791859502	-0.00022437474724809958	0.0022302801669104857	0.012233026926282548	0.45284207081240069	1.559344477706746	0.028690857633404294	-1.5447700244970337	-0.00057441410094515846	0.026684463586043254	0.069948100082114856	0.0017102186752703942	-0.028651997847415654	-0.0014927595559775405	0.026423769063415467	0.00372089039856809	0.026739211745900663	-0.0002408868654740454	0	0	0	0	0	0	0	0	0	0	0	0.025793082387416892	-1.5316673071525608	0.026382979780055254	0.69523034703990871	0.9608071730500608
417	584	2.71	2.32	2022_09_22_17_45_25	0.47287079694259826	-0.016169518358119226	-3.23452919529273E-05	0.00013213443366718087	-0.014550351043714008	0.44936318618536986	-0.00058672281454233508	-0.00081041931833107834	-0.00096334240453748192	0.0016630302169071223	0.46475867112076552	-0.01428340612218618	0.000154674603074848	0.0014912192799990125	0.012186007473822588	0.45293905964196185	1.5536813478742504	0.033346669515398261	-1.5551500909233018	0.00033248988906957864	0.028947609468793226	0.0438908864292607	0.0024577482328840845	-0.033330344005000706	-0.0010433294194572959	0.028836151144258054	0.0025378103048242389	0.029051757611786796	-0.00038405422452031168	0	0	0	0	0	0	0	0	0	0	0	0.030837612545676619	-1.537740818041258	0.025962503569213178	0.72451514242107151	0.95784950682193237
418	583	2.71	2.32	2022_09_22_17_45_31	0.47102177900919068	-0.018707247781052729	3.42296037318304E-05	-0.00016845805904015804	-0.016683766995041097	0.44737704564148312	-0.0010448873898403553	-0.0014727950318785483	-0.00028276064331513609	0.0027100007512074554	0.46297991774858704	-0.013804224099287108	-0.00073025374816915319	0.0010197750587818627	0.01136762833341139	0.45271215483025823	1.5602443393475698	0.038565202336536653	-1.56762655535165	-0.00098293640661685413	0.027616039917035297	0.049639504769084644	0.0041154963793782907	-0.038564427375170365	-0.00024448411650297334	0.027480055377149135	0.0027371914745051842	0.027921013075244291	-0.00049820998284062215	0	0	0	0	0	0	0	0	0	0	0	0.03542545953404224	-1.562323013352624	0.024230892340419412	0.74066356418122525	0.96112786075954426
419	582	2.71	2.32	2022_09_22_17_45_34	0.47041348164411323	-0.020659125369665424	0.00023924698001767805	-0.00053408147940328611	-0.018766000441399644	0.44693420761158409	-0.00085050456798079074	-0.00091270718376469065	-0.00026429279296337043	0.0013122407727025884	0.46116252194142604	-0.013285231579322175	-0.00061816183404407522	0.0019344759351363249	0.013123746546255814	0.45229339795543566	1.5639566202732871	0.04301306537396573	-1.5705792153624207	-0.0012215511078236497	0.029076509115265815	0.054392844744244669	0.0023869933407286849	-0.043013061318919882	-1.8677255890111168E-05	0.028904628276081909	0.003156872907112686	0.029174322949107476	-0.00065283217990526007	0	0	0	0	0	0	0	0	0	0	0	0.039896521205471672	-1.5637549936693089	0.028199774088524688	0.71222373461903721	0.96148051789385969
420	581	2.71	2.32	2022_09_22_17_45_40	0.4737810049305739	-0.023574574740022707	0.000365816717178414	-0.00011709688721818444	-0.021498230961788128	0.44964101415820157	-0.0004076640289506101	-0.0010471259027787167	-9.5340234001382065E-05	0.0016010904160464199	0.4642546009366737	-0.012535224438199797	-0.0007594380263702818	0.000952598102477647	0.009835430915140787	0.45578096315086175	1.5505864863733578	0.048862927262116163	1.5676374497585404	-0.00094299691316544971	0.024407105793736741	0.044695107310546954	0.0021892362970732404	-0.048861952107516635	0.00030870190411651515	0.02430965687181938	0.0021788519915456345	0.024505092711334119	-0.0008490314803135051	0	0	0	0	0	0	0	0	0	0	0	0.045376328185774958	-1.5685789441380009	0.020856586625025795	0.7371218802796583	0.96200767529219577
421	580	2.71	2.32	2022_09_22_17_45_43	0.47455516949122672	-0.024791613115276206	0.00059069922986782072	-0.00099009549633184528	-0.023560971892616921	0.45166548016208574	-0.0013971683245070695	-0.00074546384673105021	-0.00016687744171502251	0.0017376832616516551	0.46540164746767032	-0.010786444604039948	-0.00054512606803210875	0.0004083017348829896	0.01178425903631381	0.45577166481953196	1.5464639337591166	0.052265720100947606	1.5663401979363716	-0.0016538536468481179	0.02453090690733983	0.026046560978752572	0.0033940713709642535	-0.052263644425055683	0.00046579940097103603	0.024497629754156754	0.0012773136360450632	0.024764593963313271	-0.0010891717113733566	0	0	0	0	0	0	0	0	0	0	0	0.049649786534817893	-1.5672549904688973	0.02484712232552273	0.76808105995992937	0.9604187123452208
422	579	2.71	2.32	2022_09_22_17_45_46	0.47438783905341975	-0.027376542099971611	0.00065176312576404162	-0.00094785185580990991	-0.025704478523418797	0.45063476829537286	-0.0012856404374852405	-0.0005668855521502288	9.6899478697142386E-05	0.0026887337555446538	0.46498847888664485	-0.012824905983536267	-0.0006920358342093055	0.001052577569747087	0.011538893023699664	0.45603697689090156	1.5481679444062855	0.057466312715335463	1.5634828170421857	-0.00174437998291435	0.026507057932874552	0.033531521709133871	0.00433572643568376	-0.057460165374766815	0.00084053090435464784	0.026447473161926138	0.0017763117986334333	0.026859312053398813	-0.0012708843482951832	0	0	0	0	0	0	0	0	0	0	0	0.054184907474661155	1.5689114603192111	0.024424744196414223	0.73991405462017457	0.96131675255602045
423	578	2.71	2.32	2022_09_22_17_45_52	0.47556701684479957	-0.029368899128865592	0.00085962370917280458	-0.0012745748544454709	-0.02803268729794078	0.45185677794032525	-0.0012460770628648318	-0.00092728361668105344	0.00014508719182407685	0.0020798360226962852	0.46609735118443307	-0.01068269600320146	-0.00089058079541133974	0.0010926714555330379	0.01040943376325496	0.45599653010439156	1.5447863575785112	0.061997105364964708	1.5619347415552578	-0.0023159574752604577	0.022979064147510709	0.048561346439964827	0.0036057577588024274	-0.061987368640527271	0.001098727745127029	0.022870770654843865	0.0022282815685960174	0.023260242434475525	-0.0015425838642057371	0	0	0	0	0	0	0	0	0	0	0	0.058946608495255091	1.5682085282223659	0.022008728079255389	0.73310499443619292	0.95884809911702773
424	577	2.71	2.32	2022_09_22_17_45_55	0.47480635825795087	-0.030729803750334236	0.00082745196044087222	-0.0016630284539048427	-0.029455726789416138	0.45114545406327217	-0.0013119769699179295	0.00013102780955106082	-3.5481089905633829E-05	0.002622619446784772	0.46463309221874	-0.010043144814666515	-0.0013135938630449205	0.00066636609771952946	0.00808321626929381	0.45592997914551864	1.5482912379956191	0.065111604041273821	1.5639787918654773	-0.0031665409974785748	0.01969986905828985	0.015005160414853837	0.0042805177654777569	-0.065105551518879257	0.00088777376069811259	0.019690998682360596	0.00059111065380272468	0.020159555383349518	-0.0017214497015226526	0	0	0	0	0	0	0	0	0	0	0	0.062037391973795292	-1.5701940487896924	0.017081988567224267	0.74427204194032748	0.960244047317123
425	576	2.71	2.32	2022_09_22_17_45_58	0.47585829058071977	-0.0326979584046197	0.00091499843991890847	-0.0015574848472888674	-0.031718048286609041	0.45204689852388413	-0.0011647286769377937	-0.0002678788536959318	-0.0002856222448351647	0.0026899024738837166	0.46594764116757692	-0.0072525774649595063	-0.0010333391431380341	0.00017158840083159618	0.0079225617869187834	0.45753819864555062	1.5433684384271555	0.069555009616042385	1.5655492426706703	-0.0027755235337465428	0.016439279840657423	0.014804530744718847	0.0041590302163299689	-0.069551179689192222	0.00072990857608539361	0.016432074237375187	0.00048668052851554759	0.016957224242776035	-0.0020181799030357748	0	0	0	0	0	0	0	0	0	0	0	0.066657101301062643	-1.5662939292609703	0.016652898296793273	0.77457075784504592	0.9615009503925801
426	575	2.71	2.32	2022_09_22_17_46_04	0.4781307055571169	-0.035153461602677447	0.0011281603628353171	-0.0019186874197583404	-0.033684210236363581	0.4536250656076562	-0.00071991090112028336	-0.00014423863419260426	-0.00063242295221394322	0.0019624419352066657	0.46799942041349979	-0.0081800015594092178	-0.0017016377372514016	-0.00018394839321590135	0.0076650412766864767	0.45909182918383545	1.5356687050835618	0.074037667746104444	1.5669283270878844	-0.0038682781851472675	0.017092926144835773	-0.0014346003649050399	0.0028416422726138123	-0.0740354523396104	0.00057274964149375319	0.017092855787726454	-4.9042968879777659E-05	0.017327523048558214	-0.0022161840716381832	0	0	0	0	0	0	0	0	0	0	0	0.070462210876741566	-1.5614099013271003	0.016035883283434842	0.79739503892101982	0.96018060301921548
427	574	2.71	2.32	2022_09_22_17_46_07	0.48010892046569958	-0.036153136905789675	0.00066921239853599682	-0.0024051396856051939	-0.034544582120933795	0.45591300079641328	-0.000838519884203205	0.00022596666139076995	-0.0004140408913063033	0.00253293367011192	0.47017974616506164	-0.0054162649093307145	-0.0020238945325678111	-0.00029280918694721324	0.004586430579879397	0.45983866642801646	1.5281668847433036	0.075694672915200989	1.568588604501955	-0.0047184749002134405	0.010772854782241314	-0.026212293756118041	0.0036022322224194166	-0.0756939350390174	0.00033422454768577633	0.010758054452677541	-0.0005645038108679952	0.0113591582937952	-0.0023080760942371628	0	0	0	0	0	0	0	0	0	0	0	0.071956720326364812	-1.5648037652848001	0.0095723443457320055	0.81727614945141058	0.95777988457698049
428	573	2.71	2.32	2022_09_22_17_46_11	0.47906122317414784	-0.037315364429860928	0.00090582799681741984	-0.0022036675414534041	-0.035530624790372958	0.45578444100299675	-0.00099939562394514656	0.0015037564645132766	-0.00054530792442918487	0.0021909408063411238	0.46912089091937142	-0.0041462347728259442	-0.0016847887980616552	-0.00061818330360186968	0.0044848012228617248	0.46064340665023845	1.5298463820568071	0.078100216043348519	1.5680424532439885	-0.004100953490408797	0.00957155839251107	-0.12182045830232191	0.0034002724351696822	-0.078099031450454964	0.00043015406374907197	0.00928887278301984	-0.0023090198098159207	0.01015758744459647	-0.0024440131053647908	0	0	0	0	0	0	0	0	0	0	0	0.074175924484072842	-1.5631231558550907	0.0094501612917059809	0.85388639689542289	0.96155435749552587
429	572	2.71	2.32	2022_09_22_17_46_14	0.48017601510323665	-0.038929887753460839	0.000529695012280185	-0.0022950515415979906	-0.036475918439402288	0.45640862949690353	-0.00019764483661132017	0.00067718133323359361	-0.000915793574975951	0.0021866596132265994	0.46926344286847294	-0.0031119269301963931	-0.002189355111872768	-0.00050475433779770111	0.0028935646101239032	0.46084432313824	1.527865658987952	0.080705652560276842	-1.5687788876796296	-0.0047627605780530581	0.0065912910632030452	-0.0992486115965069	0.00251831114420641	-0.080704995607377372	-0.00032563659702105968	0.0064618646480764253	-0.0012997781156029896	0.0070559909933966417	-0.0025057641712119029	0	0	0	0	0	0	0	0	0	0	0	0.075987579144982317	-1.5582455636753274	0.0061170474173120092	0.87174944649605279	0.95974040485791356
430	571	2.71	2.32	2022_09_22_17_46_17	0.4839403415159948	-0.039936848994830007	0.00044192508892142341	-0.0027041993333808221	-0.03729882875052562	0.46129617412967211	-0.000973785513676308	0.00070426854419535976	-0.00057040937730064734	0.0023005954735192584	0.47126736935538416	-0.0016524130251511214	-0.0021275920602697243	-0.000949438626907611	0.0017010192344650648	0.46371538676592405	1.5135084026224688	0.081911929598113387	-1.5703020430136945	-0.0051175612007142018	0.004005254706668124	-0.22975655889217139	0.0034740336022202715	-0.0819118895732519	-8.0975463385548252E-05	0.0035897837952763492	-0.0017763776536701007	0.0053019783793073613	-0.0025736588577093458	0	0	0	0	0	0	0	0	0	0	0	0.077082208111991249	-1.5631504444096904	0.0040253935800760371	1.0399409010762724	0.958207752040853
431	570	2.71	2.32	2022_09_22_17_46_21	0.4857258557750031	-0.040794004339965911	1.7292099215965816E-05	-0.0029330903233098326	-0.038637579994027296	0.46228375634346941	-0.0003486730316566225	0.0015840698174552877	-0.00019403858840120471	0.0016520620422963753	0.47206571713693563	-0.00050194959828110273	-0.0024847054500912965	-0.00110116813010082	-0.00061763699899601674	0.46898836603935085	1.5042842421022851	0.0840017423517291	-1.5700058967012476	-0.0056639392222359352	0.00287799668768811	-0.80626391570346834	0.0021351120345859606	-0.084001637386578648	-0.0001327949548357583	-0.00012006827477712215	-0.002875491009155789	0.0035835134065017159	-0.0027985236324131984	0	0	0	0	0	0	0	0	0	0	0	0.079547067062886681	-1.5682853393418041	0.0025993173161045755	-1.3152125613008463	0.96554128314016419
432	569	2.71	2.32	2022_09_22_17_46_24	0.48446798228474297	-0.042143879129685251	0.00030445407064930217	-0.002837681797954337	-0.038567563132333081	0.46195010339441661	-0.00017529768044432893	0.00069156786942471758	-0.00019159224098293888	0.0021730671729685786	0.46754376588300278	0.0019156566214489476	-0.0025870332078472918	2.5993393232351148E-05	-0.0018156963557678721	0.46756354199804412	1.5123940865072698	0.085504215184792023	1.5695972386300912	-0.005679197644655575	0.0040507717540439712	-1.4823075585323779	0.0025094673230266866	-0.085503969306863561	0.00020505398838522996	-0.0039874999487784753	-0.0007131591420238072	0.0047651000040606906	-0.0026632499939712125	0	0	0	0	0	0	0	0	0	0	0	0.079609056586753449	-1.5683124951835272	0.0037481989987284735	-0.77824068422409176	0.96510720851566334
433	568	2.71	2.32	2022_09_22_17_46_28	0.48464960098937176	-0.042189438042466852	-0.00050194898121949465	-0.0033037133790479894	-0.039699335486958066	0.46225813627206996	-0.00055983350161199665	0.00169952872661654	-4.1248641478993908E-05	0.0018452093269871535	0.46779687179266238	0.0039046810610695835	-0.0026412305210615412	-0.00099323088347047918	-0.0047275052204383732	0.46857653433441604	1.5105915588841963	0.08671270315768119	-1.5677925624733959	-0.0062136338864439717	0.0096540626349145425	-1.419846679957687	0.0026098101794071781	-0.086711138414299	-0.00052092591451450144	-0.009217443042794999	-0.00287048238309926	0.010000601708466868	-0.0029478249252757054	0	0	0	0	0	0	0	0	0	0	0	0.081913524400132984	-1.5702768139853072	0.0099674395460287481	-0.88894032811927792	0.96683569609436615
434	567	2.71	2.32	2022_09_22_17_46_31	0.48833838553835618	-0.0430788897635524	-0.00065147792115366314	-0.0032139409527107755	-0.039845823069033746	0.46552572183070579	-0.00059153882974571686	0.0013935580480422909	-0.00048276801933832528	0.0017540153708484382	0.47147964481124993	0.0061615213360525604	-0.0023306500186772191	-0.00041062289491016786	-0.0044384930845670582	0.4712849550656813	1.4964941142452048	0.087176957220638146	-1.5642878842822194	-0.0057415069555191382	0.011399862351447337	-1.4872644133939672	0.0025129919193505848	-0.087169571723802686	-0.0011347403834325812	-0.011241145105523376	-0.0018956577614417272	0.011673559440833278	-0.002840362602381409	0	0	0	0	0	0	0	0	0	0	0	0.081600686586158655	-1.5647386730487043	0.0091277829830101916	-0.83152388449668169	0.9650786606629852
435	566	2.71	2.32	2022_09_22_17_46_35	0.49008523581178687	-0.04370140852070345	-0.00088371421216019964	-0.0034332316897836175	-0.040773043454767816	0.46705862574028545	3.42681548519806E-05	0.0010931509575647016	-0.00058627866910448815	0.0015173637638971052	0.47112127683965127	0.006631507425074748	-0.0029732052186050772	-0.0006210133569299202	-0.0067197584459187717	0.47503899873379679	1.4895664631976588	0.088514549710806051	-1.5625139296561583	-0.0066279035933334458	0.014224128678705667	-1.5072818632198741	0.0015955634054334211	-0.088502406128201941	-0.0014661582539271249	-0.014109520169150453	-0.0018020203286072051	0.014313338508158581	-0.0030021222379489443	0	0	0	0	0	0	0	0	0	0	0	0.083204421047263236	-1.5636072844945779	0.013769835806042212	-0.8314752954453537	0.96929873422310475
436	565	2.71	2.32	2022_09_22_17_46_40	0.48986483462609015	-0.043772165631298765	-0.00094280979143465389	-0.0034700897651310379	-0.041073240282214409	0.46673738535059472	0.000202462865756465	0.0012164622738659646	-0.00090887301700661111	0.0017323463705921148	0.473102499674566	0.0078109430630159031	-0.0028153632594944572	-0.00085409451799101891	-0.0081804387302593	0.4740318268873932	1.4890950453025558	0.088963243050908927	-1.5604236436530485	-0.0065172734099868037	0.017018673651459825	-1.5069133081688657	0.0016304273166943626	-0.088944100172125742	-0.0018454426856335275	-0.016879954733226076	-0.0021684974196736926	0.017096594575818778	-0.003073651944993473	0	0	0	0	0	0	0	0	0	0	0	0.083866593327043285	-1.559734079086009	0.016790151065070549	-0.83741317428610262	0.96767882358654678
437	564	2.71	2.32	2022_09_22_17_46_43	0.49207999365037491	-0.043590942790822082	-0.0015782810014946449	-0.003326860657715106	-0.041051818457499771	0.46966926763935352	0.000865360765742813	0.0012041152273316975	-0.0010600178623813251	0.0016415619924438213	0.47421429409716431	0.0094421057768473253	-0.0032321737620534426	-0.00082497139536116576	-0.0091124509664262335	0.4753003200435259	1.4810949383152585	0.088288675915524473	-1.5559518665494654	-0.0067711991901941142	0.019654081674789606	-1.5164252458296643	0.00084513402297885026	-0.088249768541409868	-0.002620810428874124	-0.019537992776702151	-0.0021330177535208786	0.019672243847515133	-0.0030767168090019251	0	0	0	0	0	0	0	0	0	0	0	0.083452898534843473	-1.5578884653623937	0.018593964740258991	-0.83054126307480058	0.96590051653518139
438	563	2.71	2.32	2022_09_22_17_46_47	0.49393122458270616	-0.04449368380144364	-0.0016434102808671014	-0.003735127807737491	-0.040900190699541122	0.4707984871362661	0.00043514227730925376	0.0017991482264161009	-0.0011151247189695314	0.0012340010005964645	0.47634715021023061	0.011381175303483924	-0.0029212089306344131	-6.3516204988692522E-06	-0.010868677853674073	0.479097520985436	1.4717559438058754	0.0888015207401436	-1.5551355736595678	-0.006764077478411186	0.02335663373526934	-1.5308859081569131	0.000847781757309871	-0.088757965523214882	-0.0027809426355019495	-0.02328226640120843	-0.0018623669527466364	0.023372014747375745	-0.0029019533380456159	0	0	0	0	0	0	0	0	0	0	0	0.082836207792049782	-1.5571674351940761	0.02200443942127684	-0.785690361761468	0.96996807883566727
439	562	2.71	2.32	2022_09_22_17_46_50	0.49220739133565061	-0.043792376529046911	-0.0013921808519071607	-0.0030764363863468574	-0.040202335326094039	0.46992876996591693	0.0003952388756187185	0.0010268200973063606	-0.0013337565353130831	0.0011015231009126447	0.47350631623523831	0.012366756211584415	-0.0028143162261897478	-0.00059202235735380756	-0.00964651844274142	0.47658175649471546	1.4799452898269916	0.087579523281912222	-1.5550616228328775	-0.0060673757426212005	0.0232267936827951	-1.5341994298815502	0.00074901687671283571	-0.087536160824733644	-0.00275562086531752	-0.023164604637982693	-0.001698539593027236	0.023238867680348177	-0.0028303163987356576	0	0	0	0	0	0	0	0	0	0	0	0.081722571353254281	-1.5542143606868717	0.019635357414816316	-0.81604552892462057	0.96825396140733777
440	561	2.71	2.32	2022_09_22_17_46_54	0.49573062477943053	-0.04414626529055863	-0.0023452453989148006	-0.003287580851082219	-0.041074324277925151	0.47294872923528669	0.0013481450528438869	0.0020267906057755687	-0.0016769426110316342	0.0010177850033646909	0.4768287891257319	0.014693078472008868	-0.0026960040784337323	0.00044054661915414196	-0.012353036691314198	0.4802375618581462	1.4657972964712611	0.088301770850371025	-1.5479339394339817	-0.0060158680567451561	0.028298327395336338	-1.5421815168535715	-0.00035422882349812261	-0.088209478246665612	-0.0040361717954590284	-0.028251998285465627	-0.0016186186245346372	0.028300544366372884	-0.0029703783233400714	0	0	0	0	0	0	0	0	0	0	0	0.082925161896243008	-1.5503941432404675	0.024934690715329527	-0.76757420631512552	0.9687470126983222
441	560	2.71	2.32	2022_09_22_17_46_57	0.49892328446368223	-0.0441535192492811	-0.0022437767826918634	-0.0034037052272900643	-0.041072641687156922	0.47578644703001205	0.0011668384301166757	0.0010618899290765723	-0.0017787929237985725	0.00083200829113863584	0.48215623130790497	0.016047473414803275	-0.00300137398879035	0.00066584009057580587	-0.01363181383853424	0.48421097481918235	1.4498030217353535	0.087761489528922626	-1.5479053711855024	-0.0064395466308348184	0.030706228722586722	-1.5646593196078138	-0.0003572510631316304	-0.087669532279965184	-0.0040164852977869221	-0.030703915783008309	-0.00037687922965204672	0.030708306867782836	-0.0029346406028307758	0	0	0	0	0	0	0	0	0	0	0	0.082399726200908865	-1.5491556191880038	0.027355038164438964	-0.7609952726122069	0.97051188007728506
442	559	2.71	2.32	2022_09_22_17_47_00	0.49870744365639	-0.043406648722475592	-0.0024185695535147073	-0.0036259390366787563	-0.040682659218895086	0.4755782982644613	0.0012701624344142173	0.0016761303471720071	-0.0017484801950131111	0.0002307374174162244	0.48136534766492944	0.018405183843104425	-0.0030767706634681987	0.00052444716479749113	-0.015447729416436845	0.48176463146462511	1.4533507085889685	0.086632998555605828	-1.5466005179457427	-0.00673383274655606	0.035155995934918784	-1.5542140120975923	-0.0010963234505296227	-0.08653158199464181	-0.0041906749146388995	-0.035136663796314985	-0.0011657218539401564	0.035173085950541888	-0.0029145248185699366	0	0	0	0	0	0	0	0	0	0	0	0.081651509198792063	-1.5493202869999641	0.030993379956097127	-0.7684297857365503	0.96602655042093466
443	558	2.71	2.32	2022_09_22_17_47_04	0.4997173671908251	-0.042281512564580778	-0.00181706557147415	-0.0030844450560979461	-0.040020420678973774	0.47711764150046265	0.0008949504576426803	0.00029762005265853531	-0.0021456617287046358	0.00053272701580087285	0.48264262231513722	0.019317645084422408	-0.0028189792885650313	0.0012306036742128724	-0.016186887877161819	0.48448725181486857	1.4463435845041892	0.084556066084555209	-1.5472779214778394	-0.0059451064682259011	0.03670853025091745	1.5571671758700985	-0.0004218818618835857	-0.084462544806437445	-0.0039757812460211959	-0.036694893600637608	0.0010004882909892016	0.036710954461684979	-0.0028634300817770349	0	0	0	0	0	0	0	0	0	0	0	0.080201131627868183	-1.5440148819228308	0.032485560234658296	-0.74745878284727962	0.96952254138859928
444	557	2.71	2.32	2022_09_22_17_47_07	0.50181131407070734	-0.041361436079795817	-0.0026532201482993537	-0.0032861612683124731	-0.038788450329996879	0.47948614207574536	0.00097303653661974152	0.0013310359027056645	-0.00285041983761111	0.00068006172078850043	0.48868560683463225	0.020492746277409171	-0.0027324589486445532	0.00073231311140790325	-0.019103357334870161	0.48010899081276481	1.4397222572806949	0.082049391350629691	-1.5372364233021383	-0.0060532320162200726	0.040852666978753512	-1.5636898430161366	-0.00035540934063118905	-0.081864641661633347	-0.0055030052354282984	-0.040848540756313369	-0.00058061808165367078	0.040854212941584686	-0.0026390592682323743	0	0	0	0	0	0	0	0	0	0	0	0.077505312519761366	-1.5341191020806795	0.03809676662803415	-0.76624041276411559	0.95675202481607546
445	556	2.71	2.32	2022_09_22_17_47_10	0.50538236505819334	-0.0413212872761137	-0.0025790317982293792	-0.0033262176053054605	-0.038803303354917759	0.48329349000036076	0.0015260305200740126	4.1349033236585339E-05	-0.0029679389025713083	0.00073908901769387941	0.49242417457011073	0.020466536097877231	-0.0024346281581542843	0.00047553318158350766	-0.018456031760546818	0.48478470959616493	1.4235540741017534	0.081412507523060326	-1.5370729471007407	-0.0058108968372093638	0.039811369569557449	1.5642626165067053	-0.00083596037706013535	-0.081227402301740623	-0.0054868475925194532	-0.039807970573342989	0.000520217104431918	0.039820145363319549	-0.0026091698483105218	0	0	0	0	0	0	0	0	0	0	0	0.077004352618616045	-1.5326272641785539	0.036531066873354126	-0.77251814676013819	0.95924342263177975
446	555	2.71	2.32	2022_09_22_17_47_13	0.5046262938966487	-0.040509021639934348	-0.0026940763154105346	-0.0028414033269428987	-0.037604679738766772	0.48133336404692628	0.0010135269988994803	0.00071832334116363791	-0.0029138520882829545	-9.8818607271034431E-05	0.49265482264494564	0.022874903534343211	-0.0023787361768469331	0.00093154096717051654	-0.018523372356390087	0.48428750961935946	1.4263659066940861	0.0795981385888053	-1.5356406754949681	-0.0052140966761114	0.042351898483478589	1.5678642421052862	-0.0011918949142200788	-0.079401465798803084	-0.0055920386089652755	-0.042351170276805329	0.0002483572827946339	0.042368666708328451	-0.0024065721398334166	0	0	0	0	0	0	0	0	0	0	0	0.074743237190080331	-1.5321303775461015	0.036753497392635441	-0.76027431384454081	0.959695353723572
447	554	2.71	2.32	2022_09_22_17_47_16	0.50142092579474828	-0.038923233083992329	-0.0024673814667052442	-0.003020544865874593	-0.036554421474383932	0.47791948776346854	0.0012127581406081191	-0.00023507973343596381	-0.0030976507385120492	-3.1665819014390984E-05	0.48978924812806063	0.023267658073981838	-0.0022747270783376235	0.00091078733814155754	-0.02069826571924472	0.4819849860230801	1.4381094848728795	0.077434967838832261	-1.5347005926873691	-0.0053755448063955774	0.045228063833861978	1.5570712397348678	-0.001330698756014313	-0.07723327510480324	-0.0055852896779635978	-0.0452110249580618	0.0012413623167340548	0.045247635488930821	-0.0023450709001306674	0	0	0	0	0	0	0	0	0	0	0	0.073162952518121632	-1.5285269151566292	0.041319166561405295	-0.76341080974919517	0.96123827552497465
448	553	2.71	2.32	2022_09_22_17_47_20	0.50701941752882429	-0.039401820553247549	-0.0023046567059263989	-0.0029174105834001329	-0.035381195079702304	0.48344388280556533	0.0018488655952072018	-0.0001011068194861564	-0.002923985530413072	-7.6113677658786624E-05	0.49602514675317955	0.022323847103097011	-0.0025561689280025539	0.00088830162751369767	-0.020856450444127785	0.48888518308826123	1.4133108673969148	0.075830122981443454	-1.536793204603786	-0.005487436366849857	0.043826797371094108	1.5587354329599794	-0.0020147204273752786	-0.075654839107546723	-0.0051529477963645461	-0.043814047445143167	0.0010570781814437944	0.043873081339329524	-0.0019990201973144059	0	0	0	0	0	0	0	0	0	0	0	0.070020616157624019	-1.5295688334438147	0.041172700838354996	-0.764115417230778	0.96423364902088371
449	552	2.71	2.32	2022_09_22_17_47_25	0.51263403580822187	-0.038228450847309109	-0.0025025168908006058	-0.0026739083026546865	-0.034784034939841529	0.48889059254201966	0.0018241652376965937	-0.00015478082104129472	-0.0029663147509150453	-8.0429126874728848E-05	0.5019430825513872	0.023553858447027769	-0.0023095277548141157	0.000959700589987656	-0.020761928391449188	0.49151349456371984	1.3933669144618444	0.073232770684478365	-1.534358948457841	-0.004946339853259255	0.044595506241815429	1.5575733618526506	-0.0019652554998575212	-0.07303839698751452	-0.0053320978629076161	-0.044579912387404635	0.00117923216336958	0.044638788134799524	-0.0019341058272145158	0	0	0	0	0	0	0	0	0	0	0	0.068099822003462027	-1.5282602138827275	0.040543732433284088	-0.76230257401518864	0.95879996299659809
450	551	2.71	2.32	2022_09_22_17_47_28	0.50575561110935507	-0.037079377516267609	-0.0025956968499305038	-0.0029741336307512866	-0.03295635668831471	0.4816351130651641	0.0019420388855255135	-0.0012168109437649542	-0.0030268641314332863	-0.00043185059982189225	0.49500172779098289	0.024622466163877664	-0.0021231764859006691	0.0004077238735424044	-0.022110077886307263	0.48571326209073085	1.4202098591355086	0.071280062570205985	-1.5316139211808588	-0.0051856147691367125	0.047645631380476165	1.5525864435984327	-0.0024369393292431748	-0.071061307565847	-0.0055801332461309135	-0.047614036304955754	0.0017348591858046243	0.047707911953245523	-0.00170243105336244	0	0	0	0	0	0	0	0	0	0	0	0.065436872384644559	-1.5250024909219762	0.043724353075985795	-0.77617889088715386	0.96037147472341011
451	550	2.71	2.32	2022_09_22_17_47_32	0.50382988809104967	-0.034933072920560422	-0.0025722046882229329	-0.0025361539671061614	-0.032087865959556476	0.48049475999250452	0.0020284857284265444	-0.00090461745370958426	-0.0029374732632191716	4.2996319517556916E-05	0.49428510319095131	0.023659804907889204	-0.002431710529528485	0.0016494823300229598	-0.020413334385562941	0.484000402479083	1.425719516156414	0.068416753492533011	-1.5309432306571411	-0.0050133505861988722	0.045105751893752662	1.5409291100860931	-0.0020760540780123873	-0.068199540072379689	-0.0054474666014492946	-0.045025302590496974	0.0026927644781820042	0.045153503235470044	-0.0017372382799806915	0	0	0	0	0	0	0	0	0	0	0	0.063954206003839151	-1.5251512140662098	0.040648379458282417	-0.74508367330108261	0.9606424984291857
452	549	2.71	2.32	2022_09_22_17_47_35	0.50969103088611434	-0.033962887600545361	-0.0024346794370707059	-0.0030774635695088627	-0.030985695701639886	0.487305878127991	0.0016155292758326192	-0.00084785991075416605	-0.0031469023863590624	-0.00036610656853094931	0.49957078490919815	0.023884616396334941	-0.0022224035051433212	0.0015231833706409021	-0.021652350568554361	0.48683312511390636	1.4044119554662236	0.065473740050191034	-1.52869296276909	-0.0053165175292190208	0.046199431264040206	1.5439190401552441	-0.0020545329014341517	-0.065241747467014874	-0.0055068161046332408	-0.046132699455994158	0.002482234884875349	0.046245092221379028	-0.0015712320783724683	0	0	0	0	0	0	0	0	0	0	0	0.061105813763183837	-1.5201899209674228	0.042586310168369959	-0.75028238718298268	0.9551534078744357
453	548	2.71	2.32	2022_09_22_17_47_38	0.51356351014224866	-0.0334251033925223	-0.0023964966719135011	-0.0025821781086088338	-0.03046653220201731	0.49006319973296353	0.0012965302595896442	-5.6534850480445561E-05	-0.0028880878157809143	-0.00055988212956156508	0.50532325419400137	0.02526968818738938	-0.0020579017144411208	0.0012287291590910338	-0.023187419798277268	0.49240280037371653	1.386181630539975	0.063963702184286556	-1.5303164556656768	-0.0045884664883531377	0.048550015095341716	1.5570605007518521	-0.0019150116546755927	-0.063754192258437	-0.005172829650622263	-0.048531696101539429	0.0013335813682453851	0.048587768372250352	-0.0014865538940182475	0	0	0	0	0	0	0	0	0	0	0	0.059589737585846549	-1.5235398292193181	0.045213400937117218	-0.758927323051997	0.95879631369707141
454	547	2.71	2.32	2022_09_22_17_47_41	0.50815739395663817	-0.031366106810625814	-0.0023862933419249309	-0.0026249100583754011	-0.028600593397771407	0.48533425512477252	0.0013030470416164105	-0.00052932537185269011	-0.0030176769942524269	4.38641405451471E-05	0.499251414576923	0.024774782539662053	-0.0020800124070633483	0.0016194585682155953	-0.02209260573087897	0.48690156346730845	1.4078303466257385	0.060672229848103075	-1.5267905224925682	-0.0047097202471371516	0.04754527066932647	1.5471187658902736	-0.0013313133488243964	-0.060437396634302684	-0.0053329694175973334	-0.047491970316484028	0.0022506706728697089	0.047563906044944142	-0.0013462150883955283	0	0	0	0	0	0	0	0	0	0	0	0.056595362308444794	-1.5182353013109875	0.043592560525286039	-0.74881200284715033	0.95817077397255479
455	546	2.71	2.32	2022_09_22_17_47_44	0.50680493098851886	-0.029712448885655329	-0.002637515610570693	-0.00241179227729549	-0.02755185533967857	0.48409105354147003	0.0020439490561893012	-0.00035023383545570216	-0.0029406912932086818	-0.00039009484550703809	0.49705157110447246	0.02379842930128661	-0.0021538886733744756	0.0011089840346103549	-0.021285813981719148	0.48730555047600405	1.4121674784024383	0.0581208653592783	-1.5233245816339354	-0.0045767021539934866	0.045797411927289283	1.5539528066678299	-0.0025126850045815918	-0.057859103599901734	-0.005509911136052429	-0.04577142855112333	0.0015424874804128989	0.04586628963814348	-0.0012924233460394714	0	0	0	0	0	0	0	0	0	0	0	0.054672603958434908	-1.5176311178694237	0.042056976868672248	-0.75937185623928494	0.96152488004707959
456	545	2.71	2.32	2022_09_22_17_47_48	0.50910137140370615	-0.029283376214326126	-0.0024623740537036832	-0.0025799510224939716	-0.026397609939654881	0.48552211371892867	0.0019601977223154322	-0.0010654800726187302	-0.0029046372385226663	-0.00055537531953611164	0.49902398211453852	0.02331858654766656	-0.0020593371332622459	0.0013958464646314102	-0.021110975014010269	0.48971179762935257	1.4039176073702369	0.05629544588246161	-1.523730123792072	-0.0046475974607586333	0.044979923257195423	1.5422855874902559	-0.0025829426242373853	-0.056046215562217769	-0.0052914032409732458	-0.04490681810479593	0.0025634320599466215	0.045054024113538316	-0.0011183039412829829	0	0	0	0	0	0	0	0	0	0	0	0.052164333471693948	-1.5159997175585387	0.041557678275218092	-0.75238647943827552	0.96191411993078668
457	544	2.71	2.32	2022_09_22_17_47_53	0.50752726571077733	-0.027854964995025485	-0.0027278326565091482	-0.0024671748690691516	-0.024701815014604871	0.48489146009370732	0.0016833040623297794	-0.00035528160595752888	-0.00286125231017702	-0.00029110261123952634	0.49697724823371892	0.022390871088656488	-0.0019139017114938024	0.0013189756952851025	-0.019663471478145518	0.48892831145920218	1.408909715814602	0.053299184078471194	-1.5187990178097759	-0.0043722035361535277	0.042667618255612112	1.55020462980215	-0.0020443091959770282	-0.05301123157812962	-0.0055328428498078782	-0.042631439694460815	0.0017567006529839904	0.042716564090471983	-0.00095955272488584126	0	0	0	0	0	0	0	0	0	0	0	0.04899633253482652	-1.5131374483721629	0.038830738623366549	-0.75190959992882134	0.96335378312034559
458	543	2.71	2.32	2022_09_22_17_47_56	0.50129652929891122	-0.026520720652878933	-0.0027066706304349365	-0.0023068201449127764	-0.023992554363060737	0.47800999096318231	0.0017508278180997669	-0.001006027954571912	-0.0028775376850938366	-0.00050094142329069836	0.49159457008330881	0.021083747955067008	-0.0020356718143320438	0.002007035725991071	-0.018862479397488342	0.48174131287470151	1.4350739935676642	0.051932673844155043	-1.5168404625782679	-0.0043957160058417256	0.041143169706840885	1.5322679364081202	-0.0023569177101264577	-0.051630590695048516	-0.0055932742721732567	-0.041021081259867129	0.0031672236733907714	0.041210623322369404	-0.00096242124181377124	0	0	0	0	0	0	0	0	0	0	0	0.048203997082423691	-1.5111140941984083	0.037839792765542113	-0.73239578882435508	0.960990720499185
459	542	2.71	2.32	2022_09_22_17_48_00	0.49335164473296411	-0.0249654435849249	-0.0026143991980384983	-0.0021017090298065971	-0.021822036275832325	0.47135782707846841	0.0014431279226411759	-0.00039777727538786468	-0.0026645934572956153	-0.00060774392119458621	0.48152460966984673	0.020711978054452219	-0.0015835884816620082	0.0014645719921260465	-0.016903787462207387	0.47594931325413192	1.466383772165442	0.048840181765907167	-1.5154365972863713	-0.0037713440329021561	0.039318077267172145	1.5454597584409422	-0.0021867918716942988	-0.048541126482078506	-0.0053965169116484638	-0.039267608241544315	0.001991517756867932	0.0393788427798155	-0.00077077166327973469	0	0	0	0	0	0	0	0	0	0	0	0.044560741885706141	-1.5100442547341864	0.034391524754442154	-0.74218525397945578	0.96472631303732348
460	541	2.71	2.32	2022_09_22_17_48_03	0.49610977571065273	-0.024266302915345556	-0.0026643314214221752	-0.0019837319906286441	-0.021121948814536124	0.47380271697422993	0.001831440178752871	-0.001366031834971153	-0.0026329093627795179	-0.00013396195644303565	0.4846748581781038	0.02065331698357694	-0.0015444115562442205	0.0012940605376861409	-0.016528705594630367	0.47903625356644	1.4544619568138248	0.047139926014225807	-1.5138111032268788	-0.0036148528007567348	0.03866885208973761	1.5341357824137738	-0.0020615777112650974	-0.046834100822149866	-0.005360935068379773	-0.038564957119537738	0.0028327026505124485	0.038723768212786183	-0.00070790379398993485	0	0	0	0	0	0	0	0	0	0	0	0.042904649378031047	-1.5087897823299579	0.033418582175288827	-0.74633200085498952	0.96558519307595625
461	540	2.71	2.32	2022_09_22_17_48_07	0.49721171290818222	-0.022904068654820458	-0.0026094533582058719	-0.0019667166233998841	-0.021093520861141867	0.47511372695015275	0.0019120412233503009	-0.0010557371689562374	-0.0027524299150730211	-0.0004372567048195344	0.48713094774840804	0.018558941500630706	-0.0018351278412838217	0.0019766327145795005	-0.017391186325430488	0.481015391472406	1.4473599557248333	0.045605407981057972	-1.511298829815648	-0.0038699155836561271	0.037256889117946772	1.5278157960214838	-0.0024682063024817104	-0.04528290687301964	-0.0054140172005800232	-0.037119322617513911	0.0031986989798824216	0.037338556869522838	-0.00078504725733611615	0	0	0	0	0	0	0	0	0	0	0	0.04278326611071244	-1.5059193944159928	0.035202620236894369	-0.72881241075887326	0.96742570415116691
462	539	2.71	2.32	2022_09_22_17_48_10	0.4883390024922869	-0.021560915503158754	-0.0027714162899462572	-0.0019004786803300787	-0.019785449800996634	0.46637495936357415	0.0018105836982905633	-0.0017636359817399972	-0.0025768756991475668	-0.0005928337056953797	0.47833384549967445	0.017279898827687545	-0.0016735289782055221	0.0018753947600830925	-0.015463606324631856	0.470089154855268	1.4862503799404958	0.043687465383879028	-1.5076043825580594	-0.0037239669702337436	0.034734392405644618	1.5143840426424622	-0.0025494926662459586	-0.043339022078580064	-0.0055067047260569536	-0.034513553121339705	0.0039105839371844234	0.0348278326722256	-0.00070823786584830106	0	0	0	0	0	0	0	0	0	0	0	0.040857992949839057	-1.506040357578609	0.031897745541419595	-0.72505388246194868	0.96262873220472045
463	538	2.71	2.32	2022_09_22_17_48_13	0.48112590703644209	-0.020708551539721915	-0.0022049958949037218	-0.0018488736060984653	-0.01891316182607887	0.45844367439032729	0.0019047845676662218	-0.0013345117860697909	-0.0025074377007095424	-4.0289667027066563E-05	0.47119618415006242	0.016654165316851027	-0.001321134650377459	0.0013734978389024898	-0.013479248688493364	0.4644651788816776	1.5158353592949558	0.042482421537487977	-1.5128705304086787	-0.0033533303465638166	0.032333430799563675	1.5246868591581959	-0.00210866360334573	-0.042197649404362811	-0.0049106541759017693	-0.032196041092806306	0.00297753005366876	0.032402117360787519	-0.00065923508670448548	0	0	0	0	0	0	0	0	0	0	0	0.039654175727677959	-1.5048924847035328	0.028161122859489577	-0.73462480160497812	0.96537137595148759
464	537	2.71	2.32	2022_09_22_17_48_17	0.48303503843806234	-0.02064799531406715	-0.0022596532247784111	-0.0017336207306673103	-0.018257044007448351	0.46027695153671822	0.0020345147223041239	-0.0018947495093728595	-0.0025149558015282311	-0.00038287887478942548	0.47434626142694047	0.014630022999224788	-0.0013949369505555764	0.0027153967602476137	-0.012064526956443991	0.46804019877285036	1.5047602076463971	0.041563741176037068	-1.5110823294974152	-0.003277076300871823	0.028760790568434894	1.4834683767585524	-0.0026174156395822592	-0.041267680547055846	-0.004952082674466121	-0.028323235152036792	0.0049977419545031588	0.028879645751838844	-0.00057734716719242264	0	0	0	0	0	0	0	0	0	0	0	0.038153445157916653	-1.5023507793209814	0.025601316572282994	-0.67470630076348814	0.96895703526249533
465	536	2.71	2.32	2022_09_22_17_48_20	0.4813381885978022	-0.018961224687119908	-0.0023227580734716726	-0.0013916511734962096	-0.017349035364024518	0.46012984674305157	0.0020338145323853126	-0.0011667665606479455	-0.0024288214821697259	-0.00053511795380505576	0.47100901069170842	0.014662528976410745	-0.0014957036447491587	0.001632482352592684	-0.011075675314100886	0.46567747492273681	1.5126685350407314	0.038905431638927644	-1.5069875680381391	-0.0030359906704510919	0.027642797998833332	1.515600302341491	-0.0027778264511376031	-0.038589049958503222	-0.0049515486780818945	-0.027474535820479859	0.0030453509901936021	0.027782019382992011	-0.00056324971372495114	0	0	0	0	0	0	0	0	0	0	0	0.036394836860690637	-1.5012495847445946	0.02325877686423625	-0.71222825519870059	0.96746421944893468
466	535	2.71	2.32	2022_09_22_17_48_23	0.47747419507116345	-0.018690731031517277	-0.00218920686949042	-0.0015719006797850848	-0.017052118945176786	0.45573590274181219	0.0017598561039402819	-0.0015780728552633563	-0.0023584285905276807	-0.00014346670456152376	0.46744585598335253	0.012622977079296603	-0.0013371308608084781	0.0017922288553435034	-0.010204632896061792	0.46214798832580611	1.5291577103401719	0.038618725968160836	-1.5087555661937933	-0.0030925985381521776	0.024831199181205743	1.4960586226188843	-0.0020768196810430854	-0.038321815926772196	-0.0047795836093208945	-0.02455431481932794	0.0036978475536513268	0.024917897839992053	-0.00054693395406887251	0	0	0	0	0	0	0	0	0	0	0	0.036053131706478343	-1.502078742050061	0.021699227621462213	-0.69847023741653069	0.967901497288093
467	534	2.71	2.32	2022_09_22_17_48_27	0.47413909227827394	-0.018129955345703188	-0.0019832155462986925	-0.0015023915800084164	-0.01603317651010339	0.4527726287536768	0.0011212087200576429	-0.001433274698038747	-0.0023327529254348754	-0.00049010252041092092	0.46375644080763012	0.010665049876590836	-0.0011689587101863048	0.0020227128738929245	-0.009928418632014286	0.45947610973979286	1.542777015711184	0.0371618099828267	-1.5088456440196973	-0.0028576372770720134	0.022624043320798974	1.4864123928711741	-0.0017787977114005484	-0.036876929047675977	-0.0045926272668691155	-0.022302611631126755	0.0038001119210515715	0.022693863872850575	-0.00046542495023478282	0	0	0	0	0	0	0	0	0	0	0	0.034171386468735312	-1.4985555490742546	0.021370031088207841	-0.684908593672909	0.96907451256966737
468	533	2.71	2.32	2022_09_22_17_48_30	0.47624549452678544	-0.018449073832726707	-0.0023262574711048582	-0.0013696496129253777	-0.015796508064396711	0.45396203666263024	0.0018987698173665176	-0.0020072090285404923	-0.0023476727654824737	-0.00049723544960987717	0.46643910230627134	0.0098348407726924127	-0.0013477258848307507	0.0017823971889685565	-0.0086533998485197744	0.4607195649535043	1.5350603491198682	0.037163588007059378	-1.5043000026923639	-0.0029094923732619722	0.02036939670441798	1.4680482067519072	-0.0026112410032498824	-0.036835415118832052	-0.0049279272094631087	-0.019940821456587654	0.0041564361824100579	0.020536087789036341	-0.00041878472112181917	0	0	0	0	0	0	0	0	0	0	0	0.033533147619214873	-1.4970264378673557	0.018551480625612893	-0.683830386570493	0.96739931453061145
469	532	2.71	2.32	2022_09_22_17_48_33	0.47817071219588547	-0.018745634421376	-0.0021424352399502444	-0.0010282881843399175	-0.015944066488113175	0.45555209400514429	0.0019723745224583455	-0.0013926251706479289	-0.0020265184950711852	-0.00036344621619703566	0.46856863416341576	0.0091960249488010314	-0.0012792045587946537	0.001619765346469628	-0.0059434723794041739	0.46316366156119632	1.5264558743594918	0.037428281219628108	-1.5123673064564827	-0.0024447097682478739	0.016580796131254856	1.4709451671758562	-0.0025403283086921852	-0.037173015313852517	-0.004363847789698041	-0.016251263991137074	0.0032892581286070484	0.016774268039535405	-0.00041296556018394546	0	0	0	0	0	0	0	0	0	0	0	0.033612132886955089	-1.5075843988432964	0.012882921367828657	-0.65236467007907284	0.96861570511967821
470	531	2.71	2.32	2022_09_22_17_48_39	0.47455269981341147	-0.018544416788465815	-0.0022348867831011431	-0.0010788148641610561	-0.015899871458508859	0.45096546565551493	0.0018346133461694771	-0.0014863618925026465	-0.0022303676210874549	0.00012823367756512844	0.46525917594985589	0.0077957618802027007	-0.00094655059492698376	0.0021054830141354281	-0.00808157920351677	0.45997866802622195	1.5422897239961011	0.037532709309728754	-1.507838190287675	-0.0021624037754568504	0.017614264627324478	1.4573812726198125	-0.0018747741547915815	-0.037235563399928617	-0.0047135004421868616	-0.01716306054936912	0.0039612713792548547	0.017713754443733513	-0.00042201871530328961	0	0	0	0	0	0	0	0	0	0	0	0.03383300259185254	-1.5011130987279264	0.017598353293882041	-0.65796657249712232	0.96928890765362863
471	530	2.71	2.32	2022_09_22_17_48_44	0.47371356215858912	-0.017575837932004169	-0.0022489286274357135	-0.0013638582555280702	-0.015650946765864815	0.45091806757952269	0.0019349392623441606	-0.0015087323518731114	-0.0022590574110047958	-0.0003800279416780976	0.4638853099630838	0.0064262511542132732	-0.0012154836468075429	0.0012744610215964587	-0.0055373617575595205	0.45975290540820563	1.5449725636171894	0.036270203005997412	-1.5047457395221355	-0.0027703575296635675	0.013312323454104602	1.4544822500381238	-0.0025363146597153366	-0.035954192374109642	-0.0047774131935367963	-0.012953741020447242	0.0030689655133099673	0.013551783934220262	-0.00044655646817466887	0	0	0	0	0	0	0	0	0	0	0	0.033381232335257964	-1.4991213584877225	0.011994869126714417	-0.67228954875319169	0.97052932855295837
472	529	2.71	2.32	2022_09_22_17_48_48	0.47449653619760923	-0.018455396587487388	-0.0019455464720571441	-0.0012540224654970541	-0.01539327110250085	0.45099696583055832	0.0017687707162243164	-0.001509532518771451	-0.002187869737112018	-3.7038084127719737E-05	0.4646991097980599	0.005173770685284052	-0.00090601142394544794	0.0014185869405404427	-0.0052813144018858081	0.4613892177883312	1.5414440961301623	0.036852834983864727	-1.5113905340383376	-0.0023181495009047884	0.011741905511357804	1.4317348581405329	-0.0019840818101265973	-0.036593029958293111	-0.00436824962879033	-0.0112906932237332	0.0032237542656350163	0.011908355288071061	-0.00037127344843168749	0	0	0	0	0	0	0	0	0	0	0	0.032767312687303873	-1.5002033679109157	0.011524881428533728	-0.65419262671198286	0.9723763665077223
473	528	2.71	2.32	2022_09_22_17_48_51	0.47589008782127218	-0.018422280253231008	-0.0018838855482628436	-0.0010191249607648739	-0.015183057718535958	0.45349175014374887	0.0015319197547389832	-0.0016958649958500206	-0.0022988403361284084	-0.00016918913204774875	0.46593132306907609	0.0044766849864292056	-0.00082270570017593662	0.001585949369464462	-0.0042433238884314554	0.46146375789629124	1.5358162751169087	0.036445997315001227	-1.5100844443357335	-0.001975963604863224	0.010067813960344049	1.3882010735882489	-0.0018666113602820249	-0.03617765227426397	-0.0044145437145326084	-0.00940389944996397	0.0035954906584589937	0.010239390407169386	-0.00035296902065164371	0	0	0	0	0	0	0	0	0	0	0	0.032268172196643866	-1.495662860432105	0.0095190355893872338	-0.60656026795517992	0.96968558435199226
474	527	2.71	2.32	2022_09_22_17_48_54	0.473513365036881	-0.018723707022002118	-0.001912020404631195	-0.0011176874661724587	-0.015755765314269414	0.45022294001340052	0.0013324676065165225	-0.0015521441128079276	-0.0024095861720347272	-0.00025154079608650804	0.46443209819247616	0.0028119079466200022	-0.00091714934938043747	0.0013434454741689842	-0.0023856340536754159	0.46043055624832008	1.544743778740719	0.037628621533371653	-1.509712656741359	-0.0021897404327718	0.006459993093781361	1.3129928905202482	-0.001750186425186816	-0.03734816966736975	-0.00458556223369426	-0.0056201530105243879	0.0031851830261378292	0.0066928815389644455	-0.00040282660872526465	0	0	0	0	0	0	0	0	0	0	0	0.03366104298559304	-1.4949174426680074	0.0057820962418511758	-0.52896049113173893	0.97237077186291887
475	526	2.71	2.32	2022_09_22_17_49_00	0.47426278649959369	-0.018764975296139984	-0.0021738681369122045	-0.00083701915062227782	-0.016097796027435007	0.45095116985593536	0.0015803453017357958	-0.0014075722562269708	-0.0020930080405222548	-0.00018972143202435071	0.46468439748774526	0.001346865847945674	-0.0010309575685431189	0.0012680839080306352	-0.0019131015509501062	0.46052881467617296	1.5427910513692327	0.037973273496102258	-1.5111925957074008	-0.0020077241857025378	0.004585694906660105	1.223951949924063	-0.0019379393466022988	-0.0377037847876182	-0.0045159841340235811	-0.0035259075412127721	0.0029319914371954314	0.004978373899987603	-0.00043315083153896267	0	0	0	0	0	0	0	0	0	0	0	0.0342284719266334	-1.5061498278561132	0.0048395346235306841	-0.49272315002630568	0.97104143058579928
476	525	2.71	2.32	2022_09_22_17_49_03	0.48114632846488942	-0.019257766477797582	-0.0018952712333606438	-0.00054910055037195814	-0.016702690155456522	0.458025797493974	0.001764992009135196	-0.0011318619109963555	-0.002270328465690081	-0.0002982049080225816	0.47137289307966335	0.00070335458704769616	-0.00078850529069570763	0.0012593110782422631	-0.0017452350516537413	0.46698436529539422	1.5137225916711909	0.038557800894015212	-1.5143555060373315	-0.0014154442105310371	0.0036713023381342133	1.1811354833057686	-0.002233520465573343	-0.038312404777077147	-0.0043432303622898752	-0.0026117293049846323	0.0025801803997926639	0.0042973334206371167	-0.00046693191948685121	0	0	0	0	0	0	0	0	0	0	0	0.035033587928817327	-1.5032473469479712	0.0044729443322971919	-0.47286968684994918	0.9705662033945488
477	524	2.71	2.32	2022_09_22_17_49_09	0.48913668990197778	-0.019871938541590226	-0.0017819262074432296	-0.00092252056353083866	-0.016930746170655094	0.46634736536014892	0.0017904447162059066	-0.0012879574597371897	-0.00249833234201535	2.4002522295852995E-05	0.4787720825420046	0.00034875921978808441	-0.0010021108461118252	0.0014749047683219579	0.0021363918620621366	0.47403861886254889	1.4812139913671267	0.038787122413955079	-1.5141803966191063	-0.0019936325938554487	0.0034827362569099661	0.50131950880481746	-0.0018950649489488012	-0.038538734318794426	-0.004382558871311712	0.0018739899249784924	0.0029355772168816042	0.0039649366950721375	-0.00045211660736703239	0	0	0	0	0	0	0	0	0	0	0	0.03498834408072149	-1.4975440233776063	0.0053074273506399155	0.48328074460978188	0.96913322727343454
478	523	2.71	2.32	2022_09_22_17_49_12	0.4847303993094233	-0.020193247352430346	-0.0021160801091848272	-0.00093851778257337951	-0.017097167268828435	0.46161218657838088	0.0015412491839819644	-0.0016406401332299703	-0.0024082451937412035	0.00016198250067766572	0.47428448689740493	-0.0015163044367373312	-0.0009050830450169692	0.0015515013659128431	0.0019836522172566647	0.4707781167770736	1.4990271215515358	0.039705569227073648	-1.5117027588858316	-0.0019361915746153467	0.0050393789966979175	0.37298913337825429	-0.0014895963720433824	-0.0394285842198867	-0.004681770398176242	0.0037010424599218045	0.003420179144754858	0.0052549251206810664	-0.00045796368023535207	0	0	0	0	0	0	0	0	0	0	0	0.035619681816730288	-1.5008284437394548	0.0051953400476187133	0.45351925736350124	0.97121640699195477
479	522	2.71	2.32	2022_09_22_17_49_18	0.4822003629727567	-0.020620402288260987	-0.0023083776856075711	-0.00099817141307668219	-0.017576004748493284	0.45979062968770518	0.0013502728997669732	-0.0015715198703739474	-0.0021887418068192491	0.00012493261286945044	0.47141758326431504	-0.0026040329335880177	-0.0010038987042479493	0.0014788796594589469	0.0023313330800274921	0.46865778565563571	1.5089488683495183	0.040844572173655558	-1.51332034215609	-0.002114985669071646	0.0061881663369270723	0.27930077214278665	-0.0013217118853509646	-0.040575010027452937	-0.0046848305541450832	0.0052475472482932436	0.0032797332956213724	0.0063277424822250333	-0.00049357078050756974	0	0	0	0	0	0	0	0	0	0	0	0.036731126597892828	-1.5088501732861284	0.0057254893076194562	0.50275105229993511	0.97191504122138928
480	521	2.71	2.32	2022_09_22_17_49_21	0.4951912057045767	-0.02179371614556817	-0.002357179716263686	-0.0007387458097563443	-0.018351920817834728	0.47264810070444746	0.0015305172211007082	-0.0012807275597113926	-0.0024299258571584183	1.4939331948526952E-05	0.48451011896342261	-0.0035074400144484204	-0.00073480904116405828	0.0019861852097129646	0.0024723537957267775	0.47988521650817628	1.4563640776812747	0.041789241577678042	-1.5125898596439278	-0.0015052423856968223	0.007080294825776782	0.252344536585336	-0.0015907267127533663	-0.04150639791764596	-0.0048538277204254222	0.0061975580830313792	0.0034235724948325384	0.0072567889796099627	-0.00049855727580092578	0	0	0	0	0	0	0	0	0	0	0	0.0373837245894345	-1.5049756097716578	0.0064042951868124405	0.44700558636474075	0.96909074914886162
481	520	2.71	2.32	2022_09_22_17_49_26	0.50037294191074666	-0.022850294529170298	-0.0021363615989925108	-0.00094774177576006219	-0.019583373882735147	0.47683936776569125	0.0014190418195288998	-0.000964545211453971	-0.0024456895572695109	0.00038991793426884007	0.49080318540417883	-0.0042345182938095874	-0.00092394224717983484	0.0016253440277822656	0.003603961764780686	0.48689306947458733	1.433116544761011	0.0436949625153546	-1.518243533739599	-0.0018868960624049828	0.008450819633079646	0.16129090854017705	-0.0010755360882466814	-0.043453831472493876	-0.0045841334599185206	0.0080149272181388419	0.0026790472483294416	0.00851898646248281	-0.000576722762939476	0	0	0	0	0	0	0	0	0	0	0	0.039441579633190872	-1.5086749451762664	0.00790113736642235	0.57356048156400841	0.97306034897753568
482	519	2.71	2.32	2022_09_22_17_49_30	0.48805047016633057	-0.023015391258518713	-0.0024828413281461383	-0.00081681437421003841	-0.019418033676874755	0.46439620315342495	0.0012694434667733924	-0.001123424277582624	-0.0025118581540936064	0.00033688588563788539	0.47716641795821357	-0.0049313809866136978	-0.0010106948932826914	0.0016558889352541206	0.0036851182736123873	0.47309338799329431	1.4873112765695054	0.044881484953133204	-1.5134023084968833	-0.0018988429756366622	0.00953253534984087	0.1573518200760862	-0.000997441425720376	-0.044586123675047655	-0.00514055125756731	0.0090643749448113368	0.0029506502767766727	0.0095845771734442663	-0.00057320982270947518	0	0	0	0	0	0	0	0	0	0	0	0.040118438681523712	-1.5064750185122913	0.0082779502905657911	0.57424367678973676	0.96935341099468919
483	518	2.71	2.32	2022_09_22_17_49_33	0.48024942174248253	-0.022945610736498423	-0.0024512768162891197	-0.00079973166582418846	-0.020052498322150912	0.456502781151635	0.0012840305335784139	-0.0013661745433548426	-0.0024522016119703205	0.00033848252947531811	0.4697354718861339	-0.0058656801686955314	-0.00080451723860944376	0.0010672949333676858	0.0053751601696184282	0.46789221495253275	1.5173473123600316	0.046224191302469665	-1.5152571315318093	-0.0017056794816314889	0.01226960918178052	0.107667723354388	-0.0010312580073459391	-0.045939317904958039	-0.0051239566737545346	0.011986239766988352	0.0026217104572968911	0.012312871417802915	-0.00067764575405702542	0	0	0	0	0	0	0	0	0	0	0	0.042065392966937558	-1.5099538775666435	0.011410939716148597	0.68739260237278288	0.97426918965333831
484	517	2.71	2.32	2022_09_22_17_49_36	0.48405966333269584	-0.022954838566584139	-0.002252690785201667	-0.00085142259681602337	-0.020395419288926842	0.46157051858289394	0.0012581535552609071	-0.0012473357809234472	-0.0023600731025723558	0.00041609700566061411	0.47353521334693371	-0.0068634829675477162	-0.00081181991868635244	0.0001596823566275102	0.0067461009830646129	0.46944229201566007	1.5021614756563482	0.046128536907783256	-1.51891368784235	-0.001773411968961504	0.014508936153014043	0.051745247515174272	-0.00091906696990857659	-0.04588042130414724	-0.0047779554420980122	0.014431308072089283	0.0014988581055885872	0.014538016109064361	-0.00071652193537095194	0	0	0	0	0	0	0	0	0	0	0	0.042415255181649257	-1.5131945932137616	0.013940410853607092	0.773565213923232	0.96980254207426242
485	516	2.71	2.32	2022_09_22_17_49_40	0.47806486223177252	-0.02382882162612996	-0.0023861282444192227	-0.00069688391600672493	-0.020750876110310547	0.45496163295247338	0.0011647020069963652	-0.00075936935048364945	-0.0021555046072937174	0.00012472368132996676	0.46782557173666822	-0.0076090550398671226	-0.00081831984058073736	0.00072767680772862055	0.0068463590614410586	0.46293650582688678	1.5287174212661698	0.048060360898941536	-1.5210755443052908	-0.0016184460010068595	0.01561103516977963	0.051502776670495146	-0.0011299769300231839	-0.047822931210708512	-0.0047713247795922046	0.01552829070378094	0.0016051812642088065	0.01565187742523181	-0.00072388157573846841	0	0	0	0	0	0	0	0	0	0	0	0.043639533641680106	-1.5190442535824853	0.014401647516862967	0.7324535930388244	0.96835501288619852
486	515	2.71	2.32	2022_09_22_17_49_43	0.46809518683146023	-0.023746884716080639	-0.0022778689178721756	-0.00094192001937253359	-0.021011326608408005	0.44494796774088879	0.00097600889374242837	-0.000728297378766095	-0.002328818874332735	0.00037824886121312455	0.45843157173114923	-0.0080031987341063326	-0.00096154203440301312	0.0010636596346045475	0.0083473236112780475	0.4560417249244052	1.5680510229359608	0.0493146905937731	-1.5206501209748293	-0.0020535652903161663	0.017985346371515779	0.055011552540968955	-0.00066875761670597933	-0.049066880835646608	-0.0049376019908483077	0.017876599076368342	0.0019748138054465655	0.017997775441795524	-0.00080101108022910506	0	0	0	0	0	0	0	0	0	0	0	0.045161736662985411	-1.5156034225557307	0.017976726749891533	0.722027065075779	0.97424997682918935
487	514	2.71	2.32	2022_09_22_17_49_48	0.45840556743578137	-0.023891826554209336	-0.0022548827155210362	-0.00079781226858209684	-0.021071645551494593	0.43624499184845217	0.0010466280890325474	-0.00094918960228062687	-0.002044250621185737	0.00049017665492715249	0.44940200981933803	-0.0078573576336263291	-0.00098225898109878876	0.0011629267092632919	0.0085493249023253833	0.44528454669981055	1.6103195362947986	0.05052560262792799	-1.5242609738252244	-0.0019691637573323343	0.018486703006977162	0.064417245472522228	-0.00062976838171476077	-0.05030693021054522	-0.004695667546432223	0.018333490942838617	0.0023751416625188383	0.018497426747598869	-0.00083292193391778754	0	0	0	0	0	0	0	0	0	0	0	0.046183064917366144	-1.5224405101795429	0.018821883660220071	0.71780026609848147	0.9713768294539552
488	513	2.71	2.32	2022_09_22_17_49_54	0.45687680014207777	-0.023396748694949558	-0.0020145960036157518	-0.00077296853321860389	-0.021119087692300868	0.43557317116062311	0.0011127280204478306	-0.001190771648771561	-0.0021594358494481771	0.00057749198273506473	0.44700127291178804	-0.00865256004147245	-0.00077885346225221169	0.0010775547591992188	0.00893360712499964	0.44298988257264321	1.6179760983705229	0.050136136378816872	-1.5251341310484228	-0.0017297689420290941	0.019921241749451535	0.064530598252975441	-0.00061918047489712867	-0.049927210334931721	-0.0045722903633531268	0.019755559923908234	0.0025639276380119971	0.01993086193069895	-0.0008845327419806818	0	0	0	0	0	0	0	0	0	0	0	0.046465923073197524	-1.5198481750998969	0.019695372506318597	0.72537905754928023	0.96960467774875836
489	512	2.71	2.32	2022_09_22_17_50_00	0.45641477929599211	-0.02422400192414307	-0.0023518277311549755	-0.000659114445009888	-0.021682941784491264	0.4345294962347605	0.0011123051240252817	-0.0012874331607693607	-0.0021885630863709791	-0.00011662316720802789	0.44651597987766989	-0.0079906419788222521	-0.00093152010625077925	0.0011380747425172734	0.0088450287276846465	0.4441011777184613	1.619071494716299	0.0518222444629754	-1.5224509424791983	-0.0017749106433174755	0.019097380510710138	0.072089171307020153	-0.0014020790680038045	-0.051580187340310724	-0.0050029286541817975	0.018899231726418227	0.0027438991457410006	0.019148779806655719	-0.00091669892687534728	0	0	0	0	0	0	0	0	0	0	0	0.047748482205330116	-1.5204992782182711	0.019539124596901575	0.7214155603825817	0.97302102794189926
490	511	2.71	2.32	2022_09_22_17_50_03	0.44826050304180332	-0.024602739352679513	-0.0022676363516226121	-0.00075016777082273663	-0.022396332191958336	0.425738979458111	0.0012144584816254503	-0.00068509067888667264	-0.0023865010293070929	0.0004109342130092667	0.43851584103461511	-0.0083621964814204926	-0.00067729001351180668	0.0009854879974306994	0.0073407927088252507	0.43525040459435416	1.6575503823819187	0.054084254371394039	-1.5226342655413323	-0.0016118148948747208	0.01807147169856365	0.0534001347556245	-0.00093721360209618736	-0.053833542352784106	-0.0052015659815727675	0.0179685053346492	0.001926371041796022	0.018095758030210869	-0.0010419412213677948	0	0	0	0	0	0	0	0	0	0	0	0.050245611957587394	-1.5177177800071113	0.016523087015403785	0.71867302206930728	0.97097647827732914
491	510	2.71	2.32	2022_09_22_17_50_07	0.44422670021458294	-0.02507941017700907	-0.0023183091384843852	-0.000732001059367704	-0.021762382774867493	0.42255603305207246	0.0011038578956396709	-0.00065942303659296425	-0.0022226695913165153	0.00043150266089629565	0.43260977794921041	-0.0093372157026759359	-0.00062870171024321673	0.001315066300963493	0.0093308932003336158	0.43123412987203541	1.6771739050639165	0.054342613516278074	-1.5235091410017621	-0.0015403463338924503	0.021727248389083558	0.0529667181166876	-0.00078624108649748975	-0.054099765967342187	-0.0051317605223132013	0.021605451924577263	0.0022973396996775969	0.021741469536510884	-0.000913600788327444	0	0	0	0	0	0	0	0	0	0	0	0.049244209941233949	-1.5199060081783606	0.021212385815570667	0.71539085223722931	0.97075238760688742
492	509	2.71	2.32	2022_09_22_17_50_10	0.45004530631628964	-0.025763158533902736	-0.0023462778453841177	-0.00085901819204635063	-0.023184781623026438	0.4278226744947658	0.0011774704532251782	-0.00073405369363074868	-0.0024584239894310119	0.0005053683745914339	0.43890374990352443	-0.0092590723330004225	-0.00083189990466309648	0.000693079548662172	0.00867822309316054	0.43756836860304787	1.6500860242490099	0.056078961738225609	-1.522977200290855	-0.0019107069862852519	0.020526414106824032	0.039759917586349593	-0.0007884842956223004	-0.055822689133481734	-0.0053551216180430881	0.020461549891412214	0.001630537373405898	0.020541552608536375	-0.0010874684420848228	0	0	0	0	0	0	0	0	0	0	0	0.051805357858544517	-1.5179756489504679	0.0193443973518268	0.74555062779909032	0.97227626299367953
493	508	2.71	2.32	2022_09_22_17_50_13	0.45199583210303085	-0.026528810847243282	-0.0024611846390765017	-0.00060712124557131715	-0.023589111099925522	0.43041693399951536	0.0012734394795512695	-0.0010413238468553029	-0.0023278537094886692	0.00058186184756150593	0.44126864286173573	-0.0085773962133277436	-0.0010072585670868077	0.0017516874523525756	0.00818459974682222	0.43881106389071634	1.6408777841625803	0.057110800909190872	-1.5242484866955177	-0.0017987225621106222	0.019303238428546872	0.082792968814048712	-0.00079107955954303461	-0.056863495492333195	-0.00530909228424589	0.019039207660073162	0.0031817582412779341	0.019319441521401581	-0.0010934669876736807	0	0	0	0	0	0	0	0	0	0	0	0.052442282408593166	-1.5216138668468955	0.018517761751737142	0.67997739399552459	0.97082988984440655
494	507	2.71	2.32	2022_09_22_17_50_16	0.45542676470640447	-0.027291159657213904	-0.00253331577929975	-0.00053379979085169962	-0.024184046933760785	0.43353793521389977	0.0012243933304726298	-0.00072741255361548742	-0.0024542276400313381	0.00046736781619246116	0.44438413885996386	-0.0098335051536272023	-0.00081844678537724091	0.0010007847929502608	0.0084634168279517537	0.44147169995478597	1.6269795059554961	0.058236197678145848	-1.5235427757582949	-0.0015084957240382149	0.02074070338702131	0.046995720597247277	-0.00086628714203634545	-0.05797632020258342	-0.00549554508448408	0.02064915507275035	0.0019465795051591549	0.020758786823917595	-0.0011235068226744024	0	0	0	0	0	0	0	0	0	0	0	0.053374678224636055	-1.5202288098288035	0.018712958130710305	0.72654728707540128	0.96935826825940985
495	506	2.71	2.32	2022_09_22_17_50_20	0.46110338446987381	-0.028510408440304568	-0.0025194844788011621	-0.00094060339405155726	-0.025247728988505781	0.43820285829889816	0.0010266505544586006	-0.0010879493360444771	-0.0024138194091765752	0.00057335615275574264	0.44976914697044423	-0.0097976769629928573	-0.0011200361388355965	0.0012244163288803404	0.010347505797664023	0.44677360807771976	1.6035123503032347	0.060097351416634172	-1.5260754592968662	-0.0022717737423871729	0.0226122062332255	0.057345538984120349	-0.00051757652667134733	-0.059857127510587207	-0.0053680474546826959	0.0224636482145789	0.0025877363902778831	0.022618128927806635	-0.0011881976211931843	0	0	0	0	0	0	0	0	0	0	0	0.055004700602368985	-1.5231384748326307	0.022597310450292261	0.72650720112765865	0.96892285575255788
496	505	2.71	2.32	2022_09_22_17_50_25	0.45816873129863112	-0.028691392630789743	-0.0026693873513994365	-0.00074236173456436688	-0.025813591121291116	0.4354545384199095	0.000927384715784902	-0.00086948567152914959	-0.0026673580056707003	0.00045296701367925237	0.447595080040592	-0.01065283363752924	-0.0011138289922280106	0.0013963334726666587	0.0097802853026297022	0.44404061997160249	1.6154085612250073	0.061357905637863384	-1.5230110838919693	-0.0020483656392980909	0.023050978936601667	0.055370460410952789	-0.0005402466753721333	-0.061077905958930548	-0.0058550822314450239	0.022909779891104157	0.0025474723309220227	0.023057308958460532	-0.0013000064957106245	0	0	0	0	0	0	0	0	0	0	0	0.056640784349305522	-1.5193132753990279	0.021562929151686595	0.71449222939739876	0.96916395563052948
497	504	2.71	2.32	2022_09_22_17_50_28	0.4589539370888715	-0.028986805504167851	-0.0027363201286292418	-0.00080035659541671128	-0.026705082996757477	0.43690813928044031	0.0012617511470299641	-0.00059157119234509552	-0.0027980304005958113	0.00010518629048652872	0.4472989500896668	-0.010326742741907865	-0.00072019914055880985	0.0011845091589393468	0.0089041638212453058	0.44365338146591821	1.6137591445100417	0.062548350883696674	-1.5222420959601317	-0.00167199466490176	0.021673283528272479	0.046318280262539265	-0.0013114827097240069	-0.062253665425690781	-0.006064432317718688	0.0215803550207262	0.0020048680944901452	0.021712927158602829	-0.0014469886977254791	0	0	0	0	0	0	0	0	0	0	0	0.058505359313826562	-1.5185991750869505	0.01957191000086414	0.71927206919593045	0.96666211053770634
498	503	2.71	2.32	2022_09_22_17_50_32	0.46362048782927234	-0.029565399036268272	-0.00271444210342832	-0.0010351343345242725	-0.027242019509823766	0.44211015296889372	0.0012642886186357092	-0.0010412389839507975	-0.0027038633978056408	0.00083643603226697747	0.45300808872606141	-0.010506014903686821	-0.00092156435613384923	0.0012894099099415826	0.0090146132647767139	0.449755625921909	1.5896452024550984	0.063078694857106418	-1.5244062530703944	-0.0021442683683073568	0.02177289060108354	0.059717454256836715	-0.000481670815327283	-0.062807393942356071	-0.0058440577551592317	0.021617783264932945	0.0025942651825010122	0.021778217831151612	-0.001478864100084291	0	0	0	0	0	0	0	0	0	0	0	0.059048025726850563	-1.5213316256119687	0.01964184567640052	0.71436223271716193	0.97009437185944836
499	502	2.71	2.32	2022_09_22_17_50_35	0.46544372168187009	-0.030719255745497488	-0.0026598902104909982	-0.000862650495925514	-0.028146540090024864	0.44305956152195713	0.0013323181106870037	-0.00057415825164665063	-0.0028742055002381984	0.00064817773626424228	0.45515833255483545	-0.010539946021406352	-0.00083996240797621876	0.0012237990873216092	0.0090795624837405869	0.45135685557418026	1.5825983654258649	0.065163490085055009	-1.5250959950225826	-0.0018409524772116694	0.021729167304971892	0.045834521821987988	-0.00077031453909184248	-0.06489148897726113	-0.0059476968970400591	0.02163793380300686	0.0019891034422956757	0.021742817118685327	-0.0015493672171229538	0	0	0	0	0	0	0	0	0	0	0	0.0607869631407208	-1.5199148125596238	0.019683726309176183	0.71840882349586854	0.96973454479783883
500	501	2.71	2.32	2022_09_22_17_50_38	0.46454747807077879	-0.030627232378066485	-0.0028520930632072307	-0.0010672319552539544	-0.028085450392393012	0.44307684209264714	0.0012382959656643765	-0.0011540498764915867	-0.0028161158715617335	0.00077920784912932216	0.45152443246075286	-0.010609592930056267	-0.000869862653581885	0.001058574270518381	0.0089224419359326557	0.446900518052745	1.5925036883638541	0.065072899458959041	-1.523693583458541	-0.0021409722702135144	0.021875639587186867	0.056602693758894762	-0.00052116033937033891	-0.0647843625675793	-0.0061211608954692054	0.02173561603244839	0.0024711541915610293	0.021881846710180331	-0.001553204369608818	0	0	0	0	0	0	0	0	0	0	0	0.060760813446094013	-1.5208285564840096	0.019341441912400576	0.72635328398891674	0.96201258030434278
501	500	2.71	2.32	2022_09_22_17_50_42	0.46645037464998418	-0.0326044960042509	-0.0030205451658786215	-0.00099741398084606013	-0.028518684948105104	0.44377089047381524	0.001134999946036646	-0.00069819154426970181	-0.0030825284899824003	0.00089598710492923327	0.4556958898152893	-0.01010939804235083	-0.00096196482254880581	0.0013384521162484577	0.009841841922854434	0.45116143236326206	1.5804876912820203	0.0675776386068324	-1.5222518120576567	-0.0021196550390456207	0.022110447266867669	0.051050088221598115	-0.00027628792293466604	-0.067259385860047066	-0.0065507444924180723	0.021995302763383774	0.0022535604469412569	0.0221121734200258	-0.0014526987043503744	0	0	0	0	0	0	0	0	0	0	0	0.061495916758629351	-1.5169613142062333	0.021293663007977491	0.71781472876529029	0.96722278913765547
502	499	2.71	2.32	2022_09_22_17_50_47	0.46691792969416424	-0.031874945545936909	-0.0029433357990370206	-0.00076489594079272554	-0.028987361469282293	0.44489156841554689	0.0011648881082804079	-0.00085642517218886534	-0.0031380958102703365	0.00049796276282584938	0.45498286679834576	-0.01011696179904791	-0.0011770506956016987	0.001266358485732912	0.0086633643343379026	0.45210109421028505	1.5784737051776316	0.067175877421257052	-1.5219743637306367	-0.0021073543238181013	0.02082951605057836	0.056154420683681407	-0.000754284331548626	-0.066855893075412537	-0.0065488982588492381	0.020698289854418836	0.0023344241267952738	0.020843168755113058	-0.0016197804260268854	0	0	0	0	0	0	0	0	0	0	0	0.062445080489194893	-1.5168776187535418	0.018751538385215705	0.71282514365263749	0.96826672410377479
[truncated: 99 more rows]
[truncated: 38 more columns]
