# Supplementary material for: Metasurface analogues of molecular diastereomers from hierarchical multiscale chiral interactions with biomolecules
Source: Nat Commun. 2026 Apr 22;17:5541. doi: 10.1038/s41467-026-72200-6 (PMC13287669; doi:10.1038/s41467-026-72200-6)
Supplement: Supplementary file 3 — Supplementary Data 1 (Raw data) [file 41467_2026_72200_MOESM3_ESM.zip › Raw_Data/MMP/Antstrept/Mueller_ AntiSt_RS_Resol1nm_2022_09_22_18_07_26.csv]

HINDS Mueller polarimeter
Filename	Mueller_ AntiSt_RS_Resol1nm_2022_09_22_18_07_26
Mode	Mueller
Integration	0.01
Integration cycles	16
Repeats	1
Repeat Delay	0
Start time	2022_09_22_18_07_26
Total samples	602
PARAMETERS
Wavelength	700	400	301
X	2.61	2.71	2
Y	1.47	10	1
Temperature	27	200	1	100	0	25	False	False
Notes	S42216 AntiSt_RS_Resol1nm
DATA
#	Wavelength	X	Y	Time	M00	M01	M02	M03	M10	M11	M12	M13	M20	M21	M22	M23	M30	M31	M32	M33	A	LDabs	LDang	CD	LRabs	LRang	CR	LD	LDp	LR	LRp	TR	A	LDabsA	LDangA	CDA	LRabsA	LRangA	CRA	LDA	LDpA	LRA	LRpA	TRA	N	NAngle	S	SAngle	C
0	700	2.61	1.47	2022_09_22_18_07_43	0.35337443942426511	-0.011469175888011218	0.00047039522251756495	-0.00034146726329819849	-0.0065719364727642822	0.29159802983314825	-0.00086063032867337739	0.0018547865668569756	-0.00044305396163032268	0.001654513286012969	0.30336128276899149	-0.0021518970275378629	-0.0010768434329414915	-0.0010093267566855496	0.0058439560264124434	0.29705242201546317	2.3399192858192523	0.028063212924575965	1.5700363922633105	-0.0021406484551865571	0.01420207546004146	-0.17667105298339497	0.0042325306595155706	-0.028063180511543644	4.2652392716086332E-05	0.013324692085839364	-0.0049144204327958817	0.01481935434344058	0.00018303667238900559	0	0	0	0	0	0	0	0	0	0	0	0.018639871139901842	-1.5371392325329785	0.016782417650364718	0.87091101155932416	0.84061660628152812
1	699	2.61	1.47	2022_09_22_18_07_46	0.3490917731042984	-0.012004262204962226	0.00025899045168724589	0.0003112970562910231	-0.0071143371095322566	0.28785744296125559	-0.0015412486981706529	0.0011474418675951077	-0.0011885085785238636	0.00048290062668119839	0.30159815422482789	-0.0039628039770592564	-0.00085869530257344029	-0.00053499512185983334	0.004586536454289445	0.29410870033888759	2.3604001621706177	0.0301557497963346	-1.5462017956301664	-0.00081139900577374	0.014642587921562932	-0.10013282634720888	0.0034028175364373991	-0.030119275270513335	-0.0014827349588440598	0.014349937736167502	-0.0029128453458459758	0.015032782451262527	0.0001794555924765211	0	0	0	0	0	0	0	0	0	0	0	0.02066198513620433	-1.4880315090063077	0.0132275623831839	0.84345813592154584	0.84249679596722127
2	698	2.61	1.47	2022_09_22_18_07_52	0.34771828156245532	-0.012136942931465607	0.00014860907273543523	-0.00026395750212815665	-0.0079308080789006891	0.28813292129681739	0.0040390186043687383	0.00013040768227136893	-0.0014683033016461302	0.001281171604331091	0.29845109080712207	-0.0057691670045460289	0.00059209519617589568	-0.0019623769319037491	0.0032859111697775682	0.29403744980911939	2.3673440656496885	0.031706693023144231	-1.5410840855497039	0.0004920898242898661	0.015736092908947445	-0.11708085094644287	-0.0047839945791688151	-0.031650727062318515	-0.0018830451111222233	0.015306642209723963	-0.0036512086084641653	0.016447225424749995	0.00010007253535244396	0	0	0	0	0	0	0	0	0	0	0	0.023195740823936682	-1.4792631584258231	0.011006865225933075	1.0545806825186206	0.8456197600191635
3	697	2.61	1.47	2022_09_22_18_07_55	0.34594103671544257	-0.012840646283162376	-6.6272076994605292E-06	-0.00028225196517374314	-0.0081529479216872688	0.28771086630661186	0.002547691292565742	0.00023855392132379576	-0.0010290377128410961	0.0020334430709220272	0.30010546483008366	-0.004900766971663334	-0.00023191419641021917	-0.00062039401601769783	0.0052337977287997568	0.29168551695702255	2.371901689300389	0.03326344412939989	-1.5485767193189839	-0.00079960702941782411	0.017201932449759226	-0.045162175707522331	-0.00091473009632195073	-0.033230604480737544	-0.0014777148556110781	0.017131809260471122	-0.0015516415400843486	0.017226236128510389	0.00014392879290955874	0	0	0	0	0	0	0	0	0	0	0	0.023754430075091208	-1.508019957040748	0.01523507897217696	0.84439094663276737	0.84316541259877054
4	696	2.61	1.47	2022_09_22_18_07_58	0.3448317866597711	-0.013230114304689395	-0.00033774839560969753	-0.00063602053143842576	-0.008694176492074563	0.28908343029681371	0.00090796635407893855	0.0016159076800406139	-0.00092036632019237938	0.00022013715190652539	0.29866237105318638	-0.0031329952450992881	-0.00058024260945989761	0.0013374917880762298	0.0042137869604260162	0.29520503048910512	2.3676516481693128	0.034734944599595509	-1.5431292366496507	-0.0018108988698230031	0.012379018683577374	-0.019912517490679564	-0.0011633369377477903	-0.034681781198023148	-0.0019210490023467181	0.012369203212370276	-0.0004928645447245519	0.012433561694023404	0.00010707245086983269	0	0	0	0	0	0	0	0	0	0	0	0.025353682988836307	-1.5180626798051433	0.012820627011059647	0.63172296498256764	0.85608416018900746
5	695	2.61	1.47	2022_09_22_18_08_03	0.34356241989966013	-0.014644397653135291	-0.00021910725964217659	0.00089877214015352826	-0.009814338318080762	0.28855043037095496	0.00060882400374300981	0.00022563271360216146	-0.00095004956551091979	-3.9031053627654549E-05	0.30095645089559764	-0.0061489388556571914	-0.00057955084663749922	-0.00033948711050358417	0.007928426205120782	0.29819842988526257	2.3614804999927617	0.038850597026637068	-1.5473328156403194	0.00051437470868532793	0.023511367447098756	-0.021652501255131466	-0.0011307792860126157	-0.038807827544012005	-0.00182247376945841	0.023489325185201707	-0.001017841626356383	0.023538544156896584	0.00010777208189419845	0	0	0	0	0	0	0	0	0	0	0	0.028699921673881187	-1.5225455646913526	0.023098251329695285	0.80679458246195523	0.86795997645014134
6	694	2.61	1.47	2022_09_22_18_08_07	0.34292909607210814	-0.014479556284228923	0.00041693649403038238	0.00028762521957689975	-0.010736048132621891	0.2904857115321926	0.0016878205137701532	0.0012406269754668148	-0.0015626923476160697	0.002009694038948929	0.30044744631214143	-0.0046087694241055965	-0.0003728889694225767	-0.0012524955748298269	0.005635489279180287	0.29658003556745488	2.3628173180964573	0.0399495391466092	-1.5498332759159315	-9.4407152333796421E-05	0.017706134212970532	-0.12338077130014891	0.00047818028784140341	-0.0399144326793892	-0.0016744377889216415	0.017169789675532551	-0.0043249868515061862	0.017712590018272474	-6.5009710984800318E-05	0	0	0	0	0	0	0	0	0	0	0	0.031636806314753747	-1.4985260387491532	0.016834372524714945	0.89474655490612764	0.86484360459484788
7	693	2.61	1.47	2022_09_22_18_08_10	0.34240352541837588	-0.015530610639708871	-0.00023667055066528697	0.00021882548568186619	-0.011021565038225675	0.29062402151953565	0.00053950110308659531	0.000819428594544911	-0.0011337659759165133	0.0022304800024554672	0.30078375635648169	-0.0028988181461120353	-0.00067817013862120508	0.0023826893268704221	0.00476252958972851	0.29958192182130045	2.3579131734489578	0.042110489863546832	-1.5463638260719419	-0.0006041818246499994	0.013019891999413405	0.099842954397574388	0.0028527797687963657	-0.0420602243977844	-0.0020569103422129029	0.012761172811318253	0.0025826451858629289	0.01332876363679854	2.6344603123085681E-06	0	0	0	0	0	0	0	0	0	0	0	0.032358678749243232	-1.5195426223334698	0.015552722974283957	0.55345472822309982	0.87493819304356579
8	692	2.61	1.47	2022_09_22_18_08_13	0.3422575104941073	-0.01657324075448861	6.9012617479931968E-05	-0.0010633067084196749	-0.012478489771415816	0.29337740329009876	0.0032126569235843925	-0.002789438611125719	-0.00125485135226034	0.0013078607253255742	0.30130310550434763	-0.004096938619295931	-0.00052113396368645845	0.00014392704386377369	0.0063285372709507093	0.295856776385287	2.3589117049437505	0.045850582617662221	-1.5527592182631944	-0.0025829306532756556	0.018133685183230417	0.13776296064859017	-0.0033101494492715679	-0.0458207520448177	-0.0016536651494190721	0.017449723419119489	0.0049333245302476524	0.018433329262534839	-0.00013159176983946119	0	0	0	0	0	0	0	0	0	0	0	0.036643244713529893	-1.5206842161816783	0.018495353641410403	0.774028850769763	0.8644274188699822
9	691	2.61	1.47	2022_09_22_18_08_19	0.34198274702582926	-0.018576629865045883	-0.00028619155683411136	-0.00049350140664336484	-0.013696077688786078	0.29379801136681533	0.0022293395217178992	-6.1170104939265975E-05	-0.0012036397779258902	0.0022778917913480836	0.30211579267485017	-0.00664331565533438	0.00013117849509045179	0.0005227866630835204	0.0067518670558902307	0.298726253131768	2.3525633832425155	0.0509371222269897	-1.5499794844948154	-0.00053498085433688444	0.02230805764613664	0.020763178589835854	4.2613206901240871E-05	-0.050892982324260816	-0.0021200874769132239	0.022288825975072712	0.00092610614741472333	0.022308098346312664	-0.00011739256529952822	0	0	0	0	0	0	0	0	0	0	0	0.040203388224868179	-1.5269678887792071	0.019802391067458992	0.74676102275520284	0.87351264275681662
10	690	2.61	1.47	2022_09_22_18_08_22	0.34027505850493733	-0.0201173832498107	-0.00021893951809096404	-0.00050808369135736848	-0.015425741869439751	0.29323782708850116	0.0011750220189614769	0.00098626844953526947	-0.0011061922463725474	0.0010102839371021472	0.3030720035589764	-0.0056774323801927025	-0.00074466325630491263	-0.00016558287870114969	0.0063975289733602045	0.29867835941514814	2.3548373570671735	0.056295660136378288	-1.5533300372997196	-0.0019051558944157897	0.020168130574088082	-0.049726454641552113	-0.00031084669965490133	-0.056261315252213666	-0.00196615265980063	0.020068472465523075	-0.0020024744078286512	0.020170525935734866	-0.00027601333845427456	0	0	0	0	0	0	0	0	0	0	0	0.045449566714927926	-1.5350022006608055	0.0188073480233418	0.79833643377481589	0.87775566251446069
11	689	2.61	1.47	2022_09_22_18_08_28	0.34152111479306996	-0.021888373008105519	-0.00042957266026419279	0.00054689983811889579	-0.017575556334021619	0.29629581103488467	0.00033122944113002308	-9.14466651398375E-06	-0.0014538352749566116	0.000987968030160366	0.30540736138032037	-0.0051196095156684236	-0.00063648988971884315	-0.0004974251807241183	0.0056027730275520285	0.30016223724237229	2.3418927404029106	0.062119631159584424	-1.5476766031803952	-0.00014831154976927582	0.017725517351525246	-0.025368845327849773	0.0010238992830043257	-0.062053234419249828	-0.0028713539510901455	0.017702706728511465	-0.00089896599687502312	0.017755065055385162	-0.00053853524999131	0	0	0	0	0	0	0	0	0	0	0	0.051638341169437905	-1.5295306946202452	0.01646987736322135	0.82967305938704783	0.87889803658038157
12	688	2.61	1.47	2022_09_22_18_08_33	0.341741419617712	-0.02415493352163189	0.00014559909677830314	-0.00068445476793181951	-0.019594748957815343	0.29947873513906109	0.0018826809130263909	-0.00097682540192842236	-0.001209404813901576	0.00054433777830805948	0.30451197751233261	-0.0043949199594123176	-0.00057261602949880289	0.00036085234100255865	0.0043689240313149486	0.30206768942654266	2.3349982803873517	0.068445384063850964	-1.5597902019174958	-0.001984172270038958	0.014612472160011911	0.075476758973386252	-0.0023083410525701173	-0.068428802499661351	-0.0015065152207676027	0.014446301121544361	0.0021974363546617966	0.014793673683101966	-0.00074053700982907092	0	0	0	0	0	0	0	0	0	0	0	0.057447049458449549	-1.5399749932642135	0.012827830615464258	0.74419406991865877	0.88390716514389678
13	687	2.61	1.47	2022_09_22_18_08_36	0.34319288080584037	-0.027018851870482623	-0.00024899963390144356	-0.00027237058135983123	-0.022288030853912854	0.30134472924014011	0.0015007251361406216	0.0013356346656570009	-0.0016833550626744484	0.0012247506407354091	0.30464916741596271	-0.0043365302494512131	-0.00058545654711939692	0.0004744153666437207	0.0078798766898400159	0.30632827871386614	2.323079122928573	0.076799889110408054	-1.5524088969238226	-0.0011777567632704484	0.020050867069012875	-0.037091496317497044	-0.0005230642604459549	-0.076747963249921627	-0.0028236685994734137	0.019995721237803347	-0.0014860694463197876	0.020057688462028243	-0.0010491986409202532	0	0	0	0	0	0	0	0	0	0	0	0.065128128661705212	-1.533104231987521	0.023002065381409142	0.75533148751028023	0.89258343003673735
14	686	2.61	1.47	2022_09_22_18_08_40	0.34424137441127739	-0.029593235529077274	-0.00082743736968780011	-0.00062879113446498306	-0.024671423512415129	0.30499752271712038	0.0014096824337690016	0.0011945055605271683	-0.002077596631137255	0.0018991039610635567	0.30690461219000414	-0.0073382750541724695	-0.00099182515295050577	0.0039057606219196263	0.0057478446833477475	0.30207506077215074	2.3193906429198918	0.083969316583322282	-1.545399286995236	-0.0021723842087390793	0.021922478164873221	0.10073633828516884	0.00079440196715458182	-0.083861017835165	-0.0042633103476453962	0.021479050872851929	0.0043869605070916539	0.021936866762935	-0.0014018832966492295	0	0	0	0	0	0	0	0	0	0	0	0.071922635385035044	-1.5287901090673111	0.020187270713112323	0.48697486536264095	0.87750945477939835
15	685	2.61	1.47	2022_09_22_18_08_45	0.34573665014762162	-0.032364428268456744	-0.0011783044810849124	-0.00033766248334805659	-0.026908181803190816	0.30726272366081525	0.0017355187683964631	0.00066647952362129767	-0.0033357450705970158	0.0023100408785519072	0.30930756710064317	-0.0013633308910198122	-0.0003420840115837075	0.00027896193781137835	0.0033278237766129165	0.30558568698322669	2.3046659868533306	0.091345873514105655	-1.534492055982152	-0.0009535669026875279	0.0076624118514147625	-0.043356643605994838	0.00075464783587186153	-0.091105191544542163	-0.00662666444655771	0.007633622316412036	-0.000663600565911115	0.0076994836669017934	-0.0016834347334230035	0	0	0	0	0	0	0	0	0	0	0	0.078424302886612715	-1.5091271093534189	0.0096590731611908825	0.74358235870276612	0.88386836296570992
16	684	2.61	1.47	2022_09_22_18_08_50	0.34775647186868935	-0.03454528294410901	-0.0015603719767500407	-7.9997570558294607E-05	-0.029127121867354243	0.31007911353260875	0.0028055708977787011	0.00054800891410143387	-0.0029570747825312872	0.00055616988519596353	0.30914041458928848	-0.0028798984952213393	0.00023127693394861551	-0.0013206484828714295	0.0035068173235020847	0.30743489376841387	2.2949716669347926	0.097405583575799468	-1.5367328242165261	0.00019992322986208208	0.010804370462171141	-0.14234598477932003	-0.0037865422709576152	-0.09717962726653126	-0.0066308186583640856	0.010369475234822668	-0.0030345352919739837	0.011448682171044189	-0.00205013302561279	0	0	0	0	0	0	0	0	0	0	0	0.084187772439896169	-1.5202081206002176	0.01077549947158447	0.96548213651091108	0.88405225678876609
17	683	2.61	1.47	2022_09_22_18_08_54	0.34912139635964229	-0.036782822658397579	-0.0013983916962230308	-0.00090418400043690576	-0.031969469351816708	0.31235286425067083	0.0014580168150472273	-0.00010915577857584306	-0.0028723753538692064	0.0033155908942062986	0.31127296889250095	-0.0040793184825063718	-0.0010079047647447948	0.002052437098298773	0.0026637429790610577	0.30646791975984267	2.2882481320756844	0.1045781062846619	-1.5415301165730921	-0.0027777889621785042	0.011442745337028102	0.1531390256222506	0.0028636778166261103	-0.10439901281577821	-0.0061177150290788653	0.010910227243879869	0.0034501249738204923	0.01179563781596887	-0.002730760393794458	0	0	0	0	0	0	0	0	0	0	0	0.09194007619930189	-1.525992902016996	0.0096320096342032181	0.45714917124799165	0.87782623166452745
18	682	2.61	1.47	2022_09_22_18_08_59	0.35065172339692774	-0.03884892967745239	-0.0016906875499371333	-0.00030871038503815746	-0.03385181007061052	0.31444174479295933	0.0013398083424526546	0.00012212261983764769	-0.0027362365886187284	0.0030666201181334483	0.31248272374964464	-0.0028824712531961951	-0.000637770399120429	0.0023874809540204885	-0.00089525758145355783	0.30721697417680865	2.280215743027517	0.11001822841312628	-1.5419483877065918	-0.0012576926838664831	0.0048332257441915842	0.4236451008616719	0.00266666005528574	-0.10983516407462314	-0.0063440772271024549	0.0031996753774989838	0.00362245063084965	0.0055200676576263839	-0.0030647098911400768	0	0	0	0	0	0	0	0	0	0	0	0.0968545498496633	-1.5304690769381097	0.007271642577253018	-0.17937656305474956	0.87613136818679715
19	681	2.61	1.47	2022_09_22_18_09_05	0.3525141959831421	-0.041165424557501842	-0.0018801491611434296	-0.00041618948330669861	-0.036335307325862973	0.31644354680078191	0.0012270936109800455	-0.0009392690346961566	-0.0030077984152646941	0.0025170024058738779	0.31457526677294079	0.00087945073256734949	-0.00086452081992351116	0.0017677358532766157	-0.0015163568523104227	0.30999575482825775	2.2672746019406427	0.11668290313874076	-1.5406299710329685	-0.0018904312936834482	0.0057731328038101654	1.1500971482476106	0.0019233828623574463	-0.11647060256028191	-0.0070355258602048387	-0.0038473363393739975	0.0043043077796739056	0.00608510180733563	-0.0036353012672447386	0	0	0	0	0	0	0	0	0	0	0	0.10342728433241263	-1.5295010058190202	0.0066068183010824493	-0.35450135179084763	0.87938516621634821
20	680	2.61	1.47	2022_09_22_18_09_10	0.35482270679382377	-0.042878561955818746	-0.0026238942838655533	-0.0007294652177782028	-0.038076094155957259	0.32117755735975489	0.0029711381886586776	-0.000448578376516859	-0.0034456373103197609	0.0029423346953918413	0.31347959542273252	0.0025724655455559528	-0.00027927086522160755	-0.0013178747968434165	-0.0018514970122238859	0.31295977783042334	2.2540701543265009	0.12070437309963668	-1.5352102672064958	-0.0016807582874970829	0.00717289351324433	-1.4789219741890212	-0.00014555470005112817	-0.12039878990238848	-0.0085835351351766925	-0.0070521425305327522	-0.0013106056162681791	0.0071743701830230067	-0.0040966897121169207	0	0	0	0	0	0	0	0	0	0	0	0.10774868507525301	-1.525672505471968	0.0064049659936304248	-1.0946952415071356	0.88201733383504777
21	679	2.61	1.47	2022_09_22_18_09_13	0.355581510819504	-0.044412413461185789	-0.0021782095974988394	-0.0013455702978096892	-0.039370705854817223	0.32093782984325137	0.002852963287411811	-0.00051020293761387962	-0.0031756777055510685	0.0022717295663965279	0.31424244696289549	0.0016844201821059526	-0.00078113445717987323	-0.0006712392718861654	-0.00090138713267118385	0.31081810754359596	2.2560988047646426	0.12479565287979497	-1.5405521855153419	-0.0033259811358441376	0.0041338562850925173	-1.546881239795608	-0.0010434511932014205	-0.124567419297052	-0.0075440723330779287	-0.00412912862218439	-0.00019764768467287548	0.0042635147681686731	-0.0042948413534021233	0	0	0	0	0	0	0	0	0	0	0	0.11108163265598159	-1.5305529883112159	0.0031606250558199457	-1.1054399328284226	0.87411211799864841
22	678	2.61	1.47	2022_09_22_18_09_17	0.35511388859924808	-0.045441967327095018	-0.0020819928750307587	-0.0012110130587803727	-0.039663968099573378	0.32208069184563703	0.0050089856353696047	-0.0020582456945518954	-0.0036848781043030249	0.0041165958230356715	0.31473160147565843	0.0031425998928443339	-0.000778252494712105	0.0025398639215999867	-0.0023357681804792151	0.31076170959639837	2.25451935928292	0.12662201987130978	-1.5401080957737969	-0.0029976670452575354	0.011498268287311434	1.2213936868373094	-0.0016120260481890325	-0.12638359771941454	-0.0077667331476987209	-0.0088032041433891931	0.0073968757199784786	0.011610719253647974	-0.0042768245657158043	0	0	0	0	0	0	0	0	0	0	0	0.1121746252589004	-1.5244780734303354	0.0097169159019810311	-0.37178111143612508	0.87510435264078934
23	677	2.61	1.47	2022_09_22_18_09_20	0.35504123203508103	-0.045902632281012629	-0.0020965707497661041	-0.000399238848717425	-0.04032361789893929	0.32145027433717882	0.0027392771189737636	-4.6061405691071508E-05	-0.0038804519215924291	0.002928765980097441	0.31299581533477216	0.0053695873758115723	-0.0011191458536927228	0.0024658933654706288	-0.0024093988889788845	0.31193239568722136	2.2566609367993067	0.12850401729650049	-1.5379617954577687	-0.0020632012839867492	0.013078722110544921	1.4171023310303188	5.1339473711917855E-05	-0.12822703483750958	-0.00843267443456712	-0.012465684948209342	0.0039572301950788358	0.01307882287464807	-0.0044901961852961986	0	0	0	0	0	0	0	0	0	0	0	0.11409914455969462	-1.5228276718552434	0.0097103754421131085	-0.38690538307942551	0.87858076060416512
24	676	2.61	1.47	2022_09_22_18_09_26	0.35514157763240034	-0.046048347628155628	-0.00193468125206795	-0.00085559257446866737	-0.04078744449669873	0.32249311526798619	0.0026063092449752469	-0.00036765771309140924	-0.0034035024251987869	0.0026521555679547555	0.31317877484907464	0.0056392897572486757	-0.00087747594679763916	0.0017373421714748311	-0.00802011526840026	0.31078583745531263	2.2563628819916142	0.12914151301870203	-1.5416633274965883	-0.0025330038907112689	0.022163262371859432	1.4934966207015283	-0.00012250557973583244	-0.12892236205097948	-0.0075203023845950966	-0.021898927663878645	0.0034127944760988368	0.022163600938948223	-0.0047016622033617742	0	0	0	0	0	0	0	0	0	0	0	0.11524756075815766	-1.5291703346801098	0.023106650364648679	-0.67873465268131339	0.875104062799993
25	675	2.61	1.47	2022_09_22_18_09_31	0.35401047812445535	-0.045536690381371939	-0.0022329312636588617	-0.0010171366231690523	-0.040348975314181162	0.32117405488692269	0.003393978861321886	-0.0016682049222071836	-0.0031315427432027304	0.00314017547805871	0.31258358706292194	0.0057416308827164366	-0.0013732831711669379	-5.9376315581168008E-06	-0.0053730893774482985	0.30890543155839162	2.2639711030866074	0.12818374444182717	-1.5417490670979079	-0.0038205147634753443	0.018095733747975115	1.4962158607601732	-0.00049918036071973371	-0.12796749692119022	-0.0074425849577166494	-0.017894800866613176	0.0026891786519057932	0.018102617515434991	-0.0046179856912436732	0	0	0	0	0	0	0	0	0	0	0	0.11431953900518513	-1.5320682340719718	0.015177778597567377	-0.78595069739828538	0.872588385504774
26	674	2.61	1.47	2022_09_22_18_09_34	0.35297249407523179	-0.044631906974174539	-0.0016356076100133364	-0.00081983247262296013	-0.039514198151501395	0.319388756201708	0.0031868528072711618	-0.0004513202627207557	-0.0031850804149331155	0.0022863019538065053	0.31171628873436841	0.0080351326089613817	-0.001206544120096598	0.00251693830339442	-0.0036054249007968532	0.30784023275165284	2.2710558600781661	0.12606231963001802	-1.5440417983522587	-0.0028998650620881516	0.019407912595219165	1.446120925458209	-0.0016616642942269312	-0.12588189066181094	-0.0067422573303532879	-0.018807680812362598	0.0047893855309376048	0.019478916795612002	-0.0044201489827145578	0	0	0	0	0	0	0	0	0	0	0	0.11231005031002596	-1.5305802884365125	0.012457208904935858	-0.48067415673980224	0.87213660531304871
27	673	2.61	1.47	2022_09_22_18_09_37	0.35164016260296915	-0.043883401948835575	-0.0024969839899509571	-0.00084058939654439138	-0.038633856922977494	0.31843185232238069	0.0036034996964685461	-0.00077547555498761909	-0.0032340358254391113	0.0020941278209952647	0.30975080974419189	0.0063234926799744743	-0.00126455900562979	0.0030022978717353798	-0.0074542801235761439	0.30802553051504944	2.2769651004804712	0.12410526544058279	-1.5379160613009251	-0.0030394414028329739	0.023147719178395639	1.4375044938821842	-0.0025539108512198385	-0.12383701878125014	-0.0081553472917965369	-0.022330061045752313	0.0060979731759692405	0.023288180774758766	-0.0042071836954431065	0	0	0	0	0	0	0	0	0	0	0	0.11025185724485355	-1.5290387379532133	0.022853400617837544	-0.59395575996360528	0.87596800159268429
28	672	2.61	1.47	2022_09_22_18_09_43	0.34936525088714249	-0.0419313617742978	-0.0021178837856939306	-0.0011473491858841813	-0.036852396109126211	0.31588092282406016	0.0027801990997596117	-0.0026009439086873555	-0.0031464486751205984	0.0026285132410567517	0.30936059761148993	0.0065626569383930005	-0.00093298265063500329	0.0029726209699897583	-0.0076302943145348393	0.31017313936026919	2.2807635712665766	0.11929058473736953	-1.5391614122985491	-0.0031957997564768708	0.02465615124143572	1.3830214490217965	-0.00036864808377433606	-0.11905190002024878	-0.0075424603779025139	-0.022937768419074613	0.0090434824041104554	0.024658907020592431	-0.0038413045785234555	0	0	0	0	0	0	0	0	0	0	0	0.10586763745449804	-1.5282097284354466	0.02343932821879333	-0.59965180746804936	0.88781909068703069
29	671	2.61	1.47	2022_09_22_18_09_46	0.34852214491047628	-0.04075514661680691	-0.0016342721577193413	-0.0009275343546846183	-0.035386046029920855	0.31478709309021924	0.0010213854858213776	-0.00044242146554174564	-0.0030065351449374235	0.0025394619981655496	0.3099424286885939	0.010722200728336091	-0.00090312190382442687	0.00018745654763348564	-0.0096674049675364755	0.30878345471198027	2.2843090002848112	0.1155807496071114	-1.54149457053972	-0.0028531193610643831	0.032961247618378937	1.5542916139240561	0.0022948214166597608	-0.11538233277677439	-0.006769561487384378	-0.03294329159553664	0.0010878342757682279	0.033041035847782549	-0.0034336537977391317	0	0	0	0	0	0	0	0	0	0	0	0.10189751294608807	-1.5284161787889803	0.027743494590283753	-0.77570409040908883	0.88597943981808225
30	670	2.61	1.47	2022_09_22_18_09_50	0.34727009527018154	-0.039328236068037876	-0.0017471635724588129	-0.00022481419772044491	-0.03421675246483926	0.31429745074842219	0.0028590302588432604	0.00049040353932229476	-0.0029680612081613941	0.0014563323445999771	0.30716874963133994	0.0080933637080991289	-0.0011186131217992561	-0.0016839652349051025	-0.0062329626474731418	0.30646593452006915	2.2950096799915771	0.1119047402529178	-1.5402652887122474	-0.0021724758612061425	0.02359701360141063	-1.4957866373698219	-0.0023742304643250881	-0.11169618233852671	-0.0068288902518340525	-0.023331976234841068	-0.0035267457920822613	0.023716155278688991	-0.0032754768663578382	0	0	0	0	0	0	0	0	0	0	0	0.098900656420164282	-1.5275331560674079	0.018591971532849142	-0.91733372914075173	0.88250021724915262
31	669	2.61	1.47	2022_09_22_18_09_53	0.34572316279322068	-0.038182882349517194	-0.001006153600692905	-0.0010518467408082155	-0.033048063410428423	0.31244373972643391	0.0031233651176940393	-0.0017892545896425005	-0.0026611532450916075	0.0021368096961996643	0.30398392117184592	0.01055872587315468	-0.0012981065588045801	0.0019489615408288755	-0.009702160868543688	0.30481215644077775	2.3074961563461009	0.10884556211504788	-1.54687202024429	-0.0036805701767257835	0.033858232595967784	1.4790381477826835	-0.001777875689929027	-0.1087209854850488	-0.005206122098121887	-0.033289687846360994	0.0061787213575707142	0.033904878063362745	-0.003022674101477676	0	0	0	0	0	0	0	0	0	0	0	0.095900526339518233	-1.5306211464254254	0.028623994179252488	-0.68627780099813773	0.881665416855763
32	668	2.61	1.47	2022_09_22_18_09_58	0.34386753870229575	-0.036560556684055827	-0.001538408330489001	-0.00048207186676446981	-0.031974033978110904	0.30996237032744967	0.0031806078568527314	-0.00016666608774044929	-0.0028622472072038522	0.0029235951050867173	0.30357813637240472	0.010750489212522685	-0.000928714885953638	0.0028877252878543075	-0.0095298824211289615	0.30608210717299539	2.3124347580983575	0.10545681145468389	-1.5408977474120547	-0.0019970564835054129	0.0336658413537869	1.4949478664425979	-0.0006335200790361763	-0.10526832665776933	-0.00630226029785489	-0.033279225181359125	0.0050874399639446316	0.033671801581574012	-0.0029303378296689879	0	0	0	0	0	0	0	0	0	0	0	0.0933553937566308	-1.5261563812927059	0.028958219713449036	-0.63828654497554738	0.89011631725432161
33	667	2.61	1.47	2022_09_22_18_10_02	0.34328130068904056	-0.035738781004438017	-0.0014588695919576494	-0.0010003582436490595	-0.030834736065717495	0.30858960244396172	0.0023800797942993466	-0.0021101098736672009	-0.0026431046860268584	0.0024451986937137466	0.30352027607338755	0.0095020940508007152	-0.0013263681434264368	0.0022788962196589944	-0.0092792358053734939	0.30347739411327457	2.319626049928222	0.10273271510589926	-1.54171855087931	-0.0036537168831349822	0.031798830731112025	1.4554874505525635	-1.7659921352410762E-05	-0.1025590395378481	-0.0059711106256685256	-0.030956968629504273	0.007268543811369859	0.031798835634952685	-0.0026086527750066972	0	0	0	0	0	0	0	0	0	0	0	0.090152915548240425	-1.528041630636948	0.027834248361457734	-0.6649858276254127	0.884048718948947
34	666	2.61	1.47	2022_09_22_18_10_05	0.34291635303938456	-0.034888470118989663	-0.0017891780742675448	-0.00070438449835391517	-0.030311263907159304	0.3090652211704023	0.0030210732759169434	-0.00032421936766818756	-0.0025084463560143574	0.0027862753536372249	0.30483599659081867	0.011418277085304763	0.00019439635977884739	0.0028542484339235232	-0.010381484332104302	0.30376331095225556	2.3164063270485644	0.10058740907460058	-1.53984696218205	-0.000621344386189077	0.036235163141851517	1.4955270342197513	-0.00054362579455539007	-0.10039477264380846	-0.0062222576400409318	-0.035825359729803982	0.0054342109037774809	0.036239240843609029	-0.0025848961819323136	0	0	0	0	0	0	0	0	0	0	0	0.088694754073085441	-1.5295122791407618	0.031397469318959169	-0.65124460001927886	0.88582334513912142
35	665	2.61	1.47	2022_09_22_18_10_08	0.34127395061347493	-0.03456280573569661	-0.00077831316209503139	-0.00079285654114441388	-0.029709278761405049	0.30729072868534779	0.0017535467266377993	-0.00043859094922504008	-0.0017867622653814203	0.0013931196296810442	0.30195974484780247	0.014654475752824464	-0.00057825099760508663	0.0039154287026922224	-0.012667162738911893	0.29921868061191359	2.3334377610872719	0.099569578795842259	-1.5518994606652843	-0.0019251149337409647	0.046019576026060958	1.4909241810771408	-0.000828585355463045	-0.099498476349453024	-0.003762210217249479	-0.045433654329849069	0.0073201387865389246	0.046027034787282269	-0.0024091786419708347	0	0	0	0	0	0	0	0	0	0	0	0.087211343094144689	-1.5407617254998529	0.038849995319535487	-0.63550566583131685	0.87676976245634142
36	664	2.61	1.47	2022_09_22_18_10_12	0.34188027397755583	-0.034617970626939783	-0.0014068061610574729	-0.000836564283234641	-0.028855516798977777	0.30780551238738019	0.0040133425663175419	-0.0020778802449557044	-0.002030589382848755	0.0021937433139521045	0.30000883846422988	0.014483058385105644	-0.00035215495362603364	0.0014329195465280667	-0.015014605628967826	0.30033288990256507	2.3327970229078803	0.098195431438455091	-1.5458530244482407	-0.00196642259023682	0.049492895367236972	1.5094414096776871	-0.0030443074108040423	-0.098073268601323177	-0.0048966050726042118	-0.049120738035396488	0.0060580348868440551	0.049586434631295515	-0.0020460788104055059	0	0	0	0	0	0	0	0	0	0	0	0.084611128491235463	-1.5356687730317193	0.04411727485834032	-0.73782472289972756	0.87847387744366234
37	663	2.61	1.47	2022_09_22_18_10_15	0.34217422845453743	-0.033256811588921562	-0.0014667549807138578	-0.00089417938571105873	-0.028024321867694994	0.30805487626205635	0.0029844480579937645	-0.001529481165982387	-0.0017632754967021073	0.0013941624278431576	0.29878307925658493	0.015995108883739787	-0.00042787043362083017	0.000949007130225197	-0.016110822223868348	0.29858782019943192	2.3363435610782668	0.0947131021385854	-1.5457823366604166	-0.002149686436292291	0.053877514603882196	1.5307909624926819	-0.0026408672226604884	-0.0945946029369982	-0.0047363289482214186	-0.0537051522922694	0.0043061812729714554	0.053942198319861433	-0.0019956586408777844	0	0	0	0	0	0	0	0	0	0	0	0.082062694732136732	-1.5393780080401669	0.0471652955876108	-0.755979683783349	0.87261925466459678
38	662	2.61	1.47	2022_09_22_18_10_21	0.34311629595419835	-0.032521013542927649	-0.00076833028596580563	-0.00074560524852558226	-0.026607416011178376	0.30964995490067471	0.0036590741773302568	-0.002301246619700591	-0.0019818841660621074	0.0024656697243485245	0.300527557281528	0.01806676562219147	-0.00045782650582011506	0.00253885738375005	-0.017449817188384852	0.29555602005944814	2.3338895949673035	0.090966574216447091	-1.5496119956048398	-0.00196783604547581	0.060130059798097532	1.5014196564014395	-0.0020810057749274468	-0.090884939219243552	-0.0038529790799823227	-0.059552161182042776	0.0083165010593868639	0.060166059172577245	-0.0016301295257980229	0	0	0	0	0	0	0	0	0	0	0	0.077761172221813085	-1.5336218971145506	0.051392327963841335	-0.71315767186460544	0.86138730087859516
39	661	2.61	1.47	2022_09_22_18_10_24	0.34412739252306196	-0.031262966325883886	-0.0013993873351535965	-0.00095204900751110757	-0.026086499989835976	0.3108068152963262	0.0037476823580025031	-0.00020843081133667361	-0.0018814435187596602	0.0025587091691779786	0.30045684019800617	0.021944746346746688	0.00017549682619529501	0.0030254464637340462	-0.019807355265141869	0.29928036077598813	2.323542340311429	0.087960738474931563	-1.5439782822415826	-0.0010539847790361438	0.069770851550198645	1.5296663290297361	-0.0021698489309017409	-0.087834244756334556	-0.0047156082470474472	-0.06953492518220114	0.0057328793765040872	0.069804584164815359	-0.001678641194655342	0	0	0	0	0	0	0	0	0	0	0	0.076001679837607347	-1.5347970285414156	0.058225768367701741	-0.709612125931087	0.86967898307000258
40	660	2.61	1.47	2022_09_22_18_10_27	0.34582043936321144	-0.030320559892753094	-0.00069865140618498159	-0.00034858678810792203	-0.024841432144851603	0.31219827628054408	0.0038255894848786345	-0.0022578608747591978	-0.0016910816761247071	0.0017164086352902497	0.30085173305134832	0.025407683908056911	-0.00062193637219003087	0.0039063502191664067	-0.02371086262260003	0.30002755802712094	2.3156431876554517	0.084146372447861939	-1.5510879908478106	-0.0015020564464885916	0.0822730162812211	1.5073598805340325	-0.0036445575104585349	-0.084081012894296148	-0.0033159111573596604	-0.081611740726881682	0.010410234557314947	0.082353700630008811	-0.0014091253274761562	0	0	0	0	0	0	0	0	0	0	0	0.071999578425742519	-1.5368112363063526	0.069488352747885923	-0.70375684153191542	0.86758191210324986
41	659	2.61	1.47	2022_09_22_18_10_30	0.34826883935843439	-0.028136928070026903	-0.00071018847035807784	-0.00062042857422504177	-0.022938230497894493	0.31502340809880575	0.0051251322081456345	-0.0026387292830671121	-0.0016897778515569753	0.0023372061189071637	0.30020175557584017	0.026768564523127765	-0.00051940010788965321	0.0048102274427308158	-0.026574087084199078	0.29869002634965552	2.3097527826781343	0.0772591882054551	-1.5497037392151554	-0.0017545855613705394	0.089810806702766227	1.500079271283296	-0.0047595053223314591	-0.077190453598776645	-0.0032582258026481285	-0.088914033016551319	0.012660005265925468	0.0899368327856554	-0.0011732428891378438	0	0	0	0	0	0	0	0	0	0	0	0.066042044675826223	-1.5340295173078511	0.077543350104923844	-0.695861682811298	0.85764212181569044
42	658	2.61	1.47	2022_09_22_18_10_36	0.35023673061947086	-0.026043898604339866	-0.00078111367620330554	-0.00064261949268983043	-0.02059491353198729	0.3163114237780752	0.0057112884933102947	-0.0030588186344373629	-0.0018768612046225275	0.0025469678125030872	0.30019643145581981	0.031332167230373971	-0.00031852660529266632	0.0045661002254388126	-0.030560850209530713	0.30027239698500474	2.3004101565439994	0.0702056571291886	-1.5447511104261982	-0.0015414062472475154	0.10362123598867748	1.5077368283618438	-0.0053324409888301479	-0.070110430186833966	-0.003655389440028104	-0.10279822799318297	0.013033989001175445	0.10375835134927958	-0.00081794773077726365	0	0	0	0	0	0	0	0	0	0	0	0.059046513978403	-1.52535571093159	0.088226264020307407	-0.71124166554856316	0.8573412515983313
43	657	2.61	1.47	2022_09_22_18_10_39	0.35405582176147432	-0.023964725650754647	-0.0007455277601385907	-0.00039956276758714961	-0.018055953931691484	0.32010034166625223	0.0047751885895454286	-0.002696803246308934	-0.0014565658950963635	0.0029070392890216679	0.30367507600245197	0.035014356755072293	0.00027008847139443215	0.003563759715791591	-0.034724379532952238	0.30387598930126825	2.2755535378472649	0.062511473850596244	-1.546533297536522	-0.00026793084338757255	0.11485192182014536	1.5240264815675941	-0.0031180307150099193	-0.062437887959381912	-0.0030322450668520511	-0.1143498296562605	0.010727553465958066	0.11489423859062964	-0.00046344810103635911	0	0	0	0	0	0	0	0	0	0	0	0.051163143815028851	-1.5305486996668591	0.098591161381600567	-0.73426224665159612	0.85827140982866823
44	656	2.61	1.47	2022_09_22_18_10_43	0.35731373405141231	-0.020633821416258556	-0.00037389867270864893	-0.00028333471619801414	-0.015426823183797931	0.32439850271818105	0.0040417706498942236	-0.0036600191343353866	-0.0011886881664693882	0.0016012707487139113	0.30631167273324356	0.039921157276865189	3.4045435926361926E-05	0.0043107102160414657	-0.037041417979219428	0.30124230958358117	2.2623217785900671	0.05301425658108698	-1.5504481649020214	-0.00048108915540849426	0.12675851168037791	1.5183744809893014	-0.00399038560498528	-0.052970361778563874	-0.0021568898658447387	-0.12606247217954419	0.013265496274401142	0.12682130523181417	-0.00032386457078671644	0	0	0	0	0	0	0	0	0	0	0	0.0433024262106098	-1.5323456361461665	0.10436599883949869	-0.72747102740096159	0.8430750930504024
45	655	2.61	1.47	2022_09_22_18_10_48	0.35982287747484881	-0.017694606881433327	0.00011979921859328733	-0.00023127980720363947	-0.012461507923841023	0.32701935620637379	0.0044115042404954561	-0.0032407356962461608	-0.0012160760859140005	0.0020477648391564966	0.30928083080071062	0.044773559716970411	0.00012805869292169616	0.0050782030019673706	-0.040751523163213468	0.30551204361287676	2.2408909162370931	0.043974322062167594	-1.5541965632291699	-0.00028261532108260989	0.13898230419210669	1.5210778412712946	-0.0039864410299567353	-0.043950089850019747	-0.0014596585225424344	-0.13829576172271185	0.013797215954031501	0.13903946414825036	-0.00011369723983682411	0	0	0	0	0	0	0	0	0	0	0	0.03479685275564131	-1.5221570404075089	0.11413035128836532	-0.72341079417648535	0.84906231020352974
46	654	2.61	1.47	2022_09_22_18_10_51	0.36285125854555189	-0.015040973451081458	1.3645245716029465E-05	-0.000456849268593231	-0.00977142756107744	0.3298235679215672	0.0046876404120214229	-0.0041940756106006432	-0.00087362775384966387	0.0018626350804833492	0.31278674451333577	0.047623038884221411	-0.00038267036705059629	0.0052830166987737574	-0.045868779840502569	0.30778441399506618	2.2210818161508512	0.03586822187250506	-1.5554319232043385	-0.0013776730896793445	0.1504072085262857	1.5191076784998492	-0.0045396449721192876	-0.035851288748753117	-0.0011020142234920327	-0.14960423321584981	0.015521010938956525	0.15047570153729964	2.3737068778015882E-05	0	0	0	0	0	0	0	0	0	0	0	0.027036984257386626	-1.5262116911791737	0.12724778192659389	-0.72806243338540133	0.84823851852901122
47	653	2.61	1.47	2022_09_22_18_10_54	0.36721253361025163	-0.012175723799880227	0.00054067338167183528	0.00016908456162263225	-0.0065458289983137911	0.33430242446415975	0.0035324619057162986	-0.0041700125121877252	-0.00012494710329787661	0.0025480702502881851	0.3169184235190815	0.050142474319628746	0.0002202569251136015	0.0064339570358102989	-0.047976113117045957	0.3148796946687063	2.1894065258841175	0.026721909611656332	1.5575880784453828	0.00046877900997165719	0.15506740764375554	1.5160927533493629	-0.001804305633992673	-0.026712586461408089	0.00070581714014911515	-0.15414026049494498	0.016931656974589367	0.15507790439703367	0.00014243651226952423	0	0	0	0	0	0	0	0	0	0	0	0.017828970388199382	-1.561253461279259	0.13181906159225251	-0.71874210927240834	0.8574862398430827
48	652	2.61	1.47	2022_09_22_18_11_00	0.3688189849164154	-0.009134690112020805	0.00063181872194781428	0.00049667130072808714	-0.0038075440976912088	0.33646281071101292	0.0054009711101203946	-0.0066429340229916724	-0.000193370956876117	0.0033393499501018519	0.31831141061994545	0.051334811554209672	-0.00043216685215151119	0.00600786075046315	-0.050362446342120538	0.31658027974483494	2.1781429980053351	0.018398323211902233	1.547628403139143	-8.8949088649568431E-05	0.16023114096358018	1.507422855672375	-0.0030701266366772494	-0.018378576046573367	0.0008521968727589704	-0.1589458234379616	0.020254474718418129	0.16026055101632447	0.00014213887037330995	0	0	0	0	0	0	0	0	0	0	0	0.010336916986761613	-1.5454249905261726	0.13751875258766952	-0.72603247133974358	0.85836221206611907
49	651	2.61	1.47	2022_09_22_18_11_05	0.37032013478366671	-0.0065806198135180015	0.000460114709990033	0.00031419879294575497	-0.0014990982060711867	0.33835278296214449	0.0052990831497168748	-0.0045245888324137278	-0.00035483476187469159	0.002562431339847706	0.32314554141717067	0.055085858600813394	0.00023738009173681477	0.0052858239369514325	-0.052227442169069216	0.31658345327704879	2.1645304229157039	0.011410483171652355	1.5607011719315682	0.00064786268393667089	0.16704436144912255	1.5233186380516559	-0.0042343219608512381	-0.011408157516873872	0.00023036553725701498	-0.16629184740273478	0.015837934818993045	0.16709801966035759	0.00011167964651662952	0	0	0	0	0	0	0	0	0	0	0	0.0041599693542584294	-1.4545857000234206	0.14175368563984567	-0.7349659936780053	0.85489127795330444
50	650	2.61	1.47	2022_09_22_18_11_11	0.37280331314584675	-0.0045033519673577565	0.00038646629099295783	-0.00035089043236402877	0.00054732677540079717	0.34077400738690233	0.0046393589496914762	-0.0051019330554952754	-0.00045559278054951754	0.0028709497304195	0.32473688948725143	0.05564270385881398	0.00023394714443232708	0.006220988727508525	-0.049686854750927364	0.32068899708622245	2.1494051321127565	0.0055390726015578052	-1.5592370746292446	-0.00032262725943390825	0.16284765263810938	1.515752183753085	-0.0028504612038124221	-0.0055375924465931948	-0.00012804366740432234	-0.16186183844421453	0.017891428819446629	0.16287259775301913	6.6188903377700916E-05	0	0	0	0	0	0	0	0	0	0	0	0.001910207206704786	-0.34709250782744505	0.13431958532028265	-0.72312027983415261	0.86020962201256956
51	649	2.61	1.47	2022_09_22_18_11_14	0.37723817192647274	-0.00265148710117039	0.00084632357489892909	-0.00025600153404402092	0.0016826723747803466	0.34548805854643855	0.0036116026165431006	-0.0064344355605358847	-0.00037768880744119582	0.000916626773757182	0.33291788734827094	0.059529675208231526	-0.00031002059392583933	0.0047585495951930883	-0.056156957582874666	0.32933602377357662	2.1089369372119462	0.0015025231228676639	1.3371385921964003	-0.00099472436993057771	0.17381228454885531	1.5218070257435825	-0.003762044392197485	-0.0013414238877347412	0.00067687346540295818	-0.17297866960069941	0.017002650477625871	0.17385299318131139	1.6707514546909E-05	0	0	0	0	0	0	0	0	0	0	0	0.0045714862451722458	-0.11039911702802084	0.14939688721154124	-0.743130834833867	0.87301882015738141
52	648	2.61	1.47	2022_09_22_18_11_19	0.38062952977649417	-0.0021026074804286515	0.0014970964687667683	-0.0003926847435496547	0.0036737341164363169	0.34962936453454069	0.0042333049084850747	-0.0055176554976909915	-0.00026213496235190717	0.0023549946737252696	0.33725943816370052	0.057815621684297547	0.00054423624003158806	0.0065279311078982665	-0.057212466981028928	0.33277884835774207	2.0873018208405649	0.0026896011020193862	0.31874915656910335	-6.7818513242992574E-05	0.17107249140358585	1.5172312244972155	-0.0028310464725689022	0.0021613291326844255	0.0016008155634530436	-0.17009174064813615	0.018291994924478486	0.17109591502768207	-2.8783293102647871E-05	0	0	0	0	0	0	0	0	0	0	0	0.0096762708096226578	-0.035616546134888086	0.15128537335784864	-0.72859391982606669	0.8742854201384479
53	647	2.61	1.47	2022_09_22_18_11_23	0.38364108176737738	-0.00045280938679207003	0.0010502488601993234	-0.00065303543631352312	0.0047754710040630649	0.35236360123138166	0.00392915519385062	-0.00627263897997204	-0.00039278452212604642	0.0019351140619055639	0.34401164361419184	0.059834282831050474	0.0010327356167164417	0.0069617285171917872	-0.055721491888523877	0.33608369477951144	2.06490386226563	0.00593953303220297	0.058696479907956726	0.00028468504812052885	0.16953176400051573	1.5124102684689966	-0.00296751836520039	0.0058986533416864224	0.00069565896475342888	-0.16837723235684676	0.019751623451630472	0.169557734032908	-9.6943054302538049E-05	0	0	0	0	0	0	0	0	0	0	0	0.012489791502955438	-0.041032848213324855	0.1463730100371673	-0.7232512180281756	0.87603677174306738
54	646	2.61	1.47	2022_09_22_18_11_26	0.3862211702979037	0.00027145645038574584	0.00069182630946568624	-0.00076795137268120524	0.0056939551731103157	0.35434807319698319	0.0038191915403005946	-0.005761691201460516	-0.00015493913583146829	0.0023784493310050493	0.34637786987208397	0.06160923301818455	0.00045001963168641218	0.0060309076931361009	-0.055261433875433273	0.34083132213579131	2.0483661687983137	0.00809300887795916	0.035363364858923448	-0.00059739087508341507	0.16943435803662221	1.5189271703979752	-0.0021388161927107948	0.0080727756054672	0.00057191496089844932	-0.16852347978070942	0.017545325470993953	0.16944785692946515	-0.00014256490895134209	0	0	0	0	0	0	0	0	0	0	0	0.014748189011985725	-0.013602224348404779	0.14393190468886069	-0.731046206570645	0.88247705808798138
55	645	2.61	1.47	2022_09_22_18_11_29	0.38889883470115627	0.0007019771849163689	0.00091469884304501046	-0.00015808314453893353	0.0060184196358868767	0.35784801176995162	0.0046812842745529533	-0.0050351072916969128	9.1039284376618222E-05	0.0013649643102549814	0.34872308131601715	0.061022901355934391	3.157801680086776E-05	0.0073612064680543474	-0.056499012798670666	0.34453121726502273	2.0312853721996671	0.00910132690922207	0.072812139731671333	-0.00034435323204172014	0.16898091884399871	1.5168089669733744	-0.0049705747858435718	0.0090049940001426885	0.0013206947285137253	-0.16799684007068072	0.018210235023969353	0.16905400778172561	-0.00016005120680738527	0	0	0	0	0	0	0	0	0	0	0	0.015477310870700693	0.0075628110855848535	0.14650734911391553	-0.7206185107501295	0.88591475860238256
56	644	2.61	1.47	2022_09_22_18_11_35	0.39121060914147771	0.0018371491595402666	0.00083450787002569511	-0.00071800592479091948	0.0068866531642872621	0.35976034357599246	0.0046384122800525165	-0.0059392527212922082	9.3609722912820132E-05	0.0014425663577781846	0.35217280993023081	0.06150059252525767	0.00025015896308068996	0.0081417943709774926	-0.05749511872110246	0.34592493120114981	2.018541221323189	0.011688033436215065	0.047654611176816769	-0.00079919515377555039	0.17014910698414479	1.5104549494273221	-0.0047528115744869971	0.011634987450806614	0.0011122916099899028	-0.168911556445006	0.020484255095743649	0.17021547469417853	-0.00020983098164075817	0	0	0	0	0	0	0	0	0	0	0	0.017605067931915182	0.0067960412681735329	0.14843342538596804	-0.71506160460520574	0.884242203861218
57	643	2.61	1.47	2022_09_22_18_11_38	0.39325685344441491	0.0025757981423106622	0.0011734858150316259	-0.00067248037535292706	0.0072388573523364929	0.36308929812591695	0.0044343312251971714	-0.0059529205811361674	-0.00026172419946567864	0.0014900153213793428	0.35492428576996787	0.062107925010006969	0.00048896937130573726	0.0089919941864734926	-0.056618716852336118	0.35049359208894743	2.0012451328705931	0.013042939410350353	0.040647991424768555	-0.000496319272430473	0.16819336551772465	1.5068946031815664	-0.0044772785712982859	0.0129998625094769	0.0010591709950557168	-0.16682162241912796	0.02143722224610331	0.16825294715868705	-0.00022694480437591635	0	0	0	0	0	0	0	0	0	0	0	0.018419481117123243	-0.018069857758361854	0.14577828431303172	-0.70664755124327094	0.89125870031019849
58	642	2.61	1.47	2022_09_22_18_11_41	0.39510277079224404	0.00338637879360282	0.0011868855593255964	-0.00044574352664834111	0.0085510127114301754	0.36514895131641489	0.0045362632011351567	-0.0066910163101900162	-0.00018771360121914551	0.0021149185712386349	0.35564574602226134	0.064094365926741365	0.00040787395613437865	0.00783654080003272	-0.060511536070090292	0.34981733992769892	1.9946649595340951	0.015763996246665565	0.03748964237202515	-0.00029105935423900389	0.17615214129844106	1.5112942419677498	-0.0034949107869787829	0.0157197052512517	0.0011808659867469174	-0.17490628002059833	0.020913395070671609	0.17618680792112357	-0.00031408768497122097	0	0	0	0	0	0	0	0	0	0	0	0.021647716643531247	-0.010974340890653885	0.154432886486323	-0.72100410966914319	0.885383160503429
59	641	2.61	1.47	2022_09_22_18_11_44	0.395354759563864	0.0046124550376259394	0.00058054265250398571	9.232203944758475E-06	0.0099342777372011561	0.36471982741131675	0.0038031570853105882	-0.0064127957651641983	0.00023378275603940432	0.00093396698988987964	0.35767504265305788	0.062490635839941959	0.0009301270201144445	0.0068085728815005788	-0.059448814555169323	0.3513063592425561	1.9908300799411156	0.019181800713512064	0.024498176341371074	0.0011401941815175805	0.17141338025981312	1.5157180978275786	-0.0040096351349686345	0.019158780995500516	0.00093946228202103669	-0.17037442835284949	0.018844126287388428	0.17146026975953019	-0.00042537937926422585	0	0	0	0	0	0	0	0	0	0	0	0.025134459403340203	0.011764298337515895	0.15135123612616966	-0.72838242398125252	0.88858512701377379
60	640	2.61	1.47	2022_09_22_18_11_48	0.39609969664918754	0.0060003539308142858	0.00099576379822995022	0.00027857467916532361	0.011809634159379981	0.36511588620045327	0.0043882872291630109	-0.0069041316179337692	0.00067541391472981753	0.0026388442246181127	0.35872593276070297	0.062111222168804832	0.0010097378624816212	0.0083782753194492268	-0.057332301666921	0.35298118261641392	1.9862536730379694	0.023500753880772281	0.04340994590918295	0.001560886407601434	0.16780150823837892	1.5053770082339917	-0.0026177970395669129	0.023412238760479889	0.002037770641391364	-0.16636728005919635	0.021892334109904175	0.16782192654243697	-0.00059161305616441508	0	0	0	0	0	0	0	0	0	0	0	0.029863523126243619	0.028564769405089379	0.14627945763073966	-0.71284406255381416	0.89114226949039488
61	639	2.61	1.47	2022_09_22_18_11_51	0.39590144168276847	0.008607611330137311	0.0012363243883830005	-0.00047695987966957351	0.013911794877368246	0.36501786331954472	0.0039528867681532746	-0.0068777829735894858	7.7394740890342632E-05	0.00080711213106978569	0.35942697447773186	0.062120304694317938	0.00074023131625016922	0.007113191833190949	-0.057187812007694842	0.35318338787863079	1.9856246686391619	0.029671432049277295	0.026031745446686003	0.00015132090340805727	0.16711830259221538	1.5113029017290711	-0.0043670165350131081	0.029631227335154175	0.0015441005366529147	-0.16593667804343298	0.019837992368516709	0.16717535073903792	-0.000778952120814515	0	0	0	0	0	0	0	0	0	0	0	0.035140084611896084	0.0027815944362016769	0.14556272875615481	-0.723524441173846	0.89209927192342187
62	638	2.61	1.47	2022_09_22_18_11_54	0.39553762313617447	0.011424893374676837	0.0014687257613405641	0.00060168780213370153	0.01634442618063154	0.36566252456148296	0.0046627657692868835	-0.0073162716902182429	0.00061878781235397368	0.0014429879018783018	0.35860234306805788	0.059347708664002519	0.00096024547696393436	0.007990831228803872	-0.055458542100603685	0.35559410892933746	1.984215085420495	0.036602453491830028	0.035685898360511129	0.0018913823893078417	0.16093016715457123	1.503096104531916	-0.0045061344828396218	0.036509267829121964	0.0026101655508837477	-0.15945723059425127	0.021723496762952682	0.16099324193386402	-0.001035382658340989	0	0	0	0	0	0	0	0	0	0	0	0.041351655197096555	0.018920591598671998	0.14165851043919281	-0.71384731969438342	0.89901462750842953
63	637	2.61	1.47	2022_09_22_18_11_58	0.39576945928362189	0.013597701195092753	0.0019344698044278181	-0.00038153123477743822	0.018279279229025856	0.365521617918488	0.0046110444062618669	-0.0078815203326698859	0.0011372397379641867	0.0015009432949061618	0.36051682583118366	0.059393575175393336	0.0011844515769659329	0.0086244204718318382	-0.056333584594364786	0.35356473354024426	1.9842770319347669	0.042093861420656242	0.044695274417233109	0.00088893820658678536	0.16244256275643398	1.49851643586439	-0.0043419597004393821	0.041925794296994931	0.0037577841698904851	-0.16074819231450013	0.023400958580760543	0.16250058094947917	-0.0012598909146443221	0	0	0	0	0	0	0	0	0	0	0	0.04627598502910138	0.031067303844546545	0.14399782429031366	-0.7094401705134169	0.893360326944449
64	636	2.61	1.47	2022_09_22_18_12_01	0.39576001573999747	0.016222184978843677	0.0021006145356747292	0.00026595933406607121	0.0208541972779212	0.36669000761025106	0.0039057093338055308	-0.0072149749169322019	0.0013656899832284696	0.0017320956705373068	0.3638576951685048	0.057110286469535955	0.0010039857922112692	0.0090463274893208545	-0.05207185820313126	0.3541158590385573	1.9791733731107382	0.048873610188233919	0.044434294927720254	0.0014734681047114794	0.15273020653492275	1.4953208153582414	-0.0031795386944278715	0.048680744416495447	0.0043376140777263844	-0.15099343678300231	0.022967325413675146	0.15276329878118475	-0.0016023423207171936	0	0	0	0	0	0	0	0	0	0	0	0.052806919447236186	0.0326970793003232	0.13354511302043165	-0.69939267902172519	0.89477421910959509
65	635	2.61	1.47	2022_09_22_18_12_06	0.39701725019787637	0.018805173683167711	0.0021926393213954993	0.0005634789649557059	0.023262128063925264	0.36726967670543503	0.0039325230266681116	-0.0060524453817948909	0.0019788385155204207	0.0011695183456807722	0.36546393918312747	0.054222314816683409	0.0011965164637158957	0.0082293080090539861	-0.049559815827910067	0.35914524043254659	1.9692195325839117	0.055360114467522828	0.047509224192445333	0.0021504930381628954	0.14372266079655069	1.5009121092748152	-0.0039923522628589319	0.055110392886856555	0.0052523204123073979	-0.14232111807611786	0.020022551685638997	0.1437781002205521	-0.0019428913507944315	0	0	0	0	0	0	0	0	0	0	0	0.058803851024150207	0.042431326873004854	0.12653959035891665	-0.70312483066741049	0.90460865429284476
66	634	2.61	1.47	2022_09_22_18_12_09	0.39784837871644546	0.020434665353163121	0.0030461941048307785	0.00026463328618333621	0.025115242600359026	0.36773742439844309	0.0043079782125163306	-0.0059625110612912015	0.0023047028102148219	0.0013521411056862179	0.36790044560968638	0.051112767873854652	0.0015960969663329707	0.0078349316772934573	-0.047702988829754663	0.36075736218309828	1.9632857600459661	0.059959991919250138	0.055776304415227559	0.0022393666882946426	0.1362406180286399	1.4996914620775497	-0.0041562017700136	0.059587308026411281	0.006674829819712548	-0.13486529983067669	0.019309502904203378	0.13630399852527741	-0.0022463505972176263	0	0	0	0	0	0	0	0	0	0	0	0.063392910239439049	0.045754408262809486	0.12150892187297444	-0.70400286010200019	0.90677097477935764
67	633	2.61	1.47	2022_09_22_18_12_13	0.3998874059762309	0.021729990574415468	0.0029166969483137	0.0010433633836810143	0.026738545772569827	0.3698836448315076	0.0038814076856200832	-0.0051196892965179883	0.0025026689880214082	0.0016489467888843212	0.37003891207415945	0.047141171233615831	0.0014983132485219715	0.0074160086883197068	-0.04403562225368407	0.364751129345927	1.9511429011666097	0.0634209418194749	0.053687980334161493	0.0031213890167652884	0.12474254526001111	1.5006616223331186	-0.0031838440600008449	0.0630556840134515	0.0067968062253514925	-0.12351736965086732	0.017440240608343642	0.12478316978240424	-0.00252494369128484	0	0	0	0	0	0	0	0	0	0	0	0.06715743513677784	0.046662951207935482	0.11167073037876438	-0.70197629335665035	0.91213457562003752
68	632	2.61	1.47	2022_09_22_18_12_16	0.40205555956010647	0.022992170971228174	0.0035901934307991474	0.00068770953216944978	0.027886644612906526	0.37244531935198266	0.0036520498430202288	-0.0066527906462077969	0.0026964273338857632	0.0014039045778427546	0.37549854455389703	0.043775104879771536	0.0011644188914995905	0.0067994014278856081	-0.040831285226595265	0.36846981155012337	1.9339638221225615	0.066267197957492072	0.059464022220270127	0.0022614660507732191	0.11478715123616617	1.490038375570562	-0.0029731119117502331	0.065799112420220587	0.0078624633448185679	-0.11329315494480817	0.018459445592058636	0.1148256481947926	-0.0026849015584572478	0	0	0	0	0	0	0	0	0	0	0	0.069683661153663978	0.048196383069253085	0.10295479261918906	-0.702893082919185	0.916464908365576
69	631	2.61	1.47	2022_09_22_18_12_21	0.40338348200576496	0.023239664452790448	0.0036927942898761293	0.00085776347180741062	0.02781852296934972	0.37435003931756938	0.0035443165068520964	-0.0064503212278076844	0.00303978633378918	0.0022465054235507593	0.37915120450318979	0.038861578646392989	0.0015890582346456512	0.0060924275851356215	-0.038301035915650081	0.37281243582611162	1.9202859714211904	0.066278798370608044	0.063041077319482969	0.0030710683891122257	0.10373945446424465	1.4879756978310694	-0.0016396290651615529	0.065752688467196146	0.0083344509589754028	-0.10231955433753856	0.017105063949210596	0.10375241103709548	-0.0026463090314879758	0	0	0	0	0	0	0	0	0	0	0	0.0693734701339237	0.05442009902325691	0.096143155533448418	-0.70652549603976877	0.9242134407000423
70	630	2.61	1.47	2022_09_22_18_12_25	0.40669540224687911	0.023542828096722319	0.00370359241312264	0.00076200022958582624	0.028442149155905285	0.37765355499860559	0.0020422658151986067	-0.0048920952679797859	0.00300168134812972	0.00049505897377339215	0.3852211971021593	0.036033224348701105	0.0011873447755201263	0.00595750594811165	-0.035067539043104862	0.37523967062249886	1.9015643395873352	0.066919051128381188	0.062614529533766033	0.0023571547386020391	0.0943764579612628	1.4935744724810298	-0.0020377930923589217	0.066395013614828247	0.0083583234568702369	-0.093253119351286745	0.014517973294116303	0.094398455591186814	-0.0027312276218503045	0	0	0	0	0	0	0	0	0	0	0	0.070323155067919016	0.052573577495657914	0.087461007833830567	-0.70125817981376459	0.9226553055417
71	629	2.61	1.47	2022_09_22_18_12_31	0.41081386263793385	0.023414412012416747	0.0037700823330103239	0.00086264029150793879	0.028209477303826037	0.38149018147006009	0.001656049377134387	-0.0051434135033231057	0.0027913492177355564	0.0019836498355291343	0.38813504345750804	0.0345156246001157	0.001565074000665437	0.0051455743068180137	-0.030089140003673021	0.3817405202335411	1.8799197931632063	0.065758335229119891	0.06123807847072444	0.0029459126261730069	0.084856583757911927	1.4901344481267873	0.000458412145796326	0.06526575047652132	0.0080337081625963432	-0.083754765127696279	0.013630081638345132	0.08485782196567937	-0.0026261564460223772	0	0	0	0	0	0	0	0	0	0	0	0.0690026470368692	0.049314846711745561	0.074306023164271748	-0.70071185942001335	0.92922988962031161
72	628	2.61	1.47	2022_09_22_18_12_36	0.41266456972599641	0.022736022099180155	0.0033714936853584264	0.00060552806107834066	0.027618195830274483	0.38428395959709633	0.0032196650048045153	-0.0048100699738254753	0.0033593555241516891	0.0011131704101495304	0.39190419816803362	0.031804772253327146	0.0014124463766262863	0.0049856757910535614	-0.030607791879727689	0.38501130748377443	1.8650858901933731	0.063804537246018658	0.064239901475685646	0.0024800070888993525	0.081231892076206	1.4909901421799892	-0.0026997119167418721	0.063278648594913889	0.0081750599496264315	-0.08019935072146947	0.012910632600113541	0.081276741659061222	-0.0025343981489006975	0	0	0	0	0	0	0	0	0	0	0	0.0674197794223551	0.060520491915335428	0.075148660628678532	-0.70466267609142341	0.93298852319552572
73	627	2.61	1.47	2022_09_22_18_12_39	0.41647376332662212	0.022131254696785257	0.0032317322702834442	0.000630069525174962	0.026935042534271311	0.38811156506680916	0.0021079728944052032	-0.0035727122020354114	0.0027546803881808553	0.0017127252500239373	0.39745949308327766	0.032177191184460087	0.0009158509082236449	0.0061063148141700706	-0.028851662283196942	0.38940678830986314	1.8429119320939182	0.061490311099612907	0.058754846291455595	0.0017452194935388167	0.078456862954195364	1.4900687930520569	-0.00061115890241277221	0.061066254066957662	0.0072090896344098269	-0.077436485917147385	0.012612295327054	0.0784592433038797	-0.0023525899897643642	0	0	0	0	0	0	0	0	0	0	0	0.065011390386083209	0.050958451269166281	0.070810630321371776	-0.68111448890445325	0.935009171284743
74	626	2.61	1.47	2022_09_22_18_12_43	0.4195369720707276	0.02123850612291853	0.003421866419612864	0.00089445053701957538	0.026292636998308933	0.39127417440461432	0.00095622281308526541	-0.0039024947467808709	0.0027219897164540668	0.001077462443975034	0.40137699022718576	0.027753459426786781	0.00079658851108874715	0.0050428547047816925	-0.026490182233853767	0.39302514498356056	1.8261879659288802	0.059168793518961815	0.062915707234609958	0.0019684039132490585	0.06915173953465735	1.4873427760650595	0.00014650510312568183	0.058700985389555704	0.0074256609661837673	-0.068190759652409491	0.01148840192091195	0.0691518947275802	-0.0022299496470326889	0	0	0	0	0	0	0	0	0	0	0	0.063005557389741021	0.051579596574755505	0.06427540064051615	-0.6913401286974673	0.93680693514015845
75	625	2.61	1.47	2022_09_22_18_12_46	0.42539238656276407	0.020245511669196394	0.0034328304305867238	0.00080176903018599772	0.025545530265507863	0.39769368716911785	0.0019170330978550306	-0.0046167570573552481	0.00256875417203099	0.0014290870782903847	0.40944385384952842	0.028674428520201183	0.00092748729930628435	0.0041311318922399153	-0.026976499771496153	0.39898669911975848	1.7934397004249458	0.056147212928479136	0.063224536086222388	0.0020362628961003706	0.069647170282403054	1.4906841637593944	-0.0005392532623433987	0.055698931496981657	0.007080857979829833	-0.068755095846649752	0.011111486105110056	0.069649257874201315	-0.00207331020886143	0	0	0	0	0	0	0	0	0	0	0	0.060354529020273974	0.050109516555757939	0.064154847499828915	-0.70941934155658726	0.93792628105931186
76	624	2.61	1.47	2022_09_22_18_12_52	0.43003967904103957	0.019796354652624797	0.0031832538519475755	0.00031299563744673948	0.02480624116056054	0.40126509502199614	0.0020095023293000129	-0.0036333815868672924	0.0020741601877133507	0.0012172106509180348	0.41463895523288508	0.026048296318836182	0.00133317733677561	0.0050110211741220059	-0.023605341276838564	0.40289827074297763	1.7727693469203525	0.054064338179106108	0.056479593458309836	0.001850770442478022	0.061649408103756756	1.4824669073547077	-0.00098158044649793532	0.053719780312477095	0.0060940845025277586	-0.060689919330931756	0.010834353287046943	0.061657221959122488	-0.0019005033948919245	0	0	0	0	0	0	0	0	0	0	0	0.057884902761002166	0.0417102011884059	0.05611426066025655	-0.6808091112081317	0.93688626975402478
77	623	2.61	1.47	2022_09_22_18_12_55	0.43318147495833403	0.01843916583438102	0.0026596187430511309	0.00038714375970915941	0.024171831984187219	0.40457403998676622	0.0015017282543773672	-0.0046541116879031058	0.0021563234230007715	0.0014221117365168998	0.4186724876426906	0.024725775441495602	0.00062704812846727323	0.0053329117798836439	-0.023631565689420413	0.40845191284819732	1.753295198383594	0.051220492050812513	0.054452071390595859	0.0011212835183680766	0.059716886383034226	1.4664209749043169	-9.2960745044719717E-05	0.050917051737483135	0.00556710412061903	-0.058420467391247427	0.012375601362051646	0.059716958738572225	-0.0018270000905339847	0	0	0	0	0	0	0	0	0	0	0	0.056022299102114419	0.044486295308495877	0.055925360432288046	-0.67442260631566675	0.94291177361055123
78	622	2.61	1.47	2022_09_22_18_13_00	0.43665963795912138	0.017673723963856556	0.0030898278743121885	0.00031430117406989929	0.023071608592456241	0.40893715492747573	0.0015348190011033156	-0.0046360921464395919	0.002106261403399378	0.0014386795766532885	0.42344728346703192	0.024962475208681657	0.001008769534155332	0.0042083051007196738	-0.023709527965519502	0.41469199506206739	1.7305951656581677	0.0485979907104044	0.061272894673535909	0.0014944656262781133	0.059028238440473245	1.4786408267276021	-5.9420088464435779E-05	0.048233537704331725	0.0059405842821529317	-0.058028462789496957	0.010818060809282319	0.05902826834773553	-0.0016347802662125355	0	0	0	0	0	0	0	0	0	0	0	0.053056316331270885	0.045519996624295435	0.0551461706181403	-0.69756577366937611	0.9496916110686866
79	621	2.61	1.47	2022_09_22_18_13_04	0.44082257302592975	0.017545111576198581	0.0024308819652221697	0.00050173658109079269	0.022799318606869446	0.41270843838239113	0.0013299253349444392	-0.004807489058293998	0.0018343450436266355	0.00077129978006382433	0.42624508401899147	0.022553321529119961	0.00097079452411912676	0.0044264484453237938	-0.023306370514450885	0.41797707992424943	1.7141782251034248	0.047565214652643219	0.051151584640090911	0.0016753115924810109	0.05542043628643141	1.4693338827175826	-0.00061496161675323878	0.047316524359966992	0.0048575886450661111	-0.054283281029170488	0.011169161064578794	0.055423848079761508	-0.0015627887464515437	0	0	0	0	0	0	0	0	0	0	0	0.051887070058380474	0.04014160151029271	0.053815284230178811	-0.69155367342106921	0.94817531020505041
80	620	2.61	1.47	2022_09_22_18_13_07	0.44397048572689246	0.016647791218696532	0.002370623048693358	0.0007844911106983794	0.022004721712687091	0.41661232925535124	0.00038315626269743835	-0.0042965294616615886	0.0017347346860873097	0.0010284385672524967	0.43286773702952497	0.022599055743429911	0.0005918448125862368	0.005142324515580895	-0.01809482354169736	0.42274841333494967	1.6927727881761907	0.045192395804143054	0.051561323325550981	0.0015010931309201406	0.048856325396103371	1.4542149525181212	0.00073863399006743693	0.044952314373957067	0.0046521039265325567	-0.047534297211853309	0.011288539311404743	0.048861908593312416	-0.0014459760238924747	0	0	0	0	0	0	0	0	0	0	0	0.049717256251145148	0.039335973304103024	0.042370677134336288	-0.64695434917616124	0.95219936217787793
81	619	2.61	1.47	2022_09_22_18_13_12	0.45114407191973416	0.016072583828643485	0.0025862703422790362	0.00063777547404141434	0.021059066179918134	0.4229937050454225	0.0005952205541737899	-0.0040082118421679485	0.0016578787371389389	0.0012800895926024277	0.43876705508486863	0.022123870517588618	0.00035150771327247481	0.0051504009426961532	-0.019954297165528823	0.42728135835244541	1.6648991168089475	0.04277223426222982	0.05546302098044463	0.001035728976589839	0.049752501405691006	1.4610976028437719	0.00078579229607551317	0.042509356643948615	0.0047348306728592212	-0.048559872596229979	0.01082821174345968	0.049758706430692683	-0.0012733240921636508	0	0	0	0	0	0	0	0	0	0	0	0.046823675836843166	0.039281571579079085	0.045680009429362949	-0.65909976719019858	0.9471062238150515
82	618	2.61	1.47	2022_09_22_18_13_16	0.4573245319835107	0.016022876500315496	0.002588069006871389	0.00044857195559891064	0.020922482013474835	0.43022612085153461	0.00069747169032405168	-0.0047121349149259239	0.0011549518582653886	0.0011119379998330303	0.44627926609583835	0.020303527081988029	0.00071038204387420566	0.00041282587042381133	-0.018973219277798412	0.43044552968683419	1.6376306023038152	0.041863301893189132	0.048978340841259654	0.0013532062792078355	0.045182728332885211	1.5042577455258868	0.00062550985401412255	0.041662612549535405	0.0040942350869958427	-0.044783235955549616	0.0059950577105542559	0.045187057905785109	-0.0012184740029944942	0	0	0	0	0	0	0	0	0	0	0	0.045819399186839117	0.027572753403196582	0.041497248940749833	-0.77452070671939655	0.94122554025235272
83	617	2.61	1.47	2022_09_22_18_13_19	0.46092573702574308	0.014768758079939364	0.0018323928442922882	0.00077255824650896744	0.019727485692737984	0.43360193330153624	0.00040960529112946142	-0.0035843391448788257	0.00078090741136294757	0.0019139380386179719	0.4512284762928912	0.018895917014479274	0.0004107919650226972	0.0043998227872159212	-0.01666520120172893	0.43683546495881231	1.61695778025259	0.038689631608481642	0.03649691024240008	0.0012476169447317791	0.04108654729649585	1.4574676623178122	0.001701390827807949	0.038586606293662007	0.0028215968418513629	-0.040035676998908185	0.0092330350365567582	0.041121759440667656	-0.0010786824126319894	0	0	0	0	0	0	0	0	0	0	0	0.042833224672967594	0.019782042302948655	0.037394793298356106	-0.65633672443939239	0.94773502512057528
84	616	2.61	1.47	2022_09_22_18_13_22	0.46369497024888617	0.013635123560031404	0.0023464666099551165	-0.00050372782669810563	0.019127289226020257	0.435718561478674	0.001162310274920871	-0.0051793218116059393	0.001098900293289557	0.0022321501852438676	0.45473790024403654	0.017052872691008265	0.00031822336927667767	0.00459561392772345	-0.016723291253685	0.43988924655103018	1.6041584785462579	0.036634217572689753	0.050139996082464305	-0.00025426727388538759	0.039391746947773074	1.4264338190800143	0.0012485676202432813	0.036450173627039652	0.0036675250131163344	-0.037761231201404961	0.011216021832692267	0.039411529387981245	-0.0010241698439047871	0	0	0	0	0	0	0	0	0	0	0	0.0413177442900864	0.028694437883573343	0.037402270547902232	-0.65130654489159778	0.94866081103903632
85	615	2.61	1.47	2022_09_22_18_13_26	0.46633992950049141	0.012560986056403109	0.0019731394331245619	5.6467592325090845E-05	0.018338601344024267	0.43771018846865517	0.0012302798206803977	-0.0039312575784369742	0.00082094049889530629	0.00057274100843953887	0.45680161083233495	0.015260578680580594	0.00030107874425837079	0.0051649548486768409	-0.01310746110224476	0.44241524046326985	1.5940478502916888	0.03433202364614487	0.043667401813779656	0.00031406521766622465	0.033208479846935472	1.4121039166089022	-0.00073798340410280341	0.034201175358901215	0.0029945703713786251	-0.031549876317517531	0.010363804228837294	0.03321667884134491	-0.00094551724089167227	0	0	0	0	0	0	0	0	0	0	0	0.0393639188458158	0.022367921146908536	0.030210525790838615	-0.59771620749346588	0.94869688927806828
86	614	2.61	1.47	2022_09_22_18_13_32	0.46903554613617637	0.011800725664024896	0.0022873773744112053	-6.9339683742829954E-05	0.017682029795940159	0.44170749656395686	0.00077478126264782894	-0.0049917859934756285	0.00085243265328370271	0.0011640284210875181	0.46081621863318339	0.01490574199543159	0.00066412749032258454	0.0045759418857478432	-0.01274426083601902	0.44519963790111	1.5790750660569746	0.032563463375440208	0.051250454921000416	0.0005958867566978732	0.032380815213818782	1.4006421871642045	0.00046221426460419887	0.032392550114472493	0.0033319429894617778	-0.030523834186429483	0.010807994285288856	0.032384113943998552	-0.00087685488413083608	0	0	0	0	0	0	0	0	0	0	0	0.037742481294132171	0.024085843118799792	0.028869624080811	-0.6130370054655534	0.94918101958066514
87	613	2.61	1.47	2022_09_22_18_13_37	0.47314645329360139	0.011788030917324438	0.0014247361495352254	0.00027662488395050681	0.016568457041789508	0.44684335999630764	0.0010216227733409198	-0.006121709264278203	0.00066216950135649516	0.00081308879291420045	0.46398876747707368	0.011997961969511585	-0.0001848598221784356	0.0048994800045199446	-0.011853473606925676	0.44855637245035729	1.5618055072390544	0.030913004876404734	0.035723926749859573	7.7881897398202049E-05	0.028911262999338144	1.3502457118336717	-0.00019358492585450505	0.030834136147438289	0.00220678919017254	-0.026143936387977424	0.012343245859914188	0.028911911098030461	-0.00074015471843144349	0	0	0	0	0	0	0	0	0	0	0	0.035045562892913822	0.019972206404660079	0.02710817122673263	-0.58942280658972124	0.94802860578987536
88	612	2.61	1.47	2022_09_22_18_13_40	0.47660128122547452	0.010051066013020612	0.001497458402400188	-0.00015048974165550189	0.015187473931996981	0.45009775450151185	0.00041616413804556506	-0.0043223324663682052	0.0005956307398401904	0.0018321772683938798	0.46839749921279711	0.0099411993195309238	-0.00023346470519775833	0.0041012433716577932	-0.009452952052174916	0.452170239797281	1.5458437908783471	0.027331433455796132	0.039940281051709312	-0.00044690143533790362	0.023062757365569033	1.3617973049568635	0.0015613746533026697	0.027244280184349927	0.0021809291564033255	-0.021077133030126156	0.0093619036810615487	0.0231155503527622	-0.00062926598792458779	0	0	0	0	0	0	0	0	0	0	0	0.031890701789169751	0.01959923174721822	0.021620368244912216	-0.58072323026220773	0.94873903535178394
89	611	2.61	1.47	2022_09_22_18_13_43	0.47769056002075327	0.0079301123368318658	0.0012217301972504541	0.00033055048802070819	0.013846313715015572	0.45084295414698716	0.0002215724164811789	-0.00478650878108395	0.00035968409545459766	0.0013571016877260871	0.469506640973563	0.010647467886805356	0.00030414712853323874	0.005375120654022702	-0.0088948421327314335	0.45490220674596432	1.5395589618775063	0.023517613722022563	0.035056514079086061	0.00062631274580138773	0.023948103636282348	1.3265597857079727	0.001232822256872482	0.023459833023360153	0.0016475404985384651	-0.021147383377013884	0.011238320340678882	0.023979814813529315	-0.0005408661492956959	0	0	0	0	0	0	0	0	0	0	0	0.028995726151056288	0.012985522025183837	0.02175632825502816	-0.513611865520892	0.95229473809614551
90	610	2.61	1.47	2022_09_22_18_13_47	0.48073252564312746	0.0063456673489950318	0.0011711823728940171	0.00019890506202017774	0.012400232322396258	0.45393595354319677	0.00083382214610730379	-0.0044431150879357274	0.00033441786564231016	0.00074055949412810747	0.47348562265599053	0.0082156447172907661	0.00043165280514267414	0.0043025482366329335	-0.0051963249139580139	0.45685642064567777	1.5266693777304456	0.020124079054876908	0.038789572095477967	0.00063452029815460091	0.017335360715420235	1.2768420861234451	-0.00010083862575361788	0.020063550799081009	0.0015596432731978249	-0.014424796994168567	0.0096145703393735009	0.017335653998686609	-0.000437225154936933	0	0	0	0	0	0	0	0	0	0	0	0.025803831121973288	0.013481071048009203	0.014033552734688886	-0.4396074312314473	0.950333909765086
91	609	2.61	1.47	2022_09_22_18_13_50	0.484197028414979	0.00456816340249127	0.0014544135358531532	0.00014848339553682626	0.010904278355800778	0.45795326048674878	0.00145876756634724	-0.0043090537272051609	0.00022184312801642482	0.00048958121146150673	0.47671944054707166	0.0070842138370790075	-0.00020993867129357274	0.0047201758152914976	-0.007087604713706239	0.46217377151587924	1.5093987159671887	0.016515903090191724	0.052612634385895113	-0.00011091629732023312	0.018021590873775237	1.2822812869522964	-0.0010237710967941393	0.016424552436648917	0.0017346850262726812	-0.015103652848275397	0.0098314499571793244	0.018050646661002756	-0.00033803179803896285	0	0	0	0	0	0	0	0	0	0	0	0.022524993208551156	0.010170894452256751	0.017586904737176431	-0.49163595717048963	0.95451591892004584
92	608	2.61	1.47	2022_09_22_18_13_54	0.48775974738456396	0.0019620221532655985	0.0013071024428770752	-0.00038620954824641792	0.0082793116305503386	0.45967859619235557	0.00037486648009249843	-0.0061625392410631337	4.4240057011189338E-05	0.0013822579245702914	0.48032290042264719	0.00451963319227309	0.00014202130441904392	0.0048485028029527253	-0.0052411529164315563	0.46801968451158088	1.4937658733628989	0.01090125612198614	0.063462597396956658	-0.00029332091871436708	0.015722281308764321	1.142741583071291	0.00109542259776831	0.010813564297470647	0.0013799319626736932	-0.010304083173872953	0.01187501576831914	0.015760395941080332	-0.00019295652679117659	0	0	0	0	0	0	0	0	0	0	0	0.016974401580463226	0.0026716977170917733	0.014638076256608732	-0.41214732087806494	0.9595291268317403
93	607	2.61	1.47	2022_09_22_18_13_57	0.4883702047329363	0.0013058139847028792	0.00078769467950588377	-0.00024035642759858187	0.0066192188875232195	0.46200052292842586	0.00050054311413827955	-0.0046170230595917608	-9.9876212290841445E-05	0.0011586792877241892	0.48314172587693283	0.0046488059474073572	0.0003816779566297301	0.0034905559247534316	-0.0037228137306801324	0.46567707135209346	1.4902334970998448	0.0083719216917131252	0.041625109266368296	0.00012454098835612695	0.012428653267996167	1.1805879414199298	0.00070336351788673993	0.008342927227693548	0.00069615952596111994	-0.0088320541837526613	0.00874449775294893	0.012448539765545425	-0.00012344691990644812	0	0	0	0	0	0	0	0	0	0	0	0.013555233893578489	-0.0075438382785773571	0.010449584843362893	-0.40879264159429785	0.95353292817432933
94	606	2.61	1.47	2022_09_22_18_14_01	0.4895960665951774	-0.0011389087154856619	0.00081232564137982222	-0.00020735140883170703	0.0050883686885748276	0.46292756529967416	0.00063173191677280889	-0.0048211490471346766	6.8382805610120074E-05	0.0013105105939970878	0.48371053250067164	0.0028934985209007873	-0.00022836788942567823	0.00487671985414126	-0.0010057468232385054	0.46780970833402852	1.4850892927382422	0.0042422690766119953	0.10676282866897931	-0.00049146743218085121	0.011201838633978889	0.973164986972036	0.00071129758258388852	0.0041459266346394455	0.000898965660392896	-0.0041084875980851093	0.010421205229630729	0.011224399005411903	-6.104529849285345E-05	0	0	0	0	0	0	0	0	0	0	0	0.010393931885424316	0.0067191170114374831	0.010170322061343594	-0.10169140656376384	0.95550136173956857
95	605	2.61	1.47	2022_09_22_18_14_04	0.49103573052639371	-0.0025460987579496576	0.000713769286416176	0.00033193523961960053	0.00407241945771647	0.46457443040043805	0.0013842568224103548	-0.0044633344572971032	6.9954541117814051E-05	0.0011852729177800759	0.4844446051631639	0.0020539217741835309	-0.00030301960113299892	0.0046994081055837843	-0.0035774545084978557	0.46858027061982771	1.4802522338349866	0.001784655312846659	0.23365417203409125	-5.0665417702395327E-06	0.011473699903571897	1.0565750260887554	-0.00019926375868319448	0.0015933118356607962	0.00080396018559069813	-0.0059221889441258687	0.0098271800424790771	0.011475430080077623	-2.245419663747196E-05	0	0	0	0	0	0	0	0	0	0	0	0.0082947532878603972	0.008587973628281587	0.012027945087175	-0.32533318435129421	0.95426919364402751
96	604	2.61	1.47	2022_09_22_18_14_10	0.49199658523230222	-0.00449508810794063	0.00084779572575165532	0.00011657586333411422	0.0019418796976245871	0.46504164696297773	-0.000511770041881777	-0.0042142335343237332	-0.00037534988239649807	0.00088256049336010126	0.48666361653416412	0.0020809695674624995	-0.00031247471991485855	0.0052943406862826781	-0.0029442475729129125	0.46994795322457106	1.4750283791343886	0.0027142240379274918	1.4820141564154321	-0.00023905727334555809	0.011446789003670422	1.0238444217676639	0.0014667631868589084	-0.0026715478295142488	0.00047942082003301034	-0.0052543122831287606	0.010169620490751478	0.011540380095164744	3.3607871397761049E-05	0	0	0	0	0	0	0	0	0	0	0	0.00401999359229421	-0.09546867703843892	0.01231297164302239	-0.25376189123658616	0.9551853962618041
97	603	2.61	1.47	2022_09_22_18_14_13	0.4918559628131568	-0.0063414024636085069	0.00039596048036758642	-0.00029890482392568593	0.0006431837741659608	0.46467846105369365	0.0008273447091511029	-0.0047259126554876942	-0.00060279807662017059	0.0010291419663008943	0.4870977060329027	0.002847016695469589	-0.00038014178113516753	0.0042756155500684638	-0.0028337857447275757	0.46988541618941926	1.4751967064461413	0.0059625889115895343	-1.5535021468583237	-0.00074541546948798715	0.011321267926442386	1.061851983169753	0.00020956506327290698	-0.0059590225817088482	-0.00020619505157612082	-0.005945520650650387	0.0096344118479014	0.011323207362670599	7.0472375587368985E-05	0	0	0	0	0	0	0	0	0	0	0	0.0017922013079737958	-0.37649837879867165	0.01042875907667702	-0.29265295589231743	0.95533134030117761
98	602	2.61	1.47	2022_09_22_18_14_16	0.49346171106974962	-0.0076682418242948833	0.00042606204447241485	-0.00038355047769521354	-0.0004121903270855494	0.4662271697251984	0.0012660541868271473	-0.0041513247066733705	-0.00031858002819239964	0.00096812012043513359	0.487277978851005	0.001771665784910832	-5.8840687324545924E-05	0.0046888043084466514	-0.0017874430891900988	0.47169253561437835	1.469828461059437	0.008421064476759766	1.5636861602587044	-0.00049272031641197018	0.010137351973918619	0.97339743368805154	-0.00031629935214298049	-0.0084202130462356483	0.00011974630578112888	-0.003722450809806239	0.0094291709609957	0.010142285261383539	9.639796669535917E-05	0	0	0	0	0	0	0	0	0	0	0	0.0010557151180606195	-1.2417993780165164	0.010168877392719607	-0.18210418820269339	0.95588477288708174
99	601	2.61	1.47	2022_09_22_18_14_21	0.49323340760062989	-0.0082611234742162361	0.00021090705704013534	0.00051452086125977061	-0.0020494849738760994	0.46658690381521689	0.00028013057081925554	-0.0045782625882858276	-0.00104634257677697	0.0011702314783079728	0.48777756303257447	-0.00043369905287954911	-0.00037658434158816011	0.0041793957470291684	-0.0023467190191827567	0.4714908177149652	1.4694129712370427	0.0107823780570537	-1.5315445484433474	0.00010834333291061677	0.00954640042276138	0.89104092140071289	0.00093695544666122282	-0.010749170251643311	-0.00084558587170057483	-0.0020020424732141618	0.0093341087934063188	0.00959227014531632	8.54406274000101E-05	0	0	0	0	0	0	0	0	0	0	0	0.00466540745530207	-1.3347746077453111	0.00971784511457598	-0.25581368235847024	0.95591825381124707
100	600	2.61	1.47	2022_09_22_18_14_25	0.4948130329774979	-0.0098970184944549983	0.00043383623347228388	-0.00041318241366562888	-0.0028213461428729194	0.46793439146459276	0.0011981046515545902	-0.0036557974251083709	-0.0007035866124823427	0.0015892191370058761	0.48908625015284191	0.00047634846897693723	-0.00049497076626596492	0.00444065019247897	0.001133289810067347	0.47539541862470719	1.4609426151497644	0.013216453872136902	-1.561113451563251	-0.00096132377684131831	0.0086038797942344647	0.74645034834723545	0.00039314747693632349	-0.013213975651102106	-0.00025593054996069691	0.00066952707343614839	0.00857778998411433	0.0086128573918449088	0.00011556006857391872	0	0	0	0	0	0	0	0	0	0	0	0.0058764683252974358	-1.4485989173672675	0.0092620469726917461	0.12493717355110209	0.96075767399264578
101	599	2.61	1.47	2022_09_22_18_14_28	0.49846377491187666	-0.011133911264059718	0.00027858324719118354	-0.0002046701365633875	-0.00423214730451686	0.4719574860629776	0.0010777918264794197	-0.0050175665935171818	-0.00094453493289894128	0.0015574754038269105	0.4931147641363105	0.00058117469467955211	-0.00057291557071074051	0.004379268590910099	0.0010154803768065172	0.47708590541391005	1.447137427953725	0.015853839848811429	-1.5502439312464151	-0.000836535147772382	0.0099044501317531609	0.763453801492149	0.00047658738087566683	-0.015840448380061992	-0.00065148528022713	0.00043455413715369614	0.0098949125875000942	0.0099159098394446463	0.00011090507547921394	0	0	0	0	0	0	0	0	0	0	0	0.0086992633333658059	-1.4610051099548167	0.0090186366916486065	0.11392828653392394	0.95711249127031151
102	598	2.61	1.47	2022_09_22_18_14_33	0.49969380268563152	-0.011092957813100596	-6.0023954832766616E-05	-0.000531800530333778	-0.0043927565546409853	0.47400454949172594	0.0010453235267797671	-0.0049610754247379979	-0.0010372349518161738	0.0016081473564072907	0.49357837417040507	-0.0012131461563410046	-0.0005644185261019552	0.0043753707005799022	0.0006340383076794472	0.47654650652423952	1.4438384710739651	0.015944604625218944	-1.536728788397068	-0.0011608641339379241	0.0099964318974617612	0.6902262716464711	0.00057235170691798229	-0.015907608415018509	-0.0010855464840280392	0.0018912897342010277	0.0098158888452292876	0.010012803661163184	0.000102433451815074	0	0	0	0	0	0	0	0	0	0	0	0.0090326388266909509	-1.4548579242488782	0.00884756122950675	0.071954510704809918	0.95367703974516871
103	597	2.61	1.47	2022_09_22_18_14_37	0.49831179003961135	-0.012429943140798721	-0.000153923271459233	-0.0006448172498249679	-0.0056374125232098058	0.47206786004030071	0.0016222481822694541	-0.00371564600058173	-0.0010637098652005236	0.001594347567420917	0.49331182305564553	-0.001191612148067024	-0.00072682349529424651	0.005125313290888057	0.0022968932299097964	0.47623620445280707	1.4479162002178954	0.018660478411439162	-1.5387126611028588	-0.0014240477348744828	0.0099776000831743178	0.60171093668645192	-4.4540124112796026E-05	-0.018622074831222465	-0.0011965715708380496	0.0035836178994081858	0.0093118304414761231	0.0099776994964979847	0.00010199448847017421	0	0	0	0	0	0	0	0	0	0	0	0.011512650105198172	-1.4775488399845684	0.01127096338158769	0.21065590655050046	0.95569925089460661
104	596	2.61	1.47	2022_09_22_18_14_40	0.4978932832528179	-0.012700988956509588	-0.00020688612992963125	-0.000713131763554344	-0.0067368477501166049	0.47241519788484942	0.00090382369643563594	-0.0042289025278095171	-0.0012593554213770311	-0.00016637063113824713	0.49246385132399156	-0.0021547001896837104	-0.00068715239972268606	0.0042347723770886905	0.0012165484255462606	0.47516340663574358	1.4499863431832294	0.020091731358638718	-1.5341746786382209	-0.0014654152132860749	0.0095816710170726991	0.59944922544383761	-0.0011204816446875282	-0.020037863591921543	-0.0014702692471964016	0.00348182806083681	0.0089266619088089333	0.0096469631799594134	6.1824256120756951E-05	0	0	0	0	0	0	0	0	0	0	0	0.013765090426048999	-1.4783950854839465	0.0088493887063385533	0.13987145105518187	0.95434789465610714
105	595	2.61	1.47	2022_09_22_18_14_44	0.4996274675425344	-0.013604666802669677	9.5949988968714172E-05	-0.00058639319099922549	-0.0073490953266947372	0.47430718437773578	0.00014740246340269684	-0.00478835081815758	-0.0010156930515624403	0.00094651418382482686	0.49449620005701089	-0.0021476643783412195	-0.00048797586223669088	0.0046507040950927768	0.002228214003334548	0.47621193302240411	1.4431026759892984	0.021540699774760644	-1.5495425660584579	-0.0011318893757168956	0.010900184455312696	0.57244287488182621	0.00080911955186094265	-0.021521241874032121	-0.000915366039232244	0.0045034131875739966	0.0099263936463262	0.010930173631239541	6.6432403757054839E-05	0	0	0	0	0	0	0	0	0	0	0	0.014848965518097968	-1.5021280627821607	0.01032156171316616	0.22339951697935617	0.953134012756941
106	594	2.61	1.47	2022_09_22_18_14_48	0.50168700193354743	-0.014895656115232992	0.00010537529085233684	-0.000374723381988186	-0.00804443280711701	0.47620872942654852	0.0001474986583426415	-0.0036913018477110434	-0.0011224304184275415	0.00063652297822951035	0.49717438801283154	-0.001929814759739904	-0.00042448991507421872	0.0045364062864797824	0.0016617947152660507	0.479548197842313	1.4329093712332226	0.023488803795642933	-1.5492733860246439	-0.00083222436369386312	0.0093567695662285129	0.58358990421674883	0.00048713941189115675	-0.023467045390680143	-0.0010107840431900889	0.0036748415151197458	0.0086049216471884571	0.00936944190024773	7.9106837021549942E-05	0	0	0	0	0	0	0	0	0	0	0	0.016190096676551344	-1.5014794199161632	0.00962991901335811	0.17557137313448842	0.95587128228176244
107	593	2.61	1.47	2022_09_22_18_14_51	0.500266103370779	-0.01553972942742622	-2.285804432039003E-05	-0.00059713973168801855	-0.0087893184940900163	0.47456150556715382	0.00094674718425756684	-0.0036912185794340004	-0.00087704335921223806	0.00090672435183037541	0.49566299571723121	-0.0049747805239729239	-0.00026167889964796	0.0052449897754719161	0.00258703689040011	0.47743034070007878	1.4398076283659165	0.024979461930756484	-1.5531915797262013	-0.00088841408263217109	0.012177382185318372	0.4397700592312887	-3.7519308231945573E-05	-0.024963979904930489	-0.00087933250613126649	0.0077631484279358561	0.0093820127570338717	0.012177439984898281	6.5774586573192278E-05	0	0	0	0	0	0	0	0	0	0	0	0.017656539178986914	-1.5210683701173813	0.011690389363641099	0.22911235652496931	0.95435276842297823
108	592	2.61	1.47	2022_09_22_18_14_54	0.49877144750253471	-0.016077705613486971	0.0001481331135644603	-0.00064930065499421881	-0.0091917157664620445	0.47341605364194067	0.00073919363672489532	-0.0056081539645751822	-0.00099283421042271457	0.000633628653618032	0.4950100139324769	-0.0046892109955443467	-0.00072921254876014564	0.0047814893969102016	0.0065471253618622086	0.477523707923587	1.4430440930538442	0.02601623755404649	-1.5548499371190347	-0.0014543915494550825	0.015888074302986496	0.37858128399233032	-0.00014268149382631163	-0.026003007475636275	-0.00082958947111388352	0.011547259491199263	0.010912914519051652	0.015888714959552276	6.2629024539862343E-05	0	0	0	0	0	0	0	0	0	0	0	0.018535905235194008	-1.5169978902912447	0.016254437477320804	0.47000528183632123	0.95739984779533771
109	591	2.61	1.47	2022_09_22_18_14_58	0.49989268547406757	-0.017236213759072767	-8.4624689991169067E-05	-0.00034785109446425135	-0.010476373595111102	0.47367775870352213	0.0013321809803936112	-0.0043729598015130548	-0.0012074992719641141	0.0013054330400005655	0.49568270602317238	-0.0064691424101961806	-0.00062472742181287049	0.0040979912914482922	0.0062180577739824215	0.47804013889598829	1.4404965109163066	0.028505812367177433	-1.5486745986691048	-0.0010222257508903615	0.015756940595210777	0.29922721459706014	-4.9248177338534265E-05	-0.028477917090444643	-0.0012607842410526705	0.013018499719006055	0.0088769275082790089	0.015757017557392405	2.947183381803071E-05	0	0	0	0	0	0	0	0	0	0	0	0.021095991317657162	-1.5134198695546177	0.014897192818921818	0.49404378006791638	0.95628552444740078
110	590	2.61	1.47	2022_09_22_18_15_01	0.50121459714621852	-0.018793169538404528	-2.5685247977189473E-06	-0.00019153297978586259	-0.011263006453337521	0.47571916232416173	0.0018640231673086043	-0.005013209353910396	-0.0010485277096008059	0.00043409939752027876	0.49712400442167243	-0.00554014787772703	-0.00064477555407447141	0.0039177311815864141	0.0052426156007510773	0.47765633045335176	1.4360559693127275	0.030798335247822082	-1.5543420756323703	-0.00090212771662828749	0.01447441517194501	0.35096141692919008	-0.0014958129968437308	-0.030781659923557896	-0.0010133441605247864	0.011052693105741973	0.0093459440229500482	0.014551499960188244	4.7177426431803374E-05	0	0	0	0	0	0	0	0	0	0	0	0.022568591344070084	-1.5243826851665567	0.0130577623402799	0.4645173470671648	0.95299764446805579
111	589	2.61	1.47	2022_09_22_18_15_07	0.50141569565298638	-0.020148208539124926	-0.0003799088884702128	-7.48090652114859E-05	-0.012955462435883429	0.47564416026294393	0.0006308294905144798	-0.0035725284833904784	-0.0013886358438159631	0.0010923205884262632	0.49792186218923346	-0.0066590903408891488	-0.0003109145354263309	0.0047525624807008941	0.0075669851473908921	0.48041866594358235	1.4323150524407691	0.033944517757195751	-1.5451163613756591	-0.00039589244373412465	0.016934649492417769	0.26947995892502624	0.00045521430934996894	-0.033899757451994653	-0.0017426217215765834	0.014534043724087915	0.0086916009145235236	0.016940766614840144	-1.9342501440396989E-05	0	0	0	0	0	0	0	0	0	0	0	0.02598576536745165	-1.5174074826658148	0.017820872735890461	0.50499781364494734	0.958124506489451
112	588	2.61	1.47	2022_09_22_18_15_12	0.50078795811054744	-0.021240446486345089	-0.00011504104955428186	-0.00034799665694259109	-0.013533704255628247	0.47565947915766149	0.0019339659378005574	-0.003732838297551094	-0.0010374830836417412	0.001345497176174932	0.49693383115220657	-0.010451923978190003	-0.00055996617840280757	0.00232105278905062	0.0099854397961627473	0.478575341330086	1.4358046532336672	0.035650702276346806	-1.5554392363843357	-0.00096859017079863963	0.021867900745938511	0.14617897698410215	-0.000640699013425684	-0.035633887858892696	-0.0010948099636829251	0.020939979021553402	0.0063025678585098572	0.021877284526650533	-9.2681856001986046E-06	0	0	0	0	0	0	0	0	0	0	0	0.027104110833473454	-1.5325415409276419	0.0204710360700268	0.671204118742006	0.95564466672827209
113	587	2.61	1.47	2022_09_22_18_15_16	0.49971860060573625	-0.022613116563354085	-0.00022696110628198411	-0.00055825559657038436	-0.015300562147929447	0.4746060844696971	0.001586682819226677	-0.0042995614006491739	-0.001174561762202386	0.0010548639264604523	0.49500515833436282	-0.0093346801606381188	-0.00073023143430594138	0.0042474710249557944	0.009202227599367967	0.477621023440209	1.4410658769090163	0.038961540800949712	-1.5534065465757214	-0.0013441861002010808	0.021042171675772877	0.21952219576871732	-0.00057308104532391066	-0.038937978889061864	-0.0013547920943973505	0.019046495951206915	0.00894449444146269	0.021049974126283573	-9.89286902186012E-05	0	0	0	0	0	0	0	0	0	0	0	0.030708440838211244	-1.5324884972809068	0.020281787319518307	0.56918132808890243	0.95577995868326382
114	586	2.61	1.47	2022_09_22_18_15_19	0.50114290333933853	-0.024708154171146673	-0.00016343495718572622	-0.00053620268709190762	-0.016640427610458863	0.47511115417332078	0.0011793275969861675	-0.0045184239855587359	-0.001193648132438818	0.0010014915750701679	0.49556555308500322	-0.010610289387770113	-0.00071831271849481923	0.0038807956484255492	0.0081562095037099672	0.4781490158038374	1.4381265195920958	0.0424077491246824	-1.5552821298065553	-0.0013234166063857888	0.021171473056857692	0.21390811561902262	-0.00020688543648167456	-0.0423873364940555	-0.0013156332170142792	0.019263371415927565	0.0087837231906109162	0.021172483864229992	-0.00010482346411882923	0	0	0	0	0	0	0	0	0	0	0	0.03329027278492807	-1.5349917438048844	0.018023610210449261	0.56334417492007582	0.95411710435829256
115	585	2.61	1.47	2022_09_22_18_15_25	0.50456311154058	-0.026933650347032542	-0.00022841587141256582	-0.00021554069259866927	-0.019075216120703078	0.47815391786160366	0.0012081000459329373	-0.0032888990519080075	-0.0016291831639135945	0.00055562708059207311	0.50191063314250928	-0.010352381491411428	-0.0010813365850394683	0.0040703990639012382	0.010344606483982773	0.4817709593812563	1.4215707103750872	0.046897247640963168	-1.5515015660811029	-0.0013122407427654463	0.022372883226432296	0.17391488858640847	-0.00069855996075301281	-0.046862333428540758	-0.0018092932128588718	0.021033075613973148	0.0076259841384875449	0.022383786316938045	-0.00023811275852996284	0	0	0	0	0	0	0	0	0	0	0	0.037943048566608815	-1.528195524945029	0.02203215093104317	0.59796148423121487	0.95482794592388553
116	584	2.61	1.47	2022_09_22_18_15_28	0.50638364145627179	-0.028530826712797268	-0.00027550947582164788	-0.00060130633697171216	-0.02055361465605518	0.4806146114707508	0.0011111069558163485	-0.0042915165081306	-0.0016592233956370713	0.0011798239669008779	0.50261526972140946	-0.011421084853398754	-0.0010861195831041871	0.0045799229585889705	0.011466850698276845	0.48206731261753677	1.4162750366551256	0.0498156593628026	-1.5520830510523611	-0.0017218593891855161	0.02497898153186837	0.18805314972166937	3.0195611679357777E-05	-0.049780773873605633	-0.001863993105063665	0.023232996820915872	0.0091748230004035577	0.024978999782705187	-0.00031226311402493155	0	0	0	0	0	0	0	0	0	0	0	0.040721057992926052	-1.5305203659880935	0.024383974694229885	0.59540128781434321	0.9519804218619593
117	583	2.61	1.47	2022_09_22_18_15_31	0.50414370024516808	-0.030603105144016207	-0.00044800286442089313	-0.00055372677503035027	-0.022858927913328241	0.4779516310394048	0.00089578402413511725	-0.0042977066386952608	-0.0015306630370517881	0.0005675173282237376	0.50062183493737533	-0.011718248309171113	-0.0010813924107207346	0.0046880451177829692	0.011825553466121172	0.4804678190370853	1.4251453999837356	0.054535526091551066	-1.5530822053640219	-0.0016745449573874831	0.02574497921789581	0.18571171697833797	-0.00036968190837961357	-0.054501304255105965	-0.0019316937062110579	0.023989471965111617	0.0093439386644503866	0.025747633282367337	-0.0004728310791211654	0	0	0	0	0	0	0	0	0	0	0	0.045443626809971785	-1.5373655936835633	0.02523270104371151	0.59668416317815021	0.95303743516666173
118	582	2.61	1.47	2022_09_22_18_15_34	0.50328966588731971	-0.031961143098790785	-0.00035285068333319714	-0.00049678065905045966	-0.024555216678676526	0.47783115755781119	0.0012975709676513172	-0.0037750582758189584	-0.0018078302311206964	0.00085791535173368049	0.49997019811449583	-0.011610048570730181	-0.00049873208788812537	0.0049542973221454508	0.0097128851629341255	0.48094713273289469	1.4265093090946326	0.057712562141132386	-1.5526963570087959	-0.00099734343325016744	0.023550449167675826	0.19802605734931558	-0.00047892642336004685	-0.057674751971664912	-0.0020887350001858106	0.021727436951675581	0.0090852704698454363	0.023555318433811829	-0.000624414069135583	0	0	0	0	0	0	0	0	0	0	0	0.048921480828170813	-1.5340510910266232	0.021664360985878896	0.549560726110608	0.9556070099014764
119	581	2.61	1.47	2022_09_22_18_15_40	0.50582745625954439	-0.033877749492816515	-0.00051414565489944677	-0.00018011457602011308	-0.026337577115946757	0.48038531067682727	0.0015165456219301979	-0.00454208374477459	-0.0016902816640575842	0.00086886435449092729	0.50297600537195652	-0.010504646935000755	-0.00089975186554124855	0.0043838005377437846	0.01163821750979422	0.48045336828676116	1.4190307285763557	0.061180864134227179	-1.5535058729493139	-0.0011216461616490529	0.024330121707277549	0.19491370770852315	-0.00071156888045861811	-0.061144286542422169	-0.0021152681695087907	0.022504746071991967	0.0092461465771477083	0.024340524903185126	-0.00074613110538647714	0	0	0	0	0	0	0	0	0	0	0	0.052175420963042542	-1.5387514892425205	0.024586390018503816	0.60527992853165791	0.94983647554362183
120	580	2.61	1.47	2022_09_22_18_15_43	0.50738453575638243	-0.035832605297363956	-0.00098565199216219912	-0.00032805651394846779	-0.028376564604654705	0.48217000832260715	0.00052052341687940117	-0.0040152719672259477	-0.0019983994393001888	0.0003981066867988203	0.50218559021217724	-0.010947428546746643	-0.0013218317744980155	0.0039923514211929077	0.00946854042790588	0.48202928428216008	1.415079870687916	0.065058755022376361	-1.5482167868417835	-0.0016934333492793904	0.022326025835887109	0.189659480749894	-0.00016362188629457253	-0.064992427753536045	-0.0029369950226345413	0.02073902564050319	0.0082670578265335668	0.022326625399875667	-0.00092659185123710711	0	0	0	0	0	0	0	0	0	0	0	0.056065653362417561	-1.5356422212437146	0.020252495485794896	0.58588591849917426	0.95002754383039278
121	579	2.61	1.47	2022_09_22_18_15_46	0.50567574114558789	-0.037681442046468359	-0.00074432448165898807	-0.000290486209681439	-0.030396825767682288	0.48054976994509019	0.0012208697566870256	-0.0046839990611443521	-0.0020109157436864547	0.0012081422285393124	0.50133015981801909	-0.010402567809564689	-0.00091292939700343375	0.0040239020888846689	0.0079390651026358446	0.48139065254251279	1.4202827062842673	0.069202073990438026	-1.5515776134165857	-0.0012693061406206995	0.020718441496760893	0.22512614497628916	-6.2831842518369044E-05	-0.069150959474172158	-0.0026592947146677659	0.018653586428715313	0.0090165143709280311	0.020718536770127808	-0.0011315094049839133	0	0	0	0	0	0	0	0	0	0	0	0.060242695445924296	-1.5377667299182383	0.017601382751801602	0.55084252750636165	0.95197497798083375
122	578	2.61	1.47	2022_09_22_18_15_49	0.506648474054726	-0.0394226291458595	-0.0007782947537322395	-0.00031067291441277435	-0.032302477730359463	0.48050298462249608	0.00047841483644249142	-0.0041013352446965488	-0.0018097991390245256	0.00099349143399562025	0.500776712913089	-0.0094471252451230336	-0.0011942161867341864	0.0052039995424306837	0.0085541469556053434	0.481752001201658	1.4198039241801324	0.0728462136645284	-1.553455659776054	-0.0015104778338807471	0.02069416274946417	0.24214588376841226	0.00049284073971372694	-0.072802408527253115	-0.0025258974423096182	0.018314435664424429	0.0096348232051744979	0.020700030528867153	-0.0013236061062133068	0	0	0	0	0	0	0	0	0	0	0	0.063857167527799116	-1.5428122651823835	0.019762704243915286	0.51212627181900028	0.95086046020464521
123	577	2.61	1.47	2022_09_22_18_15_55	0.50664915403654709	-0.040636443912947344	-0.000775985303373108	-0.00037941656981340576	-0.033856317823678407	0.48188001644043471	0.0015095781799168717	-0.0048390536372090011	-0.0020054835697953096	0.0011324597476987694	0.50085240696580668	-0.0074147524382634127	-0.0011458731314528635	0.00449557680310533	0.008029017432872352	0.47946145580855892	1.4209284213810176	0.075559984149073292	-1.5531505560982279	-0.0015857004954677476	0.018476208579229419	0.27546599123560545	-0.00044710198618835286	-0.075512934321068509	-0.0026660747983129241	0.015742413634947845	0.0096719541153480991	0.018481617452194066	-0.0015348026358005423	0	0	0	0	0	0	0	0	0	0	0	0.066941123036549421	-1.5412133270777728	0.018162311984645251	0.53018590670690713	0.94633821449936339
124	576	2.61	1.47	2022_09_22_18_16_00	0.50788187086155856	-0.04240814242122825	-0.000984548315157059	-0.00060610518323017811	-0.035350952813345278	0.48231604542122891	0.0015636569465093543	-0.0049852880367178658	-0.0025924752343693658	0.00094929681878309978	0.50205435838743229	-0.0081692767721726432	-0.0012084615244089636	0.005001244158403949	0.0070692201356566614	0.48267952760857474	1.4149618623522169	0.078778236828401141	-1.548897961198259	-0.0018610046505356333	0.018590293308380995	0.29422881041837035	-0.00069646482177054185	-0.078702694522928107	-0.0034491263563863907	0.015463365261778966	0.010319076512578185	0.018603334876833216	-0.0016662531685953457	0	0	0	0	0	0	0	0	0	0	0	0.069791594159550052	-1.5341941639434968	0.017050153744356478	0.47753805869434168	0.95037754899533788
125	575	2.61	1.47	2022_09_22_18_16_04	0.50898126883201189	-0.04380891021637269	-0.00103612846161888	-0.00064213747859159591	-0.036874805196751237	0.483312749264307	0.0011650045972429041	-0.0046972479560261071	-0.0029111706532153111	0.0014767730139192046	0.50348626465251178	-0.0075420784127138906	-0.00094877678394188127	0.0045389652341750681	0.0063634658770693291	0.48379894127642759	1.4105205156745759	0.081590268522771722	-1.5475004487746433	-0.0016351645976853239	0.017000005863439603	0.2977133868065408	0.00023041149895745351	-0.0815017268015296	-0.0038000586820239827	0.014074461476803628	0.0095346595898831953	0.017001567245869795	-0.0018510071232278689	0	0	0	0	0	0	0	0	0	0	0	0.072673679098978414	-1.5314043217495796	0.015356924364729763	0.47560487002392488	0.9505240583541088
126	574	2.61	1.47	2022_09_22_18_16_09	0.51095367536281233	-0.045850447022725692	-0.0011924407375383766	-0.00049212110444231633	-0.038500622473194704	0.48519172227528062	0.0019203632099566025	-0.0046042713775937957	-0.00302019887318782	0.0009319577575723695	0.50551853755222875	-0.0049169466076374483	-0.0011167170758073707	0.0038209068794049631	0.0050880528941267839	0.48469026673949861	1.4040474266202228	0.0849887046753957	-1.5470755692902629	-0.0016761024948429332	0.013300359506994602	0.35455396885185131	-0.0010981399324882617	-0.084893080686426689	-0.0040304806127153987	0.010094215417001451	0.0086606222715502335	0.013345616296246008	-0.0019907171556049065	0	0	0	0	0	0	0	0	0	0	0	0.075582001050419331	-1.5316537580365219	0.012453159535064273	0.46334163895067471	0.94859923728963313
127	573	2.61	1.47	2022_09_22_18_16_15	0.509519215589901	-0.046363820273256508	-0.0010551043773444205	-0.00097002648316711322	-0.038988593765206025	0.48438039706697006	0.00095557499926797094	-0.0051490627677514868	-0.0029403040290879481	0.0015984929585428872	0.50282816458100843	-0.0035183821232485086	-0.0011584709039112319	0.0051055017827949453	0.0026491044491048195	0.48290297387389891	1.4109204907056978	0.086185077823501613	-1.5484621983401232	-0.002187431614747104	0.012306693802133515	0.51921545579854345	0.00056106342186656088	-0.086099111593530134	-0.0038484571256381193	0.00624654330242185	0.010603556436896075	0.012319476632666993	-0.0020648157589400022	0	0	0	0	0	0	0	0	0	0	0	0.076737650134937316	-1.5331603348462064	0.01128880057732461	0.23931568144402804	0.94776204527402008
128	572	2.61	1.47	2022_09_22_18_16_18	0.508949443416582	-0.047492527652797135	-0.00077026500839801038	-0.0011952645845498579	-0.039928361871291014	0.48303825280379509	0.0010732438138784976	-0.0038765050386937493	-0.0028733398588737442	0.0013443123412039998	0.50225359795910973	-0.001622994306366041	-0.0012316680333048034	0.0053477805842471905	0.0028703567545701118	0.48364000632412796	1.4128922210231893	0.088436237596710127	-1.550980545006045	-0.002414327377198237	0.010578964592593644	0.563094026757453	0.00016603089570269188	-0.088366795019407779	-0.0035039489522157023	0.0045500578494590991	0.0095504693820736182	0.010580267393108637	-0.0021573602178397992	0	0	0	0	0	0	0	0	0	0	0	0.078655385265057748	-1.5348770561912413	0.011925363878378675	0.24630211323345225	0.95027121569767015
129	571	2.61	1.47	2022_09_22_18_16_22	0.51310864466907535	-0.048030774894684006	-0.0012462174032976058	-0.00048919048796402826	-0.0407707476436166	0.48893587706639918	0.0011451315440223859	-0.0052409341330161632	-0.0023090685214265565	0.0013651646630815919	0.50433557758705572	-0.0021316870679950833	-0.0013457626081673666	0.0050021286480963958	0.0012475949748522682	0.48917907774788227	1.395033726449886	0.088931728220475126	-1.5517066171160419	-0.0018841085645621108	0.010985976718821249	0.628603677974744	0.00016631763142176429	-0.088866919623516158	-0.0033945369209907625	0.003388894354715251	0.010450219113447411	0.010987235595044107	-0.0022833443933150165	0	0	0	0	0	0	0	0	0	0	0	0.0795856457569846	-1.5425088343960007	0.010047315828299	0.12221296990247685	0.953363547525834
130	570	2.61	1.47	2022_09_22_18_16_25	0.51499153452291513	-0.049535920098639274	-0.0010322624088065981	-0.00064629802043176079	-0.04172736218953299	0.49066737217019724	0.00099783878100639326	-0.0048713990092941091	-0.001896525770784641	0.0019714581516812064	0.50388099216889215	0.0015664785799705476	-0.0015163739996042684	0.0044571764079611841	-0.0010108818255524449	0.49286297908262644	1.3883348020719355	0.091056251307781957	-1.5556886178355791	-0.0022079420156921122	0.0098162492746455225	0.91941046067556731	0.00092934335450859122	-0.0910146885897979	-0.0027508840629979041	-0.0025996086243853986	0.0094657691088468766	0.0098601434519254346	-0.0023259603051401013	0	0	0	0	0	0	0	0	0	0	0	0.081108981590306828	-1.5480867499379425	0.0088746553355416452	-0.11151290612675792	0.95703122487093217
131	569	2.61	1.47	2022_09_22_18_16_28	0.5132755854568164	-0.050142459217591646	-0.0013380920012435809	-0.00084939986607540879	-0.041654372940650476	0.48958141513891656	0.0017270623119476369	-0.0055225933744998549	-0.0013966287734136435	0.0010568273235881745	0.49945312513543882	0.0020814430751174792	-0.0013621290336983025	0.0049227781622419179	-0.001077258051079036	0.49129858142057659	1.3971672494408343	0.091840137435446223	-1.5567686200415805	-0.0022795102601346532	0.011120974606146913	0.931454070389158	-0.00069804099522211894	-0.091803995834112861	-0.0025762750341992886	-0.003202565095228066	0.010649866337254722	0.011142860378806475	-0.0022519228422615734	0	0	0	0	0	0	0	0	0	0	0	0.081199615403962852	-1.5540381130994465	0.0098178618143427449	-0.10771765314900264	0.957182837721221
132	568	2.61	1.47	2022_09_22_18_16_32	0.51307654872205977	-0.050946395391826924	-0.0012015023784119525	-0.00080175045299759359	-0.042473989987353376	0.48895631127172912	0.0015476102988606045	-0.0046545508837768541	-0.001586013248834217	0.00066928520227133666	0.4991776058254167	0.0040565270334680095	-0.0012742022301920378	0.0056763385818930558	-0.0028930339437907198	0.49235886339427648	1.397336355814728	0.093551267592178	-1.5566115317182223	-0.0020669170574271686	0.012659311420342474	1.0793072843421019	-0.00093065122399416719	-0.093513623513180821	-0.0026536551280015377	-0.0070201804943821047	0.010534478224549634	0.012693473808927767	-0.0023605788902761704	0	0	0	0	0	0	0	0	0	0	0	0.082840642958827232	-1.5521345914580049	0.012417376493075425	-0.23567503856109298	0.95962067379733951
133	567	2.61	1.47	2022_09_22_18_16_35	0.51603940490482547	-0.051915629544034184	-0.0010652869962445961	-0.00080622795310301672	-0.043257608973717963	0.49168422430044906	0.0014171783677776437	-0.0051522520485525348	-0.0015573122300475085	0.0015214952722883051	0.502589721511966	0.007103890699115132	-0.0015046246182127882	0.0052161415289523772	-0.0054134034123607963	0.49490722631387374	1.3857503961831204	0.094770835523165856	-1.5579114694544869	-0.0023357098234820209	0.016382167175387357	1.2223658874525678	6.2444577746156079E-05	-0.094739369641857141	-0.0024419470965837756	-0.012562840073466825	0.01051429743971679	0.016382286186232643	-0.0024171461341298823	0	0	0	0	0	0	0	0	0	0	0	0.083880478496309835	-1.5528036545494617	0.014567719831907317	-0.40197695971849839	0.9590492927669948
134	566	2.61	1.47	2022_09_22_18_16_38	0.51734289315317561	-0.051938657913964958	-0.0012177308565203882	-0.00051204366838555275	-0.043729921547829273	0.49301282254808504	0.0017604554376057366	-0.0052235525576987537	-0.0013992797170297442	0.00084553940287593582	0.50451543669344323	0.0068138591680782859	-0.0016750411626849911	0.0058769685888642228	-0.004991353667640439	0.49551377535945396	1.3806424849745771	0.09501917492722127	-1.5579681648636228	-0.0021794756187400372	0.016292266932207124	1.1912497922683734	-0.00095225170582657144	-0.094987903601391949	-0.0024375752834623994	-0.011819396387447147	0.01121337731580861	0.01632007184731548	-0.0025256362171019037	0	0	0	0	0	0	0	0	0	0	0	0.0845711879499895	-1.5548026731023259	0.014904111914214988	-0.35204595574699965	0.95780532006407892
135	565	2.61	1.47	2022_09_22_18_16_42	0.51673365270468363	-0.051932288629364	-0.0013296282263505117	-0.00093684074794958658	-0.04417028433572	0.49188773234643018	0.0011537538267485867	-0.0055567550592993328	-0.0015770713445211586	0.001575441342064002	0.50301587684320426	0.0103845358575739	-0.0013829866862423768	0.0057482700837090846	-0.00820587511116371	0.49529437335489324	1.3840399529183549	0.095622719449189528	-1.5565153575436026	-0.0023330360746598214	0.021885871702592964	1.2947548359369916	0.00038929088067674684	-0.095583718342563628	-0.0027307989065242511	-0.018634373655291726	0.011478305565601966	0.021889333648426521	-0.002637151764214292	0	0	0	0	0	0	0	0	0	0	0	0.085534257913982628	-1.5529517313864785	0.019388967201162739	-0.47986520491908757	0.95850999980827056
136	564	2.61	1.47	2022_09_22_18_16_47	0.51791109339137431	-0.051720132409985055	-0.0012642476022962409	-0.00067473680679399652	-0.043407182909617266	0.49471717613293875	0.0018241637185043666	-0.0052074791975567176	-0.0011828469437883539	0.0010321314756735714	0.50375061620172212	0.010078763023242118	-0.0016405326118096263	0.0060788506968241073	-0.0094884253288684932	0.49660445190218255	1.3778309567610392	0.094258163522961624	-1.5587949727047961	-0.0022934266484419034	0.022646345783272105	1.3073202133236546	-0.00081214850125008653	-0.0942310123486752	-0.0022622339545670276	-0.019574228836665878	0.011388878030138182	0.022660903832892654	-0.0024768845301015451	0	0	0	0	0	0	0	0	0	0	0	0.083843147557673289	-1.5571746838427818	0.021757899389823782	-0.50050767377978089	0.95886042650743
137	563	2.61	1.47	2022_09_22_18_16_51	0.52005904228435962	-0.051346579183155786	-0.000872882025426923	-0.0010125737325673823	-0.043408315417225223	0.49665469783513105	0.0016092054774513604	-0.0054063769531693655	-0.0012193437237316121	0.0010250269269509252	0.50457743485276763	0.010981022092220115	-0.0016379270753565163	0.0061450862589314259	-0.011231897249997024	0.49801831734836044	1.3714412592748155	0.0934993480485874	-1.5605017096425122	-0.002626068843383852	0.025033302947712426	1.3291430799733441	-0.00061411104036640811	-0.0934795307872481	-0.0019249439749812766	-0.022166068708480893	0.011633213420325951	0.025040834427827032	-0.0024991791859946184	0	0	0	0	0	0	0	0	0	0	0	0.083500976332086446	-1.5567549714159321	0.0246184180791817	-0.53508721538517767	0.95761880258982657
138	562	2.61	1.47	2022_09_22_18_16_55	0.51730100032107251	-0.051236120037819612	-0.0011924562710103376	-0.00071470839232141319	-0.043271722228551787	0.49316889572369121	0.0015778170910604264	-0.0051486449213545074	-0.0012588813540360365	0.001069050850328113	0.50188293919119	0.013284752030959902	-0.0017188497057241939	0.0054777148982337693	-0.013075375476920396	0.49828207807501473	1.3799733290830549	0.093845415667154666	-1.5586383903201713	-0.0024306235575990275	0.028460879955071603	1.3776399149479304	-0.00052884093291197211	-0.093817673435168114	-0.0022817083409563664	-0.026363443772270241	0.010723363291586371	0.028465792814346833	-0.0024941373720901374	0	0	0	0	0	0	0	0	0	0	0	0.083684412583221207	-1.5562541927074947	0.027404581050573147	-0.58703756201670554	0.96323432153764765
139	561	2.61	1.47	2022_09_22_18_16_58	0.52141843406186028	-0.051658099942360806	-0.0011617159768119204	-0.00065960711304921158	-0.042770042343613236	0.49668005467925136	0.0018864062178529329	-0.0059872677172632246	-0.0010526796659303208	0.00034308128511965116	0.506236289412495	0.014673596806830161	-0.001552609324613824	0.0053549329985212819	-0.013938204062193288	0.500125528393173	1.366150676943557	0.093055448377570932	-1.5597898056023962	-0.0022493558464605342	0.030630242127902534	1.380337805781632	-0.001540475581928661	-0.093032903160943647	-0.0020482680970155143	-0.028434791817642954	0.011387464472007822	0.030668954951749719	-0.0022710269352968319	0	0	0	0	0	0	0	0	0	0	0	0.082051174548562034	-1.5584925374802001	0.028636255418859204	-0.60199610689961858	0.95916349657449762
140	560	2.61	1.47	2022_09_22_18_17_01	0.5249016765109058	-0.051466992938694042	-0.0011032543087448829	-0.00071696895546200878	-0.043625918316341647	0.50027375922262118	0.0015760753854572357	-0.0059940476908448533	-0.00097664134810655084	0.00087500796494730882	0.51059183997443425	0.017575717148453344	-0.0016600606261771718	0.005702822658344351	-0.015566379845981903	0.50292878314033651	1.3520174231219837	0.093060392297540026	-1.5606199113832204	-0.0023735405824167649	0.034723451988188783	1.3993432559190455	-0.0007016147167781049	-0.093041118400403827	-0.00189391165952519	-0.032701905568110333	0.011674908573108654	0.034730539604026472	-0.0024798748037094627	0	0	0	0	0	0	0	0	0	0	0	0.0831333767815872	-1.559604834651066	0.0315833039637051	-0.60981310110112885	0.95813902992913613
141	559	2.61	1.47	2022_09_22_18_17_04	0.52302609744556716	-0.050641639829942735	-0.0012084900980009342	-0.00050131496410802865	-0.042437727285387868	0.49768532480087524	0.0018285882206594939	-0.0055333114305404782	-0.0010069504498008361	0.0011105281741299628	0.50892099456185957	0.018861739442771547	-0.001834974899501809	0.0058152197145103042	-0.015274056103496695	0.50188637007607906	1.3589021883366841	0.091484486348715657	-1.5598495858792045	-0.002311942462025267	0.035633864686197704	1.4085741393083393	-0.00073708513876285912	-0.091462561844508086	-0.0020027539359278191	-0.033774774558084843	0.011359441712724806	0.035641487159994219	-0.0022903961026155208	0	0	0	0	0	0	0	0	0	0	0	0.081161670765892188	-1.5589346932270536	0.031248172012477017	-0.60350784032388749	0.95958188803057165
142	558	2.61	1.47	2022_09_22_18_17_10	0.52328558290037142	-0.048978408457122147	-0.0012988543969769907	-0.00068169571533015835	-0.041936594150963805	0.49907977228078726	0.0019997583102423942	-0.0057391125569853131	-0.00118316508510402	0.000996862377544236	0.50813305015499532	0.018720488115649785	-0.0017515117137238355	0.0066276904995234386	-0.01836677766797892	0.50281430365263458	1.3567893157885045	0.089204223144671344	-1.5580663070995537	-0.0023786408962023103	0.03871543846986502	1.4082284219613395	-0.0010169803637072338	-0.089175313010816312	-0.002270897678728497	-0.036687034147589351	0.012367162219665316	0.0387287932289927	-0.0023677092479811135	0	0	0	0	0	0	0	0	0	0	0	0.080172820793009955	-1.5566934730457902	0.037314238910556387	-0.61224330166030849	0.96087933641459722
143	557	2.61	1.47	2022_09_22_18_17_15	0.5261014337717389	-0.048833557784651614	-0.00123424680631943	-0.00104688200629242	-0.041494213552519865	0.5019697616074672	0.0017843645493436447	-0.0061258338840259408	-0.0018245502883841988	0.000511319482859407	0.51770739262948462	0.01977659253975287	-0.001739412770417134	0.0059031473340232692	-0.019938460348692722	0.49904812748576738	1.3454621384076084	0.08814642040225458	-1.5547132402670489	-0.0027895397743262513	0.040870193732796524	1.4212546148574257	-0.0012783985478126267	-0.088100823427733621	-0.0028348441026459711	-0.039055841365229119	0.012042175509864408	0.040890182667767207	-0.0022591807877665906	0	0	0	0	0	0	0	0	0	0	0	0.0789473385673347	-1.5488248807499221	0.03952464779681223	-0.64147521479959235	0.94857777502710772
144	556	2.61	1.47	2022_09_22_18_17_19	0.52881119157989764	-0.04789250133321156	-0.00093429589736151878	-0.00045316189087595454	-0.040257754517501153	0.50507587382007635	0.0010031968152140569	-0.0060758786575168628	-0.0019965603590676004	0.00090545959319209544	0.51936174815460923	0.021533392798167069	-0.0017709910188054854	0.00615725024373562	-0.019661023170120244	0.50314773490956577	1.3338441281588156	0.08552662460824198	-1.554958738303323	-0.0022192052804747785	0.042064346036791621	1.4245721158158287	-0.00015983510410268165	-0.085483723044173468	-0.0027086179845426921	-0.040278330595993769	0.012127047946750236	0.042064649704513769	-0.0020606803364373273	0	0	0	0	0	0	0	0	0	0	0	0.076222352872218138	-1.5460194126795177	0.038960239319454817	-0.63365041530283983	0.95146952810575225
145	555	2.61	1.47	2022_09_22_18_17_22	0.527032044273441	-0.0465351555359004	-0.00067587806437910977	-0.00061362732974139212	-0.039366709724491654	0.50293350251735647	0.0017726492779348391	-0.0055353859700077819	-0.0017220548571797673	0.000988932906498475	0.51816709916214831	0.021864296602960163	-0.0016672894784796508	0.0064914046633795094	-0.020753302113101463	0.50150874857719352	1.3402218448503316	0.083637547696999742	-1.5577914109092401	-0.0022448200910708789	0.043476719229741521	1.4310054023007113	-0.00084285093280895239	-0.083609258416788373	-0.0021751532733600538	-0.04178855790242713	0.011997564061811518	0.043484888325448341	-0.0020072626261322668	0	0	0	0	0	0	0	0	0	0	0	0.074766528678869251	-1.5489382933671116	0.041259039210848371	-0.63382409484607427	0.95157164355834656
146	554	2.61	1.47	2022_09_22_18_17_25	0.52420340875641747	-0.046105551033557977	-0.00089392485408427958	-0.00081710149702849582	-0.037763577251751293	0.49940761533437006	0.0025929319959764525	-0.0060438793229017854	-0.0014761433482912245	0.00051198054497429246	0.51576692869160223	0.022094750933509918	-0.0012457289581642654	0.0054176084312201524	-0.022150767927275987	0.49863034458336269	1.3514247832340958	0.082157419600149273	-1.5576799545433824	-0.0021076058627659249	0.045109496827609653	1.4414372714924455	-0.0020694316895198007	-0.082129152624273172	-0.0021549674182768826	-0.043608195613679693	0.011540882954053932	0.045156940236886225	-0.0017031455202061979	0	0	0	0	0	0	0	0	0	0	0	0.072094946633660742	-1.551261733982648	0.043501552307829941	-0.665463216799318	0.95121537985851246
147	553	2.61	1.47	2022_09_22_18_17_29	0.52891155868761608	-0.045245895856453722	-0.00065815794772261656	-0.00078407083536730278	-0.036938788145791893	0.50409179913181856	0.0021316942578728428	-0.0057839485201186831	-0.0014920676820566903	0.00038928721757232261	0.5211921231149188	0.024387856038938897	-0.0013444356594520166	0.0057446946619020226	-0.021791063179941776	0.50422507157208352	1.3312227354146593	0.079762040683119609	-1.5585977188301681	-0.0021286140861545809	0.046458565360335623	1.4460089781154866	-0.0017532352646937401	-0.0797383037143172	-0.0019457786870389496	-0.04501916544379115	0.011474887279844526	0.046491635045822405	-0.0015893551252613239	0	0	0	0	0	0	0	0	0	0	0	0.069896204357408911	-1.5506108108625365	0.042607446234812427	-0.656517354974237	0.95332586949548437
148	552	2.61	1.47	2022_09_22_18_17_32	0.53472954025968422	-0.045683857660022732	-0.0005648547618252054	-0.00051044503124993851	-0.035925751787735716	0.50870645487695476	0.0022307470630717561	-0.0057151671962298606	-0.0014101291882462831	0.00024657654883999226	0.52870278418707739	0.023400217915944519	-0.0012222950086086318	0.00671088158470038	-0.022694200527025567	0.50860611551702684	1.3096117603734883	0.07840320874717055	-1.5595914487795848	-0.0017017793561163691	0.04608290463583406	1.4362897336326286	-0.0019793714473915706	-0.078383522636456648	-0.0017568497239343569	-0.044425470357393596	0.012247925669260064	0.046125394426520895	-0.0012959849011113147	0	0	0	0	0	0	0	0	0	0	0	0.067236636593642318	-1.5511807918168319	0.044257220598823206	-0.641640386559901	0.95114647167244415
149	551	2.61	1.47	2022_09_22_18_17_35	0.52753596881817144	-0.042558520158485741	-0.00064994272451598272	-0.00067968357419063443	-0.034538937086678864	0.50240457413733619	0.0019137754640612692	-0.0051527187652963191	-0.0014977140964573738	0.00036679736437584561	0.521378521015677	0.023929688932488813	-0.0012351069929882269	0.0055286808996204912	-0.022030959218600002	0.50256089566303763	1.3353255363369654	0.075032921002228276	-1.5577358019608594	-0.001906969072903547	0.046120245741715429	1.4541432058624104	-0.0015676096038942905	-0.075007324630171679	-0.0019597157831356907	-0.044870724952700738	0.010662790886784727	0.046146879278521555	-0.0013703211712551983	0	0	0	0	0	0	0	0	0	0	0	0.065533720190820044	-1.5491283697649905	0.04305693329470775	-0.66246162358197835	0.95265711793816643
150	550	2.61	1.47	2022_09_22_18_17_38	0.52524501794255019	-0.041373480261567772	-0.00019413776895477707	-0.00077517122238450074	-0.033025603851957977	0.49913540149013452	0.002282247098058359	-0.0060956713141061955	-0.0010500047093355853	0.00062237871699760217	0.51922728062672618	0.024745789155350483	-0.0010803622550435803	0.0062492193527694615	-0.02218481221983357	0.50005990354882313	1.345087962024401	0.072774921400548129	-1.5633206825594876	-0.0018761773426541751	0.04767509438703444	1.4390629267628887	-0.0016836696972690279	-0.072766787461739646	-0.0010880383053767906	-0.046029966361566393	0.012415990559182508	0.047704814940026173	-0.0011878646715828005	0	0	0	0	0	0	0	0	0	0	0	0.062908338493079669	-1.5549048515918207	0.04388081744654012	-0.64811101392641246	0.952050731499786
151	549	2.61	1.47	2022_09_22_18_17_44	0.53012777332688166	-0.040167509597962774	0.00015887175155137305	-0.00017154807224425807	-0.031838796539078035	0.50567238803534653	0.0016616775676402702	-0.0055914577432873867	-0.0012025012503756557	0.000858895589572452	0.523171212053081	0.024794380160497106	-0.0012830735049905687	0.0060976893752807144	-0.023026629282637223	0.50315431509210851	1.3268469651942991	0.0696484156112265	-1.5644019049032942	-0.001468924193441737	0.048003403902608557	1.4486546598622705	-0.00085030646478112873	-0.0696427200320783	-0.00089069842690998684	-0.046578226414640753	0.011610151174874378	0.0480109342475339	-0.0010760582960205069	0	0	0	0	0	0	0	0	0	0	0	0.060101542194111651	-1.5519210849678424	0.044933160580882224	-0.6559639129761583	0.94911894906864069
152	548	2.61	1.47	2022_09_22_18_17_47	0.53454523435937784	-0.039360581118335056	-0.00015654767926713494	-0.00063232132536246172	-0.030851582538264411	0.5102998726754191	0.0021558634959266843	-0.0057273170440330212	-0.0014366066060229445	0.00033447567100669035	0.52901880892627218	0.024404402733866525	-0.00085644160630339171	0.0061936407198525814	-0.023649714440255907	0.50746621263937564	1.3081657953721169	0.0673210497235832	-1.5602568179837251	-0.0014919404663389789	0.047816774509920369	1.4465141988051236	-0.0018142502073024709	-0.067306094065191835	-0.0014189565083927128	-0.04634720396821989	0.011763528758871338	0.04785118000997747	-0.00095797364717622666	0	0	0	0	0	0	0	0	0	0	0	0.057778108000453111	-1.5475305896457277	0.045734752303667837	-0.65732904285694171	0.94934194530336635
153	547	2.61	1.47	2022_09_22_18_17_53	0.52965938793336642	-0.037617980782277016	-0.00012366882403774978	-0.00059521582452596992	-0.029232030749205294	0.50600520673450655	0.0019671203972453605	-0.005655990744984493	-0.00099955954744594959	0.001216637273833392	0.52454601582287685	0.024086566465589754	-0.0013897545259392785	0.005830923836745848	-0.022419928547595561	0.5016082199308195	1.3269144362563343	0.064654681809692249	-1.5633960066231856	-0.00198615804847677	0.046735808724597955	1.447095132511077	-0.00077131414537284413	-0.064647600345462353	-0.000956895754993475	-0.045312788007728796	0.011444957846529436	0.046742173063017284	-0.00085337597887772581	0	0	0	0	0	0	0	0	0	0	0	0.055222499372108658	-1.553705994310997	0.04373710702099242	-0.65817773671433311	0.9470392319260168
154	546	2.61	1.47	2022_09_22_18_17_56	0.5267776508496832	-0.035667189634712562	-1.361943386379121E-05	-0.00055149563675153371	-0.027831901178986269	0.5023105969028796	0.0015976810768799771	-0.0056110103800549307	-0.00082308265251918684	0.00056080687661150827	0.52052621681197664	0.023998489867895566	-0.00097109175114882477	0.0055742831607612283	-0.023493660153988741	0.50089097444562936	1.3376365626377615	0.061796308048002582	-1.5648737402029487	-0.0015450431645195758	0.047804836517368818	1.4527077583424559	-0.0010419269941175382	-0.061791972836549483	-0.000731970853763752	-0.04647775415571366	0.01118573927344102	0.047816189792929238	-0.000785410721042983	0	0	0	0	0	0	0	0	0	0	0	0.052857347177316667	-1.5560139585040471	0.045836994753964404	-0.66891828854379443	0.95085843835193262
155	545	2.61	1.47	2022_09_22_18_17_59	0.52846664647521369	-0.034521575935720236	-7.4747791997841991E-05	-0.00091475117949595564	-0.026264583818969279	0.50400040803434676	0.0017203330150517909	-0.0052243172161976709	-0.00089601489262023911	0.0010285026075742866	0.52225674183657922	0.023756023264736241	-0.000993708922214736	0.0057587825103577869	-0.021511286270723073	0.5036421172144725	1.3298986453383992	0.058955206962567064	-1.5635927200438189	-0.00189539766496437	0.04545285040179723	1.4490915014275299	-0.00072336161684172066	-0.058949088467071406	-0.00084935087007986028	-0.0441129843343805	0.010954735175386893	0.0454586060243479	-0.00062921124309166558	0	0	0	0	0	0	0	0	0	0	0	0.049728517968606445	-1.5537454658631347	0.042138496837713757	-0.65461014635134473	0.95302536228858192
156	544	2.61	1.47	2022_09_22_18_18_03	0.527467325576156	-0.033581099939629766	4.97517798626478E-05	-0.00042438390887124353	-0.025429743270474842	0.50252456456844241	0.001594355373144512	-0.0054044928222454968	-0.00071883600520909557	0.00075184790915762563	0.52145517622221316	0.0233061454263151	-0.00088288960513819247	0.0055482793982860011	-0.020686408878393681	0.502657316830734	1.3340161466154406	0.05736744425643682	-1.5658471349288814	-0.0013246177368165762	0.044315478076391031	1.4461519377325307	-0.00086278300018431371	-0.057364633905641768	-0.00056783570430226445	-0.042945604033831561	0.010933283647122871	0.0443238760900319	-0.00057692286520724884	0	0	0	0	0	0	0	0	0	0	0	0.048230288146739374	-1.5566663250372932	0.040604482126025153	-0.65437731248358078	0.95296389455342678
157	543	2.61	1.47	2022_09_22_18_18_06	0.52053391772358515	-0.032117771951358655	-0.00024787200209177912	-0.00074191477224799535	-0.023507335463912895	0.49593724743631851	0.0012948626169566298	-0.0054350887052414167	-0.00093036854105800829	0.00020059406505615421	0.5141919031683353	0.021985070116339607	-0.00067441728966926662	0.0050439944992086445	-0.021011968458643317	0.49836031391474933	1.358408082754397	0.054795944869711136	-1.5607274632662045	-0.0014602659210198798	0.04374350670939417	1.4487699745311176	-0.0011025453318476361	-0.0547848345988154	-0.0011033912020953132	-0.042447240596818522	0.010570058890593474	0.04375739920794644	-0.00042609582032294226	0	0	0	0	0	0	0	0	0	0	0	0.045195401158723704	-1.5510177512628804	0.041512959096682921	-0.66760042682792653	0.957402192145699
158	542	2.61	1.47	2022_09_22_18_18_11	0.51279861978774766	-0.030612681539757648	-8.1857430758951172E-05	-0.00024902944894633335	-0.022089703099965521	0.48788039973352376	0.0017381879716427727	-0.0051652986283890505	-0.00063120989012197394	0.00039336490966738661	0.50623272607945335	0.021493837612372328	-0.00098802472598933733	0.0051637003142520474	-0.019308378032568175	0.49205377621098889	1.3882083094176536	0.052729808884880588	-1.564824429856118	-0.0012877577865296874	0.042205305220663458	1.4442992600281057	-0.0013811908635998583	-0.052726047864918663	-0.00062977899483706093	-0.040861797214025025	0.010564152460527006	0.042227899272531351	-0.00035372770070910925	0	0	0	0	0	0	0	0	0	0	0	0.043094343023021842	-1.5565127899703846	0.038976172196971921	-0.65473923868512207	0.959545827979519
159	541	2.61	1.47	2022_09_22_18_18_17	0.51611411910473215	-0.028999878014765366	-0.00021499164215982262	-0.00051393104833386775	-0.021539480766222443	0.49232880987843392	0.001449771927578333	-0.0046840599536448445	-0.00069303057924963618	0.00027786651698513362	0.50914120986824951	0.020476910896635094	-0.00096063755900148	0.0053508356720358037	-0.020293182274269937	0.49459624151244524	1.3748958820838368	0.05017283981141385	-1.5624581922633607	-0.0014904163980033742	0.041864906937510181	1.4478795840609695	-0.0011992475999969261	-0.050165863491145921	-0.00083665699632942811	-0.040606231010251	0.010188446202857325	0.041882080030634657	-0.00039845131164942038	0	0	0	0	0	0	0	0	0	0	0	0.041755546260707994	-1.5547144261236738	0.040663049842530434	-0.65649381933519679	0.95830790750384331
160	540	2.61	1.47	2022_09_22_18_18_20	0.5164991218179622	-0.028275666372092719	-8.39482735873478E-05	-0.00047882436238399524	-0.02058174641275191	0.49268806246666036	0.0017673710364864742	-0.0060729440503582656	-0.000542651019487092	0.0010781090159952896	0.50942574017275033	0.019924658112332492	-0.00061413124429575807	0.0052858474295650612	-0.017084549948016059	0.49574613868973205	1.3727705147610643	0.048459911946055707	-1.5651912339827769	-0.0011509361367394546	0.038584987623295874	1.4189201875623172	-0.000702250813262879	-0.048456867041494309	-0.0005432332302201297	-0.036818601317484156	0.01154087808245325	0.038591377613329952	-0.00032338049688210833	0	0	0	0	0	0	0	0	0	0	0	0.03986240822553995	-1.5576165576868577	0.034624586875957708	-0.63537207257419259	0.95981990626589209
161	539	2.61	1.47	2022_09_22_18_18_23	0.50648884356647739	-0.027020549558235549	-0.00015421110712943476	-0.00024146623898348005	-0.019543302399713067	0.48194179093995759	0.0020730728586111024	-0.0051202260874745435	-0.0005190124170783725	0.00024807382265976114	0.50085098122654215	0.018919684822879736	-0.00065271120046358848	0.0048181875111945162	-0.016558674562743632	0.48668448839300821	1.411274249177243	0.047156078043332092	-1.5643924443171158	-0.00095348856267241057	0.037369498342848473	1.4312525918469161	-0.0018749158205845276	-0.047152210381958062	-0.00060394745168223813	-0.035923568601519629	0.010294494903979884	0.037416503253650424	-0.00028740369765971812	0	0	0	0	0	0	0	0	0	0	0	0.038599454167902052	-1.5575209232252067	0.034048970260195092	-0.64381913135490632	0.96089873365419975
162	538	2.61	1.47	2022_09_22_18_18_27	0.500551087013158	-0.025700805677376211	0.00010321609835629132	9.1738614599207988E-05	-0.018128132937504132	0.47678981346818489	0.0019890901409561862	-0.004918977251983688	-0.00042886237280560709	0.00037476909837605915	0.4942888209180144	0.01752545989461891	-0.00057067556404255819	0.0052860795472702638	-0.016739193149511115	0.48116266383341977	1.4347598493359879	0.044884953535816952	-1.5678919069636357	-0.000530816642463777	0.036714623369695235	1.4231930886583721	-0.0016869904475320264	-0.0448841962700207	-0.00026072803206912416	-0.03512642553466469	0.010681657096922191	0.036753360471508394	-0.00021304859012665164	0	0	0	0	0	0	0	0	0	0	0	0.036226482286568579	-1.5589698912091883	0.035069365018374751	-0.63245822377817607	0.96126584541963334
163	537	2.61	1.47	2022_09_22_18_18_31	0.50181704456266485	-0.024556099574215784	2.6005368240853811E-05	-0.00038009317590069166	-0.017364943399056282	0.47816365712365577	0.0019356591181999585	-0.0046074617642064414	-0.00035013274184201584	0.00071980344760161038	0.49624542592029353	0.016060248808755256	-0.00043910959549801768	0.0046464209111281383	-0.014918950964857548	0.48095881880199731	1.4303336111759828	0.042810316335510454	-1.5676936437795757	-0.00087474583315389626	0.033153603608583618	1.4224868421518049	-0.0012634339251214157	-0.042809492098985907	-0.00026565197785077105	-0.031705792028919565	0.0096904171248708044	0.033177668657068664	-0.0001984627037298107	0	0	0	0	0	0	0	0	0	0	0	0.034611165814198722	-1.5607160951457626	0.031138357209088488	-0.63443680249262768	0.95843460084372867
164	536	2.61	1.47	2022_09_22_18_18_34	0.501502348647175	-0.024156091172819229	3.7984779379664384E-05	-0.00051172694165718018	-0.016917558454454855	0.47751635264541875	0.001528202499248225	-0.0051891456885105255	-0.00028243142257521628	0.00064024897640148337	0.4952866345800907	0.016312432003433755	-0.00059567524096148139	0.004790564407640612	-0.01352234328717959	0.48152579929906258	1.4316986936399863	0.041985504847779354	-1.5684470656013179	-0.0011789190371152821	0.032279822685703154	1.4061582842976521	-0.00092880689150106742	-0.041985041410265163	-0.00019726910863902816	-0.030545643288056021	0.010437941786543663	0.032293182482718175	-0.00017338736535035473	0	0	0	0	0	0	0	0	0	0	0	0.033738457799691035	-1.5624498154169	0.028605738870812525	-0.61516116083007877	0.96016658864709192
165	535	2.61	1.47	2022_09_22_18_18_37	0.49695343276176496	-0.023035544681245052	6.670527117481228E-05	-0.00033226394725050645	-0.015743828405841209	0.47387089767214691	0.0016706068375259694	-0.0047108552467342588	-0.0002680810780023235	0.00060776662145626409	0.49036954292079715	0.01391380744951427	-0.00055910590113030542	0.0043537519280893557	-0.012485582340230539	0.47674813319814358	1.4500769780132488	0.039972876669040189	-1.5688835054917569	-0.00096384587312433657	0.028928372216364191	1.4023413988626825	-0.0011117948910177799	-0.039972584157052238	-0.00015292156706501439	-0.027302038972218366	0.0095629172875216911	0.028949728961912665	-0.00012197470753774914	0	0	0	0	0	0	0	0	0	0	0	0.031685283979376345	-1.5622833029531758	0.026607913328660266	-0.61763900434133012	0.95934166416492461
166	534	2.61	1.47	2022_09_22_18_18_41	0.49448955287182694	-0.023193640111978966	0.00029297422219114	-0.0004905604430333495	-0.014925373603681687	0.47114698217542322	0.001208040372119896	-0.0041918502368282215	-0.00043629497611218337	0.00074128966364480058	0.48830187128635938	0.0121632438272806	-0.00072558798600001263	0.0049483310794404892	-0.012284794696739572	0.47479511013108505	1.4596309246947627	0.039502131081850592	-1.569474943210718	-0.0012902984536631071	0.027172652440572362	1.3886628876990386	-0.00051116150048303652	-0.03950199313617736	-0.0001043948135837974	-0.025389724215186805	0.00968064796038467	0.027177459902200558	-2.8401835904539368E-05	0	0	0	0	0	0	0	0	0	0	0	0.030196288254941653	-1.556184606492047	0.026783069572889222	-0.593938692337346	0.9601721762848916
167	533	2.61	1.47	2022_09_22_18_18_44	0.49632719878266246	-0.02289728148613521	0.00040663960244271261	-0.00018441063978348241	-0.015114533187085678	0.47220400504496179	0.0015021468872879491	-0.0041856390420807171	-0.00029104337750566984	0.00074898771001651976	0.489625360391727	0.011051255016389759	-0.00049160125287546713	0.0044999352324264948	-0.010007201164669409	0.47794841380844122	1.4520785641082459	0.039274828908648619	1.568670888615217	-0.00073228104510524158	0.023620665756196698	1.3716476693564639	-0.00080523917426100625	-0.039274474062089122	0.00016695193892239457	-0.021771704179415374	0.0091612634439792451	0.02363438725445887	-6.2131120233558331E-05	0	0	0	0	0	0	0	0	0	0	0	0.030458405483592247	-1.5611695850992562	0.022107184251125133	-0.57410855257238147	0.96297042551909562
168	532	2.61	1.47	2022_09_22_18_18_47	0.49860350528462832	-0.022659081683373175	0.00018396897718846893	-0.00042459975443504992	-0.014688157099530082	0.474202224690302	0.0016144150161064139	-0.004090767707281103	-0.00049746122232337568	0.001114404818813534	0.49323388286842146	0.00996898235475793	-0.00055389473658847563	0.0044548811341015562	-0.0093734595223762471	0.47871607790713294	1.4432124505339217	0.038417110286695463	-1.5673953530806619	-0.0010378630263131764	0.021847754322005853	1.3586929814215862	-0.00053797397274405584	-0.038416221577720143	-0.00026130914953680507	-0.019911290505800351	0.00899249016170439	0.021854376790704316	-3.4034616135074594E-05	0	0	0	0	0	0	0	0	0	0	0	0.029475482189348017	-1.5538687046024962	0.020814599910586307	-0.56356572873308552	0.96011374335175881
169	531	2.61	1.47	2022_09_22_18_18_53	0.49585089545588168	-0.022864178949489389	0.00040672943567054114	-0.00026032716137456847	-0.014575359574257278	0.46985655928958719	0.0015729386237130956	-0.0041078183523029195	-0.00048907767768549364	0.00048282172898736134	0.49085574026236489	0.0090373901755748214	-0.00053838323643888412	0.0032331294704285875	-0.0093927478787539289	0.47774765537199776	1.45404923088669	0.03879708588918758	-1.5703165037263958	-0.000880388665989095	0.020554731741260639	1.3772124433489308	-0.0011430172967867797	-0.038797068024669042	-3.7231467885949531E-05	-0.019033314300672521	0.0077607952999033851	0.020586487934952415	-4.6755234855774765E-06	0	0	0	0	0	0	0	0	0	0	0	0.0294111857519078	-1.5540250683935828	0.020033485330005714	-0.6196419981323964	0.96349055683918861
170	530	2.61	1.47	2022_09_22_18_18_56	0.49410431658236387	-0.021367868790760546	0.00010458264138955311	-0.00041804699391420142	-0.01364628657232571	0.47037359770935772	0.0011409612552040044	-0.0046819019033793241	-0.00056787787775768842	0.00055090741320817146	0.48789617586058964	0.0075844686925805307	-0.00046184511315313325	0.0042143813540431157	-0.0076786050058031477	0.47563542209545717	1.4604560178562256	0.0363277328251352	-1.5647486648547178	-0.00095956946510594948	0.018434069388122306	1.3027272462274837	-0.000625940626049251	-0.036325075540914006	-0.00043938498073577028	-0.015847544390373315	0.00941648825206378	0.018444693433978424	-1.3111717974757664E-05	0	0	0	0	0	0	0	0	0	0	0	0.027642133179419617	-1.5500012771435396	0.017727245837417083	-0.534419282075696	0.962621467032199
171	529	2.61	1.47	2022_09_22_18_18_59	0.494306649718953	-0.021354775613373494	0.00018567693459659485	-0.00045123743230740353	-0.013769229324213331	0.47078397272353362	0.000906130237201831	-0.0040647395255627031	-0.000340727979017792	0.00035418010938575344	0.48868418653885659	0.0075513105136458068	-0.00043831814383710335	0.0039565759179316807	-0.0063012860707808635	0.47607397786385991	1.4585828691098606	0.036416211694002928	-1.5689714544483076	-0.00095608890001251581	0.0166802473834954	1.3041109974598222	-0.0005904957870805081	-0.036415969150716	-0.00013290958030201717	-0.014363330865445365	0.00848088316299368	0.016690696152322857	-2.5224052535568006E-05	0	0	0	0	0	0	0	0	0	0	0	0.027864169838118024	-1.5584260463375852	0.015052350765841696	-0.50505725924771883	0.96311465389862827
172	528	2.61	1.47	2022_09_22_18_19_03	0.49695318653449816	-0.022100098576810428	0.00032576269222723338	-9.1139841671135412E-05	-0.013834134504093073	0.472390807402012	0.00074132403713492818	-0.0039274214199923651	-0.00056478482631514568	0.00057773909889397436	0.49143786538474732	0.0058921387332721686	-0.00047517422354382909	0.0031356143381278223	-0.0060488037160044191	0.47770647537378524	1.4497423792172459	0.037096156722839453	-1.5678986217139015	-0.0006336841232074317	0.014394786187256764	1.2993990631178929	-0.00018191418598485277	-0.037095533754375284	-0.00021498624018838895	-0.012325802941637525	0.0074353514524034339	0.014395935612105962	1.4694757300763843E-05	0	0	0	0	0	0	0	0	0	0	0	0.027861092106877497	-1.550394929056421	0.013710003741860889	-0.54627422374629864	0.96127057501144164
173	527	2.61	1.47	2022_09_22_18_19_06	0.49448205865088929	-0.02170080530970209	0.00011782504779234729	-0.00022994599040628848	-0.014002237356175312	0.46989663425789285	0.001602818259291957	-0.0040145302208273439	-0.00061522060442251	0.00048647736129361349	0.48871004958745123	0.0048815607789420715	-0.00040772503365802944	0.0031847054019971143	-0.0039459095551596093	0.47605976072323924	1.4594282906235114	0.037048206131777082	-1.5645686670805323	-0.00070691124767416488	0.011911891508517769	1.2238464298018681	-0.0011807451169501991	-0.037045332432531296	-0.00046143531062362134	-0.0091573594231514326	0.0076181315101484948	0.011970268098163026	-2.4593018907553928E-05	0	0	0	0	0	0	0	0	0	0	0	0.028344297154374594	-1.5488417935683738	0.010254678331675636	-0.44587347378882314	0.96274425410314746
174	526	2.61	1.47	2022_09_22_18_19_09	0.49573749274099393	-0.021818831607453473	5.4771433153511195E-05	-0.00027972305741038087	-0.014843693070863053	0.47067511319903416	0.0013680655498469064	-0.0039066171469710666	-0.00050227705662269945	0.00081395165139022912	0.49125299234328129	0.0032701468384302014	-0.00044256223799804529	0.0028600114020090051	-0.0032321569778357693	0.47840672426938186	1.4523427345540232	0.037964776813676257	-1.5654070107328102	-0.00078999432873992615	0.0097965879281378242	1.1628921010032978	-0.00058524084182518042	-0.037962571481824275	-0.0004092004394333471	-0.0067134041929396461	0.00713465760747887	0.0098140532847889109	-9.7488030666333526E-05	0	0	0	0	0	0	0	0	0	0	0	0.029959784801305182	-1.5538839086852596	0.0087059046933890584	-0.42320412528899526	0.96504043223402747
175	525	2.61	1.47	2022_09_22_18_19_13	0.50288440966993886	-0.022749977620855653	0.00022411831819128263	-0.00014415668770246254	-0.014176226809100521	0.47760728315283857	0.0016212326464529162	-0.0041187564237465338	-0.00053067322004684159	0.00050432518917364248	0.4981745934501835	0.0020212873386625833	-0.00040242382747470004	0.0039403246163053672	-0.0010507611805502055	0.48535383207009808	1.423655575400768	0.037686567099898149	-1.5673383878338771	-0.00059417182363011973	0.0089363022861882833	0.96445719251264683	-0.0011647989201488481	-0.037685665841157831	-0.0002606336196951747	-0.0031322839318534803	0.0083693665184640127	0.0090118951988199386	2.2865471101863343E-05	0	0	0	0	0	0	0	0	0	0	0	0.028209575950699051	-1.5520880500143766	0.0081092615919737439	-0.1303021376440128	0.96513994615313936
176	524	2.61	1.47	2022_09_22_18_19_18	0.51373513580963126	-0.023588043499253274	2.0422371689080991E-05	-0.00023376657204183171	-0.015141145638180458	0.48840294119721656	0.0014396231332667528	-0.0037078051122653092	-0.00066765495674533069	0.00029147107913594857	0.50944143731155422	0.0020190667402748648	-0.00055093438487719315	0.0039489950172968483	0.00069258252905874946	0.49478497994722942	1.3810528955166623	0.038677145526869142	-1.5631185678406012	-0.000806015885095359	0.0078970619081429241	0.86985251263237584	-0.0011777827881459502	-0.038672585737067007	-0.000593884261296242	-0.0013275488462866046	0.0077846773113447072	0.0079844072464457117	-2.05203802328417E-05	0	0	0	0	0	0	0	0	0	0	0	0.029501308536618587	-1.5487628972799346	0.0078041543368646618	0.086808131502606564	0.9631129846072588
177	523	2.61	1.47	2022_09_22_18_19_24	0.50805404629914974	-0.022615368370498216	0.00019839379599183256	-0.00019515812371142903	-0.014432937524261925	0.48469007444168766	0.00097309431219119215	-0.0037105442704964088	-0.00065936821168100011	0.00093680695075706714	0.500896988372605	0.00061537721388512582	-0.0004255615069606297	0.0035965034827305266	-0.0014551988966543003	0.48811274572908953	1.4056233127381188	0.037344657448863151	-1.5651533478315172	-0.000657408170992317	0.0077978578114949572	0.92177430198707888	-5.1462819619376115E-05	-0.037342279126450648	-0.00042146128550354	-0.0021006102351965291	0.0075095954010905609	0.0077980276269128523	-1.6005298705555889E-05	0	0	0	0	0	0	0	0	0	0	0	0.028437902197469667	-1.5479697172351075	0.0076364858982295248	-0.19223919865956232	0.96074964717765776
178	522	2.61	1.47	2022_09_22_18_19_27	0.507645414121972	-0.023301018672760028	0.00018460853783927521	0.0001196341463613015	-0.014852892843738485	0.48313186578773032	0.00094864633831916807	-0.0036338916093395165	-0.00062142894274435636	0.00071829805826587078	0.50072914648747768	-0.00035869093979752707	-0.00041726837860522241	0.0035856996530055775	0.00061973140792412264	0.488597927201632	1.4073507011631856	0.038538005811820389	-1.5656020717798846	-0.00033080620535324158	0.0074852718183588268	0.719556344073511	-0.00025270158031088445	-0.038535926297749774	-0.00040034525886971411	0.00098284156500196766	0.0074204660670891386	0.0074895361861338564	-1.150330871201191E-05	0	0	0	0	0	0	0	0	0	0	0	0.0292839976544313	-1.5498890622335233	0.0071681154790525841	0.0855717099174824	0.9624787570409068
179	521	2.61	1.47	2022_09_22_18_19_32	0.52033176266654479	-0.02436400036419889	0.00016444711154054226	-0.0006322198037480224	-0.016253278208715933	0.49579990145511338	0.00068585266441372058	-0.0038530766651630804	-0.00065669812543265194	0.00094046960383776721	0.51420713673637319	-0.001684645554639871	-0.00041941842360023216	0.0042278422543198984	0.001082317757012276	0.500831812421779	1.3564760308713739	0.040001027715265793	-1.5652334065966183	-0.0010541412017562478	0.0085542420435389174	0.6235946462172105	0.00023716575066706097	-0.03999855199070583	-0.00044503586851495688	0.0027201500109333551	0.0081102306291170375	0.0085575291137534749	-8.3408263589162323E-05	0	0	0	0	0	0	0	0	0	0	0	0.031261861364163021	-1.5506052885215604	0.0083873015551298637	0.12530775617899082	0.96252400555977136
180	520	2.61	1.47	2022_09_22_18_19_38	0.52612947817169153	-0.02584460068080259	-8.32403404784883E-05	-0.00048139848574129497	-0.016389470212313312	0.50091257754222	0.00071872474971936147	-0.0037246934858124426	-0.00056979377281280862	0.0006524483206005418	0.52107685357147893	-0.0023939718234522998	-0.00059836342824312323	0.0035281722372888947	0.0020281302470396135	0.50513632419145682	1.3349288236816392	0.041156093775765776	-1.563550052491695	-0.0010836685575442828	0.0083912759111995448	0.51604854035970249	-7.6652587709802019E-05	-0.041151771762631975	-0.00059643581035366663	0.0043048914372490147	0.0072028758930983844	0.00839162600674508	-5.4627009188770683E-06	0	0	0	0	0	0	0	0	0	0	0	0.031169840471782621	-1.553420402841686	0.0077349004643803279	0.26085655753195192	0.96009888278226441
181	519	2.61	1.47	2022_09_22_18_19_43	0.51361499738101324	-0.025016972970570765	0.000136237983163542	-0.00042997487994099871	-0.017016164771757724	0.48830974904881624	0.0010161846941453242	-0.003573834688016211	-0.000875815824023349	0.00043850510349119641	0.50857907105958655	-0.0027301530857821461	-0.000611990937063849	0.003457711548508248	0.0039010963378680232	0.49500631155190067	1.382006908774392	0.041989952841746142	-1.5625704619230232	-0.0010607025599341719	0.0097270405556516386	0.41230196620143061	-0.00060844132855991336	-0.041984270481949408	-0.00069077619427470845	0.0066031804996748546	0.0071423613224203012	0.0097460514477193012	-0.00012238910371536573	0	0	0	0	0	0	0	0	0	0	0	0.033174048484816664	-1.5450841971442897	0.010149430183018688	0.42278883379150434	0.96376919302590347
182	518	2.61	1.47	2022_09_22_18_19_47	0.50582473145585272	-0.025130731907728365	-5.5269402152927662E-06	-0.00053381637736274435	-0.017145713965922169	0.48096919805536437	0.00099069557225575384	-0.0032541230740176967	-0.00077170208305945252	0.00082993210010251289	0.50052841489313415	-0.00334546542670799	-0.00044240187908669963	0.0030263857760119105	0.0034718408078470361	0.48739277577352558	1.4129902034175192	0.042881346647068573	-1.5622617202505149	-0.0010117996110291781	0.00946314841647433	0.37721581322345682	-0.00018487918079410927	-0.042875099886282422	-0.0007319153006764336	0.006895426483137802	0.0064810702486443128	0.0094649542135031867	-0.00013224468535729295	0	0	0	0	0	0	0	0	0	0	0	0.033930867099472621	-1.5483072772751394	0.0091053743877301842	0.42692066781286647	0.96356058821150026
183	517	2.61	1.47	2022_09_22_18_19_50	0.50844281660137569	-0.02586745685206886	-0.00018900763262799457	-0.00030205727713338254	-0.017704673212368096	0.48370228010519661	0.0018148575582080471	-0.0033499599411861846	-0.000778831045058973	0.000818496079727445	0.50302906096717515	-0.0044465193607171258	-0.00048640296960658966	0.0031339907434214244	0.0050534938007209818	0.48948609860186237	1.4029652466730687	0.043961170916458445	-1.5606136239687614	-0.000819356429759794	0.011646328910674969	0.303685007549619	-0.0010306098917240293	-0.043952054789274837	-0.000895225193264219	0.0095634041137861083	0.0066466742700423166	0.011691840481487208	-0.00014628429864434336	0	0	0	0	0	0	0	0	0	0	0	0.034855041309445875	-1.5488154283668087	0.011695321234715136	0.5078413717678083	0.96271612582467547
184	516	2.61	1.47	2022_09_22_18_19_54	0.50078884114521	-0.025983051849423042	-0.00022939714377622281	-0.00016498422717063917	-0.017746232641304361	0.47636946198089741	0.00080348342704263988	-0.0036268991116403197	-0.000674716463686888	0.00071755112993565032	0.49531308106331517	-0.0043562504630679146	-0.00058338299991217446	0.004448469501021817	0.0050581295685923813	0.48290688356325612	1.4327026120490889	0.044797915343196736	-1.5610421792475353	-0.00077494510871136378	0.012771339365475668	0.35905095851169927	-0.0001014998331021449	-0.044789391162088306	-0.00087387552069346694	0.009617532982910737	0.0084029856902634644	0.012771742692532926	-0.00014774237718157688	0	0	0	0	0	0	0	0	0	0	0	0.035462160894098191	-1.5517953464458802	0.01345075813892067	0.42472033031229778	0.96429242005260885
185	515	2.61	1.47	2022_09_22_18_19_59	0.49105706315569125	-0.025916387886535778	-1.4683153739389529E-05	-0.00028325702551769058	-0.018084513599758937	0.466319883991575	0.00069863779452113768	-0.0032943626106523129	-0.00073289152854507658	0.00070954370875513583	0.48638991839332396	-0.006703374277001661	-0.00056925854821752509	0.003121070891271028	0.0054148117659511821	0.47328826028349769	1.4723607778436452	0.046007166236989978	-1.5628294505165705	-0.00091230760417528381	0.014343530759919329	0.24744567443687496	-5.5612903320558784E-06	-0.0460013261080309	-0.00073303578400055322	0.012622598491492802	0.0068122596826101414	0.014343531838034248	-0.00019589796323220737	0	0	0	0	0	0	0	0	0	0	0	0.0368579528054479	-1.5505444494657175	0.012727444661081288	0.523957117600717	0.96381519744771516
186	514	2.61	1.47	2022_09_22_18_20_05	0.47981687307690274	-0.025600534364442228	-0.00029396178136500295	-0.00026485255345740457	-0.017715257676773257	0.45647718248836272	0.0011335252877621215	-0.00306250968275505	-0.0010218933392283666	0.00052938961570850069	0.47426582550152685	-0.0062173284055113149	-0.00052438481136253339	0.0038603186597620329	0.0056000170284378264	0.46198809975869731	1.5193167377413785	0.046322244176044747	-1.556360787756083	-0.00084558672711588113	0.014686869742953615	0.26880031064533916	-0.000665518294877808	-0.046302939815008777	-0.0013371873439373125	0.012615137227103966	0.0075208015256235852	0.014701940601407131	-0.00018661184450155586	0	0	0	0	0	0	0	0	0	0	0	0.036982248494392765	-1.5419860726550476	0.01417548293635758	0.483630128523432	0.9628425461491682
187	513	2.61	1.47	2022_09_22_18_20_08	0.47761546024303414	-0.025436061179314837	-0.00032751070721595175	-0.00035315968674889004	-0.018189007983694418	0.45508118097191413	0.0010001231283716455	-0.0030017441055025323	-0.00075937822817970669	0.00081771694305924	0.47167636081223907	-0.00600940340230875	-0.00029161380947148043	0.002466997810634624	0.0066342385192276121	0.45984602112087641	1.5282358574676285	0.046826594058845407	-1.5590743168919001	-0.000721309900683597	0.014821545498207172	0.2071672348858295	-0.0002183326246172723	-0.046813726183580054	-0.0010977030384795661	0.01356741231693186	0.0059668696967330338	0.014823153513689236	-0.0002616894014887768	0	0	0	0	0	0	0	0	0	0	0	0.038116129710700955	-1.549933795697523	0.014819618184133339	0.60739135593040139	0.96279551103074479
188	512	2.61	1.47	2022_09_22_18_20_11	0.47898491237415469	-0.0270130715002674	-0.00033655117446748455	-0.00019993706898271984	-0.019006123338146327	0.45510883785911327	0.0014307969134574696	-0.0032405255835696888	-0.00084920041939364334	0.000847540413483681	0.47448973397497546	-0.0074643789929099806	-0.00055954644883426431	0.0029031377037425986	0.0066555876811139536	0.46171565486692723	1.5218602371201062	0.04932889006647459	-1.5587952219128436	-0.00084160943003498061	0.016485301403843758	0.20840842992180295	-0.00064684918484964635	-0.049314681412050608	-0.0011838886849216438	0.015073867334348491	0.0066741056301226221	0.016497987036105756	-0.0002462340262792307	0	0	0	0	0	0	0	0	0	0	0	0.039719591740264314	-1.5484709955274236	0.015159563298144703	0.57974064765010158	0.96394613470885748
189	511	2.61	1.47	2022_09_22_18_20_14	0.47042388612288072	-0.026130739171018019	-0.00029316901520723	-0.00045166699948741604	-0.019295744237759448	0.44659437800406165	0.0011437125355295476	-0.0029032645548928565	-0.00086456534779158912	0.00083809291016392581	0.46462573603546609	-0.00633123399927951	-0.00047598345380079487	0.0025941631847151794	0.0067280417619856991	0.45276631985095112	1.5606489484972637	0.049600385320309415	-1.5588674251116816	-0.0010319012006802602	0.015480230439207826	0.20242653413252476	-0.00035967279074088239	-0.049586269849624519	-0.00118324398303323	0.014228812962063308	0.0060974106095617094	0.015484408253703976	-0.00036225671497983693	0	0	0	0	0	0	0	0	0	0	0	0.041058934205571031	-1.5484082946968234	0.015328390538768036	0.60139350231526034	0.962464562721381
190	510	2.61	1.47	2022_09_22_18_20_18	0.46619655324487297	-0.027080509201764739	-0.00029662308005398545	-3.1006597756753561E-05	-0.019299677855791727	0.44258333827917495	0.0014552354607598366	-0.0025651180368398887	-0.00084350470153447365	0.000884167986613739	0.45945913159323504	-0.0076163057142185284	-0.00070904909962935881	0.0027365008918592382	0.0065370281730275587	0.44974980489600558	1.5786558940407793	0.051103514412298032	-1.5593543708693025	-0.000824785058759386	0.016640240635453954	0.1813127932768237	-0.00064948446396258046	-0.05109013422009321	-0.0011693462536023391	0.015558103694584949	0.0059027974583543991	0.016652910810868525	-0.00029507567206818024	0	0	0	0	0	0	0	0	0	0	0	0.0414376766237604	-1.5489574069986924	0.015201077532623938	0.587172933862483	0.9647214286884086
191	509	2.61	1.47	2022_09_22_18_20_23	0.4724061341154342	-0.028547687379547926	-0.00032751811309529122	-0.00062513552309388708	-0.020213745341516581	0.44869172084954745	0.00095420533673272587	-0.0031389017860883584	-0.0010935239485651981	0.0012736284599654114	0.46646271660713884	-0.007693909247978639	-0.000647586337851051	0.004223498027877106	0.0084593773619687541	0.45601245363914883	1.550756313384948	0.053014580805493414	-1.5571189562663028	-0.0013693241159513426	0.01929111915233872	0.21712710711534841	0.00032726980585341117	-0.052994747117784194	-0.0014500192772148124	0.017500596025123247	0.0081164288277031128	0.019293894984568384	-0.00030148306999191565	0	0	0	0	0	0	0	0	0	0	0	0.042851481002488451	-1.5437736491267764	0.020014779251595494	0.55386716839432293	0.96529748601384691
192	508	2.61	1.47	2022_09_22_18_20_27	0.47482853884503373	-0.028777491444729089	-0.00053955004777344229	-0.00027353305046556831	-0.020465244031446624	0.45110544675628028	0.0013872484718755549	-0.0028700025854968623	-0.0010692596176586982	0.00070582232473656093	0.4686945184236414	-0.0082804065873018622	-0.00067464317057901364	0.003459238892403071	0.0091465246799818	0.45709426058149705	1.5419427533226171	0.053265785984163247	-1.5553544629081311	-0.0010258301158959375	0.020052797868321572	0.17663587627601082	-0.000761882955087925	-0.053240385426246213	-0.0016447845376921777	0.018814453586402876	0.0069376536806656838	0.020067266081482443	-0.00031713956441501551	0	0	0	0	0	0	0	0	0	0	0	0.043159069928022889	-1.5446962654456016	0.020594415582608716	0.60461045408095881	0.9626511955101239
193	507	2.61	1.47	2022_09_22_18_20_30	0.47827357450450647	-0.029524519184601621	-0.00030423696384355905	-0.00063968000379796954	-0.02101737898094521	0.45532106342972517	0.00076456759843478541	-0.0028543642036492714	-0.0010673098450387983	0.00088095472844738833	0.47238722137398048	-0.00832464251739683	-0.00063664141078302182	0.0028319042305098132	0.0075098790849659775	0.46015868161203077	1.5264994650938037	0.054215423855436332	-1.5579218387922993	-0.0013838046864014224	0.018069690191956284	0.17498887429544557	9.9024967911011288E-05	-0.054197452170696006	-0.0013958373937296373	0.016974311762729934	0.0061956794473995592	0.018069961526731342	-0.00033655129876364174	0	0	0	0	0	0	0	0	0	0	0	0.044000887467974183	-1.5454269933913505	0.016781358528835763	0.6050970651188714	0.96212441193046716
194	506	2.61	1.47	2022_09_22_18_20_36	0.48525925951872445	-0.030532219570328371	-0.00042231367325768984	-0.000503387736046745	-0.022107258359376082	0.46137647120665654	0.00040956733456713268	-0.0027801052118011254	-0.001094944267932335	0.0011095853417226942	0.4791815634064015	-0.0085571207535460724	-0.000726954970926525	0.00300221691025376	0.0090403315999485652	0.46579866055924218	1.499465193796107	0.055694700599587858	-1.5570295132836032	-0.0013091442330863869	0.019626410488946852	0.16109941151969062	0.00071847233281596289	-0.055673590839803958	-0.0015332833657968642	0.018616463819268788	0.00621476174495042	0.01963955679677281	-0.00040291666481935253	0	0	0	0	0	0	0	0	0	0	0	0.045613467258511925	-1.5460521854867884	0.019630335149391685	0.62508193772849252	0.95989649125133
195	505	2.61	1.47	2022_09_22_18_20_39	0.48233405558249121	-0.031314942010596043	-0.00058513299860375235	-0.00044396544251585805	-0.022536421339049043	0.45795896267344577	0.0011802082983468625	-0.0031530272990515315	-0.0010487503426819633	0.0012494292071743684	0.47637111466423643	-0.0088282158624480057	-0.0006483257253228524	0.0028192133318218184	0.0078062673534180929	0.4643496809566709	1.5108136364727995	0.057366078096566728	-1.5565599238922749	-0.0011917241553899337	0.018812856926332611	0.1748967703826308	5.199963331997833E-05	-0.05734282630849754	-0.0016331525142728059	0.017673615915919313	0.0064472386482295283	0.018812928790927962	-0.00040220861591797372	0	0	0	0	0	0	0	0	0	0	0	0.04677424307454827	-1.5475452023597891	0.01720746298105209	0.6121126702087909	0.96271386103122769
196	504	2.61	1.47	2022_09_22_18_20_45	0.48229682135992569	-0.0309807188706764	-0.00069803290483015819	-0.00054279762744486411	-0.022980436842397617	0.45863592068390679	0.0010434330188068821	-0.0027206585380867105	-0.001115937038510797	0.00091142180918030223	0.47614029999901047	-0.0088874011136516624	-0.00085760357193852494	0.0028773951163625936	0.0076240361113319331	0.46407944843956506	1.5106634170011077	0.057449971464604038	-1.5548092852734605	-0.0014993253932243556	0.018563868061348108	0.16566302125124277	-0.0001571395792057329	-0.057420607207450867	-0.0018365971826886929	0.017554213009358791	0.006038774960304358	0.018564533127619808	-0.0005073174956883238	0	0	0	0	0	0	0	0	0	0	0	0.047704058975402586	-1.5465352320166648	0.016896123202070405	0.60495678884607018	0.96222788101942414
197	503	2.61	1.47	2022_09_22_18_20_48	0.48639981249942238	-0.032106360058917274	-0.00054709702397607045	-0.00035223220153290946	-0.024053611151313093	0.46203246241634921	0.0011694753626968059	-0.0028212018238104623	-0.0014560576291935735	0.00081342346157327566	0.48038497240534911	-0.00921693566580644	-0.00067536277567739232	0.0029931067700230685	0.0093529406878632773	0.46870245446641035	1.493414231380553	0.059326512818181576	-1.5538370978875251	-0.0010883351654931116	0.02052307273718551	0.15392508773505936	-0.00041439946658597762	-0.059292389647035385	-0.0020118780057433493	0.019558225442590688	0.0062187082350441108	0.020527256063432198	-0.00057249388453356389	0	0	0	0	0	0	0	0	0	0	0	0.04954286703818505	-1.5405662914775806	0.020189549007808495	0.63053865339131832	0.963615615018287
198	502	2.61	1.47	2022_09_22_18_20_53	0.48881334783395408	-0.032835041181776464	-0.00070533219036905139	-0.0003936458466706112	-0.024565215220507079	0.46520138784932641	0.00073021198064431936	-0.0030827704518515161	-0.0014818893808234543	0.0010738518224479461	0.48309884669528008	-0.0093037784597068667	-0.00075348850074298242	0.0026762168279012288	0.0079368082436150345	0.47012285057299813	1.4832773814142031	0.060289551416476538	-1.5525475985617308	-0.0012314629430288247	0.019091291475831974	0.16346222495496265	0.00032862138631945296	-0.060249401093262572	-0.0021999267949498868	0.018080111261259437	0.0061308227013716771	0.019094119572023244	-0.00059321888692128149	0	0	0	0	0	0	0	0	0	0	0	0.050346153618166863	-1.5406704818595556	0.017135092320386944	0.62278914672523034	0.96176352928213216
199	501	2.61	1.47	2022_09_22_18_20_57	0.48626727426952543	-0.032527131308800319	-0.00071638047717288928	-0.00052124435789239446	-0.024396216353602843	0.4631218839283297	0.0012636043305180185	-0.0027787220876309923	-0.0014099073178439454	0.0011784516689280764	0.47990924275259922	-0.0097937942918765748	-0.000840082844801847	0.002427432288131266	0.0096771091627286046	0.46775915839557014	1.4939058449382656	0.0600758563482066	-1.5530886812260669	-0.0014560936930921972	0.021275805831683432	0.13210746562458828	-0.00012585371172730707	-0.060038185429294913	-0.0021271592154691078	0.0205374889930256	0.00555620910773228	0.021276178062430533	-0.00060052974643128585	0	0	0	0	0	0	0	0	0	0	0	0.050254097698290381	-1.5419324083936432	0.020517351977617782	0.662512341085183	0.9619383889204588
200	500	2.61	1.47	2022_09_22_18_21_00	0.48747000025634518	-0.033892888404332244	-0.00063436925587098409	-0.00022304625696452352	-0.024843527851644329	0.46339044014900205	0.001205735620980166	-0.0032005929965582213	-0.0015400140032799717	0.0011797326993064732	0.48169040115001316	-0.0097962413700684974	-0.00070813795354047018	0.0028228043147796472	0.0087648519829336934	0.46874554334005736	1.489592516365658	0.061898371008318485	-1.5532487921645362	-0.0010097635180917907	0.020549801896834322	0.15898179507768245	-6.84641262089095E-05	-0.061860255926540805	-0.0021718817155443335	0.019519723263831494	0.0064245436960589705	0.020549915944735955	-0.0005441274327997182	0	0	0	0	0	0	0	0	0	0	0	0.051062042141311277	-1.5398416651626776	0.018889767490235	0.62961312780480116	0.96158849384281864
201	499	2.61	1.47	2022_09_22_18_21_05	0.48906156468450562	-0.0336322275671915	-0.00063617219792971966	-0.00052178390596066234	-0.025353407966196673	0.46570209899888515	0.0011063131053224984	-0.0027859219689657885	-0.001458216544179228	0.0014300901835769167	0.4818554659000247	-0.0093331736895366415	-0.00083232540410161293	0.0027086448544638027	0.0076238671022584061	0.46915719992789662	1.4849095704923068	0.061902704228966925	-1.55398133298409	-0.0014370477484909364	0.018756196653750831	0.15844737098810249	0.00031014955749310747	-0.06186770228952039	-0.0020813947905750836	0.01782228155075519	0.0058447577571517024	0.018758760770962109	-0.00065579589406396992	0	0	0	0	0	0	0	0	0	0	0	0.051926608587324813	-1.5420701732605049	0.016543401916668039	0.61471056846021632	0.959300901575757
202	498	2.61	1.47	2022_09_22_18_21_09	0.48937462360422584	-0.034415762739816128	-0.00093603381832437285	-0.00047474431917040542	-0.025819692492707238	0.46525678974370355	0.0011109204600391243	-0.0031246440702555828	-0.0015673694889972642	0.0010074739054833166	0.48274593100876462	-0.0090938136863711657	-0.00056151104581448068	0.0028796197906067558	0.0093919961799512688	0.46945158969237039	1.4838761430759297	0.063240319196091146	-1.5509758991957214	-0.0011121734909798444	0.020434900847940529	0.15934192830704994	-0.00014574200388171822	-0.06319063786575474	-0.0025062438314212739	0.019405975196208614	0.0064026009831393239	0.020435420558355434	-0.000657789523782186	0	0	0	0	0	0	0	0	0	0	0	0.052857709875795467	-1.5404813168680112	0.02007364627589096	0.63664612665658848	0.95928878828018693
203	497	2.61	1.47	2022_09_22_18_21_12	0.48865161847464267	-0.034975150296074654	-0.00080406300522516041	-0.00061027802378972379	-0.026525542579084609	0.46458984836480538	0.00091933396937098869	-0.003028105371039615	-0.0015495207523756904	0.00063519927842466172	0.4823062785613304	-0.0093509839789403387	-0.00068155661312500827	0.0029551326769253353	0.0080310628993371467	0.4690606865074371	1.4863181773097305	0.064660203284212237	-1.5524457912759202	-0.0013758090749502985	0.019351841305351263	0.16835626250494973	-0.00033325432293173165	-0.064616660539858151	-0.0023725660016928034	0.018265156066277412	0.0063935776981302716	0.019354710546821721	-0.00073218039762477146	0	0	0	0	0	0	0	0	0	0	0	0.054375677001347288	-1.5416213948598327	0.017512473443089895	0.60910472673836835	0.95990818156223467
204	496	2.61	1.47	2022_09_22_18_21_16	0.487959959665901	-0.035625147534641022	-0.00084958999920165586	-0.00068159869204222154	-0.026707849870771145	0.4639339624545406	0.0014149184640321465	-0.0032310657087261645	-0.0016786090592665745	0.0011965099633920642	0.48111244326921859	-0.0087675038932071066	-0.000768827904510073	0.0031113098814049295	0.0081007765516474661	0.46956580489965666	1.4885015555122567	0.0656333667394092	-1.5515894671550019	-0.0015456455466697429	0.018981860960799075	0.18231536168079318	-0.00027153529278569938	-0.065584947942003244	-0.0025206017127879193	0.017733908202289487	0.00676901362148708	0.018983803016001197	-0.0007067037201050273	0	0	0	0	0	0	0	0	0	0	0	0.054841689956101551	-1.5394122206297134	0.017783672914404022	0.60204644080509273	0.96230396695081588
205	495	2.61	1.47	2022_09_22_18_21_21	0.48807107288078022	-0.035511075774557276	-0.000868946975432915	-0.00072382524465231727	-0.026767476136816151	0.46447364605337466	0.0012278437945336777	-0.003091026331844196	-0.0015996824048479725	0.0011282899418196414	0.480782887462297	-0.0077327713037681923	-0.00082279450537979309	0.0047134330604081684	0.0081124534729520373	0.46788476037888521	1.4899438327049255	0.065527282343827639	-1.5519602095088796	-0.0015948979633283874	0.018664500242188017	0.23192937051277154	-0.00013003387368830648	-0.065480789773026765	-0.0024679752973599876	0.016692273828101706	0.0083505427211832978	0.018664953203770505	-0.00073134902034599849	0	0	0	0	0	0	0	0	0	0	0	0.054941247837183148	-1.5409507403730653	0.019223312169267714	0.52222779256014062	0.95864062915520121
206	494	2.61	1.47	2022_09_22_18_21_24	0.49258154741042004	-0.036196362889117595	-0.0011657055899870217	-0.00039940515992900448	-0.027222076796894975	0.4686015255915677	0.0013818800974337673	-0.0027371168486652617	-0.0016807537930729551	0.0013139332749860474	0.4852691851105625	-0.0090856152262445734	-0.0006524404205123887	0.0030367711125289317	0.0079529888383210179	0.47295190687006072	1.4709267256535399	0.0661435860704694	-1.5494501440881132	-0.0011057328885561292	0.018790619491489073	0.16537179419756012	-9.67049946338967E-05	-0.066083317316463344	-0.0028229684222836051	0.017772189099041449	0.00610218612481145	0.018790868333579378	-0.000732991881299373	0	0	0	0	0	0	0	0	0	0	0	0.055369338117004487	-1.5399643124598514	0.017282517898762822	0.60302113351720354	0.96014946023951675
207	493	2.61	1.47	2022_09_22_18_21_28	0.49152267389556115	-0.0369755772979984	-0.0011557170072730735	-0.00050256169416072283	-0.027588116846748112	0.46694794684593571	0.0015087274185480084	-0.0028000994593774834	-0.0015980265394153503	0.0010638299093589194	0.48507581457433968	-0.0082431700314548068	-0.00098215568779268366	0.00310296358541088	0.0084452175550282019	0.47148447781942676	1.4756156880866229	0.067528102949419661	-1.5505530058296595	-0.0015592803168357869	0.018523934482450446	0.17212570148598375	-0.00049594040585856035	-0.0674727655503513	-0.0027332392750630094	0.017437104902718992	0.0062516814795453247	0.018530572187503543	-0.0007225593045585856	0	0	0	0	0	0	0	0	0	0	0	0.056221944505705494	-1.5418664276941005	0.01830480435505644	0.60934268522614954	0.95923240749542282
208	492	2.61	1.47	2022_09_22_18_21_33	0.49081289747439677	-0.037539211681577311	-0.00098628517627673967	-0.000616287979632693	-0.028076246105002749	0.46568905379409831	0.0013297360282570545	-0.0028872290841240791	-0.0017569712864061507	0.0011051865064514355	0.48392933835498947	-0.0080031150814967138	-0.00095783137777493506	0.0033847839890987276	0.0063669281367027845	0.47132866179249905	1.479157734033385	0.0687715166583559	-1.550926043808265	-0.0016495757074652807	0.016445485609496768	0.20861184100688468	-0.00026931263655645453	-0.068717217944305076	-0.0027322996697653258	0.015034750617221614	0.0066641031512214479	0.0164476906047133	-0.00075556570294537523	0	0	0	0	0	0	0	0	0	0	0	0.0573154595321264	-1.5395477906610195	0.014691390051155084	0.54108707340905959	0.960302111492671
209	491	2.61	1.47	2022_09_22_18_21_39	0.4888095135814573	-0.03697421522929626	-0.000991023424033675	-0.00065507887340352552	-0.028258757105779787	0.46440369749947369	0.0012714773104394344	-0.0035725615714875657	-0.0016836249784564843	0.0012860988589066932	0.48087105345646147	-0.0075992350530963435	-0.00081012831009986139	0.0034833752439341983	0.0088463929771149981	0.46950477527699486	1.4876457558421419	0.06860289020382665	-1.5513440727422221	-0.0015607579272899025	0.018862501575101241	0.20535186558729834	-2.8447498491267166E-05	-0.068550979430825165	-0.0026682884763233002	0.017293897489574113	0.0075309411955478064	0.018862523026649092	-0.00085669416869065906	0	0	0	0	0	0	0	0	0	0	0	0.057913903335219286	-1.5410420613247937	0.019450318689347289	0.59783944736531369	0.96050662319761615
210	490	2.61	1.47	2022_09_22_18_21_42	0.48213073207968804	-0.03707726874085783	-0.0010342850908682158	-0.0005305178117498403	-0.028214210539933171	0.45742059428639265	0.0011672910815585383	-0.0030757400771797279	-0.0016121790735637357	0.0014432682779649585	0.47448660598816478	-0.0077006233063404731	-0.00078246367637329587	0.0031551654566501731	0.0077330837062333556	0.46375688822232136	1.5150318760836763	0.069666086194177815	-1.5515892934627544	-0.0014139205579848967	0.017766246216641877	0.19443641356001651	0.00026215436627591076	-0.069614691464907785	-0.0026754995534121065	0.016439765158011203	0.0067359948173809237	0.017768180254097474	-0.000855019892542268	0	0	0	0	0	0	0	0	0	0	0	0.058615291713711611	-1.5422570224282981	0.017323071104906784	0.59170250882645492	0.96189032842169087
211	489	2.61	1.47	2022_09_22_18_21_46	0.4834320895845457	-0.036918517664442964	-0.0011853883988207014	-0.00027200598164535677	-0.0282950069147513	0.45924295389174546	0.0016833026320900836	-0.0027843386984836489	-0.0018736419565000748	0.0014546701661369045	0.47498176470220288	-0.0076688252940454969	-0.00089048769410731581	0.003109984092021712	0.0075492190542590853	0.46415561182274695	1.510734685288901	0.069367641818037992	-1.5485624339818889	-0.0012397411400802574	0.017388858363432163	0.18653643702848938	-0.0002823356629684374	-0.06929906988749053	-0.0030836089447781488	0.016192709173254639	0.0063378675289011647	0.017391150295770791	-0.00089095092611633775	0	0	0	0	0	0	0	0	0	0	0	0.05865761538933055	-1.5377355361511231	0.016889080490046435	0.590010713919142	0.96012577944843369
212	488	2.61	1.47	2022_09_22_18_21_49	0.48252425038551883	-0.037521846698966466	-0.0010726792380128033	-0.00057229002870225415	-0.028532536774435974	0.45822531273546757	0.0012695727297623921	-0.002425052971878765	-0.0018802574547200912	0.0011530842037737622	0.47463808393673185	-0.0068562882752969305	-0.00098446118123585234	0.0043033191346307917	0.0065138881719860745	0.46296309077388414	1.5145238941321184	0.070402882079628276	-1.5494818328381819	-0.001607224484356001	0.015999769577535412	0.23598391959562545	-0.0001547590994501523	-0.070338922630072118	-0.0030002947119862912	0.014250600450613144	0.0072741331669974353	0.016000518020148295	-0.00087813624396955036	0	0	0	0	0	0	0	0	0	0	0	0.059260074307802488	-1.5378945420927164	0.016179503766050585	0.49348967434023483	0.959460774052276
213	487	2.61	1.47	2022_09_22_18_21_52	0.48240522831987259	-0.037328562584067318	-0.0010887010940175935	-0.000678025000196969	-0.028843827573783613	0.45832319057461629	0.0011361612798391004	-0.0032042559932789166	-0.0016677179382567702	0.000928451500113853	0.47445267830030829	-0.0063894470379579774	-0.0010938721850117369	0.0031803535273497879	0.007592899884026779	0.46183387514216651	1.5159615754715636	0.070524863438575669	-1.550890839558664	-0.001905189856541725	0.016447985861175851	0.21676922853978206	-0.00026309823539708065	-0.070468982908925434	-0.0028069219460686223	0.014926300167687444	0.0069095442826234534	0.016450089956316645	-0.00095987620829627131	0	0	0	0	0	0	0	0	0	0	0	0.059891556820421209	-1.541919035006412	0.017064611685398249	0.58706937104383294	0.95735669522208067
214	486	2.61	1.47	2022_09_22_18_21_55	0.48507664714488424	-0.038213709101871961	-0.0011483367916032365	-0.00047351613503291719	-0.029044660346572115	0.46061501793287846	0.0014217152076094208	-0.0030058712813469876	-0.0017249652282367921	0.0014536717149687126	0.47754402844520921	-0.0057128386979901262	-0.00092954004489880534	0.0035287391179244228	0.0055606890296039007	0.46437132097761458	1.5048086360421005	0.071309029970437407	-1.5505745876621846	-0.0014909234052494901	0.013873476187060019	0.2658404324644083	1.3651568629335833E-06	-0.071250718722822071	-0.0028831990576498566	0.011958327688520839	0.0070336150311825617	0.013873476254226072	-0.00089550402783262659	0	0	0	0	0	0	0	0	0	0	0	0.059981939671250643	-1.5411361173246616	0.013576901805410059	0.50266645570866231	0.95731535152405445
215	485	2.61	1.47	2022_09_22_18_22_01	0.48141488208214539	-0.037363687036150055	-0.00097910010531498774	-0.00064909923015920277	-0.029060879794074831	0.45850348819587849	0.0011863044376579175	-0.0032435232188680633	-0.0016294519826113736	0.0010113527494984914	0.47403992992249483	-0.0059462800042150024	-0.0010265987028510494	0.0042669591910203912	0.0054867282612527258	0.460418014936244	1.5188144645507298	0.0708465453100296	-1.5520757675274128	-0.0017753829003318655	0.014693314645155537	0.2939823173378126	-0.00021623325741000989	-0.070796893443835954	-0.0026519541979857153	0.012225886227393731	0.0081499203196329778	0.014694905650706041	-0.0010132090774490749	0	0	0	0	0	0	0	0	0	0	0	0.060460378256743941	-1.5427905057587052	0.014437901553250502	0.45490475027043187	0.95638508918733711
216	484	2.61	1.47	2022_09_22_18_22_04	0.48438468014475422	-0.038446174655266944	-0.0010037581481785957	-0.00064668465153642314	-0.029433043984039054	0.45988932574639163	0.0012820177856330444	-0.0031739573103812032	-0.001868405786133295	0.0012552462920053305	0.47719998336388142	-0.0060869048934284629	-0.0010832435049976626	0.0042236740643454909	0.0051071942775810109	0.46488491790798142	1.5061691648267	0.072077143720629455	-1.5506942499131375	-0.0018190309265329863	0.01430013093752895	0.29565261478772681	-6.5484946765933649E-05	-0.072018899756773558	-0.0028970199771620572	0.011872165940885564	0.0079715381641531011	0.014300280875169045	-0.00095325626783239448	0	0	0	0	0	0	0	0	0	0	0	0.060886086301421845	-1.5390989234163537	0.01368216699010596	0.43990228978769669	0.959743230873971
217	483	2.61	1.47	2022_09_22_18_22_08	0.4800676808023856	-0.038206475977008596	-0.0011381493119109148	-0.00067155377213578941	-0.028798060155466657	0.45616333695703559	0.0013440529046733129	-0.0030477349656409308	-0.0017483396314228778	0.0012432252537019643	0.47124190947025935	-0.0064505009601807774	-0.00087780948863595235	0.0040459327374798961	0.0047024154067904049	0.46154080355289673	1.5245792574722312	0.071759085177096366	-1.5503005978768116	-0.0016469738303308088	0.014218250822633071	0.28656275298026	-0.00013438708529767748	-0.071698805236885169	-0.0029406858140542782	0.01194631997233532	0.0077099997129629165	0.014218885903754936	-0.00086781543433353612	0	0	0	0	0	0	0	0	0	0	0	0.060097947919215092	-1.5404783751275943	0.012921946591694525	0.43014927012197529	0.96140778063100807
218	482	2.61	1.47	2022_09_22_18_22_11	0.470151217199067	-0.037635083194019328	-0.00112743363836259	-0.00045606235686710783	-0.027908556758853478	0.44644548062958583	0.0015405199018084287	-0.0033041657592512066	-0.0015655991265340803	0.0013014348398934954	0.46055070393849884	-0.0048934056959784571	-0.00082077454330200964	0.0033808022456713206	0.0038371845289167689	0.45213217904149727	1.5675711179509824	0.071693285504010149	-1.5513528340046758	-0.0014221586650638675	0.01209439183427008	0.33000217738897447	-0.000292338829757374	-0.071639085125825411	-0.0027872331610849085	0.0095544433017899291	0.0074153170555101931	0.01209792444315316	-0.00077913849583192442	0	0	0	0	0	0	0	0	0	0	0	0.0594541379654029	-1.5427769641375715	0.010877520451842265	0.42427128950982929	0.9616739519150489
219	481	2.61	1.47	2022_09_22_18_22_14	0.48182548947603815	-0.03857687290065414	-0.0010296300990754511	-0.00074255054224612964	-0.029708280929359322	0.45775357113846527	0.0011641843970520943	-0.0031947198114553278	-0.0016921704334124437	0.0013302575274005892	0.4736484278152322	-0.005296516684668965	-0.00091368345419028888	0.0034054974038837957	0.0046478653168376752	0.46251169215183885	1.5175170951201582	0.072866523414980761	-1.5518675163318947	-0.0017795979032978492	0.012800664040200104	0.29659290466603055	0.00014267610699426393	-0.072814313519942553	-0.0027578943426915421	0.01061384986474527	0.0071556404967493183	0.012801459148924355	-0.0010049913482430056	0	0	0	0	0	0	0	0	0	0	0	0.061757701056241704	-1.5423472897932118	0.011958582195135719	0.46922927893021105	0.95991536822760848
220	480	2.61	1.47	2022_09_22_18_22_20	0.48881072218499633	-0.039556633095273269	-0.0010420662446997593	-0.00047698101782354572	-0.030189169648500058	0.46502008347471618	0.001575901319478188	-0.0034893152234818205	-0.0018513917212533038	0.0013956012215589275	0.48103343942805504	-0.0039800310710179712	-0.0010082013914440883	0.0035347069072351966	0.0061337403218491215	0.4677354263395232	1.4891238055645242	0.073318023005130739	-1.5511964859788348	-0.0015826697432448759	0.013024295264695012	0.30677771143306187	-0.00024536469297017373	-0.073261699429560775	-0.0028733071665895419	0.01064874267673379	0.0074991030494763423	0.013026606272337907	-0.000979243796841818	0	0	0	0	0	0	0	0	0	0	0	0.061876478055809689	-1.5401715036155346	0.014482764770652943	0.52400306416648346	0.95688454673975643
221	479	2.61	1.47	2022_09_22_18_22_25	0.48151141558037713	-0.038350243420578467	-0.0010903150833740354	-0.00060130789253062626	-0.030575391131520083	0.45780513251683969	0.0012824300607181588	-0.0030133083008138631	-0.00203527604646957	0.001497220725693444	0.47391937652851979	-0.0041870767159554647	-0.00094762564428467553	0.003362262923957568	0.0051840924762448963	0.46133070718647212	1.5188509030932327	0.073588323239099529	-1.5492567952330096	-0.0016539332863617145	0.012166031644878193	0.30220294999758851	0.00017824672212827554	-0.073520050984305335	-0.0031691355930821147	0.010010695702573506	0.0069136312842567717	0.012167337337237226	-0.0012179906882905647	0	0	0	0	0	0	0	0	0	0	0	0.06363931399830032	-1.5375624444224276	0.012832440272369808	0.49771242700802565	0.95808882668008877
222	478	2.61	1.47	2022_09_22_18_22_31	0.4782694028048099	-0.038519574479508052	-0.0011348715278544632	-0.00045945775178712065	-0.030201301283980814	0.45414944918490868	0.00095328859963375112	-0.0037645040919156367	-0.0018709374019793357	0.001238802020452933	0.47026783046851889	-0.0044545449481442892	-0.00084134639339397883	0.0038227780223354909	0.0039445409354644419	0.457165134733066	1.5346546219705468	0.073911436448173093	-1.5498875677298025	-0.0014251094465875837	0.012283554049293584	0.3714335090004095	0.00026833992884732331	-0.073846821222396247	-0.0030898920984037048	0.0090472346940734388	0.0083086247040211562	0.012286484704720492	-0.0011291434405225861	0	0	0	0	0	0	0	0	0	0	0	0.063268101347997555	-1.5398614088616818	0.011485156050964439	0.40053659558098259	0.95587368134365713
223	477	2.61	1.47	2022_09_22_18_22_36	0.48026730639497206	-0.038784497504820853	-0.0012657800516373877	-0.00065925338715898591	-0.030114224948690479	0.45657938274791848	0.0019252267029786156	-0.0037353546825961057	-0.001858492783307502	0.0014273248913164913	0.47282251026407551	-0.0032832272525730216	-0.00091189705335364643	0.0036601411299227379	0.0025965457704831925	0.45896301420542107	1.5252433734831767	0.073751234741479585	-1.5494307453684895	-0.0017151904678634955	0.010230337571744875	0.45388341153503203	-0.00057283670681709158	-0.07368391186887574	-0.0031505170357542561	0.00629684765290939	0.008062847912983619	0.010246362707055215	-0.0010782130807524377	0	0	0	0	0	0	0	0	0	0	0	0.0628223455605598	-1.5399780229107356	0.00934399311206713	0.30850721971848238	0.95564076108060059
224	476	2.61	1.47	2022_09_22_18_22_40	0.4834766025816446	-0.0393480505140787	-0.0012329740567617066	-0.00072297613156840977	-0.029842680263510859	0.459856407173165	0.0013760423331616869	-0.003756103647506889	-0.0018537161568610901	0.001496581046687738	0.47518356316187571	-0.0029229220853636715	-0.001028528809116185	0.0035009885826466879	0.0024996728706140922	0.46225283556315261	1.5122565992058541	0.073553554462560219	-1.5496153077911294	-0.001903798917501378	0.0097475969298454	0.4684478631170324	8.9328118537529465E-05	-0.07348756685049479	-0.0031149466240806565	0.0057734242722748417	0.0078538664413802684	0.0097480062279161946	-0.00095067640778978	0	0	0	0	0	0	0	0	0	0	0	0.061844146433114276	-1.53977804192489	0.00889759089770782	0.31002701615382811	0.9561017701680653
225	475	2.61	1.47	2022_09_22_18_22_43	0.47763562991090053	-0.039151247161673827	-0.0012103632512254271	-0.00075750154382979386	-0.029650239502755155	0.453110822751995	0.0015164766250593488	-0.0039296398158226008	-0.001791130927956057	0.0013493323972608188	0.470273321944537	-0.0026825448397476003	-0.001154503955320339	0.0034485287234521551	0.0020110012863587346	0.45684451478380461	1.5368447428306609	0.074129792744514464	-1.5501598671503889	-0.002109963562053653	0.0095360605942742017	0.50629253803526619	-0.00021938351992036682	-0.074066663365734642	-0.0030586843922854497	0.0050509635172180621	0.00808852392006115	0.0095385837935451339	-0.00094342346807452259	0	0	0	0	0	0	0	0	0	0	0	0.062190272829991795	-1.5406286623622396	0.00835794362750098	0.26396793357688253	0.95647076175834211
226	474	2.61	1.47	2022_09_22_18_22_48	0.47484370757777206	-0.038709527566286837	-0.00095856264210412707	-0.00065181819278125133	-0.02983189652517744	0.45167120904864255	0.0013826982043126635	-0.00357595259281311	-0.0019892582065966433	0.00087227354716203553	0.46707142024100939	-0.002684110635469153	-0.0010827292812033052	0.0042869679770051452	0.0021020985431356629	0.45408795063700375	1.547811068505121	0.074184442713112489	-1.5502773500238283	-0.0018813381706308105	0.010097418492266157	0.51569715033406571	-0.00060832678687618939	-0.074121983963898644	-0.0030435232725610989	0.00518626650326803	0.0086637463008238276	0.010115726453774324	-0.0010567021008413054	0	0	0	0	0	0	0	0	0	0	0	0.062964185052025987	-1.537504483978138	0.010055121690902698	0.22794740112204345	0.95628928717062378
227	473	2.61	1.47	2022_09_22_18_22_52	0.47818212256964249	-0.039200869273571616	-0.0011362770013213855	-0.00070432366716319586	-0.029527061481533265	0.45491382068805714	0.0016670607499125628	-0.0038402514279557843	-0.0020335280250871816	0.0014454627958389228	0.46996731935720254	-0.0020926394326080894	-0.00094569331905586924	0.004480151999981757	0.0026033561510237302	0.4560866052647618	1.5354128654614541	0.0738658592173702	-1.5489637058303822	-0.0017875032456246222	0.010430210523746229	0.53230543812624787	-0.00029389650263535465	-0.07379545211120131	-0.0032243457667793982	0.0050570310009666573	0.0091222655642624623	0.01043435032591526	-0.00092499548122170643	0	0	0	0	0	0	0	0	0	0	0	0.061894834126027462	-1.5364156267834288	0.010836088498935104	0.26319823315806384	0.95379267383283928
228	472	2.61	1.47	2022_09_22_18_22_55	0.48088714828858425	-0.039688265111221255	-0.00097841242039135878	-0.00067142656985242678	-0.030698428114777288	0.45638066018302365	0.0014773908372219132	-0.0035580790579455403	-0.0018857279297469804	0.0010978750877045005	0.47383322333784478	-0.002157986797828906	-0.0010861307953007936	0.0036392136340345663	0.0024249731943882646	0.46035994095092775	1.5223483613689388	0.075306356227176588	-1.5515320100675623	-0.0019022196580327979	0.0092374066577367679	0.50608017698105079	-0.00046069683799830792	-0.075250468670285939	-0.0029007332033010717	0.0048961028829895724	0.0078331257055903776	0.0092488876810642058	-0.0010941057075808396	0	0	0	0	0	0	0	0	0	0	0	0.063957399308115948	-1.5401211168453026	0.00909390489203132	0.29389007090561842	0.95731387829616532
229	471	2.61	1.47	2022_09_22_18_23_00	0.47807890750935433	-0.039392082107291129	-0.0010827660087647138	-0.00067154419781764306	-0.030144235869300016	0.45380339758313831	0.0013454637011002283	-0.0033515506255004236	-0.0019226582014730115	0.0011154755730295165	0.47064393486633016	-0.0018728604193667768	-0.0010263552109042431	0.0032990157797971233	0.00066785599795375194	0.45689482742882614	1.5352370228691488	0.074832137985215555	-1.5502410645942224	-0.00185844128845164	0.0077835134029167483	0.606178663199334	-0.00029418996314325226	-0.0747689109199375	-0.0030755219532288235	0.0027305566763450085	0.007288836747427696	0.0077890711017295821	-0.0010223807516580702	0	0	0	0	0	0	0	0	0	0	0	0.063180969935918679	-1.5389484912303424	0.0070405484728027472	0.099870776744720835	0.955689155602177
230	470	2.61	1.47	2022_09_22_18_23_04	0.47646750348551764	-0.0390254813398204	-0.001042216569240913	-0.00050536012258029677	-0.030331891333884569	0.4526875658036702	0.001445122890268201	-0.0038681364409882246	-0.001906225417982201	0.0014110282479475479	0.4684787778345022	-0.00068872544913635056	-0.0010532858457410459	0.003812282274010047	0.0010671492716415427	0.45478781420591441	1.5427729982156659	0.074855928686451967	-1.5506776856567244	-0.0017171682863393982	0.0086546282081917322	0.67535432415108154	-8.836194715421109E-05	-0.074795339532139279	-0.0030111864411202114	0.0018894367796624208	0.008445863962774143	0.0086550792749536913	-0.00111475356103826	0	0	0	0	0	0	0	0	0	0	0	0.0637855278879687	-1.53941480595954	0.0083087010601369179	0.13646910961253464	0.95449912298108663
231	469	2.61	1.47	2022_09_22_18_23_07	0.480921837831169	-0.039334866504668747	-0.0012631597836233151	-0.00072350211046538489	-0.029455174066734466	0.45813010389175313	0.0014489697677491475	-0.0034083783059797928	-0.0018569773931422415	0.0010941128948809475	0.47267559376462964	-0.0014515825085326354	-0.0010399109799777233	0.0043304241192141414	0.00062254802315798226	0.45868285737616515	1.5233064567497259	0.073461387191895378	-1.5491625033760834	-0.0018885735223321733	0.0087165365722928784	0.65686113244923672	-0.00041774597902418244	-0.073392634781688282	-0.0031775097103376986	0.0022161956207448733	0.0084300941149378951	0.0087265412116777491	-0.0008896084140141054	0	0	0	0	0	0	0	0	0	0	0	0.061368915920020667	-1.5393158980754178	0.0090969968991128254	0.071391578501831185	0.95375759904084256
232	468	2.61	1.47	2022_09_22_18_23_13	0.48377653885171296	-0.039732917430189932	-0.0012032958043783526	-0.00063437261786155989	-0.030213259372063404	0.46029460372081205	0.0014760968344445246	-0.0036099687597317153	-0.0019347420687992304	0.0012653343442676657	0.4761327376658343	-0.00069706627095436483	-0.00086990595913685981	0.0043352933003850732	0.0013188475414776058	0.46146429196225608	1.5113887137512934	0.07430051855482539	-1.5494850114207508	-0.0016068901113853807	0.008876164850620755	0.66373817206937125	-0.0002729018456975635	-0.074233038317190622	-0.0031659247802909556	0.0021385000974819966	0.0086147036970789	0.0088803591071972138	-0.000985907406269553	0	0	0	0	0	0	0	0	0	0	0	0.062580841199020534	-1.5388218884141773	0.0093668446417009017	0.14765818619269647	0.95387902244615463
233	467	2.61	1.47	2022_09_22_18_23_16	0.48150342180945616	-0.039414651491183471	-0.0011458814939762098	-0.0007715272635752063	-0.030576244567197427	0.4577718517248045	0.0014890141564158767	-0.0038130039034894227	-0.0019469327097740813	0.0014946038505053937	0.47438091784818437	0.00022425718872355548	-0.001032296031755047	0.0038528259631328021	0.0014310309034211667	0.45956070574104729	1.5204459130649939	0.0747279593010233	-1.5499024868913385	-0.0019547813023329504	0.00844784175349165	0.70934669568870734	-4.8473074113929019E-05	-0.074662723433045752	-0.0031217992978275688	0.0012799926715248973	0.008350308320827407	0.0084479808197551534	-0.0011036019724738836	0	0	0	0	0	0	0	0	0	0	0	0.063630216608714568	-1.5390019082400366	0.0085357692684846463	0.17781580500111296	0.95442874323519933
234	466	2.61	1.47	2022_09_22_18_23_19	0.48005945025727959	-0.039411388158362114	-0.0012075281454025002	-0.00070404992849170463	-0.030015565685063327	0.45686865876385363	0.001740869081733983	-0.0037845123078628935	-0.0020495720443785832	0.0012886623036544975	0.47252394149576121	-0.00054815481267886791	-0.0010392378640057256	0.0035883434316918406	0.0014785330436320465	0.45675532993088697	1.5279209106064435	0.07431763748277001	-1.548569802338116	-0.0019100875076923823	0.0083451341773135828	0.65393006104910767	-0.00054240320478217787	-0.0742442210145091	-0.0033025576405487705	0.0021690418930105874	0.0080583200298655483	0.0083627427124075282	-0.00099840521757815531	0	0	0	0	0	0	0	0	0	0	0	0.0626702805422624	-1.5367074233023703	0.0080844442353970071	0.19542025172375954	0.95145576175220969
235	465	2.61	1.47	2022_09_22_18_23_25	0.48067207802586681	-0.039478000175559073	-0.00099985145085365623	-0.00050802397399394889	-0.030338797052431872	0.45744182619249329	0.0014781495108995896	-0.0038349993470743731	-0.001964647223195678	0.0011404646864955135	0.47278949411331073	0.00063526604050492819	-0.0010548178963582125	0.0043693269248583407	-0.00043070448737028119	0.45792261084176522	1.5251172010657754	0.07463004591643474	-1.5506297411672165	-0.0016905121936707111	0.0090249492653369477	0.849695967237273	-0.00041848878783512988	-0.074569351382821863	-0.00300925037748616	-0.0011573727905055974	0.0089504300156865758	0.0090346467616310069	-0.0010560300902343791	0	0	0	0	0	0	0	0	0	0	0	0.063249654285983628	-1.5384630097209944	0.0091340938224622071	-0.049128564677451463	0.95267154423128908
236	464	2.61	1.47	2022_09_22_18_23_27	0.47709836328436694	-0.038908319341763524	-0.0012059605453394254	-0.00063783271976543569	-0.029888157650725274	0.453910382644327	0.001601673417222452	-0.003586024974638888	-0.0019854532800662942	0.0011706996041591521	0.46930520395906661	0.00048288749333053868	-0.0011717478844758661	0.0043698822399613028	0.00041146457386901969	0.45454635590809667	1.540088280836212	0.074109597261083016	-1.5487588307093965	-0.0019551431689106792	0.0087429858458843938	0.79054409729770314	-0.00051933893607751893	-0.074037626078498869	-0.0032653224741683445	-8.9980066001707384E-05	0.0087425228103252418	0.00875839679575326	-0.0010385169943818054	0	0	0	0	0	0	0	0	0	0	0	0.062783764581596513	-1.5376303401781437	0.0091998032601091628	0.046941195524067655	0.9527309060106155
237	463	2.61	1.47	2022_09_22_18_23_31	0.48153464798753243	-0.039895112179460859	-0.0012179585484850303	-0.00061255685489546474	-0.030347079677544898	0.45752627413263525	0.001466857700678018	-0.0038762749857343078	-0.0020596912938334994	0.0015154592375707676	0.47426894897546235	0.00097762970850089775	-0.00099449639529860037	0.0042874934536665547	0.00047726457018772042	0.4592842347738888	1.5211104913882434	0.075022128138856212	-1.5486881476489063	-0.0017375676919424046	0.0089143426558323663	0.81622852984943939	-5.8016666112763182E-06	-0.074948802717501234	-0.0033161244994782467	-0.00054931665918571545	0.00889740165405235	0.008914344543763603	-0.0010011957559027246	0	0	0	0	0	0	0	0	0	0	0	0.063166578576228261	-1.5369127146517991	0.0089588052841336682	0.05542956716378427	0.95379270566171237
238	462	2.61	1.47	2022_09_22_18_23_33	0.48548602557680332	-0.039944186664418069	-0.0010776457689800677	-0.00047777673270227013	-0.031086616100064211	0.4612591629936606	0.0014674571867498902	-0.0038100457302762971	-0.0020306779221669672	0.0013620441344161184	0.47882400908544404	0.0015950549797636032	-0.0010070264550360035	0.003820606757408715	-0.00099756313923972471	0.46278418249159409	1.5044106614574819	0.075242604818359454	-1.5500806114798773	-0.0016073676426295331	0.008699637870144274	0.94713960983621825	-0.00016772144136369734	-0.075178034703277316	-0.0031165169668463662	-0.0027653602516464074	0.0082484229856538346	0.0087012544815987039	-0.0011338898323258902	0	0	0	0	0	0	0	0	0	0	0	0.064168419001186541	-1.5381810542953676	0.0081334822303180884	-0.12769939796231028	0.95323893605745436
239	461	2.61	1.47	2022_09_22_18_23_36	0.479087336020239	-0.038606742535411159	-0.0010509760432928959	-0.00067560127342804145	-0.0300203950404882	0.45588033308201747	0.0014826820181536202	-0.0039549301012922712	-0.0021689035390556896	0.0011448830365649683	0.47171165078042337	0.0016956585663512771	-0.0010999340609252879	0.0043253182170343496	-0.0010411059611610588	0.45588817189220926	1.5317713828796287	0.073614495595943047	-1.5484606617785162	-0.0019300342639821722	0.0095470548347577622	0.94314384909319526	-0.00042797461870074517	-0.073541057925872289	-0.0032873638357526218	-0.0029622948103336516	0.009075850674980384	0.0095566426265777885	-0.0010925002100511936	0	0	0	0	0	0	0	0	0	0	0	0.062824958864186445	-1.5347351487675291	0.0092860969684331381	-0.11810357965250021	0.9515763361212084
240	460	2.61	1.47	2022_09_22_18_23_39	0.47759774911988784	-0.038864281105784965	-0.0011312334341393047	-0.00074735570389436077	-0.029880574535689639	0.45422174521811515	0.0016800523609223218	-0.0039259852955543153	-0.0020269583416220034	0.0014899022775455404	0.47042242635371639	0.00189417827719813	-0.0011064994202438594	0.0039291426550390231	-0.0011363260482367065	0.45490359139393888	1.5376286505290393	0.073986752851051871	-1.5490927748010088	-0.0020335502897345639	0.009242053243904336	0.96732032679522739	-0.00026098834761689705	-0.073917061737563849	-0.0032105422482513191	-0.0032889650013494367	0.0086370282726792764	0.00924573756283156	-0.0010376756672935146	0	0	0	0	0	0	0	0	0	0	0	0.062708095601878858	-1.5369305490350842	0.0085640244183581	-0.14076177531915723	0.95248269539006514
241	459	2.61	1.47	2022_09_22_18_23_43	0.48223652388457072	-0.039438710507947228	-0.0010577702258551354	-0.00069280222617470154	-0.029890961938802425	0.45922914888980593	0.0015972389849818495	-0.0036035448011330607	-0.0019819640173945885	0.001133445705009105	0.474593584573856	0.0032369000282910115	-0.00096114281483778634	0.0038627175121619026	-0.0015817577741848317	0.45801610427715023	1.5194703071785962	0.073844763325143573	-1.5499883335141749	-0.0017931721931811829	0.0096493104813963251	1.0686168762189234	-0.00055762235587420036	-0.073780827037457683	-0.0030722357030707782	-0.0051781026882894276	0.0081422629112498437	0.0096654092235225961	-0.00096242216619999365	0	0	0	0	0	0	0	0	0	0	0	0.062120135876294114	-1.5376915531832749	0.008655570295456317	-0.1943317786424707	0.94977481296456523
242	458	2.61	1.47	2022_09_22_18_23_45	0.4852614147824742	-0.040351012387620393	-0.0010522651522789752	-0.00061244157211691257	-0.030178382122168348	0.46131480206348585	0.0016134180398421794	-0.0039034867555598519	-0.0020389557868219954	0.001361512459220523	0.47827222951912873	0.002117963020496186	-0.0010175221797676711	0.0041133608466786724	-0.0029850906334098941	0.46170321841273321	1.5062607357316573	0.074720794496307433	-1.5500678870270239	-0.0017669894741739528	0.010247991310361238	1.0653114864067643	-0.00032115005927163673	-0.074656593391335055	-0.0030968037329273906	-0.00544208628448767	0.0086836065531224211	0.010253022152409972	-0.00090343234910575442	0	0	0	0	0	0	0	0	0	0	0	0.062331729298201646	-1.5370658610718444	0.010473472004160645	-0.31388539805032606	0.95145256628264729
243	457	2.61	1.47	2022_09_22_18_23_48	0.48166737363838125	-0.038916000620768131	-0.0010134518102103917	-0.00065686223248906026	-0.030077524864987309	0.45857877841576938	0.0015108477898590825	-0.0039872044525170059	-0.0020454993835947789	0.0014502678523699794	0.47396820058136474	0.0027260445975286775	-0.0010938116203609324	0.0040167884742614932	-0.00288383040918875	0.45771653484114672	1.5217334154835804	0.07358348930584617	-1.5497859831170107	-0.0019105654692096073	0.010615392910060523	1.0877152754888855	-0.00011956466946246936	-0.073518534276765954	-0.0030911189267912916	-0.0060344388524351273	0.0087333907716982788	0.010616066236848134	-0.0010606197679828358	0	0	0	0	0	0	0	0	0	0	0	0.062588834118047332	-1.5368448195387467	0.010266009983306939	-0.3113339383652	0.95027514814566627
244	456	2.61	1.47	2022_09_22_18_23_51	0.47723354624739778	-0.038857351590893131	-0.0010492978438636559	-0.00062789390125643778	-0.029596784851337987	0.45455645928390531	0.001290727341146156	-0.0039104614223879983	-0.0020119619552724094	0.0014015462949047305	0.46917261345351541	0.0032202836168139263	-0.00085521111021255971	0.0045395109117167291	-0.00360136480390378	0.45449718573769415	1.5393622804611846	0.07367110525898686	-1.5495056705421122	-0.0016199830640932383	0.011887292483827297	1.1212643884379618	6.5680185115744166E-05	-0.073604326298300368	-0.0031360644531085143	-0.0073979731040913254	0.0093047147482982137	0.011887473931949284	-0.00098583592740729875	0	0	0	0	0	0	0	0	0	0	0	0.0621605331694019	-1.5368590032856655	0.012141990877400357	-0.33533264756771897	0.9523580002108295
245	455	2.61	1.47	2022_09_22_18_23_55	0.4803900360903865	-0.040135190883115825	-0.0010467903117698249	-0.00071015609898339622	-0.030430842525691146	0.45580297154997423	0.0017390298657064688	-0.0037276978296707491	-0.0018210810233320704	0.0011368501466750014	0.47378251750534917	0.003566419152732505	-0.0010274898626236953	0.004654878693301512	-0.0033095176501012923	0.457880203170369	1.5262405712226623	0.075583027220224058	-1.5516549430792217	-0.0018677750556751647	0.011787327206020111	1.1244370056893147	-0.00070049781422403044	-0.075527647864981368	-0.0028928207266447833	-0.0073941564456875865	0.00917973491547978	0.011808123468592056	-0.00098758803583179474	0	0	0	0	0	0	0	0	0	0	0	0.063459441820874693	-1.5409103355374967	0.011889219111724348	-0.30902800038750455	0.95314258991878376
246	454	2.61	1.47	2022_09_22_18_24_00	0.48508596836717205	-0.039560120661701344	-0.0010574006209177456	-0.00049435482014323123	-0.030026299967648384	0.46169692533870704	0.0017574281209288734	-0.0042093833572747954	-0.0018845585661385171	0.0009533249558125197	0.47790140234232015	0.0040767535768846128	-0.00099469404636838435	0.00452612369777552	-0.0030406021780021528	0.46074352723954826	1.5073646934340812	0.073697909114954191	-1.5507757692873383	-0.0016141954215658947	0.012139882590904193	1.1234266358253346	-0.0009111151049499463	-0.073638837414804523	-0.0029501579808602638	-0.0075961932136527676	0.0094696672582406174	0.012174024809216	-0.00096292807660260376	0	0	0	0	0	0	0	0	0	0	0	0.062020723412912683	-1.5394556386942688	0.01124052160832441	-0.29577038494582258	0.94981829466318746
247	453	2.61	1.47	2022_09_22_18_24_03	0.4817056949325616	-0.040083374336803361	-0.00090931781329530511	-0.00062384764888042212	-0.030577498021015951	0.45656180840968469	0.0013801786041563794	-0.0039803275143836117	-0.0019416245915328107	0.0010810192707629888	0.47562397108885984	0.0046581119476687876	-0.00092799864356176071	0.0043114308172076581	-0.004764784739965733	0.4597549416626403	1.5200317741411837	0.075518963493121316	-1.5516944471176406	-0.0016894251484297798	0.013555208870033047	1.2049163920035146	-0.00037888207388865613	-0.0754638592040395	-0.0028844065435186185	-0.010085070592757395	0.00905731961726661	0.01356050290867329	-0.001014598832149648	0	0	0	0	0	0	0	0	0	0	0	0.0636053952289819	-1.5390896563359491	0.01333979402951176	-0.41765317455024042	0.95443119419006583
248	452	2.61	1.47	2022_09_22_18_24_09	0.4828380720445134	-0.039388405461943089	-0.0011377852540740642	-0.0005853660724796213	-0.02979557216062895	0.45937340707639623	0.0017604406751838323	-0.0042053129652660573	-0.0018979190919461424	0.0013204944308260601	0.47531311955053945	0.0047284209926660419	-0.0010254832475662145	0.0042712466577644569	-0.0027928067784069835	0.45968681988147919	1.5160690426419923	0.0736307367518525	-1.5500793959389203	-0.0017567145293784429	0.012250242211988404	1.144384036644152	-0.00052683564919412491	-0.073567542461365681	-0.0030499329198785978	-0.0080589255266600417	0.00922616678844089	0.012261565562914236	-0.00094135131918668857	0	0	0	0	0	0	0	0	0	0	0	0.0618343074978705	-1.5389902850092616	0.010569310277181762	-0.28954275839906851	0.952051726026899
249	451	2.61	1.47	2022_09_22_18_24_12	0.48290628983724443	-0.039367053265194969	-0.0011569428110868498	-0.00073646114575185459	-0.030129193290838858	0.459313766835242	0.0016659033755180067	-0.0042102028013918163	-0.0018537591031888812	0.0014416961998611597	0.47498723185122088	0.0048691765328410935	-0.0010226458219148033	0.0045738572927268434	-0.0048388937548876831	0.45984878991247569	1.5162319462817808	0.073961446943984821	-1.5503278577542063	-0.0019055199209077763	0.014132551195320298	1.1988858990372739	-0.00028493420110893585	-0.073899482085231477	-0.0030269095761903597	-0.010399958127804173	0.0095692149222529818	0.014135423261696509	-0.0010102837545964652	0	0	0	0	0	0	0	0	0	0	0	0.062509369171959914	-1.5400715542437613	0.013788302550055672	-0.4067739494757085	0.952252641123105
250	450	2.61	1.47	2022_09_22_18_24_15	0.48394703964192864	-0.039376120211197713	-0.0010935864561058535	-0.00048119922840003443	-0.029953170703738825	0.46044377749866289	0.0017281241916090703	-0.0047954767995567688	-0.0018250949029482806	0.0012161602988959117	0.47570956027797984	0.0053978588822208634	-0.0010688663462700111	0.0046720380059558034	-0.0046067829342002408	0.46066243217754632	1.5122445190552467	0.073611353891716566	-1.5508998411731354	-0.0017030994387570455	0.014838862106158169	1.188087590604374	-0.00059475121158747207	-0.073553080507933938	-0.002928441490780395	-0.010700202256482251	0.010280928959775424	0.014850776330187644	-0.00097058846514387512	0	0	0	0	0	0	0	0	0	0	0	0.062008277182145861	-1.5403681413095602	0.013557846047181018	-0.38918279464041339	0.95188604215533468
251	449	2.61	1.47	2022_09_22_18_24_20	0.482427825766417	-0.039383420578027226	-0.00098145793649642883	-0.00068941986682559463	-0.0296002448782225	0.45866627784615938	0.0017639407517100404	-0.0040823574825585738	-0.0017848144079031202	0.0014556124181061385	0.4741220146720983	0.0060078637373362168	-0.001172681488819089	0.004592939859313314	-0.0037023074279019723	0.45974801509119612	1.5184182350794333	0.073493609048161018	-1.5519643807979398	-0.002009909388378763	0.014062454151657111	1.2023184233001918	-0.00039153432714745151	-0.073441487341184414	-0.002767400953708365	-0.01041349756000224	0.0094504859840796387	0.01406790374920134	-0.00090023414136788157	0	0	0	0	0	0	0	0	0	0	0	0.061468274019385968	-1.5406841424565418	0.012228434323580145	-0.33922065016318043	0.95298817882407538
252	448	2.61	1.47	2022_09_22_18_24_23	0.47880903189056356	-0.038600204380412374	-0.0011040814505775842	-0.00066547698502061067	-0.029658077372905618	0.455540928241761	0.0019031125159042926	-0.0040194477409440038	-0.0017970460214204202	0.0012964377289930581	0.46959838978739449	0.0060723754580682575	-0.0010176763188947081	0.0035802616453201948	-0.0048517087213503247	0.45604490451777813	1.5344209644581834	0.0732518850785335	-1.5507567341485475	-0.0018637512676015296	0.014467003737557502	1.2632283974853065	-0.00070093265029692636	-0.073193059197104615	-0.0029350899352182996	-0.01181513040698238	0.008348466362662255	0.01448397403072634	-0.0010130095407681443	0	0	0	0	0	0	0	0	0	0	0	0.062054950796227651	-1.5405372577015435	0.012593132772717343	-0.46752975426419535	0.95245677116218563
253	447	2.61	1.47	2022_09_22_18_24_26	0.481853243944819	-0.039149359130439931	-0.00088190455027456537	-0.00073986366601816542	-0.030152927840416323	0.45779955900782537	0.001822172145992403	-0.00427431258510019	-0.0018943767003588425	0.001610004471059223	0.4733514368878069	0.0062253798519171259	-0.0011879065131131365	0.004448253627466532	-0.0062518037297161939	0.4590203537898197	1.5215682346206565	0.073948379850230964	-1.5520219769840169	-0.0020985264494647556	0.016439934710910337	1.2617584605982919	-0.00028244689600148806	-0.073896255885363291	-0.0027760130761500332	-0.013398464857588787	0.0095264155252095147	0.016442360826476696	-0.001040068321179806	0	0	0	0	0	0	0	0	0	0	0	0.062700370539745	-1.5394247434063202	0.015923540819241331	-0.47619187469827118	0.952614430966425
254	446	2.61	1.47	2022_09_22_18_24_29	0.48320253072574376	-0.039110343320057861	-0.00099289323457096281	-0.00057464788533258054	-0.03005559673369439	0.45960068170846474	0.00181502540345569	-0.0044068523689719235	-0.0018131594069587574	0.0013990360010798387	0.47540796231215071	0.0067948185316834189	-0.0010567547419965922	0.0045728076954483889	-0.0051738649803463443	0.461308698030499	1.5135293015665698	0.073556070889800873	-1.5517334816356481	-0.0017738217584580029	0.016092136322722269	1.2448986073775152	-0.00050073765723865305	-0.0735026179799882	-0.002803696637178772	-0.012793183055846293	0.009761727241051385	0.016099925143628905	-0.001021735783170271	0	0	0	0	0	0	0	0	0	0	0	0.062313908238026752	-1.5406694147828852	0.014290137710764777	-0.42349405713891	0.9546901530868197
255	445	2.61	1.47	2022_09_22_18_24_34	0.4794151385890581	-0.038899831436147982	-0.00092299561024113954	-0.0005137397350082044	-0.02888406671323638	0.45630106926697656	0.0017763376789151633	-0.00462129636685977	-0.0016743270678362631	0.00117320857588605	0.4703671501113052	0.0065298742639078823	-0.0010192133681976184	0.0047045762356865348	-0.0046601573647657366	0.45550757472619346	1.5326478820255547	0.072623184015733713	-1.5527558487578592	-0.0016963913618236346	0.015849602784081512	1.2197763151007968	-0.00070617127464279745	-0.072575917428256517	-0.0026197454132058074	-0.012101589798978445	0.010235303256397696	0.01586532654193714	-0.00082068324696831928	0	0	0	0	0	0	0	0	0	0	0	0.060349687926457632	-1.5418451492546768	0.013812540716544463	-0.39032749593300475	0.95013181283088854
256	444	2.61	1.47	2022_09_22_18_24_38	0.47921493929034209	-0.0386820021809075	-0.0010444283608079487	-0.00054481701878713218	-0.028345707867544371	0.4566541678477346	0.0018386745687373682	-0.0042986593637102605	-0.0016401878119363437	0.0012242970932261179	0.46989863813149668	0.0072920778636628124	-0.0010186629193527782	0.0048242628946071914	-0.0064123570153687727	0.45575071773686782	1.5326032012160527	0.071801290470202242	-1.551911432469522	-0.00171344640513482	0.017885159866461133	1.2737668583249922	-0.00071113865846868739	-0.071750082243836222	-0.0027112748272895889	-0.014820995693277493	0.010010845624058041	0.017899292210599858	-0.00074176498562788	0	0	0	0	0	0	0	0	0	0	0	0.05924924195907836	-1.5418966971847514	0.016744996154963304	-0.46290013674596375	0.95103612256282766
257	443	2.61	1.47	2022_09_22_18_24_41	0.48030503626435778	-0.038884596518477754	-0.00091561218158721369	-0.00058031803641373783	-0.028396868997500019	0.45754363843900059	0.0018346405175121816	-0.0043863559788366036	-0.0017129897043321872	0.0011505653582849053	0.47163848712087564	0.0074959295116813944	-0.00093224328985082468	0.0048378255114455591	-0.0050972181411345829	0.45714691463793677	1.5271428224840631	0.071918415319428927	-1.5523944828099821	-0.0016575958940486771	0.016919344975431037	1.2509513710514035	-0.0007992833771095643	-0.071869713658605089	-0.002646265422814154	-0.013574067361081327	0.010099947013448643	0.016938213846641775	-0.00072522574077912611	0	0	0	0	0	0	0	0	0	0	0	0.059230044313201113	-1.5406712373501694	0.014631390929703524	-0.40575054491257767	0.95178455381909655
258	442	2.61	1.47	2022_09_22_18_24_44	0.48083927925129727	-0.038651562399151289	-0.00095209979203301175	-0.00068263868400396236	-0.028675082414018657	0.4577860175729635	0.0019912723872886674	-0.004335804132742543	-0.0017725861124644946	0.0012124674786796277	0.47271239766724132	0.0074442107818738648	-0.001088126524213507	0.0048429444837797837	-0.0079480920387961281	0.45736666482056276	1.5249036491321792	0.07191087990750232	-1.5517660184868942	-0.0019324229252980019	0.019374132217299656	1.2982024550751186	-0.00088611632165478825	-0.071858800765637526	-0.0027363116773556993	-0.016565463225783988	0.010047010863366616	0.019394385819326981	-0.0008032970256098258	0	0	0	0	0	0	0	0	0	0	0	0.059749314852522543	-1.5399274801338636	0.019356413483075985	-0.51177542845894641	0.95118407450555387
259	441	2.61	1.47	2022_09_22_18_24_49	0.480581670166779	-0.038702606101874357	-0.00072172168944033483	-0.00062026030693557914	-0.029455967949228449	0.45568308525364737	0.0016506036376723943	-0.00472018479489661	-0.0020209114100884426	0.0013906661558552842	0.47316354645785241	0.0081648245120001378	-0.00098165532342901524	0.004773872258233931	-0.00603391875288846	0.45789674784887235	1.5265216709239247	0.0729895311555572	-1.5518833958715239	-0.0017664819507080642	0.018477557740732023	1.2715229812057156	-0.00035664236963377075	-0.072937320822993465	-0.0027602335900752742	-0.015265333051438432	0.010411039664257712	0.01848099926524277	-0.00094070743034529731	0	0	0	0	0	0	0	0	0	0	0	0.061436408449451516	-1.5365460604092183	0.016009819355288907	-0.45073053079971126	0.95279694643777368
260	440	2.61	1.47	2022_09_22_18_24_55	0.47487583259430705	-0.0377402470634871	-0.00079834648144256975	-0.00051247766119715866	-0.028557117516078541	0.45106728696744747	0.0020365180781583316	-0.004880133564068626	-0.0018293358995586152	0.0014338297709754907	0.46655622284717641	0.0085586617188414035	-0.001195795762671066	0.0049409128357634537	-0.0077320533822529316	0.45152155690637541	1.5514912891455919	0.071781406811650808	-1.5522932424971037	-0.0019075600162272335	0.020838129149528879	1.2957128355822809	-0.00071628483648207412	-0.071732261662971225	-0.0026557485902730903	-0.0177631971029691	0.010894790274875204	0.020850436216526005	-0.000890477858718392	0	0	0	0	0	0	0	0	0	0	0	0.06025922596214147	-1.5388106091677163	0.01932274999877006	-0.501090437034938	0.95082024797862574
261	439	2.61	1.47	2022_09_22_18_25_00	0.47464429504027489	-0.036955388154099711	-0.000972328216097802	-0.00044340678249430311	-0.027909861494504914	0.45278574227525015	0.0020195766146764533	-0.0046090284602389574	-0.0017396675399194059	0.0012430610387282261	0.46581816931713244	0.008631173378274461	-0.0011288265408350895	0.0047862212150080229	-0.0079480787389136359	0.44979562488524	1.5524214067874693	0.070116659631385372	-1.5511236367713426	-0.0017543398166090679	0.020907225441956983	1.3098827773692443	-0.00089462965912612486	-0.070062394271846212	-0.0027580548870387613	-0.01812468035208108	0.010421518018777276	0.020926357492592959	-0.00086104302357448614	0	0	0	0	0	0	0	0	0	0	0	0.058915755218700433	-1.5396707733276887	0.019547108960421826	-0.51438553620747107	0.94764780612621413
262	438	2.61	1.47	2022_09_22_18_25_06	0.47652595956489546	-0.037478855479084326	-0.0010025092458468535	-0.00047744612862846885	-0.027644357281126394	0.45429462908603818	0.0020132947342832346	-0.0047951304067453317	-0.0018007335192889897	0.0010169559539777056	0.46824974806108965	0.00948170188885566	-0.00094895473724138362	0.0050837906571542073	-0.009212181049645	0.45155484931774	1.5441686724972952	0.070141558421542752	-1.5504612443133172	-0.0015947393586397858	0.023089374719027143	1.3242946677393159	-0.0011314784140123886	-0.070083557162652035	-0.0028518824014988745	-0.020339786740702834	0.010927593525492194	0.023117081743096939	-0.0007436248605063731	0	0	0	0	0	0	0	0	0	0	0	0.058135226181942307	-1.5382726357462018	0.02208031707995356	-0.53326492028177552	0.9475975867716504
263	437	2.61	1.47	2022_09_22_18_25_11	0.47049665759061443	-0.037199991197796205	-0.00072338393052384057	-0.00048219136258063059	-0.027889307161725815	0.4467399820857299	0.0015340003510374055	-0.0047724888240079956	-0.0018397372691159682	0.0013021432949634182	0.46284013889165421	0.0094045197663011823	-0.00088805885713175018	0.0049903675928464489	-0.0096130705865623538	0.44756374286169648	1.5692316036195126	0.0711399768022819	-1.5522325006176549	-0.0015547258317021436	0.023593364877586436	1.3297011896290438	-0.00031297595400580931	-0.07109095053680603	-0.002640653555960396	-0.020903281806108141	0.010940734709394866	0.023595440665406423	-0.00082521421104737825	0	0	0	0	0	0	0	0	0	0	0	0.059405142645864779	-1.5378612007529549	0.023020780038889271	-0.5459837446374467	0.95125807089394421
264	436	2.61	1.47	2022_09_22_18_25_16	0.46160102334718539	-0.036064569696622827	-0.00072122990747087426	-0.00049157922800534758	-0.027150384649933905	0.43824376751080246	0.0016497408998706448	-0.0048585059593466	-0.0016670610408708209	0.0011702262959957153	0.45278409337516112	0.0095628159685538922	-0.00093124518200885062	0.0052119460377688127	-0.0084721216559638362	0.43934313170375455	1.6085888414555947	0.070420495559139554	-1.5530224548283771	-0.0016337335703718761	0.023269951259563409	1.31239107696276	-0.00059920553720173644	-0.0703760070928262	-0.0025027625666990214	-0.020230885438331781	0.011497908766534542	0.02327766480767068	-0.0008276079594754693	0	0	0	0	0	0	0	0	0	0	0	0.05892863044671838	-1.5401343158908032	0.021548740075910313	-0.509642049024826	0.95178110420546025
265	435	2.61	1.47	2022_09_22_18_25_20	0.46060553874067039	-0.036400827013181911	-0.00076186791732928106	-0.00049224038878661425	-0.027277164155886581	0.43644962917367469	0.0019784485681708041	-0.0045628560837424744	-0.0016553672118182091	0.0015206539471917511	0.45139979752304477	0.010031445957050685	-0.00092576732707110574	0.0051107840650530924	-0.0086681172779356566	0.43833474198643713	1.6144402965707509	0.071158901123387255	-1.5531361502912242	-0.0016228119268117452	0.023780044847130293	1.328209204388356	-0.000579564706461651	-0.071114519400430509	-0.00251283495952234	-0.021035677888178721	0.011090121221894593	0.02378710634315372	-0.00081172772227639878	0	0	0	0	0	0	0	0	0	0	0	0.059329177067037206	-1.5404900329357856	0.021846507738549313	-0.51902683239384662	0.95164887331766945
266	434	2.61	1.47	2022_09_22_18_25_25	0.46021756892367643	-0.0365136998411087	-0.00075306025121338717	-0.0005068114357943982	-0.026637078908087836	0.4366147174275557	0.0018178233625207108	-0.0048366219697138623	-0.0015442166199836204	0.001372099611273816	0.4501057156849872	0.010092639512757256	-0.0010902619044269822	0.0050626166398219175	-0.00863188138003467	0.43841030311633922	1.6159673094278462	0.070582649362946892	-1.5538156269863608	-0.0018407382817188618	0.023943223269202282	1.3242469431986426	-0.00055960636837491112	-0.070541949084740915	-0.0023966247971946154	-0.0210908734176494	0.011333710733892919	0.023949761998950957	-0.0006742979329059024	0	0	0	0	0	0	0	0	0	0	0	0.05797649670926832	-1.541842510788668	0.021743999830084692	-0.52018043530260694	0.95261531223517071
267	433	2.61	1.47	2022_09_22_18_25_28	0.45187610811478784	-0.03530980210419609	-0.00073072617624670105	-0.00051328068308528622	-0.025384333211709895	0.42925936212558674	0.0016179779396840862	-0.0047477734944641739	-0.0014537675941707154	0.0012243446290105223	0.44104743750924286	0.010278527964306672	-0.00093935875296093118	0.0051032217777066367	-0.0099876191116706411	0.43151494611834018	1.6515373447718369	0.069038666410159752	-1.5538732720427755	-0.0017063033886574089	0.025916337022309176	1.3415530210604105	-0.00050096588721342287	-0.068999126247743459	-0.00233624415275454	-0.02323978422026321	0.011470351086584858	0.025921178435288485	-0.00058235029288244131	0	0	0	0	0	0	0	0	0	0	0	0.056267475768720238	-1.5421924374126623	0.0248206422201506	-0.54921167294033058	0.95494083083658976
268	432	2.61	1.47	2022_09_22_18_25_31	0.44457407263960796	-0.034607463077500934	-0.00077287111748895851	-0.00036765719328626223	-0.025098530720935056	0.42129006269436808	0.0019151248124149615	-0.0048831052524302646	-0.0013975822034208712	0.001333266510233414	0.43390608320473567	0.010573490065409162	-0.0010690246729301097	0.0051015627684583746	-0.010744249579241588	0.42494414065648378	1.6848547774427463	0.069115609378884557	-1.5538806865655552	-0.0017199436995072154	0.027508440852816902	1.3486624129008327	-0.00072098833718140919	-0.069076059824601979	-0.0023378235439322666	-0.024838075262171043	0.011823042562033375	0.027517887679385521	-0.00061373797106447649	0	0	0	0	0	0	0	0	0	0	0	0.056542685490137669	-1.5429831370235461	0.026753470523892063	-0.56374826072283468	0.9558455312821692
269	431	2.61	1.47	2022_09_22_18_25_34	0.44290829097133583	-0.0346154516011994	-0.00069300677539848492	-0.00058247357084861677	-0.025153203506441436	0.41914420737342056	0.001718598742025793	-0.0046925133337570946	-0.0014251197808625405	0.0011912740779644771	0.43143513091249058	0.011073182229019315	-0.00084642799796109675	0.0048442180260309534	-0.010034085944298983	0.42362907351597046	1.6937248751952418	0.069492410975351845	-1.5541946356545704	-0.001716451496651577	0.027182330980165627	1.355366277841809	-0.0006719257651340725	-0.069454108033159212	-0.0023069591425619374	-0.024698052502735948	0.011352767067432091	0.027190634449183473	-0.00062093922628983348	0	0	0	0	0	0	0	0	0	0	0	0.056882076031545069	-1.5424977883259521	0.025156972687865181	-0.56051122276684651	0.95647131054357915
270	430	2.61	1.47	2022_09_22_18_25_36	0.44183042917038706	-0.034585225565633385	-0.0007391237157867755	-0.00045744260246094128	-0.024714564466130545	0.4170572849804724	0.0017481278750319702	-0.0048033851503475377	-0.0013549186444494442	0.0012047698246106784	0.43048664113766044	0.011362099319149263	-0.000985424080856355	0.0049840885582218136	-0.0098589051537101742	0.42406290249912015	1.697995480820659	0.069202814194860435	-1.5543274222632533	-0.0017350856225971838	0.027448308053756827	1.3513567606891042	-0.00069263999507033808	-0.069165278547418815	-0.0022789769516922604	-0.024846991182855861	0.011663474789830642	0.027457045820275403	-0.00052614204142984876	0	0	0	0	0	0	0	0	0	0	0	0.056020760687050732	-1.5434123995073312	0.025003106088160771	-0.551362560310739	0.95978654819083309
271	429	2.61	1.47	2022_09_22_18_25_40	0.43376150634479271	-0.033064050148323594	-0.00045770385600572242	-0.00045669350691384075	-0.02358905760385404	0.40988352783141224	0.0017407136988593767	-0.0047106624531996393	-0.00109502851103149	0.0012710450745614269	0.42107487097352669	0.01135221626773137	-0.000881311383008141	0.0048464151767765168	-0.010210498572264099	0.41580468942110493	1.736621529352357	0.067287361405851537	-1.5582039568340995	-0.0016451049951803536	0.028272870519127198	1.3592325372025025	-0.00061078746457107714	-0.067266023318525853	-0.0016944355618361108	-0.02577946270009699	0.011609242450980162	0.028279467263691672	-0.00049349233481447443	0	0	0	0	0	0	0	0	0	0	0	0.05444111512930494	-1.5476024590865918	0.026056488234934335	-0.56381671774038233	0.95860209663368767
272	428	2.61	1.47	2022_09_22_18_25_42	0.42090648364222871	-0.032091691833967581	-0.00057623632167208062	-0.00044786900942079345	-0.022744718523630265	0.39672064874539209	0.0017611036097303807	-0.004772832097395127	-0.0011113964900931097	0.0011741986276410717	0.40794338738599467	0.011462133284306722	-0.00092639284685459085	0.0049129094849465708	-0.011032363835955603	0.40490093046181957	1.7970465585309272	0.067209332158111576	-1.5565649257817269	-0.0017380363846923818	0.03022261111463095	1.3645239140151588	-0.00076865305730830155	-0.0671821098109233	-0.001912707633804497	-0.027687038703223962	0.012117512551361051	0.030232384128757089	-0.00045262902740019341	0	0	0	0	0	0	0	0	0	0	0	0.054101936708855235	-1.5463837758252172	0.028692421437737779	-0.575921411918601	0.96197361218599353
273	427	2.61	1.47	2022_09_22_18_25_48	0.42472680963982495	-0.031520211368809531	-0.00042716764576229086	-0.00049555512571101479	-0.022610913021655073	0.40179123283036261	0.0018556568404731293	-0.0048604831855858458	-0.0011688197893284596	0.0013123514983331564	0.41161967872940441	0.012193856509838954	-0.00087300357891565924	0.0051158247478214113	-0.01207736098011333	0.4076576007474213	1.7781438991250065	0.065621275772469484	-1.5572173524216144	-0.0017154954255970869	0.032116619500395648	1.3730915922381097	-0.00071307696703492261	-0.06559707763668525	-0.0017819201814834123	-0.029638466451305912	0.012370875253918289	0.032124534656460153	-0.00049862067621015153	0	0	0	0	0	0	0	0	0	0	0	0.053307448683719866	-1.5449729473604403	0.030881462586992019	-0.58506114712143265	0.959811322231157
274	426	2.61	1.47	2022_09_22_18_25_53	0.42743997156120644	-0.03150343273823	-0.00039279420356205119	-0.00047305736010825006	-0.022247236034130251	0.40465289755303735	0.0015665237103688189	-0.0048203966364418812	-0.0011386841154145239	0.0011766680688949506	0.41396942806946746	0.012139438544946528	-0.00095268255406356841	0.0052413059724524215	-0.010530197452502799	0.41007100569969818	1.7656121102731923	0.064720298021250525	-1.5575821769374563	-0.0017670713023854715	0.030178672320283456	1.3594381432504332	-0.00053423821987320778	-0.064697697228053519	-0.0017102483289276659	-0.02752228359323659	0.012380475307051133	0.030183400628335702	-0.00042492913444792729	0	0	0	0	0	0	0	0	0	0	0	0.052115757038936	-1.5452270531497852	0.027518478033475294	-0.55447896685186349	0.959365134247813
275	425	2.61	1.47	2022_09_22_18_25_57	0.41781738521207024	-0.030769565565830163	-0.00051639604823067371	-0.00043390436313716138	-0.021639630829417205	0.39490038277250594	0.0015875301532638862	-0.0049058790160523835	-0.0010645245244963171	0.0010768817192841171	0.40421099727791387	0.012425832410309286	-0.00078118366123938927	0.005036554575985357	-0.010665851933576425	0.40193327775554039	1.811102946835129	0.064612245486205311	-1.5567458183147009	-0.0015564326918706896	0.031269632599193395	1.3648981017289992	-0.00068757450150689486	-0.064586736080923163	-0.001815430853223555	-0.028655593301090989	0.01251586574916045	0.03127719107566504	-0.00039825953850604372	0	0	0	0	0	0	0	0	0	0	0	0.051854708548439342	-1.5462194967078284	0.028230569518188326	-0.56481216913813914	0.9619831342143228
276	424	2.61	1.47	2022_09_22_18_26_00	0.40971723168807039	-0.029536672018932168	-0.00042395108376678316	-0.00045772353907017125	-0.021001696673347836	0.3863994877623792	0.0019738869661083485	-0.0049251937412590893	-0.00095329359312076357	0.0011757319461329035	0.39569357009179756	0.012658603049251371	-0.00080768569533354426	0.0050925652378283242	-0.011608453086207875	0.39424206702271297	1.8519565777251827	0.063598040428894734	-1.5583684337531687	-0.0016470783176664328	0.033325735221508376	1.3723128596615306	-0.0010628684801609078	-0.063578395684402766	-0.0015806165230200517	-0.0307342556327544	0.012884492956829474	0.033342680118133926	-0.00042004087307959966	0	0	0	0	0	0	0	0	0	0	0	0.051311781677444365	-1.5481162618324544	0.0309393183600726	-0.57869183835630056	0.962229646525731
277	423	2.61	1.47	2022_09_22_18_26_03	0.414324601106979	-0.029847592477947171	-0.000546545566910979	-0.0005517248152872526	-0.02139795561676015	0.39072395420211581	0.0016252798718034438	-0.0048524410617394025	-0.0010194215974489466	0.0011179258176714088	0.40079211528365871	0.012780638690886682	-0.00077579478213086832	0.0049472062999941415	-0.011586318767929042	0.39834674453585389	1.8292452712352159	0.063778613648785731	-1.5565777591863519	-0.0017042525725525983	0.032950679932561559	1.3767979105013206	-0.000680706876665991	-0.063752827439792492	-0.0018134366250628147	-0.030501415848562995	0.012466392391191022	0.03295771032505225	-0.00045452164622641011	0	0	0	0	0	0	0	0	0	0	0	0.051703965843595864	-1.5469937866502375	0.030406880534599945	-0.58362198200693371	0.96143637976495722
278	422	2.61	1.47	2022_09_22_18_26_06	0.41445994832419075	-0.029550684858266195	-0.00061600175122093932	-0.0004394441142308896	-0.020627602748893997	0.39182105170187781	0.0018090542179131758	-0.0050030467859462774	-0.0009494055466651905	0.0010542086270690278	0.40031280209734194	0.014222853158112987	-0.000709720639869024	0.0050052740755569466	-0.012583420246621603	0.39853295579919018	1.8278481512693505	0.062350632959617264	-1.5562927101334192	-0.0014902363900772544	0.035892425058854226	1.3897219202056592	-0.00098953230588264517	-0.062324403277019047	-0.0018083657341390221	-0.033564359531338545	0.01271612935827999	0.035906062869519015	-0.00034295656645483703	0	0	0	0	0	0	0	0	0	0	0	0.049822521891504587	-1.5477995683942594	0.032674688329131667	-0.59610805224007424	0.96157169688072619
279	421	2.61	1.47	2022_09_22_18_26_09	0.41410348915843465	-0.030109460910094261	-0.00039571440792561416	-0.00046153134069505441	-0.021088218651564985	0.39071953308379681	0.0014868936983124738	-0.0048628374858038148	-0.000979757898358078	0.0012107365759350473	0.40171157437673854	0.015481298276360007	-0.00066540963330225216	0.0050292470491519574	-0.011409463268118264	0.39848915979248029	1.828092560733303	0.063730146725294451	-1.5584010658620264	-0.0014598484078159435	0.035891249644548151	1.391635166156276	-0.00041603835925823934	-0.063710564410897175	-0.00157974177398746	-0.033611671093908058	0.012587190604826125	0.035893660846501182	-0.00036304460967170903	0	0	0	0	0	0	0	0	0	0	0	0.050979928192813766	-1.5475830369231218	0.030110173729130031	-0.57781133201900814	0.96229365418367585
280	420	2.61	1.47	2022_09_22_18_26_12	0.4249747051728156	-0.030411733393015571	-0.00034441572458924157	-0.00043625554573973083	-0.021678788200509114	0.40169200198189364	0.0016049223654920658	-0.0050906246698752058	-0.0009142950456326361	0.0012802554178579519	0.411991739590726	0.015501765984989601	-0.000833564722807339	0.0053467563273525351	-0.012618491681030597	0.40925857250854414	1.7752565467277417	0.063123143052594657	-1.5597764970014618	-0.0015909863943420707	0.036603772443953971	1.3904357851767564	-0.00045611108010706739	-0.063107812747270925	-0.0013910999582052847	-0.034248047404198012	0.012919264922145145	0.036606614080602437	-0.00043247980004897292	0	0	0	0	0	0	0	0	0	0	0	0.051057296827259152	-1.5497214971178286	0.0322478716452262	-0.58500352797308508	0.96301866329225283
281	419	2.61	1.47	2022_09_22_18_26_16	0.42019931407169236	-0.029781437939938454	-0.00040629369831828152	-0.00047008132561306262	-0.02091046529545643	0.39695450124913273	0.0016550975976425454	-0.0053917378511663307	-0.00094437716554300675	0.001062517385183527	0.40638667304199072	0.014178090853949539	-0.00081994049192500183	0.0053798112289809895	-0.012157033019909069	0.40541097829210021	1.7983954458063538	0.062144312565550475	-1.5585011573247418	-0.0016460456475429475	0.035133813906568029	1.3740695011670361	-0.00078323752343091753	-0.062125524652659123	-0.0015279957057133232	-0.03244925704285518	0.013469617551662953	0.035142543172620035	-0.00036053394292478953	0	0	0	0	0	0	0	0	0	0	0	0.0498139314726271	-1.5482302131562	0.031637849175863764	-0.57708729229622613	0.96480637810591707
282	418	2.61	1.47	2022_09_22_18_26_19	0.41289189262338083	-0.028801816707045343	-0.00050774276281377942	-0.0004842485289661259	-0.020455177456050723	0.38943793808012755	0.0017450370600274783	-0.00515382699148816	-0.0008982885289001972	0.0011410704042116437	0.39837226459061376	0.014320243708100682	-0.0009214196618866266	0.0050868246479862838	-0.013723546483329211	0.39875292844683868	1.834841259980232	0.061503822455776229	-1.5576345467814146	-0.0018115327110447982	0.037526777320593195	1.3933393398211438	-0.00079349412291773182	-0.061482514770132127	-0.0016188125932697969	-0.035187972980362137	0.013040919200834437	0.037535165498402863	-0.00039005704085737426	0	0	0	0	0	0	0	0	0	0	0	0.049588990432643365	-1.5488529400682281	0.035447454121959446	-0.60791624433694658	0.96575625622797345
283	417	2.61	1.47	2022_09_22_18_26_22	0.42334602786786746	-0.029056053507026988	-0.00048122526287063065	-0.000510081549998345	-0.020911431872417566	0.39950627082315071	0.0015811537047927243	-0.00534866638226686	-0.00078858950850732308	0.0010772531063946598	0.4084715337353152	0.015152112162640058	-0.00094610674202708154	0.0050313892371951687	-0.012957192978076291	0.40857368172615832	1.78488930159314	0.060829579969931477	-1.5590936433126557	-0.001831765201388376	0.036743066615932636	1.3916149783334038	-0.0006524556632074496	-0.060812919167850671	-0.0014236086550557217	-0.03440886589037382	0.012887315177380143	0.036748859067123635	-0.00043065985966097951	0	0	0	0	0	0	0	0	0	0	0	0.049430712545834268	-1.5519497932208453	0.032833128114270867	-0.60020460498434725	0.965105740530723
284	416	2.61	1.47	2022_09_22_18_26_26	0.43226532760977288	-0.030185380156705546	-0.00062348417063536922	-0.00049600528572098788	-0.021075932000923944	0.40895827276724939	0.0021070413517513009	-0.0054213335971287913	-0.00095508989394032563	0.0012036608167118349	0.41745732337032121	0.01539483221745306	-0.00098294799925438547	0.0056674942420333512	-0.014436186167603593	0.41700995668923463	1.7416211424180261	0.06104675723835816	-1.5566151882010506	-0.0018130610584499035	0.038214136409079245	1.3905526526021335	-0.0011279813578646488	-0.061022205305658841	-0.0017311929277396805	-0.035757924024333546	0.013479283770353148	0.038230780314236414	-0.00033467232068520723	0	0	0	0	0	0	0	0	0	0	0	0.048806971725235959	-1.5481535105999351	0.035878045211856245	-0.59834732126494627	0.96470831698463211
285	415	2.61	1.47	2022_09_22_18_26_29	0.42966187239831366	-0.029817009812146581	-0.00056091920197978533	-0.00057374842917434863	-0.020630395202537243	0.406670239549866	0.001835157263370161	-0.0056290404051210531	-0.00084326772007739493	0.0012004896418726012	0.41475055716216191	0.015823513004497247	-0.00079939341597979393	0.0055005326658047428	-0.013926408680341744	0.41442012309174897	1.7537693275281083	0.060421606746172744	-1.5579447909717965	-0.0017116747215559103	0.038381464101410814	1.3895057069091665	-0.00080423374131991074	-0.060401649141389277	-0.001552849892827967	-0.035886070283077387	0.013613476639195331	0.038389889013626548	-0.00029513483217976429	0	0	0	0	0	0	0	0	0	0	0	0.048055514409884308	-1.5503701898392017	0.034849109349938533	-0.59731624069060618	0.96452617677829466
286	414	2.61	1.47	2022_09_22_18_26_33	0.42897520080364504	-0.030098564570570949	-0.00050224467538557873	-0.00049819180620227848	-0.021373797675993417	0.40454512758429734	0.0017667006999855881	-0.0057016766447018363	-0.00087177624026969	0.0011105661741156116	0.41515813207476743	0.016140387684561747	-0.00092459104249796565	0.0054014388096027465	-0.01386574876539633	0.41536228261757047	1.7556476722511161	0.061863295861286277	-1.5585384028304896	-0.0017745220283432606	0.038606270707125474	1.3909109473100898	-0.000834112620205951	-0.061844706043031605	-0.0015164792356145182	-0.036134602856173412	0.013591711236576456	0.038615280418184732	-0.00039281854624527619	0	0	0	0	0	0	0	0	0	0	0	0.049866679661326845	-1.5504140505856847	0.034688896629336378	-0.59966431280651622	0.96826642155403841
287	413	2.61	1.47	2022_09_22_18_26_36	0.43557638735238241	-0.030184995123428926	-0.00050483736974330569	-0.000589421340393367	-0.021033978014581865	0.41182341078957874	0.0018785277399009453	-0.005467485254940176	-0.00081399511917285027	0.00104366240710875	0.42126560415351882	0.016583603184861559	-0.00094990337927575586	0.0055047328612702461	-0.015667240511984173	0.42008716355676218	1.7259742268154523	0.060543703807817373	-1.5589750266919544	-0.0018767792604174531	0.040556652711613211	1.40449135414882	-0.001028926144588859	-0.060526783461921488	-0.0014312772346359642	-0.038333879973568394	0.013242194883872356	0.04056970258926508	-0.00031844398211702287	0	0	0	0	0	0	0	0	0	0	0	0.04832613326854699	-1.5514564488990235	0.038124561508348462	-0.61645830980546534	0.96443970737309637
288	412	2.61	1.47	2022_09_22_18_26_40	0.4437008236395808	-0.030647866297331412	-0.00026091268110750896	-0.00057055043774281527	-0.021660849685613416	0.41951206399705676	0.0015506535086790292	-0.0058687735018552178	-0.00077741690688134895	0.00096938205993756335	0.42935850428579381	0.017265374095280721	-0.00099441877170150018	0.006032179935213028	-0.015855093947761415	0.42776495596591285	1.6889040553468946	0.060693471490618572	-1.5617525664917598	-0.0018750808371304955	0.041128206524147462	1.3959837659504515	-0.00072354773715793653	-0.06068354357172713	-0.0010977345584542307	-0.038639999045561209	0.014088287534400867	0.041134570536482722	-0.00037079840218984375	0	0	0	0	0	0	0	0	0	0	0	0.0488500244966944	-1.5528588180334102	0.038232564347715596	-0.60362506328437482	0.96408420533694417
289	411	2.61	1.47	2022_09_22_18_26_45	0.44434254543842705	-0.030264185143889351	-0.0003998482800482235	-0.00044192659502997417	-0.020570218010781089	0.42151431063732608	0.0019069229074980983	-0.0059711209945404672	-0.00061083004114609069	0.0010098822662348453	0.42948309700331505	0.017677087189577896	-0.00079909934638894417	0.0058810221806346787	-0.016516027356661449	0.42847125580090234	1.6846627674970423	0.058795684194148032	-1.5618355612838279	-0.001508514247508573	0.042241502545701685	1.4018923322298276	-0.0010746002391025117	-0.058786242410479625	-0.0010536522739097022	-0.039854156753332246	0.013999668810344906	0.042255168949992393	-0.00022716004135965104	0	0	0	0	0	0	0	0	0	0	0	0.046314010405554662	-1.5559532513499923	0.039455696880971745	-0.61435779403673285	0.96428140901550463
290	410	2.61	1.47	2022_09_22_18_26_51	0.44305309488464589	-0.029409158209956057	-0.00019926188933815591	-0.00056094182488139791	-0.020289347970073673	0.42103580781899552	0.0017740155607770011	-0.0059079670935837788	-0.00071050269446777	0.0010948897168470879	0.42764970225532262	0.017534600644273462	-0.000924896289492442	0.0060053232713652843	-0.017089958229220041	0.42602760838697468	1.691589287783988	0.057594726451760676	-1.5625748368240453	-0.0017936292685152124	0.042944551211233452	1.403310958692376	-0.00082792846817458148	-0.057586940638320094	-0.00094698625741815128	-0.040557690060038912	0.01411765758644376	0.042952531290747768	-0.00027327943727008074	0	0	0	0	0	0	0	0	0	0	0	0.045822464090791527	-1.5532942247024226	0.040885336679219494	-0.616439711062674	0.96157235623846848
291	409	2.61	1.47	2022_09_22_18_26_54	0.44655681752881887	-0.029385038125351575	-0.00036070080528746273	-0.000590886706526788	-0.02090902837368851	0.42372714383191556	0.0019889445547791366	-0.0059134578641783188	-0.00053959838047486978	0.0010763743142426056	0.43194631611520373	0.018378719395807243	-0.00085480764890746375	0.0059442059676997911	-0.019018409874105507	0.43012623687732215	1.6745880071583472	0.057870628483741422	-1.562817228314769	-0.0017219043354851837	0.0455641136731736	1.4151840407728014	-0.0010721769589403655	-0.05786325985580118	-0.00092347169055256829	-0.043375181285961392	0.013952852870716782	0.045576726717187224	-0.0003697819766832903	0	0	0	0	0	0	0	0	0	0	0	0.046838362084431193	-1.5578957120934434	0.044620748517814279	-0.63393290675314573	0.963206069179682
292	408	2.61	1.47	2022_09_22_18_26_57	0.45583555733211195	-0.029937100729696225	-0.00041227042815328193	-0.00053781518292070351	-0.020747062574200992	0.43308807729218668	0.0019126722182199228	-0.0058672719020197561	-0.00068464997906468388	0.0010133625909483051	0.44163917803198266	0.018285083198578564	-0.00086049215205730569	0.0061980891500425352	-0.020642977087772404	0.43823365474252823	1.6328618501398358	0.057097863204900373	-1.5609096678921897	-0.0016343954450956976	0.046368626083481565	1.4185091276474222	-0.0010321532552113005	-0.057086701390337946	-0.0011289406254995102	-0.044234494834173368	0.013905356940230505	0.046380112388953634	-0.00028146258852924569	0	0	0	0	0	0	0	0	0	0	0	0.045539133225178309	-1.5543023866726766	0.047283267177433849	-0.63955431130184526	0.961385411237765
293	407	2.61	1.47	2022_09_22_18_27_00	0.45347946865531064	-0.029851822265212036	-0.00023405439570712425	-0.00053444925964879584	-0.020910102025510795	0.43019895160239224	0.0018134128566943619	-0.0059128035668100593	-0.00074845787127757093	0.0013257417271455942	0.43915549739362542	0.01886106767222764	-0.00092504839271140521	0.0061472553697483109	-0.019426418687854628	0.43614947216863725	1.6440484392793033	0.057524746614844732	-1.5621179828865046	-0.0017172695557102127	0.045916922674330896	1.416075386185033	-0.00058361475477537858	-0.057516082034758359	-0.00099838893875953453	-0.043736037844838968	0.013982946095701587	0.045920631464108533	-0.00031563744597602479	0	0	0	0	0	0	0	0	0	0	0	0.046139890258645108	-1.5529069240933977	0.04493220194971552	-0.63216396362357463	0.961784385656838
294	406	2.61	1.47	2022_09_22_18_27_06	0.45220713851419542	-0.030379610155097485	-0.00037122320013979293	-0.0005840784498243552	-0.020526082035064536	0.42867416028837185	0.0019876853305693157	-0.0058888653542967925	-0.0006586846451650133	0.0009435124209468288	0.43767972086158341	0.01939962250641555	-0.00098180679067531667	0.0059902018472259254	-0.019628719011513421	0.43562224793977078	1.6494846266807994	0.0578727115215722	-1.5616673662964873	-0.0018461526496764812	0.046763884513144248	1.4210059570854625	-0.0012209699482921678	-0.057863065806747285	-0.0010565766906138316	-0.044681035366053883	0.013800941032267868	0.0467798211024083	-0.00019992661514934423	0	0	0	0	0	0	0	0	0	0	0	0.0454142498084446	-1.5547567659005377	0.045382754426239277	-0.637299131702648	0.96332457150296835
295	405	2.61	1.47	2022_09_22_18_27_10	0.45660807994642388	-0.0302533965206737	-0.00026906110018673192	-0.00051377363723752135	-0.02136834166267575	0.4327575467066771	0.0019030821391658474	-0.0061850560466893342	-0.00072600392030274072	0.00098853780581260268	0.44178689233680357	0.019651581253568029	-0.00078724022962640473	0.0061501337368310245	-0.018785665130494976	0.44040189552004022	1.6298467209759862	0.058126200697454181	-1.5620855712418054	-0.0015339790941249019	0.045815129849412946	1.4133610660024576	-0.0010715825974334269	-0.058117380006599884	-0.0010125950272381059	-0.043562697048271218	0.014188641548756924	0.045827659905145618	-0.00034494526427725675	0	0	0	0	0	0	0	0	0	0	0	0.046824995620221688	-1.5538150193154838	0.043290460670384938	-0.62720466593960844	0.96450745149256834
296	404	2.61	1.47	2022_09_22_18_27_15	0.44674099617019697	-0.0293697534403339	-0.00017464665436275166	-0.00044319428432938171	-0.0204265927974726	0.42358828034514606	0.0018850236264093255	-0.0060303354743191364	-0.00058784409086989735	0.00098436117012608922	0.43153280710624309	0.021028052562572733	-0.0009756444562183641	0.0059493006684759242	-0.019150963245674411	0.43004189135329857	1.6749370702225479	0.057294055178738729	-1.5641228030030292	-0.001704479901770048	0.048703647145004254	1.4240404876869797	-0.0010832840279380532	-0.057288951967605153	-0.00076468377633366841	-0.046620777079825385	0.014090719985093342	0.048715693051728896	-0.00028872818722253904	0	0	0	0	0	0	0	0	0	0	0	0.045742499166340544	-1.5564111110575367	0.044889023375139947	-0.634797592865805	0.962620164793346
297	403	2.61	1.47	2022_09_22_18_27_21	0.45457694820694883	-0.030242410356760237	-0.00022791452526500452	-0.0006717184049518691	-0.020696232614230814	0.43086628612475808	0.001761120121580341	-0.0063111832642290472	-0.000700988773965083	0.0011083373076786873	0.44074097817641483	0.022978492014936087	-0.00092613258472372026	0.0061094196219624794	-0.02011265283311291	0.43674553171508407	1.639327994944773	0.057608802935659779	-1.562606127516432	-0.0018889898227981269	0.051151628715854783	1.4282892383748225	-0.00078610796030836351	-0.057601074384721951	-0.00094361295318140244	-0.049088052658125048	0.01438235747427391	0.051157668887566794	-0.00023817535012879426	0	0	0	0	0	0	0	0	0	0	0	0.045554664975735654	-1.5538676201786952	0.046240974704049996	-0.63794678089905854	0.96077360156030855
298	402	2.61	1.47	2022_09_22_18_27_24	0.46486261230833831	-0.030907428223769635	-0.00031593710391311257	-0.00043791283210567076	-0.020817345797092643	0.44155451586254185	0.0020870554361019805	-0.0065279947888108895	-0.00060707706951705317	0.0011694589374724488	0.45178670397552789	0.023958580076247793	-0.00103190312515778	0.0063896495127007472	-0.022589540259108129	0.4461575545619253	1.5926763569609084	0.057143830446874246	-1.5629662545005949	-0.0017075974878361635	0.053838462339684104	1.4332948239588783	-0.0010474412126442168	-0.057136823609910556	-0.00089484407081903325	-0.051815448815104949	0.014619825279079866	0.053848650495583725	-0.0001921084639509983	0	0	0	0	0	0	0	0	0	0	0	0.044800754414427782	-1.5562194188727596	0.050500592985843605	-0.64756933100776437	0.95976218080105324
299	401	2.61	1.47	2022_09_22_18_27_27	0.45259490797976887	-0.02900767241247211	-0.00015924321207675546	-0.00037633967271218419	-0.020166548640185508	0.42999401779650526	0.0021140886971912571	-0.0061710926504526765	-0.00053814002469063766	0.0011564135747229995	0.43851465530443373	0.023750147056653802	-0.00080598154981898189	0.0064160901243097059	-0.02213333329526955	0.43393684819006262	1.6480047356439891	0.055786237527335046	-1.5647588289720031	-0.0014105947014099662	0.054570179717024395	1.4349051936246278	-0.0011382361750225413	-0.055782170606068909	-0.00067360220580566009	-0.052567125579467078	0.014649294271768809	0.054582049209776565	-0.0002777816426423933	0	0	0	0	0	0	0	0	0	0	0	0.044573474164920072	-1.5574570996341668	0.050916472846336977	-0.64432314356635989	0.95877536520905737
300	400	2.61	1.47	2022_09_22_18_27_31	0.44369375474222156	-0.02858512075947213	-0.00023648796702170253	-0.00046604831472128624	-0.019701831517580582	0.42017406995600709	0.0020574303919856144	-0.0061696067591539153	-0.000616072985554696	0.0010806039600057306	0.42906248709350159	0.0234967163571245	-0.00083443901348442741	0.0060303797803766849	-0.022403200037794922	0.42702867283369839	1.688361555583112	0.055971013824792533	-1.5630144041787277	-0.0015843617256371266	0.055508765341217389	1.4388415483877595	-0.0011708964688845779	-0.055964234940545941	-0.00087108902788038563	-0.053586914457725274	0.014479835241009161	0.0555211133556162	-0.00024355567374106113	0	0	0	0	0	0	0	0	0	0	0	0.04442582570342124	-1.5551665031538997	0.052289719111388321	-0.65392683100530546	0.96244012513043986
301	700	2.71	1.47	2022_09_22_18_27_48	0.35398578812016035	-0.01170958341551304	0.00066257443312690107	-0.00029304528776427012	-0.0069152942546119537	0.29274157272759754	0.000395527348912088	-0.002655905304761392	-0.00085335844575950637	0.0013273442182614346	0.30451913333809477	-0.0018306116280079232	-0.00051076553016994608	0.0019091682336526072	0.0024701666492102474	0.29345753540899827	2.3413411075083421	0.028896720435426949	-1.5663707389592796	-0.001283086476084059	0.010579532482082887	0.41228202989052881	0.0015154893366506475	-0.02889558851044232	-0.00025576660926548284	0.0071822025429850375	0.0077680418492040923	0.010687526162257977	0.00017253748558225573	0	0	0	0	0	0	0	0	0	0	0	0.019683694810293778	-1.50940588331748	0.00881945571581383	0.45640277698057291	0.82900937059479973
302	699	2.71	1.47	2022_09_22_18_27_51	0.34948725228588018	-0.011758982357257046	0.00025780676090044223	-0.000565648995666906	-0.0073452539842197677	0.28838521721528487	-0.00040860265051022337	-0.00022729144355116511	-0.00093709869265005291	0.000994141818439584	0.30177310884237768	-0.001938643743682855	0.00046316216035799466	0.00037261584487317887	0.00356515270280286	0.29521751858122758	2.3568191814566264	0.030069030738788312	-1.5536434056436053	-0.00014972744862273228	0.0092792473163301453	0.056456526475541155	0.0023445737709373434	-0.030051338490981485	-0.0010313411029581818	0.009220157914888184	0.0010455232097591059	0.00957086500401022	0.00013990433379100316	0	0	0	0	0	0	0	0	0	0	0	0.021187581582062	-1.5073496717457442	0.010256660201599646	0.73332915977927093	0.84471612812858754
303	698	2.71	1.47	2022_09_22_18_27_57	0.34768626537855324	-0.012737622238450612	-0.00028407830953898364	0.00063074109510071526	-0.008537246152723426	0.2872763117443598	0.00078633023729227233	-0.00045566541772801782	-0.001430653867513851	0.0020937554417972534	0.29901952844258584	-0.0017170153240796244	0.00044889712546369	0.00076211464503675214	0.0034067160530231355	0.2945622348042285	2.3671606029324783	0.033715505072977582	-1.5323723888573519	0.001698226862344618	0.0088705577667033617	0.11779252513077691	0.0021895482897115147	-0.033615998981277109	-0.00258841550311256	0.0086255347770127361	0.002070493878997273	0.0091367891956310315	8.9909360231454159E-05	0	0	0	0	0	0	0	0	0	0	0	0.024896839598116127	-1.4877787461288072	0.010040435469908564	0.6753552838893474	0.84720699129002275
304	697	2.71	1.47	2022_09_22_18_28_00	0.34585281136340945	-0.013414407000331724	-2.6342034889386003E-05	-0.00086449905538153249	-0.008371519064684009	0.28796453189388738	0.0008482728627939054	-0.0023450613861927638	-0.00075771128651275839	0.0012079166056345714	0.30082938245257818	-0.002637322994151009	-0.00034516672743725111	-0.00052494609876230778	0.0061767867215762121	0.295576613742903	2.3638371618144425	0.0345024970458046	-1.5541741772100552	-0.0019727284615574077	0.015094876838743731	0.1034058131534203	0.00053935542360022764	-0.034483433007705754	-0.0011468000692469505	0.014773213926313481	0.0030995898219311735	0.015104509626260924	0.00017892247056567663	0	0	0	0	0	0	0	0	0	0	0	0.024304384123185602	-1.5256639982517271	0.0179239640690526	0.8277897591556127	0.85463123048701184
305	696	2.71	1.47	2022_09_22_18_28_06	0.34422729925549311	-0.012972844445785749	-0.00022675613697588763	-2.3016519837756406E-05	-0.0087361421935994322	0.28871813920333728	-0.00042005135049286678	0.00035658053312902487	-0.00068328140653180192	0.0024032277298562032	0.29987375962582213	-0.0058754082504536981	0.00042386683994449114	0.0012854682760940431	0.0065308860666322332	0.29495315640162179	2.3673959556994291	0.034426542952270309	-1.5509214204109287	0.00067721456917160447	0.020917666635314438	0.037542750619216914	0.0048092148743776406	-0.034399348744688085	-0.0013680882960682057	0.020858729182727964	0.0015691380907235882	0.021463395005778606	7.9027894037618122E-05	0	0	0	0	0	0	0	0	0	0	0	0.025456500039147047	-1.5317691908000715	0.019336620694445982	0.68822579116608118	0.856855795689525
306	695	2.71	1.47	2022_09_22_18_28_09	0.34353776666314523	-0.014136258431179721	0.00047526977186047	-0.00035894749101206405	-0.0091753645386446255	0.2894123223671547	0.0015292986202880879	-0.0010638681209072722	-0.00052435471165166239	0.0018374077904967589	0.30216238806468687	-0.0045497340101557674	0.00031093564186121427	0.0013011508698944339	0.0049326251148423973	0.29825682858247449	2.3580107419203054	0.036934634737551382	1.570361630065114	-7.0932412323026421E-05	0.016279949954545229	0.1241462465621886	0.00049260494911224865	-0.036934620779123	3.211072582713268E-05	0.015780700104049292	0.0040007842666852133	0.01628740096388577	0.0001387495054222365	0	0	0	0	0	0	0	0	0	0	0	0.026752037640967844	-1.5422533193575569	0.014849462560896644	0.65644326237524142	0.86819225577294157
307	694	2.71	1.47	2022_09_22_18_28_15	0.34277243065719548	-0.014981730568745483	0.00033901012577064389	0.00054036128652776283	-0.010249985389633938	0.289794414277205	0.0045924179295646836	0.0010597589738472679	-0.0011189790827355903	0.0025555948857387159	0.30017829658370765	-0.0040824847615618109	-0.00026096037951313877	0.0036127410388279552	0.00885006516197212	0.29778941874733855	2.3626684723092404	0.040009682828964707	-1.5585056838989566	0.00060425435422452908	0.021990764933297997	0.096201890624043829	-0.0034377975426754127	-0.039997595720010888	-0.0009833904071732335	0.021584978649959695	0.0042050492306693757	0.022257856911571564	7.2812512808618872E-05	0	0	0	0	0	0	0	0	0	0	0	0.030080841951932936	-1.5164272087458965	0.027887470294421141	0.59161352152859348	0.86876712393814381
308	693	2.71	1.47	2022_09_22_18_28_18	0.34264549683421536	-0.01621230249960778	7.3623819016309508E-05	-0.0012216643042069538	-0.011249236143567558	0.29148967856479213	0.0013487256563781431	0.00084095189328632874	-0.00043362469588215552	0.00095582219772700919	0.30196671490125782	-0.0046146525641843688	-0.00036120208701576436	0.0012435993150254909	0.0061119963227702452	0.29541427235527185	2.3610830301693331	0.043423039164534154	-1.5654917781658058	-0.0024064354532335928	0.01796660265012244	0.018730679794852337	-0.00065237163342759348	-0.043420595491993036	-0.00046067060399007317	0.017953997377346157	0.00067289595156604836	0.01797844263376246	5.3436231228561588E-05	0	0	0	0	0	0	0	0	0	0	0	0.032854920372348204	-1.5515323469528872	0.0182031577134518	0.68503390666774366	0.8621571714342543
309	692	2.71	1.47	2022_09_22_18_28_24	0.34213844892401934	-0.01684352773282758	-0.00031844656900687786	-0.00034980409095319615	-0.01282797451800095	0.29307375389532514	0.00090066891297012493	-4.8407326603981584E-05	-0.001082087855696824	-0.00025860695502586664	0.30284361979735969	-0.0065494579146427546	0.0004917009474387882	0.0001316488189364837	0.0062204917366362146	0.29828452799106653	2.3529107620193934	0.046884007206795114	-1.5480607941567037	0.00023677840374231312	0.021244051857542107	0.0076847009606650675	-0.0019812668698735653	-0.046835546454130336	-0.00213113118080879	0.02124154278773778	0.00032649551703417258	0.021336240478012917	-0.00016378781277917115	0	0	0	0	0	0	0	0	0	0	0	0.037626676416025233	-1.5287190602764658	0.018185283444158942	0.77481787694537074	0.87182404938448843
310	691	2.71	1.47	2022_09_22_18_28_27	0.34237692240346368	-0.01852405330335297	2.7507618886949233E-05	0.00036246911582070879	-0.014006173650353596	0.29462876038766478	0.0027926168114024231	0.00090605251501145294	-0.0014311697436048946	0.0011900404406790471	0.30465375538970785	-0.0080974137009740682	0.000475231207956936	0.00049852243206292639	0.005864065611770523	0.29955887789270796	2.3450014187614121	0.051238384659117682	-1.5513239718918759	0.0013925427790747579	0.02311375268239544	-0.016409210772612915	-0.0027182397558955882	-0.051199533186339012	-0.001994959642869055	0.023101306479841984	-0.00075842071922723158	0.02327303999123178	-0.00019194395730347583	0	0	0	0	0	0	0	0	0	0	0	0.041121647772816877	-1.5198823587532595	0.017189295035731651	0.74299357009649092	0.87493887084977617
311	690	2.71	1.47	2022_09_22_18_28_30	0.34175886468362321	-0.020541911617172129	-0.00044257462556513837	-0.00084943576753491448	-0.015674043385200068	0.29481010605611874	0.0030863880624869017	-0.00056637823677196822	-0.0014754789567670678	0.0010581730025715898	0.30298858993478944	-0.0064935700543240476	-0.00081181793377518418	-4.8627566521060492E-05	0.00534624227608863	0.29837901361668873	2.3506942141779792	0.057113546679630978	-1.5464664211282118	-0.0026190803798132574	0.019703648938778254	0.020155139750485052	-0.0034665977518036403	-0.057045943942295604	-0.0027780378073117978	0.019687642693204496	0.000794044512183701	0.020006276052164918	-0.000275131987184401	0	0	0	0	0	0	0	0	0	0	0	0.046065630129748861	-1.5238670290559602	0.0156439641330405	0.78994586466831673	0.87306883434584048
312	689	2.71	1.47	2022_09_22_18_28_34	0.34165663016248393	-0.022512549273985133	-0.00011097367368019434	0.00044123399465506059	-0.017291190513627208	0.29683189309349728	0.0008990304120291289	-0.0010209547261838127	-0.0018883714175216106	0.00065524979615028318	0.30544219996918148	-0.008450305781608167	-0.00045165489951643146	0.0010311557596917663	0.0061328090971661895	0.30256363649929974	2.3366383144211529	0.062594388501919021	-1.5465757454163593	-2.1577825024876379E-06	0.024207694657197725	0.069451887000348864	-0.00050168686065469236	-0.062520962547938319	-0.0030309592554942592	0.023974535147410884	0.0033517376212465555	0.024212892646734152	-0.00038769989406644374	0	0	0	0	0	0	0	0	0	0	0	0.050910762119565967	-1.5164068601502343	0.018202172617109342	0.70210841006010871	0.88557812080335607
313	688	2.71	1.47	2022_09_22_18_28_37	0.34204001551451063	-0.02420595745928637	-0.00031495029349576435	-0.0004332951844289221	-0.019216489226331943	0.29948253908306116	-0.00055679438569094467	-0.00055358600233131917	-0.0012439714072557872	0.0020009292164296613	0.3074941106517064	-0.0056209545974274175	0.00034992287474226285	0.0008064704296571588	0.0042086156191985472	0.29967866894713369	2.3335750086307527	0.067927424084884627	-1.5536219715670743	-0.00011755251669388379	0.016351314635215334	0.070642990232215541	0.0041660312265637909	-0.0678873564853671	-0.0023327606470553461	0.016188385684709497	0.0023025332186311213	0.016873686807586295	-0.0006283699809433	0	0	0	0	0	0	0	0	0	0	0	0.056299585556217988	-1.5384741346280226	0.012528324896801137	0.69073386835623363	0.87615090443831467
314	687	2.71	1.47	2022_09_22_18_28_40	0.34310095925975614	-0.02665241139514328	-0.001334946350570696	0.00021045577463306089	-0.021326546786701806	0.30204218006296113	0.0031551700588900466	-0.0025250058343956644	-0.0016568963073751153	0.0017032535284795479	0.307646395679323	-0.0062760596238347526	5.7024575645715023E-05	0.00020119264460012279	0.0053724849728659253	0.30197730573635173	2.3241662605500815	0.074713702916085672	-1.5419373319128717	0.0002601709462426057	0.019601954749852185	0.11418473265198434	-0.0024580263527512638	-0.0745892881035107	-0.0043099308166819981	0.01909302578376882	0.0044376791722241142	0.019755468194048765	-0.00083614081204861214	0	0	0	0	0	0	0	0	0	0	0	0.062345536923465179	-1.532028338069177	0.015669588529701232	0.76668255289187359	0.88014124585332221
315	686	2.71	1.47	2022_09_22_18_28_44	0.34422398784114755	-0.029433638415188753	-0.0015240349844605013	-0.0005536176708274542	-0.023764010613482649	0.30483216183643125	0.0016648832419855139	-5.6846248821726429E-07	-0.0020639218839860252	0.0024964474780662187	0.30982866870148396	-0.0043280726800014584	-0.00050106372760460238	0.0024758193330083516	0.0056274571681188129	0.30026031230823053	2.3178973099013449	0.082392317042383659	-1.5390220166358042	-0.0014830374650913109	0.016802431433828917	0.1215068726746024	0.0013237285180544354	-0.082226005338680477	-0.0052323946387819679	0.016308728776550208	0.0040431507245519771	0.016854493741374512	-0.0011230579156907923	0	0	0	0	0	0	0	0	0	0	0	0.069296358320489068	-1.527479652359617	0.017860475764260555	0.57816421606119794	0.872281778476155
316	685	2.71	1.47	2022_09_22_18_28_47	0.34572540996557	-0.031804446120224074	-0.0014249832697954103	-0.00053706100016018179	-0.026691187533997587	0.306539926860895	0.0028923313333816566	0.000839732946595983	-0.0028225396885677365	0.0023022539281430682	0.30886316786431084	-0.0040280879660121605	-0.00080047456826734715	0.00037234115719025234	0.00709520806069494	0.30612653046080984	2.3054879002148847	0.090211590960000962	-1.5367612575450775	-0.0019347473868401739	0.018109558643462035	-0.023826176773493062	-0.0010694742679180874	-0.090002671971323084	-0.00613597437714177	0.018089001422767443	-0.00086263653302415	0.018141110480638427	-0.0016849792582948147	0	0	0	0	0	0	0	0	0	0	0	0.077633899095981632	-1.5181181053661585	0.020550908228572955	0.75918329288001318	0.88546147212985094
317	684	2.71	1.47	2022_09_22_18_28_52	0.34753376843431938	-0.034025255906782674	-0.0019149137511405927	0.00019853854638356743	-0.029066975603708717	0.30920051554723582	0.0017476332888407887	0.0012475380172750088	-0.0032299827810150779	0.0030561017727632144	0.31170702832546793	-0.0021802744985018603	-0.00065463979820193537	-0.0012267546666281345	0.0018443476456651577	0.30806727311698451	2.291537873466404	0.096737870128999162	-1.5320802989669398	-0.0006780244692317387	0.0076951998152661721	-0.28191296861127335	0.0019818730560072183	-0.096448008251849432	-0.0074831291146347911	0.006504110854718052	-0.0041124982901408411	0.0079463149325331873	-0.0021349301799731494	0	0	0	0	0	0	0	0	0	0	0	0.084152646028778075	-1.5154622987788664	0.0063736893828563379	1.0788716223656969	0.88643838699434563
318	683	2.71	1.47	2022_09_22_18_28_55	0.3488441964782048	-0.036844092063290632	-0.00098863517290316777	-0.00053613152630648648	-0.031364449252001408	0.31147207954598621	0.0014150118267430673	-0.00031783195840641535	-0.0027707369106690538	0.0021761380629549947	0.31052650566523227	-0.0032840081153385379	-0.00091662102644613169	0.00040597238770006492	0.0028576222525268026	0.30754255526167867	2.2894261302364614	0.10390613763886877	-1.5445982105893104	-0.0022103823034483718	0.00999650696936583	0.055438216555555274	0.0010574818224551225	-0.10376354012121147	-0.0054417993845123349	0.00993512344716107	0.0011061074442611598	0.010052284287335024	-0.0024463465601934496	0	0	0	0	0	0	0	0	0	0	0	0.090259764221103517	-1.5267406688557814	0.0082739393786032938	0.7148370945981698	0.88160433329981858
319	682	2.71	1.47	2022_09_22_18_28_59	0.35055135518496344	-0.03945345235160682	-0.0012634794011183764	-0.000781241246902856	-0.033631155402347623	0.31377559782636827	0.0026117758759827085	0.00081020480086020251	-0.0027519872492661932	0.0020813853007094056	0.31221392952168625	0.0021096960611188187	-6.5949903719810271E-06	0.0020573844180850824	0.0030006704178056369	0.30609436767922937	2.2837745166090357	0.1106932809264253	-1.545155047129569	-0.00093857670561747	0.0025299042128635644	0.48350112957008662	-0.0010134425312669829	-0.11054775664439356	-0.00567414690931166	0.001436403161010348	0.0020825852408255206	0.0027253405457750854	-0.0028074891381581527	0	0	0	0	0	0	0	0	0	0	0	0.096258544016389933	-1.5299730272665779	0.010378646796761041	0.48488601205594711	0.873179815601406
320	681	2.71	1.47	2022_09_22_18_29_02	0.35265722792076359	-0.041276955517127442	-0.0014214053408384464	-0.00023933986520166566	-0.035546679263405066	0.31673149690832014	0.0025321594797502022	-0.00027040421536271092	-0.002805787138861017	0.0022404058784537646	0.31406106746947587	0.00098734946179343378	-0.00071090059465482179	0.0014611956632926428	-0.0015272654690441244	0.31166222463657012	2.2646250621602144	0.11551564198968206	-1.5450614481955078	-0.0013491649569201073	0.00486920250992218	1.2728223328388	-0.00062027248215473134	-0.11536266744756281	-0.0059429372932440026	-0.0040298336599438123	0.0027330520953352359	0.0049085508080034023	-0.0032385460807645952	0	0	0	0	0	0	0	0	0	0	0	0.10111019525672638	-1.5314117501570774	0.0059935748764557151	-0.40375143297802252	0.883753968333794
321	680	2.71	1.47	2022_09_22_18_29_07	0.35465101591368803	-0.042598058177190173	-0.0018822879020393506	-0.00087091958780375982	-0.0377175602414509	0.32062500702597829	0.0012754133078757186	0.00032355088611988697	-0.003608033223144261	0.0025540019247606649	0.31697961492995763	0.0037374285330072561	-0.00146047487524501	0.00094170662691860692	-0.0021944475119172304	0.31094740895332673	2.2526985166242315	0.11984125765875563	-1.5379504312303449	-0.0034114375743905727	0.00949354124369562	1.5213007668258423	0.0018152371933790529	-0.11958276847003424	-0.00786692584650707	-0.009447064462181326	0.00093824218256293606	0.0096655269599735961	-0.00400603474991865	0	0	0	0	0	0	0	0	0	0	0	0.10683668286088885	-1.5231118013388665	0.0067333014660722421	-0.58271572201459154	0.876770106388198
322	679	2.71	1.47	2022_09_22_18_29_11	0.35523159456011538	-0.0443200773270622	-0.0020734816579681468	-0.0010410839722576986	-0.038659358852671792	0.3214693723956607	0.00097621363097588078	-0.00094466220046712888	-0.0039129793940504585	0.0035223616049106835	0.31580102618552669	0.0036867393397297349	-0.0010550609672760447	0.001216428322445679	-0.0023302827385982159	0.3102223144290579	2.254035166690092	0.12361904066167902	-1.5361424429553112	-0.0031614592802371093	0.010218143715547771	1.3985696529449603	0.0037967294836819213	-0.12332225334218461	-0.0085609020973193145	-0.0096179318744891232	0.0034504851034708947	0.010900716295906797	-0.0040465145924555683	0	0	0	0	0	0	0	0	0	0	0	0.10938465102994933	-1.5203596613072836	0.0073998818072626782	-0.544848512297511	0.873295954469386
323	678	2.71	1.47	2022_09_22_18_29_16	0.35475627630132872	-0.044492572664686668	-0.002076514311370277	-0.00049007886919602388	-0.0392385723200957	0.32101838936383592	0.0018034179115728227	4.504596158738595E-05	-0.0032815134818843608	0.0028629500669468161	0.31463282969423834	0.0025041654122337554	-0.00033023650306237981	0.0034026575004425519	-0.0043897866435453894	0.31380987050470921	2.2516680522805768	0.12485172487316171	-1.5402849515818311	-0.0009407029776082634	0.012222816453461767	1.3435171131098269	0.0015049597749133095	-0.12461933706727266	-0.0076140680793613125	-0.01098165049713995	0.00536661852693869	0.012315118593790432	-0.0042692153823799261	0	0	0	0	0	0	0	0	0	0	0	0.1109932424137853	-1.5290785094242938	0.015656171293749608	-0.45570236758085791	0.88457876989936668
324	677	2.71	1.47	2022_09_22_18_29_22	0.35504231164285244	-0.045486129464197785	-0.0016635309666786693	-0.00040340507777924915	-0.040113780989379705	0.32182593157536693	0.003168305182454654	0.00021443815604752235	-0.0033427195260625582	0.0033044673167770852	0.31497950975500644	0.00385013635456388	-0.001396210036206472	0.0010903953163896988	-0.0036614194348906877	0.31288080048694583	2.2512699736419739	0.12739916432643367	-1.5438076226904323	-0.0026024316446547459	0.012046311203720177	1.5152640404816484	6.8303123312678238E-06	-0.12721361679069657	-0.0068733379157042956	-0.011972089878274028	0.0013351694886428582	0.012046313140128842	-0.0044864375099445625	0	0	0	0	0	0	0	0	0	0	0	0.11337470132233959	-1.5292268937034583	0.010760222606238908	-0.64067646374623122	0.88124933346446288
325	676	2.71	1.47	2022_09_22_18_29_27	0.35446136613109352	-0.045470498027121185	-0.0016179008158808163	-0.00057657598456383916	-0.039901335391745688	0.32159040772565028	0.0033159375752828246	4.7622285681957832E-05	-0.0032453400859796676	0.0032638901103097372	0.3140004095906167	0.0069677434416436446	-0.00023704175035700064	0.0010551119620116993	-0.0052414449246010525	0.31319756843927582	2.2533625841921676	0.12719904168809088	-1.5445422196543335	-0.0011391910477131929	0.019545375430217476	1.5267499330894625	-0.00029300326671407879	-0.12702373093476047	-0.0066759258370846977	-0.019469585090965164	0.0017195804993707167	0.019547571501914354	-0.0043928213082902578	0	0	0	0	0	0	0	0	0	0	0	0.11294064773231072	-1.5302185855878965	0.015083698204774978	-0.68607470585415087	0.88358731970649584
326	675	2.71	1.47	2022_09_22_18_29_30	0.35377367404232973	-0.044980914894423726	-0.0023517219017280973	-0.00053700116318627044	-0.0395351299113648	0.320222139602011	0.0037083866188699515	-0.00021113499750560676	-0.0028260476186667922	0.0018033002639196792	0.313874343963323	0.0061763306563880861	-0.00063389990476742965	0.0010972603102829086	-0.0056515183799944035	0.31295882470482267	2.25693046281203	0.12633966867683621	-1.5420874366760453	-0.0016950363996287572	0.018998613387058119	1.5144132737272069	-0.0031127746853656492	-0.12613146748229298	-0.0072501580766230235	-0.018877946303880157	0.0021378620111507569	0.019251926575612043	-0.0043036446679188961	0	0	0	0	0	0	0	0	0	0	0	0.11203775124914159	-1.5351160477535388	0.01627326103474205	-0.68951448525858061	0.88463005494121794
327	674	2.71	1.47	2022_09_22_18_29_36	0.3526869445253541	-0.044334611744917277	-0.0020377776955352259	-0.00040755014212488327	-0.038558960780044262	0.31972832346950009	0.0032953602963432548	-0.00042840852295880177	-0.0033710280803298572	0.0035941259620353196	0.31356372715096181	0.0086544700478192686	-0.0011894785248030661	0.0032965186727095695	-0.0090191124038587079	0.31177842700058289	2.2611488557568755	0.12419307843621592	-1.5406110185721333	-0.0021952914161410316	0.028914537611848638	1.466525763837552	0.00024893357913607656	-0.12396682941416337	-0.0074930592192906723	-0.02828807496768878	0.005986259260124722	0.028915609162420062	-0.0040546059719313333	0	0	0	0	0	0	0	0	0	0	0	0.10974615711343747	-1.5271945449254225	0.027227199941326403	-0.61018854373746967	0.88400898258418426
328	673	2.71	1.47	2022_09_22_18_29_39	0.35144879328304857	-0.043419703934952127	-0.0018079166710751127	-0.00085903170269398677	-0.037577704512626472	0.31773802673959689	0.0018993703830187719	-0.000365173112312806	-0.0031154193627178921	0.0031745065935569481	0.31487410165196389	0.0084218746849751541	-0.0010137928001342888	0.0035715891563321243	-0.0078228958376625139	0.3114888674948727	2.2641650095018053	0.12190532475796534	-1.5422332348329564	-0.0025830003023199722	0.02671410110302452	1.4506987238625664	0.0018015201669855157	-0.12170646587384149	-0.0069601989083972653	-0.025947180811443461	0.0063550771577437319	0.026774776799343661	-0.0037853537531459063	0	0	0	0	0	0	0	0	0	0	0	0.10728910625979879	-1.5294378824736328	0.024469135530653174	-0.57125195747263757	0.88629943664085065
329	672	2.71	1.47	2022_09_22_18_29_45	0.35004440155416316	-0.041581043512923993	-0.0016726795236692482	-0.0001568252320307248	-0.036329367783825221	0.31635080586042247	0.00076955310822521522	0.00024795872375404086	-0.0030567796810006846	0.0026004109274896585	0.31102748843122807	0.0085372369466770234	-0.00072191756515738051	-7.25958269698146E-05	-0.005366715035736493	0.30724580518409367	2.2809486214571431	0.11773663307113162	-1.5415585781030143	-0.0013303861768656105	0.022491804084567132	-1.5590677861440383	0.0027737080313794396	-0.11753539705530942	-0.0068807852732842827	-0.02248561648317177	-0.00052754369512359074	0.0226621867263927	-0.0036557704330578444	0	0	0	0	0	0	0	0	0	0	0	0.10415176090991435	-1.5288248213951696	0.01533292917460634	-0.7921612763151572	0.87773380696835068
330	671	2.71	1.47	2022_09_22_18_29_48	0.34811046689908237	-0.0399597770780151	-0.0016221142535930121	-0.00089686415764776185	-0.034826819535339178	0.31548171444845258	0.0014802423643690687	-0.00033726170197775093	-0.0033511578289825684	0.0020714954988453249	0.30745739333232858	0.008181801517877103	-0.001384265428588843	0.001957464102368254	-0.0077461911569224216	0.30825691125816335	2.2886458881065792	0.11348583616017363	-1.5385944617482292	-0.0033931360037931409	0.026134316323306286	1.4997218558154108	0.00073549657464588077	-0.1132505569312412	-0.0073038595097022468	-0.025870721427520615	0.00370246708375092	0.026144663793936023	-0.0034258644235347015	0	0	0	0	0	0	0	0	0	0	0	0.10050740041264951	-1.5228322547028212	0.022951593137629157	-0.661638956116948	0.88551462989341079
331	670	2.71	1.47	2022_09_22_18_29_54	0.34720610299579119	-0.0388471749435573	-0.0012050269685237496	-4.1820660269908195E-05	-0.033160218272706543	0.31330963389198452	0.003389405946997734	-0.0004072994542267374	-0.0026821895730951206	0.0025513766828508182	0.30899573349161191	0.0086286528848159728	-0.0010185232234473643	-0.001551678686017648	-0.0071402634215527007	0.30889499065789794	2.2894823157035615	0.10965603227641865	-1.5461228348617326	-0.0018104174808921338	0.0255720812446664	-1.5351747869231172	-0.001462567197332411	-0.10952254630488514	-0.0054089985673189817	-0.025507212162785398	-0.0018202930715881709	0.025613872061649168	-0.0028783756244663643	0	0	0	0	0	0	0	0	0	0	0	0.095817776859512954	-1.5304412996993215	0.02104490432630509	-0.892391561929032	0.88965887405971766
332	669	2.71	1.47	2022_09_22_18_29_57	0.34575700190823916	-0.037519078814881257	-0.0014401646316599525	-0.00092587255530265586	-0.032265566450250895	0.31204926142692951	0.0026115904507148639	-0.001063127488865273	-0.0023906192597395481	0.0016958264175949663	0.30585326200519686	0.00988122729572217	-0.0014878480979070663	0.0023335085990599945	-0.0064247004175779021	0.30736585679380751	2.3008212704129645	0.1067022009610737	-1.5449262185902251	-0.0036330339152419828	0.027173520868160068	1.4682859596794353	-0.0016320167042080378	-0.10655940925715632	-0.0055183320580791959	-0.026604419394095462	0.0055321880911089688	0.027222485465055259	-0.0028139757342500204	0	0	0	0	0	0	0	0	0	0	0	0.0935744118002463	-1.5338179107199699	0.019769236851833141	-0.61120144230796558	0.88896495254600716
333	668	2.71	1.47	2022_09_22_18_30_02	0.3443626917775936	-0.036475299569764787	-0.0011915382142382743	-0.00042309797539316429	-0.030888415884670284	0.31011955171643052	0.0027860106455098337	-0.0019752572230609684	-0.0026591999558074463	0.001617833668205487	0.305190397159236	0.0080623423625310869	-0.0009751463478400367	0.00026222336445304718	-0.0087691442340605136	0.30441540848905629	2.3114759457475369	0.10351973921019729	-1.5438532274328931	-0.0023588806014888035	0.027858650201766109	1.5043767340452872	-0.0020103392929453606	-0.10336947928144138	-0.0055755859988810795	-0.027613211101754909	0.0036898460285332058	0.027931091191307277	-0.0024638959453325924	0	0	0	0	0	0	0	0	0	0	0	0.0900291212571305	-1.5278569380681428	0.025476232457237111	-0.77045113775526408	0.8839964832359446
334	667	2.71	1.47	2022_09_22_18_30_06	0.34456278505868682	-0.035350759700712178	-0.00079187516560733941	-0.00045351894094307793	-0.030332273492632286	0.31084901100180179	0.0021426885595061283	-0.001159161750738001	-0.0026148551700969115	0.0034092369527555792	0.30455689909047706	0.00987523789245413	-0.0012896239402116043	0.0021722724970250316	-0.0091679831211464724	0.30454449716499343	2.3104571612489897	0.10074011654226193	-1.5468902803015714	-0.0026750564027785226	0.0317540826712201	1.4839662491581276	0.0018706138808863566	-0.10062499271221936	-0.00481476090936162	-0.031276467380607118	0.0054867435223910424	0.031809133320196664	-0.0024962055708735403	0	0	0	0	0	0	0	0	0	0	0	0.088357697436495838	-1.5277991156342685	0.027344274798131028	-0.66907279982640377	0.883857776785507
335	666	2.71	1.47	2022_09_22_18_30_09	0.34430440648487493	-0.034951548235642421	-0.0014305019640178129	-0.00031583398787392184	-0.029458098047886721	0.31040023473522693	0.0036633515146638294	-0.0028630064654993504	-0.0021070583686486123	0.0024863325295991861	0.30524876633155823	0.0092225704371963653	-0.00094815576839577659	0.0017870105460913608	-0.011237758370467779	0.30375060579793861	2.3114610474999346	0.098890927386361613	-1.5456592528770869	-0.0021035963598237928	0.034490260542671035	1.4583106635970571	-0.0019508206855864733	-0.098765980794366215	-0.0049695630654545755	-0.033621123357733616	0.0076940325230264789	0.034545387154418204	-0.0022054441683549354	0	0	0	0	0	0	0	0	0	0	0	0.085776880741252962	-1.535093478472114	0.0330491126955918	-0.7065491463302791	0.88221527252304333
336	665	2.71	1.47	2022_09_22_18_30_12	0.34250929227567767	-0.034432335744680534	-0.00085807205931500471	-0.00024465767512767692	-0.028830094380321934	0.30847046495786373	0.0028988501174174058	-0.0023737234344882027	-0.00236290279573382	0.0016851594960642139	0.30220834480244496	0.012504992509782943	-0.001183772749193886	0.0020302334829322083	-0.010918989331919293	0.300952583069568	2.3264898417683111	0.097671100323517168	-1.5471148729001483	-0.0023290656742484062	0.039523156110773117	1.4778543125077863	-0.0021294332515403381	-0.0975615706955669	-0.0046242579751197693	-0.038842300682979405	0.007304488114136397	0.039580479468158389	-0.0020910915242397226	0	0	0	0	0	0	0	0	0	0	0	0.084455412565593413	-1.5299079212185354	0.032425784093235994	-0.69347983089936782	0.87866983424011269
337	664	2.71	1.47	2022_09_22_18_30_18	0.34340883668839162	-0.034492268378272677	-0.00085990396809762829	-0.00099675004068165728	-0.028249406319293114	0.30874328502118786	0.0039269448010791231	-0.0015119836160933258	-0.0020760052015636405	0.0026342695781540765	0.30236899795902783	0.014150120042790416	-0.00056128859362339334	-0.00056058767957217878	-0.012962997163389096	0.30273576450122547	2.3212228569331925	0.096661637959042021	-1.5498031217642729	-0.0026314094074034928	0.044816640344665946	1.550513897734104	-0.0021604013295776162	-0.096576450073336928	-0.0040572828539766556	-0.04477977233692032	0.0018174821145543916	0.044868681568416745	-0.0018084048528008451	0	0	0	0	0	0	0	0	0	0	0	0.0824835641563393	-1.5341180325787827	0.037783281862261722	-0.8070073099264331	0.88156078748761846
338	663	2.71	1.47	2022_09_22_18_30_21	0.34374992933461795	-0.033561600939928472	-0.00048696942041582907	-0.00089474735260515188	-0.027846825184629779	0.31030589290081934	0.0034427147184690797	0.00016274706692455634	-0.0018272623627452426	0.0011124465795672256	0.30144808909912213	0.015607528929783008	-0.0010040523610036331	0.00087106616915676291	-0.015543323434214789	0.29924115917371574	2.3249331922052403	0.094284463523761575	-1.5536448791357096	-0.0029500201112791242	0.051834592843947008	1.557968987687907	-0.003974896945075827	-0.094228997234984707	-0.0032335958394285112	-0.051817535986517158	0.0013296539338344007	0.051986775443585029	-0.0018760562858796783	0	0	0	0	0	0	0	0	0	0	0	0.081183178138742748	-1.5380341264888138	0.045287899020171253	-0.75740685274839215	0.87051991473261991
339	662	2.71	1.47	2022_09_22_18_30_25	0.34414786352992938	-0.032202618879310391	-0.00078067244121274586	-0.00092739222730212555	-0.026983077907116574	0.311290088760228	0.0030871763876689929	-0.0023448454358985077	-0.0020602988673915136	0.001817407279431668	0.30041606232907159	0.019488006503177942	-0.00096949296026205029	0.0029258304492056548	-0.018061753558213628	0.30095328684445849	2.3206775183851303	0.090692307494920563	-1.548383441283971	-0.0030020931727905856	0.06301583176216885	1.5003397877640536	-0.0022251309157169455	-0.090601206468346879	-0.004063991293445886	-0.062391229531306713	0.008850397180339982	0.063055104950115237	-0.0018412602523294012	0	0	0	0	0	0	0	0	0	0	0	0.078633702980141676	-1.5326926513588528	0.053166673805275254	-0.705100482246949	0.87448831951933825
340	661	2.71	1.47	2022_09_22_18_30_30	0.34540477421146337	-0.030896171373024323	-0.0004696884686073419	-0.0010985936512951438	-0.025986280810611811	0.31190894822988235	0.0029676900693661966	-0.0030310525403427161	-0.0019503084593940857	0.0028063700485783183	0.3006150408717243	0.022160389244735335	-0.00055475400789916274	0.00013409407396710744	-0.01921032056938721	0.30079377143368086	2.3171052206774219	0.086884067603121937	-1.5513236715160388	-0.00285874132895917	0.0689236748218898	1.5307409252139517	-0.00022767805519122251	-0.086818185781533372	-0.0033828716894112078	-0.068702625939952258	0.0055156268826494249	0.068924050869420175	-0.0016976697356663054	0	0	0	0	0	0	0	0	0	0	0	0.075445873188236562	-1.5333408141930049	0.055618190619772183	-0.78190806296823578	0.87084427863040825
341	660	2.71	1.47	2022_09_22_18_30_33	0.34759945946268678	-0.029896278806215818	-0.0005610793142132814	-0.00043288448848059861	-0.024476787225556816	0.31333588868305878	0.00448133096770244	-0.0025322076314906921	-0.0017029057499997038	0.00319180256328788	0.30230291048780739	0.023018936312986561	-0.00044950477376682496	0.00051900644402542333	-0.022077066989121	0.29952891955646976	2.3101659777814954	0.082563253446260559	-1.5527251145739609	-0.0015900221872710749	0.0750185050717312	1.5345447910374026	-0.0020652872435867825	-0.082509334165563969	-0.0029833865298942437	-0.074821416716069719	0.0054343080330068929	0.075046928748589592	-0.0013397417603366634	0	0	0	0	0	0	0	0	0	0	0	0.070586856686698146	-1.5360661524360684	0.063530498012754913	-0.77364590338102179	0.86170709246635879
342	659	2.71	1.47	2022_09_22_18_30_37	0.34928658035456112	-0.02859658640116015	-0.00038230591771029577	-0.00069634829225601752	-0.022798841191342793	0.3151339245923801	0.0043353528553980829	-0.0042324132373093943	-0.0015367838718811269	0.0023418132017063052	0.30153768948295151	0.028634366411955912	0.00031052688835341783	0.0033700578168704108	-0.025869414321442741	0.30037186338491056	2.3029691655684115	0.0775915104910223	-1.5539160961775858	-0.000785030290875208	0.09128086083662823	1.4999404563910108	-0.0032806822375074096	-0.0775472965015574	-0.0026190276016044966	-0.090365832642065144	0.012892317323978723	0.091339796534803952	-0.0010255295575050793	0	0	0	0	0	0	0	0	0	0	0	0.065420712326462377	-1.5371441189148396	0.07468939320454944	-0.72062697422947453	0.85995821276615558
343	658	2.71	1.47	2022_09_22_18_30_40	0.35129399592903943	-0.026017467550884531	-0.00068329019962977931	-0.00068206094420021071	-0.020386762891991796	0.3179014389703626	0.0040029730406186733	-0.0027580277092740246	-0.0017196463869397251	0.002839122518715102	0.30432400832517159	0.03289166751295157	-0.000478319094697372	0.0014346245847602979	-0.030427337462540383	0.30155102229381309	2.2873043541658058	0.069572320253327422	-1.5470093025714422	-0.0019609755717852448	0.10442431949119631	1.5356965597654217	-0.0018394268453111205	-0.069493603930165376	-0.0033085885553898	-0.10416712494180719	0.0073245192714179487	0.10444051892019061	-0.00076705987466615824	0	0	0	0	0	0	0	0	0	0	0	0.058239428029590465	-1.5287203673353906	0.086711243972479271	-0.76184100985136571	0.8584007292704362
344	657	2.71	1.47	2022_09_22_18_30_44	0.35477935601742711	-0.023888264225856454	-0.00014523448416036715	-0.00028740948733759229	-0.018337851735985119	0.32164759270374843	0.0047685661977121142	-0.0030701141901662721	-0.0012669090060273358	0.0025239512744534985	0.30437077099286947	0.037468687174856921	-0.00039941062893408472	0.0041766816862257869	-0.032696624598289543	0.30173636634797629	2.2744099317918076	0.062566061670007347	-1.5565755418124567	-0.0011393619498670995	0.11597286510793207	1.5178485828871788	-0.0037834514047503875	-0.06254075781572678	-0.0017792371201651469	-0.11532322112455105	0.012258063093348402	0.11603456358290282	-0.00054522708172725844	0	0	0	0	0	0	0	0	0	0	0	0.051811253564364945	-1.5363075787861729	0.092909325730718986	-0.72187197746878073	0.85049020251661633
345	656	2.71	1.47	2022_09_22_18_30_47	0.35816989698125423	-0.021471029900609711	-0.00022625709043530738	-0.0010352848660226991	-0.015658717073284853	0.32537810442914628	0.0046607184983830721	-0.0033176242224628775	-0.0014383497631253854	0.0030158413922809239	0.30776484152178224	0.040899489178696395	-4.5624491577443758E-05	0.00433378637042099	-0.03735396334604725	0.30854654367450052	2.2453518385008433	0.054433897589184495	-1.5499260735830078	-0.0017416191990692964	0.12701536271687219	1.5202652372449894	-0.0027812725704866514	-0.054386485203533057	-0.0022714387413500323	-0.12636727483507154	0.012814609508529702	0.12704581001831564	-0.00027082220122871391	0	0	0	0	0	0	0	0	0	0	0	0.043902737478857146	-1.5249967658147079	0.10499074620950004	-0.72764663535271512	0.86145303185725042
346	655	2.71	1.47	2022_09_22_18_30_50	0.36023052339317846	-0.018168606184984257	9.7304806483899982E-05	-0.00048930318105063831	-0.012592024335555186	0.32691634072046039	0.0041472334303756667	-0.0039594665149972454	-0.0012621254017753253	0.0021729579723017618	0.30991277161290554	0.044586771382929533	-0.00060705018699641156	0.0042856958138488017	-0.042089450985458778	0.30513408751683452	2.2398544329785759	0.04484448055522814	-1.5539412563811874	-0.0018290136305434751	0.14073086360042958	1.5222087935566053	-0.0031951261273918431	-0.044819002926257276	-0.0015114274591843215	-0.14006692599215387	0.013654018193601783	0.14076712968833549	-8.728486105136679E-05	0	0	0	0	0	0	0	0	0	0	0	0.035130612753934053	-1.5208470880737539	0.11744446375177756	-0.73466127124080671	0.84705228375051334
347	654	2.71	1.47	2022_09_22_18_30_54	0.36308891002297583	-0.015351172023900607	0.00016638111935209906	-0.00027436831644915262	-0.009777591123636532	0.32985006718672577	0.0054195914436996574	-0.0040497428236328211	-0.00072416813461638853	0.0023065018242012592	0.31165896430193762	0.047331168060412286	0.0001859255131831699	0.0039660862872391454	-0.043121374193805767	0.31041656443754329	2.2191028700677093	0.036300356495717979	-1.5617390821253294	-0.00028673742895067751	0.14508041715318845	1.5247951124421741	-0.0048833441726592961	-0.036294400954842064	-0.0006575264598278935	-0.14446683739480815	0.013328928482261429	0.14516257951569966	5.3611407582118777E-05	0	0	0	0	0	0	0	0	0	0	0	0.0270026750870218	-1.5338317857006523	0.11926384747644807	-0.73953970891839127	0.85493265111815309
348	653	2.71	1.47	2022_09_22_18_30_57	0.36748933805479328	-0.011918904873660334	9.4127611771909988E-05	-0.00032490441861098528	-0.0066534429143728134	0.33485014158342113	0.00561909853386243	-0.0052248907905407789	-0.0010258618464844486	0.0017914079021709873	0.31740989915431717	0.048812316315195045	8.259440012333315E-05	0.00609645143722211	-0.045558270015576885	0.31497818089224106	2.1881623952957017	0.026479089089539498	-1.5472264536861438	-0.00052717046230635963	0.14933580907386518	1.5098572121063461	-0.00599737550958984	-0.026449674208157824	-0.0012477553021648521	-0.14822804168912596	0.018155757454665911	0.14945618884726367	0.00010910930756464545	0	0	0	0	0	0	0	0	0	0	0	0.018319074879734356	-1.4943061101441471	0.12507672595650327	-0.71888501427620655	0.8571083519306818
349	652	2.71	1.47	2022_09_22_18_31_00	0.36967046970295669	-0.00953015631010648	0.00093133202289863838	-0.00058201659196705662	-0.0041539136485904283	0.33756736013738536	0.0040984815904662334	-0.0050430600185754557	-0.00037574762120580094	0.001773500364164568	0.32268140168060211	0.052162374161548196	0.00012602308229203531	0.0063723806284477517	-0.049912441474645165	0.31478675415873764	2.1714031946477546	0.019368478307408923	1.5501389297415555	-0.00086371539013404381	0.15987837836398761	1.5141464912864857	-0.0036969931327123342	-0.019351950512491358	0.00079997706633095137	-0.15885331099925243	0.01807543783351228	0.1599211168874258	0.00014687154349766576	0	0	0	0	0	0	0	0	0	0	0	0.011282679403826839	-1.5256909366335492	0.1361146914063783	-0.72190605564386667	0.85153340598636384
350	651	2.71	1.47	2022_09_22_18_31_03	0.37086944171503827	-0.0072294752923350537	0.00068586477219118567	-0.00077773191975925686	-0.0018854740836455023	0.33940202613817982	0.0042272977043974688	-0.00451912531276259	-0.00056032267518867085	0.0027823029288872188	0.32250995059974408	0.055289926219093476	0.00059684537524806573	0.0060456312909470981	-0.048981646483696767	0.3180848189380609	2.1616891566246585	0.012823387296364961	1.5672861803982319	-0.00045434934020053674	0.16231544256917407	1.5189402449090557	-0.002437979472705713	-0.012823071300477256	9.0023193960311627E-05	-0.1614432750283421	0.016803923486791373	0.1623337507739416	0.00012839645294102453	0	0	0	0	0	0	0	0	0	0	0	0.0053036744239331078	-1.4263631217605504	0.13307467844338414	-0.72399548079763243	0.85767330267794073
351	650	2.71	1.47	2022_09_22_18_31_09	0.37335864079565928	-0.0049106563405635212	0.00092901140585343017	-0.00067397599969822454	0.00023906612313689168	0.34197071945297969	0.0044761448320916044	-0.00614167496155042	-0.00023827998620248509	0.0020922512087685314	0.32866549214364282	0.055076302660921041	0.00045726325926763629	0.0061803038900355954	-0.050776503531066351	0.32403110679437952	2.1358154294715912	0.0065802308551806271	1.5030275110892553	-0.00051290688266171286	0.16199293370149909	1.5115743489917337	-0.0035910944247421164	-0.0065198824263422439	0.00088914073922228263	-0.16085796444985973	0.019142252800178665	0.1620327328918009	8.13407673538153E-05	0	0	0	0	0	0	0	0	0	0	0	0.000904050668028928	-0.39187563702378736	0.13700296583524238	-0.72483814013264147	0.86788163280175179
352	649	2.71	1.47	2022_09_22_18_31_12	0.37800254900476926	-0.0032863674543535076	0.00098830629554230612	-8.3777733458879225E-05	0.0019640941556655334	0.34609874963222065	0.0042903738743270284	-0.005333502561509865	-0.00048708103356449352	0.0012968745032529733	0.3352063434743926	0.055312251172293832	0.00049420273724470876	0.0058495319246382928	-0.051634997871343367	0.33054004162438533	2.1040770209174315	0.0019323922740105627	1.3979060505225072	0.00035032204353642628	0.16025231307747054	1.5174907742353503	-0.0044611491466182134	-0.0018180162665018327	0.00065494790280636137	-0.15934246723272946	0.017052330716537459	0.16031439641650405	2.7412273937586679E-05	0	0	0	0	0	0	0	0	0	0	0	0.0053533748319246422	-0.12154427956713201	0.1374733511276649	-0.72899553652966276	0.87443865787321684
353	648	2.71	1.47	2022_09_22_18_31_16	0.38127918324820104	-0.0019515564108226761	0.00090819597784372265	0.00021234616198967339	0.0035391257898619998	0.35041935983752476	0.0045909096904459294	-0.0053269060564034871	-0.00045428008408847207	0.0016528821585592606	0.337316510609153	0.058694766324928482	-0.00022989364687630898	0.0057882156887926108	-0.0553395998236939	0.33238539921914573	2.0860911894623659	0.0022734233162556529	0.153256754443864	-0.00024636770331722916	0.16956866747120625	1.5208900703652948	-0.0043231669599929695	0.0021674621561135537	0.00068597476390202139	-0.16872470136752929	0.016896986015221209	0.16962376826531267	-3.25629335527415E-05	0	0	0	0	0	0	0	0	0	0	0	0.00935839771487672	-0.063830669124861267	0.14593370557481947	-0.73329040070709983	0.87176382509918737
354	647	2.71	1.47	2022_09_22_18_31_19	0.38423524093270367	-0.001071968585517784	0.0012002383615716708	0.00016884169780442932	0.0045454726286560405	0.35288620052092834	0.0044005583686358846	-0.0047141467939073312	0.00024323216516895891	0.0017933262388701867	0.34349067357878016	0.059967046978825773	0.00027863813509437769	0.0065060208857373883	-0.05692963897858682	0.3379055704263017	2.0612162563583691	0.0050995889328854	0.196414132925523	0.00043146673239091487	0.17080307724614333	1.521396489955219	-0.00394971187419617	0.0047111536934855459	0.0019521368191714303	-0.16997011865702374	0.0168478473541657	0.17084873842273807	-7.7602859678670326E-05	0	0	0	0	0	0	0	0	0	0	0	0.011846846081159995	0.026729938232772824	0.14912789551185873	-0.72850409806570759	0.87942368223711076
355	646	2.71	1.47	2022_09_22_18_31_22	0.38701696694706206	-0.00016384685229272591	0.0010137650816065785	-0.00023884776478566653	0.005228333891657261	0.35548240788115548	0.0045131255722258325	-0.0060411961484710267	-1.8171193584771059E-05	0.0021335120374594979	0.34659024011856676	0.059567398665896207	0.00024365260657494424	0.006112561690920869	-0.057079305094180841	0.33935764605266361	2.047548722608497	0.0069464172790302476	0.092575893136337392	-0.00017718945900880396	0.16948738032340854	1.5172269741399387	-0.0033873337932028022	0.0068276913290583538	0.0012788057434619837	-0.16851556287681729	0.018123938788275774	0.16952122616096871	-0.00011560547053481809	0	0	0	0	0	0	0	0	0	0	0	0.013509396009182615	-0.0017377543971940546	0.14832855101752784	-0.73205698492386262	0.87685469898037438
356	645	2.71	1.47	2022_09_22_18_31_26	0.39007344497483321	0.00023113668340323079	0.00055749508460354279	0.00036991480888484728	0.0058837315218763205	0.3586913832356568	0.0044503031267268617	-0.0056049030993518666	-0.000346044164680754	0.001430065075592481	0.35158182663404064	0.060805674151193083	0.000580333151147815	0.0072024312307996359	-0.058014284424410846	0.34409697170716491	2.0249010364530928	0.0081777324285204969	0.015202094921101042	0.0011040279936361979	0.17027178153511685	1.5155966093073514	-0.0044301297556010545	0.0081739529114074391	0.00024859902366985347	-0.16923519576857368	0.018759746808395282	0.17032940332424704	-0.00015154101062593857	0	0	0	0	0	0	0	0	0	0	0	0.015109715583503082	-0.029373025797514149	0.14986834884562178	-0.72363952936411391	0.88213380362091909
357	644	2.71	1.47	2022_09_22_18_31_29	0.39268696577779788	0.0012217628014954513	0.0010408812668278198	-0.00050767675204171979	0.0062039770167917332	0.361630870161762	0.0051271630588870009	-0.004926017297077841	-0.00023927031615140481	0.0017064994796350916	0.35348106714056332	0.061362890461508605	0.000819236816645941	0.0064311066862401626	-0.055880184701321355	0.35018162196923014	2.0067974681947307	0.0099047573355472325	0.045452616061532579	0.00021066374684395944	0.16600832797694723	1.5207011870840084	-0.0049618440982320362	0.009863860236025486	0.00089915466980489828	-0.16517582128282976	0.016604608433936727	0.16608246401880253	-0.00016920671737586084	0	0	0	0	0	0	0	0	0	0	0	0.015810530631566237	-0.019274071168097484	0.14324141621450973	-0.72810650743058547	0.89175769120735371
358	643	2.71	1.47	2022_09_22_18_31_32	0.39479361913787731	0.0016654222524539243	0.00064141011037928213	-0.0005684850832778992	0.007351169221875494	0.3637465975969516	0.00484675835811915	-0.0059252657515956424	-5.9163867270445437E-05	0.0014295764234183788	0.35693089224875563	0.06224768329018357	0.00038988800594710849	0.0073302651678661	-0.057933084175087905	0.352752172243129	1.9922014496161806	0.011921871357758948	0.027009632019640177	-0.00039554547880500467	0.16890220851440782	1.5142578328139542	-0.0049069088523450138	0.011904481094750301	0.00064369754985230251	-0.16782353257605806	0.019058277853396977	0.1689734706855775	-0.00023626893885680858	0	0	0	0	0	0	0	0	0	0	0	0.018620886822196064	-0.0040240258460229709	0.14791270335981382	-0.72246764546296338	0.8935103181592563
359	642	2.71	1.47	2022_09_22_18_31_35	0.3956082520240487	0.0030204150807249231	0.00085193508299085763	0.00025305778825869649	0.00825377311265432	0.36553123059817916	0.0050352492603761047	-0.0059512244206993779	-0.00049577562753987928	0.0010959772484598097	0.35729620568309706	0.064915411740850887	0.00065961344648348341	0.0076214540472863109	-0.058552730861780887	0.35102023321637343	1.9898933484933248	0.014832142546159803	0.013210987517014756	0.00097893782763203456	0.17375264901828671	1.5145432842949307	-0.0056614649211399835	0.014826965534003733	0.00039184890336608678	-0.17265416100904024	0.019507017381863778	0.17384485964769056	-0.00029664818930002324	0	0	0	0	0	0	0	0	0	0	0	0.020901104636514491	-0.029997230181893059	0.1492553970712906	-0.72068005616906816	0.88729249559494827
360	641	2.71	1.47	2022_09_22_18_31_39	0.39652683976284853	0.0037898071353370155	0.00054367441748571187	-0.00038558927198821774	0.0092353065314743545	0.36568563406321036	0.0039459487852047488	-0.0061964082681693847	-0.00046657557793089704	0.0015715197076259192	0.35979120576139484	0.064266054184675375	0.00038023503029745295	0.0087599875947105589	-0.05747614233939756	0.35403392845034637	1.9814103185354899	0.017109849586591279	-0.00039646597242580484	-0.00022045767035507312	0.17032170382509043	1.508310845028592	-0.0036240344209480186	0.017109844207759	-1.3566944887131657E-05	-0.16899341372649468	0.021229906051314241	0.17036025481128525	-0.00036735658616370785	0	0	0	0	0	0	0	0	0	0	0	0.023320199269702448	-0.025238968915944807	0.14662278254664121	-0.70977470978228985	0.89283723810999538
361	640	2.71	1.47	2022_09_22_18_31_42	0.39793224721314313	0.0053764019203422081	0.0013993562761947327	-0.00048370376169217427	0.011374637531668988	0.36748884098539214	0.0050411748494665074	-0.0068574151236725934	-4.5128070540694785E-05	0.0012196958296918047	0.36112446564858391	0.061978198931632505	0.0001604519603567731	0.0075328532787814666	-0.058723700426037612	0.35478426679283565	1.9746607290298766	0.021967026288376514	0.037665406527791774	-0.0006699160977051955	0.16834715719472831	1.5098996775888716	-0.0052905729139665321	0.021904727270713326	0.0016532293095311229	-0.16710010203596618	0.020452902853048873	0.16843026894624541	-0.000540413972946126	0	0	0	0	0	0	0	0	0	0	0	0.028584582255379271	-0.001983704255976969	0.14878128733993251	-0.72160842219086707	0.89156953043517406
362	639	2.71	1.47	2022_09_22_18_31_46	0.39808076670865089	0.0081760013119296319	0.0013424894436572402	0.00026331466069940166	0.013457262858005917	0.36756026012747783	0.0044201139598210541	-0.006686037871393412	-2.5882882055752166E-05	0.0015945499661736769	0.3616773736650204	0.062608317484723675	0.00089207024340548556	0.0086981550014342615	-0.056708257041096194	0.35546595595970126	1.9731821063552308	0.028323272268058811	0.027891398371314206	0.0012614421913877188	0.16637639304336968	1.5051764928534306	-0.0041184364604588937	0.028279216641670792	0.0015791320730195674	-0.16494562736686474	0.021772555538411852	0.16642735857124175	-0.000725310097857372	0	0	0	0	0	0	0	0	0	0	0	0.033805420593489142	-0.000961668446745584	0.14412014816797189	-0.70929911369276444	0.89294933512791708
363	638	2.71	1.47	2022_09_22_18_31_49	0.39802223409430226	0.010818517326226242	0.0014711861633874182	0.00013078693082024448	0.015708712970989715	0.3673009682745399	0.0047376883847013648	-0.0064848659992641274	0.000560311815705597	0.0010796175419768698	0.36330846028752106	0.061168868206074228	0.00068870360219502229	0.0079624075161075052	-0.057239759016120578	0.35648167454591728	1.9704437035814286	0.034781753470548217	0.036039756671305559	0.00088480671974171536	0.16438972747677688	1.5084758506769829	-0.005150317930632687	0.034691439043644558	0.0025048815475160976	-0.16311445237731778	0.02043668088356581	0.16447038722723179	-0.00094834012027588831	0	0	0	0	0	0	0	0	0	0	0	0.0394920215224378	0.017826870216532127	0.14519519469238171	-0.71628853705564155	0.89563256524372226
364	637	2.71	1.47	2022_09_22_18_31_55	0.39762818435240921	0.012976220812953895	0.0017473700400026996	0.00072116457898744387	0.017931022064866617	0.36720264261659946	0.0045709842693845443	-0.0069492903198662883	0.000956913984744624	0.00055937368733080561	0.362052816402309	0.059436051861909305	0.00095434966919003006	0.0074838930062922091	-0.054547449100273461	0.35719354887566429	1.9729779794314475	0.040590223977650657	0.042236323640907125	0.0020444253671662565	0.15853506650255017	1.5064932373392259	-0.0055443136378330567	0.040445491699154096	0.0034246873973405971	-0.15722582324980344	0.020332432574327503	0.15863198518798996	-0.0012141938322127268	0	0	0	0	0	0	0	0	0	0	0	0.045159116335109828	0.026657909098072377	0.13846717017351481	-0.71722395783337511	0.898310439078663
365	636	2.71	1.47	2022_09_22_18_31_58	0.39756093746605803	0.015665831523567042	0.0019909428003623288	0.00024380572760384443	0.020255918170819162	0.36809472049200836	0.0038148590810587247	-0.005601066152376594	0.0011467641495376392	0.00108084919343178	0.36370147667536973	0.056049569225876714	0.0011787451591311878	0.0093646854987065788	-0.05254852148224777	0.35550291413948848	1.9733590531633072	0.047131437553088837	0.041511589696895619	0.001612677361017226	0.15140039660145757	1.5011595651145466	-0.0041016124925052529	0.046969095909929273	0.0039085080560973488	-0.14993440317196716	0.021017964614696915	0.15145594513295713	-0.0015020552330588855	0	0	0	0	0	0	0	0	0	0	0	0.051032059787602883	0.028276707039526824	0.13425977223131144	-0.6972187517358297	0.89420986982615647
366	635	2.71	1.47	2022_09_22_18_32_01	0.39848927840222664	0.018355546093705	0.0024482476939200345	0.00038686821549484366	0.022913975545826918	0.369096175628045	0.0036961673486439455	-0.00661505915845474	0.0022178958132141715	0.00053813218777518448	0.36638358094914103	0.054813215174621829	0.0015259246404825395	0.008344614221031936	-0.047333334336127665	0.36054067163521786	1.9620092482089866	0.054157404942319673	0.054285358779282505	0.0023443025782006891	0.14119594965857629	1.4970049146518749	-0.0045047899968322534	0.053838525429877784	0.0058683634535357989	-0.13966106599116318	0.020762534676652018	0.14126779297809805	-0.0018905304227031441	0	0	0	0	0	0	0	0	0	0	0	0.057770846419342957	0.048245844220508892	0.12061368852701775	-0.69814737253479975	0.90476881355712591
367	634	2.71	1.47	2022_09_22_18_32_05	0.40011879008586643	0.019907818104108972	0.0029115241141712128	0.00086897247245850816	0.024927285736314073	0.37065700607094659	0.0038485799780750367	-0.0074598139653110759	0.0021892177182539587	0.0019690082589156731	0.36906039817626762	0.051116905568361515	0.0014653530569178372	0.0080178861865298628	-0.046521550574825064	0.36290728237525466	1.9521224946494191	0.058592983674582225	0.054564805448508551	0.002880931387683478	0.13441224762241494	1.490486815311513	-0.00258623140825734	0.058244429909936515	0.0063815452953302609	-0.13268215669498421	0.02149645565382929	0.1344371262107549	-0.0022138322953625176	0	0	0	0	0	0	0	0	0	0	0	0.062539512743330056	0.043799696213193927	0.11798352939085674	-0.70006260939523057	0.90699884976002731
368	633	2.71	1.47	2022_09_22_18_32_08	0.40177167550587428	0.021442066217418076	0.0032035975834025831	0.001076546963348304	0.026204634656569751	0.37260815074183556	0.0035021579831736927	-0.0062614572126462233	0.0025187689244803683	0.0009465463623958574	0.37322605713456464	0.0451913078118986	0.0014573361850522251	0.0071662976799050405	-0.041484862463884518	0.36774121863690928	1.9374857473539702	0.062037171698438059	0.058163705915103579	0.0031304092568564226	0.11794271022615603	1.4924315775846444	-0.0034718733069269382	0.061617899246420957	0.0072003586576919743	-0.11649709269169867	0.018409516285681674	0.11799379983605224	-0.0023916456397803294	0	0	0	0	0	0	0	0	0	0	0	0.065523303401908428	0.047912416772671523	0.10478409915227832	-0.69986980102267082	0.915299014481006
369	632	2.71	1.47	2022_09_22_18_32_11	0.40396766843424953	0.022177948930246116	0.0037126847519781472	0.0014469380898715443	0.027653126715943277	0.37491462781566826	0.004038296092308589	-0.0050798681210627947	0.0029567156122127973	0.0010186183905983629	0.37719490842332476	0.043441953837607419	0.0015588541813181262	0.0058161423796769442	-0.040433849287322167	0.36924580066118867	1.9250808368424786	0.064610015251772485	0.064717794648149932	0.00373480585169172	0.11294627539969326	1.5043115636631892	-0.0040160534763552568	0.06406954618588373	0.0083395037243941365	-0.11194925011105977	0.014974195345150924	0.11301765265739817	-0.0026744970494334734	0	0	0	0	0	0	0	0	0	0	0	0.068843989301005534	0.053258443922336994	0.10112198980168213	-0.71396643668414184	0.9140479041116325
370	631	2.71	1.47	2022_09_22_18_32_14	0.40490318016375543	0.022444615295095754	0.0037682679967238958	0.00094597920047831126	0.027788881579354625	0.37497350244538247	0.0034830378451537677	-0.0060010391858180221	0.0032094723381797105	0.0012556293606020156	0.3806108179463365	0.040662057555111555	0.0013966730418765679	0.0061782637149103556	-0.037729641109901124	0.371972650968276	1.9165421156502325	0.06509305350297892	0.0668645039738113	0.0028997449208046839	0.10515417953685101	1.4916660951954159	-0.0029237763880555212	0.064511876294364778	0.00867890726544833	-0.10384006033661666	0.016572366860412774	0.10519481899046	-0.0026792707432790291	0	0	0	0	0	0	0	0	0	0	0	0.069087149023702013	0.057492688567911523	0.09442292603494544	-0.70424295972586182	0.91867060865720707
371	630	2.71	1.47	2022_09_22_18_32_18	0.40884199918659692	0.022771213917776222	0.0037350603296532211	0.0012083476369588568	0.028045799450528458	0.38008165200803706	0.0017103042136655687	-0.004969556629378407	0.0027459514732776917	0.0012919473517057905	0.38619015957528752	0.03831827409591558	0.0014121437019300809	0.0064695080661945252	-0.031784416549228388	0.37864415769752185	1.8900276403156306	0.065011534721529776	0.061880217512568343	0.0031219447352924348	0.092691739746277868	1.48830505122201	-0.00062386735097278117	0.064514290575755778	0.0080253322894208341	-0.091433099116710784	0.015223238916388706	0.0926938392109385	-0.0026585744932427842	0	0	0	0	0	0	0	0	0	0	0	0.06892615315213238	0.04879923494735193	0.079336632848454949	-0.68499799460566635	0.92613811313623706
372	629	2.71	1.47	2022_09_22_18_32_21	0.412416324375295	0.022895243694100776	0.0038229732960854261	0.0010302711500468147	0.0279775181145403	0.384482978679319	0.0026285021611690477	-0.0048045271419296584	0.0028498136114065496	0.00089519352360039738	0.39073573566525605	0.03306681126035671	0.0015986150015934238	0.0054120289239135136	-0.033612311347973212	0.38338480237695144	1.8682879899328961	0.0644569206811764	0.063472658339890548	0.0031887030560546316	0.087003663949689058	1.4931476233123586	-0.0021900593247756836	0.063938252481878968	0.0081605449121344344	-0.085956624738724383	0.013457198972911821	0.087031223710323985	-0.002595869840206677	0	0	0	0	0	0	0	0	0	0	0	0.068189070406445854	0.05075536546773151	0.082550630802841488	-0.70557661061430066	0.92960627336389046
373	628	2.71	1.47	2022_09_22_18_32_27	0.41436844115318622	0.022531839784691865	0.0032505283241125865	0.0010019736009732607	0.027431731380531663	0.38609645913305973	0.0011478609377904682	-0.0052403433327625863	0.0026097577366300069	0.00055009446886815979	0.39545898727477657	0.033235381297973356	0.0010981704011175373	0.0047315377155527213	-0.02745366126403866	0.38430260255043247	1.8572379479985575	0.06292948150514141	0.057131331973822114	0.0025539402079234738	0.07877332368779065	1.4878104967796262	-0.00073436721410549308	0.0625191259795292	0.0071748539540321911	-0.077690843698825382	0.013014197254772307	0.0787767466961323	-0.002459914851597468	0	0	0	0	0	0	0	0	0	0	0	0.066500221930074224	0.047425490437474536	0.067231011060392559	-0.70006331666240817	0.92744177495979041
374	627	2.71	1.47	2022_09_22_18_32_30	0.41826842578580725	0.021766724786284448	0.003695868193424707	0.0012679737668645481	0.02683338661059214	0.39037533282096532	0.0014866777648599317	-0.0050123548010256713	0.0028614927164430349	0.00081032326860454675	0.39933809698565936	0.030419266105546839	0.001160469347157135	0.0067735951478684574	-0.028941521358677	0.38962913624497825	1.8352866321023027	0.060705011355236725	0.0657357711259211	0.0028464299952599432	0.07664308278320979	1.4709010880871676	-0.00089286818215111277	0.060181130633199062	0.0079580097605650747	-0.075118512532613937	0.015210891275710023	0.076648283425688316	-0.0023330152959076316	0	0	0	0	0	0	0	0	0	0	0	0.064517251067030892	0.053118886377850255	0.071063490604215171	-0.67044516975765345	0.931528923114328
375	626	2.71	1.47	2022_09_22_18_32_36	0.42148426467462335	0.02046064466455752	0.0036265298010431917	0.001144855581003409	0.025685357736521742	0.39265376227891613	0.0018439632033695249	-0.0046487896796120858	0.0024190752473213532	0.00096727245051860119	0.40540543043633354	0.027972610449977967	0.00090437551988278148	0.0048572986164566109	-0.028028170122657375	0.394044374731936	1.8155789696049713	0.057210954333768937	0.063440526159962679	0.0024167041295219422	0.071015067102464607	1.4844188129867248	-0.0010372864152073517	0.056751057915536127	0.007239524932484127	-0.069958002507924666	0.01220727818429472	0.071022642295782853	-0.0021169781939784421	0	0	0	0	0	0	0	0	0	0	0	0.061209928784646546	0.046952054064189661	0.067489928648335223	-0.6996000200088619	0.934897000333167
376	625	2.71	1.47	2022_09_22_18_32_41	0.42662331800495878	0.020179962787727143	0.003304866060182651	0.0010082872571472283	0.025291444147638509	0.39890463561319961	0.0036715634742486509	-0.0044647801890346584	0.0024614096804590571	0.00050207544284819013	0.40967987367998476	0.028485768096336843	0.0011061466673127679	0.0046630899349787234	-0.026734389503795412	0.40151396235794751	1.7870430981777963	0.0555570375601004	0.061096893705732354	0.0024738086472165244	0.068976401703228538	1.4864974702320628	-0.0038852451001716365	0.055142783392243613	0.0067718433391882552	-0.06799838806172831	0.011574247834384467	0.069085737467393049	-0.0020133466889513067	0	0	0	0	0	0	0	0	0	0	0	0.059562933501625538	0.048508151997683192	0.063611191142032272	-0.69905532991059771	0.941143968022115
377	624	2.71	1.47	2022_09_22_18_32_45	0.43194993939220994	0.019608843861466274	0.0034068045897898964	0.001169290796481054	0.02435932507023426	0.4039547210497445	0.00093520032062183634	-0.0036893687224974431	0.0022342387031363833	0.0015596751193977297	0.41779962649893221	0.027352573035425532	0.00044494456479590109	0.0051046830955530269	-0.024670731370299872	0.40681777834180555	1.7583761860801899	0.053061779104779466	0.062275117793853675	0.0017932590811420152	0.06396537045060148	1.4847145416270016	0.00074556994873152	0.052650743521594295	0.0065917833996352593	-0.063019733439553138	0.010958184799059951	0.063969715424028045	-0.0018010153429563406	0	0	0	0	0	0	0	0	0	0	0	0.056630573360264773	0.045732073914975524	0.058324601669385051	-0.68338151922106294	0.94181695896110673
378	623	2.71	1.47	2022_09_22_18_32_48	0.4349730630701204	0.018430445512218636	0.0026799713679481144	0.00070537510841371805	0.023894039736901372	0.40677240122212677	0.0012181574537830124	-0.0048449696729753475	0.0021539994550658433	0.001112595821591662	0.42130336708432392	0.025456017241185753	0.00056044969770659809	0.0053600756003191917	-0.023910878268391198	0.40979102670509948	1.7436676844793837	0.050641989168268238	0.055311935421927923	0.0014189936310407335	0.06066676570322567	1.4663508584960565	-0.00012180102128445309	0.050332435808660328	0.0055907935470812607	-0.059347961727981929	0.012580775000931785	0.060666887973414824	-0.0017597787901028215	0	0	0	0	0	0	0	0	0	0	0	0.055154984687248221	0.04495248242551763	0.0563352028583896	-0.67513653263594453	0.94210667624500366
379	622	2.71	1.47	2022_09_22_18_32_51	0.43819598880446248	0.01797798939096092	0.0028843269483407163	0.001063875361152577	0.023525515613275386	0.41050778518014264	0.0010450424845771947	-0.0049838052130215414	0.0016312705565599316	0.00085844100162003184	0.42604683586312758	0.02534488619441681	0.00091364850327682384	0.0044318146811008373	-0.023404190861567409	0.41439018127250116	1.724251925561789	0.049225119252033572	0.052738830822058935	0.00225046611546621	0.059081359894254809	1.4729870123796	-0.00016118620475367084	0.04895154508609284	0.0051825282499130239	-0.057954537290619279	0.011483844930365434	0.059081579768546	-0.0016814288984997254	0	0	0	0	0	0	0	0	0	0	0	0.053816111827621312	0.034614833980312648	0.054359464534083086	-0.69182613666963066	0.94567315050758194
380	621	2.71	1.47	2022_09_22_18_32_54	0.4418150090136001	0.016997254377804593	0.0028679709904579427	0.0010560237415991962	0.022646968228089343	0.41417982650563262	0.00088512231677800954	-0.0045920250382552189	0.0018589669094334742	0.00086418103250781707	0.42916800835057073	0.023127099542707905	0.00099923744228762085	0.0055863846175924041	-0.021943579158510675	0.41772417229706088	1.7081621433323861	0.046666529283188832	0.057871285420147807	0.00228908914131974	0.05458487585228599	1.4572242599619831	-1.7566006934304802E-05	0.046354297670701726	0.005389252526528829	-0.053182781267270621	0.012292292238924488	0.054584878678751989	-0.0015516768711949815	0	0	0	0	0	0	0	0	0	0	0	0.05143133650358319	0.040950482302703477	0.051251101562141625	-0.66075612291682184	0.94547302326753313
381	620	2.71	1.47	2022_09_22_18_32_58	0.4460164436560522	0.015937193223346493	0.0028855073795883545	0.0008061029258008797	0.022104558501888184	0.41771414692444492	0.000911066732164802	-0.00560036202404942	0.0017028794406763696	0.00099102597385073	0.43472454075515821	0.022846312646254256	0.00057913926594749352	0.0057624790166589234	-0.023008847728355968	0.42257674004755374	1.686832501264329	0.044381342096980518	0.058459405043777994	0.0015069729231233251	0.055151385864213885	1.4463531430691579	0.00014015016076960717	0.044078340848022771	0.0051771994760432529	-0.05345202484964591	0.013585153742827035	0.0551515639380333	-0.0014733490078143365	0	0	0	0	0	0	0	0	0	0	0	0.049706809141618361	0.038442809233087738	0.053180706539989547	-0.66269886644369091	0.94744654834615449
382	619	2.71	1.47	2022_09_22_18_33_01	0.45245965227849105	0.016131035561501091	0.0027438741267206035	0.000497623013562722	0.0216783465778562	0.42453839831094586	0.0011102717467033388	-0.0047061684360161921	0.0017439839965611216	0.00071845727737172729	0.441066991649207	0.021017945176743557	0.00039774022922399948	0.0061085603499706105	-0.019816412766956112	0.4282214194752757	1.6579849007555907	0.043433159277957004	0.057565749621655442	0.0009124707906465083	0.048650029772525707	1.4383962787659641	-0.00045850960597517364	0.04314561815256842	0.0049894848528822056	-0.046954325117746804	0.012732507592951567	0.048652190371312257	-0.0013597595078807272	0	0	0	0	0	0	0	0	0	0	0	0.048067012209291105	0.040137660600138979	0.045830728035950334	-0.63589052581873562	0.94643006800461271
383	618	2.71	1.47	2022_09_22_18_33_04	0.4585404843932892	0.015644906604706833	0.0022482788987665272	0.00013510671164291424	0.020647222129345107	0.43115776098145708	0.0013132955929429416	-0.003757238824910841	0.0016010262416530972	0.001095160784579584	0.44771208358648462	0.020220760738746308	0.00025354518138537209	0.0048458615130443942	-0.018097354662832008	0.43450934601462377	1.6289056281851213	0.04103596792356233	0.051211158719940232	0.00036164924883682248	0.044557267580629278	1.4576934346724237	-0.00026017284641191552	0.040820915574276632	0.0041956543114770543	-0.043422143579708319	0.0099933748651290025	0.044558027157424809	-0.0011930693312672397	0	0	0	0	0	0	0	0	0	0	0	0.045163302191649456	0.038693556404925777	0.040857687415444613	-0.65458379864339045	0.9475921119365025
384	617	2.71	1.47	2022_09_22_18_33_10	0.46220091612285263	0.014996593877725074	0.0025472379086780767	0.00018816119479944909	0.020199088152603108	0.43484633793385391	0.00089138771473305138	-0.00399236684909538	0.00078215556284712859	0.0014311873009940758	0.45211717447654348	0.020042881596359294	0.00087836130951075635	0.0041969403285412677	-0.016592866758833032	0.43981776245255366	1.6097452618827282	0.039427101847088787	0.045416112285344215	0.0011040126419643087	0.042129695672998291	1.45827381135929	0.00063552037206617235	0.039264567128197023	0.0035763288853266706	-0.04106735576969639	0.00940125244766014	0.042134488766837577	-0.0011276163192123201	0	0	0	0	0	0	0	0	0	0	0	0.043734716254957506	0.019351492062252562	0.037030255596252983	-0.66152794435830853	0.95157267567087744
385	616	2.71	1.47	2022_09_22_18_33_13	0.4648666686114491	0.013617392848651461	0.0019477020053898714	0.0001402939033201099	0.018921096374907853	0.43704873084246026	0.0010558993256513248	-0.00486697254464359	0.0011028430269803102	0.001308983741355012	0.45493951494527335	0.0180134446333039	0.00022528334194297473	0.0045124338406509357	-0.017910997157849572	0.44101190183234296	1.5997760475075322	0.036247087767843023	0.045190079229874953	0.0003607691419868848	0.041502456801041157	1.4400169066358752	0.00031806943049866366	0.036099145023729552	0.0032715592926702763	-0.040090877589865508	0.010731982789620339	0.0415036756045161	-0.00099555532800514558	0	0	0	0	0	0	0	0	0	0	0	0.040771280865733318	0.029110275797705507	0.039733277135104411	-0.66199795625208713	0.94868471243515906
386	615	2.71	1.47	2022_09_22_18_33_16	0.46810895874975522	0.01276392108237487	0.0021671721063170066	0.00053880741292791038	0.018333949584419112	0.43988414442715551	0.00062837507256586025	-0.0033509235707422204	0.00066628856917675891	0.00092923922091001478	0.45940342690708369	0.016074788015336825	0.00025547811738773013	0.0046034235878445792	-0.015611061388210687	0.44574528562541288	1.5829871926476462	0.034401677813923476	0.044146940370250264	0.00078874051288931935	0.036144354275595	1.4447064451720555	0.00034558706644188613	0.034267670444630811	0.0030335126027709672	-0.035001138647926047	0.0090185719129128143	0.036146006368895228	-0.00092928575553723875	0	0	0	0	0	0	0	0	0	0	0	0.039191842639771129	0.018162902384135055	0.034768932688954431	-0.64202069082645863	0.95222549642272991
387	614	2.71	1.47	2022_09_22_18_33_20	0.47111929913894535	0.012095707583314018	0.0022858207609161704	0.00027734764870006453	0.017916123514402284	0.44409620358425073	0.00097114860590568849	-0.0046552769662439892	0.00070036717587006452	0.000559526913266583	0.46037079822669508	0.0134324260583038	-0.00016834414990391257	0.0049286817963710931	-0.013102771760697678	0.44646803934384044	1.5732706769231983	0.032961983680573209	0.048474857110297177	5.4501263745736174E-05	0.031189606872085968	1.3940960436212662	-0.00042287426898935689	0.032807196063607963	0.0031906511251405972	-0.029262127748064318	0.010794417839385158	0.03119247344284588	-0.00088612871140212809	0	0	0	0	0	0	0	0	0	0	0	0.038057892139528843	0.019535775938103125	0.029714533934083749	-0.60550642891942552	0.94767512211841143
388	613	2.71	1.47	2022_09_22_18_33_23	0.47478435748340792	0.011342869413810503	0.0018323159820677782	0.00022806512796442904	0.016415850880758403	0.44905920760870366	0.0011457154498148354	-0.0043244833006012232	0.00066727734799144358	0.00056477174826173159	0.46559942053691916	0.012403965554765865	0.00074923999905183579	0.0051578657922773559	-0.010725970629613583	0.45144263025236969	1.5526854033814328	0.030177709964278238	0.043582967960700034	0.000995036680306665	0.027345778324145559	1.372786852529468	-0.00062995695891467963	0.030063138916383344	0.0026271385921445589	-0.025229324069521324	0.010548592282782619	0.027353033431840684	-0.00073055936141026877	0	0	0	0	0	0	0	0	0	0	0	0.034603935213828062	0.020312995199298644	0.025067552113680381	-0.5612821665332397	0.9508372024833317
389	612	2.71	1.47	2022_09_22_18_33_28	0.47815760964713278	0.010021889953367972	0.0016444534767546591	0.00021592283753014098	0.015703637322754149	0.45177381215413859	0.0011303166348001523	-0.0051792862050785669	0.000528974535508561	0.00031911491530500514	0.47053848647270147	0.0093289422091820968	-0.00012617480920639176	0.0041103061575690526	-0.01086960164618681	0.45376895114898996	1.5382939113185927	0.027767830198598083	0.041072855078628609	7.0576232632710225E-05	0.024154822213847345	1.3509730089020064	-0.00083476430161406726	0.027674195353314789	0.0022784436540642669	-0.021857749793173981	0.010280768947971544	0.024169242181372227	-0.00067489485975063483	0	0	0	0	0	0	0	0	0	0	0	0.032860595945021227	0.016836054936880684	0.024303271378813735	-0.60463479482033156	0.94899451978576488
390	611	2.71	1.47	2022_09_22_18_33_31	0.47930495981508781	0.0082906683620333939	0.001168377164726902	0.00027988946132361572	0.013867160426492478	0.452943964046696	0.0014603262505867561	-0.0050312979330232651	0.00049096185670883846	0.00093169280452278533	0.47162369043525887	0.00834753111660957	-0.00026064283331656593	0.0048576546672069775	-0.0082721745445488368	0.4576981338085121	1.5303117245389177	0.023835114589308284	0.036178771434109566	-1.5810853079532578E-05	0.020948688172629498	1.2974642364204034	-0.00055672097286421868	0.023772746077951531	0.0017231457856771212	-0.017895696864018172	0.010889975661370285	0.020956084424235695	-0.0005341367816044378	0	0	0	0	0	0	0	0	0	0	0	0.028949937998720227	0.017694930230109	0.020014400954079383	-0.51991037249108685	0.95492050402542994
391	610	2.71	1.47	2022_09_22_18_33_35	0.48204866281896946	0.006520096678598865	0.0011989341302335369	0.00061382677738508061	0.012382164580983958	0.45604165185208823	0.00046402149418842007	-0.0046803482328649348	0.00017690469048347156	0.0017460745804199697	0.47525436071584209	0.0076318961411725129	0.000825130093014269	0.003934095792130549	-0.0087621362831893489	0.46104083690478165	1.5165177201894071	0.020205308870329262	0.034907469449218562	0.0014963207737992022	0.0198916708361512	1.3241984968307758	0.0014051830947213228	0.020156087260341474	0.0014094867501706083	-0.017521068941393429	0.0094175746243248173	0.019941241390231422	-0.00043219402981696585	0	0	0	0	0	0	0	0	0	0	0	0.025689166250932476	0.0071430424868585626	0.019924954888647348	-0.57439206672353815	0.95641969880937683
392	609	2.71	1.47	2022_09_22_18_33_38	0.48582077896501558	0.00435479666458273	0.0012295783944755337	0.0003271883800740714	0.010572119789054913	0.45822303791902436	0.00061702151530683446	-0.004693351328815939	-6.7217682425149812E-06	0.0011033976738898279	0.47969607541376996	0.007682618352306477	-0.00056317214121382635	0.0037969760569113581	-0.006331904930139293	0.46533097824796704	1.5009152048497012	0.015860984856668557	0.039709444000401675	-0.00028098660815432469	0.01746483762698724	1.29296066759988	0.0005337369158269794	0.015810990673657026	0.0012583380074526189	-0.01483719171499787	0.0092129417315767251	0.017472991399080633	-0.00031675617971557848	0	0	0	0	0	0	0	0	0	0	0	0.021761362180580453	-0.00031790064201366025	0.015197151505464135	-0.5153142482409111	0.957824363213324
393	608	2.71	1.47	2022_09_22_18_33_42	0.48919276721303379	0.0023009689346562695	0.0010320498880590221	8.297621212027527E-05	0.0092077432459193725	0.46266716140332753	0.0014313992330293624	-0.00493406960502181	-0.00034414760341274837	-8.4427875276282967E-05	0.48316342776017196	0.0064588017920543346	0.0003285123527711402	0.0037376846137050987	-0.006016998833254703	0.4653814549831537	1.4889385739342074	0.012116485114850674	0.029042293547288645	0.00039581751085663284	0.016144415310582853	1.2618266762406785	-0.0015852656447393014	0.012096051445369334	0.00070338536335097209	-0.013158894234712081	0.009353376301648687	0.016222059452639565	-0.00023916689897861678	0	0	0	0	0	0	0	0	0	0	0	0.018835463298959597	-0.01867925045558174	0.014479773363475576	-0.50747163258918593	0.95132529786665732
394	607	2.71	1.47	2022_09_22_18_33_45	0.49003471946495974	0.00070382758793637468	0.00083358084126953775	-0.00025523748569890493	0.0066866925799628279	0.46358813280397326	0.001025239426645958	-0.0043791565314204289	-6.0764550042178047E-05	0.00048099944420441925	0.48376283816942056	0.0041870935904392758	-0.00067688019862695151	0.005345369281643828	-0.0031598505187391897	0.46588133659092451	1.4859393911319838	0.0077899217825074165	0.050908136607754131	-0.0010157620890924883	0.013020891591901217	1.1039095764929356	-0.00057806922632055026	0.0077495793311676154	0.00079177115855732789	-0.0077448890765568421	0.010467106144483027	0.013033717116711665	-0.00012423347827449752	0	0	0	0	0	0	0	0	0	0	0	0.01364590794096244	-0.0045435674469422507	0.012671508040431124	-0.26693889352044203	0.95071087432252377
395	606	2.71	1.47	2022_09_22_18_33_48	0.49122227658970924	-0.00077214408429309908	0.0010518543598232934	-0.00011531651345906347	0.005578148104694489	0.4650018792424695	0.00032701364006468243	-0.0045187940052837374	0.00021653051058423246	0.00083913115107391977	0.48524708910883158	0.0030332243349975346	0.00029610853052944341	0.0047911741017088649	-0.0025713058825116478	0.46826010346388	1.4791250263071754	0.0051917608006914525	0.1258456088377638	0.00015207211666216902	0.011584196805631709	1.0518144160439498	0.00054226117047422669	0.0050281820322759657	0.0012929677729523988	-0.0058844848694712126	0.0099782991262325	0.011596881598456196	-7.6813673572546776E-05	0	0	0	0	0	0	0	0	0	0	0	0.011364201889517226	0.019399077261524567	0.011069431241227716	-0.24627788385416413	0.95325502482248314
396	605	2.71	1.47	2022_09_22_18_33_51	0.49233368266859273	-0.0030110576426257548	0.0011190581806110689	0.00042586287006601961	0.0037622929765268268	0.46570099961445593	0.0011482396393799632	-0.0041424640767307504	-0.00017477636541356735	0.002374339744766021	0.48684720404355225	0.0031975769922415933	-0.00050862575605426451	0.0036429667889033928	-0.002117202236897253	0.46943205493775442	1.4743542723401104	0.0012363698058644658	0.44528513448262158	-0.00011928125443082862	0.010026538666710886	1.0800917743178322	0.0012881089252840504	0.000777638013803887	0.00096119166472690689	-0.0055732689258565392	0.0083348755908609941	0.010108941697252237	-9.3986564242909277E-06	0	0	0	0	0	0	0	0	0	0	0	0.0076499953530013006	-0.023210686149122414	0.00855826105718966	-0.26323139045041616	0.953483524412336
397	604	2.71	1.47	2022_09_22_18_33_55	0.49238232251297848	-0.0041371666611243483	0.00080767052390367253	-0.00073460473988353912	0.0020952177671197869	0.46720659420380473	0.00078791896486859136	-0.0039383279591987692	-0.00030198770034379764	0.0014266044428505452	0.48725986867165311	0.0013308578435900277	-0.00027633278373162193	0.0045483025420521954	-0.0038558280207906951	0.47174082946021018	1.4698150526822809	0.0021880247258988369	1.4522854639474396	-0.0010794620238774597	0.010541540902360149	1.0553217974222384	0.00067979567787792075	-0.0021268510761710308	0.00051376716607312274	-0.0054184045853822305	0.00904239881586965	0.010563437260654958	2.7088475646844023E-05	0	0	0	0	0	0	0	0	0	0	0	0.0042992382794220267	-0.071573042466871448	0.012110013464842931	-0.35159347649927247	0.95807832225287859
398	603	2.71	1.47	2022_09_22_18_34_00	0.49439148160357865	-0.00596568915381255	0.000963791455821378	-0.00042515704116464771	0.00093027022006012146	0.46813194700432736	0.00067873578447241885	-0.0036016984445096361	-0.00015466462557030332	0.0019029390448062572	0.48855308642331657	0.001408552357833783	-0.00056984482271239768	0.0051576106573168259	-0.0021301825000370656	0.470325048966557	1.4669778334713823	0.0052989679705912852	1.4925911017534581	-0.0010622062331342092	0.010041894401119687	0.97415785190821158	0.0012802013897182621	-0.0052342824228907119	0.00082543871412095948	-0.003701599569615562	0.0093347631887188663	0.010123169402982225	6.3499727657119343E-05	0	0	0	0	0	0	0	0	0	0	0	0.0019074755738088744	-0.082375388852009915	0.011287005526192677	-0.1958387940601467	0.95132110173306139
399	602	2.71	1.47	2022_09_22_18_34_06	0.4944202859084641	-0.0070827423364371875	0.00051322517856620064	-0.00013022188134541792	-0.00081208452183013512	0.46802097894661615	0.0010058203808097008	-0.0057383568683329377	-0.000933188472601782	0.0012678515850277985	0.49133659687297948	0.00072136615582010647	6.5720372735133653E-05	0.0052806257403726744	-0.0017867768203510335	0.47571693387228892	1.4585280911803991	0.0082138608032629266	-1.5453550733723893	-0.00010821959795120561	0.011967076827373703	0.89521577145229558	0.00027273532046695188	-0.0082032301331771678	-0.00041776150793627963	-0.0026073103121126116	0.011679591633640959	0.011970184307156464	7.5757019240105318E-05	0	0	0	0	0	0	0	0	0	0	0	0.0025020450723022311	-1.1434579245477112	0.011275279400041078	-0.16313591993893054	0.96217114756566058
400	601	2.71	1.47	2022_09_22_18_34_09	0.4950185997449541	-0.0084221179252435847	0.00048849679019137386	-0.00028192524966314149	-0.0021521715938480333	0.46797062326583067	0.00079419360708087	-0.0047797455024450224	-0.000635960488237021	0.0005154992088034951	0.49048554943653616	0.0012569938094696717	-3.7974496846174004E-05	0.0048991930432361651	-0.0017923021760853945	0.47443067010013057	1.4602362285446504	0.010982832170413574	-1.5643342443662396	-0.00036426183885880458	0.010750066902290155	0.93492128062489044	-0.00029500800616244353	-0.010981914929782233	-0.00014193998202559398	-0.0031670654426243397	0.010272956482232802	0.010754114009411198	8.9406636519338367E-05	0	0	0	0	0	0	0	0	0	0	0	0.0045335016145635811	-1.427136026264106	0.01053848496461432	-0.17535627619488806	0.95840978570213131
401	600	2.71	1.47	2022_09_22_18_34_12	0.49619183881368922	-0.00891117944676804	-0.00031595238890074384	-0.00062553938988638407	-0.0029090708391348321	0.46997351804686166	0.0015923887085355041	-0.004599488098968727	-0.000634256456029681	0.0012952986181612215	0.49175937822859567	0.0011299812750624535	-0.00027717990684808264	0.0048913667235094219	-0.0006107324967096219	0.476574881025369	1.4533929158887551	0.012270143110917703	-1.53233337888112	-0.00095711254297751037	0.010191566940558762	0.874785948178118	-0.00031692598336644992	-0.012233856151258125	-0.00094296109820336945	-0.0018123132648288907	0.010029135423056942	0.010196493455243478	8.4542248099902308E-05	0	0	0	0	0	0	0	0	0	0	0	0.0060005232938297641	-1.4634624437639845	0.009934357422872726	-0.062108215455178341	0.96046497291204735
402	599	2.71	1.47	2022_09_22_18_34_16	0.49920105647097862	-0.010416270507163927	0.00012797289792801204	-0.00081994768790386323	-0.0035711883482192159	0.47237677741076856	0.00091535815218534865	-0.0051458818158220017	-0.00092841812976353973	0.0015502704420307493	0.49505826007189674	0.0014080596824936637	-0.0001403292553102186	0.00426396435067522	0.00089936766393608708	0.479540693378062	1.4414016155611478	0.014418542685040713	-1.5434449778760135	-0.0010216634887246301	0.0099014513352758265	0.81237087363042138	0.00063439621945023388	-0.014396975147530798	-0.00078833987703376233	-0.000533878926639979	0.0098870476805022634	0.0099217537314775246	0.00010985190167763397	0	0	0	0	0	0	0	0	0	0	0	0.0073916067336874851	-1.443624210821518	0.008729510527459	0.10393796754861095	0.96061634317863342
403	598	2.71	1.47	2022_09_22_18_34_21	0.500999939379289	-0.011713207776182046	3.5594816337534055E-05	0.00035400304142040132	-0.0044047928609832407	0.47434182534505365	0.0017058270307387326	-0.004140395560665	-0.00078788161865063846	0.0010036028278609952	0.49750341666319753	-0.00041944595129742116	-0.0004859261881170757	0.0044500896845043542	0.00067934607285810025	0.47938656259671109	1.435259358564658	0.016548896357093511	-1.5487773990227818	-0.00016476160926589054	0.009067048997059575	0.72391504566281839	-0.00073349396984102823	-0.016532852042183369	-0.00072854237288995881	0.0011121332253285045	0.0089985852890440213	0.0090966692211419987	0.00012437725607095657	0	0	0	0	0	0	0	0	0	0	0	0.0089315419106372942	-1.4822976386229896	0.00898532079895895	0.075744689905181822	0.956859522160111
404	597	2.71	1.47	2022_09_22_18_34_26	0.49960266209668547	-0.01176332275017258	0.00025502857521863393	-0.00038867419404115417	-0.0055211724777463984	0.47367041305377228	0.00061471492963442774	-0.0048036175339027974	-0.0011357226269689941	0.00065184247049204823	0.49416809431373743	-0.0010521502874536828	-0.00072717846863484944	0.0045576380018384011	-0.0012866915486313142	0.47800299110230737	1.4421944856809339	0.017787313437101774	-1.5461518172947815	-0.0011763971791001293	0.0098337464521081556	0.79795407781749572	3.4741793090892355E-05	-0.017765711495567639	-0.00087636428838536715	-0.0002469174046711728	0.009830646015375602	0.0098338078218224764	8.2730475268072472E-05	0	0	0	0	0	0	0	0	0	0	0	0.01128251221641096	-1.469359674217247	0.0094790985302814369	-0.13757725531856313	0.95676630123680562
405	596	2.71	1.47	2022_09_22_18_34_30	0.49975330579124749	-0.01376652731975926	5.1928241247281492E-05	-0.00015488900725554137	-0.0065201693721524331	0.473064601907648	0.0013616561589860582	-0.0035543960028822179	-0.00096318260585095961	0.00060567651668773956	0.49642647181788047	-0.0013195044246550908	-0.00070583507146074285	0.0047155218602997909	0.0015927277338550019	0.47919516781046506	1.4392160769759546	0.020880537199462826	-1.5494366234650159	-0.00089719345615711025	0.0091697569111658071	0.62011464201534072	-0.00079359924432558437	-0.020861487152614364	-0.000891732874495935	0.002976314404852607	0.0086732920147623276	0.0092040339835567329	0.00011365482109222527	0	0	0	0	0	0	0	0	0	0	0	0.013188362601884784	-1.4974648985357619	0.00995939586605116	0.16286586880096751	0.95886342773014133
406	595	2.71	1.47	2022_09_22_18_34_33	0.50152196722165321	-0.014025233748274846	0.0004337347761718892	-9.2251604774533263E-05	-0.007320050644561555	0.47539288715707462	0.00031843568463822436	-0.0041658043863940395	-0.00093925868582463233	0.00073333688153307962	0.49819230252441365	-0.0016504621536097628	-0.00047963036153662414	0.0059907591161264791	0.003365220086207178	0.48192169232343335	1.4303813813813877	0.021864404815670955	-1.5594602244804048	-0.00059310516686953622	0.011769653930157237	0.56071029036391618	0.00040495497645568618	-0.021858785588809947	-0.00049567179259042953	0.0051127769985153419	0.010601144513641825	0.01177661845219679	8.4812532510960187E-05	0	0	0	0	0	0	0	0	0	0	0	0.014715335979759762	-1.5069884156515998	0.013700770205685144	0.25590413571601645	0.96091841199538663
407	594	2.71	1.47	2022_09_22_18_34_39	0.50353692087952728	-0.014052687757403927	0.00033238292149378659	-0.00065074575829963672	-0.0074814195233756688	0.47835206163690031	0.0011232609074130382	-0.003595624033567486	-0.0012204581012628122	0.0012518164194244823	0.49917401973712688	-0.0028097551796798029	-0.00055464350896493374	0.0045765814864429811	0.0017335503992649299	0.48034221715783226	1.4259569948872595	0.021953670446395714	-1.5512006691522189	-0.001239508723837001	0.0096936373966210274	0.53644125946762777	0.00011837132277547576	-0.021936812633324327	-0.00086017298223719845	0.00462962006164647	0.0085166439435948142	0.0096943600999357	7.4459403697762935E-05	0	0	0	0	0	0	0	0	0	0	0	0.015054136853863651	-1.4899425889971358	0.0097190566710704061	0.18104339867347497	0.95393643889869906
408	593	2.71	1.47	2022_09_22_18_34_42	0.50112789219081211	-0.015163779983211029	-0.00012851490136407985	-0.00035098517922458266	-0.00861524864900956	0.47592345714998652	0.00031007816632765373	-0.0041007369745451848	-0.00092552729607935861	0.00070119369908793578	0.49655993010873495	-0.004339654106653398	-0.00043969819119746387	0.0042124069785543592	0.002805678825788123	0.47860231145918297	1.4353757980261925	0.024369192686719682	-1.549328109103818	-0.000832698267521212	0.01137459052100538	0.43562592950677609	0.00039608874085897959	-0.024346733377341126	-0.0010460048064591472	0.0073237486145458818	0.00870310379987983	0.011381484780606646	5.8250631160544821E-05	0	0	0	0	0	0	0	0	0	0	0	0.017290636563084105	-1.5172870614971996	0.010099708278321837	0.29378820355256452	0.95505023551342827
409	592	2.71	1.47	2022_09_22_18_34_47	0.50049904379851851	-0.016697183499897076	0.00031998271960190309	-0.00046081133056153538	-0.0095006459262503961	0.474902309375915	0.00076093164000934626	-0.0046616033976676916	-0.00098019798860577031	0.00019799056953330674	0.49611549500384272	-0.0042267942692582883	-0.00088052411828179044	0.0052383374226407375	0.0057890262461151162	0.47935663037259024	1.4367558251495964	0.026878580055520226	-1.5587491330262551	-0.0013918758971751852	0.014583675989297147	0.39505219410183395	-0.000605410830841577	-0.026870778394104067	-0.000647560264345845	0.010263570558068232	0.010360633415016529	0.014596236762772191	6.9816243352682241E-05	0	0	0	0	0	0	0	0	0	0	0	0.019083106263103614	-1.5193923398354197	0.015598911869173601	0.41764755291003297	0.95775733502811766
410	591	2.71	1.47	2022_09_22_18_34_51	0.50167275899977382	-0.01713342527564185	-0.00011151359573785907	-0.0004652873002942189	-0.01026206940202066	0.47684945667563738	0.00097648280156242243	-0.0041654619728220049	-0.0010630857712189575	0.00057370001317825429	0.49716183072750136	-0.005525091467039508	-0.00030102185016180115	0.0050925842991250822	0.0046158313084280235	0.47956724749576879	1.4323057818294231	0.028030156552459561	-1.5502508980857757	-0.000796962025570181	0.014185211217550483	0.37517730161071045	-0.00042188796536182544	-0.02800649600296367	-0.0011514590706453848	0.010375731772175583	0.0096728696609840754	0.01419148359904056	3.8632399093177192E-05	0	0	0	0	0	0	0	0	0	0	0	0.020565172748514462	-1.5191835798758295	0.013700482624700442	0.3681651963034186	0.95593639258372609
411	590	2.71	1.47	2022_09_22_18_34_54	0.50223771355329028	-0.018485628373146986	-0.00011520544294835559	-0.00044251291971722148	-0.011441235384595877	0.47700490227601938	0.0010519153864599993	-0.0039714646217748123	-0.00099499372048826844	0.00086174817769069144	0.49917943528910846	-0.0067978060649642518	-0.00087315995659195472	0.0048753845938180806	0.006489638018699854	0.47815188175354789	1.4310733696926268	0.030595461845235535	-1.5531326533812151	-0.001355304209996403	0.016431406795212856	0.29856877911694296	-0.00020482595162518063	-0.030576371934663366	-0.0010806316839672243	0.013587926999753757	0.0092390134278033248	0.016432683376132653	1.6619222542572279E-05	0	0	0	0	0	0	0	0	0	0	0	0.022866500631224258	-1.5274226601792054	0.016161557714083008	0.4632456803498855	0.95204296461662119
412	589	2.71	1.47	2022_09_22_18_34_57	0.50297074356700133	-0.020246655628331917	-0.00012417288767979607	-0.00046476654006212981	-0.012983451635031482	0.47718583918629293	0.0004345679235001363	-0.0047616044699732374	-0.0013330416415422576	0.00075681619541523315	0.5003339530681794	-0.0073439417863760577	-0.00083268659190194512	0.0053175415677526516	0.0063999956030815269	0.480220063263224	1.4269283867143794	0.033953050173280964	-1.549652980516671	-0.0013413204983936389	0.017515656276011673	0.32179824469581186	0.00031260003727857406	-0.03392269787935133	-0.0014353343358212362	0.014011522564806127	0.010510730240821321	0.017518445523581529	-1.7631759982417463E-05	0	0	0	0	0	0	0	0	0	0	0	0.02594923395408456	-1.5196394022770841	0.016543365422252872	0.43875784451280997	0.95476738837246755
413	588	2.71	1.47	2022_09_22_18_35_01	0.50164649947476958	-0.020998782155900963	-4.5381490397603437E-05	-0.00045051244164209179	-0.013642314975076704	0.47697586033189188	0.0016822007694466529	-0.0042010513986960162	-0.0011049039316039693	0.000814847600781718	0.49777142178149442	-0.0081144256199983649	-0.00099488404762713176	0.0040928351099200812	0.0075686705948240169	0.48101888669197046	1.4302436271456405	0.035436406661610832	-1.5551807509313911	-0.0014972693964211902	0.018187054246126839	0.24701099219674616	-0.000912349019676103	-0.035419125999398393	-0.0011065398889318005	0.0160124804991517	0.0086237700813418441	0.018209923747376434	-3.6219023336635176E-05	0	0	0	0	0	0	0	0	0	0	0	0.027284124297760021	-1.5303890530626179	0.017152360812234587	0.53753737557369319	0.958880181952039
414	587	2.71	1.47	2022_09_22_18_35_04	0.50139922925715064	-0.022366032691388957	7.4779980040754488E-06	-0.000574447693106847	-0.014796911273626158	0.47689089775732829	-0.00014031891949525327	-0.0055624488563892037	-0.0015568802740219068	0.0012230120980718327	0.49700512538703684	-0.0080680217407531531	-0.00066193925250287858	0.0043166596061010015	0.009084343641558584	0.47787703529557307	1.4346748087721672	0.038044220614624473	-1.5506205788304188	-0.001313093288413991	0.020399671430267823	0.26559438543891262	0.0013473310802525475	-0.03801325219476813	-0.0015347246499530932	0.017588708858315386	0.010333630299188334	0.020444116403080366	-6.7479199570435775E-05	0	0	0	0	0	0	0	0	0	0	0	0.029674139431484264	-1.5183808954368205	0.020059415710871772	0.56360231080523182	0.95308689645090416
415	586	2.71	1.47	2022_09_22_18_35_09	0.50257002747486035	-0.02417697443167497	-0.00026854828731660266	-0.00064430188065067674	-0.017256357860996913	0.47703774294037843	0.0012973457672805812	-0.0044423485086892249	-0.0015524936655464626	0.0010445298487651935	0.49944380060271759	-0.0098302403147613546	-0.00078525765566326514	0.0015833199654142107	0.0070121886311583226	0.47959443399444052	1.4293439049207179	0.042366817578254591	-1.5499102702341765	-0.001532476466634135	0.018305833713668503	0.17487343459333721	-0.00030988140952318546	-0.042329859822864371	-0.0017692368653617115	0.017197589035377107	0.0062726772053692858	0.018308456364217341	-0.00020988474150895265	0	0	0	0	0	0	0	0	0	0	0	0.034474903715172547	-1.525933868212404	0.014303916564470423	0.67436246824186774	0.95428379683551834
416	585	2.71	1.47	2022_09_22_18_35_12	0.50576091620949359	-0.0264463306474552	-0.0003820730714114047	-0.00033349774423537725	-0.018649696303074489	0.47968598825946823	0.0010414903089820766	-0.0044924042079869672	-0.0012755793046376049	0.00058080009527775251	0.50247420278898614	-0.01064523198745072	-0.0010004616696494145	0.0045942615609638445	0.0079357160126113085	0.4840270764722987	1.4158728907526519	0.0458322494788926	-1.5532123115500898	-0.0013768095772651455	0.021042060735781618	0.23146763281351854	-0.000483034759124398	-0.045803909957548974	-0.0016114977183344318	0.018827289862835946	0.0093968865284772534	0.0210476042006411	-0.00021805209261414529	0	0	0	0	0	0	0	0	0	0	0	0.036960681554817423	-1.5366511122036064	0.018130441907137609	0.523005012629028	0.95702744312454457
417	584	2.71	1.47	2022_09_22_18_35_16	0.50699087641808871	-0.028026511955199108	-0.00019400246962859475	-0.00030989498254536073	-0.02058379686110021	0.48234554719220013	0.000618744318694233	-0.0051429593899310439	-0.0016531954089765019	0.0012422062797133829	0.5028005128226154	-0.011238171329748978	-0.00054114181509325025	0.004538385484198877	0.010124173276981733	0.48368983516866071	1.4120149353158706	0.049214045172431553	-1.5526418329466769	-0.00089777165054316188	0.023842697906896932	0.21637800097723339	0.00058905945615932718	-0.0491816082504198	-0.0017865195594709441	0.021644720707808155	0.0099990153995545075	0.023849973470057319	-0.00035390211426097228	0	0	0	0	0	0	0	0	0	0	0	0.040730671124842271	-1.5307246520642284	0.021883738764786193	0.57469008230023433	0.95404051170693482
418	583	2.71	1.47	2022_09_22_18_35_19	0.50541055420749492	-0.029922666908985113	-0.00016916026644171278	-0.00054430058684296859	-0.022303844621026865	0.48002141068849996	0.00090598045419714823	-0.0043589138367795223	-0.0014207999697409147	0.00050540511324347753	0.50184718859659494	-0.01107286679563735	-0.00084040619982615988	0.0043155632702034053	0.0095476437480276049	0.48247639297116551	1.4184168929242258	0.053079946612171469	-1.5562731756469408	-0.0014265924305395738	0.022790875601822604	0.20275484431536539	-0.00044187555537967508	-0.053057556737981633	-0.0015415593880332625	0.020942568657993516	0.00899070790889019	0.02279515879971436	-0.000445447050470349	0	0	0	0	0	0	0	0	0	0	0	0.044219600348396185	-1.538988295136849	0.020731009299828723	0.57313899175371763	0.95462271010091759
419	582	2.71	1.47	2022_09_22_18_35_23	0.50442697829849059	-0.031424115897437356	-0.0002347510002456958	-0.00044957585213925349	-0.024154697634364418	0.479394338557445	0.000801034272634292	-0.0042598961651385677	-0.0014987747823757664	0.00071385651300957245	0.50005619910531585	-0.011961261631925874	-0.0012385165667774588	0.0049651238490916886	0.011527649588753136	0.47996745575672123	1.4245601967260435	0.056589524932438053	-1.5558664321503077	-0.0017163464836858443	0.025802053383666285	0.19012200562678644	-0.00012144258428050151	-0.0565642989980812	-0.0016895002026333695	0.023959118477258786	0.0095763563324597276	0.025802339179129507	-0.00060736199497502181	0	0	0	0	0	0	0	0	0	0	0	0.047977512587958092	-1.539811551711499	0.024882611374719903	0.58204778262615064	0.9515102807857837
420	581	2.71	1.47	2022_09_22_18_35_26	0.50649408077342806	-0.0333107931854231	-0.00049084620744868255	9.7464426642013263E-05	-0.026091491567506536	0.48162596281094788	0.0010206991235529868	-0.0048170201685511921	-0.0014273764151174022	0.00092977097560015417	0.50274527899481669	-0.010829965384838032	-0.00090552752764239033	0.00528190325145958	0.010138714991693016	0.48241164307941731	1.4152370416580027	0.0602301121597968	-1.5554350484499266	-0.00083228031826583027	0.023693228338476955	0.22795437664468651	-0.00011936539259048439	-0.060201689532220035	-0.0018501319541836454	0.021273232666957478	0.010431617372042585	0.023693529015242867	-0.00075320167640230754	0	0	0	0	0	0	0	0	0	0	0	0.051590940221451817	-1.5434702728733623	0.022570968792017608	0.5452593469373197	0.95245267692519464
421	580	2.71	1.47	2022_09_22_18_35_29	0.50863443283416787	-0.035404814195689846	-0.00058491082532759176	-0.00056192746556364605	-0.02858938908996617	0.48336593369975034	0.0013551066647487584	-0.0046665091397729121	-0.0017302403707674637	0.0011772277320401302	0.50419484778150281	-0.010097561052350629	-0.000801041914026645	0.005722034925979085	0.010677483307674365	0.48501986748544557	1.4074741396265786	0.064645714430554183	-1.5537477891852582	-0.0013624601945211204	0.023558670433826673	0.2357712846238042	-0.00021757297692818556	-0.064608139176781446	-0.0022038027022398968	0.020987680201075817	0.010701786411017045	0.02355967509559392	-0.00099055363203008227	0	0	0	0	0	0	0	0	0	0	0	0.056310970667228337	-1.5405730062391694	0.023816820926300577	0.53942246274211469	0.95357261753369837
422	579	2.71	1.47	2022_09_22_18_35_32	0.50835800714307755	-0.036976144230079978	-0.00059978494262585358	-0.000377882056060266	-0.029478449642425839	0.48331989159279892	0.0011235984888141547	-0.0044307014020179367	-0.0017158140640953568	0.0013837569482440866	0.50452059759998091	-0.0097548986260676089	-0.0010777584935198141	0.0043180434649059364	0.0096934973332987971	0.48188618000399047	1.4109139678361056	0.06716105359768286	-1.5543457164861256	-0.0014993524408933073	0.021673092310976236	0.21467697690333085	0.00021610506322383813	-0.06712470628152456	-0.002209282003250556	0.019705931438075076	0.00902215032450588	0.021674169689251031	-0.0010146845126598459	0	0	0	0	0	0	0	0	0	0	0	0.058085723235018	-1.5417262715048539	0.020874574622282868	0.57586307858736274	0.94792680204280411
423	578	2.71	1.47	2022_09_22_18_35_36	0.50819239544939987	-0.038767435813485067	-0.00095261987176540849	-0.00051379763793745338	-0.031745038962419127	0.48374430217157804	0.00090127418424965707	-0.0053486145936899564	-0.0021273253718240735	0.0011204341975746101	0.50375738523931357	-0.01012748887713567	-0.00090287480834013258	0.001738387374087346	0.0086569424443106134	0.48246562073806482	1.4111165323042729	0.071281639568977637	-1.5498965815058559	-0.0015815691488095401	0.02039493381765161	0.18325371135111379	0.00013900039863136763	-0.071219377087063648	-0.0029786686576845712	0.01904039667233863	0.0073086674562730884	0.020395407486422254	-0.0012831012170396207	0	0	0	0	0	0	0	0	0	0	0	0.062606679016595945	-1.5373399256454505	0.017374834867352036	0.6863117560857509	0.94937591561443069
424	577	2.71	1.47	2022_09_22_18_35_41	0.50893229899681292	-0.040198797310667389	-0.00082136212762512451	-0.00028726875174236278	-0.033219913346328005	0.48401609540017576	0.000729733774989393	-0.0057984661434645288	-0.0018869441702189468	0.00058914050979962725	0.50374728888399989	-0.00868016064940918	-0.0010823825296666023	0.0045257136816652796	0.0081318790421150942	0.48453843069397695	1.4081807447375003	0.074137057851887941	-1.5530389490304317	-0.0014583932709994905	0.020054912212509348	0.27938506746046587	-0.00020032246883831708	-0.074090308309737965	-0.0026324060291212448	0.0170047156397364	0.010631987107928641	0.020055912667913622	-0.0014315597168764764	0	0	0	0	0	0	0	0	0	0	0	0.0653789531087667	-1.5424260130171161	0.018286174289093179	0.53147304338219636	0.95206853966446969
425	576	2.71	1.47	2022_09_22_18_35_45	0.50904978853436644	-0.042458779985867105	-0.00097300923226006919	-0.00048161969542755915	-0.035055057796205776	0.48302503654838841	0.0010965302070109627	-0.004314559289681958	-0.0025667542883124452	0.00059280286194197441	0.50388175088311049	-0.0085242244652513552	-0.0010676505896065327	0.0048809467119055516	0.0064306895811609638	0.48342939045134092	1.4104653487436396	0.078381382341107669	-1.5488717917061032	-0.0015682696883862076	0.017869651516719518	0.27997424946180766	-0.00057319210016411532	-0.07830604086712753	-0.0034358494464481427	0.015140642413488364	0.0094913325005435	0.017878842090937732	-0.0015848119954621058	0	0	0	0	0	0	0	0	0	0	0	0.069048063058273323	-1.5342512155841739	0.015859455971184572	0.46077739813132657	0.94967015278251932
426	575	2.71	1.47	2022_09_22_18_35_48	0.5110654988954	-0.043503220588344778	-0.00072168596630314754	-0.00049194497863663041	-0.0367405942720404	0.48528929827128009	0.00087987784837970182	-0.0046168341690255681	-0.0025524453416274451	0.0011786413421804572	0.50749623790933751	-0.0057497474001265954	-0.0012371403348188771	0.004763267359832798	0.0053707618087248214	0.48784835379648772	1.3982729782902574	0.0807883143022995	-1.5513493814875889	-0.00175189024779229	0.01473223482895982	0.35540612969371083	0.00021935780450798898	-0.080727216360667445	-0.003141379707249258	0.011164561456656383	0.0096120398738332065	0.014733867818804923	-0.0018352208550003178	0	0	0	0	0	0	0	0	0	0	0	0.07206346244886179	-1.5361160107222005	0.014046544951532959	0.42263625289485118	0.954571096759431
427	574	2.71	1.47	2022_09_22_18_35_51	0.51195510243722253	-0.045283002784334968	-0.0008641857110574234	-0.00042738330447355443	-0.037767173525570887	0.48641260295793659	0.0013643263506240022	-0.0045356473581361113	-0.0024486406254016009	0.0010350502032556992	0.50616692302989319	-0.0044376361945635328	-0.0010671266236434902	0.0042891929172106883	0.0063696450640537815	0.48621171860163165	1.3994630127419869	0.083452113278066828	-1.5518599351885913	-0.0015336504589032569	0.014152184445979765	0.34685796468342889	-0.00042118535076258329	-0.083392270757779677	-0.0031598082910932563	0.010881266031055478	0.0090488880065138257	0.014158450539968299	-0.00187096938016206	0	0	0	0	0	0	0	0	0	0	0	0.073925367870410638	-1.5384240575518113	0.014999681803715368	0.48908013864906719	0.94971554397439062
428	573	2.71	1.47	2022_09_22_18_35_57	0.51076081945687313	-0.045928339598748494	-0.0006069422305338294	-0.00031315547874604543	-0.038101314856658144	0.4861527390767007	0.00075399159090296986	-0.00490922264770384	-0.0027043868953438225	0.0012594943326651553	0.50470247099512744	-0.0040544720038344318	-0.0014464984849992593	0.0042799149477628067	0.0038082169165820356	0.48554785498993835	1.4031416833534656	0.08456684670546466	-1.5519407720229104	-0.0018269794153784463	0.012311287889049366	0.43535499850976861	0.00040835270915243042	-0.0845067214003484	-0.0031883537867457424	0.0079319622790159656	0.0094155076279147827	0.012318058346270557	-0.0019020223181926413	0	0	0	0	0	0	0	0	0	0	0	0.074784850239258738	-1.5353663288788679	0.011216386278345675	0.3635721863541721	0.9506364554474922
429	572	2.71	1.47	2022_09_22_18_36_00	0.51166097760494345	-0.046771653479818161	-0.0010223626720868297	-0.00058017097519522847	-0.03907617445047918	0.48712123958725245	0.0010950140984203373	-0.0049781561474767626	-0.002711879192713013	0.0014615819393669332	0.50471935714458149	-0.0009097846336987846	-0.0015007385294753066	0.0046187318015950534	0.0020371422116378822	0.48611665223807105	1.4008353392352557	0.0862531811491972	-1.5500715938325667	-0.0021402102384592185	0.010269310578652161	0.63905760246649168	0.00027742393316019425	-0.086179097763067453	-0.0035741246620520136	0.0029629052144700407	0.00983259540766747	0.010273057178829837	-0.0020313402948124344	0	0	0	0	0	0	0	0	0	0	0	0.0765549164086172	-1.5361519687276832	0.00986597120682598	0.20769769400713661	0.95007568197511572
430	571	2.71	1.47	2022_09_22_18_36_03	0.51594432060762618	-0.048341637324354161	-0.00085349010658075479	-0.00066608081314103529	-0.039962737034192695	0.4916760899329814	0.00097356773756101882	-0.0047322267313208172	-0.002517219804370475	0.00078847625576906053	0.50812868057711713	-0.0018321937717269989	-0.0014701183035777769	0.0042399792520119751	-0.00076796962924083627	0.49038710141910674	1.3844273392894715	0.087935320223848548	-1.5524514835572603	-0.0021916266715884519	0.0091748265495645749	0.72753844342133356	-0.00026026243096949212	-0.08787614054061238	-0.0032255955352969569	0.0010593378276111337	0.0091134650699713077	0.0091785172412306958	-0.002033154485740291	0	0	0	0	0	0	0	0	0	0	0	0.077609028244888287	-1.5393432938388332	0.00835161350766838	-0.089591595761018	0.95046516035214657
431	570	2.71	1.47	2022_09_22_18_36_07	0.517102250330401	-0.049176971505897345	-0.0010502825169252242	-0.00067992844923366307	-0.040529360883813891	0.49354377904002322	0.0010841576108470555	-0.0054105851625665538	-0.0017323050659591335	0.00057609908224707878	0.50610739037585639	0.001372926544333308	-0.0017363415747937135	0.0046553830895429736	-0.0013257436213736564	0.49312654571704878	1.3806993763592665	0.089050313223201616	-1.5559109343609676	-0.0024766736605423578	0.010527330557929116	0.91551478858670521	-0.00055042523174763844	-0.089010853507854426	-0.0026507061235821307	-0.0027087448504406787	0.010172875208667373	0.010541710326680989	-0.0020673567873382686	0	0	0	0	0	0	0	0	0	0	0	0.0784494073230406	-1.5494383374211453	0.0093607674810634468	-0.13871620943163646	0.95363449956361046
432	569	2.71	1.47	2022_09_22_18_36_10	0.51557994446041988	-0.049493913109736304	-0.00079891582668604555	-0.000559518177782737	-0.041455629734554952	0.49200919245045366	0.0013594232535464833	-0.0051783762396006676	-0.0013190440277749392	0.0013519717240892213	0.50278723379422274	0.0026565958096359471	-0.0010151738737756606	0.0054854125341096587	-0.0021268084045426125	0.49414827328258426	1.3861115248929843	0.090543136437717983	-1.5599534452817592	-0.0015936216616101371	0.011843488058863394	0.99460251304155745	-4.2743911000618726E-05	-0.0905218473067178	-0.0019633431076816798	-0.004812091372214603	0.010821829144183417	0.011843565191375756	-0.0022593889296104305	0	0	0	0	0	0	0	0	0	0	0	0.080446514033536642	-1.5548925861736194	0.011411008041862257	-0.18493811379391897	0.95843191456901033
433	568	2.71	1.47	2022_09_22_18_36_14	0.514884060675484	-0.050313602951403039	-0.0012514717053974461	-0.00039569899490078897	-0.04223159300737199	0.48981134590534137	0.001456075425491359	-0.0053126638004565088	-0.0012317938955549589	0.0013016891577101266	0.503348453599408	0.0049498377815207894	-0.0014324783176308973	0.0046373545666033933	-0.0031007057815265957	0.49252287686235785	1.3902741530150558	0.092420728402678246	-1.5582715212732192	-0.0018900097348757616	0.012955429575058226	1.1230183850133069	-0.00017103228214334146	-0.092391733700285639	-0.002314861191760928	-0.0080982448820257086	0.010112447048318117	0.012956558474989742	-0.002345902339514384	0	0	0	0	0	0	0	0	0	0	0	0.08205644075290304	-1.5562166641480708	0.010834438163687208	-0.29468264087729784	0.95657044853206341
434	567	2.71	1.47	2022_09_22_18_36_17	0.51768746372791363	-0.051303601431532966	-0.0010693722017113341	-0.00027249129081576782	-0.042235949103048315	0.49393371827793137	0.001277960676273021	-0.00536389842197491	-0.0013904344299460738	0.0012819608850987852	0.5053572570764242	0.0063140621714460931	-0.0014490511529433375	0.0053211136171079764	-0.00407997365831933	0.49587794657479756	1.3779786900503683	0.092772951897542255	-1.5584578240350431	-0.0017528316262302379	0.014972065918987495	1.169110203692028	-3.2831656088439963E-05	-0.092744706072981992	-0.0022891263005493804	-0.010394860590600762	0.01077541791228916	0.014972101916569643	-0.0022251064187567282	0	0	0	0	0	0	0	0	0	0	0	0.081630004319502486	-1.5543419498619495	0.012952321170899539	-0.32706818274954408	0.95787126658222743
435	566	2.71	1.47	2022_09_22_18_36_21	0.51913458651847222	-0.05132165075433627	-0.0010390764913927289	-0.00090945852037969369	-0.043316637677413158	0.49533217067838492	0.0015779966300214219	-0.0056134323184012062	-0.001180018046782792	0.00075505233623689139	0.50580465463560365	0.0074621914416321718	-0.0017468367716091903	0.0056896732694847723	-0.00416914387988559	0.49757612383671185	1.3730875212112572	0.0935972411896701	-1.5598166993835729	-0.0026593938208055033	0.016253901274593006	1.1829647688998315	-0.00085763716307113251	-0.093574675386412523	-0.0020551604912510627	-0.011604584710724571	0.011380813693925124	0.01627651216163023	-0.0024827499894820439	0	0	0	0	0	0	0	0	0	0	0	0.083471047122994621	-1.5571788539347073	0.0135873467658633	-0.31618674360202753	0.95847230517554183
436	565	2.71	1.47	2022_09_22_18_36_24	0.5184376494581161	-0.051201967099495711	-0.0012265030715232674	-0.00057635185276819927	-0.043210765658323991	0.49413118221318164	0.0013987675295821058	-0.0054677971844355839	-0.0012207167435507253	0.0014363829612541134	0.50526733709843463	0.0091352906378447344	-0.001456355437714753	0.0053914412802136954	-0.0073397611460293173	0.49636585609454825	1.3766509756632783	0.093554320561759566	-1.5587015006528027	-0.0020536227870661347	0.019780925463512924	1.2769572968781402	2.0361279757988033E-05	-0.093526950742618631	-0.0022628257909651827	-0.016462285037802817	0.010967141082669975	0.019780935942840708	-0.0024675709111497881	0	0	0	0	0	0	0	0	0	0	0	0.083381299692976765	-1.5566749367017685	0.017566481511240989	-0.4686275098607609	0.95742633007722755
437	564	2.71	1.47	2022_09_22_18_36_30	0.519760828646019	-0.05118075800462641	-0.0010483002789898679	-0.000953084148158344	-0.043275085070170846	0.49527594165052896	0.0014817591389301413	-0.0058085396898860855	-0.0010628692103185229	0.0011613881601192113	0.5063812153967977	0.01086975410699253	-0.0016573847371046423	0.0052070718472735662	-0.0093570072478524561	0.499204133217572	1.3701826155132757	0.093361831153421115	-1.5604166650685729	-0.0026391314662720516	0.022978963419279005	1.3189782636537129	-0.00033008170563600934	-0.093341714758161887	-0.0019379892481270354	-0.020125746245011497	0.011089954819834403	0.022981334029097578	-0.0024724486350042748	0	0	0	0	0	0	0	0	0	0	0	0.083284720889339858	-1.5585184125251286	0.020602315017077304	-0.53149239647892577	0.96044970244872552
438	563	2.71	1.47	2022_09_22_18_36_33	0.52130316029831691	-0.051035210251166072	-0.00079963609960384226	-0.00088335069013734948	-0.04233730348846565	0.4981999299866291	0.0010731512867528008	-0.0044429299518867352	-0.00094953695945104418	0.00070107052249676269	0.50724465256565865	0.011646776665645989	-0.0014130745283406278	0.0056648680153170271	-0.0091193748512762626	0.49887301035427167	1.3650928785266037	0.091868657107066765	-1.5619708036946998	-0.0022442743982938208	0.023004962016171991	1.3423710411443632	-0.00040908771071867232	-0.0918543462053186	-0.0016214937092945349	-0.020645716529296365	0.010148037561886288	0.023008599047325266	-0.0022576082444548807	0	0	0	0	0	0	0	0	0	0	0	0.081234785124303779	-1.5595842546962417	0.020593830406350093	-0.5074705991814642	0.956972925444746
439	562	2.71	1.47	2022_09_22_18_36_37	0.51915799349206659	-0.050718402241892654	-0.0005584057809955189	-0.00097151714924670817	-0.042423625988294605	0.49544956835882403	0.0016393933985985115	-0.0055877639949989278	-0.00087942806434923864	0.0012215511553913898	0.50366620048098676	0.012674285859624292	-0.0014724923670983662	0.0053343805887252176	-0.011719287448256368	0.49999312065038476	1.3722717356191261	0.092081761127699474	-1.5638555112448707	-0.0024644809768373716	0.02668745390070601	1.3583346885970302	-0.00044006142694820449	-0.092072889207125308	-0.001278203986511289	-0.024314148366479015	0.011001926418366666	0.026691081839479568	-0.00232577119712685	0	0	0	0	0	0	0	0	0	0	0	0.081733770203000891	-1.560432972564771	0.024802142633134263	-0.57182169961024321	0.96308470045357264
440	561	2.71	1.47	2022_09_22_18_36_40	0.52351504175003494	-0.051007712054664228	-0.0011598367246205285	-0.00097950393932813053	-0.042525831805066514	0.49979571036144332	0.00139886861641516	-0.005961924456026689	-0.00088851658234471846	0.0018867539992514907	0.50725777123693483	0.013828855947734009	-0.0012957974827443588	0.0062983139874142457	-0.011756969831105	0.50377330603641135	1.3563329132666371	0.091686180472945175	-1.5607102230098693	-0.0022505157510800721	0.028133592695652906	1.3452729728075434	0.00047454658065695129	-0.091667526728824472	-0.0018493872330382793	-0.025319989431280249	0.012263652521363726	0.028137594645280321	-0.0022795530418937841	0	0	0	0	0	0	0	0	0	0	0	0.0812490750852979	-1.5603510599175112	0.025477266321675379	-0.53949564755776569	0.962290031538292
441	560	2.71	1.47	2022_09_22_18_36_43	0.52665001668251266	-0.051522342341883888	-0.00070916027432406706	-0.0006863605922162731	-0.042912103105785207	0.501330099937213	0.001505734099617048	-0.005784545826743509	-0.00081849485540357036	0.00086375496355439025	0.513688892823876	0.016225448418041594	-0.0014629445759748716	0.0069318713846768191	-0.013290000793284072	0.50537243931915132	1.3438682283206553	0.092147951057529723	-1.5634145245387898	-0.0020889787183577986	0.031612155425519005	1.3648958189682272	-0.00067799634346875457	-0.0921379087710961	-0.0013603864855500046	-0.02896942456861254	0.0126530949103624	0.031619425195422636	-0.0022716440313115868	0	0	0	0	0	0	0	0	0	0	0	0.081496073142972622	-1.5612606065727137	0.028461332970129229	-0.54501491596107221	0.95959825939550214
442	559	2.71	1.47	2022_09_22_18_36_46	0.52489829708963875	-0.05014534841504379	-0.0010900094969114984	-0.00073747991629109864	-0.041858068388760529	0.50111502005030484	0.0017987861922865635	-0.0060719361502441045	-0.00073730019164934915	0.00085033810157196131	0.51123972729807365	0.017262219184726292	-0.0016221404664773979	0.0064170319614363612	-0.015920451995050853	0.5040642821293303	1.3491210311197674	0.089940429508710576	-1.5616563824412795	-0.0023278326487228686	0.034976177815775319	1.388881224267424	-0.000942217612452057	-0.0899254029351176	-0.0016440094793159154	-0.0326866609792216	0.012446493828792338	0.03498886663826007	-0.0022068667503281985	0	0	0	0	0	0	0	0	0	0	0	0.079757472309021818	-1.5619900920373417	0.032701676586822187	-0.59382376669340242	0.9603084729445206
443	558	2.71	1.47	2022_09_22_18_36_49	0.52551295631203254	-0.048975031645192062	-0.00078122642738063239	-0.00065115774817190418	-0.041152271964362691	0.50158825347978564	0.0010902796948840025	-0.0052380028627909535	-0.0014603056056210384	0.000871130635413591	0.51712729727020135	0.018999419559707912	-0.0012775825464852815	0.0060322151450869933	-0.016696083426348624	0.50004159939324377	1.3461095854564964	0.088011535843899549	-1.5590435036865002	-0.0019026505837705814	0.036857245751467475	1.4153698274276074	-0.00027738179737555528	-0.087987223098716233	-0.0020685775254391846	-0.035090788859573389	0.011273557628224885	0.0368582895024387	-0.0021643891313037089	0	0	0	0	0	0	0	0	0	0	0	0.078358055869799645	-1.5530610590634841	0.033781041697977958	-0.61204730049975242	0.951530487283239
444	557	2.71	1.47	2022_09_22_18_36_55	0.528304739862082	-0.048534881979511751	-0.0010005839152814949	-0.00098839540432755038	-0.04082370380056756	0.504579714323898	0.0016651570283298621	-0.0057821621940486248	-0.001731703388342259	0.0013539156267986668	0.520780504488418	0.020450013115598978	-0.0015425618631844829	0.0062295819987666741	-0.017819096190199533	0.50426116925641451	1.3325743583442129	0.086775246760976643	-1.5564931867366967	-0.0024921455397120479	0.039201082825340669	1.4159032455204428	-0.00036528437605364591	-0.0867397442541589	-0.0024819784752281044	-0.037335063499598045	0.011950645512280964	0.039202784688776991	-0.0021202189379259002	0	0	0	0	0	0	0	0	0	0	0	0.0773425124373026	-1.5495995013645827	0.035730607104145627	-0.61723830027521087	0.95448920141821125
445	556	2.71	1.47	2022_09_22_18_36_58	0.53174785968347515	-0.04820585912685961	-0.00068029279455954054	-0.000691258183998691	-0.039725777958772579	0.50812943504417352	0.0018258718314781281	-0.00639580525125121	-0.0015675971466513944	0.0011528341301309298	0.522424813494782	0.020470259780421014	-0.0013502242152428608	0.0059945779105272977	-0.02015056495176732	0.50390853618483444	1.3243247785263956	0.084796190578230443	-1.558923523923244	-0.00205919852021236	0.041439918751229737	1.4203028058024769	-0.00069097479346689	-0.084772285374708128	-0.0020133476919357678	-0.039576959561373123	0.012285403452307069	0.041445679054320353	-0.0018807702246916021	0	0	0	0	0	0	0	0	0	0	0	0.074766064874275354	-1.5510763321582728	0.039536268034486129	-0.64082224753731132	0.94764563130500956
446	555	2.71	1.47	2022_09_22_18_37_01	0.52802654750990474	-0.046436386670626648	-0.00064961660886332857	-0.00042842797706369915	-0.03867770027873009	0.503429263778348	0.0016257515417976531	-0.0062062817101665273	-0.0015101810934862656	0.00028168290756934883	0.519336856299542	0.020473662755034309	-0.0016600169941417698	0.0062995920281252778	-0.019988896454389962	0.5021241125409609	1.3370477151507842	0.08274544337816972	-1.5588664616425674	-0.0020914475435620358	0.04151111918484527	1.4186763193237431	-0.0013611042023634241	-0.082721891554062954	-0.0019740966459974984	-0.039604716694703432	0.012435410387707683	0.0415334277495624	-0.0018514092209126558	0	0	0	0	0	0	0	0	0	0	0	0.073305351680126876	-1.551283605722575	0.03969132520295772	-0.63274744645890857	0.95094482447692086
447	554	2.71	1.47	2022_09_22_18_37_07	0.52552301201752671	-0.0459883017681875	-0.00067911963553665894	-0.00081959875409295837	-0.037312903209041036	0.50018108396790706	0.0018941988759169177	-0.0050210434976151021	-0.0015172049386261491	0.00082353189834191958	0.51753250598146816	0.021635453839188721	-0.0014430666666359615	0.0062725275168557162	-0.021144714187062798	0.49990970775508148	1.3464126411880177	0.081428248757374047	-1.5585343446934072	-0.0022254454512634081	0.04353941188388482	1.4391655272375665	-0.0011221707600504781	-0.081403763499645856	-0.0019967432950963229	-0.042039320037675125	0.011330311468114966	0.043553870716726006	-0.0016072711567127541	0	0	0	0	0	0	0	0	0	0	0	0.07106013563346715	-1.5504766857458543	0.041968599978946919	-0.6412090057339459	0.95126130792234265
448	553	2.71	1.47	2022_09_22_18_37_10	0.53225345153458126	-0.044858198670997808	-0.00045100871111757105	-0.00042850513600001429	-0.036707344643876753	0.50783652648158628	0.0018780122413650506	-0.0054949979267664307	-0.0014768282069077948	0.00100761584967312	0.52460110204744281	0.023045461170392821	-0.0013991458807201256	0.0056720801778310879	-0.023136387916819285	0.50743413856294528	1.3178673995613517	0.0786138816875623	-1.5599384815566837	-0.0018198531021797666	0.046075575167827523	1.4499201901011574	-0.00089124612462857455	-0.078595346394204207	-0.0017070205508706035	-0.044735695776359205	0.011030691295252599	0.046084194109269061	-0.0015664727020280565	0	0	0	0	0	0	0	0	0	0	0	0.069021705299455449	-1.5506909205119344	0.044755975822594621	-0.66518980770754743	0.95336937149007206
449	552	2.71	1.47	2022_09_22_18_37_14	0.53673296322645514	-0.045434814463038181	-0.00042918155181616909	-0.00043440988636760482	-0.035905361241692871	0.51007825123478956	0.0024665395271878435	-0.0054672031703760209	-0.0012163431871890366	9.0000229984060732E-05	0.53137017276558773	0.024137193012112503	-0.001256371874221557	0.0057187916256690756	-0.021611712274085558	0.51200252248660538	1.3005557690840437	0.077886324351962175	-1.5616063005946463	-0.0016720933953618842	0.045188783037099632	1.4481231043343277	-0.0023379294112314034	-0.07787316869691871	-0.0014314741214207795	-0.043835525141369666	0.010976012388586812	0.045249221278448139	-0.0013010558002742802	0	0	0	0	0	0	0	0	0	0	0	0.066934510155956417	-1.553864618407693	0.041651161901749507	-0.65605500277473572	0.95392412533937176
450	551	2.71	1.47	2022_09_22_18_37_19	0.53017866712481043	-0.0429958648830512	-0.00034718703749575644	-0.00063686929959464638	-0.033825444408882369	0.50457283479337756	0.0018569603263162298	-0.0057258910191694771	-0.0011076187224427175	0.00044314844246893842	0.52388212471152251	0.022873450315239279	-0.0011989199485211077	0.0059485696246797211	-0.023475989412403957	0.50536040818982908	1.3254266289036147	0.074400770426499618	-1.5620941162814808	-0.0018363762888668079	0.046486116690072729	1.4447735253299003	-0.0014091862557387414	-0.074389502198247789	-0.0012948369602338056	-0.045017355506690046	0.0115929611449078	0.046507470914106064	-0.0011710428554891586	0	0	0	0	0	0	0	0	0	0	0	0.0638342811788438	-1.554429607640536	0.045678786512329414	-0.66131504138628161	0.95318887674305686
451	550	2.71	1.47	2022_09_22_18_37_22	0.52741214184924878	-0.041272811685457766	-3.8435287596621709E-05	-0.00039391827998176053	-0.032894517859447588	0.5021814576023762	0.0016251351117386481	-0.006883972526714615	-0.0011050980955946775	0.000866573119700423	0.52096386373996939	0.023769513652942439	-0.0010626732815460474	0.0062212061849048917	-0.021738345982918586	0.50171352169709382	1.3366833352404648	0.072179681525170139	-1.5638668492329015	-0.0015163841719690861	0.046373539333533456	1.4276890904190729	-0.00078044846475848863	-0.072172749837409858	-0.0010003029449330125	-0.044487039961699282	0.013092304066318717	0.046380106189237193	-0.0011717123322832243	0	0	0	0	0	0	0	0	0	0	0	0.062404850044259642	-1.5540050391131324	0.042871669759806871	-0.64603039160610054	0.95127412110375642
452	549	2.71	1.47	2022_09_22_18_37_26	0.53360686364271148	-0.040474717947144023	-0.00015428951411158853	-0.000858980615110992	-0.031851559939027795	0.50958261656822823	0.0020802768851961922	-0.0057840268957914083	-0.0013462216244967643	0.00040150790106241587	0.527842221316198	0.024035254068171617	-0.0013738671908084482	0.0062434028065503216	-0.0224535483538732	0.50706641940419361	1.311467201547357	0.0694637459005464	-1.5612528654886981	-0.0022073483572622159	0.046449539289234475	1.4416059523900402	-0.0016817881506929907	-0.0694510930946946	-0.0013257686403513125	-0.044907646322402288	0.011868572027171814	0.046479975382587593	-0.0010425773541466797	0	0	0	0	0	0	0	0	0	0	0	0.059744352578791092	-1.5496761545335611	0.043675235091542024	-0.64979438254424438	0.95026217605722441
453	548	2.71	1.47	2022_09_22_18_37_29	0.53745484278828015	-0.039380757528439038	4.4378628153921989E-06	-0.00056720791394895636	-0.03126557594392651	0.51293183551045085	0.0018299087780999966	-0.0060953236980741737	-0.0011066303901627159	0.00063172950539558	0.53242160891848456	0.02349675257090161	-0.0011062895697522884	0.0057531407446948356	-0.022376318763159743	0.51204304095432629	1.2953048721268186	0.06737551751975708	-1.5637632634052199	-0.0016755694473088996	0.045413852013323631	1.4416813267004323	-0.0011837988854689781	-0.0673688523070653	-0.00094768131980910446	-0.043908087475741889	0.011597319039789208	0.045429278383981586	-0.0010153303020146018	0	0	0	0	0	0	0	0	0	0	0	0.058209828352248374	-1.553106446071556	0.042987936670282022	-0.65956931191126156	0.952718256845321
454	547	2.71	1.47	2022_09_22_18_37_32	0.53235207294393672	-0.037173309763299037	-8.7785284323073414E-05	-0.00020412778507264561	-0.028983918660430284	0.5088349849478111	0.0015938202691061026	-0.0055884754810551418	-0.0011594113842632169	0.00037259621685861195	0.52650761405195423	0.023427310851104586	-0.000903391042146848	0.0059182120964774857	-0.021915834796289422	0.50519835772587052	1.3161527705701543	0.063644595507038493	-1.5620804026860347	-0.00112538877705873	0.045383822016832415	1.4441730203504206	-0.0012318376906842606	-0.063634925931529335	-0.0011093867419971518	-0.043936263797602779	0.011370840969909927	0.045400536615239614	-0.00084050234112619643	0	0	0	0	0	0	0	0	0	0	0	0.054488561585428141	-1.5508060421844991	0.042642569180813057	-0.65352232800360854	0.9489929379481804
455	546	2.71	1.47	2022_09_22_18_37_36	0.5299762502298565	-0.035412499717870652	-0.00016980474726358479	-0.00053948472087335874	-0.027495709841504335	0.50585307000080493	0.0022953303350925908	-0.0056434662213822413	-0.0009686316334466485	0.00069589797805763316	0.52451632290374672	0.023241424473720854	-0.0011898123531457509	0.0057360256935831471	-0.022165260413710024	0.50575307784774048	1.3224980512036875	0.060823945253322464	-1.5627184913927554	-0.0017287644067250064	0.04548722421083156	1.4453432910679174	-0.0015869557471245425	-0.06081600772779213	-0.0009826088908086528	-0.044062921803278733	0.011293648151266468	0.045514898604191049	-0.00074852298965792392	0	0	0	0	0	0	0	0	0	0	0	0.051913206000731564	-1.553189375890774	0.043200862254768373	-0.658783572913295	0.954293853032829
456	545	2.71	1.47	2022_09_22_18_37_39	0.53050176234192559	-0.034400510016299235	-0.00015646024332540681	-0.0006168733242930722	-0.026522294051116085	0.506778596071099	0.0013762899403014272	-0.0053472579345295859	-0.000933670497472812	0.00057800844553955531	0.52445560768122446	0.022242838065041362	-0.00098229496000051884	0.0056055424571811894	-0.021466972270124476	0.50629933279701955	1.3205625395767116	0.0588165809463614	-1.5624918482178303	-0.0015929906559155275	0.043756756533890141	1.4456214665692553	-0.00080848199262357925	-0.058808468636604092	-0.000976837160142652	-0.042392676414992225	0.010840421059160919	0.043764224950277986	-0.0006778663384399699	0	0	0	0	0	0	0	0	0	0	0	0.050025701998775832	-1.55320197592539	0.041822246448206944	-0.657687846758247	0.9543782297007587
457	544	2.71	1.47	2022_09_22_18_37_42	0.53055495664286423	-0.033505488601097005	-4.4927885275278186E-05	-0.00025945850428321822	-0.025139975847236144	0.50569414728061668	0.00231925644098799	-0.005908194807812104	-0.00082259895077262644	0.000280085579310325	0.524440180688009	0.022210369592407742	-0.00080049827056015953	0.0052061708373113292	-0.022132270224758475	0.50671187950581076	1.3210347138213443	0.056668446730315576	-1.5642492296878332	-0.0011037067791016234	0.044381036562692093	1.4453596246418694	-0.0019896362571170442	-0.056663588672665882	-0.00074200644306166681	-0.042991731195891267	0.011017597522111719	0.044425612644224136	-0.00053545425361738218	0	0	0	0	0	0	0	0	0	0	0	0.047409660320279261	-1.5544417850684853	0.042853901312746308	-0.66988327338019571	0.95506011801694823
458	543	2.71	1.47	2022_09_22_18_37_46	0.52420557219797093	-0.032082705125079908	3.1843482197833211E-06	-0.00064482642439279362	-0.023535571395033324	0.50007136505387739	0.0013666704214864152	-0.0052256543297974157	-0.00074616467339113442	0.000620951335918424	0.518259878957204	0.021186666419372897	-0.000915021603938808	0.0055287580023665427	-0.02113694299676723	0.5019432578183548	1.3432380174324068	0.054364683526254849	-1.5647250314065493	-0.0015728897074964079	0.042847477994184043	1.4438365302660143	-0.00076068567038710226	-0.054360675742780182	-0.0006601118830592065	-0.041473584690929308	0.010763277537367487	0.042854229816334563	-0.00043066621091847009	0	0	0	0	0	0	0	0	0	0	0	0.044920156830372732	-1.5549497850774861	0.041678411196145515	-0.65747983398688292	0.95753132824156906
459	542	2.71	1.47	2022_09_22_18_37_51	0.51520319061421838	-0.029970258400333381	-5.3259028316186154E-07	-0.00046935177011654628	-0.022129558883472355	0.49165239256501792	0.0014695554546976662	-0.0052561709229413328	-0.00083567335955834034	0.000583999431755071	0.50860842188372624	0.021854352133488603	-0.0010303094412472474	0.0051351695304110183	-0.01876909844377021	0.49333896862467447	1.3783470464432797	0.051805376433849741	-1.5635097159003302	-0.0015478298092853689	0.041891035319644193	1.4431931855490408	-0.00092276348615781794	-0.051799875349543112	-0.00075494451761027529	-0.040534236684534777	0.010575183050604495	0.041901197269327083	-0.00041087536708043473	0	0	0	0	0	0	0	0	0	0	0	0.042983685533375005	-1.5519239111110117	0.037769381767955079	-0.651867458080802	0.95756194373820225
460	541	2.71	1.47	2022_09_22_18_37_56	0.51948353461238017	-0.029476017146423106	9.1740162427246863E-05	-0.00039753411852009132	-0.021346090446597389	0.49595311544163534	0.0019488054649063782	-0.004748781857052119	-0.00044603891619326655	0.00071513159463783879	0.51320576200443291	0.019272531124402477	-0.00083893166243251011	0.005308008945943965	-0.018573800917968009	0.4978199666638774	1.3608685239548946	0.050099552734911783	-1.5680932940367807	-0.0012529527431330595	0.038784728062239905	1.4383077233755575	-0.0012507008966251496	-0.050098820643344186	-0.00027084014517256576	-0.037431081726616487	0.010157226572113896	0.038804888655873226	-0.00033590372687448641	0	0	0	0	0	0	0	0	0	0	0	0.041099955313561747	-1.5603500575581233	0.037185734164283085	-0.6462182527323509	0.9582978737436455
461	540	2.71	1.47	2022_09_22_18_38_02	0.520138314992209	-0.028647307801366564	2.6280463425520495E-05	-0.00017349356087827486	-0.020598188411385835	0.49585749792188633	0.0017145226434481971	-0.00568293470902604	-0.0004607951370048672	0.00093332468000463867	0.51335617246066689	0.019911856501796044	-0.00086628424768180924	0.0051321181037358825	-0.016841337703621975	0.4992998360906602	1.3586659080813055	0.048519182052954052	-1.5672178264049219	-0.0010851533893243639	0.037893991846395358	1.4249248689696354	-0.00079330207095185286	-0.048517939417471456	-0.0003472488592760663	-0.0362927444524582	0.010899143001320917	0.037902294735681304	-0.00029575060103171616	0	0	0	0	0	0	0	0	0	0	0	0.039611275153679328	-1.5596128604848172	0.033848582733737892	-0.63750132022596306	0.95993665857540045
462	539	2.71	1.47	2022_09_22_18_38_07	0.51081060316941	-0.026918238595607994	0.0003021232595374317	-0.00050692682433625593	-0.019744124239711048	0.48741911977202157	0.0016608329864613327	-0.00549636465053938	-0.00026562686308970629	9.2234716802877062E-05	0.50504833654779624	0.018605508873373637	-0.00091243705293508307	0.0047166052368309147	-0.017850647405324233	0.4892491852056709	1.3945291422531494	0.046787699719191313	1.5698958531366449	-0.0014869972880263887	0.038126718176074409	1.431595809533577	-0.0015826210776644751	-0.046787623843336318	8.4262136705156514E-05	-0.036658690553905568	0.010477931367917887	0.03815955094538287	-0.00031933671111415691	0	0	0	0	0	0	0	0	0	0	0	0.038656031877686396	-1.5640700006273618	0.036145021461903695	-0.6562369716326123	0.95778979952656107
463	538	2.71	1.47	2022_09_22_18_38_11	0.50318318358554459	-0.025369610310238485	0.00024235001257434278	-0.0004174583246781535	-0.018214642945414479	0.47990102868679646	0.002048521297677657	-0.004317173086945689	-0.00023020432529178084	0.000604994901418886	0.497199960242433	0.016031710988386908	-0.00071600006158279025	0.0052129426082980282	-0.015682211512735748	0.48162816275141068	1.4255478101632109	0.044370171500919715	1.5699247981515614	-0.0011753354667663289	0.033896581699861143	1.421868077740829	-0.0015046403053757889	-0.044370104097128736	7.7339711582604255E-05	-0.032404038671465074	0.0099476896168687	0.033929960114682169	-0.00024471016401924364	0	0	0	0	0	0	0	0	0	0	0	0.036201721741000531	-1.5644774527347589	0.032842780855239874	-0.6249379649296144	0.95716267646200182
464	537	2.71	1.47	2022_09_22_18_38_14	0.50533932900351264	-0.025468651376598012	0.00021534888039384428	-0.00039156542684670341	-0.017441819937395964	0.4814089536747671	0.0016802711019665508	-0.0052220415051474154	-0.00042585354321778522	0.00053659434394788346	0.50071548458238579	0.016440207609308057	-0.00082683221919225018	0.0049348505585993527	-0.016051084463991918	0.4848592420232456	1.4149058735712785	0.043522439500800307	-1.5690298858428846	-0.00129096240192509	0.034610625129118722	1.4161232580446563	-0.0011763008067252779	-0.043522167893759831	-0.00015375931907935024	-0.032967756795601849	0.010536715982431751	0.034630608649232356	-0.00014735060740505329	0	0	0	0	0	0	0	0	0	0	0	0.034525351400790313	-1.5585909217846854	0.033230264839415519	-0.63626095637722035	0.959472604238716
465	536	2.71	1.47	2022_09_22_18_38_17	0.5044426096388025	-0.023930684146076051	0.00016621990993739681	-0.00022253067858726163	-0.016566285746372603	0.48176397641521879	0.0017763870542267578	-0.005094421618531934	-0.00049296671948305339	0.00039889819627013259	0.49890831859192852	0.015207815287299189	-0.00070002444250647888	0.0049784591409190466	-0.014503575974347887	0.4846817903690302	1.4174061584202669	0.041094220217098854	-1.5674834367850887	-0.00098466857026328772	0.031964855619922627	1.4043501887070466	-0.0014214040381211835	-0.041093318182522043	-0.00027227927100567992	-0.030210022316167588	0.010445407912530534	0.031996443306125236	-0.00015331723728468085	0	0	0	0	0	0	0	0	0	0	0	0.032855310927162575	-1.555922102778454	0.030398374327919874	-0.62007044988281457	0.96082642724427725
466	535	2.71	1.47	2022_09_22_18_38_22	0.50064980617878052	-0.023385894169295821	0.00037360380344782961	-0.00034010295378529679	-0.015852274288858225	0.4775494532977147	0.0015137105105004958	-0.0047013299503769704	-0.0005212035994830019	0.000681647944442413	0.49431207252524462	0.014742463797357819	-0.00072841148700914708	0.004961778173327225	-0.013718603131013328	0.47989658119171424	1.4351551189810863	0.040141002678946	-1.5695762410047922	-0.0011368720057389873	0.030919994497583238	1.4041436459711072	-0.00088399240957307381	-0.040140883170462674	-9.7950836731168641E-05	-0.029218346554653461	0.010116040942124933	0.030932628441675637	-0.0001115144210266036	0	0	0	0	0	0	0	0	0	0	0	0.031680508112930314	-1.5543628516322343	0.029138786918498628	-0.61187605635646491	0.95854742230808865
467	534	2.71	1.47	2022_09_22_18_38_26	0.49837219863508614	-0.023317587495628917	0.00022038684430984325	-0.00018214711145117784	-0.015217771086957706	0.47493213329185785	0.0017401624957109217	-0.0042827601664527154	-0.000379802985528126	0.00049296576767347648	0.49229729770514324	0.012137398790975496	-0.00034661937698993975	0.0049497063577261654	-0.010040855349600471	0.47898245927594796	1.4433240575314839	0.03961879357342956	-1.56939701390867	-0.000574823628077515	0.024817946071234994	1.3699377555702208	-0.0013209725581454991	-0.039618638420269275	-0.00011087803202953432	-0.022842212953003382	0.0097038010389935824	0.024853076584079124	-4.8692434923964282E-05	0	0	0	0	0	0	0	0	0	0	0	0.030544460396278332	-1.5583199873321274	0.022462265684971738	-0.55639963100341094	0.96109385834073069
468	533	2.71	1.47	2022_09_22_18_38_29	0.50057792817394686	-0.023280462491174291	0.00042170506409115938	-0.00030317747136181976	-0.015123177068441351	0.47668426630159816	0.0015396451498945868	-0.0046856947293659069	-0.00025294742906244866	0.00011516093811619195	0.4952765644642303	0.012507507234069399	-0.00051030974012157256	0.0044013512948418883	-0.012114663318973125	0.48154089027661745	1.4335239746016741	0.0393245073375437	1.5681485166930995	-0.00088281436668467134	0.026940164585955283	1.3906046476132747	-0.0014767425595164111	-0.039323955938586258	0.00020824668221901943	-0.025209574416958182	0.009499990822848553	0.02698060852733767	-3.9905443325612296E-05	0	0	0	0	0	0	0	0	0	0	0	0.030215659630398017	-1.5624342000972078	0.025749063243999941	-0.61115778651016928	0.9619698815591522
469	532	2.71	1.47	2022_09_22_18_38_32	0.502610515466977	-0.022292143456534512	0.00034527796334539576	-0.000288727787509522	-0.015207446380539327	0.4786764406048466	0.0012485304647026664	-0.0045749318139300648	-0.00046011030262511432	0.00058224406397488538	0.49782094961423118	0.010397004828987956	-0.000814616817670943	0.0042074001162448757	-0.0091706418664916	0.48324901731439213	1.4251709333411011	0.038241582476688636	-1.5698370614877484	-0.0011678431241071629	0.021944393616775176	1.356052921176633	-0.000700152555103061	-0.038241512097672056	-7.3367601712567268E-05	-0.019951394207210572	0.00913773934824404	0.02195556022533655	-0.00010844570909305788	0	0	0	0	0	0	0	0	0	0	0	0.030270765881551476	-1.5556731439458711	0.020074672952055315	-0.57032830198706108	0.96147812758235662
470	531	2.71	1.47	2022_09_22_18_38_36	0.49895254212652868	-0.022563336144082551	0.00032737835322814359	-0.00017086922122606059	-0.014464918797045385	0.47427198476405963	0.0012385668610431706	-0.0042839054249400044	-0.0004257324127623684	0.00092992625089066618	0.49389383846691359	0.0099029858493658827	-0.0004272526037173131	0.0044518418436217165	-0.0090482455571278819	0.4805295256365823	1.4402214519231715	0.03807260393882695	-1.5700715667420182	-0.00065287338560732016	0.021508097781291508	1.3506524841621423	-0.00033947727181354013	-0.03807256394149737	-5.518698556219938E-05	-0.019456850907898563	0.00916674549212552	0.021510776717442691	-1.6755237373708869E-05	0	0	0	0	0	0	0	0	0	0	0	0.029003124166766606	-1.5560845419288132	0.020210596085268834	-0.55677991492501944	0.96307661564078273
471	530	2.71	1.47	2022_09_22_18_38_41	0.49737338935492392	-0.022013021176973284	0.00029178744518854846	-0.00034412149542323517	-0.014170592694434105	0.47290846613551646	0.0009716616515113842	-0.0040858462733664742	-0.00033786774397810904	0.00052634936753017346	0.4924380074141364	0.0078041126686146751	-0.00072786911155331055	0.0039110283205330684	-0.0087025096335492623	0.47913363232843331	1.4462008000715643	0.037317005030277066	-1.5705929618166257	-0.0011408602069859532	0.018958958078969895	1.3411814940460565	-0.00046801345345276761	-0.03731700194361489	-1.5177943415758011E-05	-0.016994700442436662	0.0084037044398277728	0.018964733798098789	-2.3017746473909266E-05	0	0	0	0	0	0	0	0	0	0	0	0.028498951282070955	-1.5588771449697023	0.01918268024946598	-0.5742149770395667	0.96332783896993979
472	529	2.71	1.47	2022_09_22_18_38_45	0.498545759313155	-0.022345546747060636	0.00031032560536563682	-0.00045525436576498892	-0.014005752922499807	0.47417939020286382	0.00091648684687642846	-0.0039778895688537272	-0.00052425939676589164	0.0002814144439399452	0.49352199023994159	0.0066369949585902734	-0.00048041766470147612	0.0039963358440931462	-0.0046879107388715	0.48103803248575711	1.4406756952907451	0.037394231070148165	-1.5682531778388642	-0.00099556686383246631	0.014315804096390036	1.2592216899000681	-0.00068173013655188186	-0.03739374736883868	-0.00019019737933167455	-0.011625071194901349	0.00835463743316804	0.014332027173617165	1.2747500954406247E-05	0	0	0	0	0	0	0	0	0	0	0	0.02811288871908519	-1.552089201486121	0.01235619869215334	-0.43243301125377848	0.96488240748147525
473	528	2.71	1.47	2022_09_22_18_38_50	0.50071163124684437	-0.022293532028540827	0.00038801954833518707	-0.000224730716613792	-0.014058957894125727	0.47625005155606992	0.0011152882390570947	-0.0046224175182215414	-0.00054219938761315819	0.00081589273082088051	0.49686452246668905	0.0052201413471204177	-0.00057224296472198474	0.0040001117288141355	-0.004956491255430219	0.48165727994377	1.4323137129192247	0.037234627767399851	-1.5692364172732614	-0.00086619432328369564	0.013763434575911643	1.2141764795015595	-0.00032374111383556327	-0.037234446560188067	-0.00011616511233319802	-0.010408544513538563	0.0090052391659015026	0.013767241540489786	4.1425670784295246E-06	0	0	0	0	0	0	0	0	0	0	0	0.028098826536772044	-1.5515228209357725	0.012720451014356442	-0.44588718067320715	0.96194545899477857
474	527	2.71	1.47	2022_09_22_18_38_56	0.49813394306915393	-0.021989020588434268	0.0003111255798585269	-0.00010685894414784071	-0.01407572995203614	0.47378439145395218	0.0014195900442042215	-0.0046430293554871934	-0.00032018263946038153	0.00057407467903043978	0.49341261403931563	0.004891807631233	-0.00027186668418692137	0.0031463968393479532	-0.0039851978190675883	0.47953304274515968	1.4432048964750828	0.037130740350931356	1.5703638858352931	-0.00045246034707222151	0.012259129984761124	1.2055731635303486	-0.00088323216791277393	-0.037130726463650392	3.2113701972672111E-05	-0.0091315401227046785	0.0081793180015636933	0.012290905867579704	-1.4304554372547089E-05	0	0	0	0	0	0	0	0	0	0	0	0.028264227517705541	-1.5594247164632145	0.010193161878094628	-0.45123892089021483	0.9626588378832639
475	526	2.71	1.47	2022_09_22_18_39_01	0.49928824383268694	-0.022758487659825164	0.00041706893494370919	-0.00036813280973643146	-0.01471252245759404	0.47392292401339881	0.001085912826342959	-0.0040180195892471115	-0.00049763487084021748	0.00060457242376836084	0.495049869639747	0.0042749468296943843	-0.00052948616748713583	0.0040623565704737763	-0.0033591314358701928	0.48241079952978694	1.4373127229460527	0.038528870556668239	-1.5702032929897427	-0.00095218420176102457	0.011513660017539614	1.1585560849678394	-0.00051932542417643546	-0.038528843456304251	-4.5697834714722723E-05	-0.0078170668731792417	0.0084532734783475463	0.011525366193561329	-2.69948787165674E-05	0	0	0	0	0	0	0	0	0	0	0	0.029483842668992559	-1.5538908223730674	0.010557610148877596	-0.34546247970879551	0.96619699239592816
476	525	2.71	1.47	2022_09_22_18_39_04	0.5067572835442945	-0.023271861517485115	0.00017422966369428809	-0.00040793828257056948	-0.014887913448414166	0.48147441922843348	0.0010981768341396293	-0.0033221011595235789	-0.00039214298520950675	0.00074506769433213928	0.502968783587061	0.002633416739410469	-0.00055843167759278621	0.0039472565329085156	-0.003427888483471322	0.48926903672474065	1.4070138995015946	0.03864063009810214	-1.5684762507659396	-0.00099173703827598212	0.0096699692763820948	1.1277490038839473	-0.00036967092047690878	-0.038640214112930352	-0.00017929775585686085	-0.0061156943167932926	0.00749043315367782	0.0096770327268031857	-1.3941995181199822E-05	0	0	0	0	0	0	0	0	0	0	0	0.029388974758531191	-1.5576295275175367	0.010316438093492189	-0.35754641362231737	0.96548989548361319
477	524	2.71	1.47	2022_09_22_18_39_08	0.51711030746668862	-0.022890621763058939	0.00035379641740409612	-0.0002280192554892333	-0.015138757332369593	0.49296888574957015	0.00089376546172361879	-0.003184623731744044	-0.00052607771323637687	0.00066163352361618547	0.51301649458194709	0.002457480581164967	-0.00053468841512259164	0.0036293595549761548	-0.0017479939565443439	0.4974954961834851	1.3668614094086844	0.037674475098274859	-1.5689756321291331	-0.000771709325827375	0.00804116623828388	1.0577730589027092	-0.00025106577633122204	-0.037674225322125762	-0.00013718712851620309	-0.0041669654239763461	0.006877263527530565	0.0080450847413660789	-6.3262684206881641E-05	0	0	0	0	0	0	0	0	0	0	0	0.02929335396813099	-1.5534281210364687	0.0077901485787777482	-0.22442033257271737	0.96206841944556076
478	523	2.71	1.47	2022_09_22_18_39_11	0.51213820879557992	-0.02293507372867698	-1.3329284034280319E-05	-0.00053819747877548369	-0.014567089616787977	0.48825027960627349	0.0010674232684446639	-0.0038811133611254683	-0.00064209078051906138	0.0011248417586452412	0.506737831566373	0.00053883964520663318	-0.00044022672658992304	0.0039626336852605516	0.00082321605731185468	0.4932422375179869	1.3869424409643645	0.0375144302877318	-1.5627680932131722	-0.0010048145119670331	0.007997313705038	0.76813460357353691	3.791137539118348E-05	-0.037509594591403655	-0.00060232333644826387	0.00027606934813511263	0.0079925472918093432	0.0079974035642308722	-8.6047834653352961E-06	0	0	0	0	0	0	0	0	0	0	0	0.028471286843384798	-1.548771493931286	0.0079026321023107342	0.1024155768454406	0.9631037658329934
479	522	2.71	1.47	2022_09_22_18_39_17	0.51083577435072836	-0.023713112256300423	0.00029301518447044097	-0.00013507994113566181	-0.014934889536480867	0.4872643263170488	0.00091458267467894308	-0.0031951889151984872	-0.00081243632976584889	0.0011305675647674466	0.50617749656991406	-0.0001564281501761705	-0.0005035354813036425	0.0034066091356559805	0.0011471596764996445	0.49164676336752217	1.3914498309404071	0.038750249243125555	-1.564700995414352	-0.000661722279875722	0.0068599902984761759	0.69007208226605155	0.00019080218613121776	-0.038747369897754867	-0.00047237951999700453	0.0012999632283558461	0.0067356931714642335	0.00686264324946443	1.4667339681281945E-06	0	0	0	0	0	0	0	0	0	0	0	0.029279411589302612	-1.5436238338256119	0.0070366525317851107	0.16240909544791646	0.962436047068952
480	521	2.71	1.47	2022_09_22_18_39_20	0.524180352564954	-0.025032838996906854	0.00011429939638171154	-0.00010752421732725631	-0.015383873939478156	0.500695523479433	0.0015686975490439336	-0.00355842128785484	-0.00072786461604251154	0.0010366188709195678	0.518615581815321	-0.0014485983024968068	-0.000520785462508963	0.0036887472835872731	0.0023561446389964943	0.50467041488031361	1.3397641859897593	0.039465407051801266	-1.5639979983382242	-0.00064038705895711021	0.0080962016036756658	0.54743599628382444	-0.00054416217142160277	-0.039461759141269266	-0.00053658106639764124	0.00370935779442085	0.007196467547368619	0.0081144681203493985	3.5696595881522488E-05	0	0	0	0	0	0	0	0	0	0	0	0.029381267616289158	-1.5471572153771389	0.0083502110519393918	0.2842088460845697	0.9627801049978828
481	520	2.71	1.47	2022_09_22_18_39_23	0.53026536018742743	-0.025905752720409698	0.00020963775301076102	-0.00017339818684156691	-0.016914338430237697	0.50525177811881994	0.0012377810738738299	-0.00365862894497157	-0.00067360789022243375	0.0010435745348880104	0.52571041437276511	-0.0026449413824145489	-0.000323052665975823	0.0044512351851791372	0.0020668130465328421	0.50935717825859406	1.3181222208861128	0.041382907467799344	-1.5660400754690331	-0.00049439360391417646	0.0091890811854770486	0.52678324985610225	-0.00020393563589575156	-0.041381035159721163	-0.00039364908022719385	0.0045437637998300712	0.0079870785375281035	0.0091913439048311365	-5.3980601679135952E-05	0	0	0	0	0	0	0	0	0	0	0	0.031923160537982324	-1.5508945104589427	0.0092551181796460859	0.21735064486028421	0.96057034175975
482	519	2.71	1.47	2022_09_22_18_39_27	0.51725757059706812	-0.025095193870986937	0.00026428030622428192	-0.00028485848869996849	-0.016734042728950113	0.49321552293142107	0.00074821706364976658	-0.0038049182187353996	-0.00070235174277570155	0.00076561125656163654	0.51236716626655421	-0.0029149585120736817	-0.00045891950164805249	0.0038611112553939547	0.0044126478601542269	0.49863253128341251	1.3660813104091358	0.041427651356936664	-1.5660373249201649	-0.00075940990024075039	0.010586315218987568	0.40867631919810532	-9.68562305422643E-06	-0.041425774856017533	-0.00039430258741455034	0.0072426743670331618	0.0077209933252715994	0.010586319649767891	-9.0387898621985878E-05	0	0	0	0	0	0	0	0	0	0	0	0.0323799525610625	-1.5498229204190022	0.011335581783746858	0.42598031561626609	0.96399271780177753
483	518	2.71	1.47	2022_09_22_18_39_30	0.50910041384893845	-0.025822965436666033	-2.1678048842447459E-05	-0.00030456848207819796	-0.01697921928682106	0.484080845071539	0.00099148000080815334	-0.0035180564172698423	-0.00077317718838871977	0.00088852011638509	0.50412861923869046	-0.0040300810255637911	-0.00056669354310562531	0.0042776275071104951	0.0040844249250737413	0.49076121270522044	1.3994951012074848	0.043136235390774665	-1.5621700075531138	-0.00088748313881764282	0.01140843171586354	0.38758385756333608	-0.00012110385717960107	-0.04312981572354576	-0.0007441769556400991	0.0081490846554336423	0.0079840299031314448	0.011409074474283394	-6.8472071032131231E-05	0	0	0	0	0	0	0	0	0	0	0	0.033385975864865781	-1.5480437071934017	0.011617437011520753	0.38114879450975897	0.96397724172905574
484	517	2.71	1.47	2022_09_22_18_39_33	0.51207371472051721	-0.026137523263022978	2.2756950977643079E-05	-0.00034711482629868446	-0.017366029880259114	0.48764340153937558	0.00050489199780523063	-0.0034825232846440383	-0.00078093718950818279	0.00079893541813878886	0.50663523327224613	-0.0046327138626418322	-0.00044846528331460344	0.0038174465100330153	0.0051564284412481173	0.49389863284678831	1.3872587979550537	0.043555916885159543	-1.5625644792827509	-0.00081230144240117665	0.012281480286695347	0.32483451688029463	0.00027489122832237639	-0.043550014031995515	-0.00071705893754986838	0.0097795468775857524	0.0074293486189294681	0.012284556289093026	-9.1127759947664581E-05	0	0	0	0	0	0	0	0	0	0	0	0.033947417312887911	-1.5483268441194615	0.012528928053992122	0.46675716040879278	0.96450690330073163
485	516	2.71	1.47	2022_09_22_18_39_39	0.50435399521408086	-0.0258724534430012	-0.00013295975888358928	-0.00043100086580057865	-0.017957403357795918	0.47987312669617432	0.00094658126927161775	-0.003325372716031191	-0.00057659068389238834	0.00051093694387182578	0.499572057516909	-0.0052280159430695165	-0.00048787779565582237	0.0035495713210115182	0.0056359782628766959	0.48553637044291437	1.4184837970119473	0.044573790644817285	-1.5632609551465508	-0.00094946674856147034	0.01311867054849258	0.28650108839813637	-0.0004582736654460504	-0.044568728778187419	-0.00067173472767845851	0.011023318611332851	0.0071123810185429043	0.013126672530094136	-0.000176709105598388	0	0	0	0	0	0	0	0	0	0	0	0.035623109881707436	-1.5547474403082946	0.013206217675995637	0.504374338934403	0.9626896486401797
486	515	2.71	1.47	2022_09_22_18_39_42	0.49405303892420366	-0.025805437667269622	-0.000175099395701546	-0.00033172090929199514	-0.017556732035816557	0.47048111167994067	0.0010272183092414526	-0.0033403578709337491	-0.00059842329432814145	0.0012321383856474435	0.488830685485962	-0.0055962155292892174	-0.000551880655025488	0.0032349665354804422	0.0048551253730992564	0.47634668309951267	1.459126763167405	0.045000139353937367	-1.5626114991541069	-0.00094100238326274123	0.012847873051703596	0.28471901574332725	0.00020247627709601003	-0.044994110243585142	-0.00073660387040043614	0.010820531340210757	0.0069270443529840554	0.01284946841684426	-0.00014322706633884187	0	0	0	0	0	0	0	0	0	0	0	0.035556764873036793	-1.5537603628677543	0.011808742780380724	0.49152405584727582	0.9641610223403414
487	514	2.71	1.47	2022_09_22_18_39_45	0.48255009485304945	-0.026029779815297454	-0.00031954406638734945	-0.00023107842039773695	-0.018059793439817	0.4590175971081365	0.0012776368864724607	-0.0030274618584218813	-0.00066128895303173632	0.00082217576779794466	0.47791252177845839	-0.0055371221700554508	-0.0004102382213610218	0.0029777593604299758	0.0068410049654914606	0.46616337920679385	1.5054013713893708	0.046877423447217528	-1.5604759054766744	-0.00070175644048728065	0.014615861660820987	0.22942002019493504	-0.0005042623237152741	-0.046867437870234556	-0.00096752081602589544	0.013104097143711807	0.0064734882510452509	0.014624557859278194	-0.00019418756915968302	0	0	0	0	0	0	0	0	0	0	0	0.037450819441946184	-1.5524961827354302	0.015461590317264797	0.58012496091804988	0.96604142073322807
488	513	2.71	1.47	2022_09_22_18_39_49	0.48004249974497831	-0.026233050340362277	-0.00012450923228198092	-0.000623424350009101	-0.018358523779104224	0.45661322141774124	0.00099416502903743173	-0.0033388499602169715	-0.000890329189742444	0.0011657682773199816	0.47492283938005364	-0.0068639742631385128	-0.00078415578873588132	0.0030202148411784509	0.0060950580122467474	0.46200606762794449	1.5182744850223815	0.047661798958003453	-1.5601998922933222	-0.0015271398839724203	0.015450527513374529	0.23149770083589719	0.00016063760216525466	-0.04765109600330461	-0.0010100146518671068	0.013823875531556928	0.0069006713970138443	0.0154513625574178	-0.00022157390296939148	0	0	0	0	0	0	0	0	0	0	0	0.038288485200315324	-1.5465669229399317	0.014170225824012441	0.55537011519877044	0.9624274264744983
489	512	2.71	1.47	2022_09_22_18_39_52	0.48000868322953749	-0.026895712088017519	-0.00043186793245359226	-0.000375642863547276	-0.01870905335667146	0.45678011234343463	0.00099228798211714749	-0.0033689906757343436	-0.0007972814575856142	0.001176184444896522	0.4743449982068243	-0.0065236971882409751	-0.00065036590003009437	0.0039616988502834604	0.0066238078814290632	0.46292074171781755	1.5177850835413924	0.0487433220744837	-1.5581372036211358	-0.0011051235465333988	0.016114550684242387	0.25789595768417811	0.00018637133080542283	-0.048727700342855493	-0.0012339635949780447	0.014018086372014425	0.0079480814176605009	0.016115628378315348	-0.00021809709168409662	0	0	0	0	0	0	0	0	0	0	0	0.039011864319536689	-1.5495018405838725	0.016079194934300534	0.5158875640237045	0.96440076584292
490	511	2.71	1.47	2022_09_22_18_39_55	0.47055188079465532	-0.026530403717650593	-0.00027311623911899956	-0.00043164719118102355	-0.018927475794779425	0.44733552443123525	0.001359406921254729	-0.0026887620780993728	-0.00084277141963426828	0.000513430863419828	0.46542329183803377	-0.006871376534011972	-0.000623334357897488	0.0029122744913319194	0.0066602635517199462	0.45310459112611645	1.5584371683959661	0.049585969487984473	-1.5593066788525651	-0.001157886859085478	0.015977382662331188	0.19924880412722	-0.00094560576720664747	-0.049572878177085951	-0.0011393503864583279	0.014725475054491923	0.0061997694439468783	0.016005340577617704	-0.00028340300310459454	0	0	0	0	0	0	0	0	0	0	0	0.040263847718593627	-1.5485478470720457	0.015448124243133257	0.57929319062028239	0.96292164502865363
491	510	2.71	1.47	2022_09_22_18_39_58	0.46579937849713104	-0.02690315547133099	-0.0004821739332246097	-0.00031699187909989669	-0.019023404204620648	0.44234337580352479	0.0012765235170305773	-0.0031844406887978024	-0.00079686194300865462	0.00077195291188552251	0.45906097030277931	-0.0073480387899370761	-0.00053785423445373056	0.0027141898886007794	0.0065552585777860434	0.45005371459720495	1.5794239490044633	0.0506412168019454	-1.5577080150227405	-0.00097346520604376123	0.016644211854956278	0.20345084751464829	-0.00057643079337091774	-0.0506238677162459	-0.0013254646844310066	0.01528523579415186	0.0065872114729865735	0.016654190485646949	-0.00026995397450325014	0	0	0	0	0	0	0	0	0	0	0	0.040876152794980712	-1.5498643118387143	0.015231760993277549	0.58911940302570787	0.96619646863693043
492	509	2.71	1.47	2022_09_22_18_40_02	0.4706266513876175	-0.027534178006449618	-0.0001832089735577012	-0.00018325880555072546	-0.019918805422544202	0.44702150759388243	0.00090981665543914613	-0.0025935810105328972	-0.0008609817707857882	0.000896250117105481	0.46375431969758707	-0.0073924550555080669	-0.00060156125322137044	0.0026092176855514806	0.0080972606322769775	0.45445001792501938	1.5591025255351192	0.051778651303743956	-1.5604676172765306	-0.00086575575396455025	0.017814383521479103	0.16415275352483091	-4.0924227182363541E-05	-0.0517676039715606	-0.0010695372262661622	0.016862918610596564	0.0057440609487314975	0.01781443052816218	-0.00034278029576716065	0	0	0	0	0	0	0	0	0	0	0	0.042363526296563911	-1.5491974873085546	0.018076473569246167	0.62953382544787528	0.96562745986674958
493	508	2.71	1.47	2022_09_22_18_40_05	0.47334825887718857	-0.028617825787065763	-0.00035968944500857643	-0.00031019233186623039	-0.020205769876221882	0.45019910809829861	0.00083469152751848683	-0.0027023303711698338	-0.00091217117518054642	0.00049618608406388652	0.46777677415478214	-0.0087138970688053832	-0.00058846615687479316	0.0033401300752043542	0.0088768427883975844	0.45663237419923713	1.5459728402884188	0.05293937484239352	-1.5583884348267805	-0.0009728909309965275	0.020149313326195219	0.16797724993550711	-0.00038524774763605205	-0.052923075033082009	-0.0013135972541915729	0.019022887511123427	0.00664263338265274	0.02015299589004689	-0.00029566534569128779	0	0	0	0	0	0	0	0	0	0	0	0.042730375760113258	-1.5482395949213588	0.020036940272305005	0.60545435321576735	0.96468586423534641
494	507	2.71	1.47	2022_09_22_18_40_10	0.47712643472739186	-0.029110831232360707	-0.00031727850498995062	-0.00021286331676447734	-0.021277448509971125	0.45370725814386587	0.00033047781481214026	-0.0028687545117835503	-0.0011333689478353684	0.0011242722326045139	0.47182679164590213	-0.0080899531218372144	-0.00048258635142594224	0.0031922745426189187	0.0080672153611545429	0.45920367144200858	1.5311030046121745	0.054215320114982167	-1.5570343640075206	-0.00075435286601077667	0.018568789792668239	0.18228277473447072	0.00083134053657122188	-0.054194785556804126	-0.0014920300338815389	0.0173484257130473	0.0066205800080642082	0.018587390388433947	-0.00040926754003318017	0	0	0	0	0	0	0	0	0	0	0	0.04465820946014875	-1.5441883697812386	0.018183570036473695	0.59699701785703041	0.962436029570184
495	506	2.71	1.47	2022_09_22_18_40_14	0.48320402329795847	-0.029898831362753366	-0.00033654620861838576	-0.000339827888917592	-0.021795794385629438	0.46036880967390276	0.0010487855393672084	-0.0030748659142192402	-0.0009759949734272238	0.0011661607013451036	0.477075950355275	-0.0084685693805614717	-0.0005331461948203741	0.0026455265401208565	0.00840760251112284	0.46406517339463282	1.506717899024618	0.05486451908485343	-1.5589071578416047	-0.00095543821359761081	0.018953598293246797	0.16558494802778614	9.6666890876730485E-05	-0.054849009359517073	-0.001304464139734951	0.01792370903282858	0.0061627544789864047	0.018953844801241772	-0.00041601292551459232	0	0	0	0	0	0	0	0	0	0	0	0.045152015410509068	-1.548421748544498	0.018240741533749164	0.6329729436210324	0.960391782806982
496	505	2.71	1.47	2022_09_22_18_40_17	0.48071006822840606	-0.031040643285141334	-0.00039361537918003334	-0.00048501514215178518	-0.022107882981976617	0.45700477391802019	0.00099617086987033787	-0.0029189813055400171	-0.0012049487053627144	0.0012602627301294409	0.47488274598696967	-0.00853150814966037	-0.00080413891145954817	0.0029420699267056838	0.00887979533530398	0.46340705934164195	1.5160715311120545	0.0567712810422196	-1.5566264206329734	-0.0013879700128021893	0.019600057832659262	0.16457164583447551	0.00024982916338766497	-0.056748484783812572	-0.0016086720971272058	0.018547919019166165	0.0063353742669270685	0.019601649972756544	-0.00036744817634914219	0	0	0	0	0	0	0	0	0	0	0	0.0460583142109739	-1.5435717008097651	0.019459740269955679	0.62542861404257077	0.96400531207816786
497	504	2.71	1.47	2022_09_22_18_40_20	0.48074530789777875	-0.030900704337689149	-0.00057240308381046722	-0.00044367042191740343	-0.022788102990484286	0.45713026719324767	0.0013358753409859138	-0.0027556633993705052	-0.0010660748383294967	0.00076407528115843564	0.47524800145336177	-0.00878393878204729	-0.00061396676324977975	0.0026955369961824721	0.0083952768297044632	0.46340492807895389	1.5155626384207528	0.057340119264186647	-1.5564139950414726	-0.0011438859916327912	0.019221453934753864	0.15591063124497057	-0.00063616675187394458	-0.057316399124232406	-0.0016491417958559734	0.018294526207597826	0.0058969994238918747	0.019231978564413353	-0.00048514188349456805	0	0	0	0	0	0	0	0	0	0	0	0.047453455261100681	-1.5474223290891347	0.018341110541500824	0.630058002656585	0.96393021515976618
498	503	2.71	1.47	2022_09_22_18_40_24	0.48571232986247981	-0.031949056532575619	-0.00037221854621205704	-0.00039329673710539024	-0.023608202918630344	0.46158760261421361	0.0010644363307445589	-0.0032947601148988421	-0.0011100158570395463	0.000892626092461633	0.48030400579490123	-0.0091132614059388217	-0.00069345881095184744	0.0029015379249940228	0.0091756613267639422	0.46776530395755578	1.4956539812479777	0.058743969145169016	-1.558236530975772	-0.0011747946491880484	0.020393997123565502	0.1658136209663971	-0.00021686421575150584	-0.058725436577066151	-0.0014754693360250497	0.019282805612198525	0.0066399191559960314	0.02039515012850044	-0.00051424331265432675	0	0	0	0	0	0	0	0	0	0	0	0.048659015940375618	-1.5473045140471007	0.01981316062259638	0.6322624985707781	0.96305009199580049
499	502	2.71	1.47	2022_09_22_18_40_27	0.488407098406931	-0.031718699564050323	-0.00063411891237636145	-0.00039749498417145193	-0.024154234250913342	0.46529423855139695	0.0012632002793722735	-0.0027523322124577377	-0.0012102472358653954	0.00089692685848673172	0.48289295130283244	-0.0094007212013587672	-0.000460873150454731	0.0026746889149403775	0.0088753138473248016	0.46901547362620438	1.4848775599094601	0.058688800608485713	-1.5551852522841494	-0.00091735196063730306	0.020045697642239076	0.14643856110146258	-0.00041145267668392263	-0.058660197347898513	-0.0018320927837294024	0.019192095529544234	0.0057873537259197716	0.020049919881865354	-0.00062307052134655857	0	0	0	0	0	0	0	0	0	0	0	0.04951716513998447	-1.5457647739918932	0.018979212968111274	0.639044889958648	0.96029618561241736
500	501	2.71	1.47	2022_09_22_18_40_33	0.48713721502342838	-0.032055858891504127	-0.00067210065576540044	-0.00035705109061573821	-0.023792806548903787	0.46486248915888007	0.0007986056060668139	-0.00301764863549267	-0.0011927390867359398	0.0012598729401860161	0.48124620155012349	-0.0096900544889140759	-0.0008862805464423429	0.0046564067215479482	0.00835810685987185	0.46828983074441627	1.4891134251353408	0.058769043713115261	-1.5548849136974643	-0.0012833118002658259	0.020687732216367556	0.20351469632983585	0.00048555123333777627	-0.058739288746240015	-0.0018698814240195442	0.01899756282990344	0.008189924955700343	0.020693429494801675	-0.00054595596487815262	0	0	0	0	0	0	0	0	0	0	0	0.048903436656347367	-1.5457521720821692	0.019640580525420132	0.53125439242097783	0.961309906741357
501	500	2.71	1.47	2022_09_22_18_40_38	0.49025497378324512	-0.033915245016724528	-0.00069446082264965276	-0.00055250992923948079	-0.024689743160015293	0.46612293787281328	0.00080302034152892221	-0.0029071018249770806	-0.0013345593522630715	0.0013128635426865418	0.48398742883533097	-0.0088062276279380972	-0.00069557512876248389	0.002755422244527567	0.0093875940805030877	0.4700524210172356	1.4800122280183503	0.061397088347835228	-1.5543525913082483	-0.00132831752634092	0.019991992449348493	0.15302473739900036	0.00050282263196488514	-0.061363888232561926	-0.0020188309918197454	0.019062990094479409	0.0060234683324964147	0.019998314746348583	-0.000508850607260195	0	0	0	0	0	0	0	0	0	0	0	0.050434542777235226	-1.5437960078966169	0.019956192769162325	0.64264871389371925	0.95879174338587825
[truncated: 100 more rows]
[truncated: 38 more columns]
