# Supplementary material for: Metasurface analogues of molecular diastereomers from hierarchical multiscale chiral interactions with biomolecules
Source: Nat Commun. 2026 Apr 22;17:5541. doi: 10.1038/s41467-026-72200-6 (PMC13287669; doi:10.1038/s41467-026-72200-6)
Supplement: Supplementary file 3 — Supplementary Data 1 (Raw data) [file 41467_2026_72200_MOESM3_ESM.zip › Raw_Data/MMP/PBS/Mueller_ PBS_BG_R1nm__2022_09_21_15_55_20.csv]

HINDS Mueller polarimeter
Filename	Mueller_ PBS_BG_R1nm__2022_09_21_15_55_20
Mode	Mueller
Integration	0.01
Integration cycles	16
Repeats	1
Repeat Delay	0
Start time	2022_09_21_15_55_20
Total samples	1204
PARAMETERS
Wavelength	700	400	301
X	1.55	3.05	4
Y	0.7	10	1
Temperature	27	200	1	100	0	25	False	False
Notes	S42216 PBS_BG_R1nm
DATA
#	Wavelength	X	Y	Time	M00	M01	M02	M03	M10	M11	M12	M13	M20	M21	M22	M23	M30	M31	M32	M33	A	LDabs	LDang	CD	LRabs	LRang	CR	LD	LDp	LR	LRp	TR	A	LDabsA	LDangA	CDA	LRabsA	LRangA	CRA	LDA	LDpA	LRA	LRpA	TRA	N	NAngle	S	SAngle	C
0	700	1.55	0.7	2022_09_21_15_55_38	0.85183939039421519	-0.0034058079215063949	0.00021683527060305648	-0.00098888400741822553	0.0030016794582898342	0.78388911597931255	4.1499473286469134E-06	-0.0028306438989270919	0.00038535182857517557	0.0031113176056317437	0.79713914048722345	-0.0091267761695738858	0.0017481048152000155	-0.0024490629938683007	0.0070163339761937791	0.75783478987929942	0.4538744032390325	0.00044516633009063103	1.0787822349471459	0.00047101936619914386	0.010382325373428321	0.011544383153800578	0.0019486624353199677	-0.00024647641751203929	0.00037070532375026876	0.010379558133583548	0.00023969378651341128	0.01056361516937079	7.654514471015022E-08	0	0	0	0	0	0	0	0	0	0	0	0.003552681289344	0.063840179717389367	0.0087240355309367943	0.95331302332739376	0.88964515896428287
1	699	1.55	0.7	2022_09_21_15_55_41	0.84132422622814351	-0.0060001517036754179	0.0010651881585252787	0.0011498790449659389	0.0013735047239283121	0.76838331339116861	-0.00033584998681149178	-0.0033784617268574329	-0.00086286351039904471	0.00053821459432594758	0.79252474259304051	-0.0078068055818938378	0.00086081801642198341	0.0036475907836515686	0.0049041830245762415	0.74915475372086993	0.47874361173878444	0.0028796531121955235	1.5493913021484973	0.0012603190366801036	0.009458121906998327	0.25593911546103681	0.00056358147634458255	-0.0028770147445864582	0.00012324043982995679	0.0082458371493460744	0.0046327356620150346	0.009474898104366105	2.3164370094202579E-05	0	0	0	0	0	0	0	0	0	0	0	0.0019279734355271071	-0.2804558326425684	0.0072646781736109816	0.4656467462614966	0.89044714316561258
2	698	1.55	0.7	2022_09_21_15_55_47	0.83671783754245521	-0.005842822755542312	0.0016076509966310665	0.0012083214255422857	0.0016174914126635956	0.76838468702178531	-0.00065808076297915144	-0.0068269241102004736	-0.00092589684675683669	-0.00042363147548640789	0.7896939365625768	-0.01011931962348459	-0.00076561106832724222	0.0033993888770898844	0.0074389269523690675	0.74591423490089559	0.48540067133233533	0.00266965414490681	1.4934343735427966	0.000270772637710407	0.013285100526560937	0.266761446630475	0.000142398193136241	-0.0026377627673946314	0.00041141321850996252	0.011438747619752613	0.0067564005870310549	0.013285863662037111	2.3493005137937056E-05	0	0	0	0	0	0	0	0	0	0	0	0.0022274532101606856	-0.25994947978970417	0.0097749121714235838	0.57107939616372194	0.89147643498522611
3	697	1.55	0.7	2022_09_21_15_55_50	0.8345220638708668	-0.0042269641332626636	0.00052488649106863336	0.0010436222612439079	0.0018354108783831338	0.76979391793292984	0.0016481118599063738	-0.0035345934307815983	-0.0012305667631778482	-0.0004827425259029214	0.78747160684181461	-0.0060082043514083135	-0.00083181377872440585	0.0012714845198907839	0.0045771614553361973	0.7489263693242223	0.48525047088715256	0.0015547129733062856	-1.4286743990037263	0.00013039625467290003	0.0075809106301797059	0.2150382632035365	-0.0013736515117867541	-0.0014923285200065671	-0.00043599084593816878	0.0068905462506366217	0.003160787615549211	0.0077043574981049325	9.6229714230510187E-06	0	0	0	0	0	0	0	0	0	0	0	0.0026479316359404154	-0.29531155189615294	0.0056924583220116249	0.64991958826110419	0.897431478144969
4	696	1.55	0.7	2022_09_21_15_55_53	0.83108455867047093	-0.0049093650913869229	0.00086308264951372865	0.00089493394032188675	0.0024717909642700707	0.77051976939684741	0.00058883822269596015	-0.00527034646085626	0.00013116490007160023	-0.00077220563146781346	0.78990298059229547	-0.011123066374754664	-0.00039467239048862136	-0.0012376900537588776	0.0043171328267032965	0.74994038047953	0.48461526143603328	0.0016412532473963994	1.3797042238752864	0.00031101890705231611	0.010375751325784433	0.12918743276231862	-0.00088656301657854316	-0.0015228405255569948	0.00061210207956722629	0.010031343743955366	0.00265110510261758	0.010413558928477923	1.3912039858619646E-05	0	0	0	0	0	0	0	0	0	0	0	0.0029783595501542757	0.026507499086243336	0.0054038400723662606	0.925000117607538	0.90236351121629377
5	695	1.55	0.7	2022_09_21_15_55_59	0.82839164706846335	-0.0036089832687309902	0.001563894672207548	-0.000446628007417427	0.00098643825323509963	0.77069069122195655	0.00090277990003770358	-0.0020819994836380191	-0.00030698009888835285	0.00055191654379646983	0.79514154873999221	-0.0065724764823750165	-0.00062336856444631284	-0.0012776865732118416	0.011309847928815986	0.74786636285933483	0.48418904169145127	0.00181577877284676	1.3500872495163736	-0.00067642414402421423	0.011604688372227751	0.022561526653267432	-0.00023734902624768613	-0.0016417303956185424	0.00077574084591638612	0.011592876282014261	0.00052346129410797064	0.011607115351230843	9.5002716057135809E-06	0	0	0	0	0	0	0	0	0	0	0	0.0012471163577357114	-0.15085028215073373	0.013739624271238269	0.84164526520889138	0.90279322046028132
6	694	1.55	0.7	2022_09_21_15_56_02	0.82563895910799123	-0.0044633509143286124	0.00030789184507512481	0.0008876623334651806	0.0011834251452712329	0.7685034701782808	0.0012471839631344385	-0.0072129952565737517	-0.00093492710224455419	0.00052677347898561833	0.79471762230582044	-0.0082073891812490078	0.00047257900021879307	0.0022117672150680084	0.0037665297720887074	0.74872961220264456	0.48698351647916938	0.0020930283154405979	-1.4783429535777626	0.00085281041454384116	0.0099352819562995246	0.33747471388044992	-0.00046617450127025466	-0.0020573492990139551	-0.00038481344971673473	0.0077568576541407848	0.0062081387617037385	0.0099462126569265282	1.2261773561655841E-05	0	0	0	0	0	0	0	0	0	0	0	0.001826672915632504	-0.33431230875222795	0.0052903422024491087	0.51991486484301352	0.90684869450874939
7	693	1.55	0.7	2022_09_21_15_56_06	0.82190830723813935	-0.0038978322133821396	0.0015232932532401465	-0.0010783257666688148	0.00095445903289564677	0.76853113126891048	0.0013826465752674491	-0.0025391479873649622	-0.00032660874799682479	0.003497580024319288	0.79050790350413547	-0.0065422802576382529	-0.00071649950010849021	0.0023403141863221621	0.0045787741910739361	0.75520079256782147	0.48759707128767804	0.00199649207737448	1.3800848435030151	-0.0011390511869529497	0.0078672778933374966	0.2087669143830406	0.0013582403668844583	-0.0018530159473700138	0.00074317730980666841	0.0071914139721663238	0.0031902392593546724	0.0079836632159198274	1.128462601304819E-05	0	0	0	0	0	0	0	0	0	0	0	0.00122738021240832	-0.1648512629272447	0.0062564183451795184	0.54914520883538531	0.91883825229303828
8	692	1.55	0.7	2022_09_21_15_56_09	0.81838321444754414	-0.0045185371295656676	0.0015654975527397428	-0.00056031458138065273	0.0012231162198592482	0.76764405077073139	-0.000144759887068482	-0.0027125176461567152	5.1084100194809203E-05	0.0022611676185728337	0.78982467182298244	-0.0057019781019148549	0.00124193538750452	0.0059868358463010234	0.0095468130948550747	0.75399647843395268	0.49151794362236473	0.0023092146705978446	1.3447072715395356	0.00042907803227664837	0.011407723176168668	0.26212420400760444	0.0015491483512179685	-0.0020771329713391196	0.0010089554074785624	0.0098756705721152679	0.0057102783483077464	0.011512428443998126	1.3561781278970949E-05	0	0	0	0	0	0	0	0	0	0	0	0.0014958548889627357	0.020870636575474326	0.013769479418418402	0.50534305862632567	0.92132446648840882
9	691	1.55	0.7	2022_09_21_15_56_13	0.81532186799705775	-0.0053658064335963609	0.00063377973068679807	-0.00051211366810936527	0.0017823528105232853	0.76656593086406788	0.00078266792704857443	-0.0014803780453781547	9.0036517345870736E-05	0.000965928980785377	0.79033901151311048	-0.0085885433429043	-0.0010822572918516415	0.0021325260054835043	0.0072207029833612673	0.75079077336607858	0.49590272746751179	0.0023106442423188084	1.4728961635059017	-0.0010214784470157323	0.010529807108972404	0.11363060801228238	0.00012156521282338903	-0.0022664930964982604	0.00044953960680543792	0.010259055481420086	0.0023724709442499541	0.010530508812642178	1.7269353188942895E-05	0	0	0	0	0	0	0	0	0	0	0	0.0021888600727489309	0.025236319151085106	0.0092344206392859316	0.64181243210703387	0.920852000708005
10	690	1.55	0.7	2022_09_21_15_56_18	0.80951064328059441	-0.0053012872787606032	0.0013138103086306463	-0.00026581456638141937	0.0029027029052886718	0.76490770783048911	-0.0008116516402770004	-0.0025141988923944592	-0.000329839267493122	-0.00027180256770859506	0.7855835156259916	-0.0043825931809319471	-6.3752421754343142E-05	0.0013575073266434111	0.0096560575123649569	0.74882476451010671	0.50490059559724465	0.0016437211201049446	1.3785777141442646	-0.00021513446383895728	0.0095028647734235576	0.13637614828622996	0.00034122281020258094	-0.0015237453255782195	0.00061645705726966877	0.0091515735395132029	0.0025599102821888403	0.0095089890055766128	1.5986136679005071E-05	0	0	0	0	0	0	0	0	0	0	0	0.0036088258170103439	-0.056573223015796	0.012045566070305961	0.71556280631148184	0.92503387166775941
11	689	1.55	0.7	2022_09_21_15_56_21	0.80671426698353244	-0.0050039074321148172	0.00096844580914987456	0.00033705365733867419	0.0018315861205921373	0.76434956903059093	0.000480636326993612	-0.0060700967980212251	0.00016621462313315985	0.0010488344294425755	0.78960197450456582	-0.0068034404395770336	0.0012992259612040786	0.0031990553646858363	0.0081899867629041181	0.74963363725098009	0.503885872158161	0.0021397656110453125	1.400803522033415	0.0010387811542959887	0.011502195153558355	0.28053400526490319	0.00035487718951157871	-0.0020172842815584157	0.00071355518188116827	0.0097387627364559862	0.0061202119010339492	0.011507668363755403	1.449546655843454E-05	0	0	0	0	0	0	0	0	0	0	0	0.0022797570811839479	0.045250556976033925	0.010899275870442544	0.59920732040759339	0.92924306403308277
12	688	1.55	0.7	2022_09_21_15_56_25	0.80373376766785731	-0.0047811494942901489	0.0015473448533973365	0.00093241316880306679	0.0025025488261195446	0.76342864939572341	-0.00059120711405371694	-0.0058235560640197172	-0.00072561280211368726	0.00018308359676437024	0.79061447213065383	-0.004722290752204871	-0.00067755436530936763	0.0010272530913780296	0.0055313383694540969	0.74797076871302826	0.50684095728824241	0.0015435453030227583	1.402189894401576	0.00015617657445673772	0.0080612411358398518	0.298608844848333	0.00048681040724539524	-0.0014566135666361452	0.00051069464455303151	0.0066658679363456822	0.0045331901907326947	0.008075926759373131	1.4226389537399909E-05	0	0	0	0	0	0	0	0	0	0	0	0.0032418965436881693	-0.14110542338411031	0.0069997282709516832	0.69358660386397086	0.93062006201800751
13	687	1.55	0.7	2022_09_21_15_56_28	0.80047541781344955	-0.0041570903585128986	0.0015855428637390168	0.00049354232762276065	0.0023990442994302518	0.76496335373817759	0.00093496117145916294	-0.0050821287598787745	5.1222249046626582E-05	0.00091039101057908967	0.78647403010422756	-0.0075591438935079915	0.00047918219937599231	0.0032569203834332074	0.010207141928727754	0.7479942909054621	0.51042901264812279	0.0015252155063548102	1.1994192716092376	0.00062096449673524007	0.012819100839689549	0.2219798886335228	-2.5801071960705074E-05	-0.0011234870068726293	0.0010315324940172951	0.011576390912918497	0.0055060439309387432	0.012819126804640152	1.0175653297836762E-05	0	0	0	0	0	0	0	0	0	0	0	0.0029977073743404632	0.010673931204506364	0.013384748861832772	0.63096293856386876	0.93443755330882861
14	686	1.55	0.7	2022_09_21_15_56_33	0.7978519896351669	-0.0060100098678560632	0.00098614848444526738	0.000900357575535535	0.0015821571570957796	0.76042502988838512	0.001734540305246092	-0.0046778787704429984	-0.0010166783627383045	-0.00097935961087321916	0.790105420707617	-0.010218569153476789	0.00068358045947866273	0.0033499552207132475	0.0066033850979807848	0.74327068841388677	0.5159160800326148	0.0028408584323067945	-1.568357361958322	0.0010209468177880138	0.012201043433657277	0.22632989935162834	-0.0017508389791459978	-0.0028408246343999441	-1.3857452689518181E-05	0.010972239719913488	0.0053362361640714624	0.012326025231228773	2.3863951989773686E-05	0	0	0	0	0	0	0	0	0	0	0	0.0023571453675939767	-0.28557421471382349	0.0092805666101570521	0.55065940296673976	0.93158969090715871
15	685	1.55	0.7	2022_09_21_15_56_36	0.79575123377131629	-0.005329470938518887	0.0011155652168399913	0.00012150415584458159	0.00236102841144684	0.761326897729845	0.00074052970900426987	0.0013184025151251643	-0.0016100406956676568	0.00028124367251270967	0.78896961644782726	-0.0069009759080834532	0.00023663617709136019	0.0036819483844295	0.0075267218264460853	0.75336800120512992	0.51064395476290125	0.0019318005675125316	-1.4901018363677214	0.0002387062022606075	0.0094835060470841153	0.082516156047364425	-0.0002837240477093617	-0.0019066968987187843	-0.00031041966602956834	0.0093546541008369954	0.001557990243478624	0.0094877492736860185	1.6014779058571753E-05	0	0	0	0	0	0	0	0	0	0	0	0.0035912497899142659	-0.29924538379031818	0.010529720966926717	0.55791963648933152	0.94673808752351052
16	684	1.55	0.7	2022_09_21_15_56_40	0.79338882795961108	-0.0050160677322785953	0.0013817758663831246	-0.0016591423420974749	0.0014019241170556331	0.76063217349869539	0.0014829325512857679	-0.0017337182284957713	-0.0015674772616184587	0.00088904092139648159	0.79050924918309151	-0.0047992143046319416	-3.5657560795602089E-05	-0.00060184557796075136	0.0023043306532637749	0.75180699464342116	0.51268557979034357	0.00232875834221379	-1.5464839149360412	-0.0010961563861064778	0.0046671191868563194	0.079986847913936163	-0.00038826376045220437	-0.0023260058573684231	-0.00011319084732480482	0.0046075269530893026	0.000743435861980039	0.0046832414257651587	1.8114790613494177E-05	0	0	0	0	0	0	0	0	0	0	0	0.002650585154003674	-0.42054677008614116	0.0030018436872119511	0.91313477626412742	0.94758959056289271
17	683	1.55	0.7	2022_09_21_15_56_43	0.79173910215043874	-0.004797388328947232	0.00049085658268150419	-9.8129512982910743E-05	0.0023808654700376471	0.76259615366635625	-0.0010165698116985182	-0.0019639387706080922	-0.0015878367783399019	0.0020418211731847366	0.78581456576538755	-0.0089423595231466185	-0.0012043920950740685	0.004470575580301432	0.0077087778949347548	0.74751645889490748	0.51821362360982559	0.0017083407979145396	-1.358575210746183	-0.00084799210343917042	0.011665639604168837	0.18670331898032505	0.0019831625499205736	-0.0015567572768857448	-0.00070351621351790231	0.010861760906588466	0.0042555020129779013	0.01183300811601851	9.5889951720480046E-06	0	0	0	0	0	0	0	0	0	0	0	0.0036145407273976333	-0.29408752722303538	0.011255351589301826	0.52263129152884957	0.94414492964233
18	682	1.55	0.7	2022_09_21_15_56_48	0.79002350857051529	-0.0060897643994179164	0.0021206960530884252	0.0010160909621108074	0.0023487514125772242	0.760745461971794	0.0016074376540262136	-0.0027868656911695191	-0.00023635773347691731	-0.00042949423430092772	0.78729724464000717	-0.00713043156327847	0.0010714420867681659	0.0047107706941129056	0.0061867456278723448	0.75049298027315481	0.51760096310766091	0.0026946355922062575	1.3401025966275297	0.0013503265265072902	0.0099783125554290582	0.260182208680074	-0.0013074510537488232	-0.0024128728400170029	0.0011996272890748407	0.008657563650979418	0.004961180613833072	0.010063605204487212	2.5580875564565341E-05	0	0	0	0	0	0	0	0	0	0	0	0.0029880299952192452	-0.050146794639227742	0.0098428269556063482	0.4600101857135474	0.94996284557545907
19	681	1.55	0.7	2022_09_21_15_56_52	0.7910511532608393	-0.0052697792501071013	0.00072068921996203161	-0.00076150804551484107	0.0014859962156360644	0.76395184748593592	0.00014211007499342036	-0.0035305148901433677	0.0003016417715196888	0.00017330873603812067	0.78989693129189464	-0.0055511769267966244	-0.00052135480813749217	0.0031096024682856559	0.0040010050496973116	0.74994973608192994	0.51358827446379518	0.0025178961740398497	1.4408731209195496	-0.00084134558962123927	0.0075967434797796557	0.30756781353158724	2.2493984143963578E-05	-0.0024333690178774811	0.00064692840877371937	0.0062042238459178705	0.0043838473932515916	0.0075967767820897163	1.846342934138229E-05	0	0	0	0	0	0	0	0	0	0	0	0.0019168194661524807	0.10013425589388364	0.00640579785074114	0.45505496652664168	0.94804202356638667
20	680	1.55	0.7	2022_09_21_15_56_57	0.79219051264359375	-0.0048086851801459113	0.0016789107019710876	-0.0012063625159252833	0.0017701338795781335	0.76534733637385022	0.00040037181305643333	-0.0052737737955136348	-0.00052810238253441573	0.0011280618210679351	0.78570781719028415	-0.0082276235080059774	0.00067850007275454529	-0.0016822507034293937	0.0056941548624786266	0.75457295463385554	0.51153638361887555	0.0020847597710617434	1.3907744818253718	-0.00034378521713802733	0.00933996298953523	0.12768577430207145	0.00045079403440860462	-0.0019510879598024576	0.00073449239352854894	0.0090370633895640873	0.0023593206519861485	0.0093508354657402815	1.7316100581595971E-05	0	0	0	0	0	0	0	0	0	0	0	0.0023318027354717274	-0.14496674811519264	0.0074949832102464637	0.9290297453814077	0.95251450577941676
21	679	1.55	0.7	2022_09_21_15_57_02	0.79056815714754047	-0.0052602097914458724	0.0020746646667433861	-0.0010191895002283362	0.0018791567142165868	0.76579328590258022	-0.001166284352185902	-0.0027798230296286631	0.0012753668038067018	0.0013529013114046624	0.79037822244478662	-0.0075169015895733184	-0.00015176825365398157	-0.00094697494009974626	0.0073900788391867214	0.7497906640530082	0.512473902955854	0.0030350116771881751	1.1845795832652759	-0.000763227708553552	0.0097533361348651291	0.062069303611279485	0.0016115436640111646	-0.0021737193997232464	0.0021180745624116704	0.0096782812192948847	0.0012076582297611306	0.0098855773094281337	1.8258000056876914E-05	0	0	0	0	0	0	0	0	0	0	0	0.0028727149122048335	0.29814051450676093	0.0094242413749859068	0.84912158619747891	0.9484200157496071
22	678	1.55	0.7	2022_09_21_15_57_06	0.786493870579241	-0.0057183479896846237	0.0015699760599040249	-0.0014950208838970937	0.0019498055240386432	0.7620155283223814	0.0016253323742399049	-0.0068214086311788385	0.00029003597147461376	0.0011517689124359437	0.78836035153097472	-0.00738459607753947	0.0010669152164242016	0.0060116787135292941	0.0080830775671198937	0.7469180466143186	0.52068395468510231	0.0027048087476714377	1.3425393540358668	-0.00029700682065808039	0.013174431949108308	0.35047418690034576	-0.00030807010811392842	-0.0024278219342440135	0.0011923384658240248	0.01006830777789431	0.0084967544198522454	0.01317803340309923	2.3498870586209186E-05	0	0	0	0	0	0	0	0	0	0	0	0.0025063883845918254	0.073834217124485388	0.012808174465201374	0.46565800631499144	0.949680696257969
23	677	1.55	0.7	2022_09_21_15_57_09	0.7873051383522931	-0.0040645971652937185	0.0010460955741148105	-0.0011377601301038242	0.0017854246151058001	0.76360583324193732	0.0012483379652843394	-0.0061889279335746372	0.00079195768555240763	-9.7372420727633127E-05	0.785368239577818	-0.010219044315397007	0.0010663609501276531	0.0075870503788947347	0.00950942217940266	0.74872200557366886	0.51978645202597074	0.0018799763062945427	1.2315393038380109	-6.16176383491108E-05	0.015754053839386641	0.308087591496327	-0.000858676107230539	-0.0014635732432165837	0.0011799424875685099	0.012856802224001391	0.00910455100195533	0.015777437593963779	9.896267027024544E-06	0	0	0	0	0	0	0	0	0	0	0	0.002480850867161352	0.20874621525395823	0.015451714842769988	0.44868522071012856	0.95099341932484693
24	676	1.55	0.7	2022_09_21_15_57_12	0.7859369600213767	-0.0061147693993122811	0.0014891015413329462	0.000870824039247374	0.00073929689239922208	0.76113493031640533	0.0011104320713235221	-0.0035559377445956841	0.00046247093938775837	0.0011260744216073134	0.78830956223866322	-0.00880519812619844	-0.00015697797966886614	-0.00058811742172333982	0.0058407234594914006	0.75323319243265774	0.51749032371255843	0.0036902123530546745	1.3995266612517618	0.00045912586503236671	0.0096996256770509118	0.10134879979247717	6.9902622514223054E-07	-0.0034758287016579984	0.0012394684535589405	0.00950104603783058	0.0019526552337597166	0.0096996257022393933	2.6524486369771696E-05	0	0	0	0	0	0	0	0	0	0	0	0.001109544063157251	0.27949919339235713	0.0074691210734506895	0.83557531962895393	0.95838881583094215
25	675	1.55	0.7	2022_09_21_15_57_16	0.78590024003461312	-0.00506590343665748	0.0019215277572053198	0.00084299602928319408	0.0014593381986711062	0.76117209686569454	-0.0012116382419881924	-0.0026259003386572819	0.0010913142883631672	9.2969351194536679E-05	0.78506736686667744	-0.01013119777602583	-0.0011068621585648985	-1.3376417455937101E-05	0.0070535510745415473	0.75219017346886141	0.5202206756370551	0.0030132425141705193	1.2279473096811611	-0.00017234322433366377	0.011314189004541861	0.076723773046988838	0.00083923377881188151	-0.0023321810975770706	0.0019080256228124614	0.011181247374892196	0.0017293293416704458	0.01134527153337437	1.6896672924642782E-05	0	0	0	0	0	0	0	0	0	0	0	0.0023186924057227026	0.32105046547954164	0.00897513882652389	0.78634636674063729	0.957106430500305
26	674	1.55	0.7	2022_09_21_15_57_19	0.78615191241031857	-0.0050796187235713835	0.001156925044355719	-0.000152218839887587	0.0015333077830524218	0.76148078776797978	0.002280296061798802	-0.004012205939128064	0.00067476336692362483	0.0024593631860749202	0.78517754735267153	-0.0041845570530397854	0.00046349445266898054	0.0014836088308017048	0.0066536119592871552	0.75622454646037485	0.51714918360960738	0.0025739411823322957	1.3348213730516634	0.00019240012815677465	0.0078997823478149914	0.23736493034827008	0.00010924562775533318	-0.0022925669602850396	0.0011701751760807397	0.007026194667291371	0.0036109762724470564	0.007900537687400332	1.7035748232916471E-05	0	0	0	0	0	0	0	0	0	0	0	0.0021309023141448751	0.20728292646415233	0.0086713668194131448	0.67570366063849308	0.96193182834321767
27	673	1.55	0.7	2022_09_21_15_57_22	0.78672275671333081	-0.005246902252553926	0.00078882588652440418	-0.00044522555140736475	0.0019795325204701709	0.7623095574470754	0.0015323933703016417	0.00020015109874438176	0.00061824200092857034	0.0017498860066998186	0.785031327096144	-0.010729941635721805	0.00036569455502753452	0.0039045930882708078	0.0056901568102929925	0.75641228417219508	0.5161843348575692	0.0022935766253605349	1.3692414570713758	-5.2277773377780993E-05	0.010924001303677846	0.11208372891259494	0.0001608044278339322	-0.0021097362589060876	0.00089972587728550139	0.010650677489375971	0.0024283478951862012	0.010925184783186336	1.7458229558359024E-05	0	0	0	0	0	0	0	0	0	0	0	0.0026360370236076895	0.15135914928990932	0.0087718258063256855	0.48469569039691118	0.96147248534189744
28	672	1.55	0.7	2022_09_21_15_57_27	0.78545353229277581	-0.00522151067142962	0.0013971076903492381	0.00024838305212305351	0.0018098225612491485	0.76017196187329594	0.00030702228357683026	-0.0054170288555160364	0.00067504116209218953	-0.00017114769486343423	0.78479733171960475	-0.00917767724861271	0.0007876771737560565	0.0028977781383592071	0.00761529434305389	0.74862083547029112	0.52369819753461277	0.0025721151902772716	1.3007413477797341	0.00066434324289701551	0.012261263420414158	0.2331288654526886	-0.00031325844216030963	-0.0022059801044640682	0.00132265956722196	0.010952457706411591	0.0055120096928481235	0.012265264429125488	1.7483328206913932E-05	0	0	0	0	0	0	0	0	0	0	0	0.0024592358141958168	0.17850255279821461	0.010373618403739095	0.6035971410457962	0.953106459760938
29	671	1.55	0.7	2022_09_21_15_57_31	0.78721774105658737	-0.005227427744458826	0.0017329729588182611	-0.00027432493109919232	0.0016972573818936243	0.76331544275140528	0.0021949861509214757	-0.001286604085878767	0.00066948394948966	0.00028804984129211374	0.783631132969863	-0.0098097761147127524	0.00067866809170347186	7.92011934590391E-05	0.008471587807197211	0.75604036278431375	0.51632957419082981	0.0027478415441846912	1.2738615002264209	0.00026387724486140229	0.01190678522049466	0.037409808259490293	-0.0012343383959581109	-0.002277360343810448	0.0015376160172119915	0.011873473821450584	0.00089003016708297852	0.01197059420257518	1.847075255953742E-05	0	0	0	0	0	0	0	0	0	0	0	0.0023176878243066968	0.18785657612285908	0.010761899262086011	0.78072378075107762	0.96039548317289192
30	670	1.55	0.7	2022_09_21_15_57_36	0.78897526746153035	-0.0046782573523501177	0.0024037993333689335	-0.00026975815842958839	0.0016556387804319568	0.76460196341278608	-0.00078080783898757018	-0.0021194626209333268	0.00093114190049714248	0.0004057819732548462	0.78591005308215411	-0.0095939443950095165	-0.00066592721278742274	-0.0017131986734210626	0.0061170913932293031	0.75747591208692766	0.51199745648198269	0.0028735864966710671	1.1575235721046011	-0.00060092647605166	0.0101835777327401	0.013136654682112729	0.00075630706138932907	-0.0019466275657099555	0.0021137976426962987	0.010180063140353933	0.00026752550750764985	0.010211623563854445	1.5378194990731411E-05	0	0	0	0	0	0	0	0	0	0	0	0.0024075748947884356	0.25615918985482306	0.0080515433399979061	0.92193382437333138	0.96007561114564521
31	669	1.55	0.7	2022_09_21_15_57_39	0.78837924779470914	-0.0049039366837256831	0.0022588271946434534	-0.00034793966620220876	0.0010288407271060879	0.76318224274773994	-0.00036401303537096717	-0.0069558485041556666	0.00016596875145524024	-0.0016257931751163135	0.78922381207933934	-0.0063565468154749925	0.0008369408275751229	0.0033180713650405752	0.008346724194305	0.75542079272802853	0.51254178629511238	0.0029307399238522932	1.2940822994320749	0.00030628243782447064	0.011687374889766457	0.30908833529692792	-0.00082714562866337033	-0.0024932616813229873	0.0015404164014019765	0.0095244686403344585	0.0067734207704253091	0.011716607943639679	1.8530364365308288E-05	0	0	0	0	0	0	0	0	0	0	0	0.0013218783786792675	0.079969207679093934	0.0113930700913706	0.59621063445399936	0.9581946694324166
32	668	1.55	0.7	2022_09_21_15_57_45	0.78842931826608131	-0.0046715254000995908	0.0014915935274328407	-0.00041200418794194629	0.0010608935887695592	0.76238119274244387	-0.0013094204425999239	-0.0035668686724576208	0.00011681510238872358	0.0011774091973214937	0.78452109361801958	-0.0052396444969294255	0.00076526401607554149	0.0047412452618819838	0.0055351173539672739	0.75673230078830911	0.51517969215157011	0.0025416814277021776	1.363868759746198	0.00022244151620577835	0.0088775557394896645	0.33195719093156	0.0016107310011027687	-0.0023271058674998362	0.0010221168041735815	0.0069918404954933226	0.00547038960160294	0.0090224968975145346	1.5599509893542618E-05	0	0	0	0	0	0	0	0	0	0	0	0.0013537110420386309	0.054834156103111611	0.00924386769121928	0.43124863956965087	0.95979726179198854
33	667	1.55	0.7	2022_09_21_15_57_48	0.78943790951280324	-0.00465697987786533	0.0018295631938307277	-0.00045467897386128916	0.001752001386894179	0.76262442943164332	0.00039348811329322175	-0.0019440684450619285	0.0012747709565399609	0.00012676021777310886	0.78366563884454532	-0.0086287959234603064	0.00047958077270461922	0.0059828356616646785	0.0054764707410312691	0.75375046450221794	0.51689010898935484	0.0027215492019345565	1.1643143254329842	1.1537136548768598E-05	0.010558060259063907	0.2589186567968586	-0.00015128995447432714	-0.0018706530833407578	0.0019767364772114511	0.00917381140519626	0.0052262625972979608	0.010559144145448032	1.3274058231987263E-05	0	0	0	0	0	0	0	0	0	0	0	0.0027445996259923304	0.31450790544947754	0.010274221915400022	0.37061939753431311	0.95479385448741683
34	666	1.55	0.7	2022_09_21_15_57_51	0.78880282394361712	-0.0044192363065711946	0.0013279365312010513	-0.00085516135040579055	0.0020047371502286493	0.76408353723401068	0.0017002423010829091	-0.00356827820495869	0.00021234402311893743	0.0010647316986367786	0.78595456702580735	-0.0074556815796253013	-0.00076667593194344806	0.0068752906784163214	0.0073385890844064206	0.755783632394741	0.51351453044030548	0.0018378017496987415	1.2894122352223334	-0.001059118364774919	0.011791529631889305	0.31046845991178573	-0.00039791707875892366	-0.0015543786213658487	0.00098052147994654327	0.0095904486147532358	0.0068602818037964914	0.011798241778387642	1.2225115765350079E-05	0	0	0	0	0	0	0	0	0	0	0	0.0025557104785837873	0.052763827465194778	0.012748519775291874	0.40899070811220439	0.9581401200064209
35	665	1.55	0.7	2022_09_21_15_57_54	0.78557376457168038	-0.0049364214519458547	0.0012458814065737802	0.00079244180586709686	0.0012254296944951414	0.76027115675814971	0.001636652806307798	-0.0058796264289087694	-2.3872082655144276E-05	0.00032349397220935805	0.7851848891279255	-0.00692302393443876	-0.0002283814210768174	0.0074691370923964905	0.0069080203554354441	0.75049612869805782	0.52205519643015119	0.0025268693622679961	1.414258881999344	0.00035465245411433533	0.012609098731336116	0.38787401190638893	-0.00084440375528069505	-0.0024040408897425276	0.00077823914988557716	0.0090016031782207163	0.00882952496108532	0.012637341038308421	1.7854663799395302E-05	0	0	0	0	0	0	0	0	0	0	0	0.0015602127371574415	-0.0097390587508485674	0.012950948296314369	0.37319480558741164	0.95534775032520591
36	664	1.55	0.7	2022_09_21_15_57_58	0.78574761941212712	-0.0069180578717982751	0.0015918508731512324	0.000682075404994795	0.0006263042897671256	0.7580831915180507	0.00044112309574214471	-0.0056225178995027766	0.000963605442801833	-0.00095658742241077808	0.78267093317449732	-0.0058053121654503366	0.00011399332992168503	0.0022707845810151631	0.00720072361847447	0.75232187754027757	0.523808457417284	0.0043892991136639994	1.3806684459178398	0.00050140143934428812	0.0099586659149149045	0.2763489572990252	-0.00091570500940398123	-0.0040757703276879612	0.0016291233670750467	0.0084759326510778048	0.0052281538327865864	0.010000677100533517	3.2354642218874369E-05	0	0	0	0	0	0	0	0	0	0	0	0.0014626291522610395	0.4972248698602777	0.0096090526892901	0.63265626584435275	0.95745995145762242
37	663	1.55	0.7	2022_09_21_15_58_01	0.78660411203409175	-0.0058729100345013769	0.0014837220416377538	-0.00037075565031431456	0.0012762960397458411	0.75952421574493378	0.0014685778693033632	-0.00339530591863093	0.00082465128465645436	0.0013831188114522696	0.78545186098820174	-0.00670543273823466	0.00026371418993937832	0.00470246474771598	0.0038341805995816252	0.7543614315746906	0.51919730982029044	0.0033181438357373647	1.3408890851134081	-7.7658499126458677E-05	0.00867962281207169	0.33155198029101968	-4.4644241943862014E-05	-0.0029735043015251855	0.0014725320653395262	0.0068402834810131485	0.005342880689217561	0.0086797376266897625	2.3637435871534494E-05	0	0	0	0	0	0	0	0	0	0	0	0.0019317636849527726	0.28682440439378259	0.007713490932199649	0.34201709244623513	0.95901028234390451
38	662	1.55	0.7	2022_09_21_15_58_05	0.78564527584250621	-0.0056391884113375984	0.0012719668874243456	-0.00047532176400570447	0.00063532103935801706	0.76152527279949056	0.00017302961060920277	-0.0024381463587885756	0.00072276020646028455	0.0021396441897344803	0.78308134305458854	-0.0074673242030385053	0.00045875344810690505	0.0025963962364526903	0.0091486576936011532	0.75374491957118184	0.520385447520537	0.0034767294289448762	1.3831103173182062	-1.6100473913839824E-05	0.011306664780513856	0.14875727473731024	0.0012740304825122519	-0.0032346492688288251	0.0012746339198987733	0.01080994081806412	0.0033144906047330473	0.011378217001326825	2.1467026709413906E-05	0	0	0	0	0	0	0	0	0	0	0	0.0012248489663767609	0.4248468803667072	0.012104640036192443	0.64713332300827886	0.95939598028243056
39	661	1.55	0.7	2022_09_21_15_58_08	0.78635380289131807	-0.0054150303447881723	0.0015799846220535437	0.00057529701882462578	0.0017047350134481055	0.762089170626659	-4.2892450506219937E-05	-0.00594791247244625	0.00023094577481807247	0.0017449241897767977	0.78188300980993175	-0.0058008819822755542	-0.0009383702343324817	0.0047678785387022795	0.0088435886732620358	0.75758438020292884	0.51777967073227416	0.0026617814730731802	1.347606213082911	-0.00024927847642170078	0.011833446345263111	0.3187355741226533	0.0011489608305113653	-0.0024009686149699932	0.0011490997869309275	0.009509397838395401	0.0070428549010569386	0.011889094305129817	2.0193916901867723E-05	0	0	0	0	0	0	0	0	0	0	0	0.0021877014581347639	0.067326676334939453	0.012776661020774578	0.53816693106111935	0.96341414948003312
40	660	1.55	0.7	2022_09_21_15_58_11	0.78790052384359133	-0.0048097211825091435	0.001224646465812813	0.0003069665215909519	0.00012041504566988406	0.7613419070994969	-0.000415222363442979	-0.0037622165202575476	0.00074818738994692879	0.00064525989176529	0.78633605284228136	-0.0059441606053461131	0.00074658043013775392	0.005955556188520692	0.00599583400983742	0.7531629219797612	0.51740104498783668	0.0032761587681248605	1.3744956043669319	0.00067691098941849567	0.01006695517040224	0.34559673120152251	0.00069226009937384031	-0.0030268984271038749	0.0012534361515280671	0.0077564458340674217	0.0064172528722239511	0.010090728935417574	1.4412048739125761E-05	0	0	0	0	0	0	0	0	0	0	0	0.00096181606611372527	0.705611180169607	0.01072591880567241	0.39438414377768832	0.95591118318544743
41	659	1.55	0.7	2022_09_21_15_58_14	0.78708102304851824	-0.0056549251768585615	0.0014862096813767424	-0.00079475529839268281	0.0015702984397622138	0.76027166945932834	0.00037250145162432476	-0.0063271670696205332	0.000369509255679003	9.9429218548231148E-05	0.78380585168272443	-0.0065193830245150481	-0.0013750562053227965	0.0064587044165580094	0.010320052838662695	0.75399900468162551	0.51963234409543779	0.0028939440349657259	1.3604488882174455	-0.001425165439767351	0.013824191832958523	0.32825886356507256	-0.00018492196201977247	-0.0026416076743118197	0.0011818718088399452	0.010950453084923911	0.0084377637481336	0.013825428599738758	2.0376287128996682E-05	0	0	0	0	0	0	0	0	0	0	0	0.00204958265715557	0.11555356107950716	0.015467906941178593	0.50579650856379144	0.95796872571166869
42	658	1.55	0.7	2022_09_21_15_58_18	0.7852693418921	-0.00502922781194132	0.00081493467667047271	0.00047615479040426364	0.0015739192828241326	0.76031003438300515	0.0012066266563738855	-0.0025559299763515289	-0.00010177578887093537	0.00087973360325565913	0.78419852661101441	-0.010350024790454793	-0.0010301438102961035	0.005306859188880673	0.0075581908210641015	0.7562576267337987	0.51902800638423918	0.0022830877504985627	1.4715093144756812	-0.00036455083591770669	0.012722353656886705	0.20942474807314288	-0.00019621986323946827	-0.0022382225165852774	0.00045038832436826676	0.011622601166716189	0.005174304271140808	0.0127238667395422	1.6429329859004892E-05	0	0	0	0	0	0	0	0	0	0	0	0.0020084910701055766	-0.03228700765069116	0.011760556600941031	0.47931994948908913	0.96305507727017869
43	657	1.55	0.7	2022_09_21_15_58_21	0.78819243137831863	-0.005288912427608366	0.00076488550853350912	-0.00030270000269119382	0.0030724500513812326	0.762143794504959	0.0026210368260868588	-0.0051783518588980407	0.00022388414907257442	0.00059461318745770812	0.78458022220492907	-0.0078902700973421617	-0.0013454358669265671	0.0064350008580234871	0.00889735799100682	0.75286563524637484	0.51795402985351846	0.0015649001563813583	1.3635053319236636	-0.0010878763784138591	0.01332683120435941	0.30573928522705	-0.0013067044073034159	-0.0014323292923290299	0.0006303533118645606	0.010912010686942798	0.007650650476759076	0.013390739574704373	1.2681183074472426E-05	0	0	0	0	0	0	0	0	0	0	0	0.0039084316922509167	0.03636985858385762	0.013931290869245763	0.47231857086050344	0.9551799855903621
44	656	1.55	0.7	2022_09_21_15_58_24	0.78981540488175961	-0.0046828149498512155	0.0015048349604519042	-0.00033245038444351975	0.0026278244851156681	0.76539161120722532	0.0022439484930667146	-0.0031802220263916466	0.000283185494155645	-0.00076863548687102553	0.787469560394605	-0.0069298725982842842	6.6755973521005014E-05	0.0066583604853830388	0.0077604000841985455	0.7576124479116374	0.50984427605415594	0.0017442822530791783	1.2146719346934953	-0.00018192238793366568	0.011488409826462397	0.29834615383261887	-0.0019288410929312533	-0.0013202369918081894	0.0011399538867288611	0.0095031983646774957	0.0064554458546523894	0.011649205479453867	1.2788794054222722E-05	0	0	0	0	0	0	0	0	0	0	0	0.003346401017299458	0.053674978669176886	0.012946493227098793	0.43084040317469874	0.95922723617306094
45	655	1.55	0.7	2022_09_21_15_58_28	0.78793874980104128	-0.0050553069900389734	0.0012276767935409053	-0.00024491342532465015	0.0018929570493091978	0.762999875929619	0.0017298900772881698	-0.0044896260433592806	0.00032005096409030173	0.00093654924390084847	0.78353971359130881	-0.0075438341645733742	0.0011463528941637589	0.0028996552530949978	0.0038595919584804316	0.75462038172216339	0.51711076047556248	0.0022659448395353503	1.3442895176999843	0.0005758836413235777	0.00886369410838459	0.29044290884618035	-0.00050941547645950384	-0.0020373839582528063	0.00099175229894919378	0.0074098432795667987	0.004864082217568946	0.0088783206393252181	1.5811489285128498E-05	0	0	0	0	0	0	0	0	0	0	0	0.002436512547689449	0.083745308454085149	0.0061267050915818078	0.46323652108195063	0.9577145202120203
46	654	1.55	0.7	2022_09_21_15_58_31	0.78796040776454523	-0.0052632477331621963	0.0017773266558298931	-0.00018500267297173872	0.0023952507154237318	0.76302639607699019	0.0013717030168965507	-0.0050115191272407569	-0.00050215841058153779	0.00090977106408623781	0.78702569318806748	-0.0085242480509101562	-0.00032714189142155179	0.0018131528533113603	0.00909287378439732	0.75439745624298682	0.51496698600408841	0.0020202685909885814	1.3641789364886108	-0.00033689058618042967	0.012277281744120403	0.18711276731423193	-0.00031011902594707584	-0.001850215741149143	0.00081128718154480594	0.011427583452769506	0.0044879821138793241	0.012281197858302197	1.8598017668411978E-05	0	0	0	0	0	0	0	0	0	0	0	0.0031058956908929149	-0.10332729671778726	0.011766944484042431	0.68698708964757083	0.95740528179991047
47	653	1.55	0.7	2022_09_21_15_58_35	0.78879690891581355	-0.0043146288923798532	0.0012613818607454478	0.00050770637945198439	0.0018410653311250684	0.76515371408442656	-0.0015055753500523453	-0.0053394130439953329	0.0003249092929425177	0.00021458096654476561	0.787625782685105	-0.0064932331096191039	-0.00038151032142241982	0.0057670095369669432	0.0058090050417943873	0.75256856318327559	0.51389485664642687	0.0018822607614566737	1.2903742066063157	7.02469978806866E-05	0.01083829525395236	0.37080339156902153	0.0011120660043902348	-0.0015939103845325053	0.0010011769375085	0.0079919873660700032	0.0073209823078889983	0.010895197786638236	1.2203143788863572E-05	0	0	0	0	0	0	0	0	0	0	0	0.00237008451439934	0.087340158438191068	0.01037723675058045	0.39451297543173075	0.95407138983045314
48	652	1.55	0.7	2022_09_21_15_58_40	0.78716248910852971	-0.0039490906163429981	0.00220677124202467	-5.4725519258357627E-05	0.0025900534868883479	0.76506145987381879	-0.0010367427451170826	-0.0040625084806742429	0.00058680079084299835	0.000913752763554662	0.78354441793298379	-0.011417570489816184	0.0007613878887228865	0.0055008071999756783	0.0064353321990785351	0.75124450785893826	0.51844550286914892	0.0019829393548277657	1.0138394637954644	0.00045548138039580642	0.013234745535586031	0.248514500997402	0.0012784274187499385	-0.00087477885393977576	0.0017795534388223826	0.011633381810614449	0.0063105401543908472	0.013296347846560197	8.5486251317303469E-06	0	0	0	0	0	0	0	0	0	0	0	0.0033737561686927688	0.11139907076906319	0.010755027466526668	0.43176625586804651	0.954370308866891
49	651	1.55	0.7	2022_09_21_15_58_43	0.78248121120892766	-0.0044935659355105247	0.0022875952632391266	0.00030967007526273225	0.0029554905035025247	0.75903376663424116	-5.7035334959882E-05	-0.0022956891290793445	0.00021837697364724133	0.00056079271008911572	0.77888628633633394	-0.0044750377132758024	0.000997989550459974	0.0011896331541977917	0.0073204241736875616	0.74774890560351592	0.53074526444383907	0.0018898251960576509	1.0634328278034626	0.00085238384259000771	0.0080649221824415866	0.14548884769500586	0.00040003764950459909	-0.0009975476725996872	0.0016050974775836159	0.0077259038505973869	0.0023137371285785334	0.0080748374553212855	1.1049538324736532E-05	0	0	0	0	0	0	0	0	0	0	0	0.003787371838263158	0.036877272809059336	0.0094781281329314737	0.70484793722662575	0.95561260116169355
50	650	1.55	0.7	2022_09_21_15_58_47	0.78002972212966459	-0.0049938543611468171	0.0017848707098220733	-0.00072009216344903347	0.00229954689800552	0.756580175114218	0.00042171053558796189	-0.0064058942485104723	0.00014236738596959926	6.5492839586679574E-05	0.77909809801082808	-0.0064869744714293629	0.00042143057313695379	0.0022958715466997251	0.0052340236560340083	0.74543459661130773	0.53533608760395768	0.0021460154189789564	1.2628591795633892	-0.00020732073293557908	0.009625987621210327	0.32282777351896719	-0.00023799878375674593	-0.0017517252230040755	0.0012396938822091311	0.007688329077067374	0.0057921700325883731	0.0096289293851790254	1.733344935326106E-05	0	0	0	0	0	0	0	0	0	0	0	0.0029536691687029977	0.030916070072796797	0.0073271827842558	0.57871316167594467	0.95564896498571361
51	649	1.55	0.7	2022_09_21_15_58_50	0.78242038984370954	-0.0054812979086951838	0.00092202393109510434	-0.00054147100413451735	0.0015929396141537101	0.757929700604128	-0.00045013843371561658	-0.00577578611609857	0.00013045215233134887	-0.0009147089061235503	0.78223639561103986	-0.0088504937721046346	0.000195088945549154	0.0062911766826949786	0.00802903537657433	0.74661033785719755	0.53006893271300326	0.002610891096707561	1.4400795329601741	-0.00024151131520459561	0.013652862796969792	0.31415904012590412	-0.00029671971567338414	-0.0025221741600339191	0.00067482577405135078	0.011045401639585884	0.0080249464280526678	0.013656086743373853	2.0843968460352759E-05	0	0	0	0	0	0	0	0	0	0	0	0.0020427283480953171	0.040855813986178435	0.013036740297431008	0.45308232999061637	0.9542316989033669
52	648	1.55	0.7	2022_09_21_15_58_53	0.78316085930735913	-0.0045031711635784618	0.0018057881403325644	0.000351573823610026	0.0022252095979794582	0.76087597315488709	0.00015898434567447115	-0.0032462986341979263	0.00074417499394841609	-0.00027096091108278695	0.78375728574774806	-0.0084736426588859683	0.000792305356173188	0.00512758045967147	0.011063101173981463	0.750755041192285	0.52391557097763974	0.0021975636906826235	1.1532995571724802	0.00073762497789981894	0.013886094514983197	0.20526580933091174	-0.00027206086825044487	-0.0014749662302482791	0.0016290367688403518	0.01273228205112051	0.0055418963044937	0.013888759411663794	1.204615052691851E-05	0	0	0	0	0	0	0	0	0	0	0	0.0029959989555497528	0.16136824046962914	0.015569747370550419	0.56839255320662152	0.95862175984671349
53	647	1.55	0.7	2022_09_21_15_58_57	0.78163450900931863	-0.0055718024821889665	0.00118085126434934	0.00070374697180701658	0.0015723726927665323	0.757995880277286	0.0022345949110854882	-0.0038357886602415989	0.000144761522493956	0.000283676786102971	0.78042968784292421	-0.0092869983334109233	0.00016964753196154476	0.0043815093194211306	0.0078560289801962238	0.75077101789211975	0.52892174983539264	0.00273523764074868	1.412418431058565	0.000562051079792191	0.012442728838547466	0.22611449929880351	-0.0012624987581125239	-0.002599162140657172	0.00085198657145686989	0.011191927611785495	0.0054371184723320306	0.01250661441253613	2.1996719292726276E-05	0	0	0	0	0	0	0	0	0	0	0	0.0020201544271931551	0.045903425773388351	0.011508276778367688	0.5310205134100574	0.96051416517380128
54	646	1.55	0.7	2022_09_21_15_59_00	0.78161041386512464	-0.0054681830444410729	0.0006924710195965085	0.00025378000842002	0.002621015998799491	0.75682254411077787	0.000178403071154811	-0.0047025243186584022	0.00037820950401414282	0.0019020652289344594	0.78241140961130373	-0.00788797683298018	-0.00059704029968462257	0.0060896493267051611	0.0073145025923177232	0.75074273292457139	0.5284601170646066	0.0019741315805194065	1.394931053441109	-0.00024077606759646163	0.012222598881245533	0.31245974997078374	0.0011273205973335106	-0.0018532711110506976	0.00068013357963635581	0.0099126525739432324	0.0071506113277202514	0.012274476572994748	1.763323909054751E-05	0	0	0	0	0	0	0	0	0	0	0	0.0033880856202277887	0.071654803872911552	0.012176982167406553	0.43826186902518705	0.96050758742080966
55	645	1.55	0.7	2022_09_21_15_59_03	0.78193822001713909	-0.0055653344526639661	0.00057511234182042572	-0.0007661635463469418	0.0014902131537377044	0.758205469989239	0.00039987746132089569	-0.00236682760107659	4.867580064461606E-05	0.000554427660881502	0.78049554310432856	-0.0081736374035372688	-0.00028486859687789268	0.0068374925282285058	0.009276038377661569	0.74687998495986163	0.53114285118319549	0.00267465775759744	1.495391379692796	-0.00069581006173163287	0.01295566570460739	0.24557650377526374	0.00011553103894990769	-0.0026442996554219885	0.00040183759482074365	0.011424171759142336	0.0061104478941526683	0.012956180813438077	2.1327659980825071E-05	0	0	0	0	0	0	0	0	0	0	0	0.0019068103697915697	0.01632602041895477	0.014737382976052977	0.46779688009652792	0.95516495528699308
56	644	1.55	0.7	2022_09_21_15_59_07	0.78114507944560163	-0.0039811474701351261	0.0012664473303911376	-0.00061315568354342574	0.0025111362377190092	0.75796223231874449	0.000809669633393156	-0.0049959651872174141	-0.00021686186025746617	0.00070698651995559371	0.77910552671584221	-0.0091207211129735628	0.00074964439908444945	0.0064131252792205959	0.0057739422759586064	0.74907773091441188	0.53123687488614113	0.001168703365780137	1.2615353137233829	7.9148572907127577E-05	0.012335939334240308	0.33012969494033306	-5.3055490060270074E-05	-0.00095218508198609123	0.000677651183743496	0.0097433340522117724	0.0075658998675020624	0.012336053426565677	8.5308684385228963E-06	0	0	0	0	0	0	0	0	0	0	0	0.0032266515021180638	-0.043073158253275463	0.011047118642197413	0.3664992642677859	0.95894828070356819
57	643	1.55	0.7	2022_09_21_15_59_10	0.781725477891413	-0.0043381856892615494	0.00062890570431617106	-0.00081207115589532382	0.0022195885294841681	0.75655120738827719	-0.00043232108349413505	-0.0055652776588712748	-0.00088113413721238262	0.0019543759979139411	0.779082509514452	-0.0081046439084493643	-0.0002150595796866033	0.0038383895408857466	0.0070279409516635413	0.7450324931680028	0.53452414433424023	0.0013867474053371547	-1.5120776445477053	-0.00068216519593056614	0.011733659963263497	0.28120541621645062	0.0015497648107420797	-0.0013771957032336427	-0.00016248187961776883	0.009926348363386241	0.0062567071453115044	0.011835562813069227	1.0849334272315015E-05	0	0	0	0	0	0	0	0	0	0	0	0.0030548950867632279	-0.18895047675411061	0.010243775688516057	0.53545252583063108	0.95306154684585176
58	642	1.55	0.7	2022_09_21_15_59_13	0.780813627117214	-0.0042053386401222394	0.00074340581614759725	0.00035606323997789861	0.0020633941541382522	0.75834080346417854	0.00023297609749137107	-0.0070447415971704869	0.00029936118091692922	-0.00029491765091104578	0.77890137991379016	-0.0092133978278007983	0.00027574705629964129	0.0073660188806914644	0.00562127207971683	0.7457719340940262	0.53352615546793281	0.0015445568887312384	1.3466535278505494	0.00039678682569342671	0.013655992090504877	0.38882353325373742	-0.0003300250740767345	-0.0013919415154999982	0.00066944364957380244	0.00973080027940857	0.0095811088031706355	0.013659979375000941	1.0572396534195785E-05	0	0	0	0	0	0	0	0	0	0	0	0.0026702876876740687	0.072038325825999922	0.011866982540109922	0.32592754862731205	0.9551215657537091
59	641	1.55	0.7	2022_09_21_15_59_16	0.780136379676679	-0.0059180195855263636	0.00131395338652456	-0.00037473874528416907	0.0021564909841418054	0.75634166824518245	0.00025361141425263897	-0.0042125671046029144	0.0006795902875929617	-0.00039296560222111765	0.77831225147783112	-0.0066962614092410579	0.00059999707273691665	0.0038678512332367783	0.005148168371416054	0.74975118452607492	0.53304071404271891	0.0027623288662643351	1.3293482112191468	0.0001351698269442605	0.00942802203602721	0.30275847427031005	-0.00041662453289856619	-0.0024464670166309006	0.0012826768501591928	0.0077517948312541083	0.005366309384107178	0.00943722287080408	2.2957222279874574E-05	0	0	0	0	0	0	0	0	0	0	0	0.0028982609064751269	0.15264276621306874	0.0082540025722326587	0.46322986110312697	0.96105143159302864
60	640	1.55	0.7	2022_09_21_15_59_20	0.78096188858760207	-0.0043072121456007393	0.001343222066568208	-0.0011240034610126423	0.0030083692911118147	0.75857947189616992	0.0012011723610646067	-0.00558573075467328	0.00038361920204948562	0.0011081591637200792	0.7803148379519933	-0.0082688334862275389	0.0011957547329963542	0.0063373443371971911	0.0070212907166642569	0.74571499595913782	0.53241153421061249	0.0013945900208860386	1.1079758685599863	3.2001246945767689E-05	0.012766633846237219	0.33454859367211909	-5.23506665295252E-05	-0.0008385985246382381	0.0011142862472585274	0.010013917539070123	0.0079188632570965315	0.0127667411799635	8.2958994867702974E-06	0	0	0	0	0	0	0	0	0	0	0	0.0038833261298205106	0.063416408933660073	0.012111159246871346	0.41827615978007648	0.95486733329303741
61	639	1.55	0.7	2022_09_21_15_59_25	0.77935999913011622	-0.0047441738870222195	0.0011833333976935911	0.00028105784153654171	0.002619163254463275	0.75577884170887566	0.00065405575664437277	-0.0056688085657677773	0.00024513252511162607	0.0014152433883486122	0.77945931708404959	-0.0077901673867274684	-1.2756047706208912E-05	0.0028992481492092605	0.0068013751115002831	0.74528636956728589	0.5361454681210498	0.0016605288376083589	1.2788953419348232	0.00016428927671140311	0.011137024125580807	0.26873389485026467	0.00049070502485994041	-0.0013855004925918918	0.0009152837841656503	0.0095667909331784845	0.0057017381222415732	0.011147829286241862	1.31401730703904E-05	0	0	0	0	0	0	0	0	0	0	0	0.0033753457434720262	0.046660039451623427	0.00948667353787324	0.583923618694549	0.95627998665461189
62	638	1.55	0.7	2022_09_21_15_59_28	0.77823051663596765	-0.0043665801883810808	0.0015602357416403948	-0.0001890690343598996	0.0024731897252442616	0.75563347199068009	0.00099113913011866133	-0.0061929090341109327	0.00047303488950468491	0.00080093214190161521	0.77690207325231164	-0.0067826733752200672	-0.00018801055292664263	0.0045451956473041306	0.0080458196121582417	0.74426563932756651	0.53928480422271152	0.0017995510749128168	1.1637100614507929	-0.0002614004243817375	0.01208835638577793	0.31658385017733154	-0.00012986643224055386	-0.0012353384187704757	0.0013085576266750865	0.0097451158190946935	0.0071526972382457542	0.01208905394974317	1.1253565523899188E-05	0	0	0	0	0	0	0	0	0	0	0	0.0032355720832190947	0.09449134375088826	0.011874230204966701	0.52828751208691438	0.95635627672990764
63	637	1.55	0.7	2022_09_21_15_59_31	0.77703540082758915	-0.0035671984585784748	0.0012971533186857912	0.00054933062188645368	0.0026486914581983442	0.75503234124130381	0.0021202373879186526	-0.0044624299310801569	-0.00023632617962945213	-0.00046489224303046073	0.77717851141528338	-0.0099186920912662426	-0.00018107799016286037	0.0039931689439104238	0.0060680757693820234	0.74118596269522274	0.54234918409471344	0.00091016602735800184	1.1455883436123791	0.00023718387672780252	0.011944992166047065	0.24604421273479	-0.0016806772057564713	-0.00060040975245321724	0.0006840397112125242	0.010527695768742462	0.0056436211467220058	0.01206264953137888	6.0291173742035049E-06	0	0	0	0	0	0	0	0	0	0	0	0.0034222552916524447	-0.044494053129135618	0.0093484617824216923	0.49438730566478833	0.95386382899133737
64	636	1.55	0.7	2022_09_21_15_59_35	0.77620199877964535	-0.0041495972248405443	0.00068139556122030992	0.00022978675210766453	0.00228336231448604	0.75462865305194171	-0.00038897429763350876	-0.0028328610214237481	-0.00027256082906380641	0.0015416898013131833	0.77691264118214165	-0.0089681817072525937	0.0006058627995581677	0.002887056950251668	0.0077447630638693239	0.74346432964452891	0.54179089974214145	0.0012471652803792413	1.4647138084100908	0.00054547717124078994	0.011635717199133514	0.16705416375982157	0.0012625323676850717	-0.0012192004668558996	0.00026262417672748251	0.010992297975797389	0.0038156650730235891	0.011704012248697621	9.4375670573878957E-06	0	0	0	0	0	0	0	0	0	0	0	0.0029625952081494137	-0.059403019760823461	0.010648486809828165	0.60698871914935359	0.95782326097254711
65	635	1.55	0.7	2022_09_21_15_59_38	0.776970491873319	-0.0034432592464011761	0.0013987748712247622	0.00044294739107392955	0.0026405333451477602	0.75536535059536891	0.00158893513243172	-0.0059746891024075651	-3.5348684337597807E-05	0.00066400574661060359	0.77878977501141888	-0.0083504982594442591	0.00077237520863438988	0.0060484140825815564	0.010154862827619609	0.745901789883701	0.53792953503100893	0.0010228336744189852	1.0540087815770498	0.00078738997785199674	0.014532710861916893	0.29151848919361811	-0.00060578293885295	-0.00052343578756483371	0.00087875121725197324	0.012131826489830296	0.00800115435526207	0.01454533113975349	4.6537348638490734E-06	0	0	0	0	0	0	0	0	0	0	0	0.0033988033878769482	-0.0066930745283625423	0.015212505671281051	0.51680273950298428	0.96001302196855687
66	634	1.55	0.7	2022_09_21_15_59_43	0.77713457605844038	-0.0045443661677598167	0.0017184760890445888	0.00096985978635475128	0.0023892404570239052	0.75466770924638327	0.00037478860862613628	-0.0034140746824565839	-0.00032449897263160204	0.00043768866676987248	0.77695176363141494	-0.0072278762918117079	-0.00017404251439945466	0.0060022781181872332	0.007223299588766172	0.74147635659829891	0.54248092380463642	0.0016694360665708882	1.2883486058448952	0.0005174243727987315	0.011408641301677428	0.29207333181189826	5.0324491778998574E-05	-0.0014100801217247013	0.0008936950434485641	0.0095168945596719318	0.0062917258594464235	0.011408752293954534	1.4462012336505164E-05	0	0	0	0	0	0	0	0	0	0	0	0.0031026491954737607	-0.06749540634376637	0.012084993750809289	0.43872996259797503	0.95411577279060611
67	633	1.55	0.7	2022_09_21_15_59_47	0.77902405087628324	-0.0046869074391943091	0.0012160411637563223	-0.00023103347155569313	0.0019284390275302796	0.75564358566964451	0.0013100076791362229	-0.0034089074639419991	0.00015791159766290297	0.0012841064475781587	0.7805936789712743	-0.0059921793329714952	0.000171664503938753	0.0051694906609206772	0.0048423746563442966	0.74792403289996523	0.53398010733993617	0.0020028792455180351	1.3424070480910988	-4.7318535228140721E-05	0.00909225378785501	0.33874095566793522	-9.3220633193025768E-06	-0.0017975400573418039	0.00088338837120403477	0.0070842623478388437	0.0056993250415954232	0.0090922585666944333	1.4826192532490595E-05	0	0	0	0	0	0	0	0	0	0	0	0.0024837404893337913	0.040851710115900719	0.0090924478551695064	0.37636847454384631	0.96007823129294245
68	632	1.55	0.7	2022_09_21_15_59_52	0.777755641963704	-0.0052744779755775611	0.0011875442693877918	0.00080571210392339451	0.0016215429499100496	0.75494381394908761	0.0024037575458486795	-0.0038422319654621575	-0.00042714815103656056	0.0011549867066203972	0.77960504720958412	-0.00947592674649832	5.8502845979705772E-05	0.0041502308810420592	0.006542758532686441	0.7421855269138341	0.539716379938981	0.0024349711189376169	1.4693176884272576	0.00056294551967864	0.011792640264557078	0.23429708932868873	-0.00080778136839544385	-0.0023849927838165089	0.00049080930227888891	0.010521441807224603	0.0053259390445666126	0.011820273903272277	2.0121450452561403E-05	0	0	0	0	0	0	0	0	0	0	0	0.0021560233065288361	-0.12878479125417466	0.0099620477225532966	0.50275998052387372	0.95426569332231237
69	631	1.55	0.7	2022_09_21_15_59_55	0.7762646892518914	-0.0051046443808149492	0.0016913487133007263	0.00042447895851461284	0.0017579480457357364	0.7537923789882125	0.0014448322021268782	-0.0054232673171737958	0.0002772919725234417	-0.00049741257405083868	0.77794264888849118	-0.008519887885931228	-0.00026254598706913318	0.0049885943864383673	0.0093809229026992555	0.74576814360395161	0.540070635656401	0.0025293048867626958	1.3083471157381774	9.5608520428128472E-05	0.013643935978091574	0.26677876662653349	-0.0012698095855929572	-0.0021887968352573769	0.0012674981752132607	0.011747472029912416	0.0069393003884172019	0.013702897699316208	1.8968974018192817E-05	0	0	0	0	0	0	0	0	0	0	0	0.0022926241398486427	0.078223576348820725	0.013687169675473492	0.541024262133545	0.96071372810048827
70	630	1.55	0.7	2022_09_21_15_59_59	0.77809994950745	-0.0049551272465084848	0.0016089131209120668	-0.00047639788653090461	0.001650067569612767	0.75543267538624093	0.001883330298552323	-0.0039308970672494153	1.0931747139325028E-05	0.00046359287822433687	0.779184775561377	-0.00916883416974914	-0.00036832888982437414	0.004060446666581812	0.0063794509709705783	0.74218966228291516	0.53944046499846043	0.0023948101332755558	1.3453424916640415	-0.00056080562608381613	0.011522413512393236	0.24025389909454137	-0.00091876096678972707	-0.0021554534733455319	0.0010436167393645852	0.010217619068078093	0.0053259997869159912	0.011558985027444175	1.7922283037499168E-05	0	0	0	0	0	0	0	0	0	0	0	0.0021206835726391127	0.0033124665346025493	0.0097186119011289	0.50198914898529257	0.95384874751981852
71	629	1.55	0.7	2022_09_21_16_00_04	0.77926962102400166	-0.0043931416192750363	0.0012594597605159242	-0.00052828392497545457	0.001566884168727564	0.7568083471332725	0.00093839252737015289	-0.0054780752414537882	0.00041929823305440528	0.0015272813723776054	0.78235089187651807	-0.0085972722840594578	-0.00043545835825191756	0.0052229054902901088	0.00783857575368246	0.741808303328285	0.53599248753699136	0.0021322054860621639	1.3063387154180535	-0.00064445376111251786	0.012924820439797854	0.29219639586473345	0.00038505808304475258	-0.0018408501689593489	0.0010759046845496703	0.01077991071453111	0.0071305335275667677	0.01293055502011938	1.3159480596282742E-05	0	0	0	0	0	0	0	0	0	0	0	0.002081457169637342	0.13073678798176808	0.012087262225774026	0.49152104675716962	0.95192765548015268
72	628	1.55	0.7	2022_09_21_16_00_07	0.77702456898051375	-0.00403139132347997	0.00095779592796400664	0.00020440325846144826	0.0028893832182173063	0.75502857128225886	0.000678526521907495	-0.0030710375163375118	-0.00016891361647187615	0.00089581094064448714	0.77853244675486433	-0.007623116480393567	-0.00027900437712778361	0.0074777572040660425	0.010179003204727281	0.74761159456914872	0.537153134687942	0.000901737315204873	1.2733335471913951	-5.9806327689636713E-05	0.013608799846608155	0.27071146713932176	0.00015369424561896604	-0.00074681002659896271	0.00050537606770023169	0.011662418008669444	0.007013375753237865	0.013609667710351289	7.05224213071549E-06	0.00091014538431182142	-0.26105363665964959	2.2324178212217314E-05	0.013627743722115683	-0.27128856861137418	-0.00016105286196853796	0.0007888868889405191	-0.00045389657086373993	0.011670538555214658	-0.0070366134458922473	0.013628695351353764	0.0037248710986832151	-0.029196816747817437	0.016254926667781607	0.46860380368623611	0.96214666101233326
73	627	1.55	0.7	2022_09_21_16_00_10	0.77710474920306993	-0.004564897609273544	0.0012080512921496165	0.00040342385515372212	0.0023125203729078307	0.75571010206669331	0.00083173687901752947	-0.0023497913613331704	0.00048259390482257962	-1.810829602353621E-05	0.77846235285714349	-0.0066384983511824092	-0.00024056943318303035	0.0060705994109674513	0.00794172340163833	0.74468136350975467	0.5386888195495223	0.0018286731589536413	1.25273855286969	9.8073623817652273E-05	0.011094355206737992	0.26505270871619874	-0.00054248365866329	-0.0014710020208153793	0.0010863694477637707	0.0095716968213140161	0.0056095755110455118	0.011107610272835067	1.2688769324852529E-05	0	0	0	0	0	0	0	0	0	0	0	0.0030399240046434274	0.10286736025608176	0.012863332339061255	0.45907351285080161	0.95827668570219671
74	626	1.55	0.7	2022_09_21_16_00_16	0.77885849210656832	-0.0043003150847328525	0.00080009248870561653	0.00048568076703190278	0.0017868208129582536	0.75628301422243926	0.00062398130679169894	-0.003780197791130372	5.4361272118631539E-05	0.00065486685211326053	0.78050305207065263	-0.0075259872085634586	0.00028845301955266416	0.0046740488446367686	0.006092739319386393	0.74703494606254739	0.5343017874439927	0.0017274622482423751	1.4093172799002112	0.00049916890364769208	0.010538264596335	0.2812863385115042	2.6038391935798795E-05	-0.001638153743872159	0.00054825006205219034	0.0089141677268525024	0.0056207325536720724	0.010538296764668487	1.2134663140826547E-05	0	0	0	0	0	0	0	0	0	0	0	0.0022952148160649	0.015207039509764228	0.0098593979132460732	0.45820443214236778	0.95914078569272809
75	625	1.55	0.7	2022_09_21_16_00_19	0.78238933121508281	-0.0055720052019680513	0.0014545997620133942	0.00034958426463030167	0.0024382835909535581	0.7597849963512654	0.00044946388416733591	-0.0051861523844226208	-8.4842533906246E-05	0.00061787314329240139	0.78206146499550122	-0.0086222583882097168	-0.0007535809419178058	0.002594713598589567	0.0076198122091704172	0.74941961156621284	0.52712104117564285	0.002213608434783017	1.3683120803620363	-0.00027330540143389378	0.011789631301934002	0.22604752539390996	0.0001031409178086708	-0.0020345602984105666	0.00087213914868788283	0.010605172458651781	0.0051503129378510371	0.011790082454523735	2.010253659483E-05	0	0	0	0	0	0	0	0	0	0	0	0.0031183442025666188	-0.017390987188397773	0.01028832638603997	0.621294997972216	0.95786021315287284
76	624	1.55	0.7	2022_09_21_16_00_22	0.784232004139213	-0.0044395265465951884	0.00077055815800077714	0.0001901246326140838	0.001209153644562146	0.76087538211064332	-0.00038998623865421205	-0.0048110893591363432	-5.7123789083289969E-05	0.00053329269131030771	0.78843860601317572	-0.0071439917816930988	-0.00032600814012057652	0.0054230988694382387	0.0098446401452454875	0.74833536848620441	0.52188317818480634	0.0021401814436883397	1.4646476068208612	-9.8087023689464491E-05	0.012969455536332259	0.27501694973409291	0.00059255597832347869	-0.0020921331073755281	0.00045094974546075809	0.011056549072694311	0.0067793435900536892	0.012982984999465508	1.3540714030755531E-05	0	0	0	0	0	0	0	0	0	0	0	0.0015435511808270614	-0.023603844030198183	0.01433188874347459	0.53364341071536892	0.95422702023948969
77	623	1.55	0.7	2022_09_21_16_00_26	0.78218263547676448	-0.0054577566241946658	0.0015391118611617462	0.00062774842903211032	0.0018675685931020959	0.75913270201766658	-0.00083536182386411795	-0.0040786008848589838	5.8834879667673786E-05	0.00081749600682221187	0.78499592157075682	-0.00976535547579774	-0.00039090107216145067	0.0038955094569630569	0.00637992667134119	0.75191930584828559	0.52414836373701634	0.0025425595918021457	1.3657263854376347	0.00014787981120249462	0.011757522328759351	0.23276050682613889	0.0010769092970574828	-0.0023316925526321781	0.0010138141436499748	0.010506378627600305	0.0052778157835205123	0.011806738116235303	2.1201475497142334E-05	0	0	0	0	0	0	0	0	0	0	0	0.0023888220343665813	0.015746523996682478	0.009556833882953494	0.51131378314693432	0.9613091262118949
78	622	1.55	0.7	2022_09_21_16_00_29	0.78275502186119028	-0.0052888373701310857	0.0014326380877570572	-0.00090167346638750433	0.0012474136366749532	0.7604239294295867	0.0016490866253198026	-0.005373297550632955	0.00018206185734420571	0.00099242010447052028	0.78634259762244552	-0.0060349621500242505	-0.00040528234067035995	0.0061723030970581415	0.0060328800856232455	0.75147611403205927	0.52238328065730266	0.0028148786932249881	1.3828331429485417	-0.00086420707231221207	0.010940023618205666	0.38578527668770485	-0.00042136745814904146	-0.002618309858178926	0.0010334386987795011	0.00784198907998172	0.0076280616172357488	0.010948135334461515	2.0274727205638351E-05	0	0	0	0	0	0	0	0	0	0	0	0.001610503527572516	0.0724640877335439	0.011026350041870458	0.38698769886474133	0.96003997808310726
79	621	1.55	0.7	2022_09_21_16_00_33	0.78333136681836046	-0.0046143810524981186	0.00121269308873462	0.00082313931281587647	0.0025067927986781821	0.76088355695755028	0.00063686961269433123	-0.0059350247986798077	-2.741947524313649E-05	0.00048410749567123328	0.78572948129597808	-0.0086915279122570452	0.00015772828136828589	0.0058174474126570994	0.010337541379319094	0.751122382444424	0.522286281538908	0.0015605615653550282	1.3189774371589471	0.00062588544488012272	0.014615952271992978	0.28020964483123167	-0.00010217000773930394	-0.0013667908723028815	0.00075315012491060807	0.012380183898565642	0.007768983682237514	0.014616309367540705	1.3015688651771384E-05	0	0	0	0	0	0	0	0	0	0	0	0.0032003604840261596	-0.0054688169350953922	0.015143038918044876	0.5291086347796744	0.95888204438338909
80	620	1.55	0.7	2022_09_21_16_00_36	0.78481441169332744	-0.0052862201290878735	0.0015867875567446123	-0.00044111280171334481	0.0025679029599272956	0.76192231465301008	0.00013861833520059536	-0.004845386423484508	-0.00037205712494676807	-0.00013298931870998052	0.78798466168807313	-0.0051595913520278121	3.8985576229915441E-05	0.0054869748828670515	0.00858095615923518	0.7526336621736065	0.51826364815045656	0.0019195061418603512	1.3631417967967141	-0.00027374317514858271	0.01122950022244512	0.32643652020337305	-0.00018000666298462225	-0.0017563321243907724	0.00077446839669066355	0.0089200613115948384	0.00682159669309788	0.011230942865343669	1.8147872156397108E-05	0	0	0	0	0	0	0	0	0	0	0	0.0033061525796530284	-0.071943134457131741	0.012977933023547472	0.5009415682916768	0.95899572046557191
81	619	1.55	0.7	2022_09_21_16_00_39	0.79083482155137852	-0.0044670080779972117	0.0009968252620998954	0.00047367723053854787	0.0020154968617730538	0.76817680993337867	0.0015464576672346547	-0.0061812663227782212	-0.00030441276032310282	0.00076404112270750076	0.79237468433245173	-0.0064081816156136076	-0.00033875662546628533	0.0057587772843436628	0.0073697563895769678	0.7602539435126866	0.50253620631587514	0.0016342697389146964	1.4353723128884031	7.4138168639414974E-05	0.011814369606439541	0.36082816483426816	-0.0005047438530819228	-0.0015746913801182592	0.00043724665454816455	0.0088691954155471157	0.0078049152383866689	0.011825146745592055	1.2630930435250914E-05	0	0	0	0	0	0	0	0	0	0	0	0.0025774736177783877	-0.074951540879337655	0.011826622168074478	0.45374800564342715	0.96133089084430867
82	618	1.55	0.7	2022_09_21_16_00_42	0.796555040934886	-0.0045115562881433346	0.001794170161164469	-0.00067683543026903653	0.0022063526965193938	0.77417691544972156	0.0011700373643358411	-0.0043777867049994215	-3.5468875611923584E-05	-7.2040558637864559E-05	0.79980614464707733	-0.008243756193475232	-0.000554717484028805	0.00504431474999676	0.00857277026397396	0.76440823582475093	0.48764227979698793	0.0018363869029250121	1.248189353892555	-0.000795670744231062	0.012369304898350543	0.25870582901348033	-0.00078597043922315187	-0.0014672201093460346	0.0011043468694052281	0.010750192165006049	0.0061182572750580928	0.012394250812360196	1.3278429753770811E-05	0	0	0	0	0	0	0	0	0	0	0	0.0027702263621544043	-0.008037205638072387	0.012487188814356542	0.5194707610290753	0.9596427070847412
83	617	1.55	0.7	2022_09_21_16_00_48	0.79897748311736483	-0.004828508016855939	0.0010018397322087466	0.00043901836133673652	0.0010075349241871095	0.77687739214948626	0.00057794630362282661	-0.0026822689407842376	-0.00010044925280660315	0.0014110140354031797	0.8027966913087522	-0.010382729778039741	0.00018688971706760802	0.0040062945035674712	0.0080623980453010877	0.76835022129359931	0.47994926039712771	0.0024902972756775683	1.4568450150256944	0.00039692432741641527	0.012508922040685547	0.17638454279510329	0.00053574847853942516	-0.002425904184201143	0.00056264501270561723	0.011738617607945598	0.0043218037061368546	0.012520389652570961	1.5878921737522167E-05	0	0	0	0	0	0	0	0	0	0	0	0.0012672820709962098	-0.049684834486678021	0.011268058428776659	0.55481147360507854	0.96166692745298987
84	616	1.55	0.7	2022_09_21_16_00_51	0.798438042571585	-0.0049471732372269733	0.000849082390838551	-0.00015858887494739384	0.0013805549849485556	0.77598214395297116	0.00070617391250778878	-0.0043476102474007787	0.00028946504801287003	0.0010654324893142918	0.80050150449052049	-0.0098700022107205826	0.00031293693685808974	0.0038458733847241103	0.0093313064496196672	0.7670036534309369	0.48315840456797959	0.0023752128146024955	1.4179739027641327	8.9895212260148862E-05	0.013346567803524313	0.20432304080196648	0.00022786594540297059	-0.0022651290894353852	0.00071472101049677628	0.012247606960423279	0.0053034890286549185	0.013348512839382003	1.5987881239635644E-05	0	0	0	0	0	0	0	0	0	0	0	0.0017666681863309391	0.10333947272461415	0.012640643667171249	0.58993107026431	0.96063014602935859
85	615	1.55	0.7	2022_09_21_16_00_57	0.79903122705763252	-0.0043900636879774168	0.0013918826439224244	0.00057103258814013909	0.0018651732686262102	0.7766721956263879	0.00043982420576716205	-0.0038097924860056513	0.00014169571991038055	0.0002237425393903161	0.80081137719958628	-0.009059725050340469	-0.00019241042089514207	0.006161735752578776	0.0082987553849046148	0.766538605936365	0.48245873053917043	0.0018679003874907435	1.3019832901090351	0.00023489132430374782	0.012820755668214241	0.26399012488469581	-0.0001257906185189139	-0.0016043896736296509	0.00095654881356813809	0.01107490671465557	0.0064589640938562693	0.012821372749583211	1.2777354759476988E-05	0	0	0	0	0	0	0	0	0	0	0	0.0023410196211765171	0.037911777936950955	0.012935872455031711	0.46605976173266406	0.95933497963412651
86	614	1.55	0.7	2022_09_21_16_01_00	0.79792594271623118	-0.0045476173170513395	0.0014285614207447223	0.00044764526065396807	0.0026415046819979731	0.77639411249306278	0.000140959317075354	-0.0035669079354805665	-0.00037083412083386061	0.0012958114528879507	0.801619591207034	-0.00899689748127427	0.00061392225604137217	0.0044865464835585761	0.010453735425471447	0.76387552627713162	0.48455304570113156	0.0013798138033589073	1.321223664821902	0.000674967064751625	0.013477292228760988	0.19901906483117265	0.00073395273934470553	-0.001211465473723902	0.0006604828066760673	0.012423680774397764	0.0052239412166754581	0.013497262405503308	1.1301265900578663E-05	0	0	0	0	0	0	0	0	0	0	0	0.0033429266576360363	-0.069737964271661443	0.014256758810546765	0.582694760593629	0.9573263449447601
87	613	1.55	0.7	2022_09_21_16_01_06	0.80068402943180506	-0.00477368664573194	0.0010187516336438295	0.00025837221901073249	0.0024145004697972657	0.77942460088296772	0.0015396762444061499	-0.0042722455444003053	-0.00060629563894662615	0.0010421830654800868	0.80345354306854744	-0.0075616591280152313	-0.00061076618633920383	0.0061056848114258884	0.006943651513224419	0.76506793295936859	0.47898434846398991	0.0015167246985518395	1.4858418544518524	-0.00023467023765206667	0.011422718725024678	0.31396685436099692	-0.00030775035521810664	-0.0014948841173621889	0.00025646693130974455	0.00924375662171388	0.0067105489037447737	0.011426863670848894	1.274165267073364E-05	0	0	0	0	0	0	0	0	0	0	0	0.0031091655019094802	-0.12300968291304516	0.011547975347511891	0.42476269431631158	0.9555179132301278
88	612	1.55	0.7	2022_09_21_16_01_11	0.80154425194737333	-0.0036371075530810685	0.0010414794294242435	-0.00029768002148059018	0.0031420306693783636	0.78128613220606946	0.0010032795792032925	-0.0064477237316821054	-0.00077667115126724693	0.0016309351595409649	0.80341915102954875	-0.0084823885884666	-0.00020942409717098734	0.0047336395441050453	0.0098504469523951164	0.7706348774729681	0.4736230505273108	0.00035389329167088653	1.3284386393379981	-0.00033154184578259747	0.013685185891776959	0.27674912076530056	0.00038677203748216935	-0.00031312747684343828	0.00016489889367523724	0.011641862051310962	0.0071938418714020142	0.013690650295054256	2.98096439872624E-06	0	0	0	0	0	0	0	0	0	0	0	0.004037954557712815	-0.12116499556744362	0.013634679576606657	0.5614144198049702	0.961437719253416
89	611	1.55	0.7	2022_09_21_16_01_16	0.79990438797533614	-0.0042138376720974218	0.00060767764312491155	0.00099168877306813328	0.0026979465868775267	0.778700810176666	2.76145510416193E-06	-0.0047377411179090924	-0.00013981066073159772	0.0017807258782159129	0.802411045997705	-0.0078876333217745859	-0.00014845638401448752	0.0038194905986410109	0.0068492739801298812	0.77004177250843353	0.47735006071516206	0.0010044279283946088	1.4259527730927311	0.00052711052416206283	0.010875062559009587	0.26623950309443345	0.0011239990108888869	-0.00096257673217302309	0.0002869172319993862	0.0093694232014871655	0.0055209505099942848	0.010932994074765216	8.8659358991703985E-06	0	0	0	0	0	0	0	0	0	0	0	0.0033773620603107829	-0.025887412315910623	0.0098039983653501386	0.53104977874691528	0.96266726884385667
90	610	1.55	0.7	2022_09_21_16_01_20	0.799407265592438	-0.0047436616225626661	0.00125789747773782	-0.00056777560426835374	0.00368210942553723	0.77855833049361589	0.00094473268084276649	-0.004730449723310816	-0.00018655614459236005	0.00031285464071568493	0.80205119413432679	-0.008440933050162483	-0.00010383609764160993	0.0032976104297882305	0.00788404965032642	0.76608022844593582	0.48054255115540789	0.00095037586030745477	1.1783019473358711	-0.00043834711116463117	0.011632926557603765	0.23131888569819004	-0.00040214996304128992	-0.00067229228603088876	0.00067174203232974524	0.010410054099962568	0.0051918930969787414	0.011639875638827809	8.119051689845717E-06	0	0	0	0	0	0	0	0	0	0	0	0.004611957560551402	-0.025311138078417169	0.01069030050879107	0.58732266938445554	0.95831031492839425
91	609	1.55	0.7	2022_09_21_16_01_23	0.8026426788667862	-0.0045506211619167408	0.0011108930413649522	0.00051562606622071233	0.0028518378398964162	0.78114017092005894	0.00041348814649110939	-0.0061717615560154563	0.00020918508869611439	0.000591337199908034	0.80539631915195531	-0.0082254869098884343	0.00054436953638048154	0.0051571488111644553	0.0081690336662587314	0.77294238364654078	0.47031890128642789	0.001350874758093924	1.2441306195041881	0.00065842286620487278	0.012687418592944604	0.30593671885228041	0.00011049669450847424	-0.0010726800113840527	0.00082110913113448325	0.01038558272254779	0.0072876787844768018	0.012687899750238166	9.862397068308285E-06	0	0	0	0	0	0	0	0	0	0	0	0.003562605862559326	0.0366099236362743	0.012036126503314787	0.50383809135104851	0.96299686522752825
92	608	1.55	0.7	2022_09_21_16_01_26	0.80525772307163812	-0.0053903318905754831	0.0016703773913885405	0.00029697655204165773	0.0027263810990683429	0.78330882792610512	0.0004922860829073394	-0.0063433691484283891	6.3228589348274242E-05	0.00107092460722991	0.80735415584228132	-0.0085428556974338037	-0.00024239875809878964	0.00503753221125112	0.0095064782034982118	0.77417149841412625	0.46528549530090124	0.0019925650721483463	1.286464497433448	2.0651534951154367E-05	0.013545901970622243	0.2846078525766863	0.00035873801909201019	-0.0016789778825977528	0.0010730092434332102	0.011410037611123167	0.00730085624502101	0.013550651392610231	1.7413883832996408E-05	0	0	0	0	0	0	0	0	0	0	0	0.0033866352374754983	0.011593620823063873	0.013360580739073244	0.5417558812497838	0.96139593105802934
93	607	1.55	0.7	2022_09_21_16_01_29	0.80210998272310541	-0.00544911161462136	0.0015076891580554682	-0.00021396241019170636	0.0026110203029101895	0.7800613029459561	0.00059689551234545638	-0.0058516713679462352	-3.1194055145983E-05	0.0014294327914979158	0.80697050713489238	-0.0065400928626646315	-0.00028077492716435041	0.0044619017649962147	0.0075515151565683043	0.77196560970110928	0.47101596586036037	0.0020158365492599088	1.3345689921665607	-0.00032798433475622884	0.011120247719419834	0.31984439131915887	0.0005200258122589319	-0.0017950095518106672	0.00091735364077359226	0.0089215698728186132	0.0066381850189398389	0.011132400288647438	1.8029851808582558E-05	0	0	0	0	0	0	0	0	0	0	0	0.00325542218818099	-0.0059732532723160963	0.010935158689583198	0.51856159741098062	0.962418653711729
94	606	1.55	0.7	2022_09_21_16_01_33	0.80230835228223885	-0.0044759322121224005	0.0011765173005201925	-0.0002010183128361939	0.0023554828057924105	0.78197640128407242	0.00087953853992063491	-0.0054386006140986938	-8.3833044292695632E-05	0.00028604119165692542	0.80296857254918	-0.0069041012569473195	0.00035159219282507179	0.0044411479361440333	0.0096782773249977048	0.77378992110352685	0.47096175164180287	0.001502092935650057	1.3345039830170118	8.5019503414620788E-05	0.012282147101074677	0.27153445754200717	-0.0003823962942921382	-0.0013374556516644854	0.00068373647493792	0.0105150753572971	0.0063469935908901263	0.012288098483423928	1.1469396685173872E-05	0	0	0	0	0	0	0	0	0	0	0	0.0029377410332326222	-0.017787791555361952	0.013272462785269928	0.57029204019991575	0.96445452537345677
95	605	1.55	0.7	2022_09_21_16_01_36	0.80218134402396224	-0.00605253654567217	0.00087164567567265324	-0.000692390028105073	0.0032907928282511455	0.78016677331516227	0.00056089972197227353	-0.0044200718218205762	0.00027325405196650766	0.00059466564685626069	0.8043698815187	-0.0071519535599294595	0.00039920519463433114	0.0059543007874235786	0.010538454640327592	0.77067297379871869	0.4733293884434896	0.0018850959381417783	1.3756314740922233	-0.0002039018100018072	0.013069296166593395	0.26846936382975306	2.1489326982856451E-05	-0.0017433059200186686	0.00071726645343728028	0.011230166124055287	0.0066850483256483528	0.013069313833606834	1.9694653897952348E-05	0	0	0	0	0	0	0	0	0	0	0	0.0041164236949101339	0.041422937539208504	0.015089161749143642	0.52825223443066294	0.9607216367471364
96	604	1.55	0.7	2022_09_21_16_01_39	0.80007955374933815	-0.0051984636408951481	0.0010798210003831459	0.000903860936377374	0.0024732362677161676	0.778468531695833	0.00097258800957548551	-0.00626923659404014	0.00030029225761223375	0.00130767560000324	0.803044685289944	-0.0093549037202073724	0.0002311655817639056	0.0027800083515763466	0.0079249315276996683	0.76865036446009172	0.47788399431603867	0.0019296746023585636	1.3399386272926861	0.00071057973053166427	0.012447440385677411	0.24428259975663078	0.00020391376545997428	-0.0017276176634663744	0.00085964020372866778	0.010991179537187258	0.0058423235562838445	0.012449110529621669	1.6240858751375722E-05	0	0	0	0	0	0	0	0	0	0	0	0.0031139401212043581	0.060412654383483276	0.010496946009508446	0.61670773268149048	0.96071741973412172
97	603	1.55	0.7	2022_09_21_16_01_45	0.79944263595654685	-0.0056530609113397291	0.0016902208919585939	0.00026390604708160858	0.0028437633710555544	0.77778998641171171	-0.00044628404190568652	-0.0045415855323600795	0.00053878646257526659	0.0014909649249861836	0.80206172035003254	-0.009263647087319379	0.00010158259909202653	0.0043673495395635652	0.00861294716354267	0.77141237698356024	0.47752686710739523	0.0022594795978390478	1.2398876513019803	0.00022154261201033732	0.012731190410742778	0.23418754727286542	0.0012299092360055816	-0.0017824507614488481	0.0013885666480444236	0.011360079502176153	0.0057473300739409481	0.01279046074242053	1.8778493600058002E-05	0	0	0	0	0	0	0	0	0	0	0	0.0036204640070962003	0.093621552196640617	0.012079598080218659	0.55075517558856857	0.96493774823574685
98	602	1.55	0.7	2022_09_21_16_01_48	0.79971235666491025	-0.0051709354219715625	0.0015124433147517618	0.0002225741929566652	0.0028803962781532876	0.77854982509168291	0.00098515532218035112	-0.0045521562041610742	8.4072596801599355E-05	-0.00083195399676998889	0.80151750895713381	-0.009431625247260312	-7.4294764603017311E-05	0.0042209769674789828	0.0055468780225029074	0.76874840697029168	0.47896171389406533	0.0017621388051319246	1.2693343543389195	8.55057312918328E-05	0.011096525412059282	0.268051247084692	-0.0011422067912240722	-0.0014514404393958893	0.00099922661065347676	0.0095397495845345858	0.0056679850109937306	0.011155156322275175	1.5123610041882784E-05	0	0	0	0	0	0	0	0	0	0	0	0.0036033242983270889	0.014589786646802619	0.0087159568760027083	0.46015741159928164	0.96128114135468723
99	601	1.55	0.7	2022_09_21_16_01_51	0.7973228291257366	-0.0054040365148525591	0.0010883808135963649	0.00099665281333830816	0.0027442054133717262	0.77577687947011875	0.0018293759054771139	-0.0048140501216690753	0.00012052837622168114	0.00045379790775655729	0.800042171824297	-0.0095326450675424536	0.00033861287980058071	0.00647831020003296	0.0094264273681470244	0.76749157476145957	0.4839421070688753	0.0018550142803320637	1.3603910912209216	0.00083911265423082092	0.014127922070998056	0.27190066856868644	-0.00086477135432539592	-0.0016931794257020196	0.0007577739851797918	0.012089942254797804	0.0073096838727710091	0.014154363692496241	1.7240353294561037E-05	0	0	0	0	0	0	0	0	0	0	0	0.0034450926325414275	0.021946419011192556	0.014345407589007346	0.48433945324091393	0.96258572654066987
100	600	1.55	0.7	2022_09_21_16_01_55	0.79843713750041723	-0.00587060184007254	0.0010955478642505877	0.00018478747280342847	0.002026659372700257	0.77556047459943922	0.00045086610881699677	-0.006490232555689081	0.00015319142633779859	-2.1328636206255453E-05	0.80082284366432643	-0.0091263976895494276	-0.000271947195920976	0.0053058729044813992	0.0073185614226024473	0.77228918289139847	0.47979781292887824	0.0025650205101472143	1.416223955386932	-7.1900805302081461E-05	0.012935101281572874	0.31489218116792311	-0.00029793520704548594	-0.0024434234688427759	0.00078039218946899451	0.010453560713839804	0.0076183931092201626	0.012938532009163383	2.2276840423333483E-05	0	0	0	0	0	0	0	0	0	0	0	0.0025455239477221738	0.037722339524570894	0.011321566429314417	0.47174783459049935	0.96725107916337982
101	599	1.55	0.7	2022_09_21_16_01_58	0.80311899660407282	-0.0046887744223495535	0.0012982107369382031	0.00019892483189824225	0.0027616366687553268	0.78195557816635453	0.00065544756541009968	-0.0049715409775764061	-0.00038505587483379935	-0.00019120046430502703	0.80477136955153494	-0.0076582083787107309	0.00030379822523924033	0.0035274768459181457	0.0080853386950729533	0.77046283000480387	0.47151010286049228	0.0013422125892399645	1.3516439518954282	0.00031130262899671675	0.011395639326851337	0.250528513304308	-0.00053822666759829191	-0.0012153365038390076	0.00056964183233908228	0.0099948338515990914	0.0054739283834016024	0.011408342719843	1.1674872034696686E-05	0	0	0	0	0	0	0	0	0	0	0	0.0034719035365627223	-0.069268582751766464	0.010983834485890966	0.57970489759123134	0.95933832129814756
102	598	1.55	0.7	2022_09_21_16_02_04	0.80526593732120166	-0.0049240712880842131	0.0015560004128159187	-0.00036453643523621073	0.0029811291265250126	0.78447548468384842	0.00090629892376793448	-0.0052618563232530108	0.00011497856122203392	0.00062959826632885067	0.80837725909571712	-0.0082869931842338811	-0.0002464801865493815	0.0067638939522522042	0.0099953231829755448	0.77530319688594862	0.46316889691651719	0.0016029517045963628	1.2189566582750038	-0.00040048559988172715	0.013875965424279765	0.29426089563153263	-0.00017029113016515691	-0.0012221973310969224	0.00103715372589021	0.011541503371362123	0.007702993988355715	0.01387701032372681	1.2739613847515763E-05	0	0	0	0	0	0	0	0	0	0	0	0.0037047954677128865	0.019274844359035793	0.014987388815015329	0.48793783273331121	0.962791496514894
103	597	1.55	0.7	2022_09_21_16_02_09	0.80173827761829719	-0.0052871762648730837	0.0018174663975593576	-0.00034493166521220274	0.0026676507410168383	0.78131175466625424	0.0013400149751705793	-0.004696149738401368	-5.4162791862087113E-05	0.00035071050547848026	0.80276870440792336	-0.008805218107886488	0.00091592211328921655	0.0040940814479429157	0.00781840256634745	0.77297657148218124	0.47239209820493455	0.0019884697007669194	1.2759896495808176	0.00035468903145445541	0.011965374481110201	0.24593404727769164	-0.00062298055826203521	-0.001652727988726409	0.001105668099453195	0.010546905012752406	0.0056509274570800665	0.011981581333412367	1.6670431844971097E-05	0	0	0	0	0	0	0	0	0	0	0	0.0033280193891739476	-0.010150382559924415	0.011007919037570549	0.54420536649920515	0.96412581644279527
104	596	1.55	0.7	2022_09_21_16_02_15	0.80069324384035334	-0.0054969604304485366	0.00086510652278484063	0.00035311737817342933	0.002422071880928901	0.77947234854374858	0.0016125414100083282	-0.0058879228002357269	0.00049942574972041808	0.000928774393822186	0.80327900696375143	-0.0076841738980334452	0.00033637430899427246	0.0068586317120889872	0.009162432619826695	0.77356534468900151	0.47350782637167887	0.0021255445493004138	1.3642970624494071	0.00041895503939544089	0.013462750595785835	0.32743710592133995	-0.00043059980782179572	-0.0019468318671193119	0.00085310334205735815	0.010677637965585057	0.0081996159105307172	0.013469635102660651	1.7702250489605408E-05	0	0	0	0	0	0	0	0	0	0	0	0.003088606225099569	0.10167388064208799	0.014294025929999513	0.46410868736909072	0.96611948538339265
105	595	1.55	0.7	2022_09_21_16_02_20	0.80452664971867849	-0.0056569355642278182	0.0011069536535384889	0.00034884066125550104	0.0027453412502028542	0.78375012993180682	0.001420477079766638	-0.0059037670745410442	-6.68277461723019E-05	0.0010505864022301182	0.80551221608052992	-0.0073736161803354284	-0.000674490154804211	0.00456253937156888	0.0054166494607013	0.77701048892357283	0.46480696940416677	0.0019460347078590849	1.4017842741109516	-0.00022100040143854574	0.010493674328595475	0.34613769315593873	-0.00023104724111027949	-0.0018359120290019461	0.00064535114934286041	0.0080779848689114479	0.0066980117476950884	0.010496217592173306	1.8253468410358257E-05	0	0	0	0	0	0	0	0	0	0	0	0.0034133791579345095	-0.012168715161988848	0.0088028787942235689	0.43538960636589241	0.96579832277187172
106	594	1.55	0.7	2022_09_21_16_02_23	0.80660947142475581	-0.00459887748034936	0.0011408273118450546	-0.00060282380955556879	0.0032862506056309262	0.78704601639037708	0.0007914134428681917	-0.0046758566910989254	-0.00012973737851831	0.0015067907355435716	0.80790387421702592	-0.0072443486162821124	0.00070963455394721232	0.0041137296253919492	0.0099879556283034472	0.77607508497123645	0.46051643312510787	0.0010357469837054142	1.243778731981698	5.7244758769194092E-05	0.012239649040114866	0.23830041658872883	0.00044300745151168496	-0.00082200534955555443	0.00063014206299604717	0.010875655940401598	0.00561507938422888	0.012247663623209107	8.5181655232086653E-06	0	0	0	0	0	0	0	0	0	0	0	0.0040773269667592378	-0.019729176962842088	0.013391791191912588	0.59005004183864984	0.96214477075308213
107	593	1.55	0.7	2022_09_21_16_02_27	0.80424147380634781	-0.004948054944616794	0.0013846590923114648	-0.0005073404194882729	0.0034865633426663109	0.78488343557916329	0.00011513627252994425	-0.0045613762024641165	4.2834683837200567E-05	-0.0003323008172747083	0.80685403095883623	-0.0077494164607231084	-0.00052298076614503265	0.0055902973979471172	0.0077541731349151924	0.77157677621378273	0.46692095576053178	0.0012772510639794908	1.1871564364259206	-0.0006667528311382735	0.011791272244874142	0.29300258430106624	-0.0002759262634632464	-0.00091936742541011028	0.00088664187670757261	0.0098239764267262879	0.00652101129579343	0.01179450026307211	1.0199603724448485E-05	0	0	0	0	0	0	0	0	0	0	0	0.0043355466886355748	0.0061425140902824568	0.011886003296841056	0.4730770765075531	0.95938446516819353
108	592	1.55	0.7	2022_09_21_16_02_30	0.8019759423269216	-0.0048616418589914317	0.00081804249915489792	0.00045141749656801383	0.0029638596358524684	0.78161232822268389	0.00040182001791631828	-0.0054427934787476175	0.00021222607905267937	-0.00014261070545462624	0.80355368197870558	-0.0092090511411031736	-0.00041142507788625808	0.0065883302235579923	0.0094190965389789588	0.77201951189167073	0.47215375492098655	0.0013602260031322024	1.3261006997455094	8.96887504027639E-06	0.014132649915145677	0.28987912509581054	-0.00033828694809073594	-0.0012005615685979501	0.00063942685242538539	0.011823305812513986	0.0077421723881505051	0.014136698047398326	1.1470638791294568E-05	0	0	0	0	0	0	0	0	0	0	0	0.0037051586583578175	0.0357413148159851	0.014332829673247283	0.48021469012841839	0.96264672186009381
109	591	1.55	0.7	2022_09_21_16_02_36	0.80474006246399044	-0.00516095043212946	0.00117341797145391	-0.00062637601094023862	0.00235175862787102	0.78481658102850127	0.00064100964632441272	-0.0062920669995798926	-0.00029779139176076147	0.00066997789988635856	0.8083604093872615	-0.0077144644687266129	0.00067242915376648684	0.0058451944520074824	0.009088618075698357	0.77525513912172561	0.46332980451295569	0.0018474895075821782	1.4202691141586499	1.5202001441429137E-05	0.013152820722315939	0.31627190747151057	1.382525393172089E-05	-0.001764397473743135	0.00054783121057044772	0.010608094783719442	0.0077759255406033767	0.013152827988346454	1.6037284254566465E-05	0	0	0	0	0	0	0	0	0	0	0	0.0029457183475953492	-0.062977327312795692	0.013427917757982166	0.49963167492891791	0.963360935142229
110	590	1.55	0.7	2022_09_21_16_02_39	0.80527342656055145	-0.0057306431736978162	0.0013163592351586309	-0.0007991521955132766	0.0028211057564622006	0.78585770261379928	0.00077756906137629856	-0.00505395026893685	0.00010501853642401669	0.001786892595574919	0.80519744630738033	-0.008688249114332006	0.00019349241571620503	0.0053246061326572705	0.010449731690644115	0.77448720676639715	0.46478097064446555	0.0020311148347992585	1.345012315204233	-0.00039697655068358353	0.013811487261187154	0.25077734741851665	0.00063342814395720966	-0.0018275239262195073	0.00088633163727628314	0.012110411194185234	0.00664041573048616	0.013826004903061915	1.9433642637405142E-05	0	0	0	0	0	0	0	0	0	0	0	0.0035057158197874388	0.018604418806199192	0.01456412111217347	0.54977104516684394	0.96176923417720728
111	589	1.55	0.7	2022_09_21_16_02_42	0.80498849508607839	-0.00471255725699771	0.0013972840514458349	0.00022513732063046238	0.0036242854484187532	0.78626625757050306	0.00015142622101908023	-0.0056858201418131726	0.00033466980237839946	0.0013998629437710064	0.80630434968295517	-0.0084982936977659428	0.00016488779722647587	0.0038523691098660074	0.010263298818095111	0.77301109206987118	0.46497064580722858	0.0012726913838465906	1.0694274473306269	0.00023413091145929951	0.013357123525827425	0.23760183491857023	0.00077620023014077927	-0.00068470355994745651	0.001072811443596977	0.011877148323725871	0.00611114527567691	0.01337965753229443	7.7974207356568584E-06	0	0	0	0	0	0	0	0	0	0	0	0.0045214366762255922	0.046039890985311777	0.013618186888428963	0.60585771755003826	0.96027595026337886
112	588	1.55	0.7	2022_09_21_16_02_45	0.80487860368089459	-0.0042155590766495606	0.0013427525774737576	0.00059606279552474239	0.0036222995823738382	0.78655219347871741	0.00062042608267228025	-0.0066663171307690967	-5.5680578654334624E-06	0.0011589908499427207	0.8069663325391897	-0.00970099186430068	0.00054287833450070079	0.0038306766693417763	0.0092130745079064356	0.77557208415506618	0.4627903550242573	0.00090889568828660908	0.99676481079624157	0.00070899755528863869	0.013705620249424129	0.25599008553659208	0.00033013819025518558	-0.00037287869887588435	0.000828886510995695	0.0119482324811429	0.0067144446529840782	0.013709595823586111	4.4809031726611022E-06	0	0	0	0	0	0	0	0	0	0	0	0.0045004350287192983	-0.00076857992461646708	0.012396548259839291	0.58837748706152482	0.96358889478263809
113	587	1.55	0.7	2022_09_21_16_02_49	0.80308927527012253	-0.0059076996683611275	0.0013248126474330194	-0.00061129335736850941	0.0029825667094715387	0.7831367298033941	0.00083381484746310728	-0.0063557350846026	-0.00042281698292520766	0.0014167293002443724	0.80572414306751661	-0.0092958176421419278	0.00015531131880885214	0.0057100348039410892	0.009349095530600076	0.77355646563385738	0.46814080039470757	0.0019272493905451557	1.4223530971817373	-0.00030480207356996535	0.014113923805748305	0.29028935109527909	0.00036489739463651974	-0.0018429360288466125	0.00056380582378665815	0.011801292003417481	0.0077415988170754062	0.014118639994811159	2.0372692831846965E-05	0	0	0	0	0	0	0	0	0	0	0	0.0037509995223467974	-0.070412213232910456	0.013640963438760227	0.51125203396119967	0.96322599423789879
114	586	1.55	0.7	2022_09_21_16_02_52	0.805133323447725	-0.00575385552656763	0.0014293832755405004	0.00015504596333146503	0.0032580099633024821	0.78410653577903089	0.00069006960876119843	-0.0059509672776327628	0.00013634155404961847	0.00038384171506275369	0.80615038171421471	-0.006381287722162214	0.00024478919514514796	0.0048110060141584206	0.0093575229610694671	0.77544808095368589	0.46479277829590515	0.0018474163527737689	1.2934918457751492	0.00023600628157489321	0.012106850864724381	0.30310227875454576	-0.00020047673486519815	-0.0015705005205991674	0.00097286961885633934	0.0099496085259122343	0.00689790751183082	0.01210851059304569	1.7690921101305585E-05	0	0	0	0	0	0	0	0	0	0	0	0.0040500888964416192	0.020911852493313249	0.013068438281420278	0.54795340035786522	0.96313002874241793
115	585	1.55	0.7	2022_09_21_16_02_55	0.81015009273991889	-0.0053434250420435	0.0012462001973047175	0.00010230327499432122	0.0030877172144670125	0.7894068018927789	0.0013583835712538002	-0.0037121240086430574	2.862835404026283E-05	0.0012796027693276054	0.81271574238739308	-0.0091386972861319821	-0.0002050632150924942	0.005882124394104969	0.006364000207069764	0.78013634536119048	0.45125982245499152	0.0016154491851129915	1.3167996466687395	-7.5325093766701951E-05	0.011485074682327337	0.28017292277300354	-3.568333256979007E-05	-0.0014114540514707174	0.00078579483980815643	0.009728677738597525	0.0061040781381919845	0.011485130115016532	1.4783112673300632E-05	0	0	0	0	0	0	0	0	0	0	0	0.0038114541439733577	0.0046357117177720213	0.01069680682494485	0.41236356140762859	0.96295285571439948
116	584	1.55	0.7	2022_09_21_16_02_58	0.81102935050164082	-0.0045876463506341328	0.0011854440779293283	0.00046379721804067249	0.0032839644722239165	0.79195258106442035	0.00031540975281604925	-0.0066276990557737831	-0.00030914912183276153	0.0014604535365894502	0.81289287169073088	-0.00788043204395548	0.00031918450726104439	0.0059918750110699451	0.0078885513538213149	0.77959205783682861	0.44932995911944268	0.00097583307308545648	1.27889158448984	0.00047703103895294655	0.01274292460593777	0.34064149299076879	0.0007124381952733766	-0.00081420476462539188	0.00053788547832109778	0.00989826224535243	0.00802536803111514	0.012762824753740789	8.5280952924711172E-06	0	0	0	0	0	0	0	0	0	0	0	0.00406703390821324	-0.0469311875694692	0.012214292902752472	0.46060053369937887	0.96123778671466387
117	583	1.55	0.7	2022_09_21_16_03_04	0.80712650586253254	-0.0053380879251140514	0.00093298351961261072	-0.00034566650577716679	0.0032874399178603377	0.788162132900165	0.0010121873736708496	-0.006070543982270628	-0.00072977769194350545	-0.000713883491909073	0.8118179676842624	-0.0092167742912580026	0.00036820168456471825	0.0054983893502729463	0.00784206049376696	0.77524387296248876	0.45759184724060342	0.0012899314108533162	1.5199514383749539	-3.3873230227644477E-07	0.013049398251388485	0.30139972807542853	-0.0010779014219256936	-0.0012832676879050305	0.00013094688192127424	0.01074946387705736	0.0073983661087553519	0.013093840773383884	1.33598119658728E-05	0	0	0	0	0	0	0	0	0	0	0	0.0041721680257138646	-0.1092236616559748	0.011866279029713824	0.47965253411815106	0.960498592638867
118	582	1.55	0.7	2022_09_21_16_03_07	0.80621410320353493	-0.0053997460319980348	0.0014297503928367024	-0.00042081098246869286	0.0021673407595309674	0.78582554623888767	0.00076710216386938234	-0.0051461860409863164	0.0002363466058241428	-0.00034034699865128872	0.80885927564050841	-0.0084134842255247384	0.00024055279393580978	0.00479464007279614	0.0056930978993860416	0.77457085267650683	0.46193370215499407	0.0022778558333446182	1.3349044514926722	-0.00012515897197864194	0.010951368277535168	0.31032245488902321	-0.0006883395928827745	-0.002029020661833145	0.0010352305788355993	0.0089089772140616436	0.0063688768357956184	0.010972979474387693	1.8423785130152522E-05	0	0	0	0	0	0	0	0	0	0	0	0.0027042312465596061	0.054309959762286822	0.00923217960680052	0.43542848413937807	0.96075080998795237
119	581	1.55	0.7	2022_09_21_16_03_11	0.80945188548400038	-0.0060094415305980507	0.0013425873401534721	-0.00032661523120077092	0.00293351064758738	0.79021114692537653	0.000879482997150579	-0.0063988576484982889	-9.5686397595802356E-05	0.0011572846550542274	0.81301651986417411	-0.00994232168262247	0.000432218985353069	0.0065457054593558595	0.007039655766647307	0.78104908942936213	0.4503849514187302	0.0020707558955271356	1.379827043151391	4.899319859584956E-05	0.013459445179142182	0.32904274820210572	0.00018251862339723445	-0.0019215451706856663	0.00077181224133527585	0.010648636526514365	0.0082318409032559568	0.013460682656471051	2.0767031506569339E-05	0	0	0	0	0	0	0	0	0	0	0	0.003625997855484116	-0.016303415131571616	0.011875503388209549	0.41087058291221468	0.96491107555126
120	580	1.55	0.7	2022_09_21_16_03_16	0.81155091984652516	-0.0039916117632707712	0.0013182831405552415	0.00069924691840605731	0.0023779134544726598	0.79377579178014068	0.0010798525997783163	-0.0046296472184034643	0.00029952667966903784	0.001035261513395462	0.811320420664613	-0.008853836323435723	-0.00050374193152952684	0.0067404446160848445	0.0070236588754792415	0.78228614989000633	0.44711413636919745	0.001416091890040373	1.181787911294816	0.00011278787508513661	0.012293668332801717	0.313213063392213	-1.5398956357957471E-05	-0.0010086919691443658	0.000993909831132471	0.0099594433681342368	0.00720720256922606	0.012293677977106308	8.4544206079183868E-06	0	0	0	0	0	0	0	0	0	0	0	0.0029532388443614132	0.062651029704224231	0.011995243665208905	0.40298577782327416	0.96393969960374981
121	579	1.55	0.7	2022_09_21_16_03_19	0.80920003102971327	-0.0058884840520273558	0.0010068453161400119	0.00037682472861482938	0.0015525016953074487	0.78868019791575827	0.00038297536765240643	-0.0054048241589441139	0.00010304495066827851	0.00013757572980575074	0.81355171718049257	-0.0090926505199005418	0.00018040216881566048	0.005844775663312477	0.010731900577427161	0.77917775422551827	0.45237305028419228	0.0027990754725424403	1.4473895368678669	0.0003376903759365702	0.014365902291147262	0.2614152413837928	-0.00015424942185007068	-0.0027142518262438251	0.00068385709378549636	0.012446751269875992	0.0071733905138804867	0.014366730369953049	2.2355201449198298E-05	0	0	0	0	0	0	0	0	0	0	0	0.0019227849776329974	0.033138137710870146	0.015101672472309478	0.5360476586123849	0.962898819015131
122	578	1.55	0.7	2022_09_21_16_03_25	0.80928063285119323	-0.005288323988161741	0.0012632748769320031	0.000654013348603578	0.0019840685435124159	0.78877612049274448	-0.00031514266854901712	-0.0058915233771104514	0.00018463125803908393	-2.4294158726999356E-05	0.8109688471110279	-0.0088567359644701679	0.0004736343339371471	0.0045083372411656077	0.0077721649689992183	0.77888146450307816	0.45406824558117015	0.0022522496728865447	1.3670287217273038	0.00069791688636737883	0.012388276301450958	0.28266978150306465	0.00018083549955316206	-0.0020677916053371565	0.00089267377351120428	0.010460744059581322	0.0066364315291446742	0.012389596086999369	1.752704306537806E-05	0	0	0	0	0	0	0	0	0	0	0	0.0024622368937757826	0.046394835316754549	0.011102550956839272	0.52258308576483459	0.96243680237223128
123	577	1.55	0.7	2022_09_21_16_03_28	0.809360885014303	-0.004670446368327307	0.0012891493810729816	-0.00037921249226205715	0.0020043593622955025	0.7903880890331102	0.0002767970107342611	-0.0041362239884706782	-0.00025771740956732463	0.001519204234532596	0.812953326519026	-0.0073617194396954234	0.00028035720163899132	0.004559472464279569	0.0076933651518322219	0.77984536987188779	0.4511741543578458	0.001783843951185737	1.3882042415349187	-6.9034688283014882E-05	0.010950256153302106	0.26482754789518448	0.00077613316665794193	-0.0016662137236774577	0.00063704871808272488	0.0094498671640060976	0.0055324606103947984	0.010977727110623451	1.3656772446355993E-05	0	0	0	0	0	0	0	0	0	0	0	0.0024968588582833214	-0.063938410329012652	0.011049418176393714	0.51789940228456377	0.96353231829100117
124	576	1.55	0.7	2022_09_21_16_03_33	0.80935009238176348	-0.0046237480896361314	0.000999229840653251	-0.00034349588679394142	0.002021854607466417	0.78866351927253031	0.00057452490467737791	-0.005284446362961809	-0.00093010960129815009	0.0011709443025167356	0.811257634234413	-0.00826733577930664	0.00020715252294357378	0.0061915694657693312	0.010920111135001661	0.77866472365848338	0.45403621129409466	0.0016278437533426464	1.5569881346837746	-9.33702715490581E-05	0.014109426374254294	0.27250738581946982	0.00036930855619442059	-0.0016272230433280273	4.4949444478741213E-05	0.012065247500204596	0.00731476010333281	0.014114258798115509	1.2450965946667469E-05	0	0	0	0	0	0	0	0	0	0	0	0.0027497786777075906	-0.21558089865831553	0.015510297750206384	0.52750214847225674	0.96208640857384853
125	575	1.55	0.7	2022_09_21_16_03_39	0.81121296850682956	-0.0045316591863736062	0.0015403522095280746	-0.00051361969276082287	0.0026421725368140051	0.79178685763941248	0.00069644406100098817	-0.0060935148938510708	-0.0010621846564594075	0.0011286829602324897	0.81371470318129446	-0.0076565926193469178	0.00028650724014380819	0.0063177724604471831	0.0089563715705544156	0.78307883815316093	0.44658270557824231	0.0012140532224811265	1.4472251077333196	-0.00015168961996398669	0.013044944300132394	0.32402471314740638	0.00026649955647274989	-0.0011771647458192836	0.00029699897006055253	0.010400248088646768	0.0078743514963554861	0.013047666220713834	1.0931411401857472E-05	0	0	0	0	0	0	0	0	0	0	0	0.0035104041468568756	-0.19111976110175719	0.013511151789154545	0.47822963411826014	0.965318441092659
126	574	1.55	0.7	2022_09_21_16_03_44	0.81418918948471808	-0.0058499202021828015	0.0011358377140217341	0.000702215581796763	0.0029796555169865654	0.79360790197617392	0.00058715756735966808	-0.0057082858390726746	-0.00090715859423664018	0.00079424203427807486	0.81706380603616846	-0.007961265465047055	0.00031577746342724368	0.0046665954480044061	0.0083095565839181786	0.78627353980477621	0.43952193791763727	0.0017914198969136226	1.5318592840689074	0.00062391746875558739	0.012083707302194099	0.28711335937089327	0.00012380828227089003	-0.0017859907220646885	0.00013936422696254143	0.010145632769409742	0.0065636969669065461	0.012084341548295375	1.8575783691720318E-05	0	0	0	0	0	0	0	0	0	0	0	0.0038255093802665114	-0.14776755293581168	0.011705214826032259	0.52954776164668049	0.96571355891176958
127	573	1.55	0.7	2022_09_21_16_03_47	0.81157427230111967	-0.0046333479309507439	0.0012139759529658956	-0.00067427335493798924	0.0022026972060234518	0.79231882393337871	0.00092365673718138367	-0.0050813001293034616	-0.0010586949045348273	0.000719435647295987	0.81279241443918637	-0.00901261361494498	-0.00038639805895335623	0.0055925869404935373	0.010734493778480627	0.78240336533891919	0.44701050763394817	0.0015179335818053545	1.53844950065066	-0.00067094167492669872	0.014107492083052097	0.25027377487916053	-0.00012972352448949631	-0.0015147582096056505	9.8132182308951045E-05	0.01237678383997165	0.0067702699098333022	0.014108088497956894	1.2121481651933188E-05	0	0	0	0	0	0	0	0	0	0	0	0.0030113236774118629	-0.22401825247626989	0.014914201477586432	0.54524819066415076	0.96405639267064258
128	572	1.55	0.7	2022_09_21_16_03_50	0.81145813053893512	-0.0046465066215244984	0.00148088738408983	-0.00026606665067495844	0.0033175305900706243	0.79290301164818655	0.00034059059454922229	-0.00626472593460758	-0.0008637311838650372	0.0010784622999815607	0.81202160835536918	-0.0092275778230054457	0.00011457026468159871	0.0058424978014141515	0.0092379362136113755	0.78163349852916453	0.447677968476962	0.00091133073255560354	1.3552865319901111	-0.00010583485204708312	0.013900755796568144	0.2928316077392204	0.0004585299596262771	-0.00082798064260878029	0.00038075157198031915	0.011584134727586671	0.0076836732315308234	0.013908316269041977	8.9686490272692634E-06	0	0	0	0	0	0	0	0	0	0	0	0.0042246479956849544	-0.12734964150844694	0.013470106615827357	0.50343016990665512	0.96324563044311062
129	571	1.55	0.7	2022_09_21_16_03_54	0.81612858401716315	-0.004202955079540595	0.0012942558876232247	0.00035395825133860767	0.0030700153491200711	0.79755034731159558	0.00015611540520458689	-0.0064216967495958413	-0.00041609702670168181	0.00029770294249692025	0.81679958701369859	-0.00878438632219473	0.00039075596367595436	0.0060835900433271837	0.0078592777221378925	0.78912070277180113	0.43420084165104084	0.00088447838475483645	1.2439108479641818	0.00045175950744141732	0.013019114963274717	0.325081056347929	8.9711331928783852E-05	-0.00070209541402939716	0.00053792568510660824	0.010363029072991515	0.0078806714726155323	0.01301942404832257	6.97322801436377E-06	0	0	0	0	0	0	0	0	0	0	0	0.0037960746762999223	-0.067357456628199308	0.012177894743728457	0.45603540517407803	0.96690732101009946
130	570	1.55	0.7	2022_09_21_16_03_57	0.81793931891247329	-0.0046647552721197621	0.0011291986543486025	-0.00069182437903186325	0.0037846177342467993	0.80037054762393167	0.00074504850399646977	-0.0058717282894161869	0.00070693005374020091	0.000398427663904985	0.80964229545619226	-0.0074872950251226953	-0.00056131623870013059	0.004284188371150628	0.0089029557120569071	0.79484235370559575	0.43212707045627408	0.0012539705442114559	1.0099386790748988	-0.00079302262107842263	0.012031718466735598	0.27850573289819458	-0.00022024998048005191	-0.00054439609848483742	0.0011296349028356296	0.010212989383592551	0.00636058936840072	0.012033734221624138	5.3223585622647184E-06	0	0	0	0	0	0	0	0	0	0	0	0.0047070429665159851	0.092331154417515049	0.012079289751280201	0.56114683235206486	0.971762006455947
131	569	1.55	0.7	2022_09_21_16_04_00	0.81518852800857122	-0.0040099716735021345	0.00096791349316315944	-7.81796333296505E-05	0.0035536435544594141	0.79749482740366862	0.0005538835594716716	-0.0065804067110496658	0.001909368631620648	0.0007260736329578228	0.806020653599357	-0.0098975663171487968	-0.00021061423439249004	0.0060526450145841721	0.0062242330897221108	0.79597847055598947	0.43713389226730442	0.0017965540221968972	0.86478265762185857	-0.00019869276972021317	0.012805477369638559	0.33356463816640453	0.00011904659818846782	-0.00028404021769831526	0.0017739581475902252	0.010059997272112813	0.0079231752189010719	0.012806030718254017	-1.0218441385817841E-06	0.0018082075076346963	-0.70851090442537468	-0.00017397624689070493	0.012832243319939556	-0.3348320045841115	-0.00014097091808289012	0.00027696168520514988	-0.0017868706208326343	0.010060867159324409	-0.0079652633744629522	0.012833017627272181	0.0049486876730526243	0.24651979461444837	0.010650188653397839	0.39968688845767697	0.97643482851812191
132	568	1.55	0.7	2022_09_21_16_04_04	0.81401161584721737	-0.003966614061261451	0.00083134563968513065	6.954612706648044E-05	0.004132533114061805	0.79694628743449536	0.0014965109911106733	-0.0054301705267111562	0.0016586356885314438	0.0013889059083684011	0.80271973100104965	-0.010479670485838125	-6.5092744076279411E-05	0.0060013895242202681	0.0073769956445406126	0.79486835735156613	0.44094242594315974	0.0015429931315241927	0.75256382774596053	-1.6572566756482386E-05	0.013273911574118466	0.28534939286439803	-5.44373390378095E-05	0.0001012534983147041	0.0015396673449189825	0.011170310948603556	0.0071708355014617172	0.013274023199520096	-3.7381122323041892E-06	0.0015461398965267727	-0.817074252438388	2.290943945880445E-05	0.013298330244890433	-0.28673259038003557	3.1703663877711361E-05	-9.7885821959291513E-05	-0.001543038219063667	0.011170943185740839	-0.0072149577714022669	0.013298368036134016	0.0054703955989770158	0.19083934943134948	0.01168266300823767	0.44393055416549337	0.97648281901269052
133	567	1.55	0.7	2022_09_21_16_04_09	0.81826418787971311	-0.0055864069332612152	0.0011977345830381811	0.00019529599425957824	0.0036053101442721186	0.80021621251981834	-0.00022553870495378527	-0.0062305137800835282	0.0015443042557041257	0.00071228968587437234	0.808409945602445	-0.006380664704726949	-0.00049820578642097168	0.0057833386640358964	0.0083157935436652588	0.79875583513497839	0.43033123618292335	0.0020816588182311527	1.1002578164190138	-0.00021074372019879773	0.011832362775681143	0.34383773437072129	0.00058212111235562579	-0.00122592619449178	0.0016823817643978499	0.0091431457303895285	0.0075105056426438095	0.011846673534996013	1.0912599165458235E-05	0	0	0	0	0	0	0	0	0	0	0	0.0047932370523265412	0.20234879527602984	0.012378810831926069	0.48156042793197529	0.97615885794136392
134	566	1.55	0.7	2022_09_21_16_04_13	0.82042093623505508	-0.0046866188415503425	0.0013115282110645807	-0.000288343621917134	0.0032186950272997368	0.801876685981027	0.00040018584275622841	-0.0064463592983281274	0.0016839357513012236	0.0019377338380434832	0.80981982663437591	-0.00963258711313251	0.00029543043018448071	0.00574042880775715	0.0068143315035519344	0.80391518625562808	0.42388330951789921	0.0020482314948108804	1.0141622681536844	-1.3792128598923901E-05	0.012697780263056253	0.31996832501088324	0.00096294164568445331	-0.0009047691877458559	0.0018375649575568527	0.010185316049570495	0.00758241126418388	0.012734240465055401	5.9756136443520565E-06	0	0	0	0	0	0	0	0	0	0	0	0.0044277026793306052	0.2410070157651146	0.010860246989870571	0.43536397452175912	0.9798813642480011
135	565	1.55	0.7	2022_09_21_16_04_16	0.818076480761104	-0.0049340389352708677	0.0010715686278789322	-0.00029866759113229266	0.0035358189672263147	0.79989562487365906	0.0008442331982028696	-0.0077234165142970636	0.0019037633990205015	0.00090334258846435766	0.80931286100944255	-0.0099875192857736585	0.00055858337783339465	0.0048393234468973373	0.0091364955801698563	0.79863772917212417	0.4301344553324577	0.0020249230138193373	1.0055414309539457	0.00013695452088318774	0.014247366047176186	0.29187327420543197	3.3148799297140616E-05	-0.00086301953725240015	0.0018318052544459636	0.011888053320242958	0.0078524918043439661	0.014247404610142987	5.0238673793564533E-06	0	0	0	0	0	0	0	0	0	0	0	0.0049087834720632833	0.24695543296202568	0.012638163863800686	0.541847884993038	0.97623846663958025
136	564	1.55	0.7	2022_09_21_16_04_19	0.82003995925341011	-0.0035438986048984059	0.0013617305912823287	-0.00026744736124991917	0.0037199516196279826	0.80301824996864613	0.00084764555201716912	-0.0060692170327514786	0.0021402178858624691	0.0008368431237304266	0.80825125150027843	-0.0099550049343864033	-0.00016187236870583604	0.0062112941270362158	0.007825531427330364	0.79925954795548915	0.42726916761550765	0.0021534406642312745	0.76041647275142776	-0.00028343231999311655	0.013449088577410572	0.30286969778422507	3.6618508561631589E-06	0.00010754841773477847	0.0021507533638721989	0.011056244661031351	0.007657508573841185	0.01344908907592582	-5.27512179454774E-06	0.0021539349541521138	-0.81055390881375566	-0.00023404700498471517	0.013469648962983723	-0.30392433765904187	-3.4335091181688152E-05	-0.00010832196694145192	-0.002151209459396319	0.011056945829670459	-0.0076925543290731133	0.013469692724204771	0.0052335089397628478	0.26104295398647764	0.012183493787532425	0.44994767810400527	0.97465926987650686
137	563	1.55	0.7	2022_09_21_16_04_22	0.82108416841581189	-0.00485898809816245	0.00181225760251518	-0.00050442590488729354	0.0043969037912741024	0.80326964390027411	0.000659846024027398	-0.0050356198697642449	0.0021051176667548767	0.0014292542573786566	0.80944611982110037	-0.010425054310463549	0.00029525786635737017	0.0052343094765535609	0.0082529368721408983	0.80266305150966533	0.42361065344994503	0.0024207736254788391	0.84429108443158918	-0.000146349638345231	0.013225305458317769	0.25200575751248805	0.00048899763661713262	-0.0002844740184482406	0.002404000723511096	0.011580768920147904	0.0063870568874831628	0.013234342566007083	-3.2627319363741263E-07	0	0	0	0	0	0	0	0	0	0	0	0.0059371043548086542	0.22326102403679465	0.011902395735111829	0.502791481051769	0.97756488601931268
138	562	1.55	0.7	2022_09_21_16_04_26	0.81758729462297386	-0.004581799734643727	0.0013328350323034979	0.00018074113288414739	0.0034043336469515924	0.79874425438040131	0.001184767768969281	-0.0050072254566186228	0.0020294395996363151	0.0013384089661654063	0.80597970615426173	-0.0094261948870159561	0.00042021889628974428	0.0048310035158743436	0.009012207222309469	0.80078347448522569	0.43189352619122817	0.0021968183528161176	0.95469120935632368	0.00035399589417988185	0.01301107851679348	0.24582367962807664	0.00010120877415156543	-0.00072968154358863269	0.0020720945249229896	0.011469999170649399	0.0061422539181856476	0.013011472145231302	2.9617194987127005E-06	0	0	0	0	0	0	0	0	0	0	0	0.0048476122017502522	0.2687860633815089	0.012506779243821079	0.53936274363861914	0.97944706302524287
139	561	1.55	0.7	2022_09_21_16_04_29	0.82354287743041854	-0.0050092555493331673	0.0014049869385703302	-0.00052520915388037633	0.0035322294228033379	0.804422284497562	0.00024548728516670477	-0.0073429103419810748	0.0018214988984968823	0.00057276165320359839	0.81114631870663367	-0.0094315503459499184	0.00026056177003450928	0.0072119011705979045	0.0082807838815381046	0.80830976822653544	0.41683202031527755	0.0021736563925196608	1.0002811655231869	-0.00018645078866621014	0.014175007874453765	0.34492839813007387	0.00021065881345546105	-0.00090567153581632863	0.0019759911897459658	0.010933710339450269	0.0090213539146751422	0.014176573118229691	6.3706295917285973E-06	0	0	0	0	0	0	0	0	0	0	0	0.0048257716300274143	0.23805625802327288	0.013333883215833097	0.42714087067651296	0.98150295555780565
140	560	1.55	0.7	2022_09_21_16_04_33	0.827457350783773	-0.005780709816920894	0.0011516228965298306	0.00035115017610243558	0.0035623768898967959	0.80842152463279049	0.00091744968796248318	-0.0057412189357422764	0.0019796125489389307	0.00072147402429787453	0.816750610468377	-0.0091687678099767588	0.000217144575368097	0.0055118999061091641	0.0084317732837361648	0.81495940280713763	0.40445875745356263	0.0023391472235784424	1.0949375688973879	0.00032395090170771819	0.012815942468978622	0.28551185796964379	-0.00011396008937074613	-0.0013573724635441045	0.0019050327369331333	0.010782668899496629	0.0069269353087781926	0.012816449128761806	1.097541795732878E-05	0	0	0	0	0	0	0	0	0	0	0	0.0049252841133020468	0.25360440652282484	0.012174067680868237	0.49591015858515425	0.98489596114555356
141	559	1.55	0.7	2022_09_21_16_04_38	0.82494382968369118	-0.0039289367378585269	0.00090648269542819519	0.00036154799643983672	0.002829275437995207	0.80645546539986768	0.00087766410006956787	-0.0057511067051257336	0.001783941089745965	0.001391162842796356	0.81345606991971608	-0.0107189413368674	-0.00043989750920702119	0.0053759255290866332	0.0079287937725758331	0.80861424691412054	0.41312708675725957	0.00177329236020193	0.98121663693652439	-6.3890574581095119E-05	0.013393838852309832	0.2697712105480754	0.00032515674964258613	-0.00067686912034134981	0.0016390283672587424	0.011491161662474023	0.0068809972277665953	0.013397785119693572	2.2854466324420436E-06	0	0	0	0	0	0	0	0	0	0	0	0.0040544990428476356	0.281282785529538	0.011612275770750122	0.48748549280028597	0.9802052186076331
142	558	1.55	0.7	2022_09_21_16_04_41	0.82666407297277122	-0.0041134520305682572	0.00085302483021851858	8.2553352237799672E-05	0.0035973663132968688	0.80903647631530362	0.0013979507952231543	-0.0060881777427092944	0.001643528466835524	0.00096236856897663459	0.81540887723769206	-0.010141747185438211	-0.00035521459379453336	0.0076324079602842661	0.0077458990928663818	0.80922454868352223	0.40890241203861122	0.0015524372096901969	0.8884747958639464	-0.00018792734971077678	0.013885502999784739	0.3279932917374429	-0.00025295983171524689	-0.00031777790593891849	0.001519565231415802	0.011003519027740407	0.0084693425106784886	0.013887806962709857	2.5027433915226205E-07	0.0015530390601649793	-0.67772419030944675	-0.00017289434925960758	0.013912375562289088	-0.32922498120335036	0.00022944524650139495	0.00033186480211346546	-0.0015171671218149677	0.011003877091534543	-0.0085128657184628444	0.013914267458523309	0.0047843205877142921	0.21427612375129521	0.013154558996480544	0.39638898956297963	0.97890373507277917
143	557	1.55	0.7	2022_09_21_16_04_45	0.82877721898549406	-0.0033840895747878764	0.0010066495004942397	0.00037242768351124878	0.0032440484678292227	0.81162687389267218	0.00071580040383164656	-0.0073096723144889918	0.0004590489170539286	0.00057112398036278063	0.82534085221322784	-0.011026910494810598	-0.00011782910826313415	0.0067274041316354631	0.011432101215990378	0.80233620827849284	0.40421202458907846	0.00088845461645548638	0.83444258669100679	0.00014072738007963871	0.016304353402208739	0.281114129692347	-9.0144499637005878E-05	-8.7007808661265611E-05	0.00088418394394663719	0.013794614304630786	0.00869140702364073	0.016304602598497472	9.83625395724765E-07	0.00089106012108836074	-0.74015265367703675	0.00025179074252700939	0.016327351103709056	-0.28195813424412369	8.07686734518275E-05	8.0522938310005214E-05	-0.00088741433152723383	0.013799360413872759	-0.0087269723404987815	0.016327550877042168	0.0039532533728982707	0.070285827859719818	0.016005083603405697	0.51945039832880224	0.96809635918882075
144	556	1.55	0.7	2022_09_21_16_04_50	0.83341380291443123	-0.0027297534984723035	0.0013019239881552804	0.00020346448260201333	0.0035901764549684505	0.816464609663713	3.4611201774817657E-05	-0.0055326247825498338	0.00063191449601674842	-1.5605851257314025E-05	0.82969633246579455	-0.008235826433972528	0.00035077646462840375	0.0070839796157879465	0.0082749981568017231	0.80780176498565193	0.392478297926688	0.0012748363540314011	0.57460805545434712	0.00032463382980295005	0.012728002886603657	0.32821301791112356	-2.3468289779812721E-05	0.000521666632386168	0.0011632160823402289	0.010082849459968393	0.0077677670053243834	0.01272802452236859	-3.9593659971605169E-06	0.0012575383552719834	-0.99264298042957633	0.00040728736027663594	0.012752198491176089	-0.32925099796636259	1.7803919211843244E-05	-0.0005064394099197543	-0.001151052491878757	0.010085838711215878	-0.0078034879284646138	0.012752210919597159	0.0043740151236572634	0.087113761274058107	0.013070388149722213	0.43139435883156624	0.9692685220244559
145	555	1.55	0.7	2022_09_21_16_04_53	0.8293895525079743	-0.0044642018536895263	0.0013323540674471319	-0.00052054312575264836	0.0040543212730445735	0.81141210834485633	0.00041707659949618956	-0.0054124362057489332	0.00054412479584059286	0.001041925366578951	0.827154994238219	-0.0086615790171887131	0.00059493336612939977	0.0050769460019745938	0.0098309163826998	0.80327617557892317	0.40233429826380829	0.0011624846632246771	0.89299218621392351	3.10278534112961E-05	0.0130653179219447	0.25995331962708218	0.00038074759433725554	-0.00024822667615209378	0.0011356734167352312	0.011338939520178122	0.0064908383864668911	0.013070864590075247	2.9469077228910536E-06	0	0	0	0	0	0	0	0	0	0	0	0.0049321472899349688	0.066705707502854886	0.013340487573147998	0.54704701014718615	0.96851494349056189
146	554	1.55	0.7	2022_09_21_16_04_56	0.82456675207883345	-0.00399680022875581	0.0012715237214834827	0.00010540674227239043	0.0028863961975891641	0.80498526096846734	0.0006040666789019892	-0.0063537045617109546	0.00052214311688774761	0.0011687969007188443	0.82378221490408	-0.0086308224350957839	0.0002663794910222178	0.006597436081341744	0.0076306551283008787	0.80186841397770681	0.41215428287933709	0.0012842313167894129	1.0652097060741275	0.00021430963985255867	0.012839397842871858	0.33906318463099244	0.00035209347412693118	-0.00068175579186756439	0.0010883285879171325	0.0099986743829699985	0.0080546041213011843	0.012844224646979097	5.8886084576499524E-06	0	0	0	0	0	0	0	0	0	0	0	0.003557314583054368	0.089481279268178934	0.01223342098066	0.42894458226863935	0.97247240681982217
147	553	1.55	0.7	2022_09_21_16_04_59	0.83414565897995485	-0.0051860600681283972	0.00106920823829319	-0.0003648101476571868	0.0034869873012754308	0.81495753963733142	0.0013408584086788107	-0.0049465458117912307	0.00071030121679146866	0.001504390058127209	0.83230090217275077	-0.010275062816732159	0.00023782192423848087	0.0066129367224420062	0.008641029904311464	0.80926923811272622	0.39047379740328914	0.0014854980140871896	1.1684553252378791	-9.3592928322497E-05	0.013533018160865707	0.276428071061503	0.00011138521369709992	-0.0010299558197792492	0.0010704650200542933	0.011516979785915166	0.0071064588335641894	0.013533476538131339	1.0292504830882475E-05	0	0	0	0	0	0	0	0	0	0	0	0.0042661570559206132	0.10047561584438662	0.013044603837541845	0.45878904219433608	0.97017736578806979
148	552	1.55	0.7	2022_09_21_16_05_05	0.84211101124092436	-0.0052704031003821929	0.0012291358678176915	0.00037537595513696003	0.003912758624299793	0.82293264711388447	0.0010136435150963497	-0.0072560790694144936	0.00068448747680559859	0.00089605208212310383	0.840254461045167	-0.010345249853520816	0.000575391071213553	0.0070670474345053873	0.010715781001362478	0.81613700753598972	0.37184158936793965	0.0014006741990364191	1.0961342869167028	0.00055123500066190463	0.015420375414328219	0.30098833830936289	-6.9374993779751934E-05	-0.00081551840553884241	0.0011387791454332567	0.01270974925100583	0.00873213902176179	0.01542053146971855	8.5292348722951163E-06	0	0	0	0	0	0	0	0	0	0	0	0.0047169299394248087	0.086592420358938646	0.015243026451502502	0.49388617273860563	0.96915608113631047
149	551	1.55	0.7	2022_09_21_16_05_11	0.83062013717443062	-0.0048639351941019409	0.00124128447147629	0.00049928756698512135	0.0037267084449066983	0.81177332163124416	0.0013481219645401078	-0.0049981558837348958	0.00051826505350797373	0.00011185295864421434	0.83059654075781686	-0.010356523688828112	0.0001357163174314668	0.0067960773328043494	0.008420346373057502	0.8043353656217147	0.39862946307496627	0.0012671560422022324	1.07509783315054	0.00037290790195863979	0.013601823654982966	0.28294336330966691	-0.00073945226209080894	-0.00069379506024557728	0.0010603456274576046	0.011481482985199548	0.0072928153138433075	0.01362190869111834	7.5127492091636182E-06	0	0	0	0	0	0	0	0	0	0	0	0.0045298358273704624	0.069090760293024758	0.013027329790048189	0.4458699754459623	0.9683552440202926
150	550	1.55	0.7	2022_09_21_16_05_14	0.82712392310607274	-0.0056412138730018426	0.0015172803489776846	-0.00037551631360814049	0.0025979783060376682	0.80701737624283831	0.00068785803264164531	-0.00721743730100546	0.00069323193110267314	0.0010601200872682884	0.82724057930305983	-0.0091717680758454934	-0.00039298855642213047	0.0068471191012673778	0.010036090109781732	0.80127305262154569	0.40759496754266933	0.0022931005724229712	1.2596477693800077	-0.0004915224544709074	0.014674547149825456	0.31886118234760519	0.00022703703412769137	-0.0018632396219330852	0.001336655657417127	0.01179032169281875	0.0087367412936573789	0.014676303344756673	1.7452593135233534E-05	0	0	0	0	0	0	0	0	0	0	0	0.0032508761342620427	0.13037984145361942	0.014688641669604752	0.48604147036458339	0.96874607327587614
151	549	1.55	0.7	2022_09_21_16_05_17	0.83884088045738059	-0.004027316331498945	0.0014736854621926481	-0.00044260596368342646	0.0034867062689150664	0.82075528616461579	0.00076773343316518562	-0.0051799023429533533	0.00061367789522282716	0.00052594261738833886	0.837324149273858	-0.01062176875699939	-0.00020834917696131651	0.006694505190925534	0.0077903087976895023	0.81194653075253309	0.37946868341964718	0.0012879627617336344	0.91316480341553474	-0.0004066565154097151	0.013318453816940939	0.28857590265071154	-0.00013173301126090327	-0.00032554728144160768	0.0012461408600790321	0.011161132450973499	0.0072670719334416243	0.013319105287527559	3.42840734892055E-06	0.0012922996266286355	-0.6523575190425005	-0.00031738715529447333	0.013331506115448078	-0.28901359850880259	0.00013052523304394139	0.0003398136223503748	-0.0012468219708721962	0.011165698491113893	-0.00728397093018406	0.013332145069068619	0.00422046620443379	0.087110340133220582	0.012244965713300509	0.43045311335858188	0.96793867546109191
152	548	1.55	0.7	2022_09_21_16_05_21	0.84556131718631444	-0.0058883682410055633	0.0014670004002494538	0.00049856955215755213	0.0029612831706164184	0.82607968985402713	-0.00033323699505221618	-0.0069832383772008306	0.00082189779312340228	0.00090295333871301538	0.84657911164750455	-0.010180011156308977	-0.00040740664323090986	0.0055188283628207274	0.0098685411052913379	0.8229411426769907	0.3600080197336038	0.0022116212921992548	1.2431371057659368	3.6286152533458911E-05	0.014198980426197817	0.28151066390221735	0.00073768571382336822	-0.0017534925800515577	0.0013477880070000745	0.012007316095773667	0.0075786150000988527	0.014218130163841089	1.7269667382932877E-05	0	0	0	0	0	0	0	0	0	0	0	0.0036345387128271234	0.13536669267795073	0.013372042104009349	0.53044548348472609	0.97324833332655936
153	547	1.55	0.7	2022_09_21_16_05_24	0.83773046725350608	-0.0061324075129601035	0.0014125856240183776	-0.00015256639521223078	0.0040904951559346623	0.82038896444655884	0.00025302352795035022	-0.0064336707833735065	0.00049979603534226129	0.0004451811695416998	0.83694097083698993	-0.0092312175156157444	0.00039183072169924943	0.0056610736335660789	0.011650519656405055	0.81351087377157627	0.37959272017531087	0.0016800295303154536	1.1963519026069709	0.00012447052580009395	0.01465555064567613	0.264637236696806	0.00011077921207601563	-0.001230530608704291	0.0011438066461486448	0.012650284722769222	0.00739969331532393	0.014655969321808989	1.4962236194917395E-05	0	0	0	0	0	0	0	0	0	0	0	0.004919142756147122	0.060791040042048279	0.015462112995591594	0.55924311518196312	0.97108903826628912
154	546	1.55	0.7	2022_09_21_16_05_27	0.83446466300653965	-0.0042295336322198058	0.0013012412749246708	0.00012200390331403664	0.0035108942578211408	0.81729812452426487	0.00060083147697807327	-0.0066849262279020747	0.0005809057511072074	0.00084806032965985072	0.831494095821696	-0.010282660916491408	0.00030942577639655718	0.0065989152004623233	0.010986552966140754	0.81244081771796894	0.38735308550343678	0.0012111207190314483	0.969167121848049	0.00024547606570601133	0.015284902092265561	0.28100437383937588	0.00015042713191843897	-0.00043517852923105485	0.0011302358354624703	0.012933876020913261	0.00814512633700602	0.0152856422924312	4.2609053813205394E-06	0.0012025737509050308	-0.60019808751043724	0.00030499031728612114	0.015308261421517155	-0.28203208318773121	-0.00015556942793751327	0.00043531783870044059	-0.0011210182896255405	0.012936847785567252	-0.0081841821291179784	0.015309051884307506	0.0042645634974886777	0.081986252678842741	0.01535835760895023	0.51495479001782851	0.97360721638083536
155	545	1.55	0.7	2022_09_21_16_05_30	0.8391728898215175	-0.0038135231445299267	0.0011621492001921805	1.1736159701321731E-05	0.00421035213828443	0.82222107746709694	0.00025225970096146174	-0.0063707720746082556	0.00085371118288478831	0.0006533730563350954	0.83492350868713316	-0.0094751944253175357	-6.6643975331830848E-05	0.0062801751922124836	0.01164485971482555	0.8146163354057645	0.37814712586102844	0.0012265307372757645	0.68764025266421525	-5.1421908230954726E-05	0.014951267189680047	0.27146653477253818	0.00023957074317690875	0.00023828125963783024	0.0012031623709157628	0.012801230076920512	0.0077245646540726638	0.014953186440293902	-2.6037447162652786E-06	0.0012097900554640414	-0.88478091402812964	2.837608034373754E-05	0.014970854489117235	-0.27233778354110855	-0.00024883570194593935	-0.00023888428390509965	-0.001185970605539124	0.012804503542524012	-0.0077570080033355455	0.014972922338036907	0.0051193641967233958	0.10002629819433843	0.015765994589538569	0.53809918830117054	0.97073719287931726
156	544	1.55	0.7	2022_09_21_16_05_34	0.83813915925873517	-0.0056883452575912617	0.00082073095611277585	-0.00038811274106852184	0.002941523764783753	0.81831683538720412	-7.7419952978766035E-05	-0.0054383829823143786	0.00085390367319989062	0.001198299999990219	0.83540875615616839	-0.010763706963323388	0.0003322317194183207	0.0065580951734598774	0.0090690568923262188	0.8186922764329182	0.37836919821983583	0.0019363182515308203	1.2989220392132559	-5.1771643031019588E-05	0.014047774149220245	0.27423774277598589	0.0007818646174678755	-0.001657053491945594	0.0010017495176152004	0.011987251908978369	0.0073243259224446723	0.014069515657177	1.5473460324175149E-05	0	0	0	0	0	0	0	0	0	0	0	0.0036544746361536259	0.14126382219846967	0.013353153446717694	0.47235790778511233	0.97679754893803539
157	543	1.55	0.7	2022_09_21_16_05_37	0.83025048385349065	-0.0040067217267869323	0.00068849647954714389	0.00018526428488805814	0.0041498637355943946	0.81171605278059822	0.00086661574970523642	-0.0065217374310160793	0.00064654885434044858	0.0012314740504612474	0.82519524862247207	-0.011099566299523005	0.00037429245362865377	0.0069010481533715515	0.010663956055567581	0.80793413233613021	0.39988715861997143	0.0008112809591290166	0.73163656876856042	0.00032133551638085242	0.015683562121972285	0.27805045398255451	0.00022755045786760882	8.7063529218494185E-05	0.00080659577021288524	0.013320359990135105	0.0082790174880218552	0.015685212782893306	-1.2524219121598967E-06	0.00080385524302764035	-0.836986845062046	0.00037647463173620465	0.015712171541516308	-0.27935669509032851	-0.00023374329742788645	-8.2792586138524154E-05	-0.000799580289541658	0.01332294478204565	-0.0083289541290967346	0.01571391009517133	0.0050586274759070061	0.077278728069950758	0.015299169055660805	0.49821794492022148	0.97312094126849258
158	542	1.55	0.7	2022_09_21_16_05_40	0.81761116718257731	-0.004445308097474357	0.00063155493199536423	0.00014977159969565459	0.0043252270235346005	0.79959062251887636	0.00084724985651511611	-0.0067294391943561408	0.00046844724559468232	0.0013132825478389036	0.81254945860072758	-0.010376339955682511	0.00032014813063465877	0.0062791212873846876	0.0080438647020301731	0.79425692229299272	0.43136389309090356	0.00067889102913134376	0.84020909267620425	0.00027054521575197105	0.014063505843219403	0.30925991338836295	0.00029518312645124528	-7.4272333047685577E-05	0.0006748160119459739	0.01145806696266361	0.0081544403904488128	0.014066603345527584	6.39966510172059E-07	0.00068670778041640115	-0.73415186979984814	0.0003402010875975574	0.014095940275377706	-0.31070845158239341	-0.00030168657969682089	7.0259296978185891E-05	-0.00068310409665917776	0.011460765831742305	-0.0082064839484997151	0.014099168310201297	0.0053210144627535011	0.0539426456931627	0.012480829848597684	0.45399544071697512	0.971436000599085
159	541	1.55	0.7	2022_09_21_16_05_46	0.82481935936398476	-0.0041220955780748181	0.001086552176145721	-0.00031437370377215509	0.0033730612578914115	0.806667378075305	0.00019581122540975073	-0.0069297892336486581	0.00084208673183239181	0.00029853331892478911	0.82030694545925753	-0.00966197361849801	-0.00031604037489003933	0.0051357341377889637	0.011722850788919258	0.80196120454114339	0.41298004700266977	0.0012593249340886832	0.97217421277043325	-0.0004047107277602889	0.015163419328302933	0.2585780052635423	5.374618605469915E-05	-0.0004595589783824407	0.0011724780744242313	0.01318048063615301	0.0074969471070527455	0.015163514578700625	3.705696096665309E-06	0	0	0	0	0	0	0	0	0	0	0	0.0042149669042885456	0.12232488963235066	0.015516702124685282	0.57894286923239591	0.97228707769363321
160	540	1.55	0.7	2022_09_21_16_05_49	0.82781387832370357	-0.0040938557989838526	0.0012854295669262206	0.00013669835672139991	0.0039207887093939782	0.81052215182566534	0.00089215859756431519	-0.0067201031631228	0.00053999345012736085	0.0002111226504704642	0.82318864307772721	-0.010044301279845744	0.00022330075975772809	0.0055889535687336728	0.011285691608290217	0.80714194171894316	0.40380935718703204	0.0011119474315330349	0.83298779081389518	0.0002041405778395293	0.015130229356415807	0.26331489397537805	-0.00042158492469511618	-0.00010567460651700594	0.0011069146164137454	0.013080172877245288	0.0076047957158048227	0.015136101685258224	1.3880509156533477E-06	0.0011167211233997728	-0.7426711533729341	0.00024457545604243203	0.015150155586091318	-0.264297872262618	0.00041711645895205175	9.5312209218731747E-05	-0.0011126462376789379	0.013082403531898133	-0.0076405452757871452	0.015155896556228624	0.0047810258106238818	0.068432343973403809	0.015213296179527137	0.55548811343241944	0.97502827973043837
161	539	1.55	0.7	2022_09_21_16_05_52	0.81444523460381635	-0.0045412528248135724	0.00095107506026560849	-0.00011978185469685283	0.0034612531568256003	0.79561613057004377	0.0011160006405335941	-0.0074998859636433149	0.00044818236281889389	0.00085652964854825782	0.8108276571433074	-0.010038003546543979	0.00032405746648912775	0.00625519476611617	0.0088228711573633215	0.79184118620505983	0.43837319913178097	0.0010929088687773581	1.1154009657681159	0.00010762155994969577	0.014605164316692012	0.31723682719287055	-0.00016078193239905069	-0.00067008568418300491	0.00086338576042531466	0.011762762756336052	0.0086572649870341328	0.014606049279232205	6.5573867899299045E-06	0	0	0	0	0	0	0	0	0	0	0	0.0042853085350140476	0.064384548637948361	0.013279334729757973	0.47703612952715979	0.97224607936990115
162	538	1.55	0.7	2022_09_21_16_05_58	0.80441313467299191	-0.0042373819621750334	0.0011781508512836022	-0.00023693699219442884	0.0033674840887768405	0.78574559303324365	0.0010206612717610149	-0.0060892199731076915	0.00081006579366306539	0.0012153371361238242	0.80132970308795592	-0.010051439898634346	-0.00011149425495997929	0.005176189538701202	0.0092987387639250647	0.78066273026722821	0.46381988895005838	0.0013543782043822393	0.99358313297649836	-0.00023539815186214788	0.014179795471595166	0.26556612135973806	0.00012372599304856535	-0.00054776906221653317	0.0012386643512203289	0.012226303628252656	0.007182207126367684	0.014180335247716346	4.918505805590012E-06	0	0	0	0	0	0	0	0	0	0	0	0.0043056814233221182	0.11803493628090969	0.013229947775450543	0.53142903191935287	0.9704748674753817
163	537	1.55	0.7	2022_09_21_16_06_01	0.8095490034386974	-0.0028863536512110433	0.0011522301799237714	-0.00034127130467534933	0.0036895054131759397	0.79235380235752817	0.0010233641953664692	-0.0067917393120429347	0.00065248033824033124	0.0009258620683722232	0.80609127472983777	-0.0092988490681934419	-4.3314854300233405E-05	0.0063693476558234425	0.00959124955094258	0.78400664972955192	0.45134844620081915	0.0012252006272611274	0.57458294922018016	-0.00025661779877243914	0.014511148700357746	0.30616476606137383	-6.0955935117066695E-05	0.00050141168617556992	0.001117901112803647	0.011874636694874794	0.0083406498528967934	0.0145112767263918	-4.1064172341637719E-06	0.0012273610945710022	-0.9978745366386379	-0.00015216281645343273	0.014527645834368934	-0.30673307533850414	5.7752379827520177E-05	-0.00050601364779898528	-0.0011181974086482641	0.011878637893687991	-0.0083636388778746754	0.0145277606266841	0.004628201651861852	0.08751892157483411	0.01422211487713371	0.49229365361497851	0.96844866264963581
164	536	1.55	0.7	2022_09_21_16_06_05	0.8103633885914433	-0.0041491988857729886	0.0011144103900479763	-0.00028786888499651405	0.0033141830492255542	0.7920730190978118	0.0013568752674511895	-0.0059285648767682655	0.00086520604751442087	0.00065657463891206935	0.80680444014227348	-0.0093030035087559616	-0.0001088956838413011	0.0051188643313475907	0.0082086407767690273	0.787402376594734	0.44843845409402605	0.00133227712878924	0.98651226070882125	-0.00026340651073616863	0.013014292927564057	0.28332912106724611	-0.00043556935272683181	-0.0005215460973652811	0.0012259494346089264	0.010980153614335759	0.00698627561795505	0.013021579822182819	4.38598878495603E-06	0	0	0	0	0	0	0	0	0	0	0	0.0042268170278354517	0.12768110722711012	0.011937744484770375	0.50660412546587508	0.97166578312894958
165	535	1.55	0.7	2022_09_21_16_06_10	0.80355561606021164	-0.003055721583286806	0.0011183218488578239	0.00035715394054510488	0.003955919205889496	0.786930264677403	0.00013207496360144878	-0.0065701045557197378	0.00067482724399677181	0.00060293767903400351	0.79990738675424455	-0.0094698332362960734	0.00040929961741549716	0.004847874400727429	0.0093000070999187025	0.77932013129235767	0.46535324667031136	0.0012528463731005253	0.5510012413659956	0.0004702097543148033	0.013940198834897699	0.27506328969716676	0.0002931651170237387	0.00056604925377737769	0.0011176816527478717	0.01188343895040112	0.0072878681566403668	0.013943281154101523	-5.2643384487579237E-06	0.001265304421716055	-1.0242344361116407	0.00054531301887812179	0.013966397447999639	-0.27635350107293505	-0.00030020783219837324	-0.00058167750691087727	-0.0011236754680814859	0.011886891436570096	-0.0073322622464480468	0.013969623560354234	0.0049941343890504289	0.084480166279478172	0.013051626733535229	0.54513641083635578	0.96983969213396926
166	534	1.55	0.7	2022_09_21_16_06_13	0.801218544595413	-0.0042986807592924284	0.0008839371413252229	-0.00040812153328401	0.00350178591357141	0.78330791280559975	6.8516708608043424E-05	-0.0053815175179379449	0.00092700172010636722	0.00076752934928104276	0.79769204152258444	-0.0089307281786009766	0.00029730815952910854	0.0052477190972411514	0.010644315574381018	0.77739822658824875	0.471731898338888	0.0012404205674312421	0.9936146278948903	-8.77153667866755E-05	0.014167748348809949	0.250565371475054	0.00044071493547162696	-0.00050175112763342286	0.0011344112966755193	0.012425680509045765	0.0068064349818629149	0.014174601332296961	4.1960432814762061E-06	0	0	0	0	0	0	0	0	0	0	0	0.0045211230043931015	0.12939323720339191	0.014811942947424614	0.55637948877630006	0.97026988682695481
167	533	1.55	0.7	2022_09_21_16_06_17	0.80557841792444151	-0.0044190427343065216	0.0010128399085583576	-0.00026646328809216876	0.00432895573780766	0.78810505643063633	0.00054093307313610932	-0.0067510684895614684	0.0007377146182130091	-0.0001346803398629475	0.8011659512921222	-0.0093971246040668224	0.00020118775666788183	0.0068743395954078777	0.0097966094433601016	0.781781040760732	0.46096748576047364	0.0010937925591820894	0.8107324265579906	-6.39728681577748E-05	0.014908876272378665	0.31059187284846812	-0.00042269342631233117	-5.5397146461548183E-05	0.0010923888129626843	0.012123750418755547	0.00867693883168599	0.014914867127726723	4.2034402422528843E-07	0.0010934122354921752	-0.759508029053601	1.0413669655366664E-05	0.014936846983563144	-0.31172032101211744	0.00042097505925087312	5.6591882437144068E-05	-0.0010919467365976311	0.012126845314775942	-0.00872060895361535	0.014942778115561065	0.0054511941080162708	0.084396245495947778	0.014856254381868871	0.47946315774368886	0.97045926674025962
168	532	1.55	0.7	2022_09_21_16_06_22	0.81053316590484525	-0.0041395428896774875	0.0012427165607478345	-0.0003007357157149985	0.0037996654478353138	0.79221638321735044	0.000645238662314126	-0.0067059252433242164	0.00062875875616880236	0.00037265585999305258	0.8078239683398043	-0.010285208279901563	-1.1877001277115707E-05	0.0076160328529740594	0.0097329177322710691	0.78719073367199033	0.44770875220892148	0.0011770741024981375	0.8757612055623003	-0.0002153885104871902	0.015477813132797752	0.31276395348404135	-0.00016235379300187202	-0.00021157186582940147	0.0011579036179066296	0.012547153133128489	0.0090626512471588868	0.01547866461061511	2.3358159708423906E-06	0.0011743300531250598	-0.69010175814612063	-0.00014790471012730513	0.015501043477229349	-0.31360304127339506	0.00015963010659130381	0.00022246626450491661	-0.0011530654078715284	0.012550735673834379	-0.00909732834014996	0.015501865392715964	0.0047516091314504872	0.081995664818559355	0.01524742713013341	0.45340800045701546	0.97120113868900548
169	531	1.55	0.7	2022_09_21_16_06_26	0.8071005379819115	-0.0048554455431587583	0.00086710179476926039	-0.00036527861092085012	0.003340410197846989	0.7873522028441502	0.0011632247438012572	-0.006622688230156131	0.0007514450105145068	0.00068097401105534326	0.80380660123399639	-0.010219602964092973	-0.00014692118290568663	0.0066739536524716321	0.0070622388005541735	0.78340707306794788	0.45783843787102912	0.0013841463392468463	1.1637379128220986	-0.00034228439591343853	0.0137827880146962	0.33030484317281911	-0.00029195834199066125	-0.000950231456071943	0.0010064398980276174	0.010883141306787714	0.0084570964730541071	0.013785879918652677	9.0124457160587347E-06	0	0	0	0	0	0	0	0	0	0	0	0.0042422077102502228	0.1106362374701142	0.012039187339754539	0.40682897178420063	0.97064372553485445
170	530	1.55	0.7	2022_09_21_16_06_29	0.80581875844073259	-0.0031825388366372295	0.0013086096208264936	-0.00032097902546820517	0.0034480516748807127	0.78767992865323266	0.00039727187103365003	-0.0066553096599737448	0.00080111862600585433	0.00049104434073389861	0.8018631670384645	-0.010697689661240078	0.000415571290264595	0.0063757977117006133	0.010029350767807116	0.78127638690019408	0.46097393187600089	0.0013257495626766492	0.72182147034942945	4.4740015955115466E-05	0.015499853613053219	0.28259455789304416	6.235156247705949E-05	0.00016811966402848671	0.0013150466461324768	0.013089429989013558	0.0083013423365616845	0.015499979023967171	-1.4846039493134172E-06	0.0013273754693398461	-0.849853086613801	0.00012027282428416523	0.0155206461061559	-0.28342238030074773	-6.4586414410640049E-05	-0.00017063824613808138	-0.0013163617381100441	0.01309320851652949	-0.00833416740263909	0.015520780488025038	0.0043929161832813009	0.11414460718215511	0.014748214373830669	0.502264851661779	0.96954355891636446
171	529	1.55	0.7	2022_09_21_16_06_33	0.80701669764434159	-0.0035249554393183154	0.00069878155697560083	0.00011064496161174065	0.0042978987701099989	0.78943120480599582	0.00049221459587122133	-0.0059082427895320476	0.00073145036478989667	0.0013120749976334653	0.80284518853102593	-0.0102252841255343	0.0003406084393499619	0.006885797992782685	0.010046890079701706	0.78249727810692926	0.45773032434395938	0.0010111742691863983	0.5357617534494018	0.000263790492966227	0.015149873796659056	0.28329596507246	0.00052146043800965487	0.00048413734895328634	0.00088774119540163871	0.012782481585855708	0.0081318411544960972	0.015158845504955379	-5.3749995076993445E-06	0.00099005850558057918	-1.0346650958204837	0.0003500612055697325	0.01517899547823578	-0.28458177835794379	-0.00052821990698938032	-0.00047338495921708324	-0.00086955306040487849	0.012786057991426696	-0.0081803804782036756	0.015188183564812552	0.0054022382702910033	0.084286386699114	0.01509271680844944	0.48497971533314177	0.96961720914947136
172	528	1.55	0.7	2022_09_21_16_06_36	0.8119751616323696	-0.0034833219751355441	0.00097798329653967669	-0.00015821733280599041	0.0044627238335565875	0.79445954273253938	0.00040194789211227163	-0.0059460523943396341	0.00050495860666451941	0.00061446917940388	0.8070077011883825	-0.010520890057580237	0.00046721794185512847	0.0065675469117220256	0.0094702919040888615	0.78647105710011289	0.44637887822658656	0.0011025367137191327	0.49179951062927763	0.00017581217001989662	0.014829240269999242	0.2813574142685567	0.00014011461991988408	0.00061083838020685021	0.00091785820166562573	0.012542718394129727	0.0079111681988772685	0.01482990219428579	-6.2492594378694316E-06	0.0010954558620453426	-1.0776996300855974	0.00026371339787837429	0.014854607480864259	-0.28248498932920418	-0.00014299071259464365	-0.00060454736383595809	-0.00091353490933214943	0.012546270907939248	-0.0079530151335921451	0.014855295680478282	0.0055312050168461338	0.056335551535987592	0.0141934353565233	0.48222664019477296	0.96859004346760547
173	527	1.55	0.7	2022_09_21_16_06_39	0.80957163172960378	-0.0047104530419617629	0.0010685079655910949	-0.00033199599417637466	0.00467021430789005	0.79096838584919216	0.00048379163510313265	-0.0067878222095908011	0.00067647705855950011	0.00083362259679127114	0.80608188973975381	-0.010009559858942743	-6.9589723823584187E-05	0.0066664333156489291	0.010969445265314827	0.78390491744220159	0.45225285540066895	0.0010808019050589975	0.79694896594426157	-0.00027569099326793382	0.015711692230140465	0.28717672840781111	0.00021914637162636611	-2.496603799367848E-05	0.0010805135144578511	0.013190652851510462	0.0085360383132689309	0.015713220480437905	2.8658661975645891E-07	0.0010683032889792692	-0.77410264582537913	-0.0001856030929136805	0.015735971235427144	-0.28811304900265849	-0.00022497401801659691	2.4132024374349265E-05	-0.001068030693680439	0.013195003345448564	-0.00857395343093206	0.015737579357416216	0.0058289512567894341	0.071924388363680647	0.015855643470318297	0.51235711117416882	0.96829593172309325
174	526	1.55	0.7	2022_09_21_16_06_42	0.81076581707929085	-0.0038842844114639432	0.0010532447651661985	-0.00019365590775460772	0.0037797171884202813	0.7917141309797554	0.00065837132957534742	-0.0058591756832284186	0.00096876204235351107	0.00077346400542753989	0.80621635041337936	-0.01016309041641303	-0.00026048417897369335	0.0066142558313162167	0.010771461287338184	0.78432584828980034	0.45070453012625833	0.0012517802064871617	0.81175604781276434	-0.00030345196436304769	0.015351276412654054	0.27055086053917349	7.6652417740610411E-05	-6.5957997063611964E-05	0.0012500412905085967	0.013158219568021667	0.0079071452052836624	0.015351467782946821	-8.5546797095216267E-08	0.0012374909845732087	-0.75575368118147623	-0.00021509351414861935	0.015368954063867311	-0.27123992593280893	-8.6548018886817036E-05	7.33265819731833E-05	-0.0012353166190398716	0.013162449685530582	-0.0079343977271837986	0.015369197753195734	0.0048126006456654128	0.12545216264773526	0.015590352568471305	0.51005362407165022	0.96738889549544893
175	525	1.55	0.7	2022_09_21_16_06_46	0.8239777252088798	-0.00422035125587171	0.0012709068253862158	-0.00026467954572036568	0.002349738228031572	0.80496264876312873	0.00018006801976919252	-0.0057719632680049461	0.00077640152752001738	0.00064381772829848584	0.82167020312491867	-0.010989667316388225	0.00022474370832536216	0.0052686400612770865	0.0097541120526010733	0.79920326560629984	0.41545176223252894	0.0016938136097216327	1.1576580380489669	-3.6211633457562957E-05	0.014527691988428204	0.24663297073025739	0.00028805032398345214	-0.0011477597860993494	0.00124565324946046	0.012795862084430721	0.0068789350939567184	0.014530547391608755	8.6324003135441572E-06	0	0	0	0	0	0	0	0	0	0	0	0.0030033404732672932	0.15956332950035645	0.013454349775338426	0.53777519652368744	0.9699330954652936
176	524	1.55	0.7	2022_09_21_16_06_49	0.84139733904088365	-0.0044716136273843287	0.0012326955792206153	-0.00043613229011653528	0.0041138121068110553	0.8232579455179676	0.00055194221739786559	-0.0070780648726871762	0.000911506141794598	0.000753219574523702	0.83598450122581769	-0.011424702826179103	-0.00010490598476407125	0.0071671736357171749	0.01085992352133164	0.81487026647047889	0.37538337603915517	0.0012971569706732614	0.86851345312638073	-0.0003474987731174596	0.016050365623554327	0.28603147311897636	0.00012643528811362545	-0.00021463546933165332	0.001279276288325166	0.013494921950199364	0.0086891494524954423	0.016050863607041672	1.9459886699317675E-06	0.0012932770786419591	-0.70157072726808689	-0.00024513760922824075	0.016070985319081403	-0.28680960231759989	-0.00013445717714354651	0.0002158098752468898	-0.0012751437957683838	0.013498702409013432	-0.00872133031131289	0.016071547774206919	0.0050078413664728649	0.1090246840812714	0.015464484469426568	0.49372371513266339	0.96847259749995973
177	523	1.55	0.7	2022_09_21_16_06_55	0.83373364768093638	-0.0040279494426485344	0.0011715788739270392	-0.00027363975513201811	0.0051482296417330277	0.81593432194826254	0.00068594184559564919	-0.0068676099243809088	0.00065711534145918655	0.0012197758824938076	0.82881707429644891	-0.010951141805078583	0.00019640483059849034	0.0066514732231149508	0.012425275353520197	0.80869350868704837	0.3925268378859188	0.0012934838510960448	0.50882850849038852	-6.8321313566989213E-05	0.016514269976993335	0.2637149381893063	0.00032306028181415915	0.00067954595335917908	0.001100598823513554	0.014270038530269707	0.0083118658084476681	0.016517429606894327	-7.6616124763006844E-06	0.0012819573999092602	-1.0653597985673373	2.3472595919509002E-05	0.016537371322034318	-0.26469047290332337	-0.00032832826228135719	-0.00068087473561620352	-0.0010861972056591179	0.014273733582265455	-0.008351357965346147	0.016540630268845734	0.00622500606694259	0.063476316298250984	0.016904199722040783	0.53964756945050218	0.969966260731424
178	522	1.55	0.7	2022_09_21_16_06_58	0.8311570021629574	-0.0036752914197302434	0.0011921374788768212	6.9839298130372758E-05	0.0051015801198067423	0.814563762018159	0.00020738252288217529	-0.0070170664942461108	0.00065348517961169843	0.0010022517405380135	0.824677110988471	-0.010502766191044967	-6.8589487687572634E-05	0.0068189199911054231	0.0095760368805923885	0.80448041703607309	0.40005522009281097	0.0014096132166983152	0.45471530698413926	-1.95962558312295E-05	0.014991929428195942	0.30306545045385697	0.00048965807156659956	0.00086577764671185581	0.0011124021247483538	0.012321242506963424	0.0085407804716316864	0.014999923766708211	-9.4749935830362056E-06	0.0014080169078210887	-1.1171973954462309	9.75259780869533E-05	0.015018713291936957	-0.30416034836068595	-0.00050297430891391333	-0.00086727594843102266	-0.0011092087459009374	0.012324489491577089	-0.0085830476939959821	0.01502713319634957	0.006188077336321378	0.063700438264824952	0.014143863296022711	0.47600391061829511	0.96790427674017954
179	521	1.55	0.7	2022_09_21_16_07_01	0.85409867838758013	-0.0043238519307655793	0.0012921215658638842	7.4784173406169653E-05	0.0034370521566139942	0.83612830553189144	0.00040914324059923416	-0.007614628142990432	0.00083003036801572189	0.0013666040738306536	0.84845996069879326	-0.011895478102773848	-0.00031997324670266273	0.0063282269629473748	0.0084973847087129583	0.828276866071284	0.34459508322590088	0.0013506451589695968	0.9856032718383505	-0.00016219931848592933	0.014760267752448398	0.30147698297847592	0.00057489570646340694	-0.00052647627528612864	0.0012438107078687061	0.012157502385288867	0.0083702234065563368	0.014771459277853293	4.534587509159E-06	0	0	0	0	0	0	0	0	0	0	0	0.004139868296215341	0.11847896456655681	0.012404778116799568	0.46533942807072182	0.96976717916828525
180	520	1.55	0.7	2022_09_21_16_07_04	0.86717834269137617	-0.0040405182477068211	0.0012173252837061367	-0.00022704512157362846	0.0049010640386482037	0.849953048780357	-0.00024728923630638823	-0.0074070660888504959	0.000493666782975641	0.0010270219201345711	0.86001980851415116	-0.011484166332734266	0.00044867821674717228	0.0062099485826008008	0.0099215024757275047	0.84267027771681235	0.31340814687667284	0.0011110828649530094	0.55081664812391318	0.00011199425273535735	0.014921478779101806	0.28459834656285821	0.00074712598750850743	0.00050236490813603723	0.00099102705909861924	0.012568871794860898	0.00804201409844174	0.014940171558465991	-5.0962599841182284E-06	0.0011195357980835923	-1.0232862885999157	0.00018758219064095622	0.014945705784465134	-0.28572347779984852	-0.00075538781777993963	-0.00051277944017109065	-0.00099519729145958235	0.012571121146303287	-0.00808338014204212	0.014964783063948668	0.0056803355231401812	0.050193929146875649	0.013497438019496981	0.50577213767032259	0.9717381491579915
181	519	1.55	0.7	2022_09_21_16_07_08	0.84844631023509587	-0.0049239777060616739	0.00088946774726624792	0.00014757541628743009	0.0031487133849766253	0.82909399396438022	0.00035429407111501503	-0.0072743160297710219	0.00067076398829203675	0.00037423511531454816	0.8431986615675634	-0.011229554823840984	0.00010322804236956357	0.0071685275317331333	0.00889609562460638	0.82547642420279488	0.35693843853019297	0.0014041165950743368	1.2124136607823612	0.00013029389601254817	0.014884650509113759	0.31320929331168257	1.9778614480938706E-05	-0.0010586121997298659	0.000922433533186128	0.012058536041985556	0.0087260832738747015	0.014884663649946924	9.48176737213781E-06	0	0	0	0	0	0	0	0	0	0	0	0.0037944256535753351	0.10494524390905419	0.013465670486052286	0.446262566587016	0.97292711895236328
182	518	1.55	0.7	2022_09_21_16_07_11	0.83594879530306476	-0.0045214909927442769	0.0010556623548257788	0.00042030023700451771	0.00462225994675336	0.81716930315711267	0.00074208431651940775	-0.0061139910022382973	0.00090961605904934888	0.0010931429567207793	0.82997449390897016	-0.011507536082600398	0.00014280802250674977	0.0070567678105864073	0.011037439090704771	0.81227687207323385	0.38754506898298385	0.0011793769253863387	0.76017378824469006	0.00032012908486336124	0.015922888594941752	0.26594580639410881	0.0002214985827140215	5.9472857371273887E-05	0.0011778764414699149	0.013723129658743489	0.0080755243530213523	0.015924429120978571	-1.0486617069625613E-06	0.0011650734081860719	-0.80664505831859978	0.00038343287532689838	0.015952283362820164	-0.267339001225991	-0.00023536073542470895	-4.9493486172186719E-05	-0.0011640216670186312	0.013725867078369791	-0.008128709456896175	0.015954019529995842	0.0056354069255848613	0.09715372106510671	0.0156714113715198	0.50097280460596882	0.97168256792421248
183	517	1.55	0.7	2022_09_21_16_07_14	0.84477070376221008	-0.00400212587141223	0.0013604916112210823	0.0003909200286673459	0.0043258370759179446	0.82674022036668626	0.00064298552542728035	-0.0077807846547923963	0.0010296691793537417	0.0007721728160311861	0.8387392022094361	-0.010560248688986836	-2.1537024897011123E-05	0.0072694473563268327	0.010668467200221089	0.82106644838798037	0.36584633698182351	0.0014307458099151252	0.71812917051980529	0.00020030064749091618	0.015709505389088049	0.31000179974250164	7.8858648546251814E-05	0.000191909492502394	0.001417816743897871	0.012785595145630739	0.00912782100732755	0.015709703315347396	-2.2619907623483231E-06	0.0014285080554319355	-0.854648890418351	0.00027407012585716286	0.015740029544406731	-0.31121974336480457	-9.3980744733332516E-05	-0.00019721849981871044	-0.0014148286566800896	0.012788122505676189	-0.0091767343232009753	0.015740310112547892	0.0052637877932004348	0.11683964672109802	0.015281930560545354	0.48633295919140251	0.97194001251622231
184	516	1.55	0.7	2022_09_21_16_07_18	0.836086709884349	-0.003952109231283172	0.00093922235945612142	0.00036999138535230743	0.00343884557696428	0.81786845450998524	0.00023935492310141689	-0.0059760928672383711	0.0012394960020472193	0.0012129939004560837	0.8316550106177204	-0.010517218776102013	0.00028522540980894991	0.0068066960648466195	0.011270022407568471	0.81347382926039269	0.38530101431366054	0.0013413110406785506	0.90246958774785768	0.00037833985418697495	0.015381806652497089	0.2670353294982924	0.00059475062658575931	-0.0003111966465584445	0.0013047114451161049	0.013239768158300996	0.0078299754156218628	0.015393300627306279	1.4209689907453769E-06	0.001319545531176963	-0.66301753006257358	0.00043142821697398818	0.015408478163443869	-0.26832369340419404	-0.00060691231349141428	0.00031975849314142094	-0.0012802167452869147	0.013242470743830745	-0.0078777006741887149	0.015420426124773403	0.0043720444003383287	0.1729723294554909	0.015747214154358403	0.51373334039430041	0.97295390495193468
185	515	1.55	0.7	2022_09_21_16_07_23	0.82132528163108554	-0.00433018347832636	0.00097286341250754367	0.00022554286408788489	0.003699032657539879	0.80300657017698029	0.00017956514648080412	-0.0067615109030161376	0.0012548167820368133	0.0011404452867528718	0.81677223152556411	-0.010345555001110916	0.00033820869633516254	0.0063579494126897174	0.011500206219769424	0.79830282095731053	0.42180966927428887	0.0014134274698109483	0.92472971125119618	0.00032618800109743712	0.015807678165508928	0.27221739416567819	0.00059198025284492911	-0.00038879228965305697	0.0013589031488382506	0.013522206745662489	0.00818734472902342	0.015818758788352077	2.3194455772225984E-06	0	0	0	0	0	0	0	0	0	0	0	0.0047558175504702075	0.16352333129521177	0.015999398126612524	0.53288181339470064	0.97196913185473333
186	514	1.55	0.7	2022_09_21_16_07_28	0.80508975460753129	-0.0044383535944574537	0.0010473456940592336	0.00032474334091862688	0.0037189770390353657	0.78655889117999112	0.00062463646836902	-0.0067567796636506111	0.00096516030630316681	0.0011418479626421269	0.7997001043469536	-0.010253739152019747	-6.51356020694765E-05	0.0055648434445111621	0.00970895609553286	0.78176207071030457	0.46318448606213641	0.0013315773607803006	0.95921041737074486	0.00014391528913030506	0.014860382767110969	0.27824141650492312	0.00032582501506926644	-0.00045362229384151003	0.0012519285451944122	0.01261822053415917	0.0078492984741550323	0.014863954316583912	3.9881232309056245E-06	0	0	0	0	0	0	0	0	0	0	0	0.0047723586687769375	0.12696063380512621	0.013899915612967901	0.52517072278088761	0.97102474132390537
187	513	1.55	0.7	2022_09_21_16_07_32	0.80105203123364954	-0.0034525175330807592	0.0012011613602845102	0.00045436637578017027	0.0041508518190881763	0.784833571335772	0.00048846761532356058	-0.007084245677914317	0.00096322505925997535	0.000669013007579319	0.79442876191251766	-0.010341375725767736	0.0002773247890121428	0.0062068061835308247	0.010590399882824241	0.777592894743701	0.47276383124316679	0.0014247441533509675	0.62862304628778065	0.000444159308164663	0.015795049668665143	0.284198907891905	0.0001132226625977029	0.00043944482978939018	0.0013552800980163248	0.013311506886391232	0.0085021984479990639	0.015795455466903273	-4.7735661257831939E-06	0.0014279206140690225	-0.9452833387191	0.0005317017878842743	0.0158255559276438	-0.2855492927753267	-0.00012766109951669824	-0.00044886479028336608	-0.0013555359383384581	0.013314161034305451	-0.00855460907181411	0.015826070825549581	0.0053194384196632574	0.1140095327776505	0.015323872828195631	0.52033804133549666	0.97071459084396727
188	512	1.55	0.7	2022_09_21_16_07_35	0.80250641162710623	-0.0033170190740842648	0.00093527310097259587	0.00010781183206111455	0.0039604439807675957	0.78608427229272	0.00041181625002007362	-0.0069615835862928766	0.00092976715246551088	0.0010583661165130818	0.7971416891323736	-0.011304248531138456	-0.00011502861272594351	0.0057778240129892347	0.011288983014738028	0.780549877632674	0.467448498040553	0.0012318006929328584	0.61837258079686175	-2.2937668425888628E-05	0.016460477641733778	0.25809095545478511	0.0004056770803755928	0.0004038741056307661	0.0011637090074029756	0.014315841717791085	0.0081242845903605546	0.016465475944762716	-4.4358679981290433E-06	0.0012373805348577227	-0.95676890825048322	4.8725555549735337E-05	0.016481248506095014	-0.25903134884352441	-0.00041835446337783422	-0.00041584695634138839	-0.0011654106130228898	0.014318581674451048	-0.0081614809410874567	0.016486557335498739	0.0050692653290446308	0.11529384851665306	0.015802559804876559	0.54887237122580268	0.97264005162287159
189	511	1.55	0.7	2022_09_21_16_07_39	0.78660010599408159	-0.0039711776804728	0.00092779291317269153	0.00052246031315213994	0.0049789252247329037	0.76976016799031888	0.0013473046625492389	-0.0067085532816199122	0.00085906868323160242	0.000561610216140032	0.78149603063314976	-0.0099898444542408	-1.0695479763619877E-05	0.0067117475272198811	0.0091865654921913387	0.76318970065343261	0.50912253266901186	0.001308593636282402	0.52756898762188809	0.00030569617840599706	0.015181976643095259	0.30700547423857844	-0.0005008799915504241	0.00064527759929422328	0.0011384349453385043	0.012408892796077677	0.0087471020553633386	0.015190236849944952	-7.9662944301718035E-06	0.0013158694191136042	-1.0422891684772939	0.00039533153862169056	0.015219068849474863	-0.30855128417980909	0.00049097323771989576	-0.00064671623359441885	-0.001145980122586698	0.01241204168773806	-0.0088068880875658163	0.015226986286367152	0.0064232053102040642	0.085429366479720284	0.014463758377045216	0.46991211519049614	0.970238492008511
190	510	1.55	0.7	2022_09_21_16_07_42	0.77980862491429093	-0.0032531879545212561	0.00091088180224531954	0.00026902478346985613	0.0039377530308656785	0.76311882512698592	0.0006494705565437143	-0.0064377700638402272	0.00089208921181974522	0.000623218838682708	0.77484911489552533	-0.010018786743443029	0.00027571460868863068	0.0050968412860416552	0.0071596843902164671	0.75591997677502221	0.52687819944004144	0.0012417065124475024	0.60284715631917818	0.00033842186527910747	0.013544643184313544	0.29737378372121714	-1.2223174863544985E-05	0.0004433445882501743	0.00115986233628126	0.011218892003484055	0.0075890593095938354	0.013544648699629498	-4.9022730770398242E-06	0.0012658767955824135	-0.970163986505896	0.00041872521471875352	0.01357451035107265	-0.29879100442910478	3.4231384275851135E-06	-0.00045720777751750221	-0.0011804258171403681	0.011222027363687208	-0.0076376326908299307	0.013574510782685879	0.0051776025355638484	0.11139357674710176	0.0112701559626798	0.47607057425905458	0.96936601189568228
191	509	1.55	0.7	2022_09_21_16_07_48	0.78851371148895288	-0.0046901532132532578	0.00087683370220182	-0.00022420672804558634	0.00353483066468288	0.76999574358845446	0.0013183233642214097	-0.0056922078169168219	0.00082529269576087311	0.00040970444191314252	0.7847613446213928	-0.010920191852966062	0.00013409561232611774	0.0064546106157266905	0.0088339991117497661	0.76756260777809537	0.50281965443090293	0.0013140561698914372	1.0849614960219918	-7.7529385375583E-05	0.01496970929838882	0.27764336891615365	-0.000573093699232474	-0.00074102447894935962	0.0010851849331923033	0.012720500158485373	0.00789183579379616	0.014980675314096113	7.0814580821139285E-06	0	0	0	0	0	0	0	0	0	0	0	0.0046034643308923888	0.11468288649385271	0.013875243598823717	0.46989551978287936	0.97342962664365662
192	508	1.55	0.7	2022_09_21_16_07_51	0.79197119964009655	-0.0032271583043236144	0.0011195733041658249	-0.00045998837704634433	0.0043861870402394218	0.77573973141712	0.00057734365303430352	-0.0071151598322147886	0.00095848151199169791	0.000997784212884241	0.7866515143491819	-0.0099239082967814	-0.00012645867851924657	0.0067072195409684787	0.0099042010704858772	0.76802446710870687	0.495404659318621	0.0015100610909459663	0.52952157126176769	-0.00039684661959187885	0.015574130667605827	0.30592475121593582	0.00027071533563549144	0.00073948684911420747	0.0013166030906754181	0.012748782408706989	0.0089455068692111325	0.015576483327266414	-7.9495522503138633E-06	0.0015083387875585725	-1.0433270298068982	-0.00029182806380832153	0.015594425860087753	-0.30667471410755259	-0.00027894355503065954	-0.00074403508627777929	-0.001312058568982834	0.012751946355456616	-0.0089763011342830056	0.015596920446442843	0.0056690076748776557	0.10757039309022184	0.015103585772512439	0.4877651382737247	0.96976312706538814
193	507	1.55	0.7	2022_09_21_16_07_54	0.7974449373005692	-0.0036106157334270172	0.0011322334884798348	-0.00028347963769712465	0.003676381637956526	0.78025266002845239	-1.7990842753960227E-05	-0.0066035212617504037	0.00064163433422631912	0.0012184968734659969	0.791500984656552	-0.010931145205955867	-0.00016617453291162216	0.007359051505647563	0.009397463670634796	0.774030438484243	0.48209006721955838	0.0011155838009315789	0.76679696331283864	-0.00030426823586670617	0.015783125797441015	0.30251628081496429	0.00079675113012098685	4.1492822299400624E-05	0.0011148118956122504	0.012981361768056388	0.0089772660974648619	0.01580322347817676	-3.1094264658281703E-07	0.0011031090570168189	-0.79959673720341051	-0.00021940554820620644	0.015802365395420088	-0.30324346619365955	-0.00080916899603201064	-3.132094080412798E-05	-0.0011026643144401108	0.012984100091389558	-0.0090071025811382845	0.015823068809637079	0.0046798885757319761	0.086394197138645559	0.014967797586415697	0.45322614740619077	0.97063809960900049
194	506	1.55	0.7	2022_09_21_16_07_57	0.80847001334075186	-0.0035461356244911655	0.0010124324512058576	-0.00033289623658744869	0.0042990267961422416	0.79210273027773859	0.00067116766609528881	-0.0065349864978634124	0.0011300599857165317	0.00083041431493950711	0.8022969685945639	-0.010654031540191367	0.00018244576219403073	0.0057660456422175908	0.011236319333947384	0.78620261742179676	0.45311088348526196	0.0014125981447149169	0.61544858910811728	-0.00011401344372702117	0.015824129304903435	0.2572226767171657	9.8372995302332142E-05	0.00047094893803356283	0.00133178099408915	0.013775945331595126	0.0077862955556031975	0.015824435076946933	-5.72780393546264E-06	0.0014130800408542075	-0.95826887355621593	-4.1566886424752591E-05	0.015844070761896447	-0.258177216852326	-0.0001054735273396511	-0.00047888479487458049	-0.0013294602495368033	0.013778397159505769	-0.00782242609571386	0.015844421825139326	0.0054981287346843591	0.12852448341902195	0.015621378690602896	0.54833755090524117	0.972457363227435
195	505	1.55	0.7	2022_09_21_16_08_00	0.80307432099039955	-0.0039835637438266338	0.0011316648278488308	0.00024026171312835731	0.0027399086913439366	0.78518250704100245	0.00058199861829428352	-0.0070070531603949873	0.00091629169426325578	0.0015139967354305447	0.79860918626704358	-0.010545919053637417	-0.00024172539320132451	0.0060919283528724595	0.011470352819243714	0.78117681169797182	0.466353465753396	0.0014980616157444021	1.0612696991988491	-1.8213756774164842E-05	0.016242206883700021	0.270059113024874	0.0005845919096096262	-0.000785242620519856	0.001275767467638926	0.01393009448065374	0.0083523501011974234	0.016252723837981538	5.8980121912383932E-06	0	0	0	0	0	0	0	0	0	0	0	0.0035975049942867567	0.16136599365676024	0.016172486969494738	0.54128886850204949	0.9727328981638681
196	504	1.55	0.7	2022_09_21_16_08_04	0.80276804642659216	-0.0038102171974128602	0.00086729019904533907	-0.00018576461694216952	0.0037884472307156154	0.78526223009309448	0.0005147040443560239	-0.0075850251814691795	0.00090131702708568992	0.00062801821638278977	0.79774830193208368	-0.010908339045547734	0.0002251844896061459	0.00550505596747386	0.011705879414063248	0.77892376437627175	0.46846825170330614	0.0011067325142399118	0.791296880742341	4.5229029113343447E-06	0.016599588016034218	0.26398907653056558	6.2648316934752423E-05	-1.3056301689374876E-05	0.0011066554979134169	0.014339179244765091	0.00836267067918885	0.016599706235764584	-5.2776755005962167E-07	0.0011173243519131369	-0.78969662576785	8.3310771018971515E-05	0.016623041838137741	-0.26498500743517034	-6.7587120532132386E-05	-9.6054350451119824E-06	-0.0011172830630577489	0.014342730005053683	-0.0084030718165805617	0.016623179237779385	0.0048509511695504206	0.11678487918692179	0.016113914351072383	0.56560253806139882	0.97029742008733422
197	503	1.55	0.7	2022_09_21_16_08_07	0.81193240619576568	-0.0035711388911120498	0.0012755559867230781	0.00031712508361698483	0.00370910112248149	0.79485797916552647	5.2732240714585704E-05	-0.0068111007966841419	0.000987029994613384	0.00087720473263985864	0.80599164279791014	-0.010732587467970792	-0.00016357292049584549	0.0065211963648143184	0.010928426035291603	0.789138915827757	0.44507556937985088	0.0013976857399461327	0.75529056814242668	7.802730736659877E-05	0.015971547177483617	0.27736259247433	0.00051641703938497382	8.4111062309509543E-05	0.0013951525926743406	0.013576537336212247	0.0084123690599628171	0.015979893798181266	-1.1661393601467586E-06	0.0013875351993417834	-0.81655870780875928	0.00014723249192187177	0.015993813931672578	-0.27833322217437484	-0.00053453090673482163	-8.6416739788093761E-05	-0.0013848415347962521	0.013579086119454012	-0.0084504736104797831	0.016002743745096297	0.0047272215670891406	0.13004144294410058	0.015673980882276114	0.51639651376069284	0.97192686214508239
198	502	1.55	0.7	2022_09_21_16_08_10	0.81677906987295	-0.0032022137354652596	0.0011737538189602152	0.00021349402204843776	0.0042212112574263449	0.80071033520714274	0.0010772088329708287	-0.0073168294327252276	0.0012062829211070365	0.00077518152538385014	0.81024394637957009	-0.011666212313450615	0.00018399618730168229	0.006608994711062726	0.010174586212049856	0.79349695584420343	0.4330452611411425	0.001592287135389323	0.58232701340384352	0.00022754252162702061	0.01617026023414089	0.28504190364304732	-0.00018306860727769123	0.00062906232093753751	0.0014627572997264497	0.013613026510346921	0.00872713156016512	0.016171296489608022	-7.07525414309389E-06	0.0016064969937683532	-0.989564373556248	0.0003218128708232277	0.016198973332545025	-0.28626645426801189	0.00017083567388190247	-0.00063790686626243791	-0.0014744176548597051	0.013615746338667766	-0.00877600072182997	0.016199874130868288	0.0053749995364289595	0.13917420187387011	0.014854252533256373	0.4973655701181382	0.971495212245867
199	501	1.55	0.7	2022_09_21_16_08_13	0.81370031598977788	-0.0027288088177156496	0.001171504399546663	-0.000498786526599493	0.0039641560924541051	0.79769004350010986	0.00030706318537631158	-0.0068995933858810423	0.0010508428713344507	0.00082108732475320422	0.80740511227985745	-0.010633083140759479	0.00049569129915049369	0.0070036091762538978	0.01155212452958977	0.790586226246848	0.44041250045479374	0.0015745475139994105	0.53035341451699736	-1.9962090641686481E-05	0.016405699662476091	0.28119328965729207	0.00032106754972534605	0.0007687812532187479	0.0013741088961727651	0.013878975522905141	0.0087476293845800343	0.016408841086038184	-7.3813968518224646E-06	0.0015621716381546255	-1.0422131087621087	6.8560434531474721E-05	0.016426299771186859	-0.28203911406293813	-0.00032551529164313376	-0.00076756052295767839	-0.0013605995261838221	0.013881566530943006	-0.0087821087911672136	0.016429524776389211	0.0050400294430084785	0.12956311231742057	0.016602346567738548	0.51289272268999786	0.97159385428674183
200	500	1.55	0.7	2022_09_21_16_08_17	0.81699429001425228	-0.0036384698851819213	0.00078748590338571529	-0.00010246761743838866	0.0044738930836390155	0.80089834353448774	0.00077498905321975479	-0.0072480822837624149	0.0012016460380571946	0.00088541296901978154	0.81118550325093919	-0.01207934831377163	-0.00011141514298176879	0.0067723089040138329	0.011353361652313437	0.79369457745974559	0.43207360733644823	0.0013254868799355748	0.585611416512549	-0.00015626750691246429	0.0170347702186279	0.27087392996315224	7.1312920674169956E-05	0.00051564815465523963	0.0012210743013764524	0.014595539904476797	0.00878371284243045	0.017034919487162455	-6.66816052595311E-06	0.0013310463349707931	-0.98689527828130341	-6.0052521768663642E-05	0.017060291524889696	-0.2719416628884635	-8.1557370920860628E-05	-0.00052200237870001908	-0.0012244173563253269	0.014598588046793612	-0.0088280673963352773	0.017060486467828952	0.0056701235734100729	0.13119890937391324	0.016181013131415439	0.516476233565005	0.97148118066516687
201	499	1.55	0.7	2022_09_21_16_08_22	0.81969229503684993	-0.0033690453585407268	0.00077076015926999476	0.00028702533936651167	0.004539362474357162	0.80333792802989523	0.00065873488892637881	-0.0079283760611026446	0.0010259043354749653	0.0014161094939467531	0.81397471046409942	-0.010684313577862946	0.00021455930453566816	0.0073107291822124771	0.011553383847830617	0.79825957393208158	0.42432649253706234	0.0013128736274158723	0.49507414614446221	0.00028566616975202316	0.016745646317928155	0.30182796925845878	0.00046568434524957709	0.00072019767457683331	0.0010977032709699978	0.013786118007503236	0.0095057677695352862	0.0167521202393772	-8.19378287377238E-06	0.0013088139918323511	-1.0799294812732188	0.00036330178586578126	0.016779409710316637	-0.30316472620458	-0.00047688260779746972	-0.0007271533440656086	-0.0010882288727240865	0.01378839987286918	-0.00956183137126615	0.016786185011737717	0.0056775536043010087	0.11113390831436512	0.016679601702140029	0.50331162877154623	0.973852723473746
202	498	1.55	0.7	2022_09_21_16_08_25	0.82092985325202472	-0.0038918174072506049	0.0010259655748163527	-0.00013651868074956007	0.0039209483279166154	0.80405431462612986	0.00018082894395223028	-0.0066800064050127018	0.00090190621047069768	0.0015156506439336489	0.81532022852271135	-0.011299892228220547	0.00029270663686572178	0.006288486555455575	0.010805986070978027	0.79789108920989	0.42254463278663135	0.0011781277218449254	0.77762614071399871	7.77870754129719E-05	0.015907453242341489	0.2666829584022738	0.00082663940397557987	1.8312133314061976E-05	0.0011779853966637287	0.013697917579532148	0.00808789976703624	0.015928917143405757	-7.1570331962200981E-07	0.0011686599521483682	-0.79427689547636582	0.00015522259311755916	0.01593062884985515	-0.26774487751445025	-0.00083663348706369118	-2.0751346594361086E-05	-0.0011684757016600504	0.013700640767088648	-0.0081287993038963516	0.015952582585384525	0.0049009555575383794	0.11304486342486411	0.015229773421059266	0.52187928359869984	0.97193577021121946
203	497	1.55	0.7	2022_09_21_16_08_31	0.82298358998330678	-0.0039372009502248086	0.00081611736708321267	2.5244423273004917E-05	0.0033635252480753827	0.80547303452312491	0.00039245581115522247	-0.0074005698832509646	0.0011277674450303385	0.00099123909517141013	0.81727643126260285	-0.011370833477827332	0.00031154547447442252	0.0069793927414750177	0.011244588827051058	0.80072880214835063	0.41743109796049271	0.0012367527310057679	0.92969812986590683	0.00018608411980741767	0.01659134218424179	0.28475712722155594	0.0003701941693623532	-0.00035199261476615744	0.001185604705118999	0.013972614502917771	0.008946433894432634	0.01659547164733895	1.8855789135766971E-06	0.0012311300394858248	-0.64245294216159721	0.00025099383231412113	0.016619497732329808	-0.28593797879245086	-0.00037963613301389112	0.00034719327629315283	-0.0011811596009943767	0.013975122373503519	-0.0089946461587167	0.016623833146070896	0.0043106049270513671	0.16175673831043078	0.016081155214447113	0.50765152752677367	0.97295840633297737
204	496	1.55	0.7	2022_09_21_16_08_34	0.82204124430653447	-0.0033723183002658838	0.00082538684123795723	0.00019766775429764865	0.00406900069529806	0.8056260224335049	0.00095499993582967384	-0.0078367756261610768	0.000911589603595196	0.000851547743888512	0.81569640008594946	-0.0110080014522013	-0.00016526884047503152	0.006177214501445507	0.010718873766663094	0.80032690270144913	0.41913722813466187	0.00114158712475063	0.59398498299633007	5.3422975404343251E-08	0.016019281074823109	0.2877315535368733	-6.7521941855518022E-05	0.000426432707823604	0.0010589505697125995	0.013439221411046289	0.0087180671033813932	0.016019423378100032	-4.64036673728781E-06	0.0011608515945106112	-0.98221136346694	7.3244462821789132E-05	0.016043717253230949	-0.28877664738188979	5.5876120082967975E-05	-0.00044523301850496049	-0.0010720746166712418	0.013441442325237248	-0.0087594800941004011	0.016043814553977367	0.0050725722187671858	0.11019682670015842	0.015049644053132121	0.52399534264717407	0.97358485142262741
205	495	1.55	0.7	2022_09_21_16_08_37	0.82438118082048351	-0.0030047512846665928	0.0010456137585552585	-0.00027938173376122381	0.0047194871575362935	0.80939468265216763	0.00066519390713349431	-0.0065106630576139543	0.0010791090941300568	0.0010519949922492807	0.81714264789910007	-0.01034506675320805	0.00027890716332913418	0.0057803687102708457	0.011198919008382349	0.80313932606081229	0.41275337144792568	0.0016675972618071188	0.44479751849274557	-1.8493577816924665E-05	0.015317963529341196	0.260116346485636	0.00023586032539909093	0.0010501304543569265	0.0012954175606416317	0.01329145111365165	0.0076142848633102313	0.015319779266664528	-1.1328735603023792E-05	0.0016681261792039109	-1.128540652988087	5.5141292264220149E-05	0.015337367391943151	-0.26110489127235309	-0.00024379751315305355	-0.0010570375145916395	-0.0012904714806966358	0.013293188720535778	-0.0076502269349125462	0.015339304930239201	0.0058726285823725282	0.11239275315114673	0.015287486233127265	0.54715453004309256	0.97423296982770791
206	494	1.55	0.7	2022_09_21_16_08_43	0.83243351406744348	-0.0039571672614153834	0.00084220230672998821	0.00011572458833924685	0.0047016698162879672	0.81553126143006449	0.00028097833701469928	-0.0077063117705419553	0.0011921389033301758	0.00073141033162493969	0.8264175626206498	-0.011298533075476043	0.00018448555058620122	0.0070775601796100596	0.011492289249057836	0.81098098239857175	0.39359079756146503	0.0013062333928159971	0.60889415362361088	0.00015740875319222272	0.016618121754080287	0.28918838507130129	0.00027427938442608525	0.00045159349481951319	0.0012256871509256713	0.013915202802489379	0.0090845529113450715	0.016620385068167272	-6.1116948832414277E-06	0.0013049340583077727	-0.96515617127226594	0.00021704231688436741	0.016650000853039457	-0.29053585556711714	-0.00028530577937690966	-0.00045910350900126549	-0.0012215059822016094	0.013917316904046051	-0.0091395196043648087	0.016652445099563023	0.005826835308633746	0.12416156906979568	0.016213709968826959	0.50940086275131691	0.9742291350524197
207	493	1.55	0.7	2022_09_21_16_08_46	0.83190646791270839	-0.0046953251334094209	0.00097827174455970183	-0.00025345630663533062	0.00480465140032634	0.81424797842551822	0.0007631995161575994	-0.0069721648488314551	0.0010295714731368652	0.00080265284218245534	0.82580480813619306	-0.010456343122251754	0.00028883323067769516	0.0065128994385349991	0.0086545173809767124	0.81037889756947123	0.39547046278378289	0.0012148219073379646	0.75774161688463682	-1.8236789829501586E-06	0.014321751269871305	0.30883363934839886	3.0480400030640279E-05	6.7161297848443435E-05	0.0012129639840570547	0.011675544691416306	0.0082942278480158029	0.014321783704931672	-1.5730244176405155E-06	0.0012214215045214651	-0.81489704475772518	4.9588157220381964E-05	0.014352063244111561	-0.31020399716256708	-3.6888679465992683E-05	-7.2019339081909458E-05	-0.001219296398135287	0.011677431824490388	-0.0083438183913216359	0.014352110650968756	0.0059065833721896688	0.10554699653608694	0.013019934691846466	0.46283473244675816	0.97412260731996614
208	492	1.55	0.7	2022_09_21_16_08_52	0.83146540186905038	-0.0048784877011633044	0.0010360196309057337	0.0001397727788855992	0.0036537847782984632	0.81360509107670054	0.00061929519821683971	-0.0062369390700897556	0.0011571458547926579	0.0011538694608053241	0.82605580649966581	-0.012217623742603821	-0.00034119426287768871	0.0070999778493449784	0.011015263131539225	0.81011024386468256	0.39611601379982231	0.0015168671526163682	1.0426271113857624	-0.00014374268101483245	0.016395407904807726	0.26205624342926526	0.00033623236299716868	-0.00074639418275805006	0.0013205232609202425	0.014194626624796916	0.0082049969742613686	0.016398855221232921	6.3394321290299356E-06	0	0	0	0	0	0	0	0	0	0	0	0.004609500334114806	0.1533523390856911	0.015761544155143643	0.49912808152069837	0.97431623979017823
209	491	1.55	0.7	2022_09_21_16_08_57	0.83010850735151831	-0.00478427210446946	0.000944187304366519	4.9795783243516045E-05	0.0039537276004449314	0.81170388204786481	0.00029634772773589485	-0.0064175664344083561	0.00084300072790541823	0.00094839861303649433	0.82463730687152292	-0.011758957331183572	-0.00016135282749822329	0.0074532059666108045	0.011029595727187867	0.80857284535851559	0.39991048748143165	0.001191390738284314	1.0051237289912367	-8.9935724874590039E-05	0.016363499788411933	0.27505206893935091	0.0004076640621522037	-0.00050686862464904229	0.0010781911187799829	0.01394939407021408	0.0085544450667026685	0.0163685770705009	4.81035472787253E-06	0.0011821759937373413	-0.55836791908776562	-4.4728999179838737E-05	0.016388096989894543	-0.27614132197432528	-0.00042083898813618115	0.00051852389879413982	-0.0010623902515310441	0.01395166538902312	-0.00859771805905061	0.016393499577702315	0.0048699653639694843	0.10503551098822275	0.016036137257380133	0.48826714732542958	0.974056810884022
210	490	1.55	0.7	2022_09_21_16_09_00	0.81914683693533707	-0.0034852396865519331	0.00069841948329027676	-0.00019698214809275326	0.0040864499399232259	0.8020897786225285	0.00073346647635621869	-0.0072407395640756269	0.0009311746134473398	0.0010889077871018968	0.81289723748769427	-0.012098867573622723	-0.00015881886154857095	0.00643258181506674	0.00918002810983366	0.79773123577189564	0.42644878488550614	0.0010641559921404757	0.60769451344183956	-0.00023987369422043628	0.015725751366231396	0.28697065137599337	0.00022677814723207328	0.00037029674400236145	0.00099765139051160028	0.013205976300744724	0.0085382343594385662	0.015727386444053273	-4.3192144881203051E-06	0.0010822108061675124	-0.96432994958439922	-0.0001764645149134974	0.015747971297226784	-0.28793103445513335	-0.00023557110249419037	-0.00037907025924217689	-0.001013649824911841	0.013208188369449586	-0.008575684227827847	0.015749733131790167	0.0051165432491453609	0.11202168177472621	0.01368425817020427	0.47979538669031635	0.97385621210042961
211	489	1.55	0.7	2022_09_21_16_09_05	0.82286522086443947	-0.003426112593713605	0.00075098833502810082	-0.00045838395392570192	0.0036177940795245681	0.80550218610033519	0.00090155585292613181	-0.006886978131386984	0.00087787165144195974	0.0013567078388258846	0.81606298515371689	-0.011312132228051648	-1.0312691797682552E-05	0.007017704367409938	0.01011497887416141	0.80172046409651576	0.41762301730620854	0.00100180249280934	0.726270703444633	-0.00030727507654620945	0.015808352533210175	0.28914793567370545	0.00028655097952819347	0.00011819215249223069	0.00099480593569211328	0.013237840715772831	0.0086408091633873967	0.01581094941102909	-1.5537813228539111E-06	0.0010003552110921573	-0.84365197393562663	-0.00024606063476515714	0.015827059412834975	-0.28994444852223245	-0.00029330768073447533	-0.00011628551157168412	-0.00099357346389572347	0.013239707638532517	-0.0086721364901385153	0.015829776974202323	0.0045241676707831278	0.11902638799260885	0.01496115024748864	0.48212405208260911	0.97430349924655868
212	488	1.55	0.7	2022_09_21_16_09_09	0.82308158567072909	-0.0042980232328005538	0.0010308882887133579	0.00021189760732714729	0.0039665508582265325	0.80464145641889628	0.00040524702695466389	-0.0067627438198411462	0.0008511233245074814	0.0010931685645594908	0.8178272029671475	-0.011668653983410028	-2.0012687631881503E-05	0.0076644258949262129	0.010421573141678986	0.80243563796444883	0.41648858234309927	0.0011631374553930196	0.873947062843668	9.6594264412458837E-05	0.016316255284456366	0.29105695484354105	0.00043412941147051543	-0.00020491400954479903	0.0011449449719660866	0.013629005709350814	0.0089705289633350629	0.016322029740612962	1.704889780615632E-06	0.0011532347653697987	-0.69115580633521345	0.00013453895502083294	0.016344211346265115	-0.29223690235180039	-0.00044762218106033058	0.00021608236094458402	-0.0011328101506193123	0.013631113698164979	-0.009018092030971982	0.016350339756358537	0.0049288409864586729	0.10568503232821908	0.015717134176657585	0.46833995638654485	0.97491628039587852
213	487	1.55	0.7	2022_09_21_16_09_12	0.8230782117307639	-0.0037584611961644669	0.001188874138763642	-0.00013842244178777119	0.0043447790184464726	0.80611713891788073	0.00024027742450589742	-0.0076722180042434031	0.0011765678749880736	0.0011416597042460774	0.81661598067440244	-0.010882512407176659	0.00011471606909893629	0.0068887260497813053	0.012661718693814186	0.80272876942234272	0.41612063039038755	0.0014863562870729625	0.66311517463210645	-3.7654714286940992E-05	0.01711781732416634	0.27828735857835385	0.00055055009295557544	0.000359899237126194	0.0014421260524785295	0.014534218311623617	0.0090430176386864375	0.017126668542024825	-4.6272523742882444E-06	0.0014731909246378492	-0.91162528347649463	1.3453117607932651E-05	0.017142034615206012	-0.27932073852363992	-0.00056353590641418957	-0.00036797533150074513	-0.0014264941835991614	0.014536033217923572	-0.0090858730475581514	0.017151295095902793	0.0054688221331845015	0.13222884751605307	0.0175127418891824	0.53626276884538693	0.97527641721236857
214	486	1.55	0.7	2022_09_21_16_09_15	0.827975419900757	-0.0039342963893754853	0.0011103411518869394	0.0003540426474874282	0.0042122685869054608	0.81088060338822832	0.000270597455926608	-0.0074029644379182847	0.0010531500743287876	0.0012516579385195908	0.82087847382628742	-0.01068505939360209	0.00037815785394953419	0.00618043313648228	0.010758539923657518	0.80629389450664424	0.4054138642890866	0.0013214467416643502	0.7212107909599369	0.000427475924400148	0.015620398224030331	0.28364761002708971	0.00059931455728742323	0.00016917482439526279	0.0013105729166460597	0.01317357967850159	0.0083936666083100943	0.015631891076125965	-2.520687955553873E-06	0.0013202696612060131	-0.85412929018285311	0.00048617116655638406	0.015650436762628193	-0.28504139984653803	-0.00061452920871300049	-0.00018091622278723347	-0.0013078154681121649	0.013175418644082056	-0.0084465682033710576	0.015662497151137347	0.0052440290932601339	0.12249859606603894	0.014985244997216332	0.5246811074643799	0.973813805491096
215	485	1.55	0.7	2022_09_21_16_09_21	0.82445605189078774	-0.0032292461028227185	0.0010660073085910441	0.000227720564975787	0.0039298138486888179	0.807490428044105	0.00025583327924345091	-0.007802005574356138	0.0011653444218115174	0.00054214535412621767	0.81855085717123577	-0.012350761935204247	0.00044810947605307438	0.0071159344935433711	0.01047579227441906	0.80436687570522925	0.412238181958693	0.0014249716227829224	0.6322728725868314	0.00039511872494913547	0.016832370031780706	0.29096618233912441	0.0001813924730582727	0.00042960871472253088	0.0013586686417118232	0.014061797386763816	0.0092517314671574612	0.016833347382979754	-5.0938803069084064E-06	0.0014367996198902725	-0.94018466671435363	0.0004369441569751283	0.016863103277502928	-0.29224433297951941	-0.00019181326052077467	-0.000437723832581874	-0.0013684995411422933	0.014063732607736313	-0.00930460516549866	0.016864194154321208	0.0049717131005661249	0.14413943238041288	0.015360519304081997	0.48705810197376104	0.97563341776740375
216	484	1.55	0.7	2022_09_21_16_09_26	0.8291803283669974	-0.0042023705266810681	0.00094877417674209459	1.7333877864580109E-05	0.0045298036173183412	0.81241092749876886	0.00059813708664713087	-0.007238724823345517	0.0010655986615649322	0.00057541391043462579	0.8225276952420254	-0.011056810548449002	0.00020678577074957779	0.0066778761422379672	0.010664919029195008	0.80876170808158743	0.40120690125737424	0.0012364370622607265	0.70437126182730414	0.00011378282490850209	0.015836755836331085	0.28623952969619443	-1.1910067490942373E-05	0.00019949348143853945	0.0012202372555349499	0.013311753139630128	0.0085790479523729247	0.01583676031482684	-3.0699751022066247E-06	0.0012391335781318342	-0.86883560027374251	0.00016212953993174353	0.015865211270074547	-0.28753125638344962	2.5061287014925872E-06	-0.00020582188544021005	-0.0012219203639876207	0.013313423784590729	-0.0086288861260300723	0.015865211468013323	0.0056121117015009644	0.11552049497635063	0.015175353803859286	0.50568398706751683	0.97537493403199427
217	483	1.55	0.7	2022_09_21_16_09_29	0.82384066927768573	-0.0034903967459756066	0.0011639774264089596	3.5555459770250207E-05	0.00455577027132433	0.8070131066428976	0.00018576776077457838	-0.0080747772167105332	0.0010174389324631144	0.00081988334267846133	0.81651032938297541	-0.011493912555216593	-0.0001141534216845713	0.0068384119740262468	0.010856040285396936	0.80304661369117847	0.41497724690723581	0.0014795212757359232	0.55709289518885707	-6.9954106012485589E-05	0.016614195400754383	0.29550033364481448	0.00039040761546655067	0.00065233339593266659	0.0013279474183514228	0.013796154239795671	0.0092573007408323967	0.01661878175200163	-7.27835909846513E-06	0.001489934527530409	-1.017188061557988	-1.4487431815443092E-05	0.016639991365099548	-0.29656291386518568	-0.00040629698641279346	-0.00066622860583363851	-0.0013326831360440596	0.01379783980147562	-0.00930101765633217	0.016644950882227186	0.0056661442606840027	0.10986204261910727	0.015573805952514577	0.5043342490985544	0.97475961510283449
218	482	1.55	0.7	2022_09_21_16_09_33	0.80636830093283562	-0.0034575276453802481	0.000844570707426721	-0.00023673290706776654	0.005145621972495293	0.79001903070348811	0.00054825825993481264	-0.0077400995789546649	0.0010442374288653084	0.0015709926195827902	0.79987438519782539	-0.011419458230840274	-1.7245443120538603E-05	0.0072076661811920567	0.010388684938456518	0.78378942554949993	0.45876214468417342	0.0015800966078526667	0.41888730188950168	-0.00018551186781169408	0.01671648954848165	0.3017616078207222	0.00064709407316065209	0.0010572715524349925	0.0011742581294413952	0.013763373551131291	0.009487390121446249	0.016729009341978858	-1.2869351524412741E-05	0.0015827501680615436	-1.1535580902868308	-8.9574825363004267E-05	0.01674643049437553	-0.30292398691574318	-0.00065833167983309472	-0.0010629206919199872	-0.0011727308715929585	0.013765892532618724	-0.00953641112176602	0.016759365587742946	0.006511305302291822	0.10010903031597349	0.015680400084745683	0.48212189520447352	0.9719993018609292
219	481	1.55	0.7	2022_09_21_16_09_38	0.8276131875770143	-0.0038682762437155863	0.00081991531572068251	-8.18290279150996E-06	0.0049446093709431156	0.8110199066056627	0.00070819607766394127	-0.0071302402548087057	0.0011829481218406282	0.0012881857376978796	0.82066371536749794	-0.011149744928408933	0.00016300904656272282	0.006527985418498289	0.011986529685165542	0.80582331182450073	0.40595301421128921	0.0013805151759803886	0.5375833801141886	7.0393019157526343E-05	0.016533803623134048	0.26779593851059164	0.0003538344361024561	0.00065655307749819909	0.0012143970551429244	0.01421852079506546	0.00843802871816941	0.016537589336312972	-8.534783024706784E-06	0.0013763526665747231	-1.0366686554867726	0.00014261021073832506	0.01656131318599911	-0.26907063155939065	-0.0003650939434069805	-0.00066292564598359927	-0.0012061825113491649	0.014220584259028382	-0.0084883495319539124	0.016565336942913671	0.0061431413261938969	0.11741310292840339	0.016491839628987728	0.53605031612792842	0.9736714251541746
220	480	1.55	0.7	2022_09_21_16_09_43	0.84230204131062636	-0.0037788806365847668	0.0011108630103071693	-1.4300717794208649E-05	0.0049040766426707346	0.82615532368706113	0.00076469322449983885	-0.00801297495086667	0.001225488078349148	0.0013494691867379503	0.83529598678000139	-0.011811306608479044	0.00017249080657752688	0.0077895551142877226	0.011934457992441871	0.82204670737956087	0.36909814156151516	0.0015465947892409091	0.55993983722707452	6.9690886715718746E-05	0.017228043416620431	0.29474716489027447	0.00035423048530039056	0.00067399170036477407	0.0013920095653214932	0.014320327120765511	0.0095777717199370723	0.017231684746468488	-8.3821468622144557E-06	0.0015401496764998882	-1.0126887626293371	0.00013633191642210113	0.01725872843003495	-0.2959896556237282	-0.0003667757463652372	-0.00067625828742302744	-0.0013837397713133725	0.014321945930371734	-0.0096304502381355551	0.017262625277454712	0.0060012649506037347	0.12243836835938561	0.016919836017118148	0.49626461806860062	0.97595241025470136
221	479	1.55	0.7	2022_09_21_16_09_47	0.82952314008021644	-0.0031532021135058795	0.0012902221896601532	-0.00017402517126548827	0.0041762997854850152	0.813203426906337	0.00073106748515575949	-0.0069760300771896733	0.0009595847400126295	0.001268101357044877	0.82276818447571243	-0.01225851120718938	0.00033231616466223381	0.007405670951142391	0.012424906891589137	0.80884750243648451	0.40029024072857361	0.0014984554084449767	0.57092456348248088	7.8270662150992532E-05	0.017524031775839995	0.26490969542663345	0.00033290115890340674	0.00062322800177109757	0.0013627015333176986	0.015121458286749493	0.00885625140580059	0.01752719352498423	-6.1636762755747741E-06	0.0014842849219812088	-0.99997018688836459	0.0001447374080909917	0.017545143488409087	-0.26582826365465567	-0.00034167189472333805	-0.00061759999880169742	-0.001349693287788343	0.015123360265908764	-0.0088947194613655887	0.017548470010588034	0.005165767196144885	0.11292454995602073	0.017437147974372565	0.51664893435883952	0.97507527319643839
222	478	1.55	0.7	2022_09_21_16_09_50	0.824231548919416	-0.0032300935325667839	0.0011025599665588494	0.00011274123680055932	0.0045729042927834312	0.808962545643865	0.00018130345864900423	-0.0077905651121562922	0.001057999270566281	0.0011502307012636844	0.81713660660045606	-0.011429477673783481	0.00030127953027533596	0.00768861634712669	0.013074047405359859	0.80293444123237068	0.41319895022584618	0.0015510083026109404	0.506056371901885	0.00023111761594517163	0.017907847089349577	0.28276228554327393	0.00059364021343528875	0.00082214358662770952	0.0013151831346755465	0.015119731765631778	0.0095960772564038649	0.017917683892694769	-9.02280798521061E-06	0.0015353174736702085	-1.0682379104159367	0.00031491856590575544	0.017936702631428093	-0.28392570605855683	-0.00060688333650161857	-0.00082291417598673669	-0.0012961527702848696	0.015121689218344621	-0.0096467516020720418	0.017946966559070722	0.0056946371764741389	0.11368109639510074	0.018401688385405002	0.51959295197095767	0.974161256366653
223	477	1.55	0.7	2022_09_21_16_09_53	0.83001961228265475	-0.0028096294425002787	0.001059048499041486	-0.00017915492907711074	0.0048321417854843693	0.81521255073187449	0.00045914609336309938	-0.0074411413003024739	0.0011776034647772891	0.00090927599708363243	0.82183664916630073	-0.01192796602039398	9.76116835293783E-06	0.0071825798130138382	0.010061062323674451	0.80854611891341155	0.39953223861289666	0.0018283263391378783	0.41673365771743082	-0.00012384841829827403	0.0162099790802187	0.29429102732297274	0.00028212249049541511	0.0012292076896355604	0.0013534495402955087	0.013482305362861803	0.008999492423669	0.016212433959179949	-1.3221256232935485E-05	0.0018345726822136198	-1.1536961163230985	-3.7073502255733093E-05	0.016234369637131242	-0.29532374949930484	-0.00029542428364310127	-0.0012324112451905652	-0.0013589773541352024	0.013483946982264817	-0.0090409032344384889	0.016237057400353513	0.0059921048352748032	0.11952128601939596	0.014893399033539782	0.47540156052612448	0.97412893255595678
224	476	1.55	0.7	2022_09_21_16_09_57	0.83498786891469867	-0.0036761299749350352	0.00089603333575682042	0.00015074309137569114	0.005158408962345676	0.81861061237470822	0.00074065005822190834	-0.00741275679479159	0.00093066226853885062	0.0011914522043048044	0.827300161719104	-0.01249191706919729	-5.1980938488590281E-05	0.0081521249046377919	0.011479274033962334	0.81482639272263346	0.38726226054089607	0.0014155655014755568	0.44312044152396318	3.4487285441476394E-05	0.017421834998838485	0.2890400182717951	0.00028302211121634062	0.00089510265959441473	0.0010966389185847591	0.014591018408548501	0.0095195859431044735	0.017424133730036363	-1.0563656251493763E-05	0.0014037736286732375	-1.1270125973063458	9.6969230711664928E-05	0.01745166877193402	-0.2902696140453942	-0.00029705365126504507	-0.00088620288335692927	-0.0010886803250212127	0.014592509843490708	-0.0095718023064062449	0.017454196738808318	0.0062775643958093057	0.089248185617511633	0.016861860059988909	0.47664192770913594	0.97585416873388742
225	475	1.55	0.7	2022_09_21_16_10_00	0.82545231617925841	-0.0040058618983109017	0.000755234262025173	-0.00012048289206900167	0.00377334738464365	0.80828123181324985	0.00018659541349247904	-0.0080289191390787527	0.00090970531883335177	0.00092238602941369617	0.81865367157899138	-0.011431520307613689	0.0003568139823890599	0.0077118162572267154	0.011636520146339332	0.80540640977707179	0.41042667539507416	0.0010234425586363083	0.85463009910775722	0.00012101874222313386	0.017223921284953373	0.30083046866246588	0.00045264596816626889	-0.00014125743685878232	0.0010136473782140023	0.014199342854745452	0.0097489551708713415	0.017229868043684114	5.7148970410176061E-07	0.0010155179630085939	-0.7173915423947298	0.00016570471967168298	0.017254017106061691	-0.30201670736663583	-0.00046066391301346528	0.00013769841138058968	-0.0010061390960977442	0.014200944148820189	-0.009799708749670016	0.017260165628898882	0.0047022192224583622	0.11828630265325625	0.016911901376976981	0.49276366521988207	0.97571524604234872
226	474	1.55	0.7	2022_09_21_16_10_04	0.82175959931002551	-0.003797278319328553	0.0011800748003949412	0.00018535989456342972	0.0041999202888249642	0.80546702495238376	0.00048630563558594843	-0.0071793123955499888	0.001057433319437962	0.00093363499334260839	0.81634750786879273	-0.011933544122062911	0.00027897176131082697	0.0071890626316957569	0.010010296659467089	0.80165421179637586	0.41817487413891352	0.001387735333288394	0.69591580609339376	0.00026543727591131055	0.016236771618979736	0.29134014221798055	0.00028451511793263344	0.00024703204153750944	0.0013655711353535781	0.013557554714176603	0.00893450965520848	0.016239264190819672	-3.2170024384077236E-06	0.0013892562588848129	-0.87456677442888864	0.00031951868207731208	0.016266629426624313	-0.29261834668774761	-0.00029583047822913687	-0.00024644490943490137	-0.0013672226810085655	0.013559559089799817	-0.008985632431462302	0.016269319241288778	0.0052703886392729167	0.12332409580458521	0.014997466151383197	0.47399082644382523	0.97553373574153468
227	473	1.55	0.7	2022_09_21_16_10_07	0.82969783712082479	-0.0036060689934351493	0.001032519024679276	-0.0003605264006958945	0.0047815795846751843	0.81449346734252981	0.00013991242304012643	-0.0071580333990523036	0.0010365993941860593	0.0011345876806481633	0.823058408656094	-0.011963938619007184	-0.00021148264945690176	0.0060570495126232062	0.012118898949507169	0.80772749578519876	0.3999169428705181	0.0014404661157471487	0.52582983293569352	-0.00036987657789131238	0.016858022326857687	0.25191492429548956	0.00060519465467550834	0.00071465950634073006	0.0012506815824231609	0.014763244524560522	0.0081387669754617031	0.016868881923319045	-8.3187038040544383E-06	0.0014442880669169867	-1.0484402254035825	-0.00028784074173661585	0.016875647061738941	-0.252723959297082	-0.0006176843990724221	-0.00072525044926433394	-0.001248991515615974	0.014765477006554452	-0.0081711781599283443	0.016886947556300269	0.0058969079830538534	0.1067432966449012	0.016329158881682522	0.553653579038929	0.9735200691713668
228	472	1.55	0.7	2022_09_21_16_10_10	0.83690551532039659	-0.00392452199889525	0.001090124801302473	-0.00023152948798089559	0.0044442372413503557	0.82044315394113443	0.00021437596260996677	-0.0074753379570466254	0.0010744835768918166	0.0012393462244650376	0.8306815176695409	-0.012707753674201133	0.00030255761934518122	0.0075981670946943212	0.013227381814306487	0.81633517962801583	0.38201900734943095	0.0013362654095148017	0.6666353593170119	1.96495207749858E-05	0.018233095940842662	0.264483034706898	0.00062314876961108441	0.00031442115351177323	0.0012987473129481681	0.01574116587575717	0.0092011675596019443	0.018243741446782261	-4.0376323922152564E-06	0.0013196410204889589	-0.90481402149243118	8.0474671987811671E-05	0.018258430926958513	-0.26555925817709036	-0.00063237190041745008	-0.00031218439622321387	-0.0012821830312837121	0.015743169267354286	-0.0092478603651842944	0.01826937859192131	0.00546331883377668	0.11860898994336139	0.018227110106096022	0.52469633682462957	0.975420958141845
229	471	1.55	0.7	2022_09_21_16_10_14	0.83286303704888454	-0.0036190623633518583	0.00086952654633136678	0.00020095127672057792	0.0041339701912718662	0.81559274453810859	0.00065086581106640082	-0.0073044413043148512	0.00092059597573845527	0.0012922687927606094	0.826841491971538	-0.012380807047366665	-0.00010115031841215437	0.0074909746940284771	0.010695436935926438	0.81235178346132075	0.39219561106950274	0.0011201236865735083	0.64479660880334932	3.9694469768882434E-05	0.016746589451177813	0.28650913115947924	0.00039848474969962324	0.00031084743172513259	0.0010761277560833176	0.014071629785260711	0.009079509537021458	0.016751329748472005	-3.5791008584625563E-06	0.0011182412466423874	-0.92497593585459548	9.3570938765560676E-05	0.016772791902904309	-0.28760971994759954	-0.00041200217772932536	-0.00030812464590611067	-0.0010749524120990447	0.014073595867096896	-0.0091247163017688145	0.016777851293076417	0.005085150556126644	0.10955758139606399	0.015678250945445112	0.4799044073900971	0.97537259708361879
230	470	1.55	0.7	2022_09_21_16_10_19	0.8325153805814165	-0.0046189088948892822	0.000874595478918373	-0.00022700145228920238	0.00463609194260124	0.81545968282858516	0.00042035312487920885	-0.00743129022391162	0.0010463647608017009	0.00081408848230081043	0.82752831785068726	-0.012008577345921498	0.00017147519537304655	0.0075842655693589512	0.013686175950147364	0.81193933452868938	0.39229463852866031	0.0011583686020134201	0.78062375979457888	-6.0981745067939831E-05	0.018179064373397415	0.26593624511953973	0.00023892340090893473	1.1060870364177234E-05	0.0011583157925528394	0.015667789373302828	0.00921947708093828	0.018180634364169723	-9.9772952575641657E-07	0.0011392018789011674	-0.78948974694660923	-7.9365366663138053E-06	0.018207062953544569	-0.26711130955113349	-0.00024537733378817258	-9.3221752909190174E-06	-0.001139163736229255	0.015670176556510172	-0.0092705290076744891	0.018208716358663838	0.0057088523762774731	0.11099018404421183	0.018794997167926104	0.53238427081523187	0.975284485388898
231	469	1.55	0.7	2022_09_21_16_10_25	0.84188160452821	-0.0024845467904203258	0.00084505878542823426	0.00040505248394854154	0.0057054184280218023	0.82755858815544148	0.00062963057364459553	-0.0071786046951194124	0.0010612183154840929	0.0016407446822986824	0.83382537388765032	-0.011494778825419584	0.00025350888030415769	0.00803854672653006	0.010719822995447005	0.81899014809341453	0.37126153456433275	0.0022368203121755918	0.26586296966667816	0.00037279095838314738	0.016300616024482611	0.30107976853930746	0.00061686617008764686	0.0019279898370767161	0.001134116527121534	0.013433571171823432	0.0092330519520456358	0.016312283918857529	-2.160344740705437E-05	0.0022223527255088309	-1.3059033973193093	0.000487484707912722	0.016334675473326454	-0.30249057807009372	-0.0006312741940567285	-0.0019177021825529143	-0.0011230627656584104	0.013435479908277344	-0.0092902907625740435	0.0163468691169586	0.0068932181275396017	0.091950138677367607	0.015915523515245261	0.46368703049165189	0.97280917374643927
232	468	1.55	0.7	2022_09_21_16_10_31	0.84940320750334564	-0.0027097742798529571	0.00094620095247467814	0.00019228379766753325	0.0054306842217709426	0.83475122522211564	0.00059515772630804238	-0.0077029657863245723	0.0008724328832952537	0.0013719383387071848	0.84147778414003183	-0.012701213930212731	2.205150856122942E-05	0.00827607245176873	0.012803127928965988	0.82774009419687289	0.35257537869357547	0.0019381905738134688	0.29320775253347414	0.00010465359073550296	0.018040012137736042	0.28062947010744127	0.00046833216460461267	0.0016143763185370288	0.0010725538693073708	0.01527241644982609	0.0096018401211822486	0.018046090239884842	-1.7304314940006666E-05	0.0019253316949480496	-1.2793027391478731	0.00020458680159308519	0.018067196413999023	-0.28173098707671823	-0.00048199591778891814	-0.0016073090190765916	-0.0010599338907528971	0.015274208114513101	-0.0096499820070589416	0.01807362460401301	0.0064755058844373275	0.0796438998861679	0.017948028126751236	0.4984744171066719	0.97449607781662706
233	467	1.55	0.7	2022_09_21_16_10_36	0.847421089468934	-0.0036071321226486012	0.00084834536513314477	-0.00014063116247462198	0.0040929196995446041	0.83114964452845064	0.0003861953352334161	-0.0073800429943806116	0.00093281075181339383	0.00094338101751955945	0.8416083483022907	-0.012005846925315804	0.00017397857670112729	0.0068044431323741042	0.011958465723310996	0.82620708682049082	0.35677729551615811	0.0010940005515431737	0.65137004655882158	6.2742127818522114E-08	0.016717247235069566	0.26850233130189977	0.00033312760129174991	0.00028975434797752584	0.0010549310994585795	0.014364208461269795	0.0085519512627017617	0.016720566052534927	-3.3501914134560313E-06	0.0010935148814242483	-0.92226708686254455	6.3230986869979659E-05	0.016739729311369349	-0.26950543610944649	-0.00034040263817722814	-0.00029561205734685106	-0.0010528002220019949	0.014366317054608137	-0.00859229141174771	0.016743189999937173	0.0049537022882819417	0.11204048128187759	0.016236117087917615	0.52673904373410718	0.97496639756542092
234	466	1.55	0.7	2022_09_21_16_10_41	0.84924144861108064	-0.0035252655377899585	0.0011465471402831904	-0.00042901895202526719	0.005439950892820131	0.83565015681823407	0.00016954658892077032	-0.0076347755764098442	0.00085793581719637317	0.00094982619082924777	0.8418222350856629	-0.012036077186065657	0.00027567333461735952	0.0077177845670172735	0.011102011443689861	0.82643667294245693	0.35273630707408088	0.0016438690086309482	0.40316264858547279	-0.00011455409137548848	0.016657210292275078	0.29368846638436163	0.00047129900281646494	0.0011378126662191573	0.0011864601359205243	0.013865415059853987	0.0092310844400346048	0.016663876423903611	-1.2941368940505452E-05	0.0016408257134788642	-1.1679996347626755	-1.4265658116755E-06	0.016683740149126974	-0.29477091290173651	-0.00047911540994777729	-0.0011365727071209048	-0.0011834320865352947	0.013867449770808045	-0.009275830001552814	0.016690618231199248	0.0064848318476731521	0.07821091850604775	0.015921328821857494	0.48165968914794743	0.97314688807768335
235	465	1.55	0.7	2022_09_21_16_10_45	0.850425049971404	-0.0036972406795174892	0.0011532164321159889	5.0665707572411406E-05	0.0048888686201755648	0.83528743244503234	0.00063252036139256325	-0.0084171467032664853	0.00096048260705817014	0.0016023691879826813	0.84415151153895074	-0.013174023518328739	0.00024658304064904569	0.0083091668317952436	0.012268490486260508	0.82920866335928423	0.34917561177814277	0.0014325470061144685	0.52750857122049144	0.00015267822222150471	0.018212497897734541	0.29188155315859332	0.00058287065100505746	0.00070655054569448723	0.0012461850789936258	0.015196407346629162	0.010038141433069187	0.018221822572695303	-7.9497948201259766E-06	0.0014293499332402452	-1.0439756228790829	0.00024680796009637684	0.018244273408757245	-0.29309017938238069	-0.00059434721979124885	-0.00070668363450363176	-0.0012424328844563922	0.015198569149254783	-0.010092423298138432	0.01825395192365643	0.0058586292610679127	0.09699622817788775	0.017423632399099376	0.48774200620341718	0.97505202061859164
236	464	1.55	0.7	2022_09_21_16_10_50	0.84705672959818623	-0.0035362322582009314	0.0011744403591529276	-0.00026825938999922136	0.0047121682978194541	0.83166883496382948	0.0004198175101990802	-0.0073691944805230379	0.0010191389773142666	0.0015448370036457129	0.83991399420918622	-0.012532079461524046	0.00022162197586327598	0.0080485805442676254	0.01258757322402013	0.82513541813044766	0.35831865472136903	0.0014772194463865331	0.53818076781731217	-5.014817493375789E-05	0.017714626717977206	0.27620741123694764	0.0006791302177956974	0.0007009911619933547	0.0013003033044600562	0.015079750318505964	0.0092956511385051017	0.017727639933448419	-7.6872843357631975E-06	0.0014576101746062444	-1.0327691972028277	4.21874792034283E-05	0.017739002099205453	-0.27721169196184337	-0.00068997513549321908	-0.00069208010779754051	-0.0012828298973389227	0.015081773076386407	-0.0093387534686381786	0.017752415643038959	0.00569161116398524	0.10649875172272452	0.017638454220452425	0.50095202107908721	0.97412060998779
237	463	1.55	0.7	2022_09_21_16_10_56	0.85286518283037582	-0.0027995104871632471	0.0012173387724104007	-7.2650308615481278E-05	0.004841787392672818	0.83825775375238842	0.00084388528141644869	-0.007489477035834813	0.00098270301252980372	0.0008876876054483223	0.84562086856976737	-0.01210614872247486	0.00030614754397336673	0.0070637678016833051	0.011982064728241934	0.83154199772873694	0.343721455005366	0.0017716946805200456	0.410300780377689	0.00012017540920532796	0.016791061933393716	0.27259479203351517	2.7535460314597393E-05	0.0012079082231816829	0.0012960940418631265	0.014356844752862492	0.0087075122505379382	0.016791084510913469	-1.2146605510533053E-05	0.0017750021577303047	-1.1614316046777062	0.00020505711550729147	0.016813962306898779	-0.2736122289053397	-3.5612599439547828E-05	-0.0012125920458753512	-0.0012962458062524512	0.014358652630509575	-0.0087486240686277875	0.016814000021263584	0.0057928347827622588	0.10012141642128464	0.016308826639836366	0.51905604629644986	0.97499817611164019
238	462	1.55	0.7	2022_09_21_16_11_01	0.85937414830080017	-0.0030323030363647897	0.0010625826988229802	8.1887689497729958E-05	0.0042879050907747773	0.843458524817423	0.00015014454025661392	-0.0087759779480681074	0.00075401329265123473	0.0010086121408443632	0.85255401949397813	-0.012548423031653154	-5.3694354308766169E-05	0.0080257281681378415	0.010917000229429106	0.83763401416919525	0.32909010518455584	0.0012900597761542247	0.48159335297251771	-2.8824530053305576E-06	0.017099839530419741	0.31192369931006525	0.000510195342098006	0.0007365035835513443	0.0010591584855285429	0.01387886185165005	0.0099890793203837678	0.017107448998994683	-6.7564493528826707E-06	0.0013013521998546148	-1.0901551050955511	7.7049988143412717E-05	0.017125881631295008	-0.31288187514297433	-0.00052292930482599582	-0.00074498372472215019	-0.0010670130261461466	0.013880801330005788	-0.010030911029713967	0.017133863449525142	0.0050661236355317406	0.08703346875206959	0.015766889304235723	0.46843074039236843	0.97470236430245116
239	461	1.55	0.7	2022_09_21_16_11_07	0.85057302771357046	-0.0027764057972045424	0.0013082652678798013	0.00012815634760642868	0.0056056276629059378	0.83570690801526082	0.00028510492108533084	-0.0072071520708697611	0.000806529080489639	0.0012035034010484825	0.843070830542753	-0.012300397592321396	0.00015843193044381688	0.0079854816812013566	0.013891586074850134	0.82933382917593645	0.3494060443886835	0.0020895910165926444	0.31957011124215368	0.00014931334521323355	0.018116936084252893	0.26365582343423377	0.00054969235794297979	0.0016771243819069432	0.0012464527364637356	0.015655985894671726	0.0091166594071921125	0.018125273370884244	-1.8058296889825088E-05	0.0020672337766266921	-1.2546114621537738	0.00023322270257427079	0.018140081424729618	-0.26465262093726316	-0.00056315678729132912	-0.0016674909770601567	-0.0012218548721714948	0.015657757956092706	-0.00915953982928379	0.018148820889052071	0.00665827783664014	0.07144890142783604	0.018838165740662962	0.52454000427657654	0.97502954144369336
240	460	1.55	0.7	2022_09_21_16_11_10	0.84646238124750661	-0.0029291429457506436	0.001129058272289651	-0.00026800222739147125	0.0048719123188421063	0.83136083788884174	0.00062566259618339326	-0.0076282421534383214	0.00080197006584450936	0.0010582924982785839	0.8399371525443351	-0.01261537660538934	0.00024785333894538394	0.0071746147633395957	0.011276219666538046	0.82451766561404893	0.35923135009888896	0.0016295966590692656	0.38994775186006991	-3.0767767487953411E-05	0.016901025166599377	0.27838749793920003	0.00026325032018421852	0.0011586220793003291	0.0011459407264808657	0.01434835820662538	0.0089313643110328668	0.0169030752353855	-1.1609256468342445E-05	0.0016365429160606594	-1.1806834481615796	5.8292760437650827E-05	0.016923785194921073	-0.27934289231685511	-0.0002692166743607714	-0.0011631806502818531	-0.0011512095773221363	0.014350565495062613	-0.008970829130896878	0.0169259263540163	0.0058330739415792749	0.0815739232433377	0.015789463801625984	0.50207021025444754	0.97407478924093971
241	459	1.55	0.7	2022_09_21_16_11_16	0.85568331544731147	-0.004025447058059589	0.00089581037596157755	-0.00036353040129427731	0.0055413063296783482	0.83973561350915582	0.00073912998935293426	-0.00835567605445969	0.00085359834180262929	0.0012778137445528521	0.84905837817124852	-0.012647166587863511	0.00044670646390811592	0.007796214420033816	0.011179934988563595	0.8339011041013058	0.33773483291381107	0.0013635244177742721	0.42703576822380629	2.285912127983171E-05	0.017123119580812189	0.29904217378493453	0.00032370888760040488	0.0008957248493656673	0.0010280446644458209	0.014150815857938395	0.0096413502546849224	0.017126179130871697	-1.0988033790561124E-05	0.001371939191954309	-1.1440785894340666	0.00010769068297304043	0.017156449394765884	-0.30035679653934327	-0.00032736644376870857	-0.000901910425823396	-0.0010338156171248831	0.014152912344581166	-0.0096973619093939523	0.01715957239046674	0.0065522677687323812	0.076420710991435242	0.015928576075256374	0.48092895804613411	0.97454407377965646
242	458	1.55	0.7	2022_09_21_16_11_21	0.86065711678004642	-0.0034968933775004108	0.0012054986422922291	-0.0002661229205918092	0.0053935602759473244	0.84584334987120635	0.00028934644912081037	-0.0076515300144643335	0.00082625542277294244	0.001319835000089243	0.85318654976342	-0.012840782671123098	0.00026094920715025318	0.007584119399826607	0.011600516427903898	0.83764534978723171	0.32655178168197319	0.0016254901146532492	0.408653931735721	-2.4504811076506123E-05	0.017045786172563158	0.27957970267443888	0.00061270412063720535	0.0011121393303580836	0.001185480587232919	0.014449735505442575	0.009042343173287417	0.017056794323089881	-1.2336957954875315E-05	0.0016239177923558796	-1.1624891613475434	7.8557773186237542E-05	0.017071279295436292	-0.28065296613977475	-0.000622279656449966	-0.0011118846746206801	-0.0011835630387409275	0.014451874073912706	-0.0090869088547515225	0.017082617151760539	0.0063399016914765282	0.076005583669730634	0.016103607364931112	0.49588620024796309	0.97326256119404664
243	457	1.55	0.7	2022_09_21_16_11_24	0.85518878321952574	-0.0033171459548790019	0.00092471581704188629	-0.00036388673495463253	0.005650887520679165	0.83980565157796072	0.000475114659823615	-0.00775463934815346	0.00097351158649667071	0.0013785195717462974	0.84698618726653641	-0.012192305332799856	4.7822489397851756E-05	0.0073973849390282908	0.013217108732873651	0.83233325734558972	0.34013842416031559	0.0017718752672096819	0.34022791691615961	-0.00021159558971447457	0.017625984030571775	0.26964220635962988	0.000534109175538719	0.001377253861704909	0.0011147707221524509	0.015124440410622476	0.0090513322395932988	0.017634074561977044	-1.6088055566763057E-05	0.0017677749032224807	-1.2335388559123202	-0.00011229108518717219	0.017649650258084973	-0.270651194857436	-0.00054406804061347914	-0.0013806498256652515	-0.0011040082279375283	0.015126427112229618	-0.0090940286480263362	0.01765803398641921	0.0067051051019180914	0.08530063538863	0.017711170708777733	0.5302748560472057	0.97327429180269187
244	456	1.55	0.7	2022_09_21_16_11_26	0.85045913486621671	-0.0030948748285802487	0.0012630067892463936	8.4170985541665166E-05	0.0042650650927507968	0.83432775424624894	0.00047855225454109733	-0.0082233019444227853	0.0008596025806312229	0.0011935809091725253	0.84418203387764357	-0.0119854840304965	0.00041120263008006662	0.0082946910310909786	0.011707590948584484	0.82754976578637363	0.35073273114946346	0.0014323375465761837	0.532178157130015	0.00027533410101183661	0.01730142164234226	0.30572202017519451	0.00042991063959935821	0.00069477996386235643	0.0012525460666767125	0.014166748681933373	0.0099318891772435837	0.017306762088968284	-6.608035599906505E-06	0.0014254071025581357	-1.0393595999894731	0.00037030442932584415	0.017331086670813019	-0.30681887434607846	-0.00043953838855769232	-0.00069326583631304864	-0.0012454589066783169	0.014169179844230816	-0.0099800254374964367	0.017336659400999044	0.0051158567957132325	0.099440351325569359	0.016871070659707992	0.47719810767017445	0.97306235168671928
245	455	1.55	0.7	2022_09_21_16_11_29	0.85541625768265372	-0.0035300704831799029	0.00091837959744090424	0.0001822159300308391	0.0040700174010299085	0.83938646683413642	0.00055430899389383073	-0.00818033889042474	0.0010251623908822988	0.0013475052730627173	0.84919868321034719	-0.013520304004050824	0.00020847194200631012	0.0071558226709321545	0.013033763674414296	0.83354379562647407	0.338216198058871	0.0011825645569048481	0.64924808189656491	0.000210586731979885	0.018239367396414231	0.2630088421015252	0.00046875766162559089	0.00031804785127970961	0.0011389927548250338	0.015773649642995657	0.0091578654697151672	0.018245390014102497	-3.6934310061879749E-06	0.0011892324309635326	-0.92549322043321958	0.00029234697377326831	0.018265786554891212	-0.26412079405484523	-0.00048032934309769147	-0.00032886837866235777	-0.0011428557933402734	0.015776062527167161	-0.0092062375380910447	0.018272100994321513	0.0049065490584555447	0.12337438558972465	0.017382087677525845	0.53435215453420726	0.97443062151351578
246	454	1.55	0.7	2022_09_21_16_11_32	0.86302269260134234	-0.0029308972819342659	0.0012390037598470117	0.00012929825378712128	0.0043789935695583591	0.847543838017326	0.00064747553589614214	-0.00805517755387609	0.0010196193576133862	0.001055705183322682	0.85441642293694953	-0.012852945049316757	0.00032399872942904243	0.00716030909763742	0.01099453940292004	0.84077033094627207	0.32160406508353961	0.0015638535978264698	0.49944674073656065	0.000248682773490542	0.016698298435183525	0.28478886154414529	0.00024392320293664931	0.00084640929651841291	0.0013150016647145353	0.014062117593240643	0.0090049996904122374	0.016700079914760392	-8.16428246002828E-06	0.001578750577082516	-1.0718491684234039	0.00033478629043433712	0.016724186839169788	-0.28590036685493014	-0.00025732767418107768	-0.00085579802699532986	-0.0013266737057880049	0.014063834934469359	-0.0090502470887517342	0.016726166415630316	0.0052097501422413393	0.11438358059447164	0.015203066708472995	0.49676775445365173	0.97421578615969329
247	453	1.55	0.7	2022_09_21_16_11_35	0.858277608169524	-0.0041667890742920974	0.00094164512294678368	0.00017978246001175359	0.0044153412563055286	0.84125391452666054	-4.2737434287439772E-05	-0.0083794282173163138	0.0010283880679949084	0.00096181614814103253	0.85048634894204334	-0.012410305575329355	3.0784994308228117E-06	0.0071011014225982353	0.012671299823540816	0.83779361650285633	0.33214534474835883	0.0011596794048965467	0.72251705133035382	8.4195005028984325E-05	0.017478863266618246	0.2776560483189634	0.000590311640466436	0.00014545971740305072	0.0011505206615937992	0.014852418336799053	0.0092150057320574616	0.017488828689366444	-2.2178422635708361E-06	0.0011605655348785715	-0.85418330689416921	0.00013055705573021304	0.01750615192809666	-0.27883196809574756	-0.00060654939196401372	-0.00015915620236178773	-0.0011496006541394095	0.014853859323237934	-0.0092643520299619374	0.017516656572944916	0.0052821159655828172	0.11441638490861876	0.016923904302368096	0.529998621998166	0.97613360587333209
248	452	1.55	0.7	2022_09_21_16_11_39	0.8594852895193319	-0.0035497697799018973	0.0008833584713201834	0.00020630765723705721	0.0049462444948111207	0.84335692653601291	0.00026630491730050761	-0.0080213733590357925	0.0010571601356014287	0.0014284369274256163	0.85118558571407232	-0.013233657107663307	-2.0605163731276174E-05	0.0072182777209890882	0.013231801061640904	0.83900150701152765	0.3290526641218614	0.0013964250273552506	0.47206964344122465	8.6210736494059888E-05	0.018080234866047363	0.26211300296506568	0.00068481185807266936	0.00081891986631731865	0.0011310937669242712	0.015652269384843348	0.00904993679070359	0.018093199277418894	-9.3150176349540877E-06	0.00139869446842197	-1.101618333353781	0.00014941126373645673	0.018106188226682678	-0.263271954614398	-0.000701851523875071	-0.00082678908979382274	-0.0011281693210649364	0.015653688432166246	-0.0090992357134391886	0.018119786082115546	0.0058848666563899952	0.1052809101540361	0.017536806558795286	0.53569766978879574	0.97616738441299
249	451	1.55	0.7	2022_09_21_16_11_41	0.86075022576925286	-0.0036426708448801049	0.00099627295111048	-0.00023702058124817327	0.0050763076962932994	0.84542046904109447	0.00022020702525919644	-0.00800840967649301	0.0009383630038174816	0.0011004409777699848	0.85245296480157018	-0.012767725478639514	0.00011625781907939859	0.0082978105845211425	0.01365090660369349	0.84071098941816036	0.32532822113380677	0.0014077459748981492	0.4653733725179986	-9.5707105124241462E-05	0.018348511215170511	0.27732462929620327	0.0005201130930408283	0.00084075546287005814	0.0011291053898977257	0.015597797987952213	0.0096631548544081555	0.018355881385615634	-9.4489965087250468E-06	0.0013925239870365516	-1.1077793403193612	-2.8334200327335615E-05	0.018373878580739838	-0.27837242806767692	-0.00053132204819763813	-0.0008369187784959388	-0.0011129645154599674	0.015599050048705812	-0.00970922508121742	0.018381559161797761	0.0059974519307057546	0.091394079912145251	0.0185594014291038	0.51230951415822323	0.9767188718037414
250	450	1.55	0.7	2022_09_21_16_11_47	0.86281977340207139	-0.0041341598793122386	0.0010316491094875013	-0.00043972862886559823	0.0051144271603754277	0.84714133632741084	0.000675814801173309	-0.0078910618777431069	0.0010239764014188439	0.0011751235577318342	0.85439116527792158	-0.01242102490563721	-3.5638524105907748E-05	0.007758585256430273	0.012017344539670381	0.84275861209483127	0.32077948434869563	0.0013278264126842807	0.562036362622772	-0.00030345723095441752	0.017109926314323395	0.28562541865443186	0.0002972114638869908	0.00057363824715208917	0.0011975233374036118	0.014393303321449894	0.0092510755038706528	0.01711250750579359	-6.9675508774012425E-06	0.0013244779657072586	-1.0097981349988521	-0.00023735167706384429	0.017134371897379912	-0.28666831574610596	-0.00030772191165726466	-0.00057467063672986772	-0.001193312842855773	0.014394512816831328	-0.009294337043802595	0.017137134914933606	0.0060452101418024262	0.098800329624697411	0.016578517383623891	0.4987547270300306	0.97674930277949057
251	449	1.55	0.7	2022_09_21_16_11_50	0.86002779714767108	-0.0036498702959650142	0.0009355002772573471	8.3963525282103508E-05	0.0043347842501314177	0.84362222167395051	0.00048161899239324561	-0.0074432046977267038	0.0011452268874825289	0.0015562572499287209	0.85119037414896914	-0.012814251382928523	1.2478266921728798E-06	0.00795945782538184	0.014242766311552989	0.8395254537025042	0.32826052862299271	0.0012782350452862554	0.62582817051538153	2.7218118652090065E-05	0.01842357428233737	0.25955972687146861	0.00063543371412579368	0.00040104635847173662	0.0012136913319928237	0.015996385712776083	0.0091402261167268829	0.018434529159754819	-4.8396281120986121E-06	0.0012548771128880303	-0.94530517754843557	9.1574680704387511E-05	0.018446855307121934	-0.26059193051643176	-0.00065268938528398942	-0.00039452084595777674	-0.0011912471912054854	0.015997672501160718	-0.009184821460839555	0.018458398472119813	0.0052132200415854861	0.12914654620608193	0.018971390922107596	0.53059494493970016	0.97616083629719408
252	448	1.55	0.7	2022_09_21_16_11_53	0.852220436341608	-0.0034582881052804696	0.0012512869415244295	-0.00045640910648393464	0.0050814894637263288	0.83705779358494281	0.00061251320237433633	-0.0080332669027956376	0.0012294674400815263	0.0012636135827195165	0.843028804630047	-0.013071099752275408	-8.4150396959251628E-05	0.0077946471154196426	0.011370556605564391	0.83139298233183545	0.34642803854249288	0.001750512246440935	0.49482258674780938	-0.00034405133425068437	0.017397903798772256	0.2880179685086558	0.00039498696115819617	0.00096100753923366623	0.0014631328150498651	0.014590377507202067	0.0094767051652283711	0.017402386942336937	-1.1089742466609646E-05	0.0017544477402169282	-1.0759962476112723	-0.00026065194639843627	0.017421341374583742	-0.28898222201051216	-0.00040950592527608069	-0.00096323408227904142	-0.0014663788650578469	0.014591705255968366	-0.0095176295900149723	0.017426153631614164	0.0061346911361529789	0.11869407912023137	0.016176237511747689	0.48493026378577797	0.97556095451174563
253	447	1.55	0.7	2022_09_21_16_11_56	0.85683535557916124	-0.0024530110043441081	0.0010878133120251015	0.00013314834152604508	0.0039518177768202625	0.84166696735667	0.00019714880134321912	-0.0087690889110138455	0.001237646364978439	0.00084753765264422706	0.84750964782727356	-0.012842632466310518	-0.00014788556160359	0.00805705972345082	0.011113341607860245	0.83742120678884446	0.33472450281837851	0.0016222743298003671	0.49831209365461487	-2.7276729006629451E-05	0.017387910529381469	0.30692712804178518	0.00038965881004885962	0.00088112186896927448	0.0013621300426733575	0.014213468514463399	0.010015824747175472	0.017392276060539738	-8.1666640701414591E-06	0.0016353030701492183	-1.0730892522417175	3.3348672150269525E-05	0.017411811849994734	-0.30785083738609703	-0.00040894579971467276	-0.0008898591132380742	-0.0013719937644999002	0.014214453131278743	-0.0100558696331196	0.017416613579187008	0.00483300634448924	0.15175397713015715	0.016020242531599192	0.47174739796379239	0.97734203115697282
254	446	1.55	0.7	2022_09_21_16_12_02	0.86054510870074508	-0.0034940614738836065	0.00085917390536121067	-0.00041797732122122934	0.00480857727780949	0.84509802641619636	0.00067561964111674717	-0.008254096830877973	0.0013809692100345617	0.001559005390857618	0.8502058738499908	-0.013005484771072037	0.0003187375089552765	0.0082539854477778618	0.012259009111655566	0.84150906659820646	0.32649437702466033	0.0015211661130694182	0.5192783339328364	-8.4020656993669807E-05	0.017842902761821058	0.28994129220312725	0.00052626895205606	0.0007719377481308215	0.0013107472893587988	0.014926069752789012	0.00977658532938155	0.017850662115946842	-9.3758423397809759E-06	0.0015174622555162382	-1.0521062421695502	-2.150173497759628E-05	0.017871422097384019	-0.29111961018101695	-0.00053837305725157119	-0.00077159597630581237	-0.0013066488993854122	0.01492680877574178	-0.0098274161179479937	0.017879529449391005	0.0058136967135826194	0.1398311472778575	0.0171737125709401	0.48910788326207733	0.977879088603177
255	445	1.55	0.7	2022_09_21_16_12_04	0.85405554395186356	-0.0019381987983424188	0.00089299920028511435	-0.00035686783346789043	0.0048501231871743372	0.8400297137565077	0.00057714898190685973	-0.00804451933356072	0.0013194864844974811	0.0015641847569124569	0.84305713993333786	-0.012923126046537116	-0.00029920866629080738	0.0082717302431261335	0.010662166258304984	0.83340437806890666	0.34236655463568832	0.0021553470379387396	0.32407958558378197	-0.00040925936563041774	0.017104920144336039	0.30289873779435339	0.00059629909160648521	0.0017182351013081923	0.0013012259567745043	0.014061069880861195	0.0097398463514395822	0.017115310857555688	-1.6741861922940164E-05	0.0021563021238420479	-1.2453899446371235	-0.00031106778657513233	0.017125160360208808	-0.30370242723079166	-0.00061347196824224819	-0.0017155359899372641	-0.0013063594897713639	0.014062015987330312	-0.0097739870950873352	0.017136144992929012	0.0058853364615416926	0.13281178322243376	0.015800571823168016	0.45549268953559968	0.97581987959775973
256	444	1.55	0.7	2022_09_21_16_12_10	0.85465774663971528	-0.0041226965391952322	0.0010499078058847536	-0.00020727904570362317	0.0059928828953145948	0.83991494061787553	0.00010364569273129194	-0.008035760731907076	0.0011859647207133929	0.0011716552755079981	0.845605511850023	-0.012789876686834756	-9.657218559368138E-06	0.0083001851377910388	0.012151780650402962	0.8347626193887645	0.33973574696541448	0.0017155339804739731	0.43597749885426484	-0.00015786401409595283	0.017753300084310811	0.29061923763452524	0.0006404827273516772	0.0011036562848657592	0.0013133924177629412	0.014837911632787391	0.0097476172607044269	0.017764849619617558	-1.4794881521771858E-05	0.0017062069414705858	-1.1357909315251251	-8.43019862703646E-05	0.017784973805500159	-0.29191782835143343	-0.00065706605325441551	-0.0011001934589027129	-0.001304115209676697	0.014838972398103464	-0.00980358054134561	0.017797107322839466	0.0071480127779612922	0.097685605960547151	0.017218516499892544	0.48577099313719679	0.97672152703327964
257	443	1.55	0.7	2022_09_21_16_12_15	0.85489151619041415	-0.0036912863361903384	0.0013067958988424229	-2.2128394678462891E-05	0.0064374173932194986	0.8401507193207951	0.0005329377065281238	-0.0088283183202435313	0.0011366331738352112	0.00087124247104808719	0.84598412462439854	-0.013029905190927203	0.00025365774562473412	0.0085671378299739514	0.012698499411927937	0.83390182186544992	0.33973819861944526	0.0021652448494257825	0.36265724903118474	0.00010715770825863806	0.018498925660513789	0.29799231271549587	0.00020484352595109167	0.0016202328658356051	0.0014363602328214958	0.015309640697546709	0.010383889074197447	0.018500059769182897	-2.138469760996932E-05	0.0021654540594717394	-1.2092284016623713	0.00019800984113893956	0.018535967172405104	-0.29939436762624932	-0.00021894503294738081	-0.0016235151931445634	-0.0014329653524462504	0.015311059970728583	-0.010447656272544218	0.01853726020597251	0.0076465760746228231	0.087382675262038759	0.017918315476666506	0.488640996788753	0.97544753465504142
258	442	1.55	0.7	2022_09_21_16_12_18	0.85622109330680607	-0.0021391654862367845	0.00095517077023951451	-0.00023415398718865934	0.0059501832524944268	0.84180403920314717	0.00058030904062661513	-0.00813485495890185	0.00087995976148743575	0.0013455519794513063	0.84711451969922413	-0.013022234910138491	0.00026594364472271758	0.0078525177843855216	0.011880826657622549	0.83378904047821012	0.33740187314706205	0.0024900580931816988	0.2236479446924094	-2.975362160240495E-06	0.017610916117621705	0.28595639148702079	0.00045766590927108546	0.002245086187208185	0.001077022432183607	0.014808442370686389	0.0095317575009002432	0.017616861939244936	-2.4303473839805718E-05	0.0024941264091715449	-1.3468367489888211	0.00010589463921268184	0.017637329764390017	-0.28702903389396289	-0.00046593003744217916	-0.002248081457105451	-0.0010801834599481592	0.014810139625461178	-0.0095778476440264333	0.0176434829899776	0.0070249367155556363	0.073411815114016274	0.016632796233776372	0.49338428871769568	0.97380109763243361
259	441	1.55	0.7	2022_09_21_16_12_21	0.85660112030201063	-0.0036006361073252433	0.0012358808621274057	-4.9120642112119918E-06	0.0035507428365538466	0.83891839841517835	-3.2553223838804193E-05	-0.008302279560263354	0.0008286939019275934	0.0014609276078372964	0.85051748942756988	-0.013675818093091305	2.8336259114694983E-05	0.0072483690375415169	0.013233623122067016	0.83623284255715979	0.33541342477827019	0.0012079892551376064	0.79781995294695884	-3.6112264281440049E-06	0.018448994244873916	0.26339392130713329	0.00088269128401462422	-3.0007689580374003E-05	0.0012076164867597481	0.015947798955009425	0.0092754028019267822	0.018470098336237039	1.1971976827110856E-07	0.0012047147207466548	-0.77700475620759435	4.046514240493779E-05	0.018468685430344571	-0.26420380568799506	-0.00089624795025837673	2.022237259866626E-05	-0.0012045449821530831	0.015949759557161818	-0.0093111498534685349	0.018490419192472737	0.004256547667712449	0.11464097128947905	0.017614568534092382	0.53485121685802506	0.97622198096394086
260	440	1.55	0.7	2022_09_21_16_12_24	0.84553680437371592	-0.0021781887609020113	0.0011318999089077919	-0.00032275886983720121	0.0054909993018324929	0.8308835431934023	0.00068949793131839823	-0.00825009043762943	0.00089857876047106993	0.0012715298780774183	0.83723883040747182	-0.013149167486125041	-2.4956732265061873E-05	0.0086118044208214513	0.010912521616092612	0.82205241981933286	0.36315991297527123	0.0023149490241913891	0.27389174117525705	-0.0002301785080675907	0.017718295467481309	0.30641157741817276	0.00036021287999565566	0.0019762279339689166	0.0012056169116289024	0.014494052238118586	0.010191194434003225	0.017721956652465988	-2.0300484453504729E-05	0.002313693053973595	-1.2954623685473419	-0.00010198849133124767	0.017743013894760924	-0.30729119518673942	-0.00037031756638679613	-0.0019716718884452474	-0.0012106549931010127	0.014496296416100145	-0.010230930176980065	0.017746877955563164	0.0065804797786479406	0.081103992966899352	0.016440805112922108	0.45134786322002962	0.9722254732935276
261	439	1.55	0.7	2022_09_21_16_12_30	0.84643670102010837	-0.0028015122844915891	0.0010875311171411044	-0.00040517069951013569	0.0052437637348303236	0.83145509178470778	0.00023251526995644723	-0.0080870114827308343	0.00084963717095261435	0.0014997166835637639	0.83926179974864645	-0.013601337005569484	0.0005007153227560119	0.0082512077687573945	0.013236702960967671	0.82298960843654612	0.36048250333311138	0.0018570255041365244	0.33417556432254597	3.4811469681046106E-05	0.018915374261433211	0.27434264165493716	0.000763146766634114	0.0014574763013873102	0.0011507851901670784	0.016138804834740929	0.0098656151331902638	0.018930762700892802	-1.5373726320676973E-05	0.0018490606933237459	-1.2380896681227394	0.0001530918385762304	0.01894206173539428	-0.27535955469697954	-0.000768390037611493	-0.0014545851852907133	-0.0011415810905615392	0.016141448213623868	-0.0099123837876863418	0.018957640307733153	0.0062758979518244004	0.080316064304440576	0.018427655488186128	0.50668923957750411	0.9722990596280805
262	438	1.55	0.7	2022_09_21_16_12_32	0.84961769780463214	-0.0034506076495382609	0.0009494663403917591	-0.00022561369760525354	0.0047959780856031862	0.83395106307893307	6.7934964778708872E-05	-0.0082910402352153727	0.00084681111320540712	0.00080248973489223906	0.84408653241642406	-0.012980413220820565	0.0003340366758880234	0.0081428704586307653	0.01172212073859397	0.82779741386431838	0.3513494089290265	0.0013295548889698014	0.46238704506298695	4.13573483840604E-05	0.017773702042617825	0.29487157631010696	0.00044339166253322371	0.00080041197762724392	0.0010616293462665514	0.014771431417960933	0.0098848013720172316	0.017779231717545082	-8.6058419546266674E-06	0.0013309315961594851	-1.1088463323495936	0.00012306430767272826	0.017803376628424208	-0.29599320073462965	-0.00044903630763444883	-0.00080216940218825561	-0.0010620278545539997	0.014773845177929137	-0.0099344712004263841	0.017809038519220943	0.0057321825487615368	0.087382813403988874	0.016799152467259156	0.48183214255573859	0.97431752658084192
263	437	1.55	0.7	2022_09_21_16_12_35	0.83973760743803127	-0.0020717492747813833	0.0008591452414076563	-0.00025642526960213273	0.0055584339957048838	0.82518590773694145	0.0004694240868113608	-0.0089154584086795982	0.00083356229748869843	0.0014918673122564013	0.83175095048397207	-0.013417084382608854	0.00023455782994340126	0.0079487931888085027	0.010806937726619647	0.81541883965633544	0.37737731291807325	0.0023266537872805087	0.22500146897485318	-3.5180003342258218E-05	0.017931146847197123	0.3049153176455619	0.00062314772901146068	0.0020950256876787307	0.0010120203623608546	0.014698968503377298	0.010269681211822961	0.017941971473277942	-2.1779695079322427E-05	0.0023453000545868743	-1.3434108679069223	0.00010601454937582018	0.017961602211721554	-0.3059950569009966	-0.00063068439866119776	-0.0021069276915425175	-0.0010301883559119241	0.014701685000002148	-0.010318895879542172	0.017972671388050115	0.0066932675229977746	0.074427132422092451	0.015975716146572089	0.46831127200130157	0.97104003969062391
264	436	1.55	0.7	2022_09_21_16_12_37	0.82312336944663456	-0.0043397427420150091	0.0011597828550782465	-0.00028953654422627127	0.0051539945082324989	0.80672515072645856	0.00024408824946234911	-0.0080459016893218872	0.0010270017662436701	0.0013095842360010231	0.81682086155638711	-0.012942044900493869	-3.9685802697174717E-05	0.0081014503991189233	0.011303481932362608	0.80065516145353588	0.41686308842252706	0.0014228089733416549	0.60599809710013242	-0.00023063089813490979	0.018034851789192875	0.2951072551677949	0.0006654551680300891	0.00049962083345108516	0.0013322028364341433	0.014983739275605083	0.010037102987358607	0.018047124691728911	-6.55667539527103E-06	0.0014184710589567294	-0.96474933209991509	-0.00013732464132367586	0.018066270423227809	-0.29627313371249164	-0.00067856770888519017	-0.00049796768215711127	-0.0013281898706980486	0.014986356904305824	-0.010089560631759994	0.018079009407064802	0.0063846083693548964	0.098343529597653731	0.016895294863154116	0.47446785179319656	0.97270371753847362
265	435	1.55	0.7	2022_09_21_16_12_40	0.821251064495914	-0.0041387210752008739	0.0010875389286685233	4.42691314270866E-05	0.0047044421870483079	0.804937573045326	0.00049797315428146149	-0.0086280438623688362	0.0011221613063252455	0.0011719809303152706	0.81437984207879943	-0.013093124976808059	0.00017914992646388795	0.0083065537113204014	0.012883054040162364	0.79906936085529812	0.42157796119566976	0.0013942259080754083	0.65942740850569315	0.00010921680495805971	0.019241753002456088	0.29010663572795092	0.00041894673576472493	0.00034755911016692191	0.0013502105567979664	0.016092758404457789	0.010548373597066093	0.019246313282676654	-4.7985401840926044E-06	0.0013902829422795273	-0.913239219475012	0.00020374889802592992	0.019277528713589585	-0.2914001868515656	-0.00043306197337684391	-0.00035161007029993328	-0.0013450862493004287	0.01609528488358342	-0.010609661531809677	0.019282392382068567	0.0058890962975198776	0.11707836630937098	0.018665173601250886	0.49905471542143109	0.9729903502113193
266	434	1.55	0.7	2022_09_21_16_12_42	0.82017819696991257	-0.0035858892485861353	0.0009062103400793068	5.4361805411170425E-05	0.0049916475486350169	0.80391577045879181	0.00051081085960360574	-0.008641735939008216	0.0010834106277303665	0.0013870216657592106	0.81269505252112928	-0.013093040096993941	-8.7904837644388955E-05	0.0076444193690348812	0.010675663723909592	0.79900812763692253	0.42396780222754393	0.0014916997240646027	0.47637302041939023	-4.7068094553274556E-05	0.017897378626181362	0.30153246931311495	0.0005481515488203483	0.00086436126850196124	0.0012157498362278698	0.014740301556878822	0.01015084586136393	0.017905770907988509	-1.0476443780467116E-05	0.0015102081164070807	-1.095030069232207	3.4398780571875025E-05	0.017931051545178895	-0.3027935906344742	-0.00056407660954645535	-0.00087657890954842468	-0.0012297715113779133	0.014742336597122215	-0.010207160289375955	0.01793992173721223	0.006227754937327753	0.1068648465789733	0.016009182521935866	0.47468636924888691	0.974188451471642
267	433	1.55	0.7	2022_09_21_16_12_45	0.80666913789858463	-0.0036395045887247729	0.0010566179329112512	-0.00031519951021571115	0.0054161769469983478	0.79099991289424287	0.00063054665449128609	-0.0080270867655882622	0.0013513275423351178	0.00088535120195645974	0.79806932713394685	-0.012657620661634927	0.00019387915796638348	0.0078921566679074229	0.013053737849903496	0.785123402514262	0.45819005206188046	0.0018692955988520578	0.46656050522864251	-0.00010637499123568207	0.019114160689556795	0.27807559500414736	0.00016255836828207919	0.0011128462730004567	0.0015019451416601959	0.016233527947058124	0.01009077347175533	0.019114851924336134	-1.481125064731802E-05	0.0018635099112326091	-1.1062383904991036	-1.3931231152876839E-05	0.01914607553876178	-0.2793203865747339	-0.00017517286811046572	-0.0011153898488015541	-0.0014928411417336452	0.016235418882341843	-0.010148072834330179	0.019146876875085771	0.0069200727716226236	0.12225326186909817	0.018909928207067758	0.513504405612865	0.9732904925054523
268	432	1.55	0.7	2022_09_21_16_12_48	0.79316047081715535	-0.0031983029222572251	0.00099535141231766656	-0.0002274023973801806	0.0050485999754574162	0.77694929000192525	0.00040081716423667605	-0.0077090299150072081	0.0013758888485764171	0.00098641943558849744	0.7844637540327497	-0.013193565228212955	3.8043585251337418E-05	0.0075943231352917	0.013261396064133709	0.77150063757613407	0.49293643393777775	0.0019098049450090805	0.45286336791256421	-0.00014891852391150351	0.019655855245663937	0.2631444306040735	0.00037798633740224213	0.0011785671655089891	0.0015027755535559008	0.016995970449037896	0.00987368390895339	0.019659489289138649	-1.4840777832557643E-05	0.0019042433619558441	-1.11977988897774	-6.2319447451358677E-05	0.019683824427567713	-0.26426268187998209	-0.00039446580203958127	-0.0011806618831182775	-0.0014940482921594264	0.016997998273824474	-0.0099257744674343517	0.019687776597784985	0.0065973118814540857	0.13303364967425371	0.019267175795429664	0.52535972039148682	0.97269173888771054
269	431	1.55	0.7	2022_09_21_16_12_51	0.79117426196984264	-0.0035396130597544974	0.0010594925688571322	-0.00031920968025959294	0.005019125698855236	0.77428345709828927	0.0001743114370811968	-0.0077935769800580807	0.0011939903893095677	0.0012890449210593237	0.78301826890089332	-0.012185085573652348	-7.0200417580021E-05	0.0070429697116768395	0.012537019979110003	0.77025877260986209	0.49765539686650195	0.0017143070586633079	0.49344226350036807	-0.00027614567515827748	0.0185798539919565	0.27137185540287712	0.0007146907239011025	0.00094508344108489321	0.0014302678003681615	0.015909832623135424	0.0095962597018962384	0.01859359452051303	-1.1962328066607671E-05	0.0017120217055996874	-1.0808150043141589	-0.00020874336821097918	0.018605614461984964	-0.27242220945090162	-0.00073160128881609183	-0.0009536878024034894	-0.0014217939006731129	0.01591166915110068	-0.0096430116838016385	0.018619992748490032	0.0065209268081719987	0.11677358376067672	0.018175334896775606	0.52947933470470054	0.97356399169519769
270	430	1.55	0.7	2022_09_21_16_12_56	0.78908400723762828	-0.0032648491061971607	0.000763316103039949	-0.00026298885633132765	0.0053574149561845131	0.77254475827741176	0.00018107901567743128	-0.0079913245148487879	0.0012710696975652049	0.0015577058696128619	0.77994960298606109	-0.01252938470353865	2.3144898731616418E-05	0.0072763759448942417	0.013086191824679645	0.76741700162446658	0.50390027479332711	0.001863484340709508	0.38408058083391811	-0.00018394522666197419	0.019283779439168057	0.26965369052099991	0.0008843910538602034	0.001340198437044682	0.0012947748983559038	0.016546728026984984	0.0099030268635135164	0.019304048720271836	-1.7268418178136661E-05	0.0018629881908885585	-1.1902036929688022	-9.7434884619601464E-05	0.019313846349994536	-0.27085813515789331	-0.000901573622953492	-0.0013488387454125958	-0.0012850521539081589	0.016548586828184362	-0.0099583600467767937	0.019334877704004307	0.0069778807977563554	0.11647360008324564	0.018975307075204447	0.53166590246255885	0.97254157299548871
271	429	1.55	0.7	2022_09_21_16_12_59	0.77410146910836886	-0.0029101424185885437	0.0007577510605064206	5.15378262104121E-05	0.00570821276154902	0.75779447233343245	0.00068745357572800832	-0.00772963719407265	0.0012612794460602509	0.001007179399392892	0.76572098759919571	-0.012373449081448723	0.00018139103499011577	0.0078905556842066033	0.010870784397041533	0.75224983428800751	0.54232699110545046	0.0022475313356451142	0.31115487484612908	0.00012165060360971376	0.018468124893926095	0.296955408931379	0.0002191565115249677	0.0018261961681022526	0.0013101162774026435	0.015305615551729327	0.010334881212685231	0.018469425185267584	-2.385554776817024E-05	0.0022470712337786828	-1.2593740564923723	0.00021557965978140071	0.018507888022830449	-0.29843768476505911	-0.00023349776233842466	-0.0018251215636718348	-0.0013108243236588681	0.015307797970291297	-0.010402559318089781	0.018509360882284616	0.0075518492538919051	0.10873229553406687	0.017352509329775351	0.47146570091770351	0.971771614326568
272	428	1.55	0.7	2022_09_21_16_13_02	0.75127830910210269	-0.0023641220927260189	0.00087353643624374529	-0.00026163004744466164	0.00513887179016975	0.73544012624905131	0.00035135417026193878	-0.0080808957964464585	0.001327532149025719	0.0012743764931660829	0.7436267164057917	-0.01231737356058051	0.00014259055842175808	0.0067780051250884953	0.012048452294765821	0.72893567483117372	0.60262825176802415	0.0023772964031231417	0.33380626701865218	-0.00010748166444463391	0.01939789865143602	0.27491138464252995	0.0006210364588088447	0.0018668956520387788	0.0014718148024466019	0.016538980965268027	0.010136102836982529	0.019407837550189697	-2.2422302898486752E-05	0.0023946259765521651	-1.2386521159590564	2.3673832028708103E-06	0.019429324433148702	-0.27608599263810973	-0.00063460930346739049	-0.0018854223444117219	-0.0014762845764863281	0.016541878964178275	-0.010191412476346225	0.019439685617226338	0.007064724522637374	0.12640225846225817	0.018400810090201974	0.52917976810471956	0.97026050932093066
273	427	1.55	0.7	2022_09_21_16_13_04	0.75910674936947409	-0.0024961063966874178	0.0010606297003126959	-0.00019566613365658802	0.0046056253101302994	0.74236891674712857	0.00060385653498515053	-0.0077837531578739353	0.0012599071528328284	0.0011690452335135311	0.75165190736695886	-0.012275781871100473	-4.2822717664822324E-07	0.0076206610333434191	0.012978016767823428	0.73770487595615153	0.581401657123832	0.0020808415858326809	0.414888025157311	-0.0001569143322975228	0.019882516111748384	0.27510404608291816	0.00037844251546008287	0.0014046533904450696	0.0015352037513118046	0.016948169614563129	0.010395864256998223	0.019886117410682302	-1.5765563653783596E-05	0.0020732177593806031	-1.158422331714863	-6.9374642593190956E-05	0.019909166418242395	-0.27607046788188355	-0.00039363331028858763	-0.0014071800873234537	-0.001522522932389357	0.016950734554215419	-0.010442581363906063	0.019913057390873946	0.0062900845063197678	0.13351270261649384	0.019825972706987428	0.51992175088612913	0.97180650358977927
274	426	1.55	0.7	2022_09_21_16_13_07	0.76534987448991509	-0.0012806221438890798	0.00090568664157446874	-0.00033420542372484863	0.0059082564819333168	0.7511956415988863	0.0006681399141789798	-0.00792923366044708	0.0013575402696928049	0.00096726454396125724	0.75526336043480446	-0.012378830254394926	0.00017069713640205221	0.0070108831681864681	0.010973373345179387	0.74266289280757236	0.5656808910111456	0.0033958107128200586	0.22687647266267957	-0.00013274723936768969	0.018510317751928729	0.28506541985432127	0.00020153815932056365	0.00305218306820806	0.0014885257523628904	0.015582547505987213	0.00999079959267623	0.018511414881284202	-3.5326945617543653E-05	0	0	0	0	0	0	0	0	0	0	0	0.00792083707660342	0.11292498065782008	0.01701418583928543	0.50113210813883557	0.97035737191769578
275	425	1.55	0.7	2022_09_21_16_13_11	0.7487781567797398	-0.0021230242518009636	0.00084649907515673545	-0.00039141360771043608	0.0059919371908592279	0.73429449691385529	0.00048128233098400515	-0.0076337938693385359	0.0011776253048057053	0.00093127258619576112	0.73929038155974336	-0.012023679264863512	0.00027586193504099089	0.0077350514888195809	0.01140211921117513	0.726862799019831	0.60942681875862525	0.002944067913274701	0.24037463786800548	-0.0001085780591051945	0.019117998835671814	0.29098420267586178	0.00031156580348521562	0.0026103539111597771	0.001361465510568118	0.015970837778996497	0.010508578406127397	0.019120537459251772	-3.3279598993826732E-05	0.0029417660114392855	-1.3310200245354522	1.4973555823939482E-05	0.019151924629510313	-0.29223180082862721	-0.00032280420501208922	-0.0026099390177141235	-0.0013572787443531405	0.015972861512018332	-0.010567114655019468	0.019154644856253983	0.0081553702192556157	0.097030804229125814	0.018400937301349295	0.48736167740222563	0.97073184151877523
276	424	1.55	0.7	2022_09_21_16_13_17	0.73500526799446386	-0.0015036803578980307	0.00075492196928961925	-0.0002011714305240417	0.0055890109815351406	0.71976748927497847	0.00060373950980001855	-0.0077989309733023952	0.0013261198854108646	0.00090771182858628635	0.72723240323854943	-0.011814167112684473	-4.3493990440523736E-05	0.00739094427548093	0.010275543718862214	0.71260183746143857	0.64684356130044507	0.0031473783836806464	0.23433939227639911	-0.00019661966579941507	0.018639079037216066	0.30229883761739029	0.00021645039058358325	0.0028079835745630456	0.0014216957955358587	0.015334945490999993	0.010595032522066478	0.018640335783648619	-3.3246504305899158E-05	0	0	0	0	0	0	0	0	0	0	0	0.0078151588768545	0.11648232661645584	0.017220994552803896	0.47362537481593731	0.96951936059702626
277	423	1.55	0.7	2022_09_21_16_13_20	0.74207018455425466	-0.002103961539556885	0.00066117201995043965	-0.00023598617244287949	0.00458719450328292	0.72518937863645372	0.00027909763923877678	-0.0081522624302021174	0.0011806253183650624	0.00093604587201877407	0.73372005521869454	-0.011702006689173778	0.00023881608996398292	0.0077246666385498066	0.012402419931464353	0.72218178592140769	0.62716508087625233	0.0021042672132597245	0.31766321691429028	-2.5938874169398552E-05	0.019850183702974027	0.29248303618573274	0.00044774815068844434	0.0016936784289506674	0.0012487569355591366	0.016549709940252171	0.010960697693821049	0.019855232847999053	-1.8448198606007938E-05	0.0021042082987886603	-1.2560274414240196	3.425121524648308E-05	0.019882114122592522	-0.2936131007737891	-0.00045903106101301939	-0.0017008310248715305	-0.0012388972473637702	0.016551476557749162	-0.011015765327115179	0.019887412388210984	0.0063830751104733243	0.1259534569884547	0.019689935314196522	0.50687753278549452	0.97319876334231981
278	422	1.55	0.7	2022_09_21_16_13_24	0.74254435201661828	-0.0012891632484029597	0.00078646922769009229	4.2114955667940864E-05	0.0051150752953519158	0.72759132602624488	0.00024087090600754559	-0.0081425393176121647	0.0014005130291132263	0.00095245551481527163	0.73181703132526676	-0.010670148831076276	0.00017885324902547294	0.007001732092100304	0.011046221782461271	0.721016347099669	0.62733258902373845	0.0029946212553417918	0.25879431971769257	0.00012598999100078617	0.018231858805171877	0.30509443977907708	0.00048302635196821874	0.0026023702291710304	0.0014816968830598141	0.014941733923790753	0.010447261021069774	0.018238256220056211	-2.8245497331249742E-05	0	0	0	0	0	0	0	0	0	0	0	0.0071421209733115824	0.1336256115158691	0.017612888822255836	0.50292640630377816	0.97100778578615132
279	421	1.55	0.7	2022_09_21_16_13_27	0.74289104119895288	-0.0030685163730927146	0.00063607621464105792	-0.0002886614956878534	0.0043097761227096605	0.72547719717087589	0.00041342357226129033	-0.0082752467903706231	0.0013821456087332045	0.0009490157170292089	0.73353382964961622	-0.0085265777027690379	0.00019277082128288197	0.0073977419889592845	0.011104103991555429	0.72338700415027612	0.62575350452506662	0.0016085675134946268	0.50832271658940242	-9.6809777665795747E-05	0.017268979098091705	0.3381675533780984	0.00035669586442872622	0.000846462736519752	0.001367841467844055	0.013467592420004081	0.010809329003179467	0.017272662534479993	-1.1087478830896011E-05	0.0015983593679403511	-1.0696303757579964	-5.1990561646731736E-05	0.017305485156370926	-0.33942800182879557	-0.00037213217565538814	-0.00086045856152602038	-0.0013469831969921712	0.013468712808715342	-0.010866167299177837	0.017309485805578756	0.0060923876348790672	0.15516893957332609	0.017960510807783742	0.49155257459546042	0.97374576355477493
280	420	1.55	0.7	2022_09_21_16_13_32	0.761704277728663	-0.002231477976995115	0.0004404267869131515	-0.00035486845372599454	0.00519176489647714	0.74670960762273941	0.00079735435882268512	-0.0083209453574211532	0.0014425593020394349	0.00093542816274220619	0.75153025495119874	-0.010172841122624149	-7.1038505479704487E-05	0.0082083680637999	0.012112608913888188	0.74116090209852015	0.57454756536946838	0.00232400163446795	0.28252616002604819	-0.00031629987843697011	0.018596514522656295	0.31975568623734341	8.6823798650463016E-05	0.0019627601829312162	0.0012444099249481744	0.014921610206115838	0.011098463913898455	0.01859671720394163	-2.3518141327742543E-05	0.0023171198124459251	-1.2922481418021388	-0.00021335871162392702	0.018630239322437507	-0.32091362916969612	-0.00010080689050078845	-0.0019667571748944361	-0.001225116500676852	0.014922881110847287	-0.011153180558155324	0.018630512049873166	0.0070742029120514733	0.1355094008590523	0.01920942806793029	0.487606869979323	0.97302972264853038
281	419	1.55	0.7	2022_09_21_16_13_36	0.75033447046110746	-0.0012729828233307872	0.00071737872371682558	-0.00028086567820015781	0.0040335867634362661	0.73389907811697508	1.6977380584337276E-05	-0.0080619459707814336	0.0012485797022550231	0.0010628828990651819	0.7409295010230299	-0.011746327636286805	0.00030193960961234729	0.0070831561413011316	0.0114501859146845	0.72987007321343733	0.60549784591339029	0.0022816424389731985	0.30826883600873645	-6.24466278915665E-06	0.018853487804337758	0.29022796063861039	0.0007069183603052422	0.00186155854560011	0.0013192770750023548	0.015765526077316114	0.010339351521917522	0.018866736229577422	-1.6762566027362235E-05	0	0	0	0	0	0	0	0	0	0	0	0.0056273747138385691	0.15009560353172308	0.017943926533080877	0.50840400442416567	0.97272629999912708
282	418	1.55	0.7	2022_09_21_16_13_39	0.73557594581278407	-0.00090731836418525937	0.00049234256739029219	-6.1819466345501453E-05	0.0046601839427433114	0.71996209912948717	0.0005076464585786431	-0.0082366754782286153	0.001398843887159263	0.00095769774405037012	0.72580968352687281	-0.011865876940510174	7.08813030044625E-05	0.0082683268781707179	0.010510309031058755	0.714048401902002	0.64627585569888624	0.0028841187702053992	0.23237662999475259	-1.9926363769318089E-05	0.019327101157770556	0.31865860705990345	0.00031850250395818445	0.0025782065861009447	0.0012926685112730238	0.015533094893245657	0.011500426174717249	0.0193297253733136	-2.5319982998592724E-05	0.0028874498942471852	-1.3379423174970908	9.2283709202782842E-05	0.019360930979806575	-0.31975470993158678	-0.00033491422678874556	-0.0025799475969583048	-0.0012966253463268214	0.015534990953610203	-0.011554639954411519	0.019363827512765636	0.0066146828126727227	0.14580602810711155	0.018180042150055524	0.45211287400713973	0.97073375763124647
283	417	1.55	0.7	2022_09_21_16_13_42	0.75336778936687732	-0.000796461446533665	0.00037496216933620137	0.00018622238291931859	0.0049054357927026462	0.73771929692579685	0.00050574782912197244	-0.00816885948141421	0.0012590989313472762	0.0012719362744649304	0.74211205672752645	-0.011821401598419082	-3.1385407266760069E-05	0.0083124540987148179	0.010889006208784909	0.73273755567033838	0.59812470633465842	0.00296165604944382	0.18821491681303565	7.84995958003507E-05	0.019033129195480954	0.31451217884628746	0.00052325103871945524	0.0027542896656908948	0.0010887125390457826	0.015390224776819476	0.011198258270411581	0.019040320339253496	-2.6525535652086876E-05	0	0	0	0	0	0	0	0	0	0	0	0.006722410706286595	0.1256251776891899	0.018183911633401755	0.4593933026460289	0.97261598652382475
284	416	1.55	0.7	2022_09_21_16_13_46	0.767307839606627	-0.0011945202965555619	0.00065704725819803653	-0.00035023393886029813	0.0041650116823927106	0.7511708970861658	0.00013784636040559123	-0.00824472154751743	0.0014202631074002124	0.0012826312012219451	0.75677562930393094	-0.012824775641179339	0.00025277026844234982	0.0083127600959567432	0.010710968442058507	0.7469555791629523	0.56052784975245717	0.0023859188748932315	0.30417006643172767	-8.6793806676927019E-05	0.019149542460390464	0.30733777415808822	0.00076910755329693994	0.0019578797132666984	0.0013635673455867498	0.015644421680379432	0.011043416442784872	0.019164981160200385	-1.7877023262302934E-05	0.0023886798146046644	-1.26566886044865	-8.3018602704624226E-06	0.019177229871978358	-0.30830184115022036	-0.00078406170608701271	-0.0019575277625742309	-0.001368896020686341	0.015645688121923785	-0.011089571170888084	0.019193251374419372	0.0057349966384091285	0.16431667408106473	0.017669929150422637	0.45540035227006953	0.97347575589204383
285	415	1.55	0.7	2022_09_21_16_13_49	0.76146207948646794	-0.0015267923592849431	0.0005418132443362068	-0.0001566891551691861	0.005779614049616068	0.74621434296209843	-1.5110133606398199E-06	-0.0082148905239858017	0.0013141865633068297	0.00088832009819298082	0.74896058675146748	-0.012535735740909432	3.0309236304433944E-05	0.0081203847549441432	0.012258488908592356	0.74122196304036736	0.57668498972472659	0.0030765326732997561	0.205168314807224	-0.00011466430939130484	0.019927758864289487	0.29163782226456259	0.00059781966794937688	0.0028211391963474082	0.0012272843699457935	0.016632963673709131	0.010975431325571706	0.019936723946241904	-3.3129892980583108E-05	0.0030772834945231673	-1.3664909493723414	-2.9148494159062627E-05	0.019960832490285692	-0.2928561551658746	-0.00061865982779472407	-0.0028239421417344374	-0.0012227119390114064	0.016633731729866798	-0.011034210549199583	0.019970417464033441	0.0077838978753818448	0.11179077547437201	0.019310379636081773	0.49286644070654789	0.97341940328827592
286	414	1.55	0.7	2022_09_21_16_13_52	0.75820844261273668	-0.0012885707676355928	0.0007652236510634823	-0.00011134383919542159	0.0048596979714507545	0.74270051971375528	1.1391725700158081E-05	-0.0084273850281033433	0.0015290601157773084	0.00096102462016906822	0.74677211979840463	-0.012633475075717529	6.6011495847228825E-05	0.0083595148223004952	0.011810839273773507	0.73856120712327356	0.5844490659678373	0.0028252281528738793	0.28468440328270961	-5.7110530008651131E-05	0.019973030743066781	0.30146627081377037	0.00064276725338552256	0.0023795241702750983	0.001523082019744097	0.016451310681436959	0.011325914264479002	0.019983370756844691	-2.4870652444194412E-05	0.0028262868870475182	-1.2866483175275807	1.8615920241591419E-05	0.020004394285635076	-0.30256392429486662	-0.00066648392637024131	-0.0023820490664252154	-0.0015210982259668538	0.016452201499215113	-0.011379844311956702	0.020015493787545167	0.0067192268002307948	0.1524170880037368	0.019084302779269088	0.477432873985873	0.97408729000463246
287	413	1.55	0.7	2022_09_21_16_13_58	0.76820716030432179	-0.0022207848613476221	0.000723443484962156	-0.00033868200441504	0.0048051269697642288	0.75083789956505254	-7.1848688548912188E-06	-0.00822166966067146	0.0013274154927526789	0.0012669472787975701	0.7576524059550338	-0.012758868349148004	0.00020749102814550277	0.0074681006396760006	0.01192400056715062	0.74842394207444818	0.55859171870691526	0.0021692838187478592	0.33412817123105443	-0.00011303221014490037	0.019434857558559039	0.28404753023488843	0.00084611785578143255	0.0017026779426904946	0.0013441280109262508	0.016382174212013836	0.010456483941015173	0.01945326717411118	-1.9013313976013658E-05	0.0021782728144991155	-1.2379537547187334	-6.41824230500805E-05	0.019464509447663043	-0.28518618752411862	-0.00086267908703834743	-0.0017131981199621366	-0.0013452972370982177	0.016383277043201923	-0.010509774562941719	0.019483617303914003	0.0064892724015737412	0.13476389658219204	0.018314882530524223	0.50562837882531031	0.97424754772913524
288	412	1.55	0.7	2022_09_21_16_14_01	0.77875934063791219	-0.0015524408264418559	0.00060498445102652085	0.00013016802362836736	0.0055802210484372974	0.76384109438416425	0.00035442017193739893	-0.0087964259444626974	0.0014825245579497923	0.0010681531338052265	0.76698424330156179	-0.013016378522022875	-7.3021561274737832E-05	0.0085116442508584248	0.011595621469523617	0.75877664396718847	0.53019249195867035	0.0029367567072417487	0.23822937025016572	7.2697474894051857E-06	0.019723085035937345	0.30686085457552825	0.00047234271033547691	0.0026096743646071541	0.0013469000216206268	0.016123825168287281	0.011358800344988956	0.019728740227668434	-2.979907349724377E-05	0.0029446991521113047	-1.3321134229107123	9.9996244997592075E-05	0.019760339870197551	-0.30815617389970867	-0.00049629280744943269	-0.0026155061073999974	-0.0013529157026948686	0.016124745072216284	-0.011422067594868962	0.019766571233687569	0.0074140982070890118	0.12983811075228866	0.01847071999755915	0.46879421516736103	0.97434034415002313
289	411	1.55	0.7	2022_09_21_16_14_05	0.7804360312195836	-0.0015297710820690322	0.00055822627494499428	5.0111543355049988E-05	0.0072061829014169266	0.76670848682891923	0.00024858365647791638	-0.0089729652690374861	0.0013369001196188947	0.00098513990185878655	0.76651708322536849	-0.013080756359720207	0.0001759298502123271	0.0085226262092729186	0.012202094328325523	0.7593632976275756	0.52715121695421641	0.0038672731789910356	0.16083482668001572	0.00011123291293502342	0.020138851336746633	0.30257418667077218	0.00048373254474190047	0.00366891639894683	0.0012226423428306644	0.016562547785919514	0.011456672466415116	0.020144660094884307	-4.988857901257717E-05	0.0038769045983058281	-1.4096755276018758	0.0002362266284064348	0.020183723089618927	-0.30414621044529488	-0.00050575556506753116	-0.0036773521846437352	-0.0012277907698222945	0.016563268545606594	-0.011534331920164925	0.02019005860442245	0.0093910906454604658	0.091717863917699025	0.019071080503901033	0.4805536720553571	0.97299876895858106
290	410	1.55	0.7	2022_09_21_16_14_08	0.77427475019960046	-0.0011022523713147339	0.0008814434603253631	-0.0002853982055374521	0.0063070359119513164	0.75993420335796713	0.00012945809392002038	-0.008503641148683478	0.0014817621607137804	0.0010737748923302063	0.76155548024032271	-0.012962462546024506	-9.4921145316925829E-06	0.0076515252124607852	0.0097306865729953635	0.75411609824076309	0.54230545505558647	0.0037245895582943933	0.21264974617627414	-0.00021895332931280386	0.018376273109681651	0.30952228936768877	0.0006307982326982551	0.003392785261693241	0.0015367418604934112	0.014966247252012914	0.01066296659439693	0.018387096557422659	-4.06167510452677E-05	0	0	0	0	0	0	0	0	0	0	0	0.0083675196993486418	0.11537658396579276	0.015987471339736929	0.45222343118628061	0.97396447197375269
291	409	1.55	0.7	2022_09_21_16_14_12	0.780226592928486	-0.00023335959671861529	0.0010138299272045778	2.7498408069508411E-05	0.0061296974398001025	0.76724465587053214	0.00045898102599364649	-0.0089547181719705042	0.001568214121940504	0.0010427799329202141	0.76651282128932818	-0.013152879830409405	-0.00017701834359110398	0.0086940069372346343	0.00874580072977226	0.75944104295697468	0.5269335364006289	0.0041567830661666354	0.20609853636647979	-0.00012066090842870093	0.01841753139950076	0.33901477906194016	0.00039877060286032249	0.0038086227064548584	0.001665304338265582	0.014343761469994033	0.011552574160918035	0.018421847921565905	-4.0896492107373612E-05	0	0	0	0	0	0	0	0	0	0	0	0.008109340438887086	0.1252331807908281	0.015805486200133684	0.39418400748610694	0.97335959814764161
292	408	1.55	0.7	2022_09_21_16_14_15	0.79474070311351364	-0.00021773368316891614	0.00093182540596871974	-0.00034713321774837094	0.0062531754145598011	0.78116133852167435	-0.00011471017479598803	-0.00884697850419865	0.0016048898340989294	0.000924387250392844	0.78146993732804493	-0.013028410728116717	-2.9483484384154645E-05	0.0086783144076179181	0.0085266352098141481	0.77528267398964223	0.48875462600432579	0.0041542659542596633	0.19869753861209938	-0.00026335153257511996	0.017840165024649645	0.34135127550903788	0.00068289088204546587	0.0038305334493477562	0.0016077745837488958	0.013841658399704155	0.01125522016011379	0.017853230185697861	-4.1115021413934755E-05	0	0	0	0	0	0	0	0	0	0	0	0.0081232033134142154	0.12561474121690908	0.015308400918285324	0.3882911853739851	0.97551650614138463
293	407	1.55	0.7	2022_09_21_16_14_18	0.78902960215486406	-0.00069301375952100959	0.0006465255442818351	-2.0515575569950485E-05	0.0065999221613053868	0.77415714610660591	0.00047528386000636138	-0.0087431927357539164	0.0015345442089797353	0.0011508144946940952	0.77529835254602653	-0.013461696130622291	0.0001987482956879003	0.0088561915375453236	0.0093054022533332476	0.76866869828106554	0.50509475462515208	0.0040270963121934083	0.17648679265874306	8.5444581579684344E-05	0.018631938673826804	0.32916048868368686	0.00045397359227356557	0.0037788214970378509	0.0013921252821518472	0.014738246462011188	0.011398825815418777	0.018637468464566872	-4.4669800338653236E-05	0.0040348746308219545	-1.3917224811652924	0.00018366297425641224	0.018673392611963109	-0.33055616394797688	-0.0004761646320846812	-0.0037788527101971984	-0.0014143851954421362	0.01473909096515688	-0.011465373485471343	0.01867946263674003	0.0085877286772997625	0.11422521920780288	0.016280902212517229	0.4050636117381447	0.974195006349328
294	406	1.55	0.7	2022_09_21_16_14_21	0.78453468984148522	-0.0016176846558114391	0.00076409054309110327	-0.00035965770132150086	0.00522116173573352	0.76826521384932	0.00010974190729819827	-0.0087613797594127164	0.0014753638776837923	0.0012364941472067944	0.77292616928249991	-0.013338046222783315	1.6643542398363789E-05	0.0087910366565852258	0.010423528472653432	0.76534358426395133	0.51545467835774161	0.0027300469575967192	0.27708932642670692	-0.0002485903905996843	0.019214477585265243	0.31877169127541405	0.00074462434494316967	0.0023214489019865881	0.0014366737229268055	0.015439993617779766	0.011436902813156215	0.019228900496121522	-2.5272494685562642E-05	0.0027359929222588956	-1.2919764830431317	-0.00018857731148675839	0.019246974096058817	-0.31987272577280706	-0.00076443729254974742	-0.0023215078201061111	-0.0014478462321106276	0.015440841606542365	-0.011490275120119157	0.0192621487957237	0.006915702579258871	0.13769692674904505	0.017380618847703838	0.43507789010663628	0.975538231991486
295	405	1.55	0.7	2022_09_21_16_14_25	0.79072933508666743	-0.0016993442844861837	0.00078855911765721067	-0.00037206655553788235	0.0052750918130127647	0.77418804085583537	0.00054055495850119015	-0.0094417018752676451	0.0015291314627065066	0.0013357629632166019	0.777838013778378	-0.013204090627711386	-2.1338408718871503E-05	0.0088022289544465154	0.011101360147142034	0.77213751315503942	0.50008781638999955	0.0027207468064737871	0.28679310875358449	-0.000280097611054542	0.01960951039868709	0.32242105583759212	0.00051982884438207962	0.0022853193788549908	0.0014764073020569729	0.015671816372281655	0.011786732781806069	0.019616399264484517	-2.5253542865507464E-05	0.0027369077466600066	-1.2829051816355912	-0.00022756222749714854	0.019643444176012218	-0.32354346601410311	-0.00054091040970050857	-0.0022956268297809491	-0.0014902219539778042	0.015672391649193842	-0.01184234094638334	0.019650890136770668	0.0069458058253345674	0.14107230121906053	0.017917064554338932	0.45020092834841857	0.97648775490340156
296	404	1.55	0.7	2022_09_21_16_14_30	0.774672670754352	-0.0010942802460551068	0.00047490064028002637	-0.00012661521320405181	0.0068502981189626517	0.76066777169114774	0.000724441072378481	-0.0090467529536203059	0.0015248504383711811	0.0011182709874227419	0.76149275983665388	-0.010979244559343349	7.8734907630523848E-05	0.0084575773679724884	0.011125852221758764	0.75316899254488678	0.54222869400655838	0.0039677950307603549	0.16684327228282339	-6.5485570071977255E-05	0.018606244994692236	0.33493824597232191	0.00025741544752708222	0.0037489366885185209	0.001299565739624721	0.014585404875213356	0.011552416086196529	0.018608025567349574	-4.81522993319104E-05	0.0039777884611723333	-1.4047652300214251	6.8502690803218762E-05	0.018650046307508349	-0.33638137309086724	-0.00027593862478276555	-0.0037604902029337215	-0.0012967322296739807	0.014586258100429629	-0.011621759845215218	0.018652087534559041	0.0090592576663751472	0.10951265575677238	0.018040550644999362	0.46040797337904676	0.972241594390408
297	403	1.55	0.7	2022_09_21_16_14_33	0.78715854988993073	-0.0024248595130680803	0.00066131697035362038	-0.00032116774644651823	0.0058019483590401755	0.77125641308830351	0.00069048796057850361	-0.00943315771068861	0.0015072025927791975	0.0013895346900543093	0.77574137898605189	-0.0088350241820856837	0.00022223920133947672	0.0092149947410136279	0.0098112158149279063	0.7675329035317181	0.5086289961678816	0.0025737757059035938	0.2845259312549181	-9.904745482819006E-05	0.017098855798409595	0.39344056231098884	0.00045025161687011346	0.0021681801629242709	0.0013868367479271755	0.012072773533047511	0.01210863364853991	0.017104782843792538	-2.7527936399503079E-05	0.0025690332092997859	-1.2892845382263556	-2.2966242825629026E-05	0.017146982389804718	-0.39481291424813381	-0.00046701156762554913	-0.0021724904947222397	-0.0013712099331709476	0.012073379951901787	-0.012175898390397694	0.017153340924746095	0.00761539023186369	0.12707876464717394	0.017099689208310558	0.40836236957957	0.97506773398960489
298	402	1.55	0.7	2022_09_21_16_14_37	0.8047893107341112	-0.0017410924626256319	0.00068579222339738431	-0.00036778570989672889	0.0065514248257810262	0.79065564222170526	0.000382863436735791	-0.0091153775629600389	0.00158310929947719	0.0014841234500228163	0.79121919294152954	-0.0089544712399836236	4.8543523741535038E-05	0.0086435607728708418	0.0089692840908741061	0.786131391757011	0.46330412224880013	0.003333029560662077	0.21994829542762462	-0.00023257917891415491	0.015987421767980733	0.39046153996285238	0.00069723109994824031	0.0030157108291860081	0.0014193569836293751	0.011355290967782986	0.011254111329833661	0.016002618098112546	-3.8228315616295971E-05	0.0033374468945024192	-1.3520051808999059	-0.00015268118211874746	0.016029900418079345	-0.39178584890729962	-0.000719167179156933	-0.0030229886941667895	-0.0014142457808187406	0.011355535085227792	-0.011314129676722863	0.016046024705362913	0.0083748445016107523	0.11854920051916044	0.015477705051878496	0.40194478262346311	0.97681639315005209
299	401	1.55	0.7	2022_09_21_16_14_41	0.78072712124484367	-0.00047327053987677043	0.00079976755002349566	3.0367718821820419E-05	0.0058152569715036392	0.76667703194020653	0.00060348691848884463	-0.0093979500475011041	0.0015541425556662718	0.001091914816726582	0.76810432542778884	-0.0081263798490408771	5.6660774078557522E-05	0.00869482368094044	0.0071731494563552958	0.76061140354997425	0.525220303470524	0.0037702007122665917	0.20707864677700727	3.1283331285070128E-05	0.015498497840443798	0.43470731866664819	0.00032185954632747948	0.0034514519820431065	0.0015171989409521179	0.010000775314375657	0.011840098328207226	0.015501839532062096	-3.638306648722248E-05	0	0	0	0	0	0	0	0	0	0	0	0.0077099279574714512	0.1305746733820386	0.014437598475530366	0.34489728226490257	0.97423463698456436
300	400	1.55	0.7	2022_09_21_16_14_44	0.766272235231437	-0.0017910453706461509	0.00059107472135322956	6.8157028279802143E-05	0.0050188609312310358	0.75035984095989217	0.00021557238390392561	-0.0086709664848084352	0.001556105976122008	0.0014219933701689685	0.75507576353727968	-0.008083481298635951	0.00024048731379395729	0.0086371406710988637	0.0071620346596898274	0.74681053618107052	0.56302579032437361	0.0025524412289780144	0.29237824901394471	0.00017535529436906445	0.015375595354920649	0.42516098500883753	0.000807244616471283	0.0021283442434540016	0.001408938255830613	0.010143914067131558	0.011554650142557668	0.015396771622294048	-2.4073605926008585E-05	0.002551158456772216	-1.2792190799015895	0.00024209397142513313	0.015423709433853735	-0.42650380136122445	-0.00082926329189357822	-0.0021295278683142005	-0.0014048204617080331	0.010144491597435799	-0.011618093773485529	0.015445986219961187	0.0068573055619187981	0.15032638305682522	0.014642696027834908	0.34615101859563208	0.9746021085515536
301	700	2.05	0.7	2022_09_21_16_15_01	0.85269286721108151	-0.0041046262959630337	0.0011386217077639018	0.00058676295110500823	0.003444267424818976	0.78269270839661242	-0.00064708418359618158	-0.0034913921328014168	0.0011297481842249917	0.00256369284202251	0.79706253322982412	-0.0054411572211015592	-0.00039883770655589661	0.0037621937468641387	0.0077691163082645384	0.75343441815165313	0.4570957588188026	0.0014275123945465683	0.92970533910674968	0.00010537514828107449	0.0097377819968279215	0.252766238866697	0.0020329298448444888	-0.00040630451867949922	0.0013684693181378594	0.00851974841794223	0.0047157486269644227	0.0099477234567415182	3.0488478155506153E-06	0	0	0	0	0	0	0	0	0	0	0	0.0042510247534254539	0.15847518091381088	0.01012334834616163	0.55991400381546685	0.88359413702606093
302	699	2.05	0.7	2022_09_21_16_15_05	0.84254015492299039	-0.0053171655640624317	0.0007884969355026908	-0.0004778462894323561	0.0014768519178162897	0.77298055848185787	-0.0015002088921457389	-0.0060258021644990492	-0.0015532162755208972	0.0017237821476367243	0.79225001802454165	-0.010078423358943886	0.00030101970143910263	0.0031494218009902315	0.0060830871510476137	0.75611712293454036	0.47055973678259744	0.0024245731080528073	-1.4733377513307127	-0.0001185784292736113	0.012040089759569739	0.2609666701637226	0.0020549542816665212	-0.0023786607117318097	-0.00046960406169066715	0.010437035125490253	0.00600267100612542	0.012214196597330322	1.6362689441651864E-05	0	0	0	0	0	0	0	0	0	0	0	0.002543810021761489	-0.405297510409442	0.0081302028945999787	0.546531140382861	0.89742562240686408
303	698	2.05	0.7	2022_09_21_16_15_08	0.83762581098681355	-0.0065492392795419088	0.00037286464795915794	-0.0013183725471127411	-0.00049004472834216818	0.77031837816381565	0.00016244455910644696	-0.0071409056474444474	-0.0029626240343828825	8.53717232640661E-05	0.79795879325430052	-0.010979819755307433	-0.0010468195398018972	0.0044648025801289314	0.004887544167244239	0.75650979642913929	0.47136763987528468	0.0046587042526164092	-1.3972048370155814	-0.0014955498718486168	0.012727246465292523	0.31985340344971658	-5.0908086449357406E-05	-0.0043807423580533829	-0.0015851251388149463	0.01021069841974238	0.0075976601904383335	0.012727348279259389	1.7140410486672426E-05	0	0	0	0	0	0	0	0	0	0	0	0.0035849891596995589	-0.86736054788676165	0.0079031235530297277	0.4152845373699437	0.90315960480956192
304	697	2.05	0.7	2022_09_21_16_15_14	0.83441086764126848	-0.0067537721259189453	0.0017941480658065065	-0.00088740965423932442	0.0006934939686053834	0.772100572291722	0.00013560207176334626	-0.0003156494600016174	-0.0012050645744227822	-5.2317942249350454E-06	0.79257081410515406	-0.0071076999225618068	-0.00065146152503222591	0.00017454473229541178	0.00656447103176505	0.75037741642542577	0.47961701026626191	0.0037915703468305458	1.5228560118052432	-0.00096458420383338994	0.0088696830269744936	0.018019225559936292	-9.30668417268241E-05	-0.0037741555606928935	0.00036298140263051374	0.0088639238114084813	0.00031958045081820257	0.0088701712743344714	3.0235784241795827E-05	0	0	0	0	0	0	0	0	0	0	0	0.0016662832889259734	-0.5242996325054593	0.0078699731608488539	0.772106641885164	0.89929008061293547
305	696	2.05	0.7	2022_09_21_16_15_19	0.83235189244588526	-0.0052391282442635669	0.00090396944341394208	0.0011649605150750803	0.0016745911455568893	0.77223066534136642	-0.00094695332266369367	-0.002030655002444647	-0.0011370892214580854	0.00070796585666161183	0.79444778609185573	-0.00859120330460304	-0.00035191069694592354	-0.0012305478712884824	0.00263383020856581	0.75459083337960153	0.47680462242736765	0.0022278099088497354	-1.5375258535357674	0.000513527301961391	0.0072655954709397088	0.036279448489355069	0.0010479816464579823	-0.0022228796941247812	-0.0001481312101374449	0.0072464779306236852	0.00052672112955859027	0.0073407862711464631	1.7548403924487921E-05	0	0	0	0	0	0	0	0	0	0	0	0.0024318571646473829	-0.29825481540209614	0.003492649745619724	1.0039341667756494	0.90657670178681149
306	695	2.05	0.7	2022_09_21_16_15_25	0.8294232537768309	-0.0057305438529843822	0.0012704913409445242	-0.00099736667165723435	0.0018940184125876554	0.771545028967906	0.0016428311839330034	-0.00520259493953911	-0.00029983462509624388	-0.0014096396476474303	0.79379883358196268	-0.0061337187036531095	-0.0012633560934679051	-0.00087284603241892121	0.0024031055407745085	0.75546690403097139	0.47884667512438178	0.0024735769316187673	1.4481450741451449	-0.0014354581269708055	0.0061989436185093637	0.23695620276918622	-0.0019573464207043785	-0.0023995277001065585	0.00060070762693497206	0.0055157555276019133	0.0028290180178264864	0.0065006235851725949	2.0128450399279631E-05	0	0	0	0	0	0	0	0	0	0	0	0.0023119732525392267	-0.078501593169974973	0.0030825179118482396	0.95959794081997718	0.91083400494368272
307	694	2.05	0.7	2022_09_21_16_15_28	0.82606769636418642	-0.0035244501952630932	0.0014128223543547437	0.00085764031423190418	0.00088985456893784772	0.77042669368888028	0.00024373652408181081	-0.0032976488414422633	-0.00010282999333459172	0.00014165834670156336	0.79248039195737152	-0.00435375201896831	-0.00024274795580262062	0.001718181892872459	0.0043515253080536288	0.75724227915790687	0.48125108174706721	0.001838857981615325	1.3433708196217109	0.00038588493155457509	0.0065066716063595063	0.26440147275518128	-6.7838108637548E-05	-0.0016518948395229905	0.00080786268369550311	0.00561793576282341	0.0032826168155596163	0.0065070252344668622	9.6582026664491556E-06	0	0	0	0	0	0	0	0	0	0	0	0.001084386054259587	-0.05752395358783452	0.005663522395448691	0.59737051374378214	0.9166830787486252
308	693	2.05	0.7	2022_09_21_16_15_32	0.82250001815332585	-0.0046432735738870167	0.0017473683594346351	-0.0015592449026967383	0.0013072935550382278	0.769341818059886	-0.00069701361318894137	0.00047341188885927061	-0.00010968107714586452	0.0016224384576567325	0.79347202232967173	-0.0078378320143303679	0.0012570173470090134	0.0056500873997556442	0.00773968883521539	0.7513927267522662	0.487339229864468	0.0023295224787364052	1.3441473878233703	-0.00018843517583673659	0.01064521356963986	0.16267685440228497	0.0015050898576159408	-0.0020942587507348552	0.0010201741341107839	0.010086741445871638	0.003402678202149	0.010751086801935095	1.62753042058804E-05	0	0	0	0	0	0	0	0	0	0	0	0.0015949988364990695	-0.041851658397192688	0.011650580303792192	0.47010445726093586	0.91354736798582759
309	692	2.05	0.7	2022_09_21_16_15_35	0.81997416978130666	-0.0042738622300934268	0.0013640865432270023	0.000680292704172277	0.00093812987436461262	0.7700455842103483	0.00057339879075070084	-0.0032976386256687628	-0.00027806091009693353	-0.00015759969502545434	0.79233546042638259	-0.0077510997772599535	-0.0012638302429715906	0.002840617000588064	0.0065097473703726386	0.75514173425290587	0.48664968140613007	0.0022048813912282765	1.4166648264955202	-0.000372549499978219	0.010056147186530959	0.2056899426049201	-0.00046764064338016226	-0.0021009477354546405	0.0006689697768006847	0.0092171619693507921	0.004021196521923287	0.010067014652245	1.2027755191730504E-05	0	0	0	0	0	0	0	0	0	0	0	0.0011932949267826336	-0.14407500483239077	0.0086618933754078267	0.57967004386862653	0.92093356361982459
310	691	2.05	0.7	2022_09_21_16_15_38	0.81729772932681977	-0.0050058603049808409	0.0013549526661447635	-0.00107155590072899	0.002010039225416242	0.7682042332718878	-0.0012486935205256687	-0.00617014574852251	-0.00082595693352345383	0.0042605922910125714	0.796780143091267	-0.0068391566149464227	0.00084240502662927459	0.00270751861958956	0.010648462591268322	0.75669867283765047	0.48562061123705391	0.0019178590265563982	1.4846401834172223	-0.00015331984158836547	0.012659735337830842	0.23826715380097766	0.0035002916122462593	-0.0018894573263363347	0.00032883773764244974	0.011249313936474645	0.0058070504374045442	0.013134722691959831	1.6394310950608323E-05	0	0	0	0	0	0	0	0	0	0	0	0.0026589120282348891	-0.19494050575890709	0.013443429168312336	0.66090435693377192	0.92585436822504974
311	690	2.05	0.7	2022_09_21_16_15_41	0.81075614325402112	-0.0055708778325944909	0.0012742155380866874	0.00088498507733643372	0.0022012876415511509	0.76659785755372267	-0.0012925625879511345	-0.0029496340910629337	-0.00031656087774163092	0.0021116946232446936	0.78834738074954258	-0.010334550626025129	0.00031810659269923395	0.0059179587212579111	0.0078849543967780787	0.74940268373026275	0.50084166309692035	0.0022203441705758819	1.435711078579452	0.00076561095492371607	0.013215358142477419	0.229258860722212	0.0022057958448203985	-0.0021398020863602936	0.00059260042779130258	0.011850338086449058	0.0058493741606088995	0.013398179956358667	2.0426098098795655E-05	0	0	0	0	0	0	0	0	0	0	0	0.0027430356672186016	-0.071413963351314474	0.012159931708860934	0.46347546026599468	0.92432563103683385
312	689	2.05	0.7	2022_09_21_16_15_45	0.80793096918686924	-0.0049990008131907179	0.0026121211017737797	-0.00052587204559756331	0.0018179083724254148	0.768393680450911	-1.5864471920963536E-05	-0.0029329885355581209	0.00025237170413221015	-0.00077751827462428809	0.79299804432831866	-0.0033972479910141448	-0.00037198334049568784	0.0032495606383198925	0.005852686055321985	0.74945462699011134	0.49850623787680226	0.0026974169639391353	1.2078409975971798	-0.00058232151611806713	0.00725225651028404	0.2982642111274238	-0.00048800857609885092	-0.0020173852586043073	0.0017905906834652786	0.0059997253644101436	0.0040741281328169855	0.0072686571566764153	1.931956189808385E-05	0	0	0	0	0	0	0	0	0	0	0	0.0022716576466214134	0.0689718266397273	0.0082857257882344819	0.5319750286745808	0.92762210581479432
313	688	2.05	0.7	2022_09_21_16_15_50	0.80481683006110327	-0.0039969067316743346	0.0020499329168976697	-0.00088578608589191614	0.0026915425227150118	0.76713902091180619	0.000615041270557731	-0.003658635909671581	-0.00043346624688006638	0.0022127452789742603	0.79106655265519932	-0.0086976803046939916	0.00136709255201535	0.0016704201241046974	0.008731053847519963	0.75320934258160022	0.49992831424666051	0.0013143830602375024	1.126926462576034	0.00030989377208043506	0.011812138799188156	0.15023306295970829	0.0010195942735050354	-0.0008295949638697129	0.001019497437447153	0.01128293886589582	0.0034959853489029049	0.011856061550694248	8.4868316547473012E-06	0	0	0	0	0	0	0	0	0	0	0	0.0033873837110802315	-0.079838233651130658	0.011045258200830029	0.69088062212951651	0.93587672927318766
314	687	2.05	0.7	2022_09_21_16_15_53	0.80340373066333348	-0.0052114093374771176	-9.0987074692802075E-05	0.0004365623482319347	0.0021524790018138829	0.76504404459423991	0.00058322085833229637	-0.0026307108341361916	-0.001395093920606244	0.00065304042312833621	0.791047834347749	-0.0094579792500272125	-0.0010356563384810689	0.0022516942189979156	0.0091854590208806427	0.74420505726740815	0.50818962293732706	0.0021651081200166557	-1.3470146183130511	-0.00039015183568252122	0.012566845510290803	0.1298995678378235	4.061030571967018E-05	-0.0019518541892216939	-0.00093699434116742723	0.012145122243593286	0.0032282521226960703	0.012566911127100676	1.3827888297573285E-05	0	0	0	0	0	0	0	0	0	0	0	0.003192721575437929	-0.28753101543248016	0.011771689842918324	0.66519999260946661	0.926315162431412
315	686	2.05	0.7	2022_09_21_16_15_56	0.7994330666293884	-0.005336217493058691	0.0016396217408240965	0.00030080538492397672	0.0015585670054985201	0.76308298090229543	0.0016911551755465298	-0.00022435257350092935	-0.000576406910656801	0.0026879284262648346	0.79151425107429474	-0.0081049411509236981	-0.0011039855169597704	0.0017240465253454582	0.0083388005124513127	0.74862905823775217	0.50871857736884429	0.0025096673824154202	1.4366002597808829	-0.000513150026559488	0.010753723713927146	0.059246443868565805	0.00064612811174232063	-0.0024198175727953913	0.00066551730612395693	0.010678317828922136	0.0012712600284767537	0.01077311724860835	1.9332294018141035E-05	0	0	0	0	0	0	0	0	0	0	0	0.0020786466420999591	-0.17711577630099146	0.010651496936103211	0.68345947123886952	0.9364499537080212
316	685	2.05	0.7	2022_09_21_16_16_02	0.7976340071324205	-0.0049444547826225016	0.001072990230707134	-0.0010242421620976611	0.0017616036949886925	0.76527255433802177	0.0013179137896492572	0.00040500220225093308	-0.00092524250430495311	-0.00028039423880159547	0.79087901655441017	-0.0071806730321491048	-0.00072717409550164666	0.0035659138655166787	0.0053041231456730778	0.74920994348663306	0.50844902488894683	0.0020367652836480051	1.5472401938372462	-0.0011291849426023591	0.0083699817479791529	0.12566248813050976	-0.0010164975645184018	-0.0020345053346240605	9.592113458450121E-05	0.0081070284506836333	0.0020815100675495878	0.0084314804014583352	1.5658641301436266E-05	0	0	0	0	0	0	0	0	0	0	0	0.0024946332676088526	-0.24181261982613439	0.00801289624949124	0.48945505270288719	0.9392903722599828
317	684	2.05	0.7	2022_09_21_16_16_05	0.79580954661134884	-0.0043860732345385647	0.0016097627963865566	0.0013724836432049443	0.0015288712554152363	0.765588508095805	0.000254887657118679	-0.0008624221875133093	-0.0022245259377622786	0.0007774745924772926	0.79149924730542753	-0.006446604806927869	-0.00098623379729661262	-0.000644917287277865	0.011296239677090678	0.74890139269207945	0.50916984862209325	0.0018727792147121027	-1.4641823148637889	0.00026358415171615643	0.011520784844085259	0.0060026909518284526	0.00032676674737005444	-0.0018303662092141254	-0.00039630988787159056	0.011519954613336367	0.00013830809945474107	0.0115254179937602	1.1088196112167756E-05	0	0	0	0	0	0	0	0	0	0	0	0.0033918320138229645	-0.48432933510062309	0.01421776647396226	0.81391287216385955	0.94105605528482306
318	683	2.05	0.7	2022_09_21_16_16_09	0.79399740919515138	-0.0046502156477403337	0.001279396109417761	-0.00057494276356145739	0.0014204220667559013	0.76404304848065585	-0.0029276475432605167	-0.0014500459159806809	-0.00088182687652362186	0.00034181588925338028	0.78887782806255768	-0.0078726411518524973	0.00069336715440192719	-0.00043868973599934413	0.0043670141544134948	0.75682576893734432	0.5077504034550292	0.0020889944301082045	1.5111305683571106	7.9491013821299521E-05	0.0079472994239170765	0.0425242569894245	0.0021004434332227389	-0.0020741384200646021	0.00024869166338061758	0.0079185743441143944	0.0006750914679700792	0.00822018435009588	1.468584610907855E-05	0	0	0	0	0	0	0	0	0	0	0	0.0021056622781646223	-0.27779402618788057	0.005527717281107623	0.83545787766234592	0.95318417940999745
319	682	2.05	0.7	2022_09_21_16_16_12	0.7917380029692449	-0.0056024446134653469	0.0012365110736715429	-0.00076299741359468559	0.0014441467764153238	0.76388341707937	-1.6389253874692521E-05	-0.0023308857453143458	-1.0366708345693447E-05	0.00269489807555069	0.7875106300513276	-0.010970222232729887	0.00033764307862161176	0.0027719772086439655	0.005438926453351498	0.75333323551063169	0.51243261510574267	0.00278440267441443	1.4292032318670418	-0.00027690644761884053	0.011164771438412683	0.15272163629543667	0.0017559387462193835	-0.0026735000273148406	0.00077800762029287267	0.010647996004348594	0.0033574249601997039	0.011302010535850253	2.221059840305549E-05	0	0	0	0	0	0	0	0	0	0	0	0.0018240680362335228	-0.0035891539750094572	0.0077103414036343411	0.54972720877100256	0.95149308569932944
320	681	2.05	0.7	2022_09_21_16_16_17	0.79278664989063319	-0.0057286435760522652	0.0017782855769191014	0.00054458025826302546	0.0018191182680768903	0.76626128999422582	0.00077599767930504185	-0.0032381358306376542	0.00059018001532187044	0.00062142423230203631	0.78967517596805836	-0.0062991658724986252	-0.00039192281434526641	0.0031914735476974007	0.0071894720625423625	0.74922793756104522	0.51158464024701356	0.0029215042480212625	1.302122640366383	9.1625970650939742E-05	0.0097361890926993353	0.22518342261464971	-9.8003161725698687E-05	-0.0025097751154422383	0.00149539825501877	0.0087653691112921511	0.0042381225078568646	0.0097366823234870791	2.2631669672582047E-05	0	0	0	0	0	0	0	0	0	0	0	0.002412326347448908	0.15685899794005442	0.0099219677288097628	0.57650947742430847	0.94505619849224631
321	680	2.05	0.7	2022_09_21_16_16_21	0.79338790364449041	-0.0052805532088440093	0.00042326135721115207	-0.00033951613381773472	0.0021034927637918932	0.76853495628605473	0.00093768193309014367	-0.0016415495374111195	0.00023481917005884872	0.0023230714666333096	0.78806069373899934	-0.009500344590480549	0.00050853448293758483	0.0011734778063368055	0.0031139743901808545	0.75608211473199	0.5062150196862274	0.0020768252185128476	1.4693296564920078	0.00010581198891934033	0.0083727594310565243	0.11080994003311735	0.00089345721961830668	-0.0020342079288570443	0.00041857029329142646	0.0081679840344272385	0.0018404176981565109	0.0084202949053839	1.7202606555479748E-05	0	0	0	0	0	0	0	0	0	0	0	0.0026677479637861549	0.055586349158081638	0.0041943480189573865	0.60520565902788936	0.95297913071130369
322	679	2.05	0.7	2022_09_21_16_16_24	0.79226071460252845	-0.0048747521746425925	0.0010562573576540183	-0.00044605394506571576	0.0014744581431827837	0.76704511756766824	0.000695577834199627	-0.0059386862389550739	2.742843052730039E-05	0.0020826809220510743	0.79173752415786192	-0.0055043131929162969	-0.0012274140408658851	0.0039392381359355478	0.0018340297862087934	0.75905887637817382	0.503605189309225	0.0022879894763393055	1.4194915953553093	-0.0010910655189236974	0.0080099480285626082	0.46979666211775695	0.00089511279792672935	-0.0021840280127912821	0.00068184857789862108	0.0047268016191789183	0.0064665766734186	0.0080598073389682359	1.4557906015019251E-05	0	0	0	0	0	0	0	0	0	0	0	0.0018613989195439414	0.009300117285375057	0.00548463072154058	0.21786715271465	0.95809228248681777
323	678	2.05	0.7	2022_09_21_16_16_27	0.78846914858598816	-0.0040332134980104939	0.0017905217017380965	-0.0017120450394075746	0.0030408158254691424	0.76560827252866526	-0.00079094933881954641	-0.0045191679706317357	0.00080946931925520837	0.0020179794495829963	0.78969571197449717	-0.00980237741958963	-0.00087424616127681468	0.0033027795721167551	0.00432199268467808	0.74980224620918967	0.51434220378312068	0.0017630507828964553	0.97088403707138127	-0.0016877466143893787	0.010524128015076063	0.25608101701126434	0.0018151048558164992	-0.00063914336959591291	0.0016431201466032197	0.00917374571260147	0.0051574858291841162	0.010679507297404571	6.8384240811181959E-06	0	0	0	0	0	0	0	0	0	0	0	0.0039909143032833376	0.13008396494329083	0.0068987897105520328	0.45914086524274816	0.95095952397612227
324	677	2.05	0.7	2022_09_21_16_16_33	0.78786911360422518	-0.0050944604375365819	0.0013082788476116232	-0.00010550812244191199	0.002737942546231855	0.76436560361271211	-0.000487409685950717	-0.0051817421282000405	0.00051672178823193127	0.0012520630335721963	0.78842638759059425	-0.0074418207629838576	-0.00042559108950926817	0.0022336109842995221	0.0011040491539341115	0.749509549780315	0.51656385545895311	0.0019081957840383333	1.2460438538593994	-0.00035552976893239263	0.007406694344455904	0.3612924956080405	0.001127465469944943	-0.001519655257473923	0.0011540619778216135	0.0055557519146557819	0.00489823864006172	0.0074920157166221456	1.4545505463286024E-05	0	0	0	0	0	0	0	0	0	0	0	0.0035364699360231596	0.093266173075436262	0.0031624216145028305	0.22953415663219165	0.95131226346920927
325	676	2.05	0.7	2022_09_21_16_16_38	0.78803627993388148	-0.0053720858680626534	0.0013634672716792621	-0.0017261623544753591	0.00092099385011618388	0.76388201434252578	0.00024245186866980178	-0.0062684708156806384	0.00065111813958040031	0.000663887227291945	0.78710540947173113	-0.0038102674345777878	0.000516748927599498	0.0012687591818009154	0.0062307003167875871	0.75460587214281427	0.51422206717663754	0.0031411706839480648	1.3601415549747291	-0.0007983611762776943	0.0081862636494349841	0.32559383906609773	0.00025921083033421285	-0.0028664884296473086	0.0012846000733274378	0.0065110632536301231	0.0049619520196479226	0.008190366462657403	2.1819890585420327E-05	0	0	0	0	0	0	0	0	0	0	0	0.0014312939594502917	0.30769538607092961	0.0080688761667630938	0.68495628650257412	0.95757757778122587
326	675	2.05	0.7	2022_09_21_16_16_44	0.78825707201901674	-0.0056044440352493695	0.0024709585797206631	0.00012610935660568862	0.0011881233310400334	0.7631307715385971	0.0014316929823656687	-0.0038798191846012475	0.0010270760684233824	6.2606183734453057E-05	0.78657615900898925	-0.0066173639016178865	-0.00043205219585794856	0.0025856187644845096	0.010158775032458741	0.75576883397167138	0.51410251263495721	0.0036130808943982749	1.2394791695410319	-0.00020618567921180166	0.011678132279894908	0.18629764126702283	-0.00088934852935702369	-0.0028484603002774454	0.0022227522280292879	0.01087684555540875	0.0042512356216173651	0.011711947504723241	2.2623543922609E-05	0	0	0	0	0	0	0	0	0	0	0	0.0019923913490229065	0.35641241063794765	0.013298528013547174	0.66078370615333215	0.95878471732054238
327	674	2.05	0.7	2022_09_21_16_16_49	0.788409426609527	-0.0049156247497123221	0.0010655864025477582	0.00085058799348674738	0.0017146748320133825	0.76356539279925906	0.00045518466613944522	-0.0055558620620674657	0.00033055252977495515	0.000885899255450255	0.78787965541450322	-0.009285331169162931	-0.00054962963982492128	0.0057335702013015929	0.011387900436874624	0.760323767313545	0.5098351871587794	0.0022459902519702626	1.369512858770104	0.00018123835223844893	0.015264863568640345	0.2530952284789898	0.0002748013094086173	-0.0020664420822255839	0.00087993711863555073	0.013350617658858291	0.0074011531463809357	0.015267336883977373	1.6416520928895005E-05	0	0	0	0	0	0	0	0	0	0	0	0.0022148972910184736	0.0952211573334072	0.016171581872564469	0.55218464459098349	0.96437680937332093
328	673	2.05	0.7	2022_09_21_16_16_52	0.78788929205034286	-0.0052273756410468816	0.0010486276279551639	-0.00059459324572905454	0.0021354058412579769	0.763829631517269	0.0020882152086115565	-0.0004482086613274235	0.00010502683063099534	0.0023324816748730693	0.78762009340447825	-0.0065715762568139772	0.0013539903927249916	0.0033906110875323017	0.0065288560802796184	0.75260864288051033	0.51533550874600165	0.0021257085121241118	1.3930254481440241	0.00049157886193718775	0.00886876158481933	0.14415271084383635	0.0001668236659331762	-0.0019927625388097949	0.00073995550030609694	0.008502721789902138	0.0025216372086187253	0.008870330443894547	1.6338820268870018E-05	0	0	0	0	0	0	0	0	0	0	0	0.0027135628047176641	0.02457197220605959	0.0093373264728439653	0.54590347685974894	0.95522131151443768
329	672	2.05	0.7	2022_09_21_16_16_56	0.78723114854486642	-0.0050727058696867552	0.0013707148392843236	-0.00043741204100510917	0.0015898676709277164	0.76382930098504909	0.00062329633607836193	-0.0018961214222132305	0.00091465606944036569	0.0017984974803777368	0.78451862642481163	-0.006877803924333405	0.00092545850968692124	0.0050918427475533041	0.011548298605881595	0.756605166567791	0.51504123084476339	0.0026775311722549338	1.2826931397556991	0.00030821278862773704	0.012803360513605405	0.18319955972252752	0.00076739410362716806	-0.0022452052715861287	0.0014588442229514214	0.011953517388184311	0.0045868793849114181	0.012826337519012658	1.615262938651279E-05	0	0	0	0	0	0	0	0	0	0	0	0.0023299332035005313	0.26103108257861168	0.016032161267557018	0.577760666996846	0.9610965825810055
330	671	2.05	0.7	2022_09_21_16_17_01	0.78953453339032253	-0.0048823476124839746	0.0011410457099005919	0.0010179877524475324	0.0020886238942605904	0.76624580655068775	0.0010053952139587126	-0.0012832885254264626	0.0004264855582725193	-0.0014950163733546929	0.78690582500478978	-0.00707257065887718	0.00053024531842783731	0.0031338658888555204	0.0073618507315928753	0.75858524726754673	0.50919948792469161	0.0020540437199486161	1.3176557078012292	0.00099682817135760622	0.0097798290832194941	0.15054674061442366	-0.0016027425496345457	-0.0017963719127645035	0.00099606403132085223	0.0093398616848265927	0.0029003518071596089	0.0099102896313576477	1.5177369015497813E-05	0	0	0	0	0	0	0	0	0	0	0	0.0026999734002452133	0.10071274090344463	0.010133974111446814	0.58417071424163047	0.96080059223011161
331	670	2.05	0.7	2022_09_21_16_17_04	0.7897836973140625	-0.0050561077030721975	0.0020124940035741927	-0.00083017065207005277	0.001793368932012642	0.76570201109690028	0.0011070268599071695	-0.0045328948297215978	-0.00020286691700153651	0.0012192820431889903	0.7885089493095685	-0.0072663915636163746	-0.00017556945781929624	-0.001196994612454498	0.0054996154324772565	0.7527948142111579	0.51223071605468851	0.00239342402120635	1.3203475004756364	-0.00065433519893272915	0.0085669181956775035	0.12922874775658941	5.9068718188360356E-05	-0.002099396309900396	0.001149353591922074	0.0082823712307401945	0.0021896150729380386	0.00856712183203313	1.9395143721326323E-05	0	0	0	0	0	0	0	0	0	0	0	0.0022851910910515233	-0.056320867415996741	0.0071264721501798581	0.892552297004686	0.95316580574061183
332	669	2.05	0.7	2022_09_21_16_17_08	0.79033979286923561	-0.0047312925259838648	0.0013726830485848113	0.00056600872975462718	0.0017517017461601368	0.76616892075544785	-0.00099361515652675574	-0.0033814112560378467	0.00031367345169157758	-0.00089214740859388088	0.78740531413561732	-0.0052773896915351828	0.00054426720078315212	0.00037259455614654669	0.0075191017237564613	0.75160996029211646	0.51305726036275168	0.0021905416015396469	1.3164175168245997	0.00071515910907669661	0.0086790866142727012	0.14488747695366838	5.6975364587161475E-05	-0.0019131102429000067	0.0010669965822752005	0.0083172399028861085	0.0024799324297017956	0.00867927362457351	1.4858510464097904E-05	0	0	0	0	0	0	0	0	0	0	0	0.00225164490169765	0.088594943948132776	0.0095254316348236268	0.76064187940918659	0.95099597296434357
333	668	2.05	0.7	2022_09_21_16_17_11	0.790275238656213	-0.0054024718541804606	0.0016744474604457225	0.00051399709856376618	0.00092618033632202576	0.76277239632077043	0.0036538744213559932	-0.0058557212703746	0.00046613280404168167	0.0031354005519333024	0.78801108086567451	-0.0085633764010358115	0.0006743918856981344	0.0018456642133436656	0.0061742779017574046	0.75696616074711542	0.511377516524824	0.0031905634613569717	1.3498784415648644	0.00075888320926878776	0.010783494848120075	0.24357057548437347	-0.00034126468268553482	-0.0028841679475669277	0.0013642838601895708	0.0095291015692917647	0.0050477702425480338	0.010788893489282423	2.0453980945203957E-05	0	0	0	0	0	0	0	0	0	0	0	0.0013120307008651579	0.23313613465121691	0.0081544203579238285	0.64016167887498865	0.95785129499218979
334	667	2.05	0.7	2022_09_21_16_17_16	0.79141423314930759	-0.0055902402163725056	0.0013101577403326896	0.00056599446198577906	0.0013134601992299442	0.76662711038635334	-0.0012580901078562284	-0.0025110785731886245	0.00048305541956851212	0.0029105893710830591	0.78822132202609152	-0.0075557312161983964	0.00098316636962828756	0.0029816409943428249	0.0067726983872915553	0.75566203112211394	0.50885545172625013	0.0029704180076347052	1.3752651619427008	0.00099666288414023731	0.0099560628271567683	0.18533257403062756	0.0026853026517812944	-0.002746165268184139	0.0011322364858542882	0.009279912865234663	0.0036064392732922863	0.010311839668553641	2.0411578491571477E-05	0	0	0	0	0	0	0	0	0	0	0	0.0017683172142975881	0.17620990708182152	0.00935031801439283	0.578042451426432	0.954824919075661
335	666	2.05	0.7	2022_09_21_16_17_20	0.79187732070194028	-0.0048616059294485023	0.00090981614150452211	0.00081425384405706363	0.0014982812266185783	0.76669060944725675	0.0025313646145092069	-0.0041862275804075968	-0.00011794655587776863	0.00016478081976921673	0.78988299086574543	-0.0067691845111956762	-0.00095044142693502531	0.003638096938241752	0.0093244082732991222	0.76122641388575052	0.50378598886224846	0.002218013630262276	1.4571441366657865	-9.5479058886275832E-05	0.011563492429399816	0.22893199705738304	-0.0015261499322043624	-0.00216096054724115	0.00049983394972377628	0.010372438005557323	0.0051114466627029242	0.011663768292466816	1.5758917436073191E-05	0	0	0	0	0	0	0	0	0	0	0	0.0018979158346047159	-0.039279614571410826	0.012639600384667524	0.59939669854015665	0.96129336449613179
336	665	2.05	0.7	2022_09_21_16_17_23	0.78803672604851627	-0.0053924376550098241	0.00054198240179746649	0.00061843964498702649	0.0014578095895843965	0.76410349481950646	0.00082103626776188691	-0.0021412520284917061	0.00023205141519087237	6.1824311674455324E-05	0.783046958660782	-0.01065180834108879	0.00064508403149759271	0.0052758030948631416	0.0036379232725987161	0.75101594010955919	0.51902802525421365	0.0025841677562234316	1.4741552785433838	0.00081501953292490554	0.010521249949798294	0.2418697868455868	-0.0004692441873086256	-0.0025360482112535034	0.00049636928037777577	0.009314061379039203	0.0048933588805258246	0.010531708817350275	1.9157234185196967E-05	0	0	0	0	0	0	0	0	0	0	0	0.0018732157614159638	0.078926905767615477	0.00813220666124767	0.30183859470641577	0.95302149669522152
337	664	2.05	0.7	2022_09_21_16_17_26	0.78827126298284667	-0.0054385393410633339	0.000778102743154437	-8.33597043977813E-05	0.0010488163919600575	0.76284811803414465	0.0010918341196187631	-0.0046279425359815555	0.00073855733464836093	0.00011545130194665437	0.7849311385221015	-0.0076230474519903956	0.0012331245943822452	0.0026571310373439496	0.0060195663573539074	0.7515627708345719	0.51813071532098587	0.002990049263846876	1.405496238507933	0.00073556593507099783	0.010097212608764524	0.24822522333822586	-0.00063207161888459082	-0.0028281311895474474	0.00097060217130407541	0.0088782647472916039	0.0048093780828286359	0.010116976672800659	1.8022437376865755E-05	0	0	0	0	0	0	0	0	0	0	0	0.0016273125508306052	0.30676349009032977	0.0083472958863235087	0.57755200201320167	0.953431649900101
338	663	2.05	0.7	2022_09_21_16_17_30	0.78883894251979436	-0.0047441880949750468	0.0014836925187153766	0.00088514105607228764	0.001215910976092603	0.763513816621586	-0.00013688724379658696	-0.0065604000817060075	0.00028466747458224547	0.0012295921023079185	0.78574664565057406	-0.0081177654724314072	0.00071214821294815706	0.0026011535138213749	0.0078969360890155348	0.75700456513617953	0.51318935554140044	0.00253451646874371	1.3415616736606355	0.0010229620132361111	0.011999058237956134	0.26294239792680707	0.00087036132323559784	-0.0022727794776708516	0.0011217161745340472	0.01037774707004533	0.0060232685767802625	0.012030583004611514	1.587859259979688E-05	0	0	0	0	0	0	0	0	0	0	0	0.0015830727613150675	0.11498830090323338	0.010539921948895146	0.626300523685579	0.95964400884935264
339	662	2.05	0.7	2022_09_21_16_17_33	0.78867977887241036	-0.0046404303090682233	0.0011092721335751235	0.00111778157717361	0.0017352453853426084	0.76377878004414113	0.00018239879881454368	-0.0029876021115290211	0.00040328593653989433	-0.00027396738070205697	0.78579013662787522	-0.0066480243090705042	0.0004129546787588596	0.003125598443062387	0.0066971065348120423	0.7534732787797539	0.5154479162952923	0.0021037806239016256	1.3340690488647373	0.00098651419710861282	0.009562091224786266	0.21757951893469313	-0.000292630951555982	-0.0018723614951967219	0.00095924728032380116	0.008670933110444895	0.0040309437586407652	0.009566567904162028	1.4617970274049495E-05	0	0	0	0	0	0	0	0	0	0	0	0.0022588288766791273	0.11417737999182322	0.0093708186554722454	0.56706729132152056	0.95536020950988265
340	661	2.05	0.7	2022_09_21_16_17_36	0.78841791264371908	-0.0056859378539280076	0.00095688510125274272	0.00064230857015655583	0.0017726943236628381	0.7623158573801726	-0.00063626886397215646	-0.0024264563471842792	-0.00030268142685583032	0.00039078190326645841	0.78700392980331546	-0.0041234412744266258	0.00058821286353300645	0.006270686867374909	0.0068147171303866742	0.75311007691351672	0.51604811195664479	0.0025585234230100311	1.4897946480191253	0.00079029058014487715	0.0091337917623942784	0.33983091362477053	0.00066688939211788172	-0.0025250224529055438	0.00041267871088031423	0.0071041291026139215	0.0057408624484632537	0.0091581053400854109	2.1702593807369995E-05	0	0	0	0	0	0	0	0	0	0	0	0.0022809598196590524	-0.084557820530394873	0.011746018271387633	0.41347479232668172	0.95521685242816423
341	660	2.05	0.7	2022_09_21_16_17_39	0.79065687783422733	-0.0052832594850670545	0.00081413044407402282	-0.00050065687177157847	0.0011695339834200539	0.76446211418323451	0.0014535263940227063	-0.0045053791554058378	0.00049075827654024122	0.001411527897675605	0.789521683414257	-0.0059452421276182249	0.00052533595512528738	0.0057384998447108744	0.0077497709578022485	0.75402145920531127	0.511003889220662	0.0027716206536866814	1.418509284829562	3.5488349139454079E-06	0.011137115396458175	0.3249184875202335	-2.5906234378051275E-05	-0.002644056163811556	0.00083117269598604162	0.0088671758051237174	0.0067385853556257858	0.011137145526884587	1.8700299385372864E-05	0	0	0	0	0	0	0	0	0	0	0	0.0016041434071715568	0.19865189214344908	0.012196311473055532	0.46671006211247812	0.9536645798500254
342	659	2.05	0.7	2022_09_21_16_17_42	0.79004167831417482	-0.0050725643833669613	0.00096493076400221893	-0.000162685198075247	0.0014117878625961651	0.76356053144832237	-0.00061179080357128468	-0.0041609557136776309	-7.6663849151628239E-05	0.00050742563742774366	0.78858533053442481	-0.008406981408043409	-0.0013662887495056509	0.0062291737058193814	0.006377533864883515	0.75721758743391887	0.51045250214129267	0.0024235391413039565	1.4548853443573366	-0.00099734433201178769	0.011754168908003439	0.31000126752589263	0.00073238101920575552	-0.0023587080445368874	0.000556810856637416	0.0095664475368131344	0.00682960966990623	0.011776963474307274	1.563239838635265E-05	0	0	0	0	0	0	0	0	0	0	0	0.0017896117318741023	-0.027124693902403473	0.011284095413088105	0.39858298555703664	0.95845270979842812
343	658	2.05	0.7	2022_09_21_16_17_46	0.7891042822322879	-0.0046401296893204234	0.00064352774959576531	-0.00036294547647037134	0.0023048091583731311	0.764025512022675	0.0014355414720938393	-0.0029534435068386028	-1.2258408119486751E-05	0.0012203844233638138	0.78440753044898182	-0.00854968240552698	-0.0010174750219985186	0.0048863003177150085	0.0071541808551842355	0.75460506971926022	0.51512793928245548	0.0015568969772782142	1.4408047244798976	-0.00090253086785316229	0.011427249957994028	0.23380799990043347	-0.00012961893575246344	-0.0015045763579295218	0.00040022266429773324	0.010200482504731826	0.0051509414938566769	0.011427985066098928	1.1496207243163502E-05	0	0	0	0	0	0	0	0	0	0	0	0.0029208329101199143	-0.0026592858001653827	0.010979050236013956	0.48578580158737794	0.95628054074750013
344	657	2.05	0.7	2022_09_21_16_17_51	0.79095232201278709	-0.005138926369112843	0.0011516225396842957	0.00068319615742974346	0.002398584373479938	0.76487294667725958	-0.00036908921297765571	-0.0017009387493118768	0.00073289826174980407	0.0007488888410383238	0.7878953779648924	-0.0074132303495997596	0.00034116773726403093	0.004779854018136076	0.0084371755090341689	0.75894435785053094	0.50832109257582392	0.002127326067545436	1.2737719771830958	0.00065347000542318617	0.011095379842166128	0.19667715288197094	0.00073156293785829694	-0.001762875408710906	0.0011907083988200822	0.01024801004818446	0.0042527336966070185	0.011119471128340335	1.5686789368930306E-05	0	0	0	0	0	0	0	0	0	0	0	0.0031709324580868167	0.14827242426578824	0.012259977990326423	0.52767803477134789	0.95953237221580756
345	656	2.05	0.7	2022_09_21_16_17_55	0.792237941699932	-0.0038487671835951546	0.00094137267084226769	0.00082673276140053848	0.0027297243783518249	0.76816812973442128	0.00027730230101047528	-0.0023606203646214445	3.9699897042134591E-06	0.00046492304622592777	0.78890734111809113	-0.0077167877347761454	-0.00027118259525074596	0.0055897100449838772	0.0081606933826488034	0.75801395681354189	0.50532733711998512	0.00093316636812386931	1.22570358899449	0.00035119066219263181	0.011509166547013906	0.23474646090271126	0.00013156337941698379	-0.00071959065876991079	0.00059412856723825244	0.010263849663364896	0.0052071397806039664	0.011509918484928883	6.811199124320479E-06	0	0	0	0	0	0	0	0	0	0	0	0.0034455901712826826	0.000727177244827342	0.012485516802368641	0.48511950590577635	0.95680087624564591
346	655	2.05	0.7	2022_09_21_16_17_58	0.79032568323322783	-0.0059173207223982083	0.0015916478518005093	0.00057786346673930689	0.001582525121235763	0.76515401240676872	0.0017687876678833603	-0.0033311353275982834	-0.0002132550776933359	-0.00030548825572681632	0.7885023410360944	-0.0055989460187142017	0.00076611508905701409	0.0021341049100114793	0.008617681012216636	0.761344999598145	0.50658406092427455	0.0029209612943056629	1.418272690520539	0.00086097609036699671	0.00984555545874317	0.1860384821953337	-0.0013416590990895094	-0.0027861085611611261	0.00087727644916325864	0.0091718661672180821	0.0035793621361672428	0.0099365492717219048	2.4318580237909484E-05	0	0	0	0	0	0	0	0	0	0	0	0.0020204698288963318	-0.066974643818371163	0.011233339793441804	0.66401881159612153	0.96333070751728234
347	654	2.05	0.7	2022_09_21_16_18_01	0.79049221418651983	-0.0044321242365779924	0.0011755704061900641	-0.00013931165542203485	0.0014901189497467326	0.7657415899119705	-0.00032897287043725235	-0.0049117489032946245	0.00059509007526153	0.00084685797963836187	0.78786345730293184	-0.0095358153315585944	-0.00029030812631759931	0.0066594985090894752	0.0046466539656655273	0.75469206571916592	0.51087232520090153	0.0021978295105989057	1.3034875574025391	-0.00028794366402639705	0.011934780956281265	0.34567206755793939	0.00077583001591184381	-0.0018911522066662387	0.001119820471718945	0.0091944326375928039	0.0076092972702597322	0.011959971098961891	1.2822673107975523E-05	0	0	0	0	0	0	0	0	0	0	0	0.0020298136205764679	0.18997615769079509	0.010272541558260994	0.30460658879103614	0.9547115735931756
348	653	2.05	0.7	2022_09_21_16_18_05	0.79211179614132521	-0.005054360022904044	0.0012575833064658144	-0.00052915203923174759	0.0023284428045159383	0.76833514690872518	-6.8029875829638084E-05	-0.0021838647324112764	3.292773730026488E-05	0.00011230587644895064	0.78998838112850411	-0.0083933655975805543	0.0012419921401341013	0.0016879467780081718	0.0044172371791138167	0.75670270289254082	0.50550756484437387	0.0019288541537680109	1.3510518754266916	0.00045832386870624779	0.0086639530070668491	0.14882758947983985	0.00011890902244455481	-0.0017455536805684926	0.00082068306596511326	0.00828297130492503	0.0025409581008846334	0.0086647689561973572	1.4881533814064562E-05	0	0	0	0	0	0	0	0	0	0	0	0.0029398320142023002	0.00707029232286303	0.005969810880634841	0.60289589025314094	0.95529785893698915
349	652	2.05	0.7	2022_09_21_16_18_08	0.78947323834473937	-0.005116118055480099	0.001432269333831576	0.0010738681091543329	0.0027543142359875575	0.76642642091745627	-2.6848565759483615E-05	-0.0050233515018825517	0.00017563968241338009	0.00025289868729507176	0.78645751785678819	-0.0081729789310031227	0.0012382565777787052	0.0035755696951148396	0.0091121984740294669	0.75646422690109272	0.51077283367212623	0.0018282587297736377	1.2748336782570731	0.0014849734461723314	0.01254637647257268	0.23353273445100228	0.00017516147175867286	-0.001517213378006393	0.0010200948723486187	0.011202577452898831	0.0056492318949860794	0.0125475991381903	1.4074330021684825E-05	0	0	0	0	0	0	0	0	0	0	0	0.00349588636813068	0.03184135293727354	0.012398911316511069	0.59843210693191706	0.95818856189114721
350	651	2.05	0.7	2022_09_21_16_18_14	0.784689495230887	-0.0039145826834355727	0.002104576647056012	0.00031644805402630837	0.0025946696024240013	0.7629377666411612	0.00094941224354160025	-0.0029728323412104452	0.0015731464238573445	0.0004503936817449978	0.782931064641806	-0.0098761483529307449	0.0008050466755321193	0.00563031555206081	0.0036787384921474447	0.75504557492495672	0.51931649460995521	0.0025001230944704427	0.959637033458709	0.00072356821250005657	0.010474522919844551	0.28567806515437411	-0.00029900185038424351	-0.0008537106360607448	0.002349849705275046	0.0088108375788723634	0.0056643421115853722	0.010478789648851723	5.0232515478745111E-06	0	0	0	0	0	0	0	0	0	0	0	0.0038669057932092196	0.27251924296742164	0.00857102169633608	0.28937400673606384	0.96222210124374363
351	650	2.05	0.7	2022_09_21_16_18_19	0.7824110958800129	-0.0049009328340497912	0.0012392003802436495	-0.00050830482680199536	0.0015675755385746388	0.75846995627226355	-0.00064496415705482177	-0.0041851842609972418	-0.00032952280455160357	0.00016209466511814515	0.78058784765939426	-0.0055022921688141734	0.0003564673666710142	0.0064593624024370947	0.0074357811525482881	0.74572393072978449	0.53140132860163725	0.0022387882228661615	1.4390674124678917	-0.0001086548217999082	0.011045063023130739	0.34778100953472507	0.00052644777777608484	-0.0021615394219194296	0.00058302661545802845	0.0084792249861796575	0.0070778641424286	0.011057602111111401	1.7078208168295469E-05	0	0	0	0	0	0	0	0	0	0	0	0.0020473072772294741	-0.10359749815157929	0.012588751521851162	0.42777667280828469	0.95311011648043575
352	649	2.05	0.7	2022_09_21_16_18_24	0.78459447407411853	-0.0048053903936240115	0.0010603580660015698	0.0007301968886052494	0.0024637600582875078	0.76164746774654812	0.0014755605542501958	-0.0074050674485682255	-0.00011889599152216448	0.0019557785444900343	0.78400609641356989	-0.0075722999833550964	-0.0010295761278368873	0.0016971491215399955	0.008798545381355773	0.75097415882980645	0.52221553384157171	0.001631522619456804	1.3840579511159465	-0.00020811622163164722	0.01223405732412087	0.256475090305521	0.00028920391279923271	-0.0015190527369527273	0.0005952687125623348	0.010659540272033044	0.006003862073597396	0.012237475128189389	1.3426152845314155E-05	0	0	0	0	0	0	0	0	0	0	0	0.003143824369717095	-0.024110266689361431	0.01142084501495989	0.69012340531051108	0.9571494366131158
353	648	2.05	0.7	2022_09_21_16_18_30	0.7853851846667832	-0.0047187959095775812	0.0014451483008088985	-0.0003042036564445095	0.0020928153124862747	0.761838460268642	0.0010001709400859092	-0.0030473103806917942	-0.00080319731315322293	0.0013481515433850636	0.783398253799234	-0.0083157815168917217	-0.00029743050574425605	0.0038659088153276369	0.0049759385179392289	0.75064289756324931	0.522217117283903	0.0017464108350846153	1.452431052960532	-0.00039459578049795264	0.0097909692260627849	0.24243084236521609	0.00023213328654279116	-0.001697703331075081	0.00040957808114878069	0.0086624564771971713	0.0045634335939480136	0.0097937206539920087	1.4622193476296573E-05	0	0	0	0	0	0	0	0	0	0	0	0.0028542066172091932	-0.18322641685625005	0.0080230790638151969	0.45514375404601537	0.95576401518412391
354	647	2.05	0.7	2022_09_21_16_18_36	0.78362828854157218	-0.005922933609945333	0.0013353434071533806	0.00079930966517351057	0.002442235613661148	0.76063554484829132	0.0008138226289730805	-0.0062168637277312715	0.00032080561161212419	0.001387275204459194	0.78304596537500937	-0.0078341780409180821	0.000615116453881251	0.003232527223804803	0.0035920829827094294	0.75126232003238536	0.52394096785896282	0.0024905772661730319	1.3513092934183753	0.000906436662265419	0.00971743145962741	0.34914507395206279	0.00037492996918758476	-0.0022544410839339347	0.0010585227998719346	0.0074429945782256111	0.0062474239395978771	0.0097246617758332075	2.2725515089757363E-05	0	0	0	0	0	0	0	0	0	0	0	0.0031433469465564755	0.06530478452890788	0.0061667260334768636	0.41901733466446694	0.95869729439014528
355	646	2.05	0.7	2022_09_21_16_18_39	0.783614405910647	-0.0051861863376313827	0.001717452129084011	-0.00047159409148078121	0.0012559844078612098	0.75916651150548475	0.0015793577828392947	-0.0047200785069427915	0.00024104193208952568	-0.000383887044947345	0.78066154769437746	-0.0072022297222967486	-0.00033363163647167455	0.0022353778633627188	0.0094444930326382757	0.74990843728607481	0.52732219584398388	0.0028407827139853496	1.3417081649083953	-0.000532561033917076	0.011811120155253466	0.20023588767083225	-0.0012858046457102951	-0.0025477861593382668	0.0012565158631558666	0.010876590944876032	0.0046045986513132062	0.011880902865892173	1.9810036826381403E-05	0	0	0	0	0	0	0	0	0	0	0	0.0016320590951963479	0.09480466522955916	0.012385465965405056	0.66919367288256737	0.956986537804391
356	645	2.05	0.7	2022_09_21_16_18_42	0.783858467488393	-0.0043352381372710235	0.00088492411658111264	-0.0010906568340970225	0.0020200712271262449	0.7599649064891878	0.00023337111638797777	-0.0019570422669123251	-9.761570100169493E-05	0.0012181401328490646	0.7835745993643658	-0.0085140362104571734	-0.00021904401160691587	0.0040373004452417651	0.0051906412872846971	0.74813361089827812	0.52598467416233452	0.0015807376772589165	1.4087917662430045	-0.00085877256522591625	0.0097884892163540831	0.20879500324568942	0.00064896682520721469	-0.0014984866122625669	0.00050325885702665	0.0089473544297474679	0.0039698072808586719	0.009809978546301704	1.2416919255419463E-05	0	0	0	0	0	0	0	0	0	0	0	0.0025800938213510725	-0.024142670088154634	0.0083891508424381034	0.4548684764992576	0.95442435328333819
357	644	2.05	0.7	2022_09_21_16_18_48	0.78356100076938007	-0.0045163347889525789	0.0015861740061686649	-0.00063996346515223239	0.0025212641553125194	0.76016070825474535	0.00070075465842510311	-0.0019102023279258865	-9.903620653000415E-05	0.000975376059202935	0.78144753944374212	-0.0077463453557527024	0.001012007549144395	0.004457739194366683	0.0068577096369834122	0.7510193216842177	0.52546913962135378	0.0016062481891633079	1.252200879382479	0.00023943048264055643	0.01041652206393822	0.20802541058536447	0.00018881569647102669	-0.0012910543893618637	0.00095562116390328594	0.0095279108039670046	0.0042098512586741816	0.010418233212773921	1.2060965378532979E-05	0	0	0	0	0	0	0	0	0	0	0	0.0032201813169422454	-0.019630096576401843	0.010438522071282179	0.4971988706458238	0.95846950134934017
358	643	2.05	0.7	2022_09_21_16_18_51	0.78392369710653731	-0.0040945925465869287	0.0012264322369189091	-0.000776366931076421	0.0029712017238435005	0.76152455117048068	0.0008688940426964044	-0.0056209192697715205	-0.00011829912906877182	0.0015493533654618238	0.77996887543205673	-0.0089784889474963069	0.00033222464885407772	0.0059058457134094832	0.0058952724457670032	0.75317687332143024	0.52383318807513146	0.0010156168660807672	1.1828624373562078	-0.00030132067419849618	0.012320755611556697	0.33246477724124274	0.00045124980821557685	-0.00072496109717960213	0.00071127282124643738	0.0096959449436827255	0.00760195175522571	0.012329016393415998	7.74540463289363E-06	0	0	0	0	0	0	0	0	0	0	0	0.0037931699943643832	-0.019897113704378688	0.010644727358042531	0.39225110445323397	0.96077829526190672
359	642	2.05	0.7	2022_09_21_16_18_55	0.7832908579666753	-0.00563690614146367	0.0015239924421759112	-0.00053951984518396656	0.0026758141516604892	0.7594048249037888	0.0013521361089716226	-0.0036110201435893925	-3.0291100739138689E-06	-0.00011239121694776608	0.7826426293939176	-0.0093134829504049645	-0.00047550103447229392	0.0031045666916783613	0.0053748059756854108	0.74749262950398454	0.5277255027783132	0.00215244661410173	1.3360312472809606	-0.000669461791486668	0.010580483290150385	0.21702250444307189	-0.00094399612717170405	-0.0019195109386803541	0.00097391179418080168	0.0095993769962565874	0.0044495604206361075	0.010622511724694243	2.0232723088597583E-05	0	0	0	0	0	0	0	0	0	0	0	0.0034161203835984888	-0.00056601628668819393	0.0079242620031389436	0.52349964280398353	0.95429765571933467
360	641	2.05	0.7	2022_09_21_16_18_58	0.782665224536621	-0.0058936209512571846	0.0012207468326801839	0.00079614292196865182	0.0020737374217771431	0.75941377339837712	0.00092227377400557332	-0.0019510751536897368	-0.0002782928256794188	-0.0008199853161725639	0.78301832076583522	-0.010706414539462439	0.00060634062218544273	0.0031624037483962129	0.0061160299175077046	0.7548693544491426	0.52296271304024133	0.00255026412791776	1.4509249313173935	0.00091070962536841623	0.011447862628106861	0.1497154356335017	-0.0011198572186998479	-0.0024773242326830125	0.000605567311127059	0.01093848452484136	0.0033768498710798258	0.011502505767974207	2.3556220960036112E-05	0	0	0	0	0	0	0	0	0	0	0	0.0026733363087702152	-0.0667008338183107	0.008797179545053593	0.54679384394683472	0.96448562013990713
361	640	2.05	0.7	2022_09_21_16_19_03	0.78318721647025413	-0.0050460091607089684	0.00073829540914736619	0.00022648250459848761	0.0031854094632600568	0.7603341025245135	0.00044738064864406092	-0.0044790739708655634	0.00026691053542588096	0.0014089404715391834	0.78221337693887849	-0.0081378029968078823	0.00058784323606764287	0.0054515356671756242	0.0091584602932408086	0.75101298571203756	0.52507301536543272	0.0013658537628798719	1.3259901239359935	0.0005152575206195133	0.01304953428151572	0.26357484822178184	0.00062633526151337844	-0.001205386712499968	0.00064233898753043514	0.011277988063649724	0.0065648556877229494	0.013064556663900578	1.2019200088161181E-05	0	0	0	0	0	0	0	0	0	0	0	0.0040814919678967458	0.041798157260504211	0.013608715825380532	0.51693992157307678	0.95891885096998575
362	639	2.05	0.7	2022_09_21_16_19_07	0.78168134858880645	-0.0054071402980573648	0.00066433699812759139	-6.4526701415184057E-05	0.0020733154279477567	0.75839602089210256	0.0010905397289486462	-0.0039169064601830839	0.00052502793218063006	0.0014571158805805036	0.78110516812180619	-0.00713113994998973	-7.5974346006799575E-05	0.0014356431002182802	0.0046389077726978782	0.74941858655316962	0.5291393941959448	0.0022958009077695143	1.401594619062253	-0.00010115792650028484	0.00846528136423424	0.215936668609364	0.00023647708011564753	-0.0021655966348195052	0.000762163383647994	0.0076880264501919789	0.0035433371102394449	0.00846858370597301	1.868993385422366E-05	0	0	0	0	0	0	0	0	0	0	0	0.0027361011859807164	0.12400868618772794	0.0062122237666434347	0.63533316566244713	0.9587264528008993
363	638	2.05	0.7	2022_09_21_16_19_10	0.78069757599821388	-0.0039646054558472666	0.001156014585037869	-0.00029796580555094233	0.00253847982665457	0.75799485730960647	0.0004600918582548096	-0.0032842133169771327	0.00040948655644460044	0.0010204287249459877	0.7810867040243431	-0.0063537042976890522	-0.00040497876228301152	0.003251695208100485	0.00630941030046036	0.744700223324446	0.53319288392575481	0.0013652903902857121	1.1589010574002512	-0.00046805626310034707	0.0093671473250506159	0.24113262499624086	0.00036596389749511948	-0.00092763956015284	0.0010017498171928745	0.0082987923492152758	0.0043443635384033986	0.0093742934978307962	7.7290427310304433E-06	0	0	0	0	0	0	0	0	0	0	0	0.0032935867762790495	0.0799669907969537	0.0090919208635469682	0.5474633269956003	0.95389078462586352
364	637	2.05	0.7	2022_09_21_16_19_13	0.7795001589817856	-0.0049588772813532554	0.0011565644830275684	-0.000808125744835153	0.0017231928876854864	0.75635040476685811	0.0011605541610422566	-0.0035116785753493318	-4.6729470445182145E-05	0.00136471242479175	0.78192382663467053	-0.0048187985957419445	0.0005799497346851497	0.0069954040510519519	0.0090132919278168022	0.74811413449364628	0.532210198546662	0.0022228638966323021	1.4067062812283762	-0.00015954934294772516	0.011415634565677769	0.3287550575879854	0.00013435987586993649	-0.0021042307736944196	0.00071647522915221961	0.0090356616495383679	0.0069766418205436534	0.011416425233554539	1.7368981892525885E-05	0	0	0	0	0	0	0	0	0	0	0	0.0022114509602886015	-0.013555656228436654	0.014636854890095457	0.45539318138657975	0.95973570482764625
365	636	2.05	0.7	2022_09_21_16_19_17	0.77895187957824352	-0.0039665951835637179	0.0014787986983121027	-0.00026865979293854445	0.002733091579042403	0.75767861703085237	0.00076833824741653065	-0.0050834894267229765	0.00076433644255046243	0.00093988303285748244	0.77657388508634528	-0.0082122824822589858	0.00032682764926439704	0.0043877008947404315	0.010541155703786964	0.74775471968858476	0.53532103319280044	0.0016524489222410662	1.0389172430611648	2.5988201061635043E-05	0.013812056061101297	0.23617578380675022	0.00010720532197660605	-0.00080241296829774533	0.001444548673089025	0.012299647404762984	0.0062842315642815281	0.013812472103720797	6.9705697552031027E-06	0	0	0	0	0	0	0	0	0	0	0	0.0036433020405250444	0.13634670542898883	0.014657998622605948	0.58818237490977265	0.959949823978151
366	635	2.05	0.7	2022_09_21_16_19_22	0.77949841805948572	-0.0040216991723251048	0.0013774815047687917	-0.00064874208536756307	0.0024813444012249672	0.758138079732309	0.00092946113890922887	-0.0022910735500764196	0.00047853005396399556	0.0011057043224325137	0.78125441950348673	-0.0081890162402479712	-4.5035738493986481E-05	0.0039901249159675651	0.0038422735039603823	0.745652587752916	0.53313008953641217	0.0015557483196389143	1.1351257106449078	-0.00045919489272831587	0.008914025730378668	0.24346525199348915	0.00012702051173060173	-0.0010015920515183668	0.0011904478973875903	0.0078779777938243183	0.0041710095422887571	0.00891493067456238	8.92050867540451E-06	0	0	0	0	0	0	0	0	0	0	0	0.0032419125440685155	0.095256142531019369	0.0071062731862828665	0.38326175189422357	0.95657998846126346
367	634	2.05	0.7	2022_09_21_16_19_26	0.77935970813211564	-0.0033526212624306654	0.0017457455283575532	-0.00066250358710048362	0.0026313378546362815	0.75683748467980549	0.00070271238589373	-0.0026720897407566937	0.000192428079906909	0.0015246864897213159	0.77859366799824625	-0.0066389143788599574	0.00041211167820919269	0.0036487531954239997	0.0081486369481356975	0.74460587476320628	0.53646598769389742	0.0013321425532770539	0.96537740403723593	-0.00016808372382507049	0.010576858306594437	0.20428804027677261	0.00053862140863843654	-0.00046922773278333663	0.0012467674671078476	0.0097062504504131786	0.0042022177277753836	0.010590563944361952	5.4912525196557785E-06	0	0	0	0	0	0	0	0	0	0	0	0.0033852975939804974	0.036499711935012336	0.011455880922577153	0.57489726488086723	0.955407197721058
368	633	2.05	0.7	2022_09_21_16_19_29	0.781484287911068	-0.0042527668039624468	0.0023549975811319895	-0.00059675552504928251	0.0018507701014701843	0.758888827022062	0.00022875233010145283	-0.0040401388774675773	0.00039931241897276932	-0.00021164542372866966	0.78309960845153492	-0.005605617585877124	0.00012653605124317974	0.0042001123199876247	0.004921817085306499	0.747364533039876	0.52903441415006947	0.0023523980353389942	1.1473441356076772	-0.0003136036798878173	0.0087892124891500636	0.33589450048184966	-0.00028151972265989936	-0.0015580065257978133	0.0017624960091410671	0.00687939982821976	0.0054702937931085018	0.0087937198916998686	1.4296263870565685E-05	0	0	0	0	0	0	0	0	0	0	0	0.0024227702796667141	0.10624872001062707	0.0082795450591796882	0.43217562803464071	0.95633980695581844
369	632	2.05	0.7	2022_09_21_16_19_32	0.78073025661186057	-0.0048115862381545227	0.00096935666201312129	0.00019227083429753435	0.002183976074369153	0.758106801289638	0.0024132251212546779	-0.0031754177239183713	-0.00026720731421787621	0.00083057012022412415	0.78150729477932412	-0.0074573914687739856	-3.6572576809645561E-05	0.0048891848141898288	0.0065460463337353291	0.748073987470741	0.53055765420751955	0.0017671804655064528	1.4412101735061267	9.4505215356565755E-05	0.010596382162835238	0.264311560417169	-0.0010209062622715207	-0.0017081609339152175	0.00045289405109086463	0.00915000048337647	0.0053442311041966709	0.010645448066530502	1.4810357960121389E-05	0	0	0	0	0	0	0	0	0	0	0	0.0028182097616447957	-0.060871972333177163	0.010465028229302568	0.46464389015263352	0.9581721486203979
370	631	2.05	0.7	2022_09_21_16_19_36	0.77931122527757546	-0.0049156545694385234	0.00089601051770901133	-0.00018013981020359061	0.0017192255303636141	0.75808935814697354	0.00056626212303327518	-0.0059500448784225741	0.000732626814164573	0.00041109315631804847	0.78142593216003531	-0.0068595227817445474	0.00044846936198275112	0.0041967235151278651	0.0063692319932960274	0.74800193007171756	0.531575873738621	0.0023265637969453953	1.3376002992086178	0.00016062741675860757	0.010961360512049592	0.33083056454625132	-0.00010255312799080547	-0.0020780785718168895	0.0010461780683098136	0.0086482139335301335	0.0067349699357172593	0.010961840238718169	1.5435442567556642E-05	0	0	0	0	0	0	0	0	0	0	0	0.0023980373167919815	0.20141694760774562	0.0097875602886592691	0.49409296781629075	0.95982440109892408
371	630	2.05	0.7	2022_09_21_16_19_39	0.77980370843218938	-0.0053969436860807673	0.001010164370379803	-0.00092650242371035245	0.0015428968811840105	0.7571805296088685	0.0011711686974128243	-0.0036064862775405525	-0.00038685024201729178	0.00046825371499284289	0.78279524665800915	-0.0059607441181554971	-0.00069777120134544815	0.0055022454361982357	0.0088554337239249246	0.74648278345407482	0.53199773422526486	0.0025387671699549507	1.49109502055125	-0.001072381517405649	0.011421082974212614	0.27916194735084082	-0.00045632123449090004	-0.0025065813955043679	0.00040297450409727679	0.0096867257904027729	0.0060504941753046111	0.011430195333978181	2.0096701242914002E-05	0	0	0	0	0	0	0	0	0	0	0	0.002039814841775281	-0.12283271258931323	0.013369535333084862	0.50741620858036629	0.95727011218617186
372	629	2.05	0.7	2022_09_21_16_19_42	0.78112213445564427	-0.0051765443911895087	0.0013615803210987271	-0.00029313202172061791	0.0018091672592846922	0.75836574220108521	0.00070777306089744938	-0.0034027627403925456	0.00032299435668194592	0.0011627652768457192	0.78226794016612833	-0.010262560590366459	-0.00058487877281630915	0.0034564905831102628	0.0089624884720562459	0.75085836590376742	0.52775948112148863	0.002439178794912521	1.3422015624039987	-0.00057872397132347321	0.013333460888357419	0.17354436309572652	0.00029918045927287957	-0.0021886669868317055	0.0010767218834517669	0.012538346615362742	0.0045355312163382431	0.013336817019385388	1.8093565872302525E-05	0	0	0	0	0	0	0	0	0	0	0	0.0023527351782867871	0.088335351641451343	0.012297578840368679	0.601355566657689	0.9612560351103514
373	628	2.05	0.7	2022_09_21_16_19_48	0.777413919912223	-0.003760190940857572	0.000848402544087258	-0.0004624162382535877	0.0024191083765171379	0.75682130376907619	0.0010489904470313495	-0.00206892282978631	-2.8568922382047676E-05	-0.00085813950032823268	0.77962085470366127	-0.0050548171396230376	0.00037144337346831758	0.0059315700894201281	0.0086145715967443255	0.74824440711516249	0.53463502644563021	0.0010215010844039588	1.2971711807843267	-6.72704448689053E-05	0.010406284671365462	0.26811680001339055	-0.0012352417378540402	-0.00087231956909976523	0.00053152895951590778	0.0089456485123011846	0.00531659038819612	0.010479340762301436	7.19180927124137E-06	0	0	0	0	0	0	0	0	0	0	0	0.003111954910688134	-0.0059045710007675405	0.013453806225240268	0.48389789798971894	0.9624787876188865
374	627	2.05	0.7	2022_09_21_16_19_51	0.77743932736843879	-0.0050988739720934867	0.0017325969470403328	-0.0006433604373725602	0.0023659600313530693	0.755739339283287	0.0016794151036003179	-0.0052853749028313511	3.3735419964354608E-05	0.00083157085602965787	0.77892070624888743	-0.0074040251960477066	0.00048190229021582396	0.0040957220959549371	0.005992631826872331	0.74892171336526192	0.53532127295656684	0.0021150658651239106	1.2859449168327963	-0.0001162469253872032	0.010751110057361096	0.30889129430742646	-0.0005512539217745841	-0.0017810151244008227	0.0011408280941789075	0.0087639270032958648	0.0062273550522185962	0.01076523331617865	1.7867954284902893E-05	0	0	0	0	0	0	0	0	0	0	0	0.0030435822407941866	0.0071288469698650974	0.0093364866498136957	0.48562886660597987	0.963318534322535
375	626	2.05	0.7	2022_09_21_16_19_54	0.77644326718380585	-0.0049519844793038783	0.0013500804239922433	0.000426076147983001	0.0033332767990473435	0.755480177757534	0.0013663585380208952	-0.0022581105823870841	-0.00018294758127332056	0.00055763264236526131	0.77925843181873911	-0.0091279726310431186	0.00030927139809354989	0.0050783763900885143	0.010170282661375714	0.74578731267372311	0.53797692419636356	0.0012974393182219267	1.2618669445712514	0.00047696704648906343	0.013560287291310787	0.18406819181938877	-0.0005153183157269079	-0.001057569675226913	0.00075159508148245607	0.01265174314257592	0.0048800396388931121	0.013570075327329928	1.2098309188479573E-05	0	0	0	0	0	0	0	0	0	0	0	0.0042994687733588334	-0.027415096422122372	0.014640732179656005	0.55384049664726676	0.9605174572235351
376	625	2.05	0.7	2022_09_21_16_19_58	0.77871983633755182	-0.0052641513056681773	0.0011082483702223476	0.0012032391443371755	0.0025470998464078454	0.75697293153028489	0.00010763728353605924	-0.00377471421183092	-3.646279316521953E-05	0.001068301323722459	0.78235576876362056	-0.0077394629898719864	0.00029697364532602338	0.0056805696764635673	0.0076308106958519082	0.74825702846246123	0.53191272534617029	0.0018992839773533516	1.3869424313503984	0.000971481143727221	0.011842842462526594	0.27943906650912526	0.00063172053634642485	-0.0017723240488594562	0.00068274965577844887	0.010040959879275696	0.0062794937928943584	0.011859679103089795	1.8077448392894764E-05	0	0	0	0	0	0	0	0	0	0	0	0.0032712160448355189	-0.0071572189711680652	0.012216269301444677	0.46543624379813509	0.96088091447835433
377	624	2.05	0.7	2022_09_21_16_20_03	0.78057383659428714	-0.0043586906156200863	0.00054933765346844938	0.00069285546230638342	0.0021512529825712945	0.76046285837202365	0.0013266239425017193	-0.0032706108220225856	1.5017779918176672E-05	0.0010140598271853926	0.78050933412665735	-0.0086998381078584944	-0.00020816498442207773	0.0039914346585061744	0.0068100335451753164	0.74962618745646881	0.5287026850520361	0.001478779279860657	1.4477471637590471	0.00030897651683984764	0.01121345356085301	0.22123121765061604	-0.00019698342951385566	-0.0014342241539861173	0.00036026273005684237	0.010133598800245048	0.0048012202737511625	0.01121518360228267	1.165599210454888E-05	0	0	0	0	0	0	0	0	0	0	0	0.0027560562501952246	0.0034904160715050381	0.010112494301572387	0.52032601377710574	0.96035269479073793
378	623	2.05	0.7	2022_09_21_16_20_06	0.77963185075039632	-0.00533187408110249	0.00077939225160139137	0.00054199686787104759	0.0014391721670529089	0.75653653294220446	0.00033260096224847595	-0.00637050096858054	-0.00071590458250103955	0.0002636367230736077	0.782805455425668	-0.0090632688341434949	-0.00022391387077655666	0.0053825331710816247	0.007861076706526058	0.74736061036225332	0.53191006532710494	0.0025363171499641667	1.563179620494086	0.00019568276802753895	0.013541038078747269	0.30748491876766165	-4.6495478773882269E-05	-0.0025360228707587778	3.8635271330228005E-05	0.011060195988956583	0.0078122837209072364	0.013541117903616005	1.9583957806169581E-05	0	0	0	0	0	0	0	0	0	0	0	0.0020617427986512763	-0.23079953045568216	0.012220170493302556	0.48520406039521929	0.9586070779983118
379	622	2.05	0.7	2022_09_21_16_20_12	0.78107035414490944	-0.0048913812291269858	0.0014371975520296729	-0.00028220123193242009	0.0026843406694756276	0.75832519804490006	0.0011793343452790952	-0.00442350246054028	-0.00051657501200716633	5.6213137853665331E-05	0.78277218505257007	-0.0080573559712034688	0.00029091292446560465	0.0056340717520115408	0.0047627430133362365	0.74812777336159153	0.52934767076627021	0.0015500761739691469	1.374664464985579	-4.1841661731445662E-06	0.010705789643720261	0.33643742891526135	-0.0007178001436261458	-0.001432341764632896	0.0005925649452972649	0.0083722827499702109	0.0066722420107591445	0.010729826137537257	1.4447405625916543E-05	0	0	0	0	0	0	0	0	0	0	0	0.0034998047176726665	-0.095058025625510009	0.0094452833625035	0.35089313727975396	0.95782379831918929
380	621	2.05	0.7	2022_09_21_16_20_18	0.78215633936049689	-0.0044691495276191779	0.00074865645285123687	0.0005042338640904372	0.0027913211778963993	0.76130218114259485	0.00034013407978352654	-0.0057734063024254025	0.00026308332746612019	0.00062761653017301758	0.78422436996242983	-0.0080351251918355932	0.00039920185711691495	0.0053433800669620253	0.0050954954523748288	0.74845214578159336	0.52554494837973476	0.001264943297531806	1.3027694047246332	0.00057483986648989	0.011294851562169146	0.35497663172202176	0.00019315418040780872	-0.0010875107873691227	0.00064606643104748117	0.00856592890198176	0.0073619653529223	0.011296503014156363	9.8155923574349521E-06	0	0	0	0	0	0	0	0	0	0	0	0.0035845667787533318	0.046986432881499972	0.0094399036850901872	0.38082816528845859	0.9569086231450088
381	620	2.05	0.7	2022_09_21_16_20_21	0.78290520580572887	-0.005982517227406301	0.0015432688566835466	0.0005012816840179405	0.0020683745584503142	0.75937155347261609	0.0016553584564425637	-0.00368660481916021	-0.00033342517885735984	0.0010787953521017751	0.78663922506964934	-0.0054437781118497871	-0.00036637757063991464	0.0029937024666905039	0.0080445439674834522	0.75005409808402146	0.52374540099943923	0.0026543488943589926	1.4233370049732028	8.0574824839735933E-05	0.0098244616766173833	0.23318756696001636	-0.00037817575425140256	-0.0025397494849194024	0.00077151837751050214	0.0087752492463939111	0.0044175839436265095	0.0098317375949741083	2.5140179522601791E-05	0	0	0	0	0	0	0	0	0	0	0	0.0026760283541855706	-0.079913298697403212	0.010963686671003736	0.607267383471235	0.95803948233056058
382	619	2.05	0.7	2022_09_21_16_20_24	0.78953138504117237	-0.00534740660458471	0.00089777517152476874	-0.00045568339887511205	0.0015848062017992598	0.76738299147049649	0.00032618439315575489	-0.0039902399998023481	-0.000482527147500173	0.00065580817007200728	0.79477951380013745	-0.0074581162379975512	0.00030043412433621692	0.0031335886372245683	0.0060101561055157168	0.757475679279105	0.50421443601089933	0.0024303449594059948	1.5162813606009482	-0.00010747220380158905	0.00985311767498435	0.24685789597504371	0.00021029849057715243	-0.0024159138691002575	0.00026445566509180712	0.0086764388877596556	0.0046694042600808278	0.0098553616560848756	1.9296808728399224E-05	0	0	0	0	0	0	0	0	0	0	0	0.0020982523615911933	-0.14777667238466341	0.0085848457755905109	0.545094808637297	0.959399073463817
383	618	2.05	0.7	2022_09_21_16_20_30	0.79568339567888557	-0.004545995581730156	0.0010708542321747555	0.0002840425164109803	0.0013849436491798132	0.77387869646455065	0.0010626022473763808	-0.0056945111974723408	-1.1879259508282691E-05	0.00057273634334237006	0.79984509268367054	-0.0070841149475925277	0.00024533336747778131	0.0024294608218457833	0.008419174996840792	0.77016813506156034	0.48462430132051248	0.0021210175180552456	1.4113143514526867	0.00032917020288728569	0.011185195127142885	0.24463456463697167	-0.00032330656831377585	-0.0020140351231591352	0.00066511490329010218	0.0098729098888967019	0.0052568279749280952	0.011189866718123848	1.3957370480267948E-05	0	0	0	0	0	0	0	0	0	0	0	0.0017406352860102206	-0.0042886106593198461	0.011012788484496551	0.644932554844865	0.96793289798946314
384	617	2.05	0.7	2022_09_21_16_20_33	0.79798799124624	-0.0039293114463727673	0.0014526426343272113	7.8549676377028546E-05	0.0021460068359822528	0.77720775553382548	0.0007731799188076191	-0.0042395777972756687	-8.1384958694317E-05	0.0012020197950651601	0.79935694026653026	-0.0073965594333661082	0.00041760107920364075	0.0046703053715451527	0.0095537844630409555	0.76770053840181429	0.48292607150239242	0.00142159271710808	1.2461282569453527	0.00031062366868216178	0.012252525438799634	0.24473970412127979	0.00027069296694073321	-0.0011322778188001428	0.00085957710206119634	0.010813806247754979	0.00576072686945385	0.012255515260925725	9.2407179396288756E-06	0	0	0	0	0	0	0	0	0	0	0	0.0026912052847592668	-0.01895286967489819	0.013326285748308893	0.5580568455624807	0.9620452272757577
385	616	2.05	0.7	2022_09_21_16_20_38	0.798855357676372	-0.0052038659660067982	0.0015006121925492365	0.00060525706624551894	0.0016618165227760442	0.7775016915339511	0.0017983492225672531	-0.0027928182813211568	0.00039132049608044193	0.0017134726469489367	0.8011034757254698	-0.0093535522813937982	-0.000746962619318116	0.0044633274447854875	0.0087965608529866728	0.76812279919139859	0.48082626115025728	0.0025410369690165844	1.3293066185136813	-9.5136858948693427E-05	0.012474016259667271	0.19230514289522829	-4.4960271339545155E-05	-0.0022503808501955361	0.0011801080064901717	0.011562723546787156	0.0046802249761114393	0.012474097284871654	1.8008007342199369E-05	0	0	0	0	0	0	0	0	0	0	0	0.0021371435128633518	0.11563223851313635	0.012347811667549703	0.550625277494434	0.9615292578441671
386	615	2.05	0.7	2022_09_21_16_20_44	0.80075810292319916	-0.0056574315091755334	0.0013892685538309771	0.000266744381738278	0.0019985984305386415	0.7772543932672431	0.0026440168324177709	-0.0037077635452675492	0.00047554648746395823	0.00084614617462226672	0.80602938937845914	-0.0083163211638874347	-0.00023022718962318904	0.0042002810318088812	0.0063774894555894274	0.76730029192789961	0.47728538431936363	0.0025963064728679762	1.3382659156924373	1.4723084482361361E-05	0.010641514310552496	0.25034933430078621	-0.0011288546819976297	-0.002320563900253694	0.0011643841659415995	0.0093352406349611391	0.0051083372156763424	0.010701221412285682	2.0658929886039569E-05	0	0	0	0	0	0	0	0	0	0	0	0.0025655629543404591	0.11679812746090043	0.0095364734032217791	0.49419593973397835	0.95821733071053483
387	614	2.05	0.7	2022_09_21_16_20_47	0.80160107341353537	-0.004592044302606256	0.0013445032790425607	0.0008449692943729094	0.0026979732275851983	0.77995174504033227	0.00063923949366228282	-0.0064748539002739839	1.2805162909571167E-05	0.0007288154511197704	0.8039715993518135	-0.0077130242564991281	0.0001138552064405574	0.0021972056033254367	0.0052836027946397014	0.76909760494581858	0.47514385396028036	0.0014660646455263451	1.2639299607490591	0.00060010689380885732	0.0099774230115503744	0.29770257305707409	5.0993793646980266E-05	-0.00119851364141313	0.00084434033198049145	0.00826052145874765	0.0055957801226446105	0.00997755332325543	1.181496775122158E-05	0	0	0	0	0	0	0	0	0	0	0	0.0033657684662990305	0.0023730900343711943	0.0071385286924027323	0.588349069717331	0.95945181519118461
388	613	2.05	0.7	2022_09_21_16_20_50	0.80339750517340369	-0.0043372850488026925	0.0011455547954872464	-0.0010803344369896056	0.0031312728503186987	0.78355681909116659	6.1795954590871451E-06	-0.0030138789284069787	-0.00057091941890707561	0.0015020502717259293	0.80573045396737686	-0.006590997987108241	-0.00034792490407541392	0.0039000104916293195	0.007935828585589659	0.77114268873811676	0.46928986225648905	0.00083944178892047291	1.3506573528662744	-0.00091260760336810576	0.010226400596913949	0.22456956221513913	0.00094240735940078423	-0.00075938694472461573	0.00035776247031769155	0.00921215866033282	0.0044402029216486279	0.010269732265235289	8.0318521172134023E-06	0	0	0	0	0	0	0	0	0	0	0	0.003961793104330015	-0.090173588327182252	0.01100621686447408	0.55700870416545734	0.95985198332384025
389	612	2.05	0.7	2022_09_21_16_20_54	0.80485422058012246	-0.0034658433871353179	0.0012955401663165057	0.000448706172989712	0.0028724114715071359	0.78531493030234811	0.0010417511194378613	-0.0028842754046248457	-0.00026772465075987	0.00067397202442436173	0.80624973210353379	-0.010310474936354513	0.00038914100139947317	0.0035200563244747896	0.007637889609287238	0.77428361176163452	0.46489286155929332	0.000740051191898306	1.0500172493565976	0.0005286252782889094	0.012072290975459896	0.17329814664677992	-0.0002242507060909168	-0.00037363399964963451	0.00063880623113423069	0.011354404861662837	0.0041009388722118012	0.012074373597638625	3.86807559358386E-06	0	0	0	0	0	0	0	0	0	0	0	0.0035843276054820464	-0.0464685167588144	0.010449101226000717	0.56947084659905867	0.96201721002785667
390	611	2.05	0.7	2022_09_21_16_20_58	0.8030768060229635	-0.0041999155900598727	0.00091020618981872085	-0.00029384988951764232	0.0028536252845437204	0.78289758813318067	0.0011292107909449563	-0.004195490520758083	-0.0004742853847888487	-4.8472836753076385E-06	0.80507675851203853	-0.010450605480658924	0.0002421317238564173	0.0030104205761271475	0.006357658168310497	0.77131109991113134	0.47019587757446163	0.00089131333526254594	1.4141563539697335	-3.84715628160127E-05	0.011624803636289692	0.20489752833305033	-0.00071198581834475757	-0.00084793121969143769	0.0002746854715659975	0.010662298909323117	0.00463157009560917	0.011646586769857428	7.6637950868365682E-06	0	0	0	0	0	0	0	0	0	0	0	0.0036021099717122528	-0.082349487644661823	0.0087592820658265909	0.56428182298446838	0.96044499620261248
391	610	2.05	0.7	2022_09_21_16_21_03	0.80330785950136663	-0.0043304514308076794	0.0016177978582664046	0.00030548508650217617	0.0036108768405512179	0.78305455129296353	0.00046987218351208235	-0.0037425451929605706	-8.7679520099031075E-05	0.001027656042596578	0.80537226336416889	-0.0093484921455367874	0.00028574090655585419	0.0059460933091692947	0.010082087834290945	0.77013878297887028	0.47049623735118984	0.0010534084603972696	1.0084962073830894	0.00036689625611376986	0.013816866122938367	0.23399037599683423	0.00036052489190338484	-0.00045458490995265192	0.00095027466770396718	0.012331289937167145	0.0062325819645410374	0.013821568928919895	5.9798626220523672E-06	0	0	0	0	0	0	0	0	0	0	0	0.0044963349487346588	-0.012138643545559819	0.014570868300506039	0.51896714452512271	0.95870938379330028
392	609	2.05	0.7	2022_09_21_16_21_06	0.80695702169212336	-0.00536768372782895	0.0013906262074597385	-0.000622251812396447	0.0029748345006358418	0.785351119575484	0.00028217595117920215	-0.0043383786544637839	-0.0001631222279754881	0.0010893605738466019	0.81078372913115959	-0.0072778684314110647	0.00085446575812299363	0.0039748651249400377	0.0081588147873848226	0.77642371318141767	0.45938581551126506	0.0016835250720714531	1.3357637705964298	0.00013709252904949308	0.011083951402502061	0.25028512917247087	0.00050443317083449	-0.0015009279188103258	0.00076254314686376634	0.0097240505736749354	0.00531947545662536	0.011095423899827603	1.5582621120750923E-05	0	0	0	0	0	0	0	0	0	0	0	0.0036920224870634569	-0.027389596251793158	0.011246647563809381	0.55872594676388931	0.96216241052506135
393	608	2.05	0.7	2022_09_21_16_21_10	0.80864519052086359	-0.0050403946814518629	0.0014640361018264604	0.00012967452994406314	0.0031412631203428234	0.78793544998288823	0.0019000119594523364	-0.0052249634809894054	-0.00012610049545749949	0.00150470720370312	0.807860698742897	-0.0091012834443856619	-0.00028607360687850369	0.0064875633254102725	0.010861149944779396	0.77491875947221989	0.45943157843943006	0.0014507328514872773	1.2671034591038695	-0.00011163868290427012	0.014657574782022646	0.26777790278521868	-0.00024525485818288097	-0.001191258897204442	0.00082796621079344961	0.012605296265322179	0.0074800404112572083	0.014659626476689251	1.2772790885625842E-05	0	0	0	0	0	0	0	0	0	0	0	0.003887728734289391	-0.020060851304003528	0.015644942724749235	0.51617550895429976	0.958292670946426
394	607	2.05	0.7	2022_09_21_16_21_13	0.80654468289217185	-0.005529612999246019	0.0012428153007165406	-0.00025664061872542591	0.0016742205474509692	0.78488996470970629	0.0020307257114057587	-0.0053599606722603346	0.00048137304229365187	0.0010245735031176376	0.80936383188028938	-0.00788457151738308	0.00051410902228448871	0.0032266730361138721	0.00806432749807441	0.77719360864824494	0.46032017858560081	0.0026492578436439445	1.3622645978814716	0.00015088449298579032	0.011449323645603643	0.24994280131561689	-0.00063638701216877085	-0.0024221698392436252	0.0010731544119871449	0.010048354649459296	0.0054879486860272709	0.011466996135476621	1.945523982216719E-05	0	0	0	0	0	0	0	0	0	0	0	0.0021598913974087376	0.13998446510973886	0.0107692687326076	0.59509462544458125	0.9636088677211565
395	606	2.05	0.7	2022_09_21_16_21_16	0.80682621617790762	-0.0054398809028917347	0.0011144994693455515	-0.0004517250798434715	0.0026879835364132538	0.78593472893885652	0.00094471478358268575	-0.0053483054174990018	0.00018408092513323842	-0.00075240247559896429	0.81153945535573646	-0.0078676436510887876	-0.00028687899952946594	0.0030885312905068571	0.0079257034788349761	0.77724760903279833	0.4580987776276686	0.0019062818035119843	1.3526003230199437	-0.00047840531968218719	0.011311766385446518	0.24859885045638394	-0.0010680779612312792	-0.0017276299480393047	0.00080573263371829017	0.00994216721380643	0.0053953099866115451	0.0113620794439304	1.6805306286550646E-05	0	0	0	0	0	0	0	0	0	0	0	0.0033393552511097832	0.0341880736044153	0.010542817214828252	0.5996066545776283	0.96333955621170952
396	605	2.05	0.7	2022_09_21_16_21_20	0.80529878698025581	-0.0053534229902085411	0.0008958238797457718	-0.00021170468125630054	0.0029623500947951993	0.78547359236839664	-0.00011760000966681234	-0.0034435065390357434	2.2227643983179265E-05	0.00063907892842511712	0.80729210548155239	-0.0074896939556020935	0.00026246258480739477	0.0059756793769339027	0.0055559857209205137	0.77529699773841687	0.46323182658929518	0.0016068217405809378	1.38963674046523	2.0190821102601989E-05	0.01021584081544538	0.31593519169832851	0.00048645484783746244	-0.0015025025713214367	0.00056952798805328764	0.0082434088607058736	0.0060340379450046248	0.010227416188143724	1.5084046965817936E-05	0	0	0	0	0	0	0	0	0	0	0	0.0036786762041211363	0.0037516205279144515	0.010132285503265441	0.37450966618290016	0.96274452448346415
397	604	2.05	0.7	2022_09_21_16_21_23	0.80396070321134971	-0.0062144296626199915	0.0013782718308151497	-0.00040367650103009513	0.0028079498419893304	0.78229822630113155	0.00011482276474015043	-0.006628746388177017	-2.1343583007432423E-05	0.0013012074261133891	0.80682221483685945	-0.0096926649561046036	0.00045751772829609526	0.0024266065364711123	0.0094484629577799434	0.773956324179832	0.4672074950140363	0.0023068481496637382	1.3833810587497673	2.0107204141513646E-05	0.013429483358055189	0.22385470454831494	0.00073229803564261553	-0.0021466829410400992	0.00084457133283959054	0.012105887812139973	0.0058136480409603517	0.013449434325550175	2.3347098580601719E-05	0	0	0	0	0	0	0	0	0	0	0	0.0034927465325636565	-0.0038004902447923367	0.012133795354394973	0.65970201046156918	0.9626792964983637
398	603	2.05	0.7	2022_09_21_16_21_26	0.80324133093658623	-0.0057012091766586179	0.001160698750889345	0.00041660007928026051	0.0022748506237458741	0.78112359089881245	0.00016734136221297727	-0.0049847204665163757	0.00041772727078170121	0.001997612108360588	0.806501195871828	-0.0056903113763086544	0.00048741353264608145	0.0043761673788896369	0.0069270452494072637	0.7752287397230575	0.46782549558470121	0.0023746623894767061	1.3582996434588825	0.0005587200246464784	0.0099846103160050985	0.32295352865228477	0.0011509893575579976	-0.002163415909296541	0.00097910830218001952	0.0079732516730063683	0.0060099667986917033	0.010050732294897084	1.9832544112447748E-05	0	0	0	0	0	0	0	0	0	0	0	0.0028794409155132282	0.090802634794144257	0.010200648727828807	0.50367856122372034	0.96512556048271847
399	602	2.05	0.7	2022_09_21_16_21_29	0.80343444542358844	-0.0056003304103112734	0.0012266386147090323	-0.00016916848307458297	0.0025389354261453113	0.78197795522712543	0.0015048376259725993	-0.0053992426612775911	0.00015464188343587809	0.00090623212502579189	0.80494700222683746	-0.0080296349431690089	0.00022289452396185541	0.0047578344912482893	0.00856072916105592	0.77128794061798467	0.4706437140823394	0.0021146839570484618	1.3607358303962611	2.0391078834732011E-05	0.012383711871881862	0.27777046062369665	-0.00037888748011246655	-0.0019307901890913471	0.00086251810642254921	0.010521390843311182	0.006531206201619684	0.012389506666868288	1.8844693003095767E-05	0	0	0	0	0	0	0	0	0	0	0	0.0031659590364163577	0.030416503709454208	0.012190207385558784	0.53176528699893966	0.95998864003315743
400	601	2.05	0.7	2022_09_21_16_21_35	0.80109041428267924	-0.0046397848029510348	0.0014219086010526293	0.0007735287832152883	0.002266307877050306	0.77995968855388742	0.00106055329727729	-0.0048323499484766632	0.00019630537633760558	0.0010077710752691138	0.80229243411636941	-0.00807621536810606	-0.00017210129852207544	0.0049354192341008541	0.0095270193480834781	0.77041443588064729	0.47561219568944652	0.001809731497621493	1.2758197592661249	0.00037291533074681381	0.012838077238206196	0.25614842105229063	-3.4241741070951417E-05	-0.0015038267045977211	0.00100679359156785	0.011189936956612901	0.0062929752964060526	0.012838122902939494	1.3503053672502938E-05	0	0	0	0	0	0	0	0	0	0	0	0.0028396218940774545	0.043201681991986651	0.01339363615223337	0.54640880345069931	0.96170722073924686
401	600	2.05	0.7	2022_09_21_16_21_38	0.80193137932157976	-0.004822287630117425	0.0011109869264264887	-0.00064640455422301042	0.0023129642660566986	0.78111870204116918	0.0010782795227050294	-0.0040162023770584513	3.9022289022907631E-05	0.0013201166989699211	0.80449282557765278	-0.0087332409492977461	0.00014134309495111998	0.0054860673603252114	0.0076122288252889409	0.77408502602231688	0.47060928728096063	0.0017397311914258994	1.3577195005213354	-0.0003297098203070454	0.012015258937476007	0.26632241710455384	0.00016062468570998353	-0.0015841338992809374	0.00071915534314162771	0.010350749100757461	0.0061015113199735793	0.012016332536354696	1.4072710528890475E-05	0	0	0	0	0	0	0	0	0	0	0	0.0028846525738657341	0.0084347579129537813	0.011700653454322519	0.47315905881098175	0.9652758901605516
402	599	2.05	0.7	2022_09_21_16_21_41	0.80721868866148716	-0.005148726803687869	0.0010818280029146351	-0.000549871836251563	0.0026256431280417022	0.78639999812030281	0.000883062511719572	-0.0039184572548781067	0.00027154546590645766	-0.00036048627598993526	0.80973397112766921	-0.008952021490281058	0.00023518403907272386	0.0034908403124948246	0.0068074080921198049	0.77895593943198937	0.4575801194271889	0.0017919538860608096	1.3264068378533027	-0.00020705080271099562	0.010990138045444582	0.22250287124893717	-0.00077563627610651277	-0.0015821283525596181	0.00084140870318497789	0.0099197886472702328	0.0047308484916996716	0.011017474569552719	1.4919677973272831E-05	0	0	0	0	0	0	0	0	0	0	0	0.0032700524764522143	0.051527089865431565	0.0094773315509163181	0.54848053207688807	0.96498749393877081
403	598	2.05	0.7	2022_09_21_16_21_45	0.80755697898017642	-0.0047829484164770338	0.0015513699822000274	-0.00049923141211347707	0.0032780630123729264	0.78803015976520274	0.0014369381975765198	-0.0038688968619598318	0.0003102335070882506	0.00018647011301107733	0.80963679640775033	-0.0081025244214173783	0.00066104461518681269	0.0044468402646656979	0.01064026464315708	0.7781152429547894	0.45691099182272044	0.001492278757303176	1.1268021402035295	9.24970917902318E-05	0.012939520348439421	0.21120157115990187	-0.00078215962483045738	-0.00094158899272325141	0.0011577158797739296	0.011802219300342018	0.0053046023823008839	0.012963138529167724	1.0058653193249859E-05	0	0	0	0	0	0	0	0	0	0	0	0.0040773722604962826	0.047179117672391191	0.014280246294282603	0.58746644189053465	0.96354221833044207
404	597	2.05	0.7	2022_09_21_16_21_48	0.80485812068162432	-0.0054739902505145221	0.0017808751484718437	-8.8703101306262743E-05	0.0021808746911843872	0.78354482466528563	0.00057186155853481541	-0.0037978898931282229	0.00023858063134813874	0.0013508169774818909	0.80849761226906014	-0.0085824915552375966	0.00020089987290407754	0.0052411081880516328	0.0084682288009559573	0.77530646555342775	0.46396252971090718	0.00242284442961137	1.2990956223883439	6.3276901876223763E-05	0.012222795247282051	0.24684122250948387	0.00049647835265848885	-0.002073845649611872	0.001252732753497232	0.0107633180334454	0.0057920383776257686	0.012232874331555899	1.9553966317066888E-05	0	0	0	0	0	0	0	0	0	0	0	0.0027258044575764117	0.054481731249097144	0.012373511646898729	0.50829259745710764	0.96328339819300124
405	596	2.05	0.7	2022_09_21_16_21_53	0.80454079742130269	-0.0057651134722024834	0.0012891971944100911	-0.00076668173843517722	0.0027257886126073722	0.78393766025129208	0.00050301158608309464	-0.0037075715212984482	9.5162992432078257E-05	0.0001360266054021144	0.80772737587224985	-0.010762854854583047	0.00039325467736868182	0.00447604561497915	0.008870491622266009	0.77572391172401756	0.46409699742444643	0.0020977434536543363	1.3585545430848094	-0.00024467945311449214	0.013462130752017345	0.20007089858537244	-0.00022282342344191381	-0.0019115719680678045	0.00086395613791847366	0.012398700049619215	0.0052441587946956362	0.013463974697779458	1.9935725822812282E-05	0	0	0	0	0	0	0	0	0	0	0	0.0033900695716336769	0.01744896081901981	0.012349683701178798	0.55173794680766153	0.964182194626241
406	595	2.05	0.7	2022_09_21_16_21_59	0.80865948377900121	-0.0048207618694652348	0.0012473618285974042	-0.00044741661108880891	0.0018771979205432453	0.78873544331386336	0.00062272759469853792	-0.0040875943259324043	-6.1192559150262434E-05	0.00025120245893776671	0.81157614704318426	-0.0082573508854376781	-0.00033793741664700131	0.003985409741207019	0.0072641873223842322	0.77867568009494115	0.45425210235720437	0.0019832864399139034	1.3814430213057516	-0.00050142467710310675	0.011034014538746695	0.24262674363647285	-0.00023009405724895075	-0.0018427579088506466	0.00073325874840656142	0.00976021196041691	0.0051466240710788388	0.011036413371945376	1.470497856852195E-05	0	0	0	0	0	0	0	0	0	0	0	0.0023226031047731328	-0.01629314030267303	0.010246147947537015	0.53449967089325423	0.96292159520105947
407	594	2.05	0.7	2022_09_21_16_22_02	0.81083441611272744	-0.0044822237009545483	0.0010914041618849733	-4.6457821599938819E-05	0.0031452797943262458	0.79233681362639519	-9.2847705364888179E-06	-0.0043435888047804409	0.00030308474847781045	-0.0010837415742142693	0.81338326530926131	-0.0095633624714451613	0.00034455721041291653	0.0038672133888102657	0.0079162780467055271	0.77953092600172968	0.44895389683942438	0.0011980876949385542	1.1697154408114017	0.0001780401287819143	0.01215743072301544	0.22223321986634656	-0.00066626472438210222	-0.000832855839658391	0.00086125796083989542	0.010976217332878702	0.0052274061298442122	0.012175673717206605	7.9515908475356388E-06	0	0	0	0	0	0	0	0	0	0	0	0.0038970335758827862	0.048032584260424241	0.010865819117900461	0.558189796252677	0.96139348615581488
408	593	2.05	0.7	2022_09_21_16_22_05	0.807362390854537	-0.0041197259485192522	0.0011849138845016428	-0.00059859774477837881	0.0027402748336884872	0.78932625838005033	0.00075345720147633694	-0.003675009228148036	-1.740187490473858E-05	0.0010056220701187004	0.8088928754152267	-0.0085293406762753082	-0.0004223524878716751	0.0041575284498598835	0.0080259143070847225	0.77546803056873592	0.45839268980648484	0.0011266144125558618	1.2224432094882332	-0.00065163516606898909	0.011581772113597823	0.22311026553184507	0.00016139478240083252	-0.00086406811834390212	0.00072294282031168833	0.010447738333927162	0.0049982205830776481	0.01158289659658146	7.8268166191000926E-06	0	0	0	0	0	0	0	0	0	0	0	0.0033941760462372589	-0.0031751634490077394	0.011195498232475169	0.54642116582614153	0.96049560810970758
409	592	2.05	0.7	2022_09_21_16_22_09	0.8057586716108649	-0.0038533637614124815	0.0010927988443592961	0.00020240401486581726	0.0033013646220409268	0.78764940397720051	0.0013889977635953338	-0.0047416596407959576	-0.00018302805308519885	0.0010761186580694566	0.80544569858785309	-0.0070203172630244615	0.00028133276991411209	0.004740456089415479	0.00892455200535229	0.7754626034453983	0.4625866865772541	0.00066322561255105982	1.0603945094223208	0.00029604198059691327	0.011762398565010336	0.27056837199133221	-0.00019888431263045308	-0.00034665542553817541	0.00056541863171341914	0.010081830418183354	0.0060589368226736	0.011764079860829222	3.7314544047901919E-06	0	0	0	0	0	0	0	0	0	0	0	0.0041035044296366535	-0.027691712414193416	0.012541499444494271	0.54126230595232194	0.96240056826828935
410	591	2.05	0.7	2022_09_21_16_22_12	0.809174176521694	-0.0046884839386693335	0.0010990397786746126	-9.662393461558783E-05	0.0031664563383974513	0.789855952572403	0.00038574846430024419	-0.0042956356621666227	0.00013003454225078817	0.0011854018870356552	0.81209562727148388	-0.0076992883411560143	0.00046387707621102178	0.00648147321996633	0.0097442890219584244	0.77670216234326572	0.45414735762941694	0.0012170919488316647	1.2340710221645852	0.0002182138175167787	0.012951886599500334	0.27974153983490896	0.00050396547616178827	-0.00095136940436426612	0.00075908436181391665	0.010977106993691217	0.0068741900275866488	0.012961687686697258	9.3726391405389E-06	0	0	0	0	0	0	0	0	0	0	0	0.0039164932868918471	0.020521602673050834	0.014462917581683301	0.49192011694485005	0.95987017984432965
411	590	2.05	0.7	2022_09_21_16_22_18	0.80919330349276575	-0.0054924713091944353	0.0016572590904125066	-0.00044632950794198245	0.0035178195722637704	0.78979262943497253	0.0012443414280708897	-0.0050492531451021127	3.5581399395696959E-05	0.00011375674226494112	0.81245133686806192	-0.0079768957966698754	-0.000344141949755232	0.0038417834295085525	0.0076454281905280544	0.77672046364363945	0.45395925066880038	0.0016189247069468365	1.2192979764650676	-0.00050983748337889373	0.011347801597902907	0.26159380398523913	-0.00070647081317659155	-0.0012350909800648564	0.0010466458224850147	0.0098298165544443809	0.0056698595759806037	0.011369771418776991	1.467875637277104E-05	0	0	0	0	0	0	0	0	0	0	0	0.0043475390844179545	0.0050571362954351358	0.010573979794240917	0.552577668990394	0.95987010803356632
412	589	2.05	0.7	2022_09_21_16_22_21	0.8102926289468112	-0.0048823569634678324	0.0011196127369699823	0.00033563563837451393	0.002867076841012047	0.79096457676016862	0.0011205126322904259	-0.00520259104367937	-0.00038474581523591	0.00063629831709751923	0.81219759973619121	-0.009050233288126968	0.00051201914211712249	0.0052151852657938841	0.0085548074085192854	0.78031532771288337	0.4503718113682853	0.00133809743015585	1.3973086695911505	0.00052218463212886257	0.012885437751244537	0.27000708593090789	-0.00030044995772148669	-0.0012583542795945666	0.00045502663616070786	0.011051857934601596	0.0066250239421893117	0.012888940073500719	1.1942617189766063E-05	0	0	0	0	0	0	0	0	0	0	0	0.00357003991924463	-0.066698758640142311	0.012364824397292603	0.51166650153929782	0.963004351560138
413	588	2.05	0.7	2022_09_21_16_22_24	0.80842541459192641	-0.0049378541408008183	0.0016045767770134836	0.00034152860750089503	0.0035397920753395466	0.790614587292404	0.0012055687332443216	-0.0048617597823707309	0.0003244093817751183	0.00050722528490721645	0.80921293864169053	-0.0062981714189930486	0.00047688261546279231	0.0044026135190877334	0.007669572755158104	0.778121602752812	0.45502021176110324	0.0014801717036857542	1.1014269871292004	0.000503120672424822	0.010593584383739405	0.29548188817212978	-0.00043748740376450335	-0.00087449453867895514	0.0011942225815201578	0.0087969557541964921	0.0059023384818321454	0.010602614079738072	9.898477642500783E-06	0	0	0	0	0	0	0	0	0	0	0	0.00439697517149154	0.045695577415516768	0.010939016556317316	0.52484328008829673	0.96251501834042275
414	587	2.05	0.7	2022_09_21_16_22_27	0.80766665626752943	-0.0050964738435877238	0.0014158209172720831	-0.00020148183726662674	0.0031879209105053091	0.78957349122210085	0.0012126793414640594	-0.0041396375188811445	-0.00032743390719124034	0.00073731321807572487	0.81138558112442194	-0.010196673027509604	0.00036804765352929284	0.0037924972825729621	0.010422689436577719	0.77905368831019417	0.45416852195384105	0.0013723386842521891	1.3132638730024087	9.8765232199920079E-05	0.013910926810556151	0.18571668740321373	-0.00029758794616072164	-0.0011942924942818043	0.00067600214674006464	0.012962313690358124	0.0050489908418816006	0.013914109504900055	1.2866176208535317E-05	0	0	0	0	0	0	0	0	0	0	0	0.00396784028225778	-0.051175943159488091	0.013732441192640558	0.61090977896225673	0.964573295510843
415	586	2.05	0.7	2022_09_21_16_22_30	0.80878161136744875	-0.0052168051345774626	0.0015258221826801493	0.00025871735989769807	0.0035346069218066775	0.78900861673410483	0.00036137278224159587	-0.0048305124606730669	-0.00031060732644910496	0.00028260544209996884	0.80996250287688543	-0.0090293797561678737	0.00029054897896252954	0.0030171116234970143	0.0073669352833845838	0.77700791084068654	0.45605884163335908	0.0012933621079273003	1.2608688925111546	0.0003383919409559469	0.011482289660192236	0.2257494926504364	-5.1120100330956093E-05	-0.00105274860987412	0.000751336081011858	0.010331696307268986	0.005009892938469037	0.011482403455079226	1.2368210180314418E-05	0	0	0	0	0	0	0	0	0	0	0	0.0043871276249542171	-0.043825451216672036	0.0098429818203501253	0.5910431706894379	0.96071411604791468
416	585	2.05	0.7	2022_09_21_16_22_34	0.814242208628173	-0.00545553614539675	0.0011539528427845515	0.00032234336184506628	0.0029193640662918277	0.79416580306595652	0.0007406254043139382	-0.0052339337341381388	-0.00015885485252620552	0.0010748068825682338	0.81646201959223452	-0.0098433749583651114	0.00035427092393853333	0.0042896762524757643	0.009685007352641448	0.785728960917959	0.43983537969697317	0.0016912495546369147	1.3860674127174351	0.0004117721093447355	0.013592402086866424	0.22948800516020107	0.00020512810648841867	-0.0015771295587735051	0.0006107269528213494	0.012185678533395656	0.0060218463258199326	0.013593949831859842	1.5959830083575485E-05	0	0	0	0	0	0	0	0	0	0	0	0.00359067955510754	-0.027180293750123249	0.013009007134232649	0.5769231643506576	0.96498185993298868
417	584	2.05	0.7	2022_09_21_16_22_40	0.81555266323831421	-0.0052750825904953657	0.0013763005195618011	0.00021999734414324186	0.0022505977653973245	0.79534637389063634	0.00069679044050295017	-0.0047685811448280107	-7.50465234182161E-05	0.0010375329809322121	0.81812186767529371	-0.008878840527783663	-0.00013857701083700021	0.003876198486271788	0.0076136710464641188	0.78447776382048806	0.43809782350531834	0.0020403564682703167	1.3704328198022897	4.2540874415091274E-05	0.011651077903730465	0.24416874038054373	0.00021147668218667699	-0.0018787146096009091	0.00079591829560867833	0.010289230751398204	0.00546620040460262	0.011652996983862348	1.7002665281935482E-05	0	0	0	0	0	0	0	0	0	0	0	0.0027611320986774086	-0.016666400454112561	0.010475826654178755	0.54994352703435956	0.96189712716474118
418	583	2.05	0.7	2022_09_21_16_22_43	0.81145971611991674	-0.0056526243494684856	0.0010206422297052884	0.00036099332719930844	0.0024984649872039862	0.79160245168455423	0.0011792579153804123	-0.0057376621204998047	-0.00019303781682895692	0.0010632339507115243	0.81449914586927341	-0.011387462926018336	-9.6323826596091832E-05	0.0053247808417793271	0.0091606495206689887	0.78053313962104787	0.44767140992812277	0.00203365329219779	1.4443465795369259	0.00015337799447319136	0.01467114443997381	0.24974435325674352	-6.849206864568318E-05	-0.00196896482162005	0.00050884500988968647	0.012878735136322473	0.0070271374304924066	0.014671304316319044	1.8900097043662374E-05	0	0	0	0	0	0	0	0	0	0	0	0.0030881523013261232	-0.038554687459341028	0.013057692163756206	0.5221325914199626	0.96188772420306
419	582	2.05	0.7	2022_09_21_16_22_46	0.80979373091591944	-0.0049990511452302488	0.00072238342403477989	0.00022056628095682796	0.0029950193330549792	0.79077604988176986	0.000940616114778613	-0.0046434590797690195	0.00025118561300573565	0.00025348338813852424	0.8117574442113481	-0.008738640006015503	0.00043858777711007762	0.006362839524168197	0.0074516955786719788	0.77926296612686241	0.45175162695314092	0.0013895650459788745	1.3464603464973728	0.00039979049678744405	0.012353533790605852	0.301557297926275	-0.00041912109134633127	-0.0012520313997077916	0.00060275068739240752	0.010174036655753215	0.0070070518224878663	0.012360641553125466	1.176548885141352E-05	0	0	0	0	0	0	0	0	0	0	0	0.0037114810235439294	0.041835983018502082	0.012100177089337723	0.43202757029935468	0.962298096881381
420	581	2.05	0.7	2022_09_21_16_22_49	0.81422586627676208	-0.0054529180906376417	0.0015647248286338531	0.00032514386857968253	0.0025215527441009682	0.795142361905368	0.00075146568432274028	-0.0048380143058638029	0.00014548181675849326	0.0005147005715379347	0.81867828253134078	-0.0099561142693657644	0.00072296882385935015	0.0067091207054494791	0.0094817228021423176	0.7842245961190526	0.43882830476880919	0.0021023181792721442	1.3093247511449735	0.00064421424822497459	0.014156446053731809	0.27121676414872214	-0.00013670217264387787	-0.0018213497241794878	0.00104996519424667	0.012124358699374071	0.0073078650097775609	0.014157106072789893	1.7259003397097303E-05	0	0	0	0	0	0	0	0	0	0	0	0.0031020214078970616	0.028815719696504608	0.01426546117558764	0.47749908362201571	0.96315362677570382
421	580	2.05	0.7	2022_09_21_16_22_53	0.8164240731175878	-0.00445410915222908	0.0010157662510880876	0.00027582437106437192	0.00300988389453331	0.79836283941440767	0.00024246887733186053	-0.0042376200808342665	-5.4929544908187442E-05	0.000294652780036926	0.81645428248460472	-0.0075637457442662938	0.00050080903701124168	0.0042272122106560917	0.0068902888171505023	0.785830471855167	0.43584096249533666	0.0010708290367572389	1.2794655483764315	0.00047551776949752755	0.010484137739960025	0.26736901753051	3.4474119512886535E-05	-0.00089414341512405039	0.00058922184205334417	0.0090205747596290714	0.0053428807918946709	0.010484194418999024	8.2570129801014339E-06	0	0	0	0	0	0	0	0	0	0	0	0.0036872811280278845	-0.0091238482800052641	0.0099012885838491941	0.51025366795941063	0.96252731604839081
422	579	2.05	0.7	2022_09_21_16_22_56	0.813490011349172	-0.0044250499437278107	0.0013453658960636127	0.00037861265207689493	0.0025613133724914834	0.79496931650091762	0.00017029036417871027	-0.0049527750794296005	0.00038434355936658386	0.00075358287961572372	0.816781538395275	-0.0097652836046075372	0.00054551611550064736	0.0050193110595924588	0.0074610826030030077	0.784280579851237	0.44053783327632395	0.0015715270574105814	1.2000132121383031	0.00056872117936773584	0.012473554930501583	0.26531892402975504	0.00036860502613073444	-0.0011588622251315832	0.0010614780427953452	0.010758247058493349	0.006312661311416886	0.012479000050866624	9.8627849307676948E-06	0	0	0	0	0	0	0	0	0	0	0	0.0031838001336751375	0.074472953082430127	0.011053961967928917	0.48930310238810454	0.96409368143378771
423	578	2.05	0.7	2022_09_21_16_22_59	0.81303595023642061	-0.0038883706847153213	0.0010493824189639065	-0.00064611014483569474	0.0020774029913132432	0.79421774699503034	0.00099913090077865911	-0.0044505539282161458	0.00013466672129470745	0.0010642686746434248	0.81640807864320131	-0.00797915783376561	-0.000418154283310887	0.0044648794107987654	0.00746626787070045	0.78230387360590425	0.44279761026583886	0.0013415046532992934	1.2840456350830021	-0.00067477108831679583	0.011188683779616831	0.26454980779685361	4.2419182234097416E-05	-0.0011268724402005124	0.00072786897058481619	0.0096587643627646935	0.0056475583843681966	0.011188764190351058	8.2890615069500981E-06	0	0	0	0	0	0	0	0	0	0	0	0.0025604812060670517	0.032366989663402179	0.010699948436805143	0.51592182943552822	0.962200839186041
424	577	2.05	0.7	2022_09_21_16_23_02	0.81382765482573383	-0.0043117386436660769	0.0012518414587059214	0.00022114002835030283	0.0023882548609586397	0.7943999135590476	0.00087371491950578525	-0.0045414928108590451	0.00025022088466142506	0.0005396006366284469	0.81501740150139956	-0.010506518456827466	-7.2123453612378251E-05	0.003846563885017831	0.0067590244332251109	0.785205679942749	0.44118835788852856	0.0015109719818474762	1.2425468241563487	8.6337040358306822E-05	0.012021834457818828	0.22851563309815762	-0.00020223004110322897	-0.0011968921356124015	0.00092221773222882371	0.01078799163985367	0.0053050673991616214	0.012023535283797555	1.0036039274788239E-05	0	0	0	0	0	0	0	0	0	0	0	0.002950658006466292	0.0521952889762253	0.00955597747122964	0.52670350684717238	0.96483042237104411
425	576	2.05	0.7	2022_09_21_16_23_08	0.81349340840195006	-0.004654510434603517	0.0013458411692498825	0.00010686337244713589	0.003099468791341705	0.79502383817935462	0.00086278446197776432	-0.0049040496434193462	-0.00055991897484062084	0.00064481582937189893	0.81456605639588908	-0.00800658857116568	-6.468508282064686E-05	0.0049798224503730072	0.0096211307778510235	0.78325157975627935	0.44250964986535757	0.0010811183255023356	1.3392682697758875	1.7636578346900954E-05	0.01268140725421843	0.25799980987068749	-0.00013769272909702811	-0.0009672674402245228	0.0004829187642020894	0.011030287268913351	0.0062570642247456471	0.012682154755205836	9.901558549111448E-06	0	0	0	0	0	0	0	0	0	0	0	0.0038717430459368533	-0.089361224132357892	0.013317259823624287	0.54658709705191566	0.96282474039331356
426	575	2.05	0.7	2022_09_21_16_23_13	0.81456605427122752	-0.0047450175428782109	0.0014321663362446874	0.00023624246785598191	0.001913784687123023	0.79427365366700164	0.0011171633239659307	-0.0058328996547386547	-0.0011250213825445134	0.00064787634730074223	0.81568519721651922	-0.010388349899531739	-0.0004490762959870906	0.0056753879824488779	0.0064362570287887612	0.78666364678535661	0.43946788515400581	0.0017712516599469091	1.5177428396730681	-0.00013949969635923486	0.012769778544846948	0.30294121381986533	-0.00028410459442933364	-0.0017612900247966732	0.00018758968899280025	0.010496756509241461	0.0072722312167676885	0.012772938561858398	1.354879047252884E-05	0	0	0	0	0	0	0	0	0	0	0	0.0027253346301718919	-0.26571947915944122	0.010534577336630751	0.42406849858976253	0.96574567852470294
427	574	2.05	0.7	2022_09_21_16_23_16	0.8176019719941402	-0.0054769193108195249	0.00082313024854253675	9.9084922620365891E-05	0.0028444250156741155	0.7974977460701258	0.00047101235516029558	-0.0047477189338515115	-0.00069716877125821546	0.001128771405917395	0.81987456756908128	-0.010115018709692798	-0.00026367470877012162	0.0060774053461463418	0.010555953518785938	0.78992871731698378	0.43091897397306389	0.001632663874614146	1.5477294495194993	-0.00011322174980894558	0.014533402303963296	0.2439129888634024	0.00041052100885508345	-0.001630926764451259	7.5294199422153922E-05	0.012838137952113646	0.0068119010893688756	0.01453919908480371	1.561992999138198E-05	0	0	0	0	0	0	0	0	0	0	0	0.0035819594059138342	-0.12018083714934805	0.014897757071604956	0.524205869823126	0.96615314587651857
428	573	2.05	0.7	2022_09_21_16_23_20	0.81457914046987467	-0.0043318558936301862	0.0012337047780689948	-0.00022634631354972017	0.0032392390202673946	0.79559000747823783	0.0011940188437615656	-0.0061416739115341783	-0.0010225576360219815	0.000930842193866681	0.81582361154096283	-0.010135626759715402	0.00029002135999984017	0.0060057436676448786	0.0091793063832589731	0.78479773535383546	0.43970763288009057	0.00069012829155261888	1.4743672948326787	3.0211393299531898E-05	0.014299030191144644	0.28341584452190338	-0.00016171309540936505	-0.00067733362654912336	0.00013227326694063781	0.012062754367601281	0.0076780350008437892	0.014299944598930898	6.4933812402982319E-06	0	0	0	0	0	0	0	0	0	0	0	0.0041700139449501565	-0.15288891156299578	0.013466390009961029	0.49571264428372686	0.96343951908851932
429	572	2.05	0.7	2022_09_21_16_23_25	0.81487123903118319	-0.0044448104673076765	0.0018376429498434932	0.00011105997652835745	0.0037021324064589241	0.79608948140464764	0.0014616091968289112	-0.0040489090990054964	-0.00084562773172572932	0.0016121957880134441	0.8147800169231878	-0.0096337310591846255	0.000801387591838589	0.004603105693027275	0.0081901972513599	0.78263041769103381	0.441261651335323	0.00076560511967178728	1.1081881501142421	0.000567008093359333	0.012422788653611556	0.22802607219194004	9.904910965154363E-05	-0.00046063534980601015	0.00061152781929912751	0.011153156711645332	0.0054710852029355838	0.012423183515444936	5.7621578528969474E-06	0	0	0	0	0	0	0	0	0	0	0	0.0046602235539625007	-0.11228191290102978	0.011529552192318569	0.52938341750758278	0.96043445909505754
430	571	2.05	0.7	2022_09_21_16_23_29	0.81901087168553421	-0.0048421966028926447	0.0015923567809633173	0.00042449295726253991	0.0029716907154546794	0.80037836802841489	0.0012943101925712267	-0.0044110670006083617	-0.00032004743341895194	0.0013890401485303204	0.81765602179627861	-0.0087530035428763052	8.3906332243481932E-05	0.0024560489957568613	0.0079315397320690421	0.79215098697240915	0.42825069097342328	0.0013930097720550817	1.2748585577355212	0.00031078287766786894	0.01121941183841864	0.19685305476006001	5.4524444445760815E-05	-0.0011560528782949258	0.000777185928608443	0.010361056052403141	0.00430391908369669	0.011219544327426603	1.2133994218896449E-05	0	0	0	0	0	0	0	0	0	0	0	0.0036493720516788748	-0.053642621689578195	0.010137962838309388	0.63525225623760828	0.9672044833082043
431	570	2.05	0.7	2022_09_21_16_23_32	0.82167058574016671	-0.0042435039294722015	0.0013231173957400555	-0.00045427442555351962	0.0046214556588032264	0.80484445192048371	0.0005378357655768084	-0.0050860817691212642	0.00063251402176532732	0.0014112941278544584	0.81437825424966037	-0.010132890437545802	0.00027099260981094833	0.0059041376539531809	0.0093567361967207951	0.7964727920772372	0.4230971876223355	0.0012188021361535762	0.68919648191261973	-0.00012912486875466686	0.01390217419007901	0.25782824319912573	0.00054744782625732553	0.00023305746737427649	0.0011963121933649297	0.012094463252125768	0.0068552465932509212	0.013912948872678748	-2.1520754425057767E-06	0.0012031396471707144	-0.87903546603439175	-4.1084332573270669E-05	0.013918850008994871	-0.25869693635851626	-0.00055662927546458712	-0.00022400276258255732	-0.001182103114347244	0.012097027933231771	-0.0068844971316361784	0.013929975654077819	0.0056768969569125881	0.068009785888718685	0.013464989348993353	0.50394559895525559	0.96933346026956635
432	569	2.05	0.7	2022_09_21_16_23_35	0.8183995616140205	-0.0043518840182672613	0.0015257807039253174	-0.00045942460676808993	0.0037829454361683538	0.80115770037007217	0.00019925722762471004	-0.0040289273372069549	0.0016454258076825175	0.00047440014494995697	0.80860301430020254	-0.0076179501447742161	-0.00046120485874796168	0.0058871575614105965	0.0057856682710192477	0.79894818851800209	0.42944119850846257	0.0019798097125724862	0.87461906118790589	-0.00058372789477543	0.010385590171457409	0.3194934805446682	0.00018419917159911232	-0.00035140895236713187	0.0019483732307216152	0.0083365166415236315	0.0061937850701386365	0.010387223524324994	1.1513404690634288E-06	0.0019690530517014948	-0.69198289283390324	-0.00055947400072015117	0.010398110292402249	-0.32026116018961237	-0.00020860684583440224	0.00036574280182767257	-0.0019347873586847248	0.0083370355630223453	-0.0062140595164403	0.01040020261673255	0.0050406921712801084	0.20513779997267026	0.010085839066540132	0.38835194525418831	0.97623242483456729
433	568	2.05	0.7	2022_09_21_16_23_39	0.81728069944630777	-0.006150658660856261	0.001134168889408298	0.00030619470409815823	0.0047539213360159611	0.79881406204229544	0.0010095986138473762	-0.0048996349673254384	0.0018927999222443002	0.0015882526274136558	0.8074627379414101	-0.0095231722493031423	0.00037458900133402858	0.0047902296702935021	0.0089273049857657716	0.79777121814166807	0.43299202994002522	0.0020540777907556997	1.0028969588991994	0.00039878817067996958	0.01298930481640532	0.24272374276925804	0.0003674842168247146	-0.00086560525880378329	0.0018627836982341916	0.011488601578730759	0.0060608640785514718	0.012994502078306259	7.8325320803235457E-06	0	0	0	0	0	0	0	0	0	0	0	0.0062608597933472409	0.18945763974086602	0.012396342969419711	0.53915665211221953	0.97612878743147
434	567	2.05	0.7	2022_09_21_16_23_42	0.82087176198757916	-0.00496764302934942	0.0014134437345140252	0.00018117601260499332	0.0035400067582420924	0.80262519258415521	0.00062970528842348035	-0.0047780892305633871	0.00158969806489098	0.0003394618774203285	0.81291325670887948	-0.0087123185593715128	0.00022787706922668352	0.0038534172389609752	0.010007470516994903	0.80272615102240041	0.421971645729168	0.0020385444846907647	1.0085299057934563	0.00023630149335642292	0.012770209629169877	0.21715983215082702	-0.00018023725219174048	-0.00087983166390807757	0.0018389018079407826	0.01158457909213405	0.0053736190068736454	0.012771481489632308	6.7691782395472416E-06	0	0	0	0	0	0	0	0	0	0	0	0.00472737103995244	0.21103863314871948	0.013063825664721194	0.60162019830669067	0.97789470681602841
435	566	2.05	0.7	2022_09_21_16_23_47	0.82247357394798726	-0.005585727768839195	0.0011401164039574092	-0.00014010430519255328	0.0030790450310836507	0.80276600535702036	0.001680549826575381	-0.0043625816582075162	0.0016633386801096037	0.0012986802912354979	0.81467462463554952	-0.0090174888230370714	0.00041381927956247804	0.0053218007757246891	0.0085015424695718822	0.80818331381693342	0.41644593444457317	0.0023079393591547309	1.1515577831935639	0.00015095216667996414	0.012345956793410847	0.25383781225978375	-0.00022707122267287441	-0.001543079203628615	0.001716243181155989	0.010788845910025668	0.0060019541046637355	0.012348044804135334	1.2694392194331179E-05	0	0	0	0	0	0	0	0	0	0	0	0.0042549719156781182	0.24764889506452026	0.012194732055648135	0.50574608076354421	0.9826252653170866
436	565	2.05	0.7	2022_09_21_16_23_53	0.82057115812892878	-0.0046254673105524677	0.0013665949325126878	0.0001914737610270619	0.0030203067235012367	0.80298381757601978	0.00028380911773736461	-0.0061048629414890013	0.0019295874128452558	0.0013086277476980336	0.81008125027203381	-0.0091559266757002059	-0.00022581768560274977	0.005154904156926798	0.0096833915836630254	0.80129172875048182	0.42456211923342579	0.00224876874116646	1.0134642445365798	-4.0273094718641837E-05	0.013629592009754686	0.27019536914665965	0.0006356391263532187	-0.00099053542700925528	0.0020188611688491554	0.011687480413425724	0.0070120310850821845	0.01364440601313666	5.4830989739304772E-06	0	0	0	0	0	0	0	0	0	0	0	0.0043677751971417707	0.2842560438388908	0.013368748629397298	0.54080442762501668	0.97650486592484187
437	564	2.05	0.7	2022_09_21_16_23_56	0.82311185213181193	-0.0039476442566043005	0.00099251784322509917	-0.00038925916820860696	0.0046403111871426758	0.80677537562092749	0.0011247942333325045	-0.0053754360810560993	0.002311269659140097	0.0013223096659210746	0.8114627380337639	-0.0078486343592166	0.00036279570488267969	0.0047983469857989071	0.0083683210095514757	0.802566488414691	0.41903400725707662	0.0020669617288008625	0.68187332827246316	-3.716224574687815E-05	0.011861712638488467	0.28063698491610184	0.00012442858689471251	0.000424912521951227	0.0020228149042896878	0.010041861503878518	0.0063135761858870215	0.011862365244390076	-9.777454215901058E-06	0.002059316817478625	-0.8911657382163759	1.1860183071633113E-05	0.011883536160339511	-0.28204868411948031	-0.00014915941896123897	-0.00043237637775490613	-0.0020134141210167967	0.010042438199110713	-0.0063535711762078093	0.011884472230871744	0.00629812071592005	0.23105724047068799	0.011719421430559766	0.52508483137680317	0.975039402404534
438	563	2.05	0.7	2022_09_21_16_24_00	0.82471901915632373	-0.0043374001460098725	0.0013421716346330146	-0.00052525573217577885	0.0038516611789288246	0.8077566521236903	0.0008778346434514954	-0.0068106101243422014	0.0020261115039482682	-0.000579416311730211	0.81468285287164555	-0.008781765274814014	0.00032305609128466207	0.0062450759397862775	0.0084092929475298242	0.8079524296570163	0.41210806001015449	0.0020806695299367449	0.85675032906809478	-0.000146051937051059	0.013321843780817093	0.32577350662184318	-0.00089380457003497039	-0.00029591380525739253	0.0020595195344218723	0.01059281898686767	0.0080785956472614016	0.013351794198904898	-7.4112733931080132E-07	0.0020830343442926427	-0.71589228573604335	-0.00014498733217627147	0.013347783551669212	-0.32702326891289724	0.00087801405076717647	0.00028863455194003227	-0.0020629401772540709	0.010593179807793927	-0.008120829225021187	0.013376630159182685	0.0052770208673929087	0.24212930791135831	0.012700806834527839	0.46601119403005931	0.97966993714239858
439	562	2.05	0.7	2022_09_21_16_24_03	0.82030581153315052	-0.0050500331722535792	0.0014298023835812887	-0.00044375350868316505	0.0034330493425855516	0.80273055826946926	0.0016338921003187254	-0.0064804454078080742	0.0018102379908294288	0.0012857726441831521	0.81039183067477727	-0.010106547475239836	-0.00025573230963077452	0.00498567739867852	0.0094277788574073113	0.80187099273540974	0.4243218542110056	0.0022252524735320448	1.0179235034022152	-0.00045121497844609337	0.014053720577707218	0.26617575071431676	-0.00021458478958413069	-0.00099795474828048023	0.001988928075960749	0.012108909437911326	0.0071331181330981253	0.014055358718588158	7.1124787291595458E-06	0	0	0	0	0	0	0	0	0	0	0	0.004731261073013005	0.24262314874633784	0.013001121316741086	0.54217642214265627	0.97752689480123744
440	561	2.05	0.7	2022_09_21_16_24_06	0.82612335139662818	-0.00448384716734693	0.001394415504738452	-0.00034045127817886094	0.004196262348876492	0.8083129187836281	0.0002742631631479974	-0.0049201610533020782	0.0016789768744594491	0.0014370254515600714	0.81313646766936087	-0.010159174734434943	0.00031226206567040829	0.0055046130311893534	0.0056520990530253227	0.8099151686188466	0.41067330029840032	0.0018831185120722824	0.83210078899269857	-3.2469921579896031E-05	0.011673247948680016	0.29207065983898256	0.00073280966700883245	-0.00017563750468037277	0.0018749098104866215	0.0097376593270587543	0.0064376011449535954	0.011696227070274576	-4.66976943326457E-07	0.0018842000187394318	-0.73714541976495873	-3.22979522013304E-05	0.011695646538320642	-0.29349775240740655	-0.00076305243260009177	0.00018155352373004465	-0.0018754327576959082	0.009737894839576591	-0.0064777736949263084	0.011720511804704971	0.0054709604205708442	0.19030166320176117	0.009550239738953234	0.39930844072509264	0.98038043259474472
441	560	2.05	0.7	2022_09_21_16_24_10	0.831220081020034	-0.0049208651312187754	0.001387160324712726	-0.00017121896951787695	0.0031935079722140527	0.81162062393882051	0.00015738165995117658	-0.0046876184679621414	0.0021285627783765304	0.0020643279728925659	0.8188476328119304	-0.010655518822419864	0.000392182250138895	0.0053645921006957821	0.010647213786073986	0.81377823799190441	0.39964045237145296	0.0023760674246383487	1.0146568530146738	0.00011643127295442322	0.014431124246727496	0.22110296194712775	0.0011777618704751072	-0.0010516928570550529	0.0021306427529848579	0.013042992567389335	0.006175572193045176	0.014479104601045994	5.69248404980768E-06	0	0	0	0	0	0	0	0	0	0	0	0.0046171568088778222	0.29395333086308129	0.014343171766941972	0.55203697759040438	0.97901657644420026
442	559	2.05	0.7	2022_09_21_16_24_13	0.82939421323883833	-0.0050817802044404977	0.0012078237782960253	-0.00013502385145104485	0.0031537348497355203	0.8104979119594129	1.7200281406517457E-05	-0.00508102990114733	0.0020959835661886151	0.0015442332456119187	0.81703014536121343	-0.009805504510978974	0.00016986343534436659	0.0067790419378519614	0.011200920125888898	0.81308428289174528	0.40296425297333316	0.0023252137860094602	1.0504905600288876	-7.5115434438877127E-07	0.014805885143453011	0.25771051356886449	0.00094718768458054627	-0.0011758438084417885	0.0020059936412654845	0.012882382641192685	0.0072978388833284035	0.014836151771633494	7.0588075126460407E-06	0	0	0	0	0	0	0	0	0	0	0	0.0045656363580954982	0.29328648663549622	0.01578573123490468	0.51327302639137107	0.98033512883650142
443	558	2.05	0.7	2022_09_21_16_24_16	0.83007120065266937	-0.0033092114176741213	0.00040030643209440161	-0.00074186883771440871	0.0038026123546862204	0.81359910341169106	0.0013131810311548635	-0.0041387717088923366	0.0017463328545089263	0.00079775977469982988	0.81941156627676737	-0.011143659935921774	8.5850043130567029E-05	0.0047725579441366961	0.0092959048364500991	0.81213224906899673	0.39979539448440765	0.0013389138888197092	0.67216122763751029	-0.0004156887187256029	0.01366621067586302	0.20597082752075674	-0.000307356334950007	0.00030064352785694106	0.001304723676044874	0.012522965635393121	0.0054718046320967433	0.013669666497530446	-5.2868223550061112E-06	0.0013367362848616669	-0.89816033038919874	-0.00038790016710413185	0.013677127397294738	-0.20683784478962428	0.0002984593227784099	-0.00029891755816249354	-0.0013028860996602671	0.012523454404590932	-0.0054978999279690728	0.013680383467183355	0.0050410616843411631	0.215257942363451	0.012588627584435746	0.54824141760657574	0.97838865922638008
444	557	2.05	0.7	2022_09_21_16_24_20	0.83185279451226357	-0.0043989809798364509	0.00088513147631534821	-0.00049469219560843952	0.0029425089229323594	0.81511116141733675	0.00040817376964742138	-0.0042412145245182787	0.00044366820090141072	0.00075566453504015646	0.829057087234165	-0.009244764506563254	0.00021549531655591214	0.0077088204817634788	0.010827565751528576	0.809018421405173	0.39385676656165175	0.001193163740411389	1.2019221615307816	-0.00018431292073086542	0.014287956299212073	0.27027329971271191	0.0002224916434088104	-0.00088292322144478208	0.00080254987163793441	0.01225088703281681	0.0073526500064503876	0.014289688510936153	7.7437691761142744E-06	0.0011915866102321111	-0.34754804473867362	-0.00011845340439842448	0.014304027830848647	-0.27100081091610295	-0.00022355299463630191	0.00091512917931907628	-0.00076316265294054263	0.012253943923266494	-0.0073787580602112709	0.014305774642678513	0.0035772781761118835	0.074825800817743315	0.015978102623441768	0.47604344738581206	0.97254998329304287
445	556	2.05	0.7	2022_09_21_16_24_23	0.83810376799061381	-0.0041624187313586769	0.0014944374304174579	-0.00041708691195552737	0.0036608375897295149	0.82104790968557007	-0.00036426855317412267	-0.00430344827932557	0.00099914250958085273	0.0010485347991503156	0.835558123088583	-0.009403904276462989	0.00032515474432042146	0.005041111922167045	0.007745015301000982	0.81442342896172237	0.37927860591811546	0.0015203658302609699	0.885212108949934	-6.6708586851713775E-05	0.011858327998499497	0.25127062563547	0.00086148190510194488	-0.00030149557668072242	0.0014901720286822884	0.010392180792997367	0.0057116128445171867	0.01188957921849277	2.6370924271112221E-06	0	0	0	0	0	0	0	0	0	0	0	0.0045277633365057432	0.13321910825284875	0.011026209459515291	0.49689971394008625	0.97174533759027715
446	555	2.05	0.7	2022_09_21_16_24_29	0.83346004126047168	-0.0035960816800296924	0.0014531426959917674	-0.00017535775431409958	0.0030189522251596931	0.81543417993495237	-3.3608557981536546E-05	-0.0042432819527885024	0.00078101545105562257	0.000784951204450676	0.83034148426896781	-0.0087738310674487317	0.00034727340519330403	0.004736795028796344	0.009909988452466113	0.80839220593716965	0.39232792118059184	0.0013883348541075082	0.91267311566377451	9.55451368744621E-05	0.01266936460403865	0.2257296825741128	0.00049981077344826057	-0.0003495963805822894	0.0013435981682830172	0.011400038323605526	0.0055273796405161772	0.012679219624224606	2.8749732459517824E-06	0	0	0	0	0	0	0	0	0	0	0	0.0037414416779375003	0.12657693650163476	0.013178623705002149	0.562458923719357	0.96992317077926016
447	554	2.05	0.7	2022_09_21_16_24_32	0.82849944546467569	-0.0042071992570772085	0.00089744429760077763	0.00024063909115450442	0.0039325634102533868	0.81050568500041387	0.00044487156371618354	-0.0056835394155041151	0.00010025553747593328	0.00082434931705211074	0.82584522964673923	-0.010221231179271456	-0.00026490035477832021	0.00634297154565741	0.0078166420078072413	0.80404542796260825	0.40374193671877512	0.00062413500606712125	0.922510886734151	-3.0143439756434825E-05	0.013335373767950132	0.29612352004103509	0.00024106302027448117	-0.00016901663713764139	0.00060081434917043082	0.011064205149582763	0.0074441626754712152	0.013337552433286864	2.05069358251969E-06	0.00062635832014002119	-0.64321496252535537	3.9048962244858829E-05	0.01335604709676823	-0.2970424516530516	-0.00024912864261054604	0.00017572442268398258	-0.00060120352001714883	0.011067636301278732	-0.0074760564974930659	0.013358370377095405	0.0047481518132787984	0.012744082657665133	0.012150205251187495	0.444550213426947	0.970483966361194
448	553	2.05	0.7	2022_09_21_16_24_37	0.83862234489402809	-0.005177705760547143	0.0012950945165383066	5.9912440116867814E-05	0.0028547978811473604	0.819513446272791	0.00096233706231145175	-0.00559355461674658	0.00021996250129697624	0.0011689126928271264	0.83894724980994717	-0.010302284000827817	-0.00010637517300809159	0.0056877523963469742	0.0088701432897069828	0.81396029870327213	0.37814481570449149	0.0016676453182503034	1.2846572506983867	-4.0606231722968163E-05	0.013491903255716661	0.2683433339928526	0.00012960463815533323	-0.001401938435079668	0.00090311102956863948	0.011595042489116914	0.0068982927697504469	0.013492525739232415	1.3396948527586384E-05	0	0	0	0	0	0	0	0	0	0	0	0.0034142417341959524	0.038449089765758365	0.012564745026356967	0.50030749815979159	0.97059219046462164
449	552	2.05	0.7	2022_09_21_16_24_40	0.846903736612228	-0.0057880958580967239	0.0011870976657463411	-0.00064440914246426855	0.0032028532045936592	0.82674298555999193	0.00020423661164540373	-0.0045741769387055327	0.00070309037119884962	0.0010317510999586874	0.847228539341097	-0.010512626626778652	-0.00017659718424246237	0.0053754878427893374	0.0079303922354251183	0.82271757064715878	0.3585881385876406	0.0019053679576989144	1.2578884426111994	-0.00050505059661211252	0.01257981305851766	0.24980946102844173	0.00050442908015392433	-0.0015442731892826016	0.0011160857364417279	0.011042122083288945	0.0060268761796633949	0.01258992237006076	1.5625803004728053E-05	0	0	0	0	0	0	0	0	0	0	0	0.0038718880463601041	0.10804621450518252	0.011312445928468588	0.48755121506916804	0.97144165869214572
450	551	2.05	0.7	2022_09_21_16_24_44	0.835771886901138	-0.0062076929939045957	0.0014029368247222712	0.00028962182264007807	0.0040813474256701423	0.81667675372227277	0.0013157165498592389	-0.0044896574542192058	0.00072967464381899977	0.00083808112366695478	0.83491285191238218	-0.0089042049704101851	-0.000497800124263445	0.0073527846639982958	0.0086454432345497382	0.81004973219651111	0.38640064920122352	0.0018136459537937723	1.1807532991384397	-0.00014567582635626375	0.012907582413669724	0.29922889798279795	-0.00027557466842502724	-0.0012892356933984885	0.001275610823323415	0.010664314639350241	0.00727173136457997	0.012910523814452825	1.53398118984782E-05	0	0	0	0	0	0	0	0	0	0	0	0.0049607567262356456	0.088456834957703387	0.013579450458731938	0.43301156001305297	0.9692234746014261
451	550	2.05	0.7	2022_09_21_16_24_47	0.83070948577664572	-0.0058848651831389757	0.0015026192578719599	0.00014272755578122103	0.0035299078245479665	0.8113564748170542	-0.00053459929190307351	-0.0052039118808325522	0.00077747512837698864	0.00097077280210078939	0.83158996671533436	-0.010412282050805922	0.00028424729217991406	0.0053898373946999409	0.0087341630521378128	0.80647466570044546	0.396906602625774	0.0019833504612418121	1.1895988146714263	0.00024543112928999381	0.013396718772428989	0.25531794010115344	0.00092388512090915513	-0.0014343272205437118	0.001369811839821608	0.011687751726080043	0.0065474066207212335	0.013428538177485612	1.5672286130180586E-05	0	0	0	0	0	0	0	0	0	0	0	0.0043511176946541595	0.10839612229170746	0.012354897347734163	0.50894965172965778	0.97082635928546945
452	549	2.05	0.7	2022_09_21_16_24_50	0.84262987357780261	-0.0050132953500240758	0.0015557359391960642	0.00013978413227282852	0.0037562795534869971	0.82472425727709087	0.0010375797821089384	-0.0053419339754016163	0.00039002186289864831	0.00032285846653630761	0.841746330299583	-0.0096390434066686327	0.00028172756845677949	0.0075756977443050266	0.0096894192802872373	0.81523148188846839	0.37013579541909442	0.0013810849932499808	1.0742042096905886	0.00023814630579490546	0.01406992178850639	0.296896283779298	-0.00041830819615832206	-0.00075410690703803891	0.0011570300477247001	0.011661498303729624	0.00787223960806567	0.014076138706394594	8.5423231130379774E-06	0	0	0	0	0	0	0	0	0	0	0	0.0044817704146060348	0.051730606880999432	0.014596482971346631	0.4536096169316568	0.96748466610494022
453	548	2.05	0.7	2022_09_21_16_24_56	0.85036087888549872	-0.0054488959603951337	0.0015570583343058363	-0.00034047210994229618	0.003420001723781286	0.83228380035193961	7.541877649117991E-05	-0.005948520492629103	0.000986565729293811	0.0015845437101279041	0.848075814570884	-0.009320183275886235	0.000135030614115253	0.0054971521035005067	0.0077374597720067124	0.82441154426734486	0.35168608018955716	0.0019223652095581411	1.1243944085630895	-0.00013856411958088711	0.012312839993154729	0.29760422215470189	0.00090370208663716092	-0.0012057666168956596	0.0014972023458769731	0.010195421166331903	0.0069035799363911174	0.012345959102411723	1.1988867493322749E-05	0	0	0	0	0	0	0	0	0	0	0	0.0041858176059673688	0.14042247546688305	0.011161632156396442	0.47654248850335584	0.96948432687523955
454	547	2.05	0.7	2022_09_21_16_25_01	0.843522888869307	-0.0047216342687973261	0.001634709913594446	-0.000300962215481109	0.0040499186251403427	0.82533318465788574	0.00030497062315217819	-0.0048376387325706066	0.00034594660197570141	0.00063564230989643876	0.84213492889092367	-0.0090005849971985328	-0.00020002800367614448	0.0048478179933835958	0.0084212725801899	0.81516441930372741	0.3690726713790794	0.0012419383727207665	0.95053490062871315	-0.00031328726248430804	0.012053706346749906	0.25574332575753389	0.0002023049379401971	-0.00040276276865857351	0.0011748161872475141	0.010511046418365765	0.0058999779562841758	0.012055403932742941	5.2549444211811037E-06	0	0	0	0	0	0	0	0	0	0	0	0.0048186804555702565	0.04260688640377621	0.011519489156593359	0.52423183199352485	0.96638091278875371
455	546	2.05	0.7	2022_09_21_16_25_05	0.84047553594227264	-0.00356416758929315	0.0013326452463653224	0.00035525327944431814	0.0035516035875450143	0.823421225887182	0.00077493257612034586	-0.0049164244785063387	0.00038944893104779981	0.0012780750965735027	0.8371687526769519	-0.0099168474495305321	-0.00050676023251236958	0.0064312041782136307	0.0086472511550852067	0.81470699499512156	0.37527106041013286	0.001022905027339544	0.79031020025878163	-0.0001027351001733637	0.013194502194101119	0.27602965013815473	0.00031297911117534173	-1.0048932756905916E-05	0.0010228556662144276	0.011234410670007168	0.0069197474699419746	0.013198213669818024	6.1595129992568235E-07	0.0010100522546393261	-0.7734044200572745	-1.3841014719249576E-05	0.013208798604617216	-0.27664926239541521	-0.00032561294996611329	2.4226291549233284E-05	-0.0010097616767830702	0.011237990251175953	-0.0069411768232636164	0.013212811372698974	0.004251036496407453	0.054609018775818717	0.012822039798511552	0.46566064763667103	0.96934052230531431
456	545	2.05	0.7	2022_09_21_16_25_08	0.84391724772549437	-0.0037857027399528305	0.0011393400503855481	-0.000506581813948418	0.0046910134370915417	0.82670030907396774	0.00024232950096556832	-0.0051980199764005792	0.00088012352158776984	0.00089930900575260818	0.83969412312295555	-0.010016111098893065	0.00031951403404147327	0.0045885508574676631	0.010333920424349958	0.82183672318662471	0.36536804196371764	0.0013182335109159741	0.57317022333857726	-0.00012637955997388394	0.013606039198123187	0.2255422718908493	0.00039452235350002267	0.00054288152412582938	0.0012012573579648416	0.012245092864798159	0.0059314419320544527	0.013611757805231323	-5.8832622897423354E-06	0.001312701774780239	-1.0000591343424885	-8.1998278688086155E-05	0.013619153780797413	-0.22633436184030051	-0.00039705331957361461	-0.00054641785688475076	-0.0011935717302234772	0.012247474754838743	-0.0059565687971009067	0.013624940405139133	0.0056556058721869808	0.092731480961758719	0.013398047672388686	0.57645986784693781	0.973835675715385
457	544	2.05	0.7	2022_09_21_16_25_11	0.8436287642852176	-0.0049033696407396118	0.00089053495925524328	0.00042081986802961554	0.0044226230188346	0.82616568926494283	0.00050107443061335585	-0.005012335725898381	0.0010017647968717615	0.0010541449709243124	0.838466378315723	-0.0093955972144640562	0.00065878813887317088	0.006839048762719571	0.0097314023142337138	0.82000672803527808	0.36770701934542516	0.0011612182702706129	0.910848054090478	0.00062856695932977393	0.013590436195032609	0.27896789034785074	0.00034104243268595619	-0.0002883022421502012	0.0011248598527734204	0.011529443691544006	0.0071952681767095076	0.01359471463150826	2.0798010632187032E-06	0.0011420362388967823	-0.65041796388250583	0.00069099746284280276	0.013623939517653073	-0.28076569361963494	-0.00035003898848484243	0.00030457337925796562	-0.0011006733519082269	0.011531856440194908	-0.0072545168704334986	0.013628435540227225	0.0053751823334810076	0.11137522721787577	0.014098894581451724	0.47910303702160878	0.97199948928963587
458	543	2.05	0.7	2022_09_21_16_25_14	0.83439496962997628	-0.0045952973080320746	0.00028115030722559016	0.00015420859680671743	0.0041704609022111582	0.81590637088357587	0.000773203021942229	-0.0057798383255945112	0.00038739487321119036	0.0010226386628947063	0.829876198173077	-0.0095887651819031132	-0.00015080852258102576	0.0056222733122459059	0.010987922523521924	0.81339706157736547	0.38864351386030827	0.00047639616134993935	1.0719274021708778	-1.7021310829308986E-05	0.014337313043780595	0.25466057773020717	0.00014905773304332577	-0.00025830412151225468	0.0004002902488929	0.012517559664619291	0.0069906541437877879	0.014338087861466786	2.5791275737834563E-06	0.00046883137458576444	-0.49510037706385368	1.8798803801109997E-05	0.014357426900666806	-0.2557581202369813	-0.00015578935587885257	0.000257164329748503	-0.00039200684343641324	0.012519723789309038	-0.0070279601199352438	0.014358272094210919	0.0050197028970011088	0.046312193320489962	0.014792499666553032	0.54892518858489614	0.97483457017733144
459	542	2.05	0.7	2022_09_21_16_25_17	0.82306007536291492	-0.0046883253308394254	0.00086936145642053182	0.00034847786120144781	0.0043564979809298104	0.80529308541179911	0.0009250225758743293	-0.0058385078718171408	0.00034164447521946523	0.00086582748387500322	0.8196667864291588	-0.00963343527241653	0.00035910518109797258	0.0057633659210844009	0.0089048667583991169	0.80191862073141162	0.41533458764078884	0.000765241462645601	0.92043742739589729	0.00041747278986336905	0.013513894020041035	0.28151311840883203	-3.305371430841668E-05	-0.00020417186988397123	0.00073750141945630281	0.011427939862332089	0.0072130106119305043	0.013513934443119458	2.3857928809770933E-06	0.00076654239080909509	-0.65080447075650627	0.00045868367573867317	0.013541434286487721	-0.2829546531143704	2.8582138864348919E-05	0.00020386054935362134	-0.00073893715113300623	0.011430343563198574	-0.0072606947713362907	0.013541464450860817	0.0053093009465874337	0.039130820301425229	0.012887535999982977	0.49819060736956888	0.97431359476137713
[truncated: 744 more rows]
[truncated: 38 more columns]
