# Supplementary material for: Metasurface analogues of molecular diastereomers from hierarchical multiscale chiral interactions with biomolecules
Source: Nat Commun. 2026 Apr 22;17:5541. doi: 10.1038/s41467-026-72200-6 (PMC13287669; doi:10.1038/s41467-026-72200-6)
Supplement: Supplementary file 3 — Supplementary Data 1 (Raw data) [file 41467_2026_72200_MOESM3_ESM.zip › Raw_Data/MMP/PBS/Mueller_ PBS_LH_R1nm_2022_09_21_13_31_20.csv]

HINDS Mueller polarimeter
Filename	Mueller_ PBS_LH_R1nm_2022_09_21_13_31_20
Mode	Mueller
Integration	0.01
Integration cycles	16
Repeats	1
Repeat Delay	0
Start time	2022_09_21_13_31_20
Total samples	301
PARAMETERS
Wavelength	700	400	301
X	1.92	10	1
Y	2.41	10	1
Temperature	27	200	1	100	0	25	False	False
Notes	S42216 PBS_LH_R1nm
DATA
#	Wavelength	X	Y	Time	M00	M01	M02	M03	M10	M11	M12	M13	M20	M21	M22	M23	M30	M31	M32	M33	A	LDabs	LDang	CD	LRabs	LRang	CR	LD	LDp	LR	LRp	TR	A	LDabsA	LDangA	CDA	LRabsA	LRangA	CRA	LDA	LDpA	LRA	LRpA	TRA	N	NAngle	S	SAngle	C
0	700	1.92	2.41	2022_09_21_13_31_37	0.38174261340302579	-0.040380727399015763	-0.0058442956427761095	-0.0074686286048285776	-0.045471741690896787	0.32762585011321244	0.0034372619309664793	0.0088553780667286666	-0.0066107534981100407	0.0048612690786684143	0.29445161537138076	0.009838892915266139	0.0049964342105148505	-0.0099038944249558378	-0.0075552765836072915	0.30534944588322066	2.2506088980814343	0.12329866082879029	-1.4974948532454642	-0.0038154385093562507	0.04034735061470867	-1.1799371113234374	0.0023820602040177429	-0.12197603868496811	-0.018011267276242113	-0.028634674176979381	-0.028424709961659453	0.040417606466016727	-0.006991597968670678	0	0	0	0	0	0	0	0	0	0	0	0.12036845846008464	-1.4986112664933438	0.032631143922860983	-1.2449561755156335	0.79988304989374392
1	699	1.92	2.41	2022_09_21_13_31_40	0.374811966477879	-0.037157621455308473	-0.0060764066534673387	-0.0085325181623857084	-0.042453976067496124	0.32042718123399933	0.0029573591361344458	0.0080555674206640119	-0.0082622129450961469	0.0038441640826178411	0.29376359743803127	0.010856432554347373	0.0040037672340415041	-0.006661719238222087	-0.0099477865479570427	0.29942158361837412	2.2810538482846381	0.11727618673826143	-1.4795322228101948	-0.0067714760326749411	0.041377413643490693	-1.2831703068616998	0.0013241276421634462	-0.11532798592776489	-0.021287546540473587	-0.034717934399541205	-0.022511228106295827	0.041398595070814552	-0.00643064959449704	0	0	0	0	0	0	0	0	0	0	0	0.11539248072686455	-1.4746897822155243	0.031942260510734594	-1.0804371201982674	0.79885812193257622
2	698	1.92	2.41	2022_09_21_13_31_44	0.36828347619958152	-0.033370897094589916	-0.0067554537922140069	-0.0078176205040429124	-0.038289719714818753	0.31469035862897848	0.0032395898462220835	0.0081403590777866935	-0.0089228069313658162	0.005072249496287355	0.29254847315186333	0.00959440084866481	0.0042734297688743926	-0.0070212362020067275	-0.010540829118299049	0.29401812697119867	2.3090537810414364	0.10815556276630066	-1.4614296552110393	-0.0054531354814349358	0.041403248873166057	-1.2654617806688744	0.0028933731957134995	-0.10557854973596827	-0.023469034768069941	-0.033920213362000518	-0.023741275086433082	0.041504224191074815	-0.0055588072119842338	0	0	0	0	0	0	0	0	0	0	0	0.10675372934693064	-1.4563223036404887	0.034389764587214357	-1.079202929033368	0.79834732202827174
3	697	1.92	2.41	2022_09_21_13_31_47	0.36201744461534058	-0.028982837050763037	-0.0070835409431840883	-0.0075638341525845372	-0.034283560212566316	0.30868356030696437	0.0036847880583538843	0.008694502183376222	-0.0089748824503910352	0.0052994351386839219	0.29070752416712536	0.012479831981741839	0.0045602514337316222	-0.0052831097209039514	-0.005816247697860836	0.29726218283083228	2.3241098069737918	0.09788607032164999	-1.4453836011548233	-0.0043220154345205144	0.03776707680791664	-1.2599981792594321	0.0027021989720501672	-0.09482300685282255	-0.024295681394119719	-0.030702741939273789	-0.021993038171781391	0.037863623306540854	-0.0048341489021037657	0	0	0	0	0	0	0	0	0	0	0	0.097892616451646985	-1.4427772115098709	0.021704698801546688	-1.1540990753619671	0.82112668119263255
4	696	1.92	2.41	2022_09_21_13_31_50	0.35692105312978556	-0.025638073648783434	-0.007291158644683036	-0.0077784093951949358	-0.030603578586829338	0.30662307511241105	0.00448195194998336	0.0081860874621217418	-0.0093458668944121116	0.0061157608933384566	0.28756086596401281	0.011967884635448151	0.0039456714550116581	-0.0045777690231475748	-0.010054253281322308	0.293084871235783	2.3460333199604912	0.08881896280100994	-1.4251078173354881	-0.005769642062931458	0.042568040153638811	-1.3237411626911331	0.0026426140707565765	-0.085075172953300165	-0.025515154320780664	-0.037476518748726623	-0.02018783259783348	0.042649987709831368	-0.0040671433842979178	0	0	0	0	0	0	0	0	0	0	0	0.089652364602473111	-1.4226015256402553	0.030951807252254857	-0.9990272728807903	0.82114761420142357
5	695	1.92	2.41	2022_09_21_13_31_56	0.35300651059340882	-0.022758750363172285	-0.008042585169524042	-0.0068988562240344768	-0.028166236675404428	0.30203581370725369	0.0060021175524569929	0.0055401268460850226	-0.0098217027713627721	0.0063928826623693849	0.28800122081193036	0.0097660974686497315	0.0032650538170622316	-0.0034665599348097428	-0.010706302673028894	0.29384485708758479	2.3567758790223254	0.082595161949743326	-1.401259342290289	-0.0056378383281106689	0.037554363969141427	-1.3779596177508211	0.000605062827068294	-0.077892447874679638	-0.027472301352355698	-0.034795819964445265	-0.014127319849449862	0.037559237933582304	-0.0036948641537183574	0	0	0	0	0	0	0	0	0	0	0	0.084501448309530228	-1.4030360630641163	0.031879102590447718	-0.94196528760209608	0.832406338890542
6	694	1.92	2.41	2022_09_21_13_32_01	0.34901389233126856	-0.020851479862741284	-0.0081236248183627936	-0.0062919131821531525	-0.026066495844618728	0.29973161049329422	0.0046359494226085258	0.0047058008168520578	-0.010357229291274675	0.0071899238381252194	0.28685359735548716	0.0083000206448830289	0.0028688545429420031	-0.00094991656684181565	-0.0067977305452629859	0.29346048212422804	2.3689061471826602	0.077840852987092507	-1.3823718761623098	-0.0051696044996176393	0.027139848095406875	-1.4067460046170932	0.0042860659550192611	-0.072378669268207754	-0.02864483598698982	-0.025692103014908867	-0.00874569593074621	0.027476202721856149	-0.0033975676699459674	0	0	0	0	0	0	0	0	0	0	0	0.080365815691961634	-1.3816912734749554	0.019666209854853862	-0.85481875128749185	0.84082751022898627
7	693	1.92	2.41	2022_09_21_13_32_07	0.34588687383015065	-0.018407313435183467	-0.0084821510578171628	-0.0060274339969608034	-0.023922685253614517	0.29733558541824107	0.0061105645616374221	0.0034144407199599935	-0.010129263327022029	0.0076744819676893587	0.28770852179978984	0.011774204605333375	0.002420726868033849	0.00036630753038929381	-0.0067842771385332552	0.29244820757233958	2.3771900737763465	0.071811341625234754	-1.3636309847190702	-0.00540540866705919	0.032014991913285613	-1.5026798750182442	0.0026435932180677683	-0.065735095106559782	-0.02890961876863328	-0.031718361528267229	-0.0043480166938364663	0.032123952003300545	-0.003021602607024847	0	0	0	0	0	0	0	0	0	0	0	0.075107726803043617	-1.3705319395567537	0.019642720167523914	-0.75842755342843	0.84550247407176149
8	692	1.92	2.41	2022_09_21_13_32_10	0.34263127603399107	-0.017211422417781036	-0.0087307946441675943	-0.00528692892703306	-0.022614900590308865	0.29544908874827097	0.0067771010982356364	0.0017772865859304054	-0.010044192768794875	0.0077515288812565093	0.2857418889254873	0.0080467950464927374	0.0020286981202276197	0.00018050578040499575	-0.0065817074213764485	0.29159577518077434	2.3899881242569343	0.06885815776039475	-1.350491040703381	-0.0050528677214107792	0.025208423896437588	-1.5305762368167641	0.0017090787145256012	-0.062281613428523133	-0.029367439774270733	-0.025126910765978488	-0.002025584039490806	0.025266293463722181	-0.0028029221950165465	0	0	0	0	0	0	0	0	0	0	0	0.072220760048342908	-1.3618110899488962	0.019216524105736873	-0.77168891339653189	0.85104832972646172
9	691	1.92	2.41	2022_09_21_13_32_13	0.34050982808456	-0.015696655309012257	-0.0086609249338711718	-0.0060752334289530287	-0.020809017768253991	0.29360497324349677	0.0084372250768570446	0.0011133843980764152	-0.010138770760233017	0.0092385515828844779	0.28493591256257683	0.012623023855437923	0.0014116893053352049	0.001028567728078513	-0.008801350549030456	0.28731804339092282	2.4045425483337466	0.064455625123505222	-1.333117482688341	-0.0072953974721803351	0.037254538966357054	1.5602138872053677	0.0013805663630560659	-0.057309370677603583	-0.029498536278921836	-0.037246195153152195	0.00078842894994935039	0.037280110475676143	-0.0024540084847093631	0	0	0	0	0	0	0	0	0	0	0	0.067979147286239022	-1.3441067027646558	0.026023473218016326	-0.7272296350761196	0.84378781372375578
10	690	1.92	2.41	2022_09_21_13_32_17	0.33736017713814803	-0.014999531689186446	-0.0085249475392979081	-0.0030743427080136567	-0.019604691283043204	0.29022671765138275	0.008580389593338832	0.00080114360745393756	-0.00981793517677635	0.010055997775485593	0.27999415116268306	0.00962757866332807	-0.00048258076461138287	0.0028735942387325482	-0.0068727779875290274	0.28738073747173093	2.4238490904105814	0.062031292415646352	-1.3276419143007046	-0.0054874293664137035	0.029373636117394453	1.4993549697960396	0.002548243131341707	-0.054839632895022507	-0.028991307364356476	-0.029074307589144612	0.0041827188488957612	0.029483962451026323	-0.0023045516718857503	0	0	0	0	0	0	0	0	0	0	0	0.064991925440849974	-1.3386545458301302	0.022081257548696932	-0.58738695269296526	0.85185139487891992
11	689	1.92	2.41	2022_09_21_13_32_20	0.33498778786678923	-0.012886114869853823	-0.008059429877547904	-0.0030711706366260776	-0.01817287478944523	0.29002457497807921	0.010771231909877568	-0.00010720798109403305	-0.0089921973733049342	0.00964389564459686	0.28333753489812269	0.011517323132832623	-0.0013084786912734639	0.0056752271830165044	-0.0085372535545776024	0.2846395950654077	2.426113449627946	0.05616154954611785	-1.3215675957114466	-0.0067696770724051582	0.037063588557857505	1.4230805299654377	-0.0020765740639386819	-0.049327871142189339	-0.026849223005528756	-0.035457866837763224	0.010791166577418625	0.037121715432199096	-0.0020901695294038127	0	0	0	0	0	0	0	0	0	0	0	0.060527345206891174	-1.3410511227794477	0.030602557109036813	-0.49205734059749373	0.84970140815580142
12	688	1.92	2.41	2022_09_21_13_32_26	0.33406356153079486	-0.012128036733921077	-0.0074272908518797894	-0.00039221668315074379	-0.017468399669381983	0.28941843307537918	0.010534798367173144	-0.0028404428435758141	-0.0078345329602730988	0.0092444482320399313	0.2793815851582877	0.014918472473370671	-0.0021675818213913907	0.008804131179175962	-0.0085839032846308609	0.28355216862965016	2.4368989803800627	0.052999469223060036	-1.3348013225517112	-0.0037113176010925807	0.047084262931463963	1.3396836822334381	-0.00250228303367004	-0.047204786876766464	-0.0240967183210732	-0.042143351821379404	0.020996802448436488	0.047150707695429388	-0.0019194947740845622	0	0	0	0	0	0	0	0	0	0	0	0.057308973729489288	-1.3599944697803899	0.03680791508365984	-0.38636667764754662	0.84879705924919191
13	687	1.92	2.41	2022_09_21_13_32_29	0.33277572452608695	-0.0118024543029071	-0.0060589832233003569	0.001071254616146462	-0.015891003511195146	0.28878125938162597	0.012283446034009292	-0.0051801811232608684	-0.0054456133588046589	0.012247019996812611	0.28077923420748313	0.015229113470722644	-0.0036207184964127189	0.0091981348398820825	-0.010425581433584293	0.28483700005739859	2.4348914716807633	0.047776936392817229	-1.3810859832458953	-0.0038050331845338493	0.052740863037519271	1.3144465325922794	-0.00023718762288418155	-0.0443790100394333	-0.017695737311657349	-0.045959624899505155	0.025871055506862337	0.052741396378090104	-0.0014841703205709048	0	0	0	0	0	0	0	0	0	0	0	0.050478968813247649	-1.4057245356074655	0.041779431749288588	-0.42393296145505288	0.85594284397709919
14	686	1.92	2.41	2022_09_21_13_32_32	0.33275463897595919	-0.010710397865513425	-0.0049425507166739489	0.0042400045941347712	-0.015294231735543475	0.2895756204144404	0.013273430170749183	-0.0064715217522874156	-0.0034893496292611789	0.010218785114835838	0.28093464325434958	0.018838307952816196	-0.0054520248070815307	0.012210197139265456	-0.00989258149506031	0.2797546099358964	2.4414696650693353	0.043720608748633719	-1.4250958925316444	-0.0014994538256781261	0.061905260347574965	1.2843578172322461	-0.0057628663591826682	-0.041877450798917651	-0.012560682462961104	-0.052021773609427682	0.033555868774783511	0.0621729192444334	-0.001337873745933066	0	0	0	0	0	0	0	0	0	0	0	0.047143525528368757	-1.4586419248091183	0.047226115828836034	-0.34046181916155988	0.84072339546288966
15	685	1.92	2.41	2022_09_21_13_32_35	0.33454024591421755	-0.0094514663511722635	-0.0037066710767036256	0.0068697052996249093	-0.01474642040556846	0.29119523204626097	0.014770202285549238	-0.0061770661814422988	-7.0417373257449932E-05	0.0092879269504555426	0.28014920279302835	0.02284289437163646	-0.0065951023064397757	0.013597850981978282	-0.013756642120322963	0.28238848442739706	2.4315561870112865	0.039334243276728749	-1.5104950677365583	0.0010624145285501718	0.074755563239301645	1.3239054255425973	-0.010136609819015855	-0.0390485321909808	-0.0047323173903297345	-0.065825767441590174	0.035431096172019776	0.0754396785110342	-0.0011525328906512593	0	0	0	0	0	0	0	0	0	0	0	0.044080162891815718	-1.5684087359052936	0.057819271964797331	-0.395601518131666	0.8441091554043002
16	684	1.92	2.41	2022_09_21_13_32_38	0.33578457855384697	-0.00830431624877729	-0.0013858394647394343	0.010418341923387291	-0.014017283831443014	0.292063483296171	0.013354840314615379	-0.0072435995844399789	0.0031404383405047374	0.0096616277013472623	0.2815886878199772	0.025670288510624115	-0.0075673798446307464	0.012170872487662479	-0.018701992300569084	0.28223262450232578	2.4245307573855022	0.0365075020865366	1.5078926805443986	0.0051798814011614347	0.086468930375466074	1.363797700543302	-0.0068516646636080474	-0.036218972160744635	0.004580803883346145	-0.079164048803281817	0.034784037967849783	0.086739963274950344	-0.00095407195557181365	0	0	0	0	0	0	0	0	0	0	0	0.042779717369319785	1.4605958641514603	0.066451989017566729	-0.49693667457842317	0.84051693415415885
17	683	1.92	2.41	2022_09_21_13_32_42	0.33834140812895847	-0.0078862950509583554	0.0014667160882335475	0.014215228002325421	-0.0130794459598978	0.29658265903678144	0.012440374005084643	-0.0084333953765016612	0.0074352902023968361	0.0081733577731233856	0.2787613207332133	0.030256192942526194	-0.0096131890320149578	0.011947735620072805	-0.025082223472330568	0.28120748037010806	2.4176447258011264	0.0379528550178601	1.3419862588393	0.008064752085375184	0.10522148393584417	1.3949660427336807	-0.0077575804143083793	-0.034047752747010919	0.016768116676750527	-0.098782140907433924	0.036244300509252259	0.1055070648608214	-0.00088727889684207415	0	0	0	0	0	0	0	0	0	0	0	0.044467255157004844	1.312339337433007	0.0821137513669498	-0.56312649345526	0.83113527819487631
18	682	1.92	2.41	2022_09_21_13_32_45	0.34056722088417196	-0.0060822691759913217	0.00477809068410028	0.017181287778703608	-0.011359820585544403	0.29907700648639735	0.010653346499451698	-0.0089592844289002518	0.01193599614876914	0.0090540669052693017	0.2799875585766094	0.036304514528497658	-0.010823668164849927	0.012128661417567346	-0.0278811665045139	0.28046294008601813	2.4075315036430109	0.041261871667008454	1.1680587076223121	0.010894452848000186	0.11990943998593462	1.411838285073507	-0.0032869187229428113	-0.028584928672131117	0.029756409499028129	-0.11390064448261933	0.037482222241809734	0.11995448150207515	-0.00097849204843455354	0	0	0	0	0	0	0	0	0	0	0	0.048383010862044919	1.1657332630439676	0.08927752186078898	-0.58023774741119116	0.82351712932879262
19	681	1.92	2.41	2022_09_21_13_32_48	0.34433953630893355	-0.0042448899933305931	0.0075604839551607333	0.018807502542944471	-0.00986031194867594	0.3042759479372002	0.0089989350974581227	-0.0068600430724492746	0.015284066253469718	0.0083591979328087162	0.28422049464405275	0.039362590885886048	-0.012634648222475866	0.010734037517490986	-0.030244094472394831	0.28345616731447915	2.3797542897583632	0.045705054848985495	1.049702426456627	0.010468311037787358	0.12527672054890626	1.4459268734339592	-0.0017463437063645546	-0.023050534459279931	0.03946675689602986	-0.12139025886737152	0.030962263541305903	0.12528889187725109	-0.001319147891554739	0	0	0	0	0	0	0	0	0	0	0	0.052821961410373777	1.071872550455119	0.09319999093579498	-0.61487547279006383	0.82318797995989856
20	680	1.92	2.41	2022_09_21_13_32_52	0.34706873484936318	-0.0010014627510391331	0.0094538131061359578	0.020555472898152065	-0.0068917195679808136	0.30784215840474816	0.0070499495073868476	-0.0042497813968982792	0.017814877248758774	0.0068978297541943262	0.28316535476835841	0.04451639389262705	-0.012822811068699635	0.0052638819606659875	-0.030980665412726854	0.28596134238013943	2.3665534222783093	0.048330533800302243	0.92142531483641632	0.012625965258775362	0.13189254967484432	1.5058981316036177	-0.000689062553202396	-0.012986933975608402	0.046552981035969609	-0.13078310488353417	0.017071149251112978	0.13189434963990496	-0.0013031868811187502	0	0	0	0	0	0	0	0	0	0	0	0.055036523986557728	0.9699585130969588	0.090543082671094038	-0.7012474944366921	0.823932880339262
21	679	1.92	2.41	2022_09_21_13_32_57	0.350091512735668	0.002601912997843279	0.011696226788397037	0.02126113511836367	-0.00316340842959052	0.31227315151902835	0.0044639093762477841	-0.0018050321485072118	0.019170389011088619	0.0059995683242085682	0.28502276765537871	0.047925273136697762	-0.013723412595875787	0.0034733050207690344	-0.038917768378662676	0.28510116176808475	2.3505515971296389	0.052395678709970604	0.79979884020424374	0.012360706115350492	0.15008131379387324	1.5376059943262095	0.002046338040275042	-0.0015088578460438541	0.052373948633637493	-0.14975077659260982	0.00995518257016422	0.15009526391418926	-0.0012648330776457099	0.053717217720278473	-0.7680152495964736	0.010849018007474736	0.15019798616464128	-1.5374182942418175	-0.0046627318800227862	0.0018671473522270561	-0.053684757989329444	-0.14986344136318505	-0.01001918113904351	0.15027034343641713	0.055498750369961589	0.86716894379896248	0.11160639737193528	-0.74089243667326887	0.81436182082867747
22	678	1.92	2.41	2022_09_21_13_33_02	0.35144484730213321	0.0064720023984292082	0.012765932330292858	0.021499664149053049	0.0012526564208900747	0.31399110869375668	0.0034551083588878762	0.0017021765198888953	0.019675011882158543	0.0044461425261518688	0.28697184869661718	0.050848461802571257	-0.015113925565517833	-0.0015131590245112271	-0.042059767189140729	0.28546309776814505	2.3403804584551686	0.056063556214129166	0.68294601596022453	0.010430648190582422	0.15932274390711063	-1.5581451993614444	0.0013559864976000107	0.011407445640473355	0.054890732545070542	-0.15927174709085148	-0.0040307945517726006	0.15932851416326091	-0.0013817697364581689	0.056934939637874105	-0.885882301549809	0.0088716928628434725	0.15943033222302566	1.5573358062796889	-0.0032484606252169146	-0.011365250894056536	-0.05578905290183294	-0.15937256274734871	0.00429151209793647	0.15946342317026158	0.056096563599716744	0.75360738302111674	0.11975414554509213	-0.80337860889391022	0.81225574925767974
23	677	1.92	2.41	2022_09_21_13_33_06	0.3542222332148966	0.010881337698651258	0.013495744979689422	0.020636148882298672	0.004963909284467027	0.3177584915628453	0.00046278859836515945	0.0038217318940509002	0.01945789762565785	0.0024010452053658655	0.2876742455999059	0.053547615138865044	-0.014014839019566527	-0.0048819491573057735	-0.044733991854714918	0.29059046640396491	2.3194191734041607	0.060237431369581922	0.58204300303263279	0.010550084356662506	0.16736685811969648	-1.5311081137296272	0.0030520178830512976	0.023829334101241155	0.0553236927030049	-0.16683987766085598	-0.013271036846050341	0.16739468333856089	-0.0012091376279786369	0	0	0	0	0	0	0	0	0	0	0	0.056690653810567981	0.66050691111551318	0.12703774557665382	-0.83974950757726252	0.82036201896923822
24	676	1.92	2.41	2022_09_21_13_33_09	0.35699717240601569	0.015332013168798441	0.013450667356747388	0.018659753967590908	0.010040967081220821	0.32189739098450043	0.00014101801334900877	0.0069912406588143418	0.018613818357404149	0.000289894104167806	0.29072389847784857	0.054192328943551304	-0.014002807847794251	-0.0064402485929972841	-0.04309859501648778	0.2942007738864329	2.2985793872913276	0.065278734045170553	0.47597197328509944	0.0072007194596648283	0.16481367304377836	-1.507773082470613	-1.0283210977905539E-05	0.037868242912235429	0.053172448667331854	-0.16350614902852573	-0.02071921938787772	0.16481367336457828	-0.0014834704817044311	0	0	0	0	0	0	0	0	0	0	0	0.059242362421830036	0.53804984704547565	0.12206573857985363	-0.85956467513801171	0.82409833081769079
25	675	1.92	2.41	2022_09_21_13_33_14	0.36070207492829726	0.020204386198465308	0.013417756570947188	0.016879688577908322	0.014099644942369463	0.32556744306827406	-0.0030168688428681856	0.011680844294283883	0.016847286633694031	-0.00020410809552842368	0.29685434658793813	0.053909289343443495	-0.013744638227248501	-0.011637721965833304	-0.048833782527719895	0.29895847448079854	2.2682445436085095	0.071129759298734163	0.386423836072127	0.0047894949384084708	0.17356233471894764	-1.4651555990162264	0.0042626789274356463	0.050923601129658852	0.049661146844220842	-0.16970282555398908	-0.036398283367273868	0.17361467237745323	-0.0014217899942919026	0	0	0	0	0	0	0	0	0	0	0	0.06090584750322952	0.43697577942241489	0.1391767527346322	-0.90237275698956	0.82882382792011244
26	674	1.92	2.41	2022_09_21_13_33_20	0.36430215341354288	0.024075626489714674	0.012311897237259704	0.015198312662206346	0.018005918350609662	0.330339692274176	-0.0017339740700891245	0.014007814002440619	0.015109544367015327	-0.00096749195509903817	0.30069377331388936	0.054782468595725116	-0.013737633025479442	-0.010988554495570766	-0.047946607534224465	0.3049092675131499	2.240629153524365	0.075947909817738746	0.3135927087793946	0.0019717583193598412	0.17144861018114654	-1.4585399647095569	0.0006843129258331549	0.061493693648196762	0.044571410648364077	-0.16714571394995975	-0.038169834178379394	0.17144997584493038	-0.0016760734898305075	0	0	0	0	0	0	0	0	0	0	0	0.064522159395179163	0.34907864064022232	0.13502442557463976	-0.89804438290469024	0.83696806251657729
27	673	1.92	2.41	2022_09_21_13_33_23	0.36716490474122515	0.026680723940316606	0.010776968302286055	0.012534996337549219	0.020642671337214667	0.333511109360139	-0.00335080899362466	0.017215671721381366	0.013277328979616131	-0.0014074909165849093	0.30629119638087426	0.056542562887877054	-0.012396196013172012	-0.012656992276713255	-0.047122491454501134	0.31421419917377436	2.2083105060896142	0.078656800715129344	0.25659898309286833	-0.00020455460121589913	0.17106278809995054	-1.4370061415933262	0.0024635957677369884	0.0685241430172085	0.0386177954121766	-0.16497525633507432	-0.045228777008726476	0.17108052716962088	-0.0018066644284736879	0	0	0	0	0	0	0	0	0	0	0	0.0668473147589956	0.28578938285442768	0.13289045452943735	-0.91660033571296906	0.85578494871461086
28	672	1.92	2.41	2022_09_21_13_33_26	0.37042059306985992	0.029289903580717803	0.010008632749567852	0.011641125963040117	0.023576622658630083	0.33890914725154553	-0.002681882121856678	0.017263793753977085	0.010961678175966015	-0.00455794820602953	0.31165784467286	0.054488887836673036	-0.011750672952755831	-0.015601697371642308	-0.048203673132971879	0.31328072228368414	2.1892303335430556	0.082690734715698322	0.20880803310177032	-0.00048943173437554326	0.16994658150252728	-1.4223975212180697	-0.0030286409294731425	0.075584162216315809	0.033537919283695192	-0.16251617018281017	-0.049702464662298482	0.16997356626921384	-0.001877060190005867	0	0	0	0	0	0	0	0	0	0	0	0.070191288041963132	0.21760352830556706	0.13677868030901172	-0.9419087886450711	0.84574326628919516
29	671	1.92	2.41	2022_09_21_13_33_30	0.37327466289668254	0.029935166616527568	0.0077786059452704956	0.0095640813104410569	0.024387663299552279	0.34171235985662407	-0.0023889337630592241	0.018280653734972896	0.0092827418519059891	-0.0038830257315468361	0.31963525179147712	0.052182850434054906	-0.0092120479782879117	-0.016838673058864374	-0.048183413153396214	0.32417406016801814	2.1527760716138511	0.08136019213239909	0.16728544912429302	0.00031193060571894395	0.16302183317480828	-1.4080002778341736	-0.002448309069596118	0.07684887509302106	0.026715749301828361	-0.15445691030625314	-0.05214576637006206	0.16304021684533937	-0.0017529864210084952	0	0	0	0	0	0	0	0	0	0	0	0.069907198571018778	0.18184987499556138	0.13673841462518621	-0.95349959876596868	0.868459856483067
30	670	1.92	2.41	2022_09_21_13_33_33	0.37551282601930958	0.030683021384731991	0.0063832414272076534	0.0086649076769834132	0.024740301584075426	0.3446203138717665	-0.0017497437934857881	0.019514342843330448	0.006807838186388593	-0.0056033278019812643	0.32244820662417917	0.052582055358615633	-0.008558083550229946	-0.017752711284333776	-0.044243985722502793	0.32608399968258978	2.1390915237186876	0.080537197385283033	0.13070371574988743	-0.00023602464749527922	0.15807079569442134	-1.3927886300828727	-0.0057086101514903656	0.077801123112324622	0.020814067481800584	-0.14815866051085702	-0.055094353314074827	0.15817384322740974	-0.0015452583453398777	0	0	0	0	0	0	0	0	0	0	0	0.068332885556726133	0.13426305392817203	0.12695366195264202	-0.97618808287938719	0.868369805471896
31	669	1.92	2.41	2022_09_21_13_33_36	0.37642779598226467	0.029587028267648263	0.0050667981376483259	0.007743869344807355	0.02399144931862424	0.34475047680687482	-0.0013358320787662267	0.016822393360700634	0.005775684464012729	-0.0052218972691398507	0.32569597870592409	0.048766800849301427	-0.0070407891752407243	-0.015903998479210028	-0.044099351715327383	0.33338785528375364	2.1228841209387186	0.0768566888400304	0.11155656009051625	0.00078200120532153673	0.14794140723781538	-1.4058760243766231	-0.005801838981360722	0.074951668718799228	0.017005821818442832	-0.13996647513573379	-0.047917072255962659	0.14805512929672773	-0.0013443293172017126	0	0	0	0	0	0	0	0	0	0	0	0.065555401327551	0.11812194450812104	0.12453789766529645	-0.95845926504806178	0.88566216108935047
32	668	1.92	2.41	2022_09_21_13_33_39	0.376977064358816	0.028386597979967253	0.004032506197228245	0.0069898282618736374	0.022850974996975842	0.34616248598996524	5.6073155147485445E-05	0.0177130670011522	0.0046884564141042835	-0.0060855210190098943	0.32820695995188837	0.045597033213908837	-0.0058402246405177063	-0.014211241468397766	-0.041190747307808279	0.33553014581332657	2.1142001812913191	0.072688414302461965	0.0942836805292229	0.0012927809143010189	0.13813413427909152	-1.3989448038227721	-0.0093340175205378455	0.071399924487481947	0.013625577308438488	-0.13005512274972675	-0.046547868904898232	0.13844913483336685	-0.0011351032341411357	0	0	0	0	0	0	0	0	0	0	0	0.061879082066615396	0.10118342664192206	0.115586216289718	-0.9515096427531099	0.89005453523814582
33	667	1.92	2.41	2022_09_21_13_33_43	0.37821279983606565	0.026958981568227604	0.0031242777480694635	0.0063150692188582739	0.021399919223848273	0.34808542044876584	-0.00092817010438046832	0.016757647068408949	0.003702734438864944	-0.0055966167621964331	0.33116888036237974	0.044312015833784232	-0.0043586716158629021	-0.013470948039447719	-0.040048677527553089	0.33570498951375527	2.1054204331602091	0.067867726032756856	0.079077372356244971	0.0024409046542158384	0.13342017964931094	-1.4022867894466646	-0.0070713170479743135	0.067020708662657968	0.010688912349367721	-0.12591457081312246	-0.044118762387464712	0.13360743939783959	-0.00088132711926788116	0	0	0	0	0	0	0	0	0	0	0	0.057422411162894336	0.085664660840196416	0.11171900113639278	-0.94763616293619246	0.88760874740163431
34	666	1.92	2.41	2022_09_21_13_33_46	0.37755270663569807	0.02485472457247356	0.0022701323164291435	0.0056237850235939107	0.019580267139203585	0.34786491889544197	-0.00036667297928054632	0.016278797168676203	0.0026633644048857904	-0.0057062197932769079	0.33144891950065153	0.043146357528696881	-0.0030966461134471473	-0.014404718747387703	-0.037776514727437753	0.34058341368925982	2.099353882117891	0.062093752790797929	0.06285531296947959	0.0032858805718199487	0.1279366630313524	-1.3930370313965237	-0.0078560706435924672	0.061603759786604706	0.007785301265784781	-0.11993628525281831	-0.044531755269160533	0.12817764077074803	-0.00067740881352458115	0	0	0	0	0	0	0	0	0	0	0	0.0523385896552237	0.067596583480147757	0.10708360331353566	-0.96754557329314173	0.90208176952069885
35	665	1.92	2.41	2022_09_21_13_33_50	0.37607805944720674	0.022639439336757994	0.0015700579759902213	0.0052040632029114126	0.017764667102566266	0.34603035557457373	-0.000840458784432296	0.014141606976872556	0.002040083774244264	-0.0049997462220492	0.33421224229202418	0.04098937016826644	-0.0027244091880902245	-0.014927256080432853	-0.035459326419655178	0.34018685417579642	2.1009929387693727	0.056554509024795585	0.051417392072621582	0.0033680153002016507	0.1206450881125518	-1.3914059898597946	-0.0058891759871097342	0.056255740689758638	0.0058055258575187806	-0.11296309235884766	-0.042362448588482704	0.12078873987045538	-0.00053141658774231743	0	0	0	0	0	0	0	0	0	0	0	0.047547108810892427	0.057169261795766466	0.10230109136282149	-0.98462361357181927	0.90456447971422094
36	664	1.92	2.41	2022_09_21_13_33_53	0.37597943689528546	0.020854530070892763	0.000295674527061246	0.00430347230950236	0.015757948457158746	0.34582840174886831	-0.0010101333986121275	0.016960626623202725	0.000566348492725109	-0.0052743427772394347	0.33303121800489244	0.040522076100159614	-0.0018693665534941252	-0.014524937994452184	-0.03609079457947164	0.34204045720106857	2.1000112294743816	0.050984699278564707	0.017723311631299823	0.0031574920443564157	0.1220956190314757	-1.37820450786082	-0.0063183148712181239	0.050952672435481836	0.0018068569971543638	-0.11314960589286152	-0.045874904609921191	0.12225899267330444	-0.00033126823188630564	0	0	0	0	0	0	0	0	0	0	0	0.041938789860235075	0.017962516778743151	0.1034736777162009	-0.9767088507895183	0.909731819446101
37	663	1.92	2.41	2022_09_21_13_33_56	0.37607711355112755	0.020141894903278224	-0.00069235394027142869	0.0037835585991090022	0.015250958152772115	0.34749322601384863	-0.0016024992507549466	0.016013372987735	0.00028100196487042381	-0.00451381067665444	0.33569613260222381	0.038902496950758966	-0.00040888361889237097	-0.014415615595224387	-0.034474170440716372	0.34001970463298464	2.0969978139653613	0.049066347796655571	-0.0015697328147349636	0.0045747413353796115	0.11706094889217406	-1.376134772740035	-0.00425326841844917	0.049066105991895384	-0.00015404185942522331	-0.10830083259989498	-0.044431918861396379	0.11713819209709343	-0.00031485622607976322	0	0	0	0	0	0	0	0	0	0	0	0.040559624987184462	0.0092115580410714465	0.099359433112307383	-0.983428320886134	0.90412229933997057
38	662	1.92	2.41	2022_09_21_13_33_59	0.37641207501901469	0.019584168006817722	-0.0022531045950563507	0.0032757840092533757	0.014427301763979604	0.34804176400153147	-0.001484470054432744	0.01424526751141339	-0.0011682169839886878	-0.0035563738156935958	0.33502190863537135	0.039766763118865185	-0.00052464366994728123	-0.01217654470465477	-0.0372001238558703	0.33974248938589863	2.0967118339975332	0.04727273881527385	-0.046763728602108624	0.0037223012726233743	0.12003392031037537	-1.4073168125759852	-0.0031330390262120028	0.047066133057034658	-0.0044148560740536165	-0.11367492813237956	-0.038550651605075176	0.12007480151396176	-0.00023218383415915704	0	0	0	0	0	0	0	0	0	0	0	0.038453923954969341	-0.040398192060209788	0.10398782233287243	-0.9435650067288287	0.90258127178501468
39	661	1.92	2.41	2022_09_21_13_34_05	0.37762004096618723	0.019482021745634095	-0.0035936628387564142	0.0029424851462036112	0.014370760718981409	0.34909613653148586	-0.0024489240367866643	0.015125197754439473	-0.0023451874197899891	-0.0022534469346811746	0.33833145017952	0.040780262062306977	0.00062036486238615043	-0.014202680629769881	-0.033749308601130984	0.34198765426656813	2.0857862934524145	0.047351343245421389	-0.085316060847129283	0.0048910915643173535	0.11721389242438521	-1.3849224374795386	0.00042448181358302212	0.046663689337678643	-0.0080405102165428989	-0.10920746835600362	-0.042577287754715171	0.11721466103728412	-0.00024193851879736447	0	0	0	0	0	0	0	0	0	0	0	0.038559555202168867	-0.080882818457639644	0.096965211114079686	-0.98456431087672669	0.90563957726277111
40	660	1.92	2.41	2022_09_21_13_34_08	0.38056384799609733	0.01916638586211929	-0.0047849745320878824	0.0017579979973779351	0.014190833784309584	0.35072178730676645	-0.0032476810859459692	0.014048732508159984	-0.0036134000023335926	-0.001544302411141771	0.33888288213683138	0.039436511237960159	0.0008416598803262246	-0.013157397896174101	-0.035782488732466665	0.34784703587672983	2.0703608508496507	0.047074540597126284	-0.12328185210158855	0.003510075444489814	0.11599129522857145	-1.3986741053656697	0.0025036521735512548	0.0456508583321028	-0.011489626015357104	-0.1091861683937147	-0.039145385427927476	0.11601831253301244	-0.00026511069120434494	0	0	0	0	0	0	0	0	0	0	0	0.03847882018103875	-0.12466537309192466	0.10017988505333976	-0.96157802017268212	0.91403068817061417
41	659	1.92	2.41	2022_09_21_13_34_12	0.38239294036159044	0.020197067763134586	-0.006188944000042519	0.0013197882873851082	0.015072759725685683	0.35301420548303836	-0.0025761731693282816	0.014097602886420139	-0.0055264593389686744	-0.0020190343768573776	0.34317810276265859	0.041846908794319605	0.00091222351556023891	-0.014786818292054955	-0.035824640038363227	0.34803542948593624	2.057930732443904	0.050583285971033877	-0.16097111884351073	0.0030429728345272018	0.11938146812200491	-1.393818522195311	0.0010720312738120845	0.047984451544509518	-0.016005037631946089	-0.11198089124076299	-0.041378918882562482	0.11938628138114238	-0.0003750458032978234	0	0	0	0	0	0	0	0	0	0	0	0.041982904884330791	-0.17571598652534276	0.10135216428423821	-0.98112512946911967	0.91015129399835215
42	658	1.92	2.41	2022_09_21_13_34_18	0.38469648329937534	0.020446368574729024	-0.0078827681281919363	0.00070944756607805616	0.015711509547626751	0.35541978912467409	-0.0018099257556248422	0.017061651590842858	-0.0076653257386626083	-0.001715629495121693	0.34537814675294221	0.040709406409659046	0.0014436392318117443	-0.013740683435229608	-0.033544156650865464	0.34946773023597461	2.0469419392278558	0.053280165597039596	-0.20541544342810264	0.0027948200322281559	0.11515497795182048	-1.3756663199414412	0.00017703164918310963	0.0488466860959211	-0.021278564413383497	-0.10649649524196767	-0.043808280590110112	0.11515511403011623	-0.000558976257249265	0	0	0	0	0	0	0	0	0	0	0	0.045442757489650737	-0.226952198652132	0.094228493348501585	-0.97978826084184456	0.90842455132092981
43	657	1.92	2.41	2022_09_21_13_34_21	0.38868298671338614	0.02050790303606443	-0.009509887029000472	-0.00026463366861745108	0.015525106426625692	0.35960064084458876	-0.0014959669246036637	0.016360707469335645	-0.009434599898641715	-0.001316529779190137	0.350698024324377	0.038772085314805763	0.0010749886645915095	-0.014825308096812038	-0.035808687541912819	0.35635849219879889	2.0186956494951631	0.054551116608195747	-0.24476249627285918	0.00094736096489454161	0.11378717940692064	-1.3741020419308967	0.00031805406920810931	0.048144432172770521	-0.025650301634921727	-0.10509559774090094	-0.043616940893023211	0.11378762391303231	-0.00060364723992326974	0	0	0	0	0	0	0	0	0	0	0	0.046739940572940709	-0.27303084727969573	0.0997118864987517	-0.98166265045059331	0.91683583892386
44	656	1.92	2.41	2022_09_21_13_34_24	0.39232655161680058	0.020612744323074104	-0.012473495729569377	-0.0012569391985088208	0.015469100702864894	0.36300974494910732	-0.0022009328926794408	0.014632204326091461	-0.01192958125749395	-0.00058329901658221012	0.3545331745354523	0.038913128649287726	0.00091021435432818171	-0.014469661401002608	-0.034378052957123546	0.360337014628027	1.9989570581252056	0.057890380172235467	-0.30050740337829279	-0.00046781407509613395	0.10982948551998391	-1.3828362281270066	0.0024602556411782556	0.047745796558977475	-0.032735837051077341	-0.10216011286399584	-0.040321547951436373	0.10985703776911293	-0.000700724020205085	0	0	0	0	0	0	0	0	0	0	0	0.049792166827690783	-0.32846197719896886	0.095071524718167086	-0.98459380439179378	0.91846196272736869
45	655	1.92	2.41	2022_09_21_13_34_29	0.39489781063328716	0.019053557499899725	-0.014014306626467297	-0.0030410437682222824	0.014945193692128721	0.36631807804037875	-0.0027021712299087953	0.012224873280372249	-0.014814173395862565	-0.0016561830841546144	0.36026624289910653	0.040452589835458373	0.00019605111367554102	-0.012904409000672421	-0.033210467354386909	0.36149238437409209	1.9818893384967418	0.058722348313175729	-0.35445716355314733	-0.0036952779837475546	0.10749545048297908	-1.4061576842296728	0.0017791585795484868	0.044574320505172862	-0.038228839152085928	-0.10172039576920691	-0.034759645554788374	0.10751017291303083	-0.0010450871761107945	0	0	0	0	0	0	0	0	0	0	0	0.053287847253058018	-0.39049776724621305	0.09022452383461213	-0.97070290965544326	0.91540741589419383
46	654	1.92	2.41	2022_09_21_13_34_35	0.397738321601111	0.018641252274999822	-0.016596882430618218	-0.0030087170576956349	0.013611213777624006	0.36828163120799462	-0.0013580804158158993	0.011310253801808168	-0.017567126511779014	-0.0014337688217311152	0.36359046313012311	0.03879845516990469	0.000738732652108115	-0.010452836064462975	-0.035605816746566564	0.36525189385912732	1.966142635666901	0.061600882569598878	-0.40967244660891633	-0.0030581903812855675	0.10597227539042574	-1.428272787760535	7.652515514092878E-05	0.042054924960572088	-0.045011687592381625	-0.10169612613823566	-0.029799682546971764	0.10597230302075916	-0.0011430799245832964	0	0	0	0	0	0	0	0	0	0	0	0.05587383477461811	-0.45580197989445825	0.093298616833870182	-0.92817229575711591	0.91832210783409474
47	653	1.92	2.41	2022_09_21_13_34_41	0.40054473705285781	0.017212127116176069	-0.0182825503213567	-0.0047485086492638304	0.012303038335280804	0.37225943739838407	-0.0012524765978836625	0.0096722253484406665	-0.020256677571858738	-0.0011274505625557055	0.36693807189821148	0.040288780448461382	-0.00052531417458881826	-0.0086480372073731385	-0.032441940958317213	0.36735871113228286	1.9503955233288894	0.063175699421820108	-0.46122585319759946	-0.0068248326299867237	0.10175621622325569	-1.4472954324902532	0.00043622526951677456	0.038149767860468954	-0.050356372085650615	-0.098667898277504065	-0.024879175821840939	0.10175715126004525	-0.0014234676590694937	0	0	0	0	0	0	0	0	0	0	0	0.05916982815437407	-0.5124923489912302	0.083822879402034436	-0.91565407550597411	0.91714776690176414
48	652	1.92	2.41	2022_09_21_13_34_44	0.40155189061418772	0.015358461098717718	-0.019959409963941559	-0.0051332556300944954	0.010975958188110532	0.37321524526556832	0.00072963101627390747	0.0057093406802716483	-0.021696764511228296	-0.0018409450350227886	0.3706928881035359	0.038832612234205137	0.00024996108040712447	-0.0064186077298267431	-0.0325708883519197	0.37395296977102177	1.9343702132524274	0.063959792524386577	-0.5053445239494373	-0.0061969759964560188	0.096867181719984791	-1.4863190695224542	-0.0031475904099052881	0.033980372286711379	-0.0541866160506363	-0.095487900179732285	-0.01628839506022732	0.096918306938168733	-0.0015574006086346097	0	0	0	0	0	0	0	0	0	0	0	0.060552676195579816	-0.55122791418151906	0.082672524522290583	-0.88268447104462211	0.931269354003159
49	651	1.92	2.41	2022_09_21_13_34_49	0.40231428740385006	0.013929915234013374	-0.02026696779968503	-0.0055372075690340227	0.0086559527188721039	0.37361436323186459	0.0020135861816860737	0.0023024158614895554	-0.022551116116343837	-0.0019450804622107043	0.37384455956686297	0.037164389309032174	0.000872080730451208	-0.0017521656429802944	-0.035277857268215668	0.37165462588014708	1.9315958336587813	0.062697200814272727	-0.54355320679410868	-0.0061154297800246381	0.096878021924422159	-1.542582942405248	-0.0050839951618299618	0.029157267953961147	-0.055504889112637193	-0.096723833988380581	-0.0054636133260885485	0.097011329950652314	-0.0015655275751025898	0	0	0	0	0	0	0	0	0	0	0	0.060040862062566015	-0.60215037427209073	0.08779539897479921	-0.81021156081131473	0.92379176558319376
50	650	1.92	2.41	2022_09_21_13_34_53	0.40413828046486772	0.012017329211842622	-0.020740309733447995	-0.00569880529978369	0.0074194545166221468	0.37542262555452677	0.0022224350154487387	0.00062127586364856186	-0.022786704481648167	-0.0025170348841322644	0.37411078081986776	0.040312836813511631	0.00052774434885382725	0.00026520385447859307	-0.032703672428029171	0.376066312203567	1.9206424172812158	0.061516750252550628	-0.57637855447066033	-0.006476304659439879	0.096900401952160237	-1.5682316877830504	-0.0061672728868152477	0.024973912152926051	-0.056219340741533244	-0.096899127254729378	-0.00049702692279243374	0.097096463135124877	-0.0015690615858310476	0	0	0	0	0	0	0	0	0	0	0	0.059296995783545484	-0.62800886787852817	0.080924647082165624	-0.781343602828468	0.93053870514564863
51	649	1.92	2.41	2022_09_21_13_34_56	0.40914341522273934	0.011368107298506311	-0.01986028857835612	-0.0054501915549906455	0.0065450967299319918	0.38009483897295282	0.00368262756307088	-0.0034312918754881966	-0.022548206732092044	-0.0030078664699078406	0.37904138211335076	0.041704770048873477	0.0014359306223238905	0.0043038291047884248	-0.035494395253472505	0.38107722983255232	1.8944523375412161	0.058758705056425865	-0.58618003970662247	-0.0050016511559374845	0.10158577570983039	1.5206821620334747	-0.008685233683838731	0.02279705873615831	-0.054156066445858075	-0.10107595169021126	0.010164733960416611	0.10195637846996554	-0.0015311595617068404	0	0	0	0	0	0	0	0	0	0	0	0.057385562378910723	-0.64414434592218472	0.087388357193468214	-0.72506580819949629	0.931402573410823
52	648	1.92	2.41	2022_09_21_13_35_01	0.41298088162119656	0.010687666232677575	-0.018556144600862651	-0.00443145477340051	0.0065190000564078086	0.38533301889260418	0.0060041244375367252	-0.0044309366083548239	-0.020674914329861224	-0.0018785926297062076	0.38283003265942928	0.04515730847616993	0.0020929607039055689	0.0066699417863616646	-0.038841518942093714	0.38517394357187185	1.8714954152002463	0.054234637894571183	-0.57895479395017591	-0.0028534107178543894	0.10985014071389945	1.503959008839054	-0.0102863189066509	0.021761927861252556	-0.049677101800697843	-0.10887015025376552	0.014640484916355317	0.11033069278996137	-0.0012819900985018261	0	0	0	0	0	0	0	0	0	0	0	0.052492302528738377	-0.6326769131397294	0.095428257445465473	-0.70036652673218658	0.932667735271023
53	647	1.92	2.41	2022_09_21_13_35_07	0.41706730511083329	0.010414078321078213	-0.017734707950405583	-0.0035667127909258943	0.006824808092212295	0.38846636286158143	0.0057531535836275989	-0.006971585907229072	-0.018977883766592041	-0.0043115908902257444	0.388393940093748	0.048978525476439015	0.002205611310031302	0.0076867596107217644	-0.040504803072191883	0.38925972646779422	1.8491318962806891	0.050662505305065553	-0.56614996125500483	-0.0014869550791687077	0.11604147561912549	1.4889774119906569	-0.012941811974956832	0.021510215745783476	-0.045869380444427676	-0.11449129840892165	0.018904143791860811	0.11676092908614265	-0.0010686774978349834	0	0	0	0	0	0	0	0	0	0	0	0.04835610034183753	-0.612789025450796	0.0988514921647179	-0.69162624423532149	0.9333259205354173
54	646	1.92	2.41	2022_09_21_13_35_10	0.42069834038607973	0.012044859418305756	-0.01649474019290947	-0.0023681603242945329	0.0083928206328643049	0.39291343138733004	0.0073561664169380968	-0.0077759162003271506	-0.017563371663360503	-0.0037928448587119718	0.38977018524471507	0.049728366142211725	0.0035737853490183679	0.0094221704012764813	-0.042883535016236547	0.38864263330023008	1.8375133033847786	0.049355922523287313	-0.51639613256993644	0.0016222511990771587	0.12044088238075031	1.47819803313776	-0.014290991562965238	0.025291111616800137	-0.042383567114051376	-0.11838135173276655	0.022177955509395813	0.12128577240759311	-0.00097701346100277035	0	0	0	0	0	0	0	0	0	0	0	0.046269848002554431	-0.56250881904686156	0.10436559624601746	-0.67725877910481191	0.92380358083554182
55	645	1.92	2.41	2022_09_21_13_35_16	0.42479132893045957	0.013885234395829687	-0.015601340107351645	-0.0011091864282919582	0.0095001810311633114	0.39752472478776213	0.00668492258110509	-0.0074053185335662937	-0.016547992371296522	-0.0045518071254510356	0.39462042438837308	0.051328860763427332	0.003597271967825937	0.010622790224142245	-0.044026512678220747	0.39407283579863395	1.8134526930496075	0.048737458935779812	-0.47247394514193208	0.0031526641677625091	0.12246084636112288	1.476965303268228	-0.014345516477759463	0.028549677889447914	-0.0395000733660786	-0.12031081280474787	0.022846601798592735	0.12329822681002436	-0.00086958945735080831	0	0	0	0	0	0	0	0	0	0	0	0.044918829293233514	-0.52481982803090466	0.10661688210092271	-0.66701991926718718	0.92768568697207476
56	644	1.92	2.41	2022_09_21_13_35_21	0.42911264573028024	0.015648913025918858	-0.014851839316880167	-0.00043632447245188759	0.011464587878288867	0.40217325785279562	0.0063217016230796936	-0.0086557983940038566	-0.014935064030270657	-0.0042478095972856055	0.399251245383523	0.054524958670009567	0.0053328486998918383	0.010104499905735351	-0.0457774314069224	0.40118665830431055	1.7872987120880968	0.048896970324464988	-0.41863166034039967	0.0061036202662841394	0.12678933512203483	1.4780392038478158	-0.013264348745409146	0.0327364323108206	-0.036321339546755024	-0.12461382372808325	0.023386543920679091	0.12748128665936617	-0.00083657283856832475	0	0	0	0	0	0	0	0	0	0	0	0.043876549346678818	-0.45805390606758056	0.10924720538047958	-0.67677442031557156	0.934921546349574
57	643	1.92	2.41	2022_09_21_13_35_25	0.43245126066928541	0.017581287475696851	-0.014329782374522418	0.00026037414145593704	0.013158399156831853	0.40573580387472369	0.0062402305859095052	-0.0069560036573432975	-0.01417980070522382	-0.0046542216548336093	0.40268158248569785	0.055063758534283976	0.0057356473179974807	0.010651578959680332	-0.0475908862212579	0.39777045183591281	1.7787468413462122	0.050407942079027261	-0.37665501515788086	0.0073531031203619337	0.12939113020510107	1.485756485746393	-0.013704277825791492	0.036768995614426467	-0.034481902298870548	-0.1275241822020039	0.021900856820305653	0.1301148408386987	-0.000845635370234287	0	0	0	0	0	0	0	0	0	0	0	0.044732240642029325	-0.41137124545253545	0.11277181921321691	-0.675304787442931	0.91980412132525946
58	642	1.92	2.41	2022_09_21_13_35_28	0.435735978952998	0.018626858549867176	-0.014021480829170046	0.0014712083818702012	0.015029408922810666	0.40888571551300307	0.0053150871396344069	-0.0086877261388996867	-0.013843879793340444	-0.002399817985283817	0.40735188266839961	0.05306803817723553	0.0066392312645331642	0.010126033482588209	-0.046907543888037764	0.405772497177002	1.7561418425651172	0.052091604066522863	-0.34790481039741067	0.0097654175259041659	0.12449006012330532	1.4772687315381867	-0.0095233377830398272	0.039982128324748789	-0.033391086068690581	-0.12231847168071744	0.02315095149659516	0.1248537906194043	-0.0010029569477631453	0	0	0	0	0	0	0	0	0	0	0	0.046894684117467458	-0.37218074750141489	0.11013105574383325	-0.67909333859436638	0.9312347769674808
59	641	1.92	2.41	2022_09_21_13_35_31	0.43853099335525841	0.020402539796363264	-0.013916054547336876	0.0019431427962700476	0.016639900709793716	0.41243314842005996	0.0056008981054224971	-0.0087952904885605157	-0.01356865969060277	-0.0023544124521687492	0.41047005023006022	0.054158709917594458	0.00745206429883796	0.011404360137836467	-0.047954195450646962	0.409224077477548	1.7404904434536097	0.05459132276670281	-0.32174958836237882	0.011186919970753566	0.12634897988656985	1.472655435458839	-0.0098308737458306233	0.043673121497786668	-0.032754709280619312	-0.12392288958493322	0.024641066439934852	0.12673085968691009	-0.0011075430888767171	0	0	0	0	0	0	0	0	0	0	0	0.048960712660174051	-0.34203919747882955	0.11240169043846385	-0.66865786930773041	0.9331702517683429
60	640	1.92	2.41	2022_09_21_13_35_35	0.44219775271270656	0.0212316875499868	-0.014048732890531568	0.00195904696083229	0.01844554967701599	0.41565673287305549	0.0049809073232939391	-0.00997489424641874	-0.013814660050630938	-0.0020519741331701683	0.41614838805985838	0.054530885279924335	0.00820723717999949	0.010599290368985522	-0.047496350128771736	0.41519979574246735	1.7186912918993043	0.056887987521189842	-0.30817797749881576	0.012002425300569511	0.12456287067229618	1.4706787649863271	-0.0085016502540602688	0.046420049785920126	-0.032884982926614813	-0.12207408444911477	0.024775525343241081	0.12485266039282282	-0.0013572639439770179	0	0	0	0	0	0	0	0	0	0	0	0.052115237836155549	-0.3214120513872657	0.11005178213564823	-0.67561690688852216	0.9389459652279607
61	639	1.92	2.41	2022_09_21_13_35_38	0.44343981584735809	0.02349277361628185	-0.014221777507647568	0.0020764072858125032	0.019980943798869097	0.4174916978072864	0.0036217568872289178	-0.0084492393073864851	-0.013261693516816281	-0.00089272151492142968	0.41741393603787808	0.052315432504572323	0.0074558618856890909	0.010673824925376139	-0.046499326996164589	0.41263157109065546	1.7173398620729936	0.060056565733028047	-0.28373310805826968	0.011265871738830155	0.1206839555367325	1.4747566363143596	-0.0055663029961942612	0.050643634865455187	-0.032280231338389906	-0.11846450552233667	0.023038620951356718	0.12081225456483075	-0.001313159104696115	0	0	0	0	0	0	0	0	0	0	0	0.054080539103888541	-0.29297889785653747	0.10758771815921564	-0.67257866228305729	0.93052440566747052
62	638	1.92	2.41	2022_09_21_13_35_41	0.44406428888766175	0.024599777258741223	-0.014546896441790923	0.0020631479352032013	0.020993414445873826	0.417958778532977	0.0013566725831117928	-0.010359561588017544	-0.013636571581595034	-5.6090084993839181E-06	0.41719258047818997	0.051004957406467107	0.0080780771227757127	0.011015035410936439	-0.045014846154529435	0.41552915796901851	1.7133818401830216	0.062508843118743621	-0.27873719680420267	0.011976012661030525	0.11753857169449357	1.4614320905519453	-0.00169832324572044	0.053044627633367675	-0.033069970475963051	-0.11473811476591839	0.025504526185454741	0.11755084065130525	-0.0014546504754843423	0	0	0	0	0	0	0	0	0	0	0	0.056373747635075952	-0.28803441756093989	0.10436086286697625	-0.66540706410917216	0.93574099148994627
63	637	1.92	2.41	2022_09_21_13_35_44	0.44510460973092347	0.025731590422526564	-0.014309151006788026	0.001373087924654037	0.022277660193787015	0.419560463356781	0.0024724534619539554	-0.010098591597485773	-0.013425770809360667	0.00040250322120631175	0.41990564252683538	0.051153169596628884	0.0078634238627904064	0.012096263216494929	-0.046035035267849488	0.41683028529256655	1.7054789113159519	0.064490486006728992	-0.26392046293059496	0.010832940318296857	0.11858238198082473	1.4581879148192858	-0.0026173522716096452	0.055713107891782555	-0.032481877938670731	-0.11558766804061132	0.026481546653843058	0.11861126358470314	-0.0015602129822123057	0	0	0	0	0	0	0	0	0	0	0	0.058436796739460554	-0.27118516270073179	0.10693605634527685	-0.65692139724789189	0.9364771251067262
64	636	1.92	2.41	2022_09_21_13_35_48	0.44605601095634473	0.026481705881162824	-0.01402465576329588	0.0011692586475821323	0.022812405749891042	0.42091593622590234	0.0015394333504280431	-0.012051312686195571	-0.013717169058231896	-0.00018331130576238985	0.42072756334987366	0.047841823431538172	0.0074738419485459043	0.012115910085355775	-0.040793207610791561	0.41799480130430072	1.7015905721433491	0.065577986151217918	-0.25802385488704732	0.01019538039716558	0.10905229811687271	1.437868601990375	-0.002088058318564753	0.057038172330029231	-0.032359220709084091	-0.1052210834232805	0.028651829397131415	0.10907228663649171	-0.0016103883966130733	0	0	0	0	0	0	0	0	0	0	0	0.059676169261549651	-0.27068853568441842	0.095401580042101641	-0.64104335875815033	0.93709039007930706
65	635	1.92	2.41	2022_09_21_13_35_51	0.44694394139099625	0.027338905934595207	-0.01354703791436015	0.00080517332214693148	0.024017183189992023	0.42174865055957234	0.0020022348557814551	-0.012936422841203145	-0.013334980865949834	0.0025177078337291696	0.42312885766191266	0.046515709950732891	0.006723410833850264	0.013287683602081001	-0.039641493570878504	0.41714534003357923	1.6981245190236085	0.067115786905864949	-0.2427490995109399	0.0088816079732713	0.10686170745202105	1.4222099673804296	0.00053026729789685438	0.059360059379429543	-0.031319517915575787	-0.10217776523237356	0.031291034046181422	0.10686302308548336	-0.0016861423610036667	0	0	0	0	0	0	0	0	0	0	0	0.061463716041579616	-0.25342357905814134	0.093544653353408988	-0.62368500176874819	0.93332810091422946
66	634	1.92	2.41	2022_09_21_13_35_54	0.44920745112259891	0.028088490873133493	-0.013103428638348652	0.00099521974678411771	0.02445148928163296	0.42362441649310634	0.00069505112925041844	-0.01396108138858556	-0.01310093828550607	0.0018129613535734133	0.42387106058261514	0.044327719108105172	0.0060020231416875952	0.013828847778323447	-0.038434990773536	0.42008738024876063	1.6893949365126069	0.067565573090149975	-0.23253700572815866	0.0082115670670231782	0.10311117499566493	1.4085822616953883	0.001288289071946318	0.060389323760225128	-0.030302413151151952	-0.097732192322481232	0.032868419384390488	0.1031192227362073	-0.0016444660483622771	0	0	0	0	0	0	0	0	0	0	0	0.061753298179334934	-0.24593519141952633	0.090931482790422707	-0.61270961864317419	0.93517455954689688
67	633	1.92	2.41	2022_09_21_13_36_00	0.45058450741750705	0.028555449069492898	-0.012365125941778842	0.00049501987482775415	0.025046221070599603	0.42564832749629011	0.00065253284736460756	-0.014907223379889667	-0.01261741737020774	0.0022169823785385527	0.428564516650054	0.040314881547491764	0.0057982813879532934	0.015311961840354797	-0.035551052024592904	0.42300916229020247	1.6772473622839144	0.067764720151384517	-0.21878074669601069	0.0073160014480277806	0.095682948491180017	1.3805303575949275	0.0017875644680369173	0.061380445156680327	-0.0287140775502752	-0.088838479020561162	0.035538025793213718	0.0956996448200995	-0.0016870656192882654	0	0	0	0	0	0	0	0	0	0	0	0.062240996161438522	-0.23332765973570205	0.085906887845405025	-0.58205235779703079	0.93880094705130746
68	632	1.92	2.41	2022_09_21_13_36_03	0.45067760588182415	0.027986830902231894	-0.011854353424019141	4.6597740079310147E-05	0.025286801695319768	0.42570226652047988	0.0018865715715741765	-0.014667110787846969	-0.012062319236991479	0.0019480930797368839	0.42864647450457494	0.040095445140462767	0.0054994020322459165	0.016388250110699193	-0.035324244230709748	0.42176284098383038	1.678402912730633	0.066934397450064576	-0.21199234567688827	0.0064103345626369034	0.0957403274165627	1.3745235158933991	-5.8968036731432737E-05	0.0610078181464422	-0.027536515520556509	-0.0884581503945904	0.036624662764299348	0.095740345576251093	-0.0017342092426749448	0	0	0	0	0	0	0	0	0	0	0	0.062165186457622784	-0.22254773864393984	0.086404748757343053	-0.56820620714993608	0.93584157606096863
69	631	1.92	2.41	2022_09_21_13_36_06	0.45151622484644272	0.027659704917208459	-0.010460323427740869	0.00051807455435763162	0.024823907129010329	0.42586555738492843	0.00041724497586720193	-0.01573139866348951	-0.010989375681192831	0.0023023481847823982	0.42964694803777559	0.038035565670822474	0.0051127425938254992	0.015947650196654655	-0.033748891209341936	0.42521986865511285	1.6722745787421756	0.064843428147420709	-0.19446302728881995	0.0065007308489214268	0.09164285855822403	1.3620280582001068	0.0021651330845952645	0.060000715250727019	-0.024588296876987777	-0.0837698821086155	0.03716208250665344	0.0916684314581452	-0.0015974826042532823	0	0	0	0	0	0	0	0	0	0	0	0.060125436849158727	-0.2083805135131222	0.082670645237983911	-0.56467913706050321	0.94175988647966513
70	630	1.92	2.41	2022_09_21_13_36_09	0.45258152277570868	0.02864489104846064	-0.010068321973366587	-0.00018328845389604237	0.024941861185854008	0.4270300754855953	0.0006453196961586406	-0.017578122139653672	-0.010279888585474014	0.001260729667160694	0.43195546332170548	0.034420640053257907	0.0040257789387142893	0.015040306474167884	-0.031777276327381393	0.42565876715318268	1.667058465151956	0.065349423638963941	-0.18139910315683552	0.0045671005033229009	0.085960074844718889	1.3407398794260474	0.00083438784896397184	0.061095661377337622	-0.023191966945700741	-0.077020430993439387	0.038170507946509093	0.0859641243216737	-0.0014491020956024518	0	0	0	0	0	0	0	0	0	0	0	0.059607514861715991	-0.19546994054317812	0.07768076420321765	-0.56436641268220955	0.94051291476194787
71	629	1.92	2.41	2022_09_21_13_36_15	0.4529564364080923	0.027652450642457083	-0.0089719591021175989	2.4893337346102527E-06	0.024265897445964243	0.42665188083387173	0.0012154483725961339	-0.017804039868128278	-0.0090657536408954159	0.0034044427244407779	0.43312021880971668	0.032076866022954613	0.0037535817178554441	0.016209758344632029	-0.026182079955147184	0.42785564147172073	1.6636419573529482	0.062698596147373886	-0.1675035670360906	0.0044569010800658473	0.0784821756170107	1.30461256197365	0.0025198584862376585	0.059213053542329863	-0.020613787838353815	-0.067620853759194757	0.039835562333885841	0.0785226182470374	-0.0013281852504051222	0	0	0	0	0	0	0	0	0	0	0	0.057188912330518031	-0.17877161377288989	0.06798400182270678	-0.50821950845718078	0.94458452752008815
72	628	1.92	2.41	2022_09_21_13_36_18	0.45186307535240905	0.027355683779524766	-0.0080178449862767821	0.00010769974768976	0.024360704789780242	0.42609348556748039	0.0018629995373357446	-0.016818047281558998	-0.00805739208069452	0.0018064643299800906	0.43142886502740491	0.030630557155793658	0.00416558429073412	0.017062015701709742	-0.028394049710991152	0.42726885092631639	1.6680103607969676	0.061888642471326027	-0.15121349868327827	0.0049394299491873038	0.079305537654548577	1.3087198416579349	-8.8268420814722115E-05	0.059079916137304983	-0.018432785360672711	-0.068658624370392135	0.039690825164544238	0.079305586776664952	-0.0013533049010322504	0	0	0	0	0	0	0	0	0	0	0	0.05678409129092428	-0.15971352371548517	0.073309904016127317	-0.5148572582344817	0.94557151100051362
73	627	1.92	2.41	2022_09_21_13_36_24	0.45180562423417248	0.026746808849264263	-0.0071108238607206385	2.6358318935134312E-05	0.023828364678690359	0.426504029453104	0.0022797887574276055	-0.016770813988284682	-0.0072672309399719566	0.0015306393689313114	0.43098850442855585	0.029404271784475113	0.0037761649655294587	0.017187474886664691	-0.025986683993157889	0.42715750829517735	1.6683997726323117	0.060057744327275508	-0.1392588227839596	0.0044038144894325438	0.075778667100125818	1.2944543799781902	-0.0009299360436704335	0.057743361451066788	-0.016511718929652586	-0.064496634289663624	0.039781786696641425	0.075784372851644077	-0.00126947428969987	0	0	0	0	0	0	0	0	0	0	0	0.055138572136751315	-0.14801073871903109	0.06895959358945225	-0.49322595089588506	0.94544530962673468
74	626	1.92	2.41	2022_09_21_13_36_27	0.45170677855954788	0.026381513673950741	-0.0059912418426614784	0.00018348316491360257	0.023448089840390932	0.42680300577736641	0.0020707058619195279	-0.017847865115993546	-0.0061966813086822567	0.0029485908362976627	0.43216153035706956	0.025234125633329062	0.0035531953097475877	0.017072586495786354	-0.024423153821364882	0.42976828247442384	1.6640455410191253	0.0585816174548487	-0.12085265979527883	0.0043299166843373581	0.070612082215243233	1.2626854752546233	0.0010627162119264829	0.056878720351420831	-0.014022021067274864	-0.057624258275313769	0.040810672782891036	0.070620078734870875	-0.0011913984707174253	0	0	0	0	0	0	0	0	0	0	0	0.053692082607326747	-0.12918284226094848	0.065969164918834575	-0.48035988014972436	0.9514319972016273
75	625	1.92	2.41	2022_09_21_13_36_30	0.45315626848517421	0.026201578628456859	-0.0051574174194432216	0.00078571196535436635	0.022939395324913157	0.42787573792615291	0.0020716037692119576	-0.016862324726583926	-0.0051077663190927164	0.0019334140079680649	0.43404375395493966	0.026533194755880247	0.0036143379786265435	0.017143905953999051	-0.022337263172425317	0.42672255847459134	1.6625862501358992	0.057128708264207753	-0.10368560134566436	0.0050941910225715172	0.069341540720138581	1.2649893488598676	-0.00024086630861275596	0.055904756170125261	-0.011762123341293479	-0.056771470413307337	0.039815190776305548	0.0693419590581436	-0.0010756793320493164	0	0	0	0	0	0	0	0	0	0	0	0.051861079019817805	-0.10954471472992511	0.062137265151642432	-0.45809369004350436	0.94166756183480294
76	624	1.92	2.41	2022_09_21_13_36_34	0.45300803117696042	0.02578513388746654	-0.003836393596218405	0.00014549398720908871	0.022444159504851957	0.4281089218057329	0.00024551131040255383	-0.017302210206213746	-0.0041956885686779306	0.0024398759407983877	0.43502042256865991	0.025176959023431953	0.0030071760529784075	0.016702522553802737	-0.02245153852121632	0.43007482490584759	1.657439139930843	0.0556139900291947	-0.082919516822459363	0.0036636203644882814	0.0677947777959203	1.2589246200392077	0.0025303481812586548	0.05485097692640864	-0.0091807525391960181	-0.055028865505917235	0.0395974223596673	0.06784198226995293	-0.00099680003742632327	0	0	0	0	0	0	0	0	0	0	0	0.05040299336598654	-0.092402970350011077	0.061771435260599188	-0.46559353178960833	0.949375718104754
77	623	1.92	2.41	2022_09_21_13_36_39	0.45174161606705282	0.025152564241968968	-0.003054903849923915	0.00074205556617579248	0.022192751733663942	0.42658953466176269	0.00044717161798358483	-0.015677157176933874	-0.0031074782229324224	0.0025756262135229291	0.43479214984861664	0.023661349567890115	0.002823543256780324	0.016496278636347738	-0.018351280265348338	0.428615113377143	1.6629437319712328	0.054458930356533153	-0.065188006281487146	0.0041057535321231148	0.061509813959984554	1.24171638190421	0.002348889559262659	0.053996741746996375	-0.0070800406980403175	-0.048661588414322096	0.037623224561260354	0.061554646417256949	-0.00097879363273054932	0	0	0	0	0	0	0	0	0	0	0	0.049606352129766461	-0.069558863984038613	0.054623774635760486	-0.41928993236344997	0.94880590614773663
78	622	1.92	2.41	2022_09_21_13_36_42	0.45013463801731218	0.02512277029689651	-0.0022451697725674622	9.3496460417407542E-05	0.022185545284454058	0.42566848924918244	0.0011001595076823697	-0.015407966494931161	-0.0024016858666252483	0.0027431819371559179	0.43244127830096224	0.020322394026620394	0.002452740172890904	0.015019106813141463	-0.017526057593314145	0.42768817949910326	1.6698679789352693	0.05438965363148613	-0.049906400379704431	0.0029761436231650232	0.056671278197835732	1.2303461951413359	0.0018830189059405608	0.054118947437193032	-0.0054197740214302374	-0.044033941573753149	0.035674160986010381	0.056702553141605723	-0.00097392243271064922	0	0	0	0	0	0	0	0	0	0	0	0.049574419402853065	-0.053917301455363643	0.051275947845236584	-0.43113812456509137	0.95013390078782245
79	621	1.92	2.41	2022_09_21_13_36_46	0.44912580632405147	0.024966320307238304	-0.0010537898770935248	5.3269079788521067E-05	0.022052926804698551	0.42505671193139483	0.0014651362721172432	-0.014383542154963416	-0.0016290516897541675	0.0027031946451143464	0.43136481677465083	0.018362804811053172	0.0019990323749817076	0.014868471233600704	-0.017380221729901817	0.42734548474435263	1.6734781618000691	0.053969124405332282	-0.029643004534657756	0.0023709884619566462	0.0540039507493237	1.2260309641287466	0.001439086281167313	0.053874306010485283	-0.0031977399779878719	-0.041666458784796009	0.034355973408859708	0.054023121585669444	-0.00095497127420637678	0	0	0	0	0	0	0	0	0	0	0	0.049235679026959238	-0.0368680818856411	0.050926335315411866	-0.43156406513566903	0.95150507658875427
80	620	1.92	2.41	2022_09_21_13_36_49	0.44912500892828755	0.024804356476246365	-0.00061237841370168436	0.00013664894215007962	0.022220760282900993	0.42391906349930764	0.00084109050658608424	-0.014214359561599856	-0.0005911135362192232	0.003445895964089939	0.43063871441109747	0.018312749599091138	0.0020529984334537125	0.013898338109732905	-0.013705374308838957	0.42828059849216121	1.6747981577904127	0.053972143485701882	-0.014116718571334482	0.00255739353491737	0.04983576018785886	1.208709786891315	0.0029704056196322788	0.053950633588923526	-0.0015236166824068214	-0.037329352879080555	0.033017001788939862	0.049924205582532022	-0.00098399306329010174	0	0	0	0	0	0	0	0	0	0	0	0.04949317185653309	-0.013297793421145036	0.043460615098883396	-0.38920388773956821	0.95358884492790608
81	619	1.92	2.41	2022_09_21_13_36_52	0.45091172906603449	0.025234645436122381	-4.5191509465361806E-05	-0.00010789949167742977	0.022034169359137552	0.42603929106249727	0.000709161955783759	-0.014005104070683623	-0.00010667640192951503	0.002864073395585746	0.4343985757476263	0.015527268986867748	0.0015242266744089161	0.014731533436412534	-0.013071851604986157	0.43243399288703427	1.6612658412526564	0.053979238745167378	-0.0026947799551509076	0.001639828887769109	0.047045849589891546	1.1746562349878571	0.0024469854073355213	0.053978454769982143	-0.00029092293270112455	-0.033036712988470066	0.033494589989312484	0.047109443864456854	-0.00090605082196754409	0	0	0	0	0	0	0	0	0	0	0	0.048866388184783324	-0.002420685044477751	0.043678079352337439	-0.36288769885178462	0.95902138935868264
82	618	1.92	2.41	2022_09_21_13_36_58	0.453108597686644	0.026151604515504235	0.00031167688758380879	0.000269290135373229	0.022138649731870637	0.42884725964317449	0.00034320772140814768	-0.013451769174527435	4.0987117497316692E-06	0.0025691959723835164	0.43629154370020173	0.015831003679237642	0.0012317966047943611	0.011499273727888764	-0.012090998824807584	0.43209140790131195	1.6539891153230497	0.05482418144641283	0.0024208160008772663	0.0018161156617124458	0.043328628185882796	1.2040522166779135	0.0025580640642739816	0.054823538869872519	0.00026543747432042542	-0.032186397844521382	0.029006995953815458	0.043404074834367874	-0.000842306141958193	0	0	0	0	0	0	0	0	0	0	0	0.048859479216051618	9.2569143839919753E-05	0.036825804162244534	-0.4052381704721788	0.9536155573020777
83	617	1.92	2.41	2022_09_21_13_37_01	0.45340604424553038	0.025655829527057507	0.00057938666077817207	-0.00051639630618514963	0.022057882078153675	0.42835312399580266	0.00051214115255761186	-0.010962625528198038	0.00038564044699189323	0.0024798529603774931	0.43872651982936955	0.010821938269732816	0.0012110994734094197	0.01144439934593266	-0.0093348647052332364	0.43200186994991624	1.6518453639418094	0.054199260402512092	0.009064687760959934	0.00081864097931500987	0.03486717061718999	1.1491170773466513	0.0022462626007288106	0.054190353695650187	0.000982544919913313	-0.023185210424182714	0.026041612938422342	0.034939451663122449	-0.00086316730785642012	0	0	0	0	0	0	0	0	0	0	0	0.048656724360777975	0.0087406660645739775	0.032572751155887834	-0.34211182824625969	0.9527924813370523
84	616	1.92	2.41	2022_09_21_13_37_04	0.45206082937968661	0.025130798130174915	0.00069377223902520268	-0.00047492893099705636	0.021401022820673857	0.4275563895421981	0.00043733674721759366	-0.010438236293918315	0.0005798566202274174	0.0024603263052172942	0.43778102710754585	0.0096394397653741526	0.00082502764888308093	0.01109801686902335	-0.0083951751037694734	0.43262320409519095	1.6546349401610616	0.052985004748052227	0.012679070121711211	0.00042544545121531591	0.032526054790557764	1.131395844883051	0.0023140132669340618	0.052967970047315661	0.0013434571886696699	-0.020754056873356463	0.02504422814813527	0.032608264253681345	-0.00079900923019408368	0	0	0	0	0	0	0	0	0	0	0	0.047358398560974763	0.013544090651641815	0.030782664075821361	-0.32381047178347339	0.9570021908087728
85	615	1.92	2.41	2022_09_21_13_37_07	0.4515025842524194	0.024220164491492897	0.00047445958854995762	-0.00072828405425016333	0.021351109086728784	0.42730464526182504	0.00030464795618772634	-0.011123841507206409	0.00074061483770144164	0.00151846236523712	0.43696796783871539	0.00548417077570682	0.00084093597132580214	0.010677247812091366	-0.0033953164872218148	0.43345987621095455	1.6556156592972084	0.051942291732137331	0.012633238911782191	0.00018136652529614932	0.027294695576392768	0.97741514775739813	0.0013675702723827429	0.051925712767049548	0.0013122591284991983	-0.010226330143956103	0.025306571842009136	0.027328934393017593	-0.00086323489948167095	0	0	0	0	0	0	0	0	0	0	0	0.047317448401055236	0.017336757749812394	0.02481513423725263	-0.15394177975433934	0.96003852763912911
86	614	1.92	2.41	2022_09_21_13_37_11	0.4502345061245952	0.024421446852326775	0.00075398117759659241	-0.0014906898989998957	0.021176002333223625	0.42609308745779678	0.00065668789367579979	-0.00904035898263259	0.00053901924372717826	0.000983493847899212	0.43652167434587785	0.0040626779988765351	0.00058169533956640063	0.0090366278736301372	-0.0023746075885361529	0.43192494781206614	1.6608566289433948	0.05212714768514945	0.013490476008609711	-0.0009948762685320473	0.02230522477693573	0.95524831116275954	0.00036228517817660374	0.05210817529011022	0.0014062694352535311	-0.0074322019245338811	0.021030583132727976	0.022308166731041662	-0.00081843240014219175	0	0	0	0	0	0	0	0	0	0	0	0.04704850716535789	0.012724377030966865	0.020752329971207281	-0.12848319116723805	0.9593332850693097
87	613	1.92	2.41	2022_09_21_13_37_14	0.45157943940310147	0.023156323039457909	0.00033082579592182241	-0.00093070148245999874	0.020413621652682748	0.42783808951167968	-0.00062336564798680676	-0.009919697197985973	0.000658519668189999	0.0014743954618413554	0.43913066969460862	0.0011918868732692478	0.00057195982290152484	0.0098904760012907735	-0.000836049372667686	0.43232513217203322	1.6537300528059762	0.049619241056755449	0.010988437142455393	-0.00036967811443180135	0.023122727453384076	0.83605287029994979	0.0024056639841015144	0.049607258913996977	0.0010903880447221302	-0.0023385448548450781	0.023004167727726191	0.023247531999932482	-0.00078846045268767266	0	0	0	0	0	0	0	0	0	0	0	0.045228455167816525	0.016123826439416025	0.021980073001506242	-0.042165136984134696	0.95736230317191007
88	612	1.92	2.41	2022_09_21_13_37_17	0.45175512188517969	0.022463425743742278	0.00049326377024187893	-0.0011610455254008683	0.018902980302219895	0.42778615665209407	0.00029337029130349157	-0.01033589222496119	0.00021134861747585878	0.0015110920666180712	0.4383899725963884	-0.0018017657477978142	0.00072336573346876219	0.009035733736926007	0.0018591897846171781	0.432930136494787	1.6536260766319324	0.04709851584020374	0.0079577335839455046	-0.00041410436104989375	0.022849942743527994	0.693499848766426	0.0014087702458379185	0.047092550889745621	0.00074956323725290533	0.0041761369708474359	0.022465078753105425	0.022893329093604229	-0.00060545683081398064	0	0	0	0	0	0	0	0	0	0	0	0.041846037515901782	0.005590118806460753	0.020420408572568244	0.10146377034397471	0.95832922643613694
89	611	1.92	2.41	2022_09_21_13_37_20	0.44980457075678748	0.020417863529937266	8.1707437669357444E-05	-0.0012667171227831991	0.017344455521559173	0.42646290795592134	-0.00028275375519223373	-0.0094664268292629777	4.613406642115873E-05	0.0017536434500036952	0.43461320181867485	-0.0047733596196824742	-2.7559026364748694E-05	0.008345899835993556	0.0029316656795871916	0.43184554830326477	1.6627509105908682	0.043138672174225824	0.0013268129056805806	-0.0014044350058616223	0.022548024097524929	0.58319708242917156	0.0023831225919028658	0.0431385202888751	0.00011447375960037926	0.0088719533548272632	0.020729250694907768	0.02267361162211708	-0.00052564661374567966	0	0	0	0	0	0	0	0	0	0	0	0.038560117002970663	0.0013299338675073968	0.019665940583561293	0.16890296410526373	0.960073721742518
90	610	1.92	2.41	2022_09_21_13_37_26	0.44986287956386178	0.018409610863832138	0.00034081344084466983	-0.001147502625986362	0.016248931711170707	0.42695609531518541	-6.4527599899724854E-05	-0.0085312321546018345	-4.4661090946519296E-05	5.0805459369334711E-05	0.43709610368809643	-0.0057427454453855605	-9.0320237707598779E-05	0.0081825374877545591	0.0067386312788470931	0.43452871313309704	1.6559811340673003	0.039564924515261633	0.004299375589272114	-0.0013657348821488305	0.024099724662387616	0.46733476457894874	0.00012807992417560661	0.039563461838256521	0.00034020474889574618	0.014317267826778805	0.019385885865215922	0.024100065005511307	-0.00050317058691225463	0	0	0	0	0	0	0	0	0	0	0	0.036119879692123227	-0.0013742742992574743	0.023563057435647721	0.34446477912132051	0.96591368808728761
91	609	1.92	2.41	2022_09_21_13_37_29	0.45130060460859361	0.016019888662719188	4.62828140787656E-05	-0.0014555135065481208	0.01364633811792812	0.42761444707930207	0.00021586785729001219	-0.0081855209966507064	3.1753498384200722E-05	0.00020281028939258175	0.43904805704815369	-0.009005813701184362	-0.00064379358625384108	0.0073590400394767394	0.0061798944244822246	0.43544689748853227	1.6501042386988929	0.033777775398791905	0.0011887077569669175	-0.0023278164502135248	0.025004124281037318	0.40175732458760793	6.34194876133516E-06	0.033777679941078262	8.0303731611696471E-05	0.017357391908783458	0.017997977030390348	0.025004125085310903	-0.00032469785809400128	0	0	0	0	0	0	0	0	0	0	0	0.030237883401747778	0.0011634418259753325	0.0212933728364517	0.34926221562068249	0.96487107050563115
92	608	1.92	2.41	2022_09_21_13_37_32	0.45227990850068456	0.01343049052778331	-0.00036777615212684741	-0.0015587316004908197	0.011084060944570588	0.42818401311265597	0.00080328931262262971	-0.0071365843611117937	-0.000296803638856604	0.00052423247709022336	0.44057963426481817	-0.010188936133350268	-0.00081233474362586277	0.0070822939219613891	0.0099128520214348276	0.43855326344656304	1.6427912180486053	0.027872272683003432	-0.013638425800154895	-0.0026405100275294574	0.028112164998997217	0.31099752162611366	-0.00031891817492776364	0.027861904469277273	-0.00076017357265720318	0.022847252602912836	0.016379770127493753	0.0281139739228225	-0.00019587961120116437	0	0	0	0	0	0	0	0	0	0	0	0.024515866958570793	-0.013385560187142978	0.02693668027201351	0.47521713612593514	0.96965011092439291
93	607	1.92	2.41	2022_09_21_13_37_35	0.45141043795735769	0.011793017827178634	1.179111214666462E-05	-0.0020880800978757361	0.00914607102971411	0.42821064820089044	0.00015564558224628769	-0.0081427828695624822	-0.00020278922506754976	0.000413232971152852	0.44007199006726894	-0.011833938300742711	-0.0012658423858069642	0.0061939090146586016	0.0091838134176101	0.43866690037553963	1.6440455871477275	0.02381707737543836	-0.0046022448364256719	-0.0037144968523381032	0.029061785570953895	0.30240755418784848	0.00029862603674223948	0.023816068459842837	-0.00021922094721325513	0.023906435302776769	0.016524821683947231	0.02906331980490055	-0.00011035846488005074	0	0	0	0	0	0	0	0	0	0	0	0.020266077462371322	-0.011084322609376257	0.024539344751444842	0.48871656450288725	0.97176951060440064
94	606	1.92	2.41	2022_09_21_13_37_41	0.45169840942207395	0.0092875705713222571	-0.0002026317043066913	-0.0010798830115803383	0.0072062132405241053	0.42834554666559987	0.0005441708988574575	-0.0070096612683829811	-0.00024296803157887437	-0.00010886084880794697	0.44008835672964886	-0.011633035171348696	-0.00087485080976796084	0.0064841080887689329	0.00917694676677657	0.43773579392653778	1.6445199175169281	0.018755308896388545	-0.013538306033865601	-0.002174065522377088	0.02835506533736366	0.2906882462679175	-0.00073589725175113264	0.018748434155443014	-0.000507768173450384	0.023696540959910098	0.015571887387900836	0.028364613077764642	-6.9631451740816315E-05	0	0	0	0	0	0	0	0	0	0	0	0.015962659903557021	-0.016851848365864064	0.024876217644887445	0.47783899628936316	0.96908863258252187
95	605	1.92	2.41	2022_09_21_13_37_46	0.45095374703744151	0.0075899314018845788	-0.00074413028290467209	-0.0010615639674630359	0.0052475407292957334	0.42748784847433358	0.0017623522023715505	-0.0064122689555730777	-0.00072048519534628861	-0.00068077236285761533	0.43899063892511275	-0.011799196103606463	-0.0014142901505266217	0.0063727706703873574	0.011969392852722574	0.43641856728748996	1.64895304628093	0.01471021934084369	-0.05672576091023776	-0.0027704670848814955	0.030900317768955812	0.24947032338353867	-0.0028186901899168969	0.01461565140091616	-0.0016653189432145514	0.027133258496013536	0.014785666086144227	0.031028610226840326	-2.4107966324982412E-05	0	0	0	0	0	0	0	0	0	0	0	0.011745707839552281	-0.068223233374543585	0.030070009163102835	0.54077430802782678	0.96776791445809907
96	604	1.92	2.41	2022_09_21_13_37_52	0.45081981990545278	0.00496882319781873	-0.00079528132357069043	-0.0017301444368903731	0.003401774875710611	0.42662460623915194	0.0010783017964192017	-0.0059791041180073945	-0.00080192436861590568	-0.0012588077333660966	0.43964675886846144	-0.011209065222895895	-0.0015235265518959702	0.0065447633130690354	0.010654053572856915	0.437016121463027	1.6486866286245485	0.009712004150488722	-0.092908400360081564	-0.0036551454943238148	0.028843857294001112	0.26340689033678094	-0.0026826491472209074	0.0095448185555765674	-0.0017942863094365376	0.024933017568588355	0.01450216323591641	0.028968339787495353	-1.2371654257489806E-05	0	0	0	0	0	0	0	0	0	0	0	0.0077525841663171387	-0.11575516039869178	0.027735494917037719	0.5099649528849951	0.96938089712799058
97	603	1.92	2.41	2022_09_21_13_37_55	0.45139656134595518	0.0031626851306585033	-0.0015042026217929581	-0.0012435501121400266	0.0019945763747016053	0.42760576888853313	0.001449288041371042	-0.0056352668839154095	-0.0011231935302893181	-0.00021184754391536471	0.44064751586252487	-0.012173009128838579	-0.0018912050185054138	0.005986265158722112	0.010522789071945007	0.43652867501757853	1.6462901190758656	0.0065724055053850957	-0.23389808927242678	-0.0035305983162217014	0.02913476077620682	0.23953238646488648	-0.0018939324026144547	0.0058662938804146343	-0.0029636312584102181	0.025854955963630785	0.013429651432762969	0.029196254304832879	-1.219673781459976E-05	0	0	0	0	0	0	0	0	0	0	0	0.0050711119236459823	-0.25643161949893922	0.026819834299742627	0.526784589624644	0.96706247321857253
98	602	1.92	2.41	2022_09_21_13_37_58	0.45170579770377489	0.0022427081664621643	-0.0013365552248267127	-0.00089660327474729051	6.87056514122919E-05	0.42824105685127245	0.0015731215031564503	-0.006070658402163278	-0.0015912859952013343	-0.001557347309394562	0.44152899729467043	-0.011948390134861127	-0.0014141089766293111	0.0049235619073261239	0.011328893518614691	0.43892590407230553	1.6414385010098469	0.0042079266726115679	-0.448912150742317	-0.0025742748806785766	0.029315067445622647	0.22361182756295162	-0.003606906575826897	0.0026228544676061088	-0.0032904834483453247	0.026431967052876974	0.012677708667461592	0.0295361296446936	-3.23064034498813E-06	0	0	0	0	0	0	0	0	0	0	0	0.0035261192937886942	-0.7638234728590394	0.027346431936528741	0.580410366741112	0.97170748372849025
99	601	1.92	2.41	2022_09_21_13_38_01	0.45150253823152015	-0.000122411648603842	-0.001981426858305148	-0.00097285842601282718	-0.0016384090330624254	0.42712103539267038	0.00096209376403868542	-0.0056609249003574747	-0.0021181153964612812	-0.000821722753601933	0.44132244254654235	-0.012108947375963717	-0.0010426857464848449	0.0053747902640284163	0.011966305550281497	0.43829506266297225	1.643908197341823	0.0050116047478828358	-0.99111472895637021	-0.0022524378072035826	0.03018561308064795	0.21800770598138766	-0.0020532460314428721	-0.0020042573716494774	-0.0045933794244750253	0.027361497521461522	0.012748321083093244	0.030255364091681669	-2.2875286450411816E-05	0	0	0	0	0	0	0	0	0	0	0	0.0059309398243376854	-1.1145911983063355	0.029054008627073108	0.57432042727175125	0.97074772686709587
100	600	1.92	2.41	2022_09_21_13_38_05	0.45268980929731067	-0.00087627126657105665	-0.0020179824871431658	-0.0010891769893920981	-0.002928259579540622	0.429090955931471	0.0020053266439625335	-0.0054536579276874492	-0.0024134759041393797	-0.00170103850253105	0.44060782427252548	-0.012063532472965191	-0.00092102687360974458	0.0064565902285760634	0.0097379149847391551	0.43717623952136642	1.6424407363583715	0.0065745469486133421	-1.1428945965819148	-0.0022414211237257037	0.028374755014044139	0.25272039685944531	-0.004223314420756726	-0.0043103520721249873	-0.0049644267135137395	0.024826807714234449	0.013738862428434601	0.028687333560364139	-4.5763756702723216E-05	0	0	0	0	0	0	0	0	0	0	0	0.0083825093258320434	-1.2261339614231008	0.025810044062155885	0.49265566532977617	0.96573024296697718
101	599	1.92	2.41	2022_09_21_13_38_08	0.45652110630910275	-0.0024130660269732866	-0.0024366123001571365	-0.00062152089817517787	-0.0043882298624401128	0.43258655738892265	0.0024372824178816683	-0.0072421146793299846	-0.003043730868100294	-0.0016103212496017005	0.44562352482715195	-0.012593274187725649	-0.00078425496808568059	0.0051839422115989384	0.012201800410775995	0.44508878647371869	1.6194792452137203	0.00976920160463411	-1.2351060750437894	-0.0015439770165251183	0.0312147141087543	0.23508999457022495	-0.0046333607650033562	-0.0076489297061272041	-0.0060771024627457523	0.027827504318322427	0.014141724799507704	0.031556717333555737	-8.7533613501732316E-05	0	0	0	0	0	0	0	0	0	0	0	0.011698237632429298	-1.2675832559757938	0.029039938302950537	0.5845261151380754	0.97495774088560228
102	598	1.92	2.41	2022_09_21_13_38_13	0.45741206471710016	-0.0039336568832783192	-0.0031213184137541821	9.7547573040220547E-05	-0.0055847253329560928	0.433777665013905	0.0021830825977391106	-0.0076576318538163707	-0.0032870322096032788	-0.0014313860878287482	0.44659412672949411	-0.010345665280660119	-0.00045312075915167181	0.0064492495862732788	0.011332610409388256	0.4461334271907	1.6149689541278107	0.012823801407540509	-1.2777393207370649	-0.00037974182942449421	0.029080559265281643	0.29168546506971815	-0.0041249380695819148	-0.010683462939337758	-0.0070932011224717553	0.024270941579541957	0.016018749078002922	0.029371653703178582	-0.00011800847624869486	0	0	0	0	0	0	0	0	0	0	0	0.01416722041324575	-1.3048079569317328	0.028506474711823125	0.52670831132263174	0.97534250100426234
103	597	1.92	2.41	2022_09_21_13_38_17	0.45663899046912976	-0.0055087583721508656	-0.0031298882752247808	0.00046700068479363247	-0.0065981774218120438	0.43391764187917842	0.0024598228235992912	-0.0070822256229230969	-0.0033311583435223285	-0.0020870803411218125	0.44635663903107176	-0.011732365424517397	-0.00052546281546039515	0.0065536404703440739	0.011000378626023705	0.44127173111484336	1.62140239168983	0.015375662613692729	-1.3283445896697785	-5.9434758912016645E-05	0.029957780580222845	0.27312452105268714	-0.0051628946178665352	-0.013603155398815639	-0.0071669494211820152	0.025598297324707912	0.015562640886707786	0.030399409502948775	-0.00014469306527309625	0	0	0	0	0	0	0	0	0	0	0	0.016186493945728551	-1.3370321534524228	0.028041033810785338	0.51674831139925281	0.96634702757533086
104	596	1.92	2.41	2022_09_21_13_38_22	0.45690760606447389	-0.0063496371256895412	-0.0033731634691389818	0.00032220491158416973	-0.0083979329271972377	0.43318889593353138	0.0016418162698677273	-0.0065022394099623895	-0.0038061249293354763	-0.0021674199633511565	0.44583785692344263	-0.0094590981853536083	-0.00038782518506817824	0.0076308829283788663	0.012064048944569823	0.44197224033181648	1.6218196552374997	0.018395362338128881	-1.3467559712490602	-2.6232857942431239E-05	0.02912684447815992	0.2939613426423503	-0.0043358244817280527	-0.016579377096057578	-0.0079695426881203069	0.024236290656498786	0.01615472947680105	0.029447791821990109	-0.00023716569314319538	0	0	0	0	0	0	0	0	0	0	0	0.020179545604802097	-1.3580314209268622	0.031242335698921746	0.5033999504262362	0.96731206586534724
105	595	1.92	2.41	2022_09_21_13_38_25	0.4594066651509367	-0.0077620120439343349	-0.0036675771053884918	0.00060124977725642533	-0.0094659564470410251	0.43614530915839839	0.0023722263343340664	-0.0076437065922033221	-0.0037130859825554295	-0.0021784976562093761	0.44774637414258012	-0.010144884156834851	0.00023858873156139634	0.0074389104217413068	0.00978357277962084	0.44443704844240189	1.610845200512864	0.0208947655413934	-1.370691173316301	0.00094246045369852764	0.028136203273523525	0.32703817746328323	-0.0051398250784901092	-0.019243641866731716	-0.0081408522118247111	0.022329178938983688	0.017118811365275433	0.028601813517441718	-0.00027133319375384648	0	0	0	0	0	0	0	0	0	0	0	0.022133229544500262	-1.3838896008692052	0.026752923335729054	0.46035297311038176	0.96741532536621644
106	594	1.92	2.41	2022_09_21_13_38_29	0.46157512290433894	-0.00863377084761515	-0.0036347439046627121	0.00084790209000028466	-0.010550584551963336	0.43868151773160685	0.0024376660786041057	-0.0078667817275972184	-0.0038881629384046757	-0.0018657118185882	0.45070039791698097	-0.0076151032318491681	-0.00026370787255334215	0.0073300236398221447	0.0076268012807047579	0.44610112357048254	1.6005829099875024	0.0228638991296685	-1.3861263763592724	0.00065810921841269509	0.024142073352388493	0.39522022552372821	-0.0048380909770139417	-0.021322091400385355	-0.00825386586547594	0.016984730119678833	0.017156883414938193	0.024622080132555218	-0.00033142522138573542	0	0	0	0	0	0	0	0	0	0	0	0.024360557245001246	-1.39425500645927	0.022917513495066544	0.4026189244097727	0.96647566438050136
107	593	1.92	2.41	2022_09_21_13_38_34	0.4601526465204559	-0.0099358066279276163	-0.0034197778382696054	0.0013541612733440158	-0.011241458528072113	0.43722578412143676	0.0020027172634377952	-0.0079725451629538736	-0.0038873341186176865	-0.0020340624732615069	0.44983179070568347	-0.0089212307993079866	0.00047453513082883946	0.0079202260323850068	0.0079104429215090359	0.44451644421985709	1.6065389093982994	0.024944382999342929	-1.406710839797964	0.0020345855512553844	0.026044056537339547	0.38178828611838717	-0.0045413353296882338	-0.023613187184868031	-0.0080398777472230638	0.018813377476166897	0.018009711515163	0.026437030988687316	-0.00035658148037829093	0	0	0	0	0	0	0	0	0	0	0	0.025849270850427087	-1.4043306854908129	0.024326656795697805	0.39239008939842851	0.96601953195567747
108	592	1.92	2.41	2022_09_21_13_38_40	0.45944650985817853	-0.01070537478204454	-0.00379421446715146	0.0017552450724944197	-0.011936261418346778	0.4361984283111322	0.0015776296582282595	-0.008442359881819371	-0.0041855485495707057	-0.0015675606915419612	0.44815228501851834	-0.0081646981041790835	0.00044684139187492326	0.0081851390041863675	0.0080378377073754229	0.444951983695759	1.6099123446988046	0.026788591962539538	-1.4033218691455118	0.0024478922946011934	0.026156756098989979	0.40240901132712076	-0.0035572029976573458	-0.02529987231335927	-0.0088059707166873412	0.018132972332213781	0.018851291839585397	0.02639752986149636	-0.00039735151027139268	0	0	0	0	0	0	0	0	0	0	0	0.027530604166337565	-1.4021657698367585	0.024968847196255566	0.3881593091385061	0.96845220096046936
109	591	1.92	2.41	2022_09_21_13_38_43	0.4612502050697751	-0.012099072091765256	-0.0034108478011098571	0.0014424047988023045	-0.0130221641601644	0.43888483244445758	0.0019522219178527511	-0.0078387354633323841	-0.0037276175610825926	-0.0015974403575186361	0.45063157844964591	-0.0080828134745246	0.00039895224894366771	0.00855426230187876	0.0078990696754872389	0.44656536290260723	1.6003883541371793	0.029004767123583856	-1.4340626921226789	0.0020519340818521961	0.025669618111088682	0.40226064151654833	-0.0039825086698185626	-0.027926957961852072	-0.007833360383020696	0.017800756586675511	0.018494927923921749	0.025976713981454853	-0.00044104570449642137	0	0	0	0	0	0	0	0	0	0	0	0.02936623011515636	-1.4313980721209267	0.025243313182410309	0.37279895946026465	0.96816295796563079
110	590	1.92	2.41	2022_09_21_13_38_46	0.46133957587039065	-0.012931106300146867	-0.0034942377516674551	0.001933437583893762	-0.014273292585071928	0.4382587544592873	0.0019359149437082938	-0.0091716407049303745	-0.0037175818943798898	-0.0016848291931118066	0.4511281817641804	-0.0057799676029741094	0.0006695492609410437	0.00861625655466053	0.00443560699712082	0.44748695415125328	1.599557869293943	0.031280055310347131	-1.4429975840581892	0.0028659489988406713	0.023052134932895176	0.52773719931524987	-0.0040580608847656423	-0.030263841698485915	-0.00790833395016681	0.011360437767393629	0.020058449060123829	0.023406596999753532	-0.00053195926883913621	0	0	0	0	0	0	0	0	0	0	0	0.031970993569233837	-1.443398193838771	0.021006107417592255	0.23770677157418652	0.96997304709225907
111	589	1.92	2.41	2022_09_21_13_38_50	0.46128234316173417	-0.014017549195668373	-0.0032305688209692375	0.0017613523457199701	-0.015058969816829198	0.439072889036581	0.0016680874968063291	-0.00911410250963897	-0.0035468546822421429	-0.0019285366929149388	0.45149652347412977	-0.00633680662747025	0.0009425093543241513	0.0081966880585530068	0.0059237028354475942	0.44677456255085235	1.5991235695314778	0.033160492563888332	-1.4576969745770281	0.0029741116637920424	0.023827568988871822	0.4804189236798565	-0.0040431292219357566	-0.032315761122145778	-0.0074370592424764567	0.013649228009505594	0.019530786432296426	0.024168159587041729	-0.00057623236543795451	0	0	0	0	0	0	0	0	0	0	0	0.033539175321770989	-1.455138756713422	0.021924006938227252	0.31289773440032792	0.9685490224675799
112	588	1.92	2.41	2022_09_21_13_38_53	0.461164492104934	-0.014914112186138421	-0.0029644770331671119	0.0018669400624769671	-0.01556390426975281	0.43866314375530246	0.0018223635440733107	-0.0094711228950896068	-0.00315763613851489	-0.0016942620477076054	0.45115020139444351	-0.0054887248441732386	0.00070445383550849926	0.0094230972886190489	0.0048476899922339865	0.44692358772034652	1.5999725216268645	0.034557262644740877	-1.4730072717434273	0.0028383280836074562	0.024221240737846917	0.537966008378223	-0.0039467770623354114	-0.0338984452696069	-0.0067156391952716528	0.011502963790738091	0.021315494995652891	0.024540691760024044	-0.00058767658107991842	0	0	0	0	0	0	0	0	0	0	0	0.03443671042017879	-1.4707137375217296	0.022978627216208462	0.23756939489144521	0.96911968586396047
113	587	1.92	2.41	2022_09_21_13_38_56	0.46028153747216916	-0.015391943966488403	-0.0029912851572411066	0.0020569258537414493	-0.016230870556658825	0.43838650243155308	0.001924705741348891	-0.010319833103940633	-0.003353282609740283	-0.00087623419150575314	0.44936082491367635	-0.0045270662168641227	0.0008593449723749044	0.010118240930342129	0.0040399517394594164	0.44313074730511831	1.6075253800183442	0.035895615290963363	-1.4732080351995247	0.00323609852069377	0.025062605566396334	0.58927572649916249	-0.0031543473453294665	-0.035214080977968916	-0.0069615873185567834	0.0095805258271900121	0.023159182253510283	0.025260326699228328	-0.00065163253538294682	0	0	0	0	0	0	0	0	0	0	0	0.036007622040299815	-1.4689299851148061	0.023670194245750557	0.18994023078393676	0.96273847901603515
114	586	1.92	2.41	2022_09_21_13_39_02	0.46068535834327407	-0.016819878216824211	-0.0028218450340387977	0.0018318412779072871	-0.017433784295306651	0.4374375223737319	0.0026198462375281238	-0.010127930964554999	-0.0030801736993855749	-0.00080901417423507216	0.45114980346662087	-0.0036922986116761656	0.0008749461076131258	0.0098013985845626268	0.0027583897516645773	0.44411119956703193	1.6052159228714273	0.038703547900246368	-1.4872235362305823	0.0029913616087133511	0.023697972390793343	0.63148997857109079	-0.003852942908948461	-0.038164162423323836	-0.0064390470252066005	0.0071799729599593982	0.022584106883581992	0.024009145434488496	-0.00072780532191699338	0	0	0	0	0	0	0	0	0	0	0	0.038429251539777269	-1.483359446844456	0.022102173080426613	0.13716628051057606	0.96402282278766915
115	585	1.92	2.41	2022_09_21_13_39_07	0.46369139974324103	-0.017565504306568728	-0.0025923823571714056	0.0022281892950651539	-0.01781624200909955	0.44057988363567391	0.0013454407975207092	-0.010213731543284695	-0.0026823951779020878	-0.00022417152328899295	0.45403735948393537	-0.0034817174419960145	0.00066438538343051572	0.010008814124642161	0.0034937376808688628	0.44934929132211338	1.5893640903515212	0.039581866670187794	-1.4981461535568261	0.0031685573246285278	0.02396483802189384	0.62178429030403459	-0.0017572187307565274	-0.039164771303444458	-0.0057310433470195328	0.0077027570775321311	0.022693192697814411	0.024029175580600557	-0.00072251455165882664	0	0	0	0	0	0	0	0	0	0	0	0.038855669550286409	-1.4960780368505331	0.022862326652273925	0.16792129613748211	0.96906971225028271
116	584	1.92	2.41	2022_09_21_13_39_13	0.46380430916209525	-0.018035615485223595	-0.0024040003362420211	0.0018543178903010112	-0.018848624606624891	0.44121973660057207	0.0012630754655034687	-0.0098119406130198934	-0.0023063250868257477	8.8756947570096663E-05	0.45494407566794925	-0.0025287449924205957	0.00062294014854608613	0.010082888048957406	0.0034232329888097563	0.4471066676841447	1.5900982280226539	0.041109250383225472	-1.5085592459491077	0.0027392422920799533	0.023318778785193169	0.64240003329563666	-0.0013164003944879082	-0.040791191763633147	-0.0051038359665286012	0.0065785396013332709	0.022371594953120015	0.023355906191612069	-0.00083096797335998956	0	0	0	0	0	0	0	0	0	0	0	0.040942271177735912	-1.5099187484550489	0.022958287514750552	0.16364923733592962	0.96399852017736454
117	583	1.92	2.41	2022_09_21_13_39_16	0.46140978054178788	-0.018430857087908266	-0.001901782915776911	0.0021690637740812285	-0.019227266789820046	0.43849941442881052	0.0013063154432717257	-0.011035294446168348	-0.0018107551403261427	-0.00099087164094160463	0.45240535706549473	-0.0013337322973970107	0.00059553106274644167	0.0098018980933791914	0.0022781933438645258	0.44507007041211766	1.6008840168055214	0.0420867930983928	-1.5224557612942722	0.00303478559737702	0.023895936918721643	0.70089506671396762	-0.0025909184552178194	-0.041890248564799046	-0.0040626627335129629	0.0040193631399813162	0.023555477519517275	0.02403598676287521	-0.00086462832364123511	0	0	0	0	0	0	0	0	0	0	0	0.041855081095432158	-1.5238465925106619	0.021809613634649418	0.11418454314758403	0.96458742137957254
118	582	1.92	2.41	2022_09_21_13_39_21	0.46049403705273445	-0.019112010141709209	-0.0015390974171824352	0.0025253665217569881	-0.019520894356252629	0.43753276947654596	0.0018655841474529032	-0.011380113411215486	-0.0014622879657860048	-6.6202026018139751E-05	0.45127327530350814	0.000465027149844215	0.00064137838857643834	0.011374410381212983	0.0010784219628887741	0.44623595644165936	1.6029313740389015	0.043192830903105682	-1.5330826975641587	0.00350256195367543	0.025721840238200934	0.77265831771938154	-0.0021941192006114025	-0.04307002127742364	-0.0032548285034017365	0.00065531363847208361	0.025713491191877567	0.0258152517769249	-0.00086962448637271721	0	0	0	0	0	0	0	0	0	0	0	0.042509968266730536	-1.5334117177544877	0.024811220881720702	0.047264335946041749	0.96903742619051048
119	581	1.92	2.41	2022_09_21_13_39_25	0.46172985085708107	-0.018920351311409973	-0.0010791062311072761	0.0023910756834813396	-0.019921433040265203	0.439599702730354	0.0012183976414366414	-0.011160411354986209	-0.0011198555156064485	0.000119832935403975	0.45140723317203568	0.0012086216025971634	0.00058628455953256835	0.010316717759020305	-0.00064410777853938183	0.4477355488785455	1.5974448866457491	0.04320724233317598	-1.5432631507763741	0.0032690704236609117	0.024261120550864188	0.82830343217345237	-0.0012399473974394324	-0.043141750157018835	-0.0023780629569378374	-0.0020793057920638022	0.0241718525935985	0.02429278575898576	-0.000932004190719702	0	0	0	0	0	0	0	0	0	0	0	0.043213328601833738	-1.5427190751447153	0.022387127675963434	-0.031176235011961085	0.96969158057994564
120	580	1.92	2.41	2022_09_21_13_39_28	0.4626753515893311	-0.019098567229522509	-0.00099596081793947738	0.0020968686780157729	-0.020694802636096115	0.44002922258429439	0.0010427798731240661	-0.010421379502029862	-0.00085263472954805782	-7.7506706910221887E-05	0.45330424257929863	0.0025399060825635365	0.00070069774305608586	0.010954028950316374	-0.0032088085454975912	0.44842842449524961	1.5930896923888587	0.044175364447760275	-1.548227900756993	0.0031058940916814373	0.024870659887073279	0.91527575704979391	-0.0012427417672200695	-0.044130372070015286	-0.0019932599063988135	-0.0063878787646389889	0.024036321018549203	0.024901689306520331	-0.0010294905527443478	0	0	0	0	0	0	0	0	0	0	0	0.044766507607169041	-1.5502077569696156	0.024670304841603125	-0.14248088592168531	0.96920750793155064
121	579	1.92	2.41	2022_09_21_13_39_31	0.46126865629079195	-0.018764209813076516	-0.000775060327864834	0.0025353437442769918	-0.020182691546821802	0.43874321354078488	0.0014963610007006549	-0.010281783035682791	-0.00034060734988299659	-0.00053957103224590265	0.45128386186372715	0.0041657092539937523	0.00077567421215444729	0.010306808315709171	-0.0026777121499025731	0.4456370655126573	1.6014049578922509	0.043341355909594918	-1.5569476108779452	0.0036741341587173296	0.024474488894646266	0.94415299603646485	-0.0022970492420155892	-0.043324732360957366	-0.0012002907704351078	-0.0076409763959779846	0.023251152366501552	0.02458204714572014	-0.00097426414881746093	0	0	0	0	0	0	0	0	0	0	0	0.043760973453492592	-1.5623590225114032	0.023086251633046954	-0.12709050888957957	0.96611174298329039
122	578	1.92	2.41	2022_09_21_13_39_35	0.46098870281844095	-0.01866205054163694	-8.8777107268439337E-05	0.0023034802486539105	-0.019781905459024147	0.43790824196305067	0.000634444345781788	-0.011129617025529033	0.00014662599515259591	0.00010353628684809867	0.45038725513739203	0.0062457886655201732	0.00082957525038342985	0.010571472699101987	-0.002765186969718619	0.44509103457916638	1.6042019421084621	0.042814073522623231	1.5698772499688918	0.0034623209871524814	0.02653924990179907	0.97999437230603592	-0.000637431342060114	-0.04281400119235837	7.869880128497492E-05	-0.010070088841233869	0.024554533106532467	0.026546903850844503	-0.00092473209494009544	0	0	0	0	0	0	0	0	0	0	0	0.042913088186022755	1.5670903311729796	0.023703695135474819	-0.12791934532570676	0.96551397432935393
123	577	1.92	2.41	2022_09_21_13_39_38	0.46037774876990828	-0.01810572438112576	0.00034802570062847892	0.0019070413805736658	-0.019317080534313295	0.437624701859855	0.00097316119520297743	-0.010342095089699544	-0.00019960179138403116	0.0001347208506204451	0.4489855345961361	0.0061747624255184238	0.00034449028302121939	0.0097904816258971728	-0.0056808486660577216	0.44307301145234695	1.6089655802110952	0.041718501708757849	1.5684591575088678	0.002491443551399959	0.02642987049640412	1.0490990686152433	-0.00096151573023520566	-0.041718045946615046	0.00019500569157632184	-0.013301886907622653	0.02283851700863062	0.026447354630589857	-0.00088977273217393145	0	0	0	0	0	0	0	0	0	0	0	0.041961436652368275	-1.5656300521160795	0.0245868891820002	-0.26288243003218081	0.96241187293739072
124	576	1.92	2.41	2022_09_21_13_39_41	0.46011378549901655	-0.017732119698390461	0.00035176843379660126	0.0019435576114862311	-0.019004492312351639	0.43739887017188989	0.0013489331494362876	-0.010222301371628698	0.00044908964552886036	0.00084160759014065051	0.44939711756049672	0.0075727053398858346	0.000517554194307209	0.0099436086348758581	-0.0077905936324795307	0.44635124014728589	1.6052810014431076	0.040985580200342681	1.559339547031396	0.0027265949787426908	0.028554849106531423	1.1080516678500667	-0.000565851453072715	-0.040974821316697566	0.00093904335545745782	-0.017174135268095261	0.022812901728845127	0.028560455097279575	-0.00086708249138200174	0	0	0	0	0	0	0	0	0	0	0	0.041315427454027089	1.5589831703572556	0.027454188457500441	-0.33229236842707471	0.97008882197084256
125	575	1.92	2.41	2022_09_21_13_39_44	0.46096855754575417	-0.017052943813488791	0.00090622088935067709	0.0015913761825224481	-0.018559467291418778	0.43772666859853221	0.00095400791569916817	-0.010772770818819706	0.00039252752592849752	0.0011316265963580885	0.45108725307797276	0.0077434572177152786	0.00041074240512511826	0.0092790210043890015	-0.00719448293101312	0.44577069130526903	1.602711063212988	0.039691701384568526	1.5521996504507405	0.0021894224121024822	0.028163977603186549	1.1022848534930922	0.00019406324000672453	-0.039664250881313007	0.0014759271072853869	-0.016678413264354097	0.022694496368419612	0.02816464618939701	-0.000834878055941858	0	0	0	0	0	0	0	0	0	0	0	0.040270897975535645	1.5602230434074029	0.025471183120175548	-0.32976414585094366	0.96703057943604609
126	574	1.92	2.41	2022_09_21_13_39_48	0.46158989563646252	-0.015892103250613052	0.0014630838894446163	0.0021531581971817068	-0.017302304910469597	0.43907810809766978	0.00079582567151776013	-0.00918061836744758	0.00068634918268069094	0.00077172697034479727	0.45016118888217027	0.01082241930355215	0.00064099170022849849	0.0098652695136443556	-0.0082943617341496943	0.44528168358489484	1.6019084255908616	0.036972868934100227	1.538342433552109	0.0031002511638790961	0.030326420114573205	1.1761804617408618	-8.4305020992296565E-05	-0.036895012542137687	0.00239814235058233	-0.021361652869620412	0.021526066608728783	0.030326537294952664	-0.000721425904176911	0	0	0	0	0	0	0	0	0	0	0	0.037513630171781984	1.5509726812550291	0.027922521921985063	-0.34955374504293335	0.96466947780760859
127	573	1.92	2.41	2022_09_21_13_39_51	0.45987850973437255	-0.015185586944736138	0.00145782464653018	0.0020622274724962733	-0.015705955133519359	0.437052683119067	0.00049775290640298648	-0.0095971696699449615	0.0012160264931289045	0.00019028962889227049	0.44854781097828239	0.011235675759032756	0.00056742472184908134	0.0095962270704242989	-0.00866104839755578	0.44689275384322619	1.6059590348828001	0.034603098965049831	1.5278867322912666	0.0028993938599108215	0.03105583822844413	1.1840612853133461	-0.00038468306280308253	-0.034475752395860183	0.0029659660693226683	-0.022220163590911474	0.021696299639902286	0.031058220636895787	-0.0005716044476634795	0	0	0	0	0	0	0	0	0	0	0	0.034254612062612849	1.5321611296087765	0.028109093639826818	-0.36711032181648978	0.971762638139697
128	572	1.92	2.41	2022_09_21_13_39_57	0.4592499471907866	-0.013128407600626616	0.0018889857093969693	0.0017236438451391607	-0.014734416950493065	0.43760995129829655	0.000853911523038745	-0.0091992097634956121	0.0010964301096510391	0.00030710909701661503	0.44820098703490624	0.011125144547403989	0.0005034708914890332	0.0094444088923551876	-0.0094428762764892475	0.44502890271084594	1.6083621354545525	0.03127112891937487	1.5176396586604228	0.00247279345936133	0.031247424764129308	1.1997893580449206	-0.00065769942159355377	-0.031094573940966545	0.0033182789698769149	-0.023032760780967131	0.021116190120300204	0.031254345664548572	-0.000544241217836238	0	0	0	0	0	0	0	0	0	0	0	0.0321723605516388	1.5336583434630069	0.029080738161773482	-0.39265850901056715	0.969034194632073
129	571	1.92	2.41	2022_09_21_13_40_00	0.46120678140956767	-0.012397949775402966	0.0019272211077706132	0.0018155082392658033	-0.013311190079472183	0.43970741213445491	0.00092710350044234932	-0.00902941421324413	0.0022082587744751375	0.00045981767507684724	0.44903970001407889	0.011097006858408436	0.00065343706414148063	0.0074152697572346495	-0.01108593764196766	0.4471085700508895	1.6005210877913685	0.028923691657698286	1.491339055549382	0.0027055639993088113	0.03093218549363163	1.2493604974650763	-0.00050177416052788306	-0.028559242582798385	0.0045770735417382958	-0.024757425652884562	0.018543731405904484	0.0309362550532641	-0.00043661143969241046	0	0	0	0	0	0	0	0	0	0	0	0.029256109988834579	1.4885974807540594	0.028918319435640851	-0.49062813150751389	0.96943190792730671
130	570	1.92	2.41	2022_09_21_13_40_05	0.46343184382405656	-0.0109166470223734	0.0021515012060696424	0.0020349212669488496	-0.012716562572662387	0.44185034270141549	0.00014705660727183973	-0.0088237625388569978	0.0027371184684661545	0.00075925171594493285	0.449576497894256	0.013082577289377806	0.00056742760074169761	0.0090298540104113336	-0.010162048670863098	0.45241958168308494	1.589068319750975	0.026679676095009739	1.4692697292513173	0.0028635801352692425	0.032588915145530549	1.2413530448866219	0.00065381300338074929	-0.026131553741210463	0.0053802430804624057	-0.025767221194991613	0.019952135280489787	0.03259547302626517	-0.00042884406992831959	0	0	0	0	0	0	0	0	0	0	0	0.0280684141824562	1.4647933461686418	0.029334019066210693	-0.42216161045099232	0.97623757994249427
131	569	1.92	2.41	2022_09_21_13_40_08	0.46117140932593587	-0.010783710950070928	0.0021712801296586721	0.001888845411428383	-0.010909342582565007	0.43932666542837018	0.0013234531787724691	-0.0084613367031371282	0.0033567910021043848	0.000585515148167918	0.44535479767578451	0.013023963894902516	0.00078226710499294068	0.0078238465551599013	-0.01189395463104735	0.45038105472276641	1.6012818085610774	0.024881509796442804	1.4462260164645084	0.0029367701628174557	0.033312391413945396	1.2796708902417771	-0.00082058768369523791	-0.024113285163378666	0.0061350638448235822	-0.027823408732740761	0.018318661201265442	0.033322496693113129	-0.00030000806228002943	0	0	0	0	0	0	0	0	0	0	0	0.024750245006464448	1.4215439215324861	0.0308703614079186	-0.49447857135406648	0.97660229063431969
132	568	1.92	2.41	2022_09_21_13_40_12	0.46049535674879738	-0.00899534908732509	0.0023566718072463482	0.0016977952112137151	-0.0097433823570276714	0.43925731979227978	0.00054575239222104117	-0.0084422885007642643	0.0036058143335266943	0.00073901134270757806	0.44505388908627735	0.013528366159990923	0.00044773702929197859	0.0078533000514185557	-0.009767849820920084	0.44995731482712131	1.6028854580901504	0.021869484060613075	1.4172877211305095	0.0023610696469981954	0.0318339635202925	1.264053881034237	0.00019995244406248772	-0.0208468507481768	0.0066093227308590286	-0.026028934069230771	0.01832746094337543	0.031834591475173674	-0.00026679380060360986	0	0	0	0	0	0	0	0	0	0	0	0.022560914032058774	1.3935719344140758	0.027217134251335519	-0.44681214939116487	0.97711585628989384
133	567	1.92	2.41	2022_09_21_13_40_15	0.46240369391304104	-0.0082705599069913885	0.0027576667646212038	0.001885956249467357	-0.0089827540241296834	0.43999000655740711	0.00094379462551864163	-0.007673253070317727	0.0037591126729682811	0.00070651372819196666	0.44681597258366396	0.012122279064883956	0.00076788932722508438	0.00811506828536113	-0.0099192603344492019	0.45384978818619826	1.5937195401191842	0.020448665266182029	1.3910484103879439	0.0029122141373853472	0.030190592289135829	1.2581210656112474	-0.0002878937223909859	-0.019141470226069469	0.007193888291658096	-0.024477263619595076	0.017673014130749603	0.030191964917246111	-0.00023231642708574729	0	0	0	0	0	0	0	0	0	0	0	0.021058649103123571	1.3726282574878406	0.027715721191656027	-0.44255424784595804	0.98150121670859447
134	566	1.92	2.41	2022_09_21_13_40_18	0.46322555573302582	-0.0063576551258794772	0.0027948218457126478	0.0017425189183447188	-0.0082936441077667844	0.44187422991555536	0.00023246984287788491	-0.0077641087399781122	0.0039788261676626871	0.00086193589544768278	0.4470082969346012	0.011416772747645481	0.00087184068339937065	0.0075032512935025476	-0.0080201431299076215	0.45496623127877672	1.5892807469391221	0.017834715624384257	1.3551539948792437	0.0028626820582420107	0.027463585235506575	1.2365056967566828	0.00068132761293042475	-0.016201581100306645	0.0074555919451672285	-0.021550727359947085	0.017023943851092876	0.027472035259588544	-0.00023233424114152957	0	0	0	0	0	0	0	0	0	0	0	0.019857870910018019	1.3471403725410056	0.023709358737491887	-0.40934173465396456	0.9821699723773244
135	565	1.92	2.41	2022_09_21_13_40_23	0.46270819147468129	-0.0052965011770142846	0.0028931949802136273	0.0022268636463394589	-0.006912139195572875	0.44113887578041844	7.1171564621248776E-05	-0.00711639864548997	0.0039473549695292556	0.00098090897820290665	0.44729643746876274	0.012106751124679653	0.00072871393688282184	0.006857791886650714	-0.0087784333807562464	0.452310019804617	1.5932246043167981	0.015483673568107387	1.3165929007514698	0.0032411442840627191	0.027988105429922503	1.2743859813710521	0.000999014125528697	-0.013525316160493076	0.0075372388792191124	-0.023212440511286327	0.015637028204439962	0.028005929278984178	-0.00017019305773507249	0	0	0	0	0	0	0	0	0	0	0	0.017202751942112342	1.3113562821868623	0.024074737366004677	-0.45380937183884867	0.97752758247714477
136	564	1.92	2.41	2022_09_21_13_40_29	0.46384938097598055	-0.0039632487448357867	0.0030821032583009307	0.0014536587796360949	-0.0053789763296480386	0.44269728479953246	0.00064345969330064691	-0.0069679509187141973	0.00449959534507846	0.00088486777150116494	0.44858873064363269	0.010951139175052121	0.00086614547679473035	0.0068401669778034128	-0.00904924370853237	0.45326281011943692	1.5877253692136903	0.013255209910827379	1.2314447935399493	0.002548718773130653	0.027016358739735364	1.267007512326561	0.00025751432861244815	-0.010317690596549816	0.008321409167560738	-0.022181330419949463	0.015423106702448116	0.027017585998447679	-0.00013864635288848132	0	0	0	0	0	0	0	0	0	0	0	0.015118759314566228	1.2224897515770596	0.024455298556406772	-0.4617704469595692	0.97717670586458794
137	563	1.92	2.41	2022_09_21_13_40_34	0.4647452421029597	-0.0033778194794102032	0.0032738599375142377	0.0014997143974641474	-0.004315377417469346	0.44370833115536135	-2.3407102963829481E-07	-0.0063628847179834679	0.0046400073959520166	0.0010614249184178839	0.44747907400446685	0.010291701500354966	0.0007605917361817819	0.006707481557169285	-0.0086765937802091835	0.45606035971744741	1.5838051439169398	0.012139102071699704	1.1720681501120707	0.00247130232055961	0.025532127014359213	1.268058161302964	0.0011758138358938222	-0.00847951669916033	0.0086865180398019749	-0.020993308505902385	0.014531706983468191	0.025559187155581666	-0.00011020275040615101	0	0	0	0	0	0	0	0	0	0	0	0.013634507496741537	1.1599803296907563	0.02359772751811481	-0.45635137231437989	0.98131259537760207
138	562	1.92	2.41	2022_09_21_13_40_40	0.46277429225451971	-0.0016421844900913972	0.002914442113667912	0.0015229403189832322	-0.0031345908759350832	0.44155763521274882	0.00045808630954788127	-0.0057952700343682608	0.0045869104946313667	0.00088660650426526156	0.4462068512175178	0.010162852989502922	0.00060176508947443685	0.005824041232499317	-0.0069783649099429143	0.45448163123720209	1.5915557525840374	0.009813006060501386	1.0703520561873896	0.0023296703225279053	0.023034714841952943	1.271610754122515	0.00045725663168546838	-0.0052946507054025226	0.0082620676498814452	-0.0190325308087579	0.012975394362552861	0.023039252841125457	-9.0537633661681087E-05	0	0	0	0	0	0	0	0	0	0	0	0.012005127717265912	1.0851394185625705	0.019641089384286728	-0.43765980045330571	0.98208054951168988
139	561	1.92	2.41	2022_09_21_13_40_43	0.46553191740268179	-0.0010905657155085345	0.003349090617219178	0.0013639228094817569	-0.0029112100473758008	0.4439086786140316	0.00013237091013925675	-0.0052713483158835332	0.0044671092875628463	0.0013817912196674466	0.45039333731739456	0.009533346550886666	0.00062364824774100629	0.0060918839784006818	-0.0069015970984788238	0.45767125424363203	1.5777817903813998	0.0096150460112301335	1.023801911741983	0.0021658167758398595	0.022062608832802033	1.2665327783081368	0.0013643167725091673	-0.0044127781846828454	0.0085426283128121443	-0.018102169924650663	0.012612301634844742	0.022104752176058978	-8.0473762024764971E-05	0	0	0	0	0	0	0	0	0	0	0	0.011453561882089658	1.0741824504115705	0.019774371695437682	-0.4238172788187109	0.98311466332339492
140	560	1.92	2.41	2022_09_21_13_40_49	0.46832897305031385	0.00025207387610467921	0.0032298263757099157	0.0013426666628917718	-0.0012982765776607408	0.44697064253417923	-0.00028582161705495738	-0.0051258348912978273	0.0044715094996489405	0.00075995144827926834	0.4519048242044631	0.00854946615970955	0.00093222896202023637	0.0053625753697032555	-0.0043270107118300273	0.45881496853591847	1.5684988641169524	0.0084463516941562563	0.85351262407804263	0.0024535828325763548	0.018273017809483288	1.2277057461889844	0.00112811973108557	-0.0011470816991129404	0.00836809778366245	-0.014137307949448889	0.011577551719087361	0.018307808006240343	-6.0630233568124992E-05	0	0	0	0	0	0	0	0	0	0	0	0.0099420926108406138	0.92668558103316945	0.014713141431772788	-0.33946416047485528	0.97968521047837609
141	559	1.92	2.41	2022_09_21_13_40_52	0.46682224701738623	0.00095717949304779774	0.0031393579649119378	0.0011794474667676045	-0.00092839797225952438	0.44504592946820987	-8.3171672054858684E-06	-0.0045517056903198452	0.0045370079160281093	0.000641420595874835	0.45140106596778262	0.0069033366466746708	0.0011552476086590571	0.0050203848822556966	-0.0050981406686189867	0.45683481255476022	1.5750018093057816	0.00835894961288676	0.7836783441493741	0.0025401422043748638	0.016949788354435516	1.2324451246762893	0.0007019739484812439	2.8751708181654848E-05	0.0083589001650968622	-0.013214766764970664	0.010614389507059958	0.016964318220444471	-6.1072335167332149E-05	0.0083590018761297534	-0.78755802279637011	0.002257884108574108	0.016951765019450508	-1.2324298933539071	-0.00097763518909894519	-3.6108425238257693E-05	-0.00835892388688685	-0.013215984469804539	-0.010616029943842052	0.01697993250391857	0.0099203110103704226	0.88631885672426913	0.015327224288018058	-0.39654125492319786	0.97860548736390007
142	558	1.92	2.41	2022_09_21_13_40_55	0.46676615909269975	0.0023682530598770932	0.0030012675391482093	0.0012875496801475882	-7.745941893942569E-05	0.4458627344340127	-0.00042584901326222959	-0.0043172114203757347	0.0040994878474120387	0.0014392698690914739	0.4526147776701066	0.0061493571331074862	0.00083925171410712093	0.0045175430133180356	-0.0044222895784693456	0.45703775772597433	1.5726032398854746	0.0081218539487875521	0.62862592744665635	0.0023144215961118878	0.015194476632550963	1.2208784651408	0.0020532256999733021	0.0025050415469921876	0.007725883665528426	-0.011622984616173358	0.0097866413416112623	0.015332574992876054	-3.6508640875477832E-05	0	0	0	0	0	0	0	0	0	0	0	0.0087843120077988751	0.79484449007028612	0.013543773350909815	-0.38737181021594408	0.97915786914450809
143	557	1.92	2.41	2022_09_21_13_40_59	0.46760793331147066	0.00293274115338758	0.0028095333156148714	0.0012636962591708828	0.00062906950335340508	0.44677660203460445	-0.00045305067488557178	-0.0047661007291734192	0.0033783518716673697	0.00116336862121461	0.45672451832918048	0.0051153256352245921	0.000805283829540388	0.002494568180773787	-0.0032950352490714241	0.45564017215172625	1.5677322541906023	0.00774598370200611	0.52196683285909251	0.0022520446662880824	0.012237480551021033	1.2120767178000738	0.001782985416645784	0.0038948660402370141	0.0066955419526990283	-0.00922084128065455	0.008045620940213067	0.012366687803635604	-1.7190870037434905E-05	0	0	0	0	0	0	0	0	0	0	0	0.0073489366428561237	0.693349344607749	0.0088381971716942533	-0.46139327680487413	0.97440641976496845
144	556	1.92	2.41	2022_09_21_13_41_02	0.47024525496157393	0.004362617825632055	0.0029185357564102728	0.000947206918005629	0.0019609889951395462	0.44974261088338569	-0.00039167384765600896	-0.004573948911952075	0.0033387510503989533	0.0013448033542483671	0.45902808625421582	0.0024316181771665141	0.00070822488114361394	0.0042858237119875776	-0.0017006055588266289	0.45711920857776817	1.5575033904903921	0.0096196737492954612	0.38763219757380474	0.0017971872127311558	0.010762307740491604	1.0018204169950029	0.0018972504378015063	0.0068707173726527751	0.0067328571816140242	-0.0045143002639155549	0.0097697677059517367	0.010928258192629945	-1.40699448627664E-05	0	0	0	0	0	0	0	0	0	0	0	0.0082340979884243451	0.51986805637658362	0.00980529633173433	-0.18887142165965945	0.97208680737272224
145	555	1.92	2.41	2022_09_21_13_41_05	0.46784831770407875	0.004690126093754677	0.0026054122097078159	0.0010132031781439344	0.0025741198405487176	0.44752828925983856	-0.000744778383676433	-0.0036222400131120324	0.0033346774341958853	0.00136692622183629	0.45640993747180314	0.00072760844829366448	0.00074704882415891857	0.0035989126061609597	0.00055370218426810522	0.45468040717223657	1.5680929732321145	0.010210529553634549	0.34036211558718449	0.001913022193037663	0.008003671356129451	0.79738246784516986	0.0023199305194966493	0.0079347773546811461	0.0064260580527477212	-0.0001918185007952325	0.00800137243475641	0.0083331166313822258	-2.2546470742613097E-05	0	0	0	0	0	0	0	0	0	0	0	0.0090042429459307131	0.45670522012107273	0.0077829878180275744	0.076327829393645838	0.97185431680835688
146	554	1.92	2.41	2022_09_21_13_41_11	0.46447474226854868	0.0050998433585810439	0.0027341359712946662	0.0009163805309879634	0.0026697854750200416	0.4430729003756062	-0.00041968079615819446	-0.0034608812309171039	0.0028852597154143608	0.0015473567987005026	0.45308367237867242	-0.001395107582038282	0.00077950649325674926	0.00385270762862158	-0.00048138717648472186	0.45319163051018346	1.5820141986029506	0.010523659677796419	0.31056053720560883	0.0018633135757860091	0.00822180684366513	0.72416789611512822	0.0021948012567698434	0.0085581195763187179	0.006124214425663797	0.0010043322037925134	0.0081602343470616127	0.00850971564338417	-8.428283845456306E-06	0	0	0	0	0	0	0	0	0	0	0	0.00846324602807436	0.41208382694614626	0.0083592603166547756	-0.062151777465970649	0.97570780339258667
147	553	1.92	2.41	2022_09_21_13_41_14	0.46970419436416555	0.0049811037672306251	0.0025284069941138238	0.00073407481250540392	0.0028936273700675653	0.4476471987745636	-0.00013851831085373738	-0.0024737828316894251	0.0028648140717131322	0.0014661770631899111	0.46074345096165437	-0.0018561732536955965	0.00060313458794505144	0.0026779983329051995	0.0033874310390730579	0.4583720285924705	1.5572155442346625	0.010352569002716239	0.29680522081836458	0.0014405332782464345	0.00804809240643182	0.39173204659797323	0.0017543181202963503	0.00858151939704319	0.005790786629998778	0.005701856589782269	0.0056798435552418208	0.0082370761468900863	-1.5314434721112257E-05	0	0	0	0	0	0	0	0	0	0	0	0.0086690389687705087	0.39019727125343029	0.0091933256032069935	0.45091622092543904	0.97587382461628791
148	552	1.92	2.41	2022_09_21_13_41_19	0.47378345365351493	0.0053525164060907382	0.0023076442617711275	0.00062723132612699131	0.0035375783112665728	0.45192669809172653	-0.00083705343993334435	-0.0026620766455759258	0.0029496364747517408	0.001652882998849784	0.46446439923114924	-0.0044654190123940016	0.00072890111122738842	0.0030123521365852638	0.0034607011741747693	0.46071854787033872	1.5415413679590686	0.011118924581996138	0.26406533861933534	0.0014556375778433692	0.010581424032775582	0.31380499629726938	0.0027134079835013378	0.00960397741728446	0.00560304396095623	0.0085649565452747024	0.006213537956668222	0.010923786772284118	-2.8297751101392346E-05	0	0	0	0	0	0	0	0	0	0	0	0.009721644630341553	0.34750711813800639	0.009683972944049336	0.42727581770581691	0.97242430970852189
149	551	1.92	2.41	2022_09_21_13_41_23	0.46732865750346175	0.0051679076357602147	0.00216068522762444	0.000848241686313089	0.0041324606739097016	0.4456597627338077	-0.00088195155352866915	-0.0029308324744108222	0.0026586716288747965	0.0018392950943764825	0.45707003213288416	-0.0062344381849657989	0.00054351342459907088	0.0029836660602243011	0.0045372093694429011	0.45346965460433919	1.5713057339647421	0.011440501324711276	0.23637311207375042	0.00151669709844085	0.013532398326710236	0.25370436544702024	0.0030152459304121338	0.010185720873927691	0.0052092380286519989	0.011827405109703367	0.0065755830801315761	0.013864253044921567	-4.2550819696818618E-05	0	0	0	0	0	0	0	0	0	0	0	0.010514728919119781	0.28584760911208357	0.011619947424065824	0.49454868689986869	0.97034420492601636
150	550	1.92	2.41	2022_09_21_13_41_26	0.46524765919956168	0.0050229423894614751	0.0022472188426381134	0.00053917782567341143	0.003637247316797126	0.44319789039765628	-0.0007097755172216087	-0.0022916975476691185	0.0025165992114033731	0.001337653190787842	0.45544327026370524	-0.0067717800959335587	0.00065376112561799126	0.0027395836077185316	0.0075377232599374731	0.45437087349907235	1.577042250182858	0.010846432522233388	0.24856529281451689	0.0012946985735638062	0.016691745002713695	0.17098807308170982	0.0022744872464199434	0.009533521951317226	0.00517272246144279	0.015725189577040565	0.00559756768621447	0.016845997847255725	-2.9021496579555713E-05	0	0	0	0	0	0	0	0	0	0	0	0.0095067429360574489	0.30263337070080676	0.017238424292557588	0.6110950777787113	0.97662151440116352
151	549	1.92	2.41	2022_09_21_13_41_29	0.47179872861952954	0.0053693859419020216	0.0019222581219760589	0.00025587921997730539	0.0033618136851931036	0.45056734555233952	-0.00089488666027493641	-0.0026281295257458742	0.002092109929752963	0.0020145742213233575	0.46230082094877967	-0.0095231094476554614	0.0004742690906013291	0.0016273144071880287	0.0086849117232972676	0.45791299112027645	1.5503752019959642	0.010396258859966116	0.2130685794275374	0.00079584728735806738	0.020323384837303532	0.11595975178336029	0.0031725807248055961	0.0094665138385754827	0.0042973612865900464	0.01977926681178846	0.0046712499005322683	0.020569522106761426	-1.0691682782706501E-05	0	0	0	0	0	0	0	0	0	0	0	0.0083926375849701657	0.27833340437494208	0.018728438840355889	0.69278573104928443	0.97056851437501246
152	548	1.92	2.41	2022_09_21_13_41_32	0.47448401441215055	0.0055482376483646434	0.0015614906484687377	0.00030387594033672564	0.0035832074617246626	0.45394342748098554	-0.0011376746398125517	-0.0029264485902386048	0.0020960169555956382	0.0013379038275945488	0.46562217797587152	-0.010336172161790206	0.00041131245417050106	0.0015226783116809488	0.010371266173334615	0.45938075088588004	1.5385725532573518	0.01058047209373914	0.18838557643467166	0.0007721386992399857	0.022903447943171392	0.10706905032600414	0.0026675541452592525	0.0098383306751628416	0.0038927675569628596	0.022380331252456385	0.0048671039351842263	0.023058269076482125	-1.4650205043588366E-05	0	0	0	0	0	0	0	0	0	0	0	0.0087489233063520883	0.264641962078832	0.022092309652062745	0.71251038496130836	0.9681690782670892
153	547	1.92	2.41	2022_09_21_13_41_36	0.4712723592155254	0.00539581042923874	0.0014145804425586834	0.00034969146512757053	0.00313752933076608	0.45005000421991587	-0.00086027414998039037	-0.00242933786818063	0.0018687075566239167	0.0015850610512784271	0.46185508399267466	-0.012247165135723171	0.00058289301409545193	0.0022834727132302812	0.012108765204645837	0.45793829452855506	1.5517997313873664	0.0099101396487955313	0.18158926793921432	0.0010045377585156622	0.026972638302228853	0.096564661659766252	0.0026726818641068847	0.0092637248410250422	0.0035205496628232308	0.02647117453693296	0.0051768847406616116	0.027104731050678014	-3.9835629238929444E-06	0	0	0	0	0	0	0	0	0	0	0	0.0077489596837241421	0.26858838460576062	0.026146649264719636	0.692202559624985	0.9717062449638123
154	546	1.92	2.41	2022_09_21_13_41_39	0.46898660660317026	0.0051842785480144728	0.00099340759883751622	0.00016933939100371127	0.0030560093886698694	0.44826810347522911	-0.00085890425767678525	-0.0016774181704025423	0.0013977623968542631	0.0021704769451580145	0.45786776380649075	-0.012724419322202493	0.00032747783416484219	0.0041441355941921392	0.012261179235667918	0.45419730408977854	1.5646161276431703	0.00934664345639885	0.13976777580498728	0.00052825132104851566	0.028131807813953864	0.11528466559369505	0.0033765580126501327	0.0089838412239773534	0.0025788254619901144	0.027387340100208175	0.0064290133859531652	0.028333721162142247	-8.7395463023881393E-07	0	0	0	0	0	0	0	0	0	0	0	0.0071654412159284833	0.21448773308990279	0.027596907416442339	0.62243106746002153	0.96846540539716186
155	545	1.92	2.41	2022_09_21_13_41_42	0.47019665060387011	0.0044131463579041453	0.00082958938372606334	8.4154847107204567E-05	0.0023544307787353859	0.44877217048333978	-0.0012147261101904596	-0.0018515572152698688	0.0011615502471245248	0.0013682540931588085	0.45851542405727397	-0.015188727872756288	0.00028742949207934604	0.0020495778267056869	0.013278886673222237	0.45699454532743783	1.5588772969378009	0.0076735862888788284	0.14195568286388977	0.00040154112120665728	0.031381142525203423	0.0688091088029202	0.0028502530347253308	0.0073663908488363454	0.0021494679330125634	0.031084451036486577	0.00430499825173011	0.031510316541556539	4.3964955784548313E-06	0	0	0	0	0	0	0	0	0	0	0	0.0055835475554091834	0.22915533863547427	0.028575555352117869	0.708828093768656	0.97192216222834227
156	544	1.92	2.41	2022_09_21_13_41_46	0.46985024674657189	0.0037717105046595188	0.00064657866697212323	-0.00013600363154981263	0.0019127841003330119	0.44874006060336596	-0.00097985547198261051	-0.0018703766077848574	0.0012197794054085533	0.0019100455359276521	0.45896374770219156	-0.016693490470511413	0.0003149095595367643	0.0021902863566786519	0.013869705455218961	0.4581898647007035	1.5574084849848187	0.0065105817024477316	0.15748407643072535	0.0001891445569139842	0.033606881327369394	0.0665833513421135	0.003191508448733811	0.0061903017425719411	0.0020168883063169355	0.03330933977634358	0.004462102219356362	0.03375808345759914	2.9466563906392749E-06	0	0	0	0	0	0	0	0	0	0	0	0.004828374544321703	0.28383934881163742	0.029885232979225032	0.70708551716456347	0.975182769134188
157	543	1.92	2.41	2022_09_21_13_41_49	0.46456479328468547	0.00252448831375153	0.00041023271024524631	-0.00013956080074698838	0.00082379418405321688	0.44328555334649916	-0.0012520593061296976	-0.0018218809371989969	0.00118650190297288	0.001284934427369894	0.45250724636600154	-0.017963754933714059	0.00018700203224550574	0.0020099171946691067	0.0167578133393692	0.45577250404525	1.5787180009234305	0.00408431858971543	0.22133672618116065	4.0280229328068919E-05	0.038445878803613429	0.055526413478514447	0.002834442862118479	0.0036906299054494012	0.0017495454390491219	0.038209051019546372	0.0042607531221410255	0.038550222610521288	3.175590097984407E-06	0	0	0	0	0	0	0	0	0	0	0	0.0031092450505516693	0.48195137804709975	0.036330598078696215	0.7257137140905473	0.98107413784572439
158	542	1.92	2.41	2022_09_21_13_41_52	0.45746890735441065	0.0024098385484808645	0.00024716552962426467	-0.00031664944478115967	0.00077528501903380948	0.4367715378896545	-0.00086969602055829659	-0.0018321514339736005	0.00064867978338162215	0.0012184992131600337	0.44467548672756757	-0.018186805606797678	0.00032512261096298746	0.0012403721520982505	0.016808926733531356	0.44695837403032096	1.6122738121727618	0.0037036950593217128	0.13778125941898542	5.8634973221571374E-06	0.039379939722938559	0.044089038269842555	0.0023556550611055294	0.0035639631450840145	0.0010077320045165411	0.039226942032382563	0.0034679491591388979	0.039450332867406658	5.8385607005737484E-06	0	0	0	0	0	0	0	0	0	0	0	0.0022096957797986079	0.34836048505424316	0.036843224512144813	0.74856868320629921	0.97702459521266
159	541	1.92	2.41	2022_09_21_13_41_55	0.46037479755694327	0.0017402246723803366	0.00048297325051811844	-1.2728573112477292E-05	-0.0001802073501780382	0.4393893886995377	-0.00087564270523959431	-0.00097573771368194748	0.000659401694935483	0.0014443485182383576	0.448205648522981	-0.020102682740609508	0.00024035071402877655	0.004157326700913351	0.018880535740675553	0.448271276707515	1.6005143297172233	0.0021465532189015495	0.31509918744582566	0.0002500862725307605	0.043840745130206055	0.06595773422012631	0.0026927323897582727	0.0017342231438484599	0.0012649746277759752	0.043459846422029685	0.0057665138988195735	0.043923362135594071	4.589430749169964E-06	0	0	0	0	0	0	0	0	0	0	0	0.0014848394971093285	0.91878565483843289	0.041993657796976731	0.6770318562993205	0.97370941912185971
160	540	1.92	2.41	2022_09_21_13_41_59	0.46157630520489096	0.0013290257503464438	0.00024179096599958512	-0.00039504777128102921	-0.00057813929602925013	0.44167802643381088	-0.0006088691173344804	-0.0023167058802583923	0.00082030776359637248	0.0013419921180552021	0.449166762281871	-0.021035709559760404	-0.00019884769822332751	0.0016732845897306919	0.019207447717027502	0.4507229695303937	1.5927630836242093	0.0014367641205852238	0.47668609731895317	-0.00065856067583704733	0.044908446403952924	0.049656262673980434	0.0021753450691421121	0.0008317956106890632	0.0011714978447438303	0.044687162867385888	0.0044526434036918673	0.044961101905831372	1.0997225440961699E-06	0	0	0	0	0	0	0	0	0	0	0	0.002174220291761089	1.092362709350845	0.041770331446561684	0.74194963291216465	0.97648636736307437
161	539	1.92	2.41	2022_09_21_13_42_04	0.45343447191098385	0.0005583254321541596	9.770908287861E-05	-0.00024435001301193761	-0.0017217020622117634	0.43323735025292354	-0.00067517391616282068	-0.001739242955523022	0.000457269326507206	0.0010271251623806168	0.44095538746227891	-0.022301411083681853	-5.3773122864218834E-05	0.0017603373426957089	0.019820011164593962	0.44216134077548697	1.6299887701106597	0.0014540151088829052	1.347684174216109	-0.00033626248823393639	0.047825748198755416	0.041746483435094288	0.0019514917807084342	-0.0013116422783918005	0.00062749858198639233	0.0476591465640433	0.00398847584395305	0.047865546178236906	-8.14214067052046E-06	0	0	0	0	0	0	0	0	0	0	0	0.0039286620739471543	1.4409971872451914	0.043882924750663133	0.74110630056868609	0.97513834559603141
162	538	1.92	2.41	2022_09_21_13_42_08	0.44684930108478121	-0.00050613405876326757	-0.00024590437931861815	-0.00037523769104366478	-0.0029729162302726164	0.42640445549405048	-0.00091428510816807869	-0.0014528475500263953	2.0900174302359333E-05	0.0016602448815296017	0.43503110456686134	-0.023710114539689423	-0.00013188249713970085	0.0021024721789670662	0.020792839627617826	0.43617025782572294	1.6586749877516729	0.0039907649639891914	-1.5403717007452837	-0.00057493687503115459	0.051201649282079612	0.040106082013744125	0.0030132727875216165	-0.003983379077351315	-0.0002426852363112262	0.051037022096034793	0.0041025924455081438	0.051290239832711859	-2.9414171818304372E-05	0	0	0	0	0	0	0	0	0	0	0	0.0066532266880022905	1.567281288298511	0.046769381101357067	0.73501181813308047	0.97610146590106872
163	537	1.92	2.41	2022_09_21_13_42_11	0.44887944276355679	-0.0011464434511289365	-0.00030317345412419892	-0.00031133012462784262	-0.0035846823772408285	0.42876022521729279	-0.00032222944352851193	-0.0015299389057550979	7.4041002960100065E-05	0.0014907140838021657	0.43663687576528382	-0.023983803320213794	-0.00015562086704503725	0.0010921128458147398	0.021065239858927304	0.43772123915574634	1.6500276661654902	0.0053966709759491072	-1.5477936773267469	-0.00053501194645195842	0.051561254341332158	0.029044648574312212	0.002086621817431251	-0.0053909609897359323	-0.00024818789212382054	0.051474285517638912	0.0029934728494063652	0.05160345860366846	-4.2921274389191182E-05	0	0	0	0	0	0	0	0	0	0	0	0.0079875498993053577	1.5604703803524098	0.046991527726240989	0.75949919533636956	0.9751420926315667
164	536	1.92	2.41	2022_09_21_13_42_14	0.44890833551911108	-0.0019076525916145197	-0.0003473131911010977	-0.00049038526883688665	-0.0037941801967704063	0.42962614427310031	-0.0007248250924574729	-0.0020046548952694747	1.3089558025921159E-05	0.0010974910806914133	0.43551182786113074	-0.024810658862862576	7.9232658334991423E-05	0.0016709510703506348	0.021608472821752486	0.43786077891233011	1.6500360131126879	0.0064992866730753706	-1.5432916604873288	-0.00047166959627893674	0.0532661101075328	0.039732446566212526	0.0021036650004061506	-0.0064894556451100815	-0.00035734113807959106	0.0530980196549051	0.0042283323799247145	0.053307634466572815	-4.6313743546801321E-05	0	0	0	0	0	0	0	0	0	0	0	0.0084520657678944042	1.56907138156068	0.048279305359499175	0.74681069846855042	0.9753901727086316
165	535	1.92	2.41	2022_09_21_13_42_18	0.44403803856111107	-0.0026605186032660167	-0.00057261814457004083	-0.00053238336252632893	-0.0048771154937011559	0.42434417332888724	-0.00063420300375882145	-0.0012467592508359549	4.7615900470130194E-05	0.0015091172217875334	0.43101300710533735	-0.025695462871957047	-0.00029278948957388789	0.0017225650068918973	0.021899593410081953	0.43374718953061409	1.6715066221040926	0.0086995535645319044	-1.5370990208381523	-0.00095353541610659431	0.055089214107623921	0.031215153488149072	0.0025299891112740744	-0.008679804208618894	-0.00058585930239393063	0.05498189267518911	0.0034370028876356982	0.055147278771475169	-7.7820410780037681E-05	0	0	0	0	0	0	0	0	0	0	0	0.010984076823736391	1.5659149181299232	0.049471516578796275	0.74615027397281064	0.97682439760376361
166	534	1.92	2.41	2022_09_21_13_42_21	0.44135033638938354	-0.0040965293040516187	-0.00046867827527814347	-0.00046586364798664233	-0.005981617108253917	0.42105417659169819	-0.001059607182492528	-0.0019963867633312135	-0.00037839977869300176	0.001411285442370799	0.4279930605761203	-0.026189929290091642	-0.00033747749747886879	0.0017229839947505018	0.023600619201821663	0.43112525744059615	1.6848387207151712	0.011727812447559528	-1.5296485631460277	-0.00092205331661370372	0.058052806854907379	0.0375400187975761	0.0029058507182109163	-0.011688121235596698	-0.00096405746048964917	0.0578892615164005	0.004354513155218764	0.058125487973260989	-0.00011330511904173631	0	0	0	0	0	0	0	0	0	0	0	0.013580082608436234	-1.5392081952152612	0.053615977266839643	0.748959868177778	0.97683228468242
167	533	1.92	2.41	2022_09_21_13_42_25	0.44374372771598553	-0.0050896391371263961	-0.000716358650575483	-0.00048479225316356509	-0.0070286717542270595	0.42303473549148934	-0.00085772859343716474	-0.0017057378204368321	-0.00023112197243862006	0.0012178470833050085	0.43092893198011156	-0.027531040313175617	-0.00012384172302222428	0.0019490512297235291	0.022558313234152805	0.433541109185714	1.6736194631284003	0.014022909997259475	-1.5327669291816835	-0.00070609675122101641	0.058034082200827126	0.036746462298810921	0.002453552068075902	-0.013982368698194208	-0.0010655376009313501	0.057877425599567017	0.0042612560189390011	0.058085924410679043	-0.00014991802192516719	0	0	0	0	0	0	0	0	0	0	0	0.015848045279248189	-1.554360879784175	0.051025749409615684	0.74230489463897154	0.97700785860616912
168	532	1.92	2.41	2022_09_21_13_42_28	0.44507064893829723	-0.0065022630093656995	-0.00079228679260990415	-0.00034325503629893423	-0.0076281520741296087	0.42424789785394579	-0.000600165358097825	-0.0018258954275694739	-0.00041370315026564803	0.0013011963775736882	0.43103658398426015	-0.027035325224097188	-0.00046033264316012475	0.0016491036381436621	0.024012039693969721	0.43458064172472505	1.6693405703387494	0.016316014451890262	-1.5287202961370174	-0.00092738708574519068	0.059039211123613669	0.034086310663943617	0.002225891023713197	-0.016258277042051541	-0.0013714062921657104	0.0589020716962034	0.0040217409158152442	0.059081156394810645	-0.00016197842043578803	0	0	0	0	0	0	0	0	0	0	0	0.017164380954131829	-1.5437060005581267	0.054078160101367158	0.75111290068912662	0.97643069198430454
169	531	1.92	2.41	2022_09_21_13_42_31	0.44169703315649816	-0.0067778966902971253	-0.000946275484233097	-0.00052557516123584479	-0.0088949636836458991	0.42064223180911553	-0.0005669990792881469	-0.0014661888154222759	-0.00049819550724560771	0.0010802911442972874	0.42769594903424185	-0.028106434715191322	-0.0002238206565532544	0.0018306410503036589	0.025251212138630481	0.43037173362594067	1.6860067319624572	0.01825228323237791	-1.5257788036014159	-0.00086921017509738812	0.062222771016388234	0.031028808029616398	0.0019658192288448035	-0.018178353864628911	-0.0016411258231088918	0.062102994922325877	0.0038589188428172108	0.062253816575358494	-0.00023762414532453986	0	0	0	0	0	0	0	0	0	0	0	0.02016971755798342	-1.5428211961061009	0.057318662814059354	0.74921289172941674	0.97435957527352279
170	530	1.92	2.41	2022_09_21_13_42_36	0.43951402705860471	-0.0074112162519464116	-0.000910567023849038	-0.00018898394430751141	-0.0096992394370496726	0.41853988580771373	-0.00043866977858302746	-0.0017384211742601308	-0.00064539657847846707	0.00091091877755659293	0.42498076072062485	-0.027540093745512122	-0.00034306680207863788	0.0011547880350517984	0.025128761598622696	0.4300504955414885	1.6946173185093492	0.020027805766747491	-1.5259149166891632	-0.00062600787531590769	0.06161335071219437	0.027529038682856524	0.0015869805636356997	-0.019947174268828666	-0.001795339109901995	0.061519987195263748	0.0033905989852011332	0.061633785323418358	-0.00028669262287374673	0	0	0	0	0	0	0	0	0	0	0	0.022116901332543768	-1.5375748270619327	0.057234309035047233	0.76243690151290244	0.978468192288538
171	529	1.92	2.41	2022_09_21_13_42_42	0.43980407932390325	-0.0079927104634569014	-0.00093388835269847634	-0.00060837156349133076	-0.010030143504964062	0.4194129018927551	-0.00070432450345148275	-0.0020636930543965568	-0.0006377868210806413	0.0010061027872061245	0.42460385347220481	-0.028807703290002339	-0.00057079344366417278	0.0018198042467045697	0.024367821208903438	0.428540259353209	1.6954295873798597	0.021060024075410144	-1.5277597983764937	-0.0013702293512777325	0.062415363574193104	0.03665701908988328	0.0020324184656928704	-0.020982059883845713	-0.0018104632245829646	0.062247699020536756	0.0045718242253370428	0.062448445416346442	-0.00029971574987637067	0	0	0	0	0	0	0	0	0	0	0	0.022851994785401623	-1.5390455691578766	0.055560373219658364	0.74812703497038746	0.974389005240675
172	528	1.92	2.41	2022_09_21_13_42_45	0.44100392889847839	-0.0096539063535607973	-0.0011294685766010755	-0.00048735357427421379	-0.011304307155147259	0.41969443997180084	-0.00074199985035242424	-0.0020437506221082985	-0.00080192739962057764	0.0011059605340770714	0.426609800847413	-0.029106252345842507	-0.00037644830846733261	0.0019268691995845372	0.025822916557086472	0.43057976606500881	1.6889619975078563	0.024458773348678652	-1.5255172131013537	-0.0010045302161067037	0.064161608240282289	0.036336434468121036	0.0021918945718130156	-0.024358551205423275	-0.0022119170180649691	0.063992252972632307	0.0046587049129657686	0.064199037171856418	-0.00036143326840056819	0	0	0	0	0	0	0	0	0	0	0	0.025697539353751603	-1.5353856551073251	0.058717633072272027	0.74815789136864008	0.976362653141194
173	527	1.92	2.41	2022_09_21_13_42_50	0.43809310596863377	-0.010690126628858964	-0.0011407104982080281	-0.00051905467313304054	-0.01198910509164859	0.4163269595236887	-0.00045084831066943056	-0.0019767101665514645	-0.00066585498741825633	0.0012388784798026589	0.42386649415979011	-0.029234935863000966	-0.00049175933702077233	0.0017645465234851644	0.025522734735782066	0.42869922982299979	1.7017664602381604	0.026634894472852288	-1.5317296193937307	-0.0011880151260025697	0.064287731120611119	0.034243852035861833	0.0020188023891007825	-0.026553635066862386	-0.0020789584690112384	0.06413701713524507	0.0043994778814391323	0.06431942113951454	-0.00039762330490134196	0	0	0	0	0	0	0	0	0	0	0	0.027408742415294677	-1.5430556557825803	0.058397766933858744	0.75088495056117532	0.97855735226678831
174	526	1.92	2.41	2022_09_21_13_42_56	0.43745313570148464	-0.011540592572282226	-0.0011353954982666063	-0.00058738802916327216	-0.01300112280985701	0.41550254044444696	-0.00051495915725363779	-0.0017815605362261064	-0.000900162294681674	0.0017248321251312655	0.42262501946609954	-0.0293528738038906	-0.00046598109325754451	0.0013919314050687243	0.026798710297481564	0.42726086229404447	1.7065751455024951	0.028879213917308244	-1.5303026634853185	-0.0012343238010802673	0.066075947269738061	0.028182199781971343	0.002664870374167347	-0.028784557053930685	-0.0023362944357805926	0.065971015211507028	0.0037223594071922128	0.0661296630998852	-0.00047177943285543528	0	0	0	0	0	0	0	0	0	0	0	0.029791186484688273	-1.5362328497934852	0.061343335741650948	0.75945136036616023	0.976700879304257
175	525	1.92	2.41	2022_09_21_13_42_59	0.4421335232774109	-0.012861347942208607	-0.001340306384920064	-0.0006065670832608738	-0.013838072767082989	0.42035785366492395	-0.00072426969559152648	-0.0016080651481706477	-0.00089693580718961188	0.0015169444848278718	0.42680343577979529	-0.030362221075528287	-0.000454853347690238	0.0019016867617875053	0.02721571411754542	0.43017306550611917	1.687121960795078	0.031074645403193248	-1.5297244496007798	-0.0012313303358905652	0.067210513204714356	0.03052400287799906	0.002670332384010279	-0.030969864758707402	-0.0025497183690699286	0.067085310043261653	0.0041005196793259951	0.0672635396056599	-0.00050186127292039292	0	0	0	0	0	0	0	0	0	0	0	0.031364078276138477	-1.538433333933835	0.061705506524570582	0.7505175642651265	0.97294831280235838
176	524	1.92	2.41	2022_09_21_13_43_04	0.44984154761471778	-0.01305525914157089	-0.0012161103279251244	-0.00051266850216135122	-0.015130456812813735	0.42860052323018311	-0.00083567630480051061	-0.0018987265936355356	-0.0010634449127484311	0.0013997840324609916	0.43421326300858831	-0.030691242260506391	-0.00038527715165812443	0.0017603314854659072	0.027194906162111558	0.43776529891257071	1.6515045337429635	0.032203275232985162	-1.5310558935242127	-0.00102079623294617	0.066419955573997561	0.031696664239944633	0.0025963492358529474	-0.032101611372890269	-0.0025568502097928865	0.06628653885742769	0.0042077624403640424	0.066470681716124469	-0.00061928744544897843	0	0	0	0	0	0	0	0	0	0	0	0.0337180569287365	-1.5357114987930696	0.060580931327833681	0.75307815753873342	0.97315443901039977
177	523	1.92	2.41	2022_09_21_13_43_08	0.44352783624122838	-0.01404167514763815	-0.0012478737196023083	-0.000534722963720932	-0.015211756667063777	0.42282671939411659	-0.0010109311967922141	-0.0015830402996150981	-0.0010712228740487695	0.001440906409473734	0.42684862303192816	-0.030772027376082065	-0.00042078098289300434	0.0020503629664612444	0.027159892985571966	0.43280303960554067	1.6795969798579162	0.03388693060556	-1.531713121428764	-0.0010916914083311609	0.0674223942228975	0.031433857994446264	0.002914273449710591	-0.033783458940149794	-0.0026461231840660977	0.067289199660608479	0.004235900350878322	0.067485348280108118	-0.00060961703621984311	0	0	0	0	0	0	0	0	0	0	0	0.034382121973947313	-1.5356439973034834	0.061410297438012289	0.74772347215318224	0.975819338135398
178	522	1.92	2.41	2022_09_21_13_43_11	0.44072119748552119	-0.015299331083393581	-0.0015105647146045733	-0.00032816737266125052	-0.016247334089444707	0.4190391804187944	-0.00025574690422351974	-0.0018723761683488167	-0.0010992788854519097	0.001703592791016999	0.42362789673113144	-0.030280710180651996	-0.00054313457986107248	0.00219360930107729	0.025818123209795187	0.43161425200516323	1.6926610115649809	0.036835119199162158	-1.5301475670187412	-0.00101343437891645	0.065668454883496735	0.035998255347114178	0.0023576424400371214	-0.036713459296970757	-0.0029913062140402677	0.065498332250829655	0.0047238161634184494	0.065710763537345312	-0.000689290107264402	0	0	0	0	0	0	0	0	0	0	0	0.0369496175640432	-1.5370182907898209	0.058792598630833373	0.74301798013112164	0.97933626625559089
179	521	1.92	2.41	2022_09_21_13_43_14	0.4506738674916087	-0.016728590766501145	-0.0015519438160319231	-0.00040939952018865562	-0.017773157204272614	0.42870195880734518	-0.00024976379464312362	-0.0021341388890937603	-0.0012152074046593757	0.0015386486347039072	0.43362914738929137	-0.031278813901675889	-0.00058370658878059191	0.0013845180141891177	0.028496892074668566	0.44049577260562989	1.6481515662861965	0.03938280009560758	-1.5313847871010302	-0.0011471965140569128	0.0683912458742177	0.029231833777437093	0.0020570495134092179	-0.039260519225636531	-0.0031010600613359373	0.0682743985082384	0.0039961256944638958	0.068422174511837283	-0.00078998917547103294	0	0	0	0	0	0	0	0	0	0	0	0.039528922910629823	-1.5366628571510732	0.063306323324715558	0.76112481158091416	0.97741583078107286
180	520	1.92	2.41	2022_09_21_13_43_20	0.45542815966186123	-0.017320428598177028	-0.0015441237308783614	-0.0006189704287601289	-0.018758445487565188	0.43378609207313951	-0.00059264598093620058	-0.002010855886516282	-0.0012625455966629793	0.0014879111553427404	0.43828937828174191	-0.031773485611183393	-0.00046034537008412033	0.0017291979837301627	0.027907638276769679	0.44327648413101189	1.6286197220744876	0.040720413605669574	-1.532594794247784	-0.00122240679951601	0.067727172423660387	0.031310463524746847	0.0023898660689055263	-0.040601620161370977	-0.0031081384281517127	0.0675944238052027	0.0042383670141777231	0.067769324508449469	-0.0008777787742268472	0	0	0	0	0	0	0	0	0	0	0	0.041281781063638188	-1.5371942804837879	0.061395322573860468	0.75445699014222922	0.97331812872556778
181	519	1.92	2.41	2022_09_21_13_43_23	0.4443455202480916	-0.017421332920433519	-0.0015384517665442126	-0.00026699790640575313	-0.01924597258352622	0.42249958861136783	-0.00046326020596091738	-0.0022494749618154012	-0.0012965505702215029	0.0017364738524194153	0.42745484323178962	-0.030601712049188656	-0.00071309402184790364	0.0023850182488876375	0.028017984840893934	0.43345293990984746	1.6778738233610473	0.042454716991224307	-1.5327308729245668	-0.0011232317578021719	0.068192513044315159	0.039311801169694745	0.0026075489745765431	-0.042331744435392588	-0.0032289948686175692	0.06798184976392635	0.0053560188548996144	0.068242348633043889	-0.00098881659510861712	0	0	0	0	0	0	0	0	0	0	0	0.0434112528822687	-1.5371634593797567	0.063282540562744627	0.74293825031321981	0.97548623797948386
182	518	1.92	2.41	2022_09_21_13_43_26	0.43741969359792149	-0.018147609133989426	-0.0015802369709506086	-0.00030676241555249376	-0.019412832216621424	0.41564350077535017	-0.0007633628252962497	-0.0013895459767640805	-0.0013469334726703708	0.00099789052967434429	0.41955152857846084	-0.030147308073015185	-0.00044390909925144304	0.0020356602963269607	0.02563304599308246	0.427637120757437	1.7102361172866649	0.044198655473295441	-1.5321886486373946	-0.00086736778419198041	0.065874245003576651	0.030803022689361956	0.0021512272196146146	-0.044066960065325511	-0.0034094246212631285	0.065749278115005722	0.0040556851636775375	0.065909361500030128	-0.0010061984588670483	0	0	0	0	0	0	0	0	0	0	0	0.044487031539624279	-1.5361600032956391	0.058785077073885882	0.745773592316144	0.97763572837788892
183	517	1.92	2.41	2022_09_21_13_43_30	0.44103558507009866	-0.018768487790053429	-0.0016282476460052057	-0.00035259735383925191	-0.0200561209485187	0.42021526388037472	-0.00044006872401636509	-0.0017427801393945512	-0.0013573232531417503	0.0013468940558705957	0.42360834340274611	-0.030554262370133266	-0.00062677719670709963	0.0017693001205456027	0.026009581069265968	0.43113505684401404	1.6917909677600886	0.04524729263298595	-1.5328069434204039	-0.0011397172620920926	0.066205946423923259	0.030905674244826625	0.00213677670877714	-0.045116754273932691	-0.0034345268088399926	0.066079512050332023	0.0040896734683129425	0.0662404193569951	-0.001058682711001764	0	0	0	0	0	0	0	0	0	0	0	0.045579083502095719	-1.5370097157653235	0.059110173328704142	0.7514380125935769	0.97755163401494916
184	516	1.92	2.41	2022_09_21_13_43_35	0.43684952897022755	-0.019110462750637144	-0.0017385161983752727	-0.00050718379045251412	-0.020448982579782792	0.41588244692642867	-0.00068882331713143112	-0.0012407086072529028	-0.0013805023001745211	0.0015225899623667503	0.42061375084995922	-0.02951257919417645	-0.00059776817957852841	0.0019997087297493579	0.024884041776991828	0.42586418500849393	1.7116251765284725	0.0465714307327693	-1.5319606143597189	-0.001282068943970688	0.064288270139515352	0.029764803965897712	0.00269309772589007	-0.046431022109181111	-0.0036136334061251689	0.064174392218077636	0.0038247955463839517	0.064344653646534578	-0.0011215122292513877	0	0	0	0	0	0	0	0	0	0	0	0.046916676830917541	-1.5370926748439922	0.057146134317258457	0.74530377865952568	0.97485325442005388
185	515	1.92	2.41	2022_09_21_13_43_39	0.42954111712385773	-0.019157151809617273	-0.0017489921325367158	-0.00020395010705659544	-0.020834774264980867	0.40837024857966087	-0.00041118974099336623	-0.0014153346510703143	-0.0013434199814669231	0.0014677109846822367	0.41315759647257266	-0.028574743448618475	-0.00066115471225692527	0.0018748369038300284	0.025236735100360352	0.41933417607534823	1.7458757987567384	0.047911328500757175	-1.5326627638154791	-0.0010264994792841412	0.064667126965629623	0.030387679638992051	0.0023260442427656958	-0.04777205372863963	-0.0036505179434479563	0.064547735039385948	0.0039277488812410255	0.06470894676787875	-0.0012213245236732027	0	0	0	0	0	0	0	0	0	0	0	0.04860545397357862	-1.5386010464437894	0.058914686115320962	0.74832127536386273	0.97623756925331473
186	514	1.92	2.41	2022_09_21_13_43_42	0.42016430780117026	-0.018887546672697226	-0.0017342724235553575	-0.00057269880013052061	-0.020709757318341088	0.39979323348617424	-0.00067202167505906309	-0.0017529093629332288	-0.0013320606563711158	0.0013801593047621321	0.4035600023777377	-0.026918871707829677	-0.00064881952396136824	0.001587469115582006	0.024226153354291714	0.41002930069332322	1.7906325529117821	0.048478391937682636	-1.5326146807152146	-0.0014948169964104688	0.062913736597192807	0.032628575488576617	0.0025682276670516992	-0.048337113318158688	-0.0036983727409577614	0.062779825189003824	0.0041026579017850624	0.0629661341196263	-0.001270623822615657	0	0	0	0	0	0	0	0	0	0	0	0.04939151679194826	-1.5386803483703311	0.05778241583233383	0.75268139575204862	0.97587846725752081
187	513	1.92	2.41	2022_09_21_13_43_45	0.41869435629259083	-0.019649935618286003	-0.0017134860181062302	-0.00052910376438700948	-0.021516788122709265	0.39821382638708036	-0.00059942579975823989	-0.0014635711331111674	-0.0013659672755093463	0.0017995917767715552	0.40234525583820469	-0.027277424430057085	-0.00071738632697353	0.0016175582568380374	0.024387515850484161	0.40791173027610017	1.79850914071859	0.050579689399992273	-1.5340450483049775	-0.0015213474255035275	0.063787441499244257	0.029631659789765452	0.0030217082881761957	-0.050443119333477428	-0.0037143898164094238	0.06367545903404663	0.0037780431208442227	0.063858972854238277	-0.0013801157881099383	0	0	0	0	0	0	0	0	0	0	0	0.051493655434332611	-1.5390969705603517	0.058374565491512161	0.75228301422213051	0.97424702326544954
188	512	1.92	2.41	2022_09_21_13_43_51	0.41938056461277079	-0.020411290584453321	-0.0016805765453856035	-0.00053551148315541673	-0.0218435345598497	0.39875138941998728	-0.00095344032646235634	-0.001649680075614561	-0.001296242172341886	0.0012158612763407853	0.40415164309034229	-0.026000786288759414	-0.00061844932424464857	0.001843870857580315	0.022741540661641475	0.40891621687085439	1.7938453372867527	0.051828767885621782	-1.5359934143845384	-0.0014067327394099419	0.060032911619397507	0.036031765342092924	0.0027309910810296226	-0.051703264134961777	-0.003604671737070529	0.059877099035616312	0.004322440118889867	0.0600949980429907	-0.0013859151729851307	0	0	0	0	0	0	0	0	0	0	0	0.052176861544414414	-1.5411600102072274	0.054404448195364136	0.74494694044695031	0.97504808609436033
189	511	1.92	2.41	2022_09_21_13_43_54	0.40982722831132418	-0.020437443474784607	-0.0016726218182050805	-0.0002575642269577235	-0.021966775654484568	0.38932914916271694	-0.00049469352111581114	-0.0012825085739255478	-0.0016217578190696458	0.0012790241654471294	0.3939501492468373	-0.025168651486561229	-0.00062197893847048158	0.0016686191183853461	0.021838885868439142	0.40049062282236952	1.8406427141173243	0.053277490967017588	-1.5324548991866376	-0.0010815574088164008	0.059217308753883188	0.031297895069745257	0.0022909812885241179	-0.053120924953236018	-0.0040814673652140952	0.059101333024646922	0.0037043340511500249	0.059261608578548536	-0.0014778151339544861	0	0	0	0	0	0	0	0	0	0	0	0.053745964524839242	-1.5339492956483221	0.053443348172412364	0.74726930917645662	0.97721819136462518
190	510	1.92	2.41	2022_09_21_13_44_00	0.40555748019227361	-0.020642545449366202	-0.0017134208128458091	-0.0004482365049943459	-0.021948201259020323	0.38513180597761981	2.8506498421682471E-05	-0.0016848020729426129	-0.0013124726733695284	0.0011434373893314607	0.38877633389363897	-0.024445397196205757	-0.00092264329930370791	0.0018971665579018788	0.020511910950337154	0.39607345616682382	1.8636097283166062	0.054059655141275434	-1.5357652021558834	-0.001724154333423	0.057395813881806104	0.039543716345320411	0.0014751162547727193	-0.053927027585156953	-0.0037844431325293288	0.057216407124206781	0.0045345569741646816	0.057414766559832159	-0.001487909786982444	0	0	0	0	0	0	0	0	0	0	0	0.0542152699860547	-1.540932567303493	0.050792946766605861	0.73928387545165064	0.97661484625815942
191	509	1.92	2.41	2022_09_21_13_44_03	0.40995557418853074	-0.021402259143717291	-0.0017716524031537312	-0.00035055810523790232	-0.022495998272989894	0.3889606531029815	-0.00028178534124749912	-0.0014147540923375103	-0.0013367155691847788	0.0014978419267336449	0.39241786162397391	-0.024215984648061444	-0.000720096883082578	0.00192902193005511	0.02163042355285838	0.40058162224985655	1.8429713509356926	0.055145835858954904	-1.5359408003470032	-0.0013243882200588584	0.057899804443163574	0.0361817531478414	0.0023196823238005163	-0.055011895909838196	-0.0038411614113343872	0.0577482750854213	0.004186177160022511	0.057946253378798676	-0.001508994113499734	0	0	0	0	0	0	0	0	0	0	0	0.05497102275891317	-1.5411211447314437	0.052972250126044604	0.74092533563418939	0.97713422495296209
192	508	1.92	2.41	2022_09_21_13_44_08	0.40977937615541515	-0.021406338268816733	-0.0017506460979102056	-0.00041503451712927782	-0.022736561713235154	0.38965300254786428	-0.00047656101783934986	-0.0018260671866330118	-0.0014353150258838271	0.0010345279611939909	0.39233476069432033	-0.023555088937647874	-0.00072005538420431207	0.0018476388442335912	0.022209672265780113	0.40040690986551264	1.8426349285778252	0.055425843855877316	-1.5350580062607466	-0.0014129658857849896	0.05785050870457107	0.040023207913383776	0.0019498523629276321	-0.055284321293424157	-0.0039582807204065025	0.057665271139799704	0.0046257822853044851	0.057883359280667769	-0.0015636369623342815	0	0	0	0	0	0	0	0	0	0	0	0.0555953332909935	-1.5392741261095275	0.054386321672595307	0.743898358322709	0.97712801855028486
193	507	1.92	2.41	2022_09_21_13_44_11	0.41195887300160539	-0.022324273444938932	-0.0020113012160735727	-0.000582331502378859	-0.023917289827594359	0.39103300204650027	-0.0002810991941768411	-0.0017746421760048367	-0.0014899751751457041	0.0013008732355458492	0.39567542756312074	-0.024011441157681508	-0.00078917282133679012	0.0017729622524733507	0.020174589881268266	0.40301088980970173	1.831016719777302	0.057820578214714938	-1.5335461175843401	-0.0017088169140353085	0.055443126413206111	0.040052777303920165	0.0020432921413503112	-0.05766019128390882	-0.0043036735688261789	0.055265335020594247	0.0044365540154754956	0.055480765218638227	-0.0017224684118510192	0	0	0	0	0	0	0	0	0	0	0	0.058170018759328541	-1.5396880329056051	0.049161084224195649	0.74157028228405042	0.97827942598564011
194	506	1.92	2.41	2022_09_21_13_44_15	0.41654625402995443	-0.022636992472341862	-0.0021011528579576353	-0.00050984402194619743	-0.024631528098192204	0.395718700307191	-0.00022335967985156818	-0.0017632441191838403	-0.0015863615812283958	0.0014124130241295115	0.39947256185714769	-0.02348940651177964	-0.00098910311222913036	0.0023640584355672819	0.02053275624657977	0.40600693570505658	1.8111094786588233	0.058440937623044649	-1.5323575587925082	-0.0018222665263389931	0.054833705640475378	0.046589563500030344	0.0021098636308809113	-0.058268325146363847	-0.0044883710740332159	0.054595835117379435	0.0051019664936394482	0.0548742817611968	-0.0018169390627555155	0	0	0	0	0	0	0	0	0	0	0	0.059255265834203777	-1.5386388882802926	0.049618504656354111	0.72808256234771918	0.97469832408061952
195	505	1.92	2.41	2022_09_21_13_44_18	0.41225053349594548	-0.023194427714599879	-0.0020338127260022374	-0.00037783390947392325	-0.024400757220110109	0.39131520151032073	-0.0003271080267744061	-0.0020307682138322415	-0.0014894924456956306	0.0013317411647244517	0.39555957160206728	-0.022668387713602155	-0.00083396863666597312	0.0020706778197141411	0.02071454484751337	0.40288380215298308	1.8307452962099369	0.059468458436939424	-1.5343115885185059	-0.0015072768104513875	0.054519118538565114	0.047049456843932753	0.002138307533186252	-0.059310207446611085	-0.0043355324362701463	0.054277923945975158	0.005122622212993139	0.054561035962750887	-0.0017585436606484693	0	0	0	0	0	0	0	0	0	0	0	0.059299320232145736	-1.5403127132683674	0.050497891375205418	0.735582398460945	0.97727903160359519
196	504	1.92	2.41	2022_09_21_13_44_24	0.41192436121705189	-0.023150940414824857	-0.0017523667969423606	-0.00060335402535057522	-0.024710209363065304	0.39114010828266721	-0.00024839121638482579	-0.0016680063892904747	-0.0015622725634327939	0.0014866953972465027	0.39444473606253394	-0.022403906743583231	-0.00087817429991106583	0.0017508313787429264	0.019895929118945086	0.40242461816153591	1.8334402536195342	0.059817716039889904	-1.5367424018187741	-0.001827446314560302	0.053202196378502077	0.040147421680847915	0.0022281137729754635	-0.059679032063188676	-0.0040709070524638088	0.053030784257032143	0.00426727320203558	0.053248832761686168	-0.001836098845616946	0	0	0	0	0	0	0	0	0	0	0	0.06010702162796288	-1.5392264618188298	0.048486612003804108	0.74151147617955038	0.9769381373137328
197	503	1.92	2.41	2022_09_21_13_44_29	0.41524472104586574	-0.023954602169339995	-0.0020110391371799875	-0.00049106042903726912	-0.025819167392462709	0.39449806882455041	-0.00013657464913792859	-0.0022489707876838217	-0.001678447935238493	0.0015757463318857772	0.39833148992825129	-0.021540320468787334	-0.0007545838958048066	0.0021257066340027051	0.019893081674055572	0.40636643327074334	1.8155647583369832	0.061718605565456053	-1.5344408812827055	-0.0015324253095933939	0.0517243479023292	0.052460974368719472	0.0021787082674991076	-0.061555528196440133	-0.0044836616065004808	0.051439902267527857	0.0054170675303497357	0.051770212822008527	-0.00199115220945968	0	0	0	0	0	0	0	0	0	0	0	0.062309439926042751	-1.5383380855301847	0.048179618338822235	0.73217184638629573	0.97861914354320778
198	502	1.92	2.41	2022_09_21_13_44_33	0.41637176421239641	-0.023830900513584181	-0.0021040844296685607	-0.00051810573426214689	-0.0257973799789998	0.39613664783102809	-0.000403883225589442	-0.0021318967270205313	-0.0015704310108886615	0.0012740296650281435	0.39875083928642824	-0.021708814046168208	-0.00067685050765186694	0.0020434793729730374	0.019412563350530616	0.40633220762980327	1.8116518643308393	0.061329527376447479	-1.5342698760641089	-0.0014752439921682445	0.05129323352213961	0.050591005074977873	0.0021406853066963417	-0.061165950688574389	-0.00447631596084404	0.051030892540950973	0.0051811013916600417	0.051337884050076041	-0.0019845052216646377	0	0	0	0	0	0	0	0	0	0	0	0.062072259607642115	-1.5403960420990945	0.046880751729413549	0.73295837824003629	0.97588799854960429
199	501	1.92	2.41	2022_09_21_13_44_38	0.41376840718800578	-0.023591124731513702	-0.0019513833639001126	-0.00057002956610526943	-0.025895579367532114	0.39370250750242347	-0.00010034214077682987	-0.0019372211569551648	-0.0016476574505285911	0.0012143502966647146	0.39585981467939835	-0.020613358822200924	-0.0010164540741351338	0.0023879980642336623	0.018085255083815945	0.40474069978962429	1.8236194342801393	0.061530990672651942	-1.5348989693892667	-0.0019320205029557712	0.048595552803783894	0.055457471643003568	0.0017044994228169151	-0.061372478614018261	-0.0044138058328217922	0.048296944844332487	0.0053789284257047248	0.048625436456526866	-0.00205576646061795	0	0	0	0	0	0	0	0	0	0	0	0.062711274480873519	-1.5390256651332359	0.044088022497786788	0.71975730558487294	0.97818173828269217
200	500	1.92	2.41	2022_09_21_13_44_42	0.41496812649381953	-0.024377300179421878	-0.002178304696134298	-0.000625603969534015	-0.025897183648525803	0.394378105123143	-0.0007485699545570503	-0.0020705490748052563	-0.0016615749323668045	0.0010753953810555715	0.39726042208142642	-0.019942032985091642	-0.0010176898091969451	0.0037125278985919207	0.0190279467467924	0.4049024483024074	1.81937580886793	0.062386672481315818	-1.5329211318691485	-0.0019558888854519473	0.049078066790721984	0.073848111188526258	0.0023822631423391764	-0.062207766899070427	-0.0047212965085753449	0.04854374042825494	0.0072223199284423348	0.049135850634683391	-0.001978887258857896	0	0	0	0	0	0	0	0	0	0	0	0.062535965883227379	-1.538760013945826	0.046718620138416107	0.68905391494273194	0.975743490767689
201	499	1.92	2.41	2022_09_21_13_44_45	0.41561776971768832	-0.024624964724330324	-0.0021848634471678149	-0.00070740462696860607	-0.026175800009645263	0.39484274402439995	-2.9333744089782471E-05	-0.0019520466562651551	-0.0017380224760829871	0.0012661426653388943	0.39713598060466654	-0.019456779921517512	-0.00091093167469752791	0.0020301608936967924	0.017041708190099786	0.40533676069424446	1.8178250450876305	0.06295546246481673	-1.5327617073864963	-0.0019859232058463227	0.04571676158394769	0.054197441294484547	0.0016669205994258808	-0.062773403473432257	-0.0047843568554854794	0.045448451031558826	0.0049457647088710938	0.045747141047373721	-0.0020157814457619047	0	0	0	0	0	0	0	0	0	0	0	0.0631191424655619	-1.5376459537625629	0.041293248019312806	0.72611308436924149	0.97526330736429456
202	498	1.92	2.41	2022_09_21_13_44_51	0.41571881533909955	-0.025040157070598836	-0.0021363988491211812	-0.00050579013163255045	-0.026892849174202167	0.39457111526842048	-0.00018753707616952695	-0.0024049756315662309	-0.0017064529343484005	0.0015544490377310365	0.39817624858445422	-0.019348154921499522	-0.0011604114536660122	0.0024668604083460184	0.017410875270977622	0.40602456425025335	1.8159617944798949	0.06436202217093899	-1.5343840280858196	-0.0020394286852221362	0.046068195233360525	0.065680923287833426	0.0022288032835146611	-0.064191428103473641	-0.0046829964733080334	0.045671291586250246	0.0060342138595453516	0.046122079052614562	-0.0021487696695786773	0	0	0	0	0	0	0	0	0	0	0	0.064820100116577975	-1.5391119157618851	0.042299662318105516	0.71502406474953661	0.9766807497492298
203	497	1.92	2.41	2022_09_21_13_44_54	0.41515132353465417	-0.02502508316684067	-0.0020882245694629508	-0.00051489654608908783	-0.026992145770709065	0.39366027760196931	-0.00016963873088538558	-0.0022664873199234373	-0.0016446473671348761	0.001405162033035685	0.39712235843014054	-0.018588820337737344	-0.0011380254547745654	0.0022847326513866588	0.016563198773941547	0.40468851043388893	1.8208730491200642	0.064575937287100676	-1.5354483242468917	-0.0020295736271192383	0.044171342424911074	0.0641970681350062	0.0020223613803070574	-0.0644146316365986	-0.0045614589364447525	0.043807758823878169	0.0056557721354093624	0.0442176145576772	-0.0021765285843986636	0	0	0	0	0	0	0	0	0	0	0	0.065138185734171045	-1.5403686492137463	0.040274554478835579	0.71686052869191208	0.97479759184751369
204	496	1.92	2.41	2022_09_21_13_45_00	0.41468925993781452	-0.024830883262978047	-0.0019303056819527328	-0.00058862878829690247	-0.026992926459437135	0.39433612518625688	-0.00015399720777825951	-0.0025418098738732124	-0.0015770641088661119	0.0011262699733986736	0.39626426198180975	-0.017705217816325065	-0.00089674440260985571	0.0022136140413560931	0.016520522773318138	0.40475514175939514	1.8215975459327765	0.0642996103302346	-1.5373977592695542	-0.0018330861766783653	0.043107620054796215	0.068942954722852071	0.0016346060511497696	-0.06415621581799151	-0.0042918364991350495	0.042698476578060557	0.0059251164293609073	0.043138600391425821	-0.0022006368459121795	0	0	0	0	0	0	0	0	0	0	0	0.065202935977509868	-1.5416169537077014	0.040194351942516492	0.71879895877730859	0.97604442859236562
205	495	1.92	2.41	2022_09_21_13_45_05	0.41470304168182859	-0.025252156664738554	-0.0019262254417692962	-0.00052799602620877417	-0.026821041371105983	0.39407169099766526	-0.00022748290759060322	-0.0023483242811615981	-0.0014918764866306239	0.0014001828990302823	0.39673997083526885	-0.017652270166919528	-0.000960363070673566	0.0027442407730586416	0.01547925715595142	0.40582313429632333	1.8200812908825432	0.06462022217173953	-1.5384705406190966	-0.0018119110824427408	0.041738223214890936	0.07615744631559275	0.0020990033288143077	-0.06448521856970281	-0.0041748891653112883	0.041254998757687414	0.0063327999051975749	0.041790969025740886	-0.0021234595156929153	0	0	0	0	0	0	0	0	0	0	0	0.064775268614262	-1.5430132755202466	0.037908165774949647	0.69766719036659042	0.97858731069467741
206	494	1.92	2.41	2022_09_21_13_45_08	0.41722842775998786	-0.025632419490099555	-0.0020116914506305367	-0.00055390459695293785	-0.026977162574929037	0.3967592666649703	-0.000287361310311474	-0.0026046241607208236	-0.0016369181056215853	0.0012178514278884411	0.39903851725030082	-0.01730348831200804	-0.0010560741560556484	0.0031587558417069533	0.015089061914300891	0.4071988322549927	1.8091243028108577	0.0648855919133764	-1.536523574229079	-0.0019434786810504628	0.040782088543279804	0.08799218176225998	0.0019341259519223822	-0.0647332195558625	-0.0044441336480485118	0.040152195978314126	0.0071400212934534723	0.040827926584016162	-0.0021066090068529771	0	0	0	0	0	0	0	0	0	0	0	0.06477693642505368	-1.5404945189803825	0.036948932563477276	0.68221780098730633	0.97596138029510127
207	493	1.92	2.41	2022_09_21_13_45_14	0.4160074672010266	-0.025842132993993832	-0.0020931624816	-0.000672151587051903	-0.027047239375531596	0.39564814120965469	0.00012298317010644394	-0.0020737741435237103	-0.0016274497468421437	0.001414395812882302	0.39808308255261549	-0.017001200607977378	-0.001371108407909235	0.0027768209209023845	0.013401310341221009	0.40641752271323955	1.8142953314565131	0.065421481479387242	-1.5361611265521156	-0.0024761916808238279	0.03824021168418159	0.078756538386245079	0.0016792581556827782	-0.0652645853934263	-0.0045281488913212729	0.037766814774197258	0.0059984574235793075	0.038277064903208625	-0.002120881575132291	0	0	0	0	0	0	0	0	0	0	0	0.065133824804844587	-1.5407472353535103	0.032898382709490095	0.68324120299501345	0.97694766261694788
208	492	1.92	2.41	2022_09_21_13_45_17	0.41482701948111633	-0.025723234640394485	-0.001937397189913481	-0.00062271701224637759	-0.027085084794788727	0.39372142606606847	-0.00011939654006182386	-0.0019648211195468848	-0.0017829309810076482	0.0010297419581866258	0.39639067106559767	-0.015472571591410404	-0.0011965212633829221	0.0027675139062992575	0.013857385577169029	0.40479817940043505	1.8223285453340583	0.065577101939719121	-1.5359757058217287	-0.002193614471031397	0.037060918641763259	0.079875466487895092	0.0014889184870247533	-0.065418144921201238	-0.0045631802376221789	0.036589019506292161	0.0058953661582269315	0.037090815154595884	-0.0021490003952672429	0	0	0	0	0	0	0	0	0	0	0	0.065433789560065167	-1.537930223472088	0.034064895762764315	0.68683789092298764	0.9758240432524723
209	491	1.92	2.41	2022_09_21_13_45_20	0.41343359623518172	-0.026297247442582227	-0.0019322913015967765	-0.000695710701149448	-0.027484384777515993	0.39152703333893357	0.00011633034033945393	-0.0020491772086014123	-0.0016017176758174527	0.0012531062930054376	0.39492777509043453	-0.014954524887754173	-0.0010763134359351842	0.0022033045758300708	0.014113195215207975	0.40459865140508627	1.8290109954075409	0.067065105731224	-1.5385382278753543	-0.0021690361723940704	0.036721789407188232	0.072501792703383569	0.0014688164557787405	-0.0669255802584946	-0.0043237846620817165	0.036336408468139472	0.0053061508556018194	0.036751152894115423	-0.0022011608191793292	0	0	0	0	0	0	0	0	0	0	0	0.066591146474781038	-1.5416905619045693	0.034550037164702355	0.70796488603881746	0.97863031715238336
210	490	1.92	2.41	2022_09_21_13_45_24	0.40730873355322678	-0.025308620773833963	-0.0018454867012844193	-0.00079663751562655751	-0.027070008046936232	0.38608545424709434	8.5651248881709523E-05	-0.0019086836497152909	-0.0015007203532628902	0.0010762377179473275	0.38903426067905955	-0.014964871421034608	-0.0009677559294712936	0.0026381403496741097	0.014014667296401035	0.39973612583078466	1.8569634714684054	0.066256535670756914	-1.5394052267010461	-0.0021632669220436771	0.037171322364847173	0.0778546682139478	0.0013175883645223474	-0.066126000020977654	-0.0041569989554903208	0.036721615335606569	0.0057645618649756793	0.03719466689526487	-0.0022526087846192196	0	0	0	0	0	0	0	0	0	0	0	0.066562714556558614	-1.5431054275427834	0.035012284777699521	0.69236613472042	0.98140818720880063
211	489	1.92	2.41	2022_09_21_13_45_27	0.40930750108574676	-0.02487226679384871	-0.0019609048740766868	-0.00075322260627779317	-0.026959389154150991	0.38905941866160038	0.00016751532793291839	-0.0024120984083806107	-0.0016020190917360412	0.001185592478412242	0.38988060657754531	-0.014996189729676165	-0.001103775478051389	0.0024507972067426892	0.011891871589245047	0.3992695652607976	1.8502038210578766	0.065173583976299979	-1.5369120243080272	-0.00230661063108254	0.03460355770482848	0.089198154323335208	0.0013405166044944763	-0.065023983670145127	-0.0044133429484377353	0.034054383177857951	0.0061404553745646635	0.034629513288498871	-0.0022484427756600533	0	0	0	0	0	0	0	0	0	0	0	0.065982044949935953	-1.5411195152224506	0.02966422068798958	0.68377590109796327	0.97547580780141552
212	488	1.92	2.41	2022_09_21_13_45_31	0.40874353857507589	-0.02507776142018326	-0.0019440306841528923	-0.00071754261940717632	-0.027142538155677576	0.38836874518507591	3.4064954521017583E-05	-0.00204530799609275	-0.0016411801978065766	0.0011468558506859269	0.39055806584117364	-0.013552801000633724	-0.0011148197744994539	0.0026296923388672696	0.012064778413234485	0.39882079777024071	1.8515635611291221	0.065766943875076783	-1.5369704575526513	-0.0022511341386408442	0.032971993519862249	0.0901434191258401	0.0014649293525057867	-0.0656165015823202	-0.0044458550094297489	0.032437593333418994	0.0059122665205122195	0.033004520518887581	-0.0022824319232556318	0	0	0	0	0	0	0	0	0	0	0	0.066526091551766989	-1.5406004680330818	0.030209756467868932	0.67809423125214163	0.97572379776466456
213	487	1.92	2.41	2022_09_21_13_45_34	0.40791972268002447	-0.025327602061390453	-0.001894909943090487	-0.00058733692758941927	-0.027235479974771951	0.38732674806288908	-9.876461825314061E-05	-0.0022808625547876462	-0.0014597531034029822	0.0012853881402247118	0.38973261800114423	-0.013976327005842481	-0.0010356406774915607	0.0036987352644030579	0.012476608412435863	0.3984859097333594	1.8553837467472985	0.066334188112851578	-1.5393867868918734	-0.0019611550169166768	0.034389653571830617	0.11113835494680155	0.0018431056275819021	-0.0662033459424858	-0.0041643125015696884	0.033543601893250591	0.0075812297694792105	0.034439008567973418	-0.0022892260508269721	0	0	0	0	0	0	0	0	0	0	0	0.066862595624047255	-1.5440232039584512	0.031901659896720919	0.64129814673852525	0.97687335908966333
214	486	1.92	2.41	2022_09_21_13_45_38	0.41005022634361149	-0.025222386631949995	-0.0020538504098552039	-0.0005872185359921384	-0.027005890833433747	0.38952352416294472	9.42185030957618E-06	-0.0022424691758781497	-0.0014977526020366527	0.0011081365637436004	0.39155953791216169	-0.012985310868962751	-0.00092684605185258217	0.002505254594622862	0.011927346926741708	0.40087023566112262	1.8446578108574248	0.065571624172075127	-1.5372807487000055	-0.0018664921951628889	0.031988795196000716	0.09408035147748503	0.0014443659686138421	-0.065424366901468	-0.0043920510135887873	0.031424191088246796	0.0059835802443878976	0.032021386777323815	-0.0022174042470002758	0	0	0	0	0	0	0	0	0	0	0	0.06596116780558027	-1.5430945963589169	0.029722243758957673	0.68188152017418269	0.97761252136269694
215	485	1.92	2.41	2022_09_21_13_45_43	0.40727276389797584	-0.025118123775563952	-0.001837610131010957	-0.00044902673604673896	-0.026717119827957821	0.386599877987017	-1.9531132629632123E-05	-0.0024299670438864269	-0.0014580871893241022	0.001098956281910798	0.3893349640321721	-0.01219381970520474	-0.0011528041844776741	0.0026774042004378837	0.012235782923409952	0.39887013155560835	1.8571804389797708	0.06552923650677929	-1.5394532546780231	-0.0019808085574457433	0.0316465713084134	0.10285762113430304	0.0014665889545887319	-0.065400528368748378	-0.0041050854132349225	0.030979307601396583	0.00646436200382883	0.031680535960431855	-0.0021877428214015951	0	0	0	0	0	0	0	0	0	0	0	0.065697685143909362	-1.5435358628006843	0.030754056268892091	0.67768707519146243	0.979368538514713
216	484	1.92	2.41	2022_09_21_13_45_49	0.40910358892618864	-0.024775700101635951	-0.0018395541462906723	-0.00062668858574075313	-0.026794344888183962	0.38968193200056206	0.00016569410934440303	-0.0025197725679544313	-0.0014697277999514689	0.0011410461480657467	0.39025839644011806	-0.011868687262715382	-0.0010577930530301519	0.0027838547669176783	0.0097477230837762149	0.40011914037183283	1.8482798912130856	0.064789737153309421	-1.5391633527077371	-0.0020773796183607084	0.028144118435992484	0.11999637086704722	0.001284998834043838	-0.064660117336944573	-0.0040962502813527112	0.027337499562189657	0.006689732448046954	0.028173438280456042	-0.0022217023068234216	0	0	0	0	0	0	0	0	0	0	0	0.0655937132191146	-1.543397701413276	0.0247796725390502	0.64630566855612859	0.978038695338904
217	483	1.92	2.41	2022_09_21_13_45_52	0.40635761263351278	-0.024976607474691766	-0.0018121465906310334	-0.00048454406534946022	-0.026226193874287082	0.38612063894045617	0.0001104303335779938	-0.0024679444540074021	-0.0013830174515279002	0.0011259324135529363	0.38747292342773021	-0.011923985549353016	-0.00112719884404513	0.0037383869558594543	0.010985230586488948	0.39740328915106665	1.863166685517196	0.064834649813928918	-1.5400385218578307	-0.0019605305264332323	0.030221447153558449	0.13199477355416855	0.0013626260663928956	-0.0647120158168113	-0.0039858280720018371	0.029174475137247823	0.0078858017044200861	0.030252150631849953	-0.0020915767312366593	0	0	0	0	0	0	0	0	0	0	0	0.0646293656200143	-1.5444536256075643	0.028555917206481252	0.62138985656815837	0.97796442541234763
218	482	1.92	2.41	2022_09_21_13_45_55	0.39869678400875069	-0.024724089119699318	-0.001893435658393347	-0.00065952636843768435	-0.026316094553763224	0.37701577364338029	-0.00019472202986049381	-0.002796178659778156	-0.0012928038932155234	0.000986399282074595	0.37994086479519079	-0.010902020620590107	-0.00097542820410804381	0.0026049081448739093	0.0099873330516823677	0.39196101555101653	1.9014658001094686	0.066033405016638055	-1.5400000080660514	-0.0020848993865820748	0.027946355908435763	0.12679321608170857	0.001591978215720711	-0.06590819069696352	-0.00406460049009145	0.027052600559800535	0.0070111062973572356	0.027991663101721766	-0.0022031199837977016	0	0	0	0	0	0	0	0	0	0	0	0.066084883557018054	-1.5462530688132306	0.0258879736340407	0.65782961230246362	0.98310553601659767
219	481	1.92	2.41	2022_09_21_13_45_59	0.4077683496804812	-0.024924570549613247	-0.0018491927431609281	-0.00052816627392814064	-0.026267921417086681	0.38675327115640107	1.1864308892789424E-05	-0.0026935647934619709	-0.001531090453441891	0.0011077456916877683	0.38862018619656896	-0.010669952649715571	-0.0010757935915724215	0.0030232099119701125	0.010052655795859409	0.39839929731001489	1.857956995476439	0.0646711637817363	-1.5382353193714962	-0.0019801330706844364	0.027300550907046264	0.13446016748111977	0.0014391190880259296	-0.064534081018308764	-0.00420854036531918	0.026319323111317044	0.0072535033459919926	0.027338455398536056	-0.0020886657902071683	0	0	0	0	0	0	0	0	0	0	0	0.064528071612209373	-1.5416855335984285	0.025743570689182198	0.63933156223748167	0.97702359102218772
220	480	1.92	2.41	2022_09_21_13_46_02	0.41440502053759	-0.025171877382362682	-0.0017309645289434745	-0.00054532135246878179	-0.027002179917879145	0.394100458530548	0.00020268041212730321	-0.0028635601554464762	-0.0013441664325434513	0.0011040364146786264	0.39705576134576909	-0.010409783791620273	-0.0012354074637959422	0.003117367260975138	0.010542008844239918	0.40423010639266505	1.8224806949704169	0.06474176118613835	-1.5418412628988958	-0.0021658285752306052	0.02717743676211495	0.13895856390633141	0.0011630031452792883	-0.064633233089411962	-0.0037471084709030738	0.026134610430806948	0.00745621932273413	0.027202309557732163	-0.0021799357570903488	0	0	0	0	0	0	0	0	0	0	0	0.065239594425282516	-1.5459268943117472	0.026527833640843351	0.64164041592921739	0.975446933215902
221	479	1.92	2.41	2022_09_21_13_46_08	0.40787482634662664	-0.02426600809813877	-0.0018561466482124216	-0.000552572122679931	-0.026691431374164038	0.38820745757028674	0.00025979663870663252	-0.0027442899981339731	-0.0013329145454752875	0.00089539336643744893	0.39059383891622995	-0.010241544361751296	-0.0011629848674007016	0.0028367280467798167	0.0086799244966856842	0.3983795134283451	1.8534731376504321	0.064231402498605553	-1.5399623265737708	-0.0021280425397665406	0.024991765115949714	0.14335834936384134	0.00085203697093396541	-0.064109307041376032	-0.0039585120452570064	0.023971540688084048	0.0070677832911268642	0.02500628502218271	-0.002249747117454274	0	0	0	0	0	0	0	0	0	0	0	0.065521798389846148	-1.5458480919815409	0.022388509267297508	0.62746192646303378	0.97672003196830759
222	478	1.92	2.41	2022_09_21_13_46_11	0.40488208329568393	-0.024764988554622509	-0.0017678369110876331	-0.00039675666553856735	-0.026219085559841569	0.38471269107457223	0.00021572203837777349	-0.0026985422867369961	-0.0013205827851624295	0.00098106269372302368	0.38780120769183613	-0.0091533618014954816	-0.0010321179448649753	0.0030481739476732185	0.0092384741077108437	0.39493174794688163	1.8696564488649821	0.064787089641784978	-1.5410159814268742	-0.0017745620766797983	0.024606208202510343	0.15144636256371916	0.0010181394919396443	-0.064672208290427566	-0.0038564827358921507	0.023486075399953218	0.0073396011072128162	0.024627263147380677	-0.0021219401951703969	0	0	0	0	0	0	0	0	0	0	0	0.064839425175394608	-1.545633973812673	0.024027609747102174	0.6260498853797386	0.9754241154169927
223	477	1.92	2.41	2022_09_21_13_46_14	0.40759252803781054	-0.024765275220492707	-0.0016869712140095885	-0.00057083835630082657	-0.026449646852131092	0.38708504756692447	0.00054562794955816238	-0.0028134266726186057	-0.0011483339854420468	0.00087041445537438232	0.39018177706922169	-0.00912472194580769	-0.0011828390075160713	0.0031224525012120731	0.00885464654868971	0.39786580101664965	1.8564920062334012	0.064644359811807259	-1.5436686693760806	-0.0021679233214104195	0.024014453102496277	0.15947615279568764	0.00044913899806475136	-0.064549238313439311	-0.0035055796429720835	0.022803271352843473	0.0075302571948494077	0.024018652827574982	-0.0021478879563028674	0	0	0	0	0	0	0	0	0	0	0	0.064953504407012225	-1.5491020241332871	0.023035411140938631	0.615888290528939	0.97613614982593944
224	476	1.92	2.41	2022_09_21_13_46_17	0.40937307639329373	-0.024436313553790688	-0.0015995969358872672	-0.00041725805807535133	-0.026378091614188748	0.38930939492087929	-0.00013279655597292373	-0.0026034730877191304	-0.0012332040623737456	0.0014243033532699487	0.39163969908025903	-0.0088395081819223342	-0.0010125688583832583	0.0030943219548548724	0.0086645077869802866	0.39944803914978322	1.8475594642840911	0.0638155338857788	-1.5434253809058314	-0.0017480000798038675	0.023257610013317234	0.15725439986044781	0.0020223583643243686	-0.063719940562773025	-0.0034916385557007407	0.022116788103142632	0.0071947277594251319	0.023345371208985024	-0.0021420135802475886	0	0	0	0	0	0	0	0	0	0	0	0.064505714246323884	-1.547437798802469	0.022474519589468986	0.61389361987731761	0.97575552029226442
225	475	1.92	2.41	2022_09_21_13_46_23	0.40533969926770375	-0.024170135612558975	-0.0015740330258271207	-0.00051871525371219177	-0.026144682713010004	0.38484968909437173	2.4114454679812023E-05	-0.0028886118502362041	-0.0011448591970905802	0.0010356808605046209	0.3880630355546153	-0.00799403173002373	-0.0011297396523612586	0.0031137141368603894	0.0084674834935994023	0.39568931068225155	1.8676102687007912	0.063863785293441763	-1.5442381527390909	-0.0020470866766577581	0.022349594312831129	0.17501804428429396	0.0013320705235454211	-0.063773715541390885	-0.0033906161759460251	0.02099432245768651	0.0076643845474254147	0.022389255856946923	-0.002147526840044317	0	0	0	0	0	0	0	0	0	0	0	0.064562482005400212	-1.5489156199006335	0.02225746508988417	0.609209015443116	0.97619184944655846
226	474	1.92	2.41	2022_09_21_13_46_28	0.402882419648326	-0.024088760723650682	-0.0015873232678304714	-0.00062050600041729559	-0.025676352089777935	0.38231978160301794	0.00010430166022114975	-0.0025645256176402504	-0.0012859910132831274	0.00087481056409320006	0.38537625038466805	-0.008044293536258889	-0.0011539941497236187	0.002777170851324921	0.0074600114918959163	0.39404542978817592	1.8795161236664921	0.063579779069073208	-1.5423625493852353	-0.0022194895020770308	0.021034480604827776	0.16608426405765273	0.0010254016940572154	-0.063477000850453172	-0.0036136781129102037	0.019884681694866083	0.00685921338119275	0.021059459227365056	-0.002068035618741288	0	0	0	0	0	0	0	0	0	0	0	0.063811511418675179	-1.5457749114947668	0.019758069828757923	0.60720870767222335	0.97806558581567338
227	473	1.92	2.41	2022_09_21_13_46_34	0.40584612131594183	-0.024403431668190551	-0.0016482470967847502	-0.00063905818993868161	-0.026431118065592538	0.38498758352635831	0.00017231003982024257	-0.0030063701568010174	-0.00113367532430044	0.0010905350039742184	0.38925757181387616	-0.0077647856318228178	-0.0011072011602392955	0.0028274487154015438	0.007499347079908892	0.39627970684801589	1.8645977779945173	0.0644740720801907	-1.5440038747142413	-0.0021849493102357445	0.020800485039633651	0.18306232387577931	0.0012113340591192435	-0.064381530672485171	-0.0034531838742640126	0.0194218648401199	0.0074465659210227672	0.020835726723270432	-0.0021891123031145712	0	0	0	0	0	0	0	0	0	0	0	0.065185838005411445	-1.5493636185479389	0.019748010914579627	0.60512531758058663	0.97642846890612833
228	472	1.92	2.41	2022_09_21_13_46_37	0.40813506028150703	-0.024331258801771009	-0.0014803740186199235	-0.00058546454837128193	-0.025847253208098258	0.38826356078386193	0.00026120992243240529	-0.0027600502404703554	-0.0012109865596028095	0.000978680989370362	0.39185256494932297	-0.00776380761436695	-0.0010325478424252693	0.003015830536188634	0.0074990549967544982	0.3987075387257894	1.8510957993199306	0.063188712795574337	-1.5445062600798696	-0.0019949332253477196	0.020639104501723127	0.18125253071702646	0.0009384579431978529	-0.0631013849348161	-0.0033209402388097086	0.019297798396837325	0.0073189897983308196	0.020660429277829611	-0.0020386987665372957	0	0	0	0	0	0	0	0	0	0	0	0.0633996158065021	-1.5473876178450696	0.019804138157719746	0.59421402723584948	0.976900975992567
229	471	1.92	2.41	2022_09_21_13_46_40	0.40577996734776095	-0.024640126046508184	-0.0016614441305169115	-0.00051888866353057815	-0.026223244544512598	0.38427018428115661	0.00024530126223737631	-0.0031039917728755873	-0.0012509494878248392	0.001087345836992407	0.38964642156943557	-0.0068338996820660886	-0.001095312022597489	0.0028723366409399817	0.0079392154435831315	0.39693220470701218	1.8643104446901742	0.064584749400402777	-1.5428119398776634	-0.002018122051955445	0.020260590127389493	0.19288660387355341	0.0011010538362483111	-0.064483619822163385	-0.0036128423358242189	0.018771594186417939	0.0076235663577168935	0.020290486240117304	-0.0021173836209805734	0	0	0	0	0	0	0	0	0	0	0	0.064697785127527857	-1.5469624745647517	0.020806435728580316	0.611828070494048	0.97819566426953242
230	470	1.92	2.41	2022_09_21_13_46_46	0.40554919585097066	-0.024224076210938413	-0.0014330554883668167	-0.00057880439303274094	-0.025360652225328573	0.38515748065783439	0.00014730126953679828	-0.0028325251190042572	-0.0010266030161082997	0.0011238695206147174	0.38883089904588714	-0.0072255018020915334	-0.0011219821427889127	0.002855978189897385	0.00579496338517116	0.396429638689516	1.8650571642900506	0.062878569147340718	-1.5465048081608723	-0.0021246488828926264	0.018091671778334959	0.206345585984141	0.0012880794022170302	-0.062804377236813452	-0.0030536302842578342	0.01657278143581184	0.0072561355566039482	0.018137467747219218	-0.0019545436241460564	0	0	0	0	0	0	0	0	0	0	0	0.062585310246113982	-1.5505672961586352	0.015930278779776659	0.55644735619525953	0.97751306806978377
231	469	1.92	2.41	2022_09_21_13_46_49	0.40917369725698532	-0.023915544733258614	-0.0016690216139323936	-0.00051714592609033083	-0.02524484676431062	0.38940798982780567	0.00032082481358886857	-0.0027408671500352756	-0.0011032379810846879	0.0010456432265396845	0.39182700143885407	-0.0068386787805030042	-0.001015299106740281	0.0035128439902829965	0.0064107604570845973	0.39803944206996389	1.8491760589001065	0.0617417250293111	-1.5431320141948841	-0.0018714309490353537	0.018541923101615843	0.22067630885631415	0.00096374182771250861	-0.061647245498414521	-0.0034143421113402785	0.016765137803726141	0.007920420868129923	0.018566952108968179	-0.0019214455943596847	0	0	0	0	0	0	0	0	0	0	0	0.06175602688774337	-1.548959465085604	0.017865578136027103	0.53476012051312083	0.97278843859792763
232	468	1.92	2.41	2022_09_21_13_46_53	0.41194353492995756	-0.024085753803964105	-0.0014985226731671526	-0.00050502634627170152	-0.026125332527053263	0.39158802827067635	7.16149639386925E-05	-0.0029755284308894763	-0.0010207076233352871	0.001116665270500847	0.3961599235320088	-0.0066025860627148521	-0.0010555417514771057	0.0029334729613691543	0.006960206686881157	0.40205007896744693	1.8325538170441948	0.062657220876353961	-1.5462409230294099	-0.0019166122691179836	0.018534834546116846	0.20604967002977656	0.0013482641002055893	-0.062581675481970356	-0.0030759099170093568	0.016983135006634439	0.0074238276514446535	0.018583807675926635	-0.0020820369392858229	0	0	0	0	0	0	0	0	0	0	0	0.0634680776664026	-1.5512714317802163	0.018335347535279364	0.58596247466022622	0.97598346587914575
233	467	1.92	2.41	2022_09_21_13_46_56	0.40954433124264378	-0.02362797468340077	-0.0014954067971944937	-0.00052514120195232847	-0.025450662878573251	0.3898662140018716	0.00016391354083084125	-0.0029071328964907976	-0.00099546849290012415	0.00093395070797317673	0.39258277696260824	-0.0066519090905826266	-0.001209906602970854	0.0030398488981089274	0.0066935030569328065	0.39875501926786217	1.8462621411867026	0.061559350594968767	-1.5458503047340135	-0.0021409742966684644	0.01845561588033225	0.2096993822413982	0.0010088596043369906	-0.061482749224450087	-0.003070047797293017	0.016856140280938292	0.0075153371415859656	0.018483169512387071	-0.0019902280854030489	0	0	0	0	0	0	0	0	0	0	0	0.062191371487120763	-1.5512494624435667	0.017950290261310974	0.57224865264534686	0.97365532580552494
234	466	1.92	2.41	2022_09_21_13_46_59	0.41023139578412982	-0.023837363748672079	-0.0014796239096889418	-0.000528252017983468	-0.025714150692814578	0.38952481677081879	0.00014053672066265951	-0.00320072551999529	-0.0010545854718951697	0.00091887123067236156	0.39454090509047529	-0.0062197915375405161	-0.00097812914230472042	0.0039258760232840726	0.0064966486352548633	0.40074707713230151	1.8409197885771769	0.062127259619286404	-1.545743339288018	-0.0018251535794368539	0.018343765626069208	0.25653076560223331	0.0010195091558875627	-0.062049287314246727	-0.0031116445163731181	0.015981929675150972	0.0090039802977731447	0.018372074903589327	-0.0020212751627240407	0	0	0	0	0	0	0	0	0	0	0	0.062734756857123833	-1.5503018757280742	0.018503494710010986	0.5136132776460719	0.97688056362994924
235	465	1.92	2.41	2022_09_21_13_47_02	0.41043238372235474	-0.024017636174434229	-0.00136705815625045	-0.00030510138762118017	-0.025403877911343044	0.38992608233503734	0.00029450576716095773	-0.0029796739115295102	-0.0010565695702280165	0.0010607695400467684	0.39432222931426009	-0.0054258752404075707	-0.0010528725930328653	0.004113506713819332	0.00612315036727747	0.40050382591575578	1.8407525149638198	0.061911145380098759	-1.5468396987735626	-0.0016269269924308609	0.017055273479610972	0.27606416884404278	0.00099909036879033833	-0.061840094881742358	-0.0029652297200767888	0.014521032731209312	0.0089454995323609045	0.017084511553724063	-0.0019361574767169656	0	0	0	0	0	0	0	0	0	0	0	0.061948913521231004	-1.5500128663516701	0.017972700560900275	0.48962559212541507	0.97580951649927472
236	464	1.92	2.41	2022_09_21_13_47_04	0.40820706939697415	-0.023533229189199537	-0.0012422703957679722	-0.00056455338615604646	-0.025043661072723534	0.3888507426737931	0.00028389880873635906	-0.0030576655597342787	-0.0011220418954244959	0.00091458048479158189	0.39167364237422381	-0.0055119467935221154	-0.0008443092866887061	0.0038575422306066321	0.0049101529337943275	0.39862728836379246	1.8505392725316034	0.061099260795044477	-1.5469479725154014	-0.0017116806706712585	0.0158337274923219	0.29366475162284089	0.00082615021273689439	-0.061029774293698567	-0.0029131287923929916	0.01318036645650335	0.0087741020266117117	0.015855265701813878	-0.0019178035541976893	0	0	0	0	0	0	0	0	0	0	0	0.0614119303977337	-1.5484095835147504	0.015296687645359493	0.45244093862492746	0.976532055049087
237	463	1.92	2.41	2022_09_21_13_47_07	0.411094684968431	-0.024000655577339526	-0.0013076539187933027	-0.00053313716753414415	-0.025980091127653416	0.39011249956137756	0.00010438814552192459	-0.0031320735044320634	-0.0009603435174426418	0.0011685038220449523	0.39546460370171455	-0.0051415434796783	-0.000997627902593291	0.0031458216578339211	0.0041461939644924419	0.40170732422860639	1.836843793629799	0.062536895355504316	-1.5486689524848132	-0.0018800150813728313	0.014078890649805926	0.29852508911175418	0.0013781204702453757	-0.062475666633241334	-0.0027666513039039751	0.01164320900828463	0.00791522873444554	0.014146178917280174	-0.0020601717155172656	0	0	0	0	0	0	0	0	0	0	0	0.063240502427671583	-1.552322440915791	0.012660170086187583	0.46086723264363783	0.97716496689674914
238	462	1.92	2.41	2022_09_21_13_47_10	0.41459991390378975	-0.023565064735032018	-0.001302494371774873	-0.00059069675567470557	-0.025665126845251612	0.39473171924287348	0.00023694831775592025	-0.0030006964820779754	-0.0010021006457212067	0.00079289321843828745	0.39871996660648468	-0.0048970922668065634	-0.0010759750494998973	0.0032376936659509106	0.0043269881573342814	0.40323131547183538	1.8206267729538341	0.060978837787579739	-1.5478332271664426	-0.0020246981055363714	0.01389509529059222	0.29823537805149208	0.00072071531840317939	-0.060914540326808111	-0.0027995418728125583	0.01149573514158923	0.0078052384133393722	0.013913773884349966	-0.0019946657768048649	0	0	0	0	0	0	0	0	0	0	0	0.0619505266540489	-1.5512836262919085	0.013034759335984096	0.46420624410066619	0.9725793516816974
239	461	1.92	2.41	2022_09_21_13_47_15	0.40981484661664574	-0.022708479681892307	-0.0012857689607690473	-0.0006404869679767851	-0.025170909174339506	0.38972952798555521	0.0002703288530063837	-0.0032886578079146188	-0.000980750690950121	0.00088819023173379238	0.3939306913874287	-0.0053817635971405136	-0.0011135733550266052	0.0030433360351430089	0.0049371815763416824	0.39924416879110053	1.8437401751104579	0.060031347096838349	-1.547627113591197	-0.0021709825528944044	0.015272398410581369	0.27612691649374971	0.00080498063465442326	-0.059966907480858388	-0.0027807627448691316	0.0130020694567807	0.008012012422143314	0.015293598236964934	-0.0019925665307274692	0	0	0	0	0	0	0	0	0	0	0	0.06146680373615615	-1.5513243478242362	0.014152239694375984	0.50919839269326572	0.97420621065143265
240	460	1.92	2.41	2022_09_21_13_47_19	0.40938572794412054	-0.022987045785457967	-0.0012865010582625532	-0.00049939668503471779	-0.02474885892590838	0.3888681982720737	5.9414317169918629E-05	-0.0028519897620469712	-0.0010762034168655546	0.0012051492604004642	0.39330399825979712	-0.0046668479253497066	-0.00085668538210473255	0.0030772374256521767	0.0046023540050809525	0.39885119561643795	1.8466747716870595	0.059952975076786277	-1.5466127314042826	-0.001665113656946206	0.013901309865258156	0.28560721892765917	0.0014793917537342318	-0.059882862197185638	-0.0028986265076120839	0.011694407485614976	0.0075157999927031142	0.013979807435402699	-0.0018775555828427258	0	0	0	0	0	0	0	0	0	0	0	0.060510773876591026	-1.5490675302807235	0.013523527804112557	0.49072045452882007	0.97426746559879951
241	459	1.92	2.41	2022_09_21_13_47_24	0.41311088768814241	-0.023594580818756539	-0.0012886234228172172	-0.00058750978159380124	-0.024789095641599351	0.39276127059632	0.00025328241458328466	-0.0027066479155848132	-0.0010223604042936786	0.0011580460039820782	0.39764785668151281	-0.004789041164121103	-0.0010117364681859616	0.0029765683227403741	0.004305655160558172	0.4018117232075194	1.8279985647858847	0.060187211863679847	-1.5475106528309008	-0.0019524264115606039	0.013423535672792326	0.28031469046164509	0.0011618742324248687	-0.060121953925289309	-0.0028019864612223956	0.01136866921860101	0.0071375535134079373	0.013473724863255187	-0.0018079481439117618	0	0	0	0	0	0	0	0	0	0	0	0.06005692343964808	-1.5501868347199777	0.012670616481378473	0.48296117763060564	0.97264859189779385
242	458	1.92	2.41	2022_09_21_13_47_27	0.41584769574193126	-0.023490334996515261	-0.0011271622869077106	-0.00053282756079299531	-0.025149192469923969	0.3954076642563874	0.000314432030170046	-0.002895349963155582	-0.00091256513673935666	0.00092907744558253	0.4001322912031946	-0.0044201159419356532	-0.0011205167808377911	0.00318357207902279	0.003435100247330822	0.40509632692221864	1.8141621832746144	0.060090204711451628	-1.5503302184749492	-0.0020009217351764468	0.012346532257997695	0.33035010312249735	0.00079019409582276089	-0.060039872782061673	-0.0024589385063504589	0.0097483617109861	0.0075766947113868714	0.012371793140319264	-0.0018720193150407994	0	0	0	0	0	0	0	0	0	0	0	0.060516732396082865	-1.5526612527616679	0.011262504160616124	0.41169134887182512	0.97414589781354766
243	457	1.92	2.41	2022_09_21_13_47_29	0.41321652117411461	-0.023392424520349352	-0.0010904121872269479	-0.000524786336030799	-0.024851373586075858	0.39286133019152003	7.1977706180936324E-05	-0.0029763918150122106	-0.00085601955123991024	0.0010721573757143112	0.39797564092776277	-0.004534661290402856	-0.00095877465632172854	0.0033024508523514431	0.004691672354906461	0.40252707919765934	1.8264206031324966	0.059979506768889704	-1.5511217318480386	-0.0018033215878803324	0.013957094123005233	0.30001191242025077	0.0012783683376371743	-0.059933077863148429	-0.0023595359902052397	0.01151909909904936	0.0078810425899564478	0.014015516471578934	-0.0018354905452000103	0	0	0	0	0	0	0	0	0	0	0	0.06017695561277793	-1.553580352107043	0.013884775202437054	0.47873008697355773	0.97413113602989
244	456	1.92	2.41	2022_09_21_13_47_33	0.41082529932920353	-0.023132748455910367	-0.0011853050093737626	-0.00060007707125382084	-0.024628288902559865	0.39064763070858033	0.00022375027339167322	-0.0025962475162967487	-0.00082293989277414483	0.0010484722701634729	0.39516904148602783	-0.0042120390788816771	-0.0010545693818286189	0.0034020485408248593	0.0036493942945641446	0.40041208933574507	1.8383264916953754	0.059722925673035575	-1.5502959576062956	-0.0020083067374551274	0.012442132251365526	0.32700800915437644	0.0010740939337573249	-0.059672733777863467	-0.0024479980439462388	0.0098746602583589891	0.0075695270487960951	0.012488407934520895	-0.0018281077289987841	0	0	0	0	0	0	0	0	0	0	0	0.059981783339908688	-1.5540953325869094	0.012144309566211133	0.41023055632413624	0.97465294856363238
245	455	1.92	2.41	2022_09_21_13_47_36	0.41337251769962163	-0.023210100188566216	-0.000978533440406323	-0.00063193776007464434	-0.025134421160609356	0.39316806015433842	5.7073275651521173E-06	-0.0029360397428360792	-0.00077055781244257367	0.0011753665407012409	0.39758991159853785	-0.0043600974177873753	-0.0011019650495918329	0.0030148591733580115	0.004219425574706271	0.40310159515653987	1.8256295967208569	0.060061544412054753	-1.5531848340501306	-0.0021162815935428007	0.013050975344822734	0.30423561213072792	0.0014920689808366567	-0.060024290324918447	-0.0021151094891582031	0.010708623427222851	0.0074601167380346526	0.013135989772177269	-0.0019122942968130359	0	0	0	0	0	0	0	0	0	0	0	0.060831886463399383	-1.5554723904927508	0.012545195820684519	0.47519623706725467	0.9751533493318848
246	454	1.92	2.41	2022_09_21_13_47_39	0.41748053195496526	-0.023596945300740791	-0.0012288307556856128	-0.00044003610026405518	-0.025544358908049916	0.39645321616952733	0.000248122694959873	-0.002533124148976551	-0.00079859707697022312	0.00099867816788416167	0.40217730253813183	-0.0038687117557758069	-0.00088436230422362435	0.0030149808336060661	0.0045214577472961143	0.4073122497176157	1.8056279960966115	0.060509161577657782	-1.5507145406835989	-0.001583550767478003	0.012439985725755285	0.2934304582806681	0.00096006051941217689	-0.060460364094367863	-0.0024296107522749082	0.010358565205422509	0.0068886407760896749	0.012476977240418819	-0.0019307153737980688	0	0	0	0	0	0	0	0	0	0	0	0.061216840624819371	-1.5551698424205827	0.013017351283713459	0.49134513733120594	0.97564369722886524
247	453	1.92	2.41	2022_09_21_13_47_42	0.41595361262207803	-0.02341587582830075	-0.0012602857767114015	-0.00044555602182670467	-0.025055432543867339	0.39482461697745574	0.00013804049500552336	-0.0026842468885454646	-0.00088005864537988264	0.0010849736277263149	0.40044067249951765	-0.0036272664365670361	-0.00094067531707259493	0.0030185070225456096	0.0046671802335076706	0.40522008611326582	1.8142218124559573	0.059922743822546719	-1.5492713251397936	-0.0016716293262853395	0.01250753683754359	0.30240776277711073	0.0012061752190569983	-0.059867224903782712	-0.0025788775741511609	0.010288787426681368	0.0071119147232706122	0.01256556152352839	-0.0018507710955717838	0	0	0	0	0	0	0	0	0	0	0	0.060273268011616726	-1.5532413116530279	0.013362627470457951	0.49835398522031832	0.97419537615949414
248	452	1.92	2.41	2022_09_21_13_47_47	0.41598212000151219	-0.023319906365913121	-0.001208829472559987	-0.00059671121831713042	-0.024851856360195018	0.39564137650871872	0.00016309751847784731	-0.0029262254934689256	-0.000868627627977131	0.0011146831745241597	0.40017986509316378	-0.0035647657712282962	-0.0010260651379014011	0.002696739394867777	0.0037334385284307782	0.40500326657806007	1.813734350202604	0.059486249041439912	-1.5497669952357087	-0.0019826591288194181	0.011453448273238959	0.32935250354538986	0.0012097417784702506	-0.059433643257529388	-0.0025011745554723193	0.009057221401773707	0.0070105789937074982	0.011517159047192882	-0.0018174689594224081	0	0	0	0	0	0	0	0	0	0	0	0.059779088485807604	-1.5533273266423853	0.011071477103346127	0.47262333215932706	0.97360739104985516
249	451	1.92	2.41	2022_09_21_13_47_53	0.4170352845255581	-0.023252088626352984	-0.0010681597669922446	-0.000608445526151178	-0.024559493589001814	0.3975184965119874	1.9059458814119779E-05	-0.0029043200102566421	-0.0007711263252033031	0.0011843002166868856	0.40105254704542465	-0.0031017366711766411	-0.00094742907692992257	0.0029030480919332979	0.0032022184515283309	0.405418142210808	1.8084714821047276	0.058815487361726086	-1.5520346550155297	-0.0018897616714720104	0.01063955205765337	0.37322422102158187	0.0014727363599402654	-0.058774086078142704	-0.0022064358763474031	0.007810549733115792	0.0072246370742093946	0.010740997177795281	-0.0017534197684585665	0	0	0	0	0	0	0	0	0	0	0	0.058919706667582311	-1.5551023332193503	0.010364243750300501	0.41718050656083167	0.97214350261041726
250	450	1.92	2.41	2022_09_21_13_47_57	0.41889646732631219	-0.023197796065097694	-0.0011504167056536655	-0.00056509681113750055	-0.024551272315672903	0.39936773540468562	0.00016195014544901493	-0.00267981982085887	-0.00071525179810326455	0.0012008834242876385	0.40244209144516951	-0.003492570260695293	-0.00089356255128061239	0.0032140048091073635	0.00427887585244849	0.40756011047240859	1.7995249980223462	0.058471548226311121	-1.5517762577111203	-0.0017435675092260475	0.012046597070959774	0.32516753357838868	0.0013141097333187835	-0.058429247638938989	-0.0022237293741301789	0.0095876574316205443	0.0072936497012091256	0.012118060297805905	-0.001739525938159899	0	0	0	0	0	0	0	0	0	0	0	0.058634270591812448	-1.556233954225358	0.012775244935656035	0.46328524961068851	0.97293756873563508
251	449	1.92	2.41	2022_09_21_13_48_02	0.41706133462449224	-0.023271860269793169	-0.0011456083108046533	-0.00050348038007628571	-0.025072271656047026	0.3964010373063277	0.00061032183923644145	-0.0027710485678002512	-0.00074839652367299323	0.0010680672557673058	0.40133664639924765	-0.003159514042190273	-0.000943998237759232	0.0027739446307682813	0.0037904760245179971	0.40720216759709066	1.8073388005248885	0.059554175843838722	-1.55185885539354	-0.0017518142363799813	0.011007132431933202	0.33791596691082648	0.00058876335912599626	-0.059511465381048984	-0.0022550717591845416	0.0085876195152176666	0.0068854742346456	0.011022867443055143	-0.0018573416316326691	0	0	0	0	0	0	0	0	0	0	0	0.060143285276864557	-1.5558759721554389	0.011262303050919098	0.46951628485112723	0.97636039064547075
252	448	1.92	2.41	2022_09_21_13_48_05	0.41428205170649718	-0.022950248349811957	-0.001041039462732503	-0.0007476846311734569	-0.024531003529075602	0.39439831371693318	8.83141110885144E-05	-0.0027907111800088489	-0.00077623484893575285	0.0011490075844265194	0.39786468713873135	-0.0031794214860392635	-0.00087780372415161207	0.0027899170396369685	0.00237368044995671	0.40330669104277461	1.8223340980444545	0.058832635421799895	-1.5521435999179478	-0.0019861318501671662	0.009844671499916113	0.39526332291741667	0.001355576574845708	-0.058791701571849854	-0.00219426911771796	0.006925442021787933	0.0069968428411759	0.00993756231635963	-0.0017905360094993634	0	0	0	0	0	0	0	0	0	0	0	0.059242927758420577	-1.5549800980102526	0.0088419429841138288	0.35248113974809553	0.97350751590972084
253	447	1.92	2.41	2022_09_21_13_48_11	0.41603581196849321	-0.023097146785444472	-0.0010639644273034699	-0.00062330422152881632	-0.024644745167450997	0.39591544124777078	0.00020675128899336423	-0.0025798490217696333	-0.00076154017747724352	0.0012078260964419121	0.39984561552244885	-0.0025380302920338855	-0.0010185468372583971	0.002887382379225352	0.0036406164412056893	0.4059008272962053	1.8126151245624929	0.058917783947422149	-1.5522345878167481	-0.0019824073136492327	0.010248641237720683	0.36319194290770873	0.0012691944500430078	-0.058877189760800044	-0.002186730698064424	0.0076616894834387562	0.0068068466619186363	0.010326930897973943	-0.0017896966613367678	0	0	0	0	0	0	0	0	0	0	0	0.059265351005078834	-1.5553508854947113	0.011168794939180632	0.45013764358329622	0.97563915321535966
254	446	1.92	2.41	2022_09_21_13_48_14	0.41895343224125231	-0.022572353343482968	-0.0011695619484251797	-0.00051541197769511629	-0.02487645616278349	0.39938112586508645	0.00015736093070945482	-0.0025531995079048344	-0.000718624687266127	0.00097921196565737764	0.40236874699802505	-0.002611578764792608	-0.0007931750873513677	0.0031145637075208955	0.0035043477997580624	0.40802527047758907	1.7989560643451703	0.0581000639961682	-1.5513510740113188	-0.001555407740453285	0.010299438679754224	0.37459973178466077	0.0010442088265010887	-0.0580561321904782	-0.0022589713235366751	0.0075416023855725363	0.0070144615314323353	0.010352236917273494	-0.0018527045081340582	0	0	0	0	0	0	0	0	0	0	0	0.059402386532391563	-1.5563564707971989	0.011190708445789776	0.42210984212516778	0.97391556931470535
255	445	1.92	2.41	2022_09_21_13_48_19	0.41491743745864684	-0.022600410956671563	-0.001172394485441254	-0.000561556587265794	-0.024498113362816123	0.395506381559555	3.2293600019522034E-05	-0.0026602950385004672	-0.00074930078282160078	0.0010868922106727218	0.39897447795881125	-0.0023233514441388589	-0.0010036807806708778	0.0030550792398595264	0.0027430222207352147	0.40388572176282123	1.818021545850546	0.058237468758242428	-1.5508535453867893	-0.0018925079377170887	0.0095249647381001369	0.42370890290451013	0.0013465231705553011	-0.058191151124064484	-0.0023222183841214343	0.0063047731874741452	0.007139663039426869	0.0096196714034780476	-0.0018068381875943546	0	0	0	0	0	0	0	0	0	0	0	0.059070956173345457	-1.5555080626731392	0.0098954880033785431	0.36581474404176206	0.97341226301937456
256	444	1.92	2.41	2022_09_21_13_48_25	0.4162197601989569	-0.022784834974782377	-0.0010330927475096447	-0.0006982860473502729	-0.023582798848209956	0.3973520220722675	-2.8353999284229187E-05	-0.0026260816139812059	-0.00075380488752998	0.0011344437571621038	0.39916073362945137	-0.0021678012199897096	-0.00094273582464282353	0.0028869267537626072	0.0031901202638454991	0.40462816355915687	1.8129124138387605	0.057103524046351557	-1.5519401222770066	-0.0019888515581550324	0.0095680333770063429	0.40038744443073737	0.0014688890559911205	-0.057062921806373082	-0.0021530010292617353	0.0066607924535861847	0.0068688504564997444	0.0096801290157888849	-0.0015918774591233695	0	0	0	0	0	0	0	0	0	0	0	0.056688426180898976	-1.5548196751986985	0.010337005534946703	0.41762420713338655	0.97215029715489931
257	443	1.92	2.41	2022_09_21_13_48_27	0.41606091924544414	-0.023017177937737072	-0.00095259699132816745	-0.00069462562191110891	-0.023597101777077797	0.39700202482553548	-0.00013663631187024256	-0.0027447940869876259	-0.00079851927037597045	0.0010933928077613295	0.40004675136948059	-0.0025043710378483026	-0.000989706815443464	0.0030555811499830645	0.0016330212095294946	0.4050068277405896	1.8119932139236641	0.057442724293560773	-1.5523833098301634	-0.0020419040850707649	0.0088667780241366723	0.47657901077753245	0.0015559327749485401	-0.057403778025434511	-0.0021149096133591351	0.0051348523188104239	0.0072286267155885313	0.0090022596790734766	-0.0015787460003812415	0	0	0	0	0	0	0	0	0	0	0	0.056747960821893574	-1.5538829218076187	0.0083271047716151833	0.24540880530362622	0.97343155534794779
258	442	1.92	2.41	2022_09_21_13_48_30	0.4171902675094869	-0.023195505416642843	-0.0011159968404336664	-0.00065240969133459673	-0.02481671890065602	0.3961518805700473	0.00015531383979070924	-0.0031701407187593555	-0.00093558128005519225	0.0012066090841843882	0.4019295902087977	-0.0020799336719489175	-0.0010382819037792906	0.0032952684027248592	0.0024599166478867737	0.40630900145316817	1.8078470862731964	0.059162033806462087	-1.5500294084315955	-0.0020431823921738118	0.0098116075709439136	0.48108713109116125	0.0013262806403891677	-0.059111012124728413	-0.0024565198365112634	0.0056096639305659966	0.0080498020914995666	0.0099008415532860147	-0.0018069227830682887	0	0	0	0	0	0	0	0	0	0	0	0.059527630700096791	-1.5519554311504942	0.0098568336432724411	0.32062855315334005	0.97391773753190136
259	441	1.92	2.41	2022_09_21_13_48_35	0.41753755121730846	-0.022772299856784094	-0.0011560485874051471	-0.00069026516746651626	-0.024501563465925628	0.39679175472979805	0.00018292175365231144	-0.0026795302950333817	-0.0009680007016376204	0.0011583499592133497	0.40230851439926785	-0.0019575363599158833	-0.00094426097761723374	0.002911872143909235	0.0031916260552547408	0.40632642134923252	1.8060786217154965	0.058183726564502852	-1.5489359755390311	-0.0019696016969208154	0.0094272775548716915	0.41504213284779751	0.0012269462437922976	-0.05812812633033887	-0.0025430230547519679	0.0063616548728555019	0.0069572199458735988	0.0095067849024653758	-0.0017684860344266624	0	0	0	0	0	0	0	0	0	0	0	0.058726880216905288	-1.55105273907448	0.01034722750381306	0.41560055901163745	0.97314940935158889
260	440	1.92	2.41	2022_09_21_13_48_41	0.413027700576615	-0.02222658416315812	-0.0010994309754827031	-0.00063068714599721649	-0.023943178475661096	0.39317754880308758	0.00025509957214184595	-0.0028422765360305324	-0.0010264543586278364	0.0010849450664224788	0.39744908645339944	-0.001775007303016456	-0.00093098865051215109	0.0030527754627677145	0.0018752411247925779	0.40138391967949977	1.8282391931904463	0.0573981526033908	-1.5483402064723428	-0.0019045284996510874	0.0087066725570065142	0.50957644725719642	0.0010561969377887752	-0.057340273158044956	-0.0025770130855172282	0.0045630590265641931	0.0074151627989560284	0.00877050163823739	-0.0017315084028864554	0	0	0	0	0	0	0	0	0	0	0	0.058023155861067481	-1.5493742290352626	0.0086743136504781274	0.27542457780766927	0.97180871674984581
261	439	1.92	2.41	2022_09_21_13_48_43	0.41263837796403946	-0.022792878909973193	-0.00097850072831999436	-0.00069932103493625434	-0.0235952320593677	0.39328957087881744	3.3051615055535215E-05	-0.0026601492890303761	-0.00096396331223127076	0.0011960635444963398	0.39729756866177213	-0.0012912327828319321	-0.0010227805824529763	0.0029009830881070414	0.0015781907406941689	0.40026820001607732	1.8301753134859813	0.057679989916897378	-1.5503680020636923	-0.0021085075301100712	0.0078699331153323938	0.54839650105819449	0.0014735882510087534	-0.057631854995878751	-0.002355955548686871	0.0035922457979609252	0.0070022580191562156	0.0080067040393233258	-0.0016214389628948609	0	0	0	0	0	0	0	0	0	0	0	0.057229080146569036	-1.5503806016739148	0.008003332719840172	0.24911994846291694	0.970021746379974
262	438	1.92	2.41	2022_09_21_13_48_49	0.41471277548910962	-0.02228319814305987	-0.0011574742097619042	-0.000701342014579076	-0.024265199775063251	0.39497672185828064	4.4263327760827654E-05	-0.0029110107215897132	-0.001075227928932066	0.00108682638016082	0.39950709489729458	-0.0012380084928011552	-0.001003561251377611	0.003105667027901847	0.0018234486810941846	0.4030137750536259	1.8193265681446826	0.057625636778298656	-1.5473373675732176	-0.0020705426540034489	0.0084449959579129923	0.55141534311302565	0.0013176266773597531	-0.057562223012406794	-0.0027026831065354862	0.0038092976623398406	0.0075370556617859064	0.0085471689342177439	-0.0017829691737348997	0	0	0	0	0	0	0	0	0	0	0	0.058568271876507753	-1.5486550498591216	0.0086840996191725923	0.26545345970077316	0.971790113237563
263	437	1.92	2.41	2022_09_21_13_48_51	0.40967944338902312	-0.02289561579168584	-0.0010829785090059638	-0.00068220125927340755	-0.023666811132451157	0.38897010042379515	0.00037490642460758975	-0.0027868391447388062	-0.00090355573658547036	0.0011067432222960087	0.39479285917345286	-0.00095717872601043671	-0.0009657251584884761	0.0030296488819601128	0.0018954129664626696	0.39855823922559092	1.8446406832285509	0.058428455713957453	-1.550112933326494	-0.0020279367850627016	0.0082072942931257081	0.55914195672682421	0.00093867611475468345	-0.058378471132553428	-0.0024163082054062587	0.0035884461827345596	0.0073812420098240631	0.0082607985366055722	-0.0016441495061158161	0	0	0	0	0	0	0	0	0	0	0	0.057811182108776372	-1.5517165040954359	0.0087231722042823961	0.27952299525558083	0.97285388773370374
264	436	1.92	2.41	2022_09_21_13_48_55	0.40170830746127723	-0.02229652803405055	-0.0010206420228748424	-0.00075964671239809331	-0.022678096264250165	0.38191626674067353	-4.5347231457043884E-05	-0.0023882867083359293	-0.00092716749718297253	0.0013188709654430638	0.38555369897178887	-0.0011404481856481981	-0.0010317336683533045	0.0025903311044137463	0.0015631813257820162	0.39111894605447611	1.8848298405949695	0.057517844988748242	-1.5496739067879914	-0.0022527475751636049	0.0073136740090062715	0.53778877088757737	0.0017821479419229385	-0.057466528685713156	-0.002429109500162121	0.0034756346157611105	0.0064350440190986246	0.0075276741957203512	-0.0015454358392782809	0	0	0	0	0	0	0	0	0	0	0	0.056501299599292447	-1.550365788428822	0.0075314612699579767	0.27148271398991436	0.97363917745758377
265	435	1.92	2.41	2022_09_21_13_48_57	0.40090569342106741	-0.023432801209568959	-0.0010694575279398262	-0.00076311745278318508	-0.023037048202325144	0.37971999422556685	0.00018766584976134519	-0.0025982538812099575	-0.00091985198425978626	0.0011372961069249022	0.38551754268357424	-0.00092685642352714911	-0.00093368148501114649	0.0030670695994779468	0.00094983852777430944	0.3911207390496661	1.8888812027035256	0.059662775928831541	-1.5499899316215302	-0.0021291395123785471	0.0077347975744453791	0.62694852050213112	0.0012480993562021285	-0.059611126625664312	-0.002482018121000702	0.0024103311204330007	0.0073496528766682796	0.0078348481491729172	-0.0015268281023523532	0	0	0	0	0	0	0	0	0	0	0	0.057508301241745031	-1.5508423033981944	0.0080088165381356925	0.15016107650602295	0.9755928774971917
266	434	1.92	2.41	2022_09_21_13_49_00	0.40071209812950481	-0.022662502553035244	-0.0011127697839526094	-0.00083244953265448234	-0.022984754323375843	0.38027910702265727	0.00010832953033880217	-0.0026377735101465716	-0.00091322780708936	0.0011059213455930253	0.38471199249796584	-0.000797017114181049	-0.00094235094689118807	0.0029320098320904653	0.00048780786541838397	0.390954411433539	1.8895839297493247	0.058579975152685156	-1.549136531421339	-0.0022327203805712964	0.0074121117972465837	0.6730971225453527	0.0013153637158168743	-0.058525018539498486	-0.0025368669339499656	0.0016508140956929636	0.0072259403620804543	0.00752792023069915	-0.0015851063077149193	0	0	0	0	0	0	0	0	0	0	0	0.057405028227020378	-1.550940823853296	0.0074175747054189278	0.082431565547521776	0.97564913377581064
267	433	1.92	2.41	2022_09_21_13_49_05	0.39385162386877959	-0.021839871704254742	-0.001155227800378235	-0.00075462545448626	-0.022207236855629107	0.37409010170763995	0.00026726152611985209	-0.0027543395481683958	-0.000826183220457931	0.0010905253264132415	0.37681267289064546	-0.00029543154018049021	-0.0010059676766429923	0.0030525209650923649	0.0012209155028933283	0.38441362020169906	1.9251660965652941	0.057485785365382444	-1.5488599964719496	-0.0022507335661491965	0.0079064318240225726	0.65852483174554588	0.001106294223442013	-0.057430469621543079	-0.0025212453517727963	0.0019847705792574778	0.0076532574721899192	0.00798345483464008	-0.0015380526331411893	0	0	0	0	0	0	0	0	0	0	0	0.056423786470181515	-1.552203235453222	0.0083473851593006323	0.19024007275508015	0.97603665163451248
268	432	1.92	2.41	2022_09_21_13_49_08	0.38778436913458619	-0.021830497591987671	-0.0011743300196610537	-0.000697918812850065	-0.022004029181702873	0.36726667738493984	0.00013302394753660207	-0.0025693050379336337	-0.00073179729926350207	0.0012313889374766943	0.3706593264966907	0.00027988438819040071	-0.0010316566554955831	0.00316685286586895	0.001276104129050922	0.3796870627732557	1.9565934468075921	0.058183948566148086	-1.549642682191291	-0.0022302698814413552	0.0077861803805060054	0.70019708282864668	0.001500138540821634	-0.058131884412405535	-0.002460870864326	0.0013203703411777722	0.0076734103943367146	0.0079293770599861823	-0.0015359795541290933	0	0	0	0	0	0	0	0	0	0	0	0.056774322064320225	-1.5541737421500428	0.008804618195143497	0.19152626614429646	0.97911904912670633
269	431	1.92	2.41	2022_09_21_13_49_13	0.38649854192650684	-0.021299099267415314	-0.0010504436666297456	-0.00072197969206641511	-0.022361906295115041	0.3657836386212458	-6.7765453013843234E-05	-0.0026517050991720047	-0.00077101593715866665	0.0011278275340301997	0.36913620376926332	-0.00018896245919651326	-0.0011209860876480243	0.0033043317969483478	0.00038567342672345519	0.37849953729585889	1.9638957558999368	0.058164381257770369	-1.5504107670859075	-0.0023809909899658072	0.0080339895146697409	0.73785118487540713	0.0016405949020266684	-0.058116045088669729	-0.0023707699911581443	0.00076283294104419067	0.0079976917561182127	0.0081997889701125384	-0.0016722475065812986	0	0	0	0	0	0	0	0	0	0	0	0.057892053514233342	-1.5535636585101285	0.0086074401919303736	0.058095900630819576	0.97930392029222979
270	430	1.92	2.41	2022_09_21_13_49_16	0.38607557147227306	-0.021947022613237048	-0.0010330433297882564	-0.00090398782534982351	-0.022279166559368149	0.364728079809505	1.3423165377932545E-05	-0.0027065528079661715	-0.00079196136553441132	0.001070659004889063	0.36835892454753871	0.00037532921324403667	-0.001042817165507392	0.003085772084387854	0.00090134423093028444	0.37819403513460731	1.9674013779318411	0.059034305262200465	-1.5506619044885448	-0.002531842106990285	0.0078311543230216787	0.74071375552490282	0.0014474099257262767	-0.058986447310018134	-0.0023766008358839952	0.00069892975315541883	0.007799902257793697	0.0079637914038523175	-0.0015977167507994423	0	0	0	0	0	0	0	0	0	0	0	0.057743197851099937	-1.5530302213709437	0.0083266543541423259	0.14209524899663764	0.97958550884841
271	429	1.92	2.41	2022_09_21_13_49_19	0.37916526129506184	-0.021574506010134119	-0.00090906657101495726	-0.00096345372900609135	-0.021159531872362192	0.35835322197357322	0.00010969337300877852	-0.0026170855415749545	-0.00071622417831660335	0.0010643653768189353	0.36069405512027847	0.00055124292449918377	-0.0011340156838440352	0.0031062685727419239	-0.00043910466510709928	0.37141520996513344	2.0047472062554941	0.058060439620632606	-1.5522512227232215	-0.0027802594664967776	0.0079625499377766664	0.87116016608294822	0.0013352749097611525	-0.0580205078031838	-0.0021529800746434759	-0.0013590813744654086	0.00784570578910326	0.0080737327548182341	-0.0014323623280640995	0	0	0	0	0	0	0	0	0	0	0	0.055837525791708913	-1.5538783998033303	0.0082738359038268764	-0.070215174821808127	0.97956022842531087
272	428	1.92	2.41	2022_09_21_13_49_24	0.368055682491748	-0.021054726926184739	-0.0010567068674665343	-0.00089416599350390581	-0.020804209695790055	0.34686003966949919	0.00019922172622841442	-0.0025385846436377663	-0.00079484577376379216	0.0010590034784933443	0.34983729189645396	0.00051903563785291582	-0.0010384226077474041	0.0038064860662334605	-0.00049623213164214281	0.36199238532292072	2.0640731171869273	0.058684493789618333	-1.5492289620873929	-0.0025998243711429052	0.0090714957029756939	0.86475084793504153	0.0012445878713474136	-0.0586299079261534	-0.0025305548629753656	-0.0014336589857363346	0.008957491624429461	0.00915647493627387	-0.0014780646982626951	0	0	0	0	0	0	0	0	0	0	0	0.056565865141224268	-1.5517026102209854	0.010429659421487237	-0.064816905837053074	0.98352614167568719
273	427	1.92	2.41	2022_09_21_13_49_27	0.37222055195022574	-0.020706613216197305	-0.000988575743158071	-0.00083084215378624083	-0.021311270498936156	0.35133273936308324	0.00023942608352183522	-0.0030666720363391746	-0.000699280431097478	0.0010606200863609863	0.35368864448345794	0.00047334451732705272	-0.0009819734425507824	0.0039942575196524714	0.00026859685267931514	0.3648567680585359	2.0425884008299109	0.058193071121373646	-1.5512571425940482	-0.0024198496101633833	0.0098700875406761684	0.80027262281362022	0.0011735701190112877	-0.058148642907027537	-0.002273511514870184	-0.00029358112551769331	0.0098657203580554981	0.0099396124111982911	-0.0015961026778778893	0	0	0	0	0	0	0	0	0	0	0	0.057285230334647094	-1.554395858612156	0.010755124376968914	0.033572332541813306	0.98021661121851611
274	426	1.92	2.41	2022_09_21_13_49_30	0.37504466397902464	-0.02059207949551042	-0.0010840855077641329	-0.000797483560514928	-0.021096532541009988	0.35522805470075508	0.00018165845634701298	-0.0027797636938526808	-0.00083362807354927615	0.0011583848811443651	0.35639259296852138	0.00047932439186570833	-0.0012573295860051508	0.0031029970976950831	0.00071343333693230679	0.36735583260649263	2.0260350482699239	0.05721853701307987	-1.548337628771153	-0.0027534299986735639	0.0081385306279507328	0.76602749195929642	0.0013782216110704167	-0.057160825444705285	-0.0025692435457006215	0.00031521874022825763	0.0081324238654844512	0.0082544034061410934	-0.0015429190882736699	0	0	0	0	0	0	0	0	0	0	0	0.056294619076832426	-1.551049133884898	0.0084895391608306985	0.1129950160449258	0.97949889143613567
275	425	1.92	2.41	2022_09_21_13_49_33	0.36755326037000757	-0.020524550366477504	-0.0010230053506109485	-0.00078996096284045128	-0.020296328565552291	0.34774771453824066	0.00012825751141751178	-0.0025851709576280874	-0.00067575331716834451	0.00098075733736120133	0.34825365115407531	0.0012304966945502129	-0.00091007331038858524	0.0030581877989462225	0.00036762671413657124	0.36111107085624639	2.0668876145277797	0.057189015728213395	-1.5504291531061012	-0.0023151894778286131	0.0080583923220753882	0.86156809285741887	0.0012304948296916417	-0.057141575791684149	-0.0023289130522746652	-0.0012228715599956674	0.00796506572253094	0.008151797614169615	-0.0014175209462913311	0	0	0	0	0	0	0	0	0	0	0	0.05525069976852056	-1.5541552927576809	0.0083802953144290378	0.059818285597227565	0.98247277276964984
276	424	1.92	2.41	2022_09_21_13_49_37	0.36107845950446776	-0.020210504123072931	-0.0010402795067753579	-0.0010443995245584654	-0.020348942813318498	0.34070312191606361	0.00016476770755728386	-0.0028181304258648619	-0.00071607760878880091	0.0009161412482011714	0.34204402433558379	0.0012073606553848711	-0.0011132425212050288	0.0028984189460733636	-0.00051017586715986288	0.35478554715285959	2.1038765325229218	0.057924828382591213	-1.5496019958334613	-0.0030114776503127579	0.0085916706112592039	0.93131567717129426	0.0011114480628722134	-0.057872796547187508	-0.002454620736587673	-0.0024719108109315605	0.0082283935756121175	0.0086632627045956246	-0.0015068961082412092	0	0	0	0	0	0	0	0	0	0	0	0.056390897144477661	-1.553208625689571	0.0081505185737315768	-0.0871169509270517	0.98257189764173591
277	423	1.92	2.41	2022_09_21_13_49_39	0.36510418335717587	-0.020171474583190095	-0.0010767670825024465	-0.0009654206623773687	-0.020471019074223763	0.34453391074592743	0.00024382068182153739	-0.0028353746396125624	-0.00072660935218625186	0.00094744482007371128	0.34599992717271011	0.0014825066233974007	-0.0011460962377838038	0.0029374628565774275	-0.0015407737588756356	0.35843845270336022	2.081834215388338	0.057402490384735216	-1.5490965702516142	-0.0029146419496941197	0.0092756370356177238	1.0264000957860724	0.0010353020994843889	-0.057348439564971279	-0.0024904581571381246	-0.0042997740953134526	0.008218843297313469	0.0093332359261790836	-0.0015068018360270721	0	0	0	0	0	0	0	0	0	0	0	0.056104288256182376	-1.5530565055026786	0.00908515351942475	-0.24153742184511559	0.98174293542045044
278	422	1.92	2.41	2022_09_21_13_49_42	0.36537905593144182	-0.02013532896634283	-0.0012040170501852992	-0.00093657350025377732	-0.020426399335796812	0.34526801598069068	0.000325248266963208	-0.0029853632264531809	-0.00077714945363671964	0.0010351542971059973	0.34642811706932336	0.0028407380880507449	-0.0011587761481290666	0.0030311550190913455	-0.0003795856384426277	0.35867877312863244	2.079431902817416	0.05721675850059451	-1.5469650261599373	-0.0028873610736492358	0.0096988942743865235	1.0311103449035444	0.0010305094942876696	-0.057151780473850354	-0.0027260671275982978	-0.004576735302299172	0.0085511428545204521	0.0097534865542299645	-0.0014999800480833961	0	0	0	0	0	0	0	0	0	0	0	0.055945127392168482	-1.55178233451824	0.0083607144352381025	-0.062289765889100131	0.98166210489069028
279	421	1.92	2.41	2022_09_21_13_49_46	0.36631487839317489	-0.020629748803988098	-0.0011117704366844588	-0.000976539442593634	-0.020188368660672359	0.34604797997314074	0.00023224394712251077	-0.0027748722159584892	-0.00060631140043465256	0.0010427873921664713	0.34796526918723331	0.00421379588576689	-0.0011471630266998887	0.0031220448899534213	-0.00062364784823055813	0.3600109478560109	2.0729643010258845	0.057422739106648212	-1.550332446436417	-0.0029073370938403052	0.010800424643480114	1.1284047324908397	0.0011663602252654649	-0.057374651932933243	-0.0023495280557903155	-0.006841607619535282	0.0083571273569217133	0.010863220915298273	-0.0013908181958708133	0	0	0	0	0	0	0	0	0	0	0	0.055136911948831635	-1.5557844846065105	0.0086912232308373333	-0.098580566709847328	0.9827909514218589
280	420	1.92	2.41	2022_09_21_13_49_49	0.37674401976090044	-0.020581367250959957	-0.0011497437105730316	-0.0011164423263381909	-0.020930041906902806	0.35696735328656937	0.000281562763123941	-0.0030554616288782257	-0.00069612374092652488	0.000751482744031726	0.35806282503293907	0.0033448382738957313	-0.0011890987906605437	0.0030019478841438723	-0.0018071683221654326	0.36966785179991396	2.0158034551436446	0.05670302750041481	-1.5489914771766735	-0.0030873795318647965	0.010950156936026505	1.1373345290859882	0.0006680984153858711	-0.056649116969971783	-0.0024720182513996961	-0.00708666647009625	0.0083477598950390842	0.010970519240958949	-0.0014890720363952888	0	0	0	0	0	0	0	0	0	0	0	0.055585792977241977	-1.554172680488016	0.00930056775443375	-0.27094386931744385	0.98121757057888448
281	419	1.92	2.41	2022_09_21_13_49_55	0.37179336736902735	-0.020364520112304	-0.001027714688158488	-0.0010194918460139323	-0.020871905015318548	0.35095070904142467	0.00032831492019383147	-0.0029651079485291838	-0.00077133694850328542	0.00098336274790765637	0.35284538182870806	0.0020832544504162877	-0.0011472075996426809	0.0038472471147916222	-0.0023314199588218773	0.36565187464321414	2.04373885894741	0.057180312178986822	-1.5495066036652858	-0.0029025552069914589	0.011335020629206	1.072316508232076	0.00094112039311850676	-0.057128485792569537	-0.0024339704054423036	-0.0061533086899536243	0.0095194267070379188	0.011374023046348599	-0.0015291090735835545	0	0	0	0	0	0	0	0	0	0	0	0.056176776279432988	-1.5523268557521794	0.012099560549789426	-0.27240867364082444	0.98348143548317413
282	418	1.92	2.41	2022_09_21_13_49_58	0.36690980380427973	-0.019440634423906856	-0.0011293876696069473	-0.0011152369401236225	-0.020266330725376289	0.34696291625807391	0.00046666620728141579	-0.0029191116438544965	-0.00072139400155088668	0.00080297621965791377	0.3470972465066382	0.0021543280554478794	-0.0011567792259976541	0.0031693731052640246	-0.0017670739970879461	0.36118610409359825	2.0703512496555145	0.055748212177484109	-1.5479666586688206	-0.0031067629078510642	0.010243288213244587	1.0714295559002087	0.00049977350208495815	-0.055690111033362279	-0.0025445420172535132	-0.0055453839476221223	0.008612413732110781	0.010255473025315884	-0.0015104572294629666	0	0	0	0	0	0	0	0	0	0	0	0.055270166424750113	-1.5530059936248539	0.0098899013123332387	-0.25430943444118681	0.98440025409150778
283	417	1.92	2.41	2022_09_21_13_50_01	0.37576089479985725	-0.020254026877851758	-0.001065563395041163	-0.0010693183175913771	-0.020744265990047594	0.35487126541486796	0.00033994973980286375	-0.0028822035625984442	-0.00082200795835755979	0.00085972836032879635	0.35545754993269091	0.0027540515487785248	-0.0012731218398493393	0.0033115297163588556	-0.002253845787045441	0.36993131866250017	2.0233217544450541	0.056242021304815468	-1.5482381214633094	-0.0031232262805986274	0.010997397715065749	1.1252111798263735	0.00073829845704627634	-0.056184790963108688	-0.0025365773954479478	-0.0069118885857099733	0.008553861857784794	0.011022152290501627	-0.0014800354803416183	0	0	0	0	0	0	0	0	0	0	0	0.055249352040396132	-1.5509937913917911	0.010660375138462021	-0.29879533976425554	0.98448594247556787
284	416	1.92	2.41	2022_09_21_13_50_06	0.38456692290260686	-0.021148424897418833	-0.0011263360892793165	-0.000987578832373106	-0.021000429756500964	0.36319007536384551	0.00035087726616754686	-0.0031142409364667751	-0.0006846066150577887	0.00087638567365204542	0.36472895932290178	0.0032913416317730594	-0.0011222492189177273	0.0037653342789058485	-0.0020833744129348888	0.37825014641290461	1.9761654696808984	0.056488175759918241	-1.5498008933227323	-0.0027411074308693662	0.011779049199570554	1.1165105812812071	0.00072892896181363492	-0.056438382171867044	-0.0023712904726531413	-0.0072426185653939454	0.0092892667289789163	0.011801581990448331	-0.0013914359219828021	0	0	0	0	0	0	0	0	0	0	0	0.054637007265242045	-1.5545022733259937	0.011189929603802697	-0.25268815516024884	0.98357431148257646
285	415	1.92	2.41	2022_09_21_13_50_10	0.38273431209225184	-0.020906069734977314	-0.001140875410556994	-0.001011430980259803	-0.020625353618254072	0.36204864737909404	0.00046488597788393139	-0.0031143805904643427	-0.00062622512537207427	0.00081590471455825827	0.36295745902190996	0.003045825094742681	-0.00122140980601531	0.0034271236271017744	-0.0016074308263041622	0.37619942619469882	1.9852573584410358	0.055880916521970823	-1.5500206091585875	-0.0029306568369110364	0.010880022852297975	1.09442839721714	0.00049412064372287982	-0.055832683652620341	-0.00232126419907194	-0.0063044893545227843	0.00886726063929752	0.010891237417166117	-0.0013472938719069256	0	0	0	0	0	0	0	0	0	0	0	0.053914314634892484	-1.5556200341672866	0.0098903280703214573	-0.21928388827520662	0.98292579031697092
286	414	1.92	2.41	2022_09_21_13_50_13	0.38243157827540636	-0.020606640010328945	-0.0011103161772649495	-0.0011946554801138929	-0.021224258269865497	0.36114102541745724	0.00029116044595975041	-0.003090044073048599	-0.00062832361348424644	0.0008824382110124905	0.36242892030550217	0.0034273530184156654	-0.0013877014853234898	0.0033705671678709525	-0.0027837958329119564	0.376220809845155	1.9876204860422027	0.056375360909290406	-1.5504768646411875	-0.0033894310221456994	0.012157433079747993	1.1677792624563566	0.00083265588550962989	-0.056328814736662722	-0.002290403461287518	-0.0084173864172277426	0.008772159653792258	0.012185913790611871	-0.0015040775652722846	0	0	0	0	0	0	0	0	0	0	0	0.05552249839004815	-1.5559986328552593	0.011430871710343359	-0.34517157796794107	0.98375979186065354
287	413	1.92	2.41	2022_09_21_13_50_19	0.3893852248298631	-0.020777070068519463	-0.00097767236125256732	-0.0011025677348669651	-0.021272363806150482	0.36868851524663343	0.000482391834853438	-0.0032257759900476356	-0.00050730993276294485	0.00083417934376041163	0.36944528715563096	0.0035792565020100193	-0.0012169212685154184	0.0036621115428101449	-0.0020457756719816362	0.38242029159694196	1.9504695702938404	0.055569078799459506	-1.5536270653055817	-0.0029851754758670026	0.011850701542892727	1.127518470312542	0.00048402119314254607	-0.055536320319000312	-0.0019077851152403381	-0.0074906476751112408	0.0091830999377155113	0.011860581923924777	-0.0014499197099552559	0	0	0	0	0	0	0	0	0	0	0	0.054646172560666922	-1.5588744314650604	0.010772852293200382	-0.25472346058587525	0.98211300072835483
288	412	1.92	2.41	2022_09_21_13_50_22	0.39551933074800683	-0.021664992949133977	-0.0011090201358478554	-0.0010775329035663318	-0.021575482560764858	0.37460924856922395	0.00069255066672621	-0.0034515196786114818	-0.00054434257714086761	0.00072902613635708689	0.37602553369572622	0.0036548896258169444	-0.0012582750436266239	0.003578532468566817	-0.0030416090288455442	0.38881282085304691	1.9175987377457466	0.056256530472630122	-1.5521973563200138	-0.0029730419909855012	0.012721788964350844	1.1654615335628191	6.551032840272327E-05	-0.056217614250641465	-0.0020921445418600987	-0.0087654818666197138	0.0092200998963915728	0.012721957634601929	-0.0013989451035599189	0	0	0	0	0	0	0	0	0	0	0	0.054567113629515142	-1.5581841610726097	0.011874306780788511	-0.35223538613132221	0.98304378731053033
289	411	1.92	2.41	2022_09_21_13_50_25	0.39705055425968594	-0.022136966346246102	-0.0011421173441571451	-0.0010843898850076532	-0.021320428800551516	0.37595602254070953	0.000836291962404275	-0.0032579320329521322	-0.0005487670495710257	0.00066156801862073567	0.37747905636517465	0.0040018417842800549	-0.0012647288718069007	0.0034213964402647315	-0.0034657434982018507	0.38979090843813841	1.9106861809860136	0.056329838424665983	-1.5518881054144103	-0.0029828162455381732	0.013084150890024678	1.2053789042314	-0.00021491293851215009	-0.056289565042708434	-0.0021296864209719921	-0.0097426865459957213	0.00873355960530456	0.013085915790806294	-0.0012954740197013625	0	0	0	0	0	0	0	0	0	0	0	0.0537147971884961	-1.5579296551798623	0.012265552230908311	-0.39591859265976664	0.98171606677370493
290	410	1.92	2.41	2022_09_21_13_50_28	0.39595719206445279	-0.021193521422360639	-0.000969752345683584	-0.0012961723236346874	-0.021088954902613397	0.37600701317935148	0.00056716953565750519	-0.0035157672172232294	-0.00048384734483549141	0.00070774387637548481	0.37519159853224526	0.00438976808851234	-0.0013712244360230309	0.0033640668027451496	-0.0037183815235511636	0.38804670522752632	1.9171874471162829	0.054868613703598683	-1.554018267493378	-0.0034074126963207657	0.013942460738726827	1.2190443750242945	0.00020253364741917683	-0.054837725213378971	-0.0018408321967733586	-0.010632244779693212	0.0090192894617938425	0.013943931702689738	-0.0013374668667762728	0	0	0	0	0	0	0	0	0	0	0	0.0532747102200997	-1.5593267571409089	0.012663768415280729	-0.41769182181656894	0.98002186348558906
291	409	1.92	2.41	2022_09_21_13_50_32	0.39852386228484804	-0.021865580338402149	-0.00085919683717020036	-0.0010984443892640926	-0.021814970562141107	0.37824346104522932	0.00042947737990122647	-0.003400846748304476	-0.00054443198495046847	0.00069353678224708636	0.37955546387953037	0.0044263666030960333	-0.0014164279520707658	0.0037211348108981911	-0.006486099321188	0.39076192354750983	1.9017605965198192	0.056332307907394186	-1.555095670574177	-0.0031775413752003767	0.016935720907696069	1.2811909157542896	0.00037073460968017348	-0.0563045371667417	-0.0017686177123583961	-0.014173418079246724	0.0092699979835087279	0.016939778239817321	-0.0014185122468830275	0	0	0	0	0	0	0	0	0	0	0	0.054756478122017928	-1.5583205135937999	0.018763549354344853	-0.52496633168792306	0.980523277344456
292	408	1.92	2.41	2022_09_21_13_50_37	0.40715800191284912	-0.021671276045297876	-0.0011553039425531582	-0.0012894155819381324	-0.02173183250157253	0.38771338848165071	0.00081854523245328227	-0.0032694901332376188	-0.00053723632594828287	0.00058056407832373735	0.38780308589738904	0.0049427021253059256	-0.0014037894209001668	0.0036876195425863925	-0.0058903859993019534	0.39820249857601708	1.858416715971364	0.054705958662622262	-1.5517276627333694	-0.0033285711386711646	0.016396759210399729	1.2850516065496347	-0.00028289091826088134	-0.054666179785021543	-0.002085833384582307	-0.013791253369172002	0.0088687678462755076	0.016399199366903948	-0.0013605265299508583	0	0	0	0	0	0	0	0	0	0	0	0.053390752338056041	-1.5584382588663983	0.017068247944199633	-0.50572460816330644	0.97800484506074148
293	407	1.92	2.41	2022_09_21_13_50_42	0.40485419565577868	-0.022326418985958524	-0.0010069573582420126	-0.0012425587228835412	-0.021711569989524677	0.3842112674369485	0.00078772215893114594	-0.0033164849053935134	-0.000485796495328339	0.00082211790556743942	0.38575495980543134	0.00487654409101637	-0.0012602490103212076	0.0034468634992756986	-0.0065809749010893913	0.3973555979933191	1.8695603262984313	0.055908206134255768	-1.5543554487517646	-0.003118826884937153	0.017017776683740642	1.3033218416644665	7.1887684706240245E-05	-0.055877984604872241	-0.0018380287397359368	-0.014640302154400044	0.00867561387370001	0.01701792851956075	-0.0013132610262684727	0	0	0	0	0	0	0	0	0	0	0	0.0536415440227544	-1.5596106905178615	0.01834982558789798	-0.5441602263618629	0.9814782760240055
294	406	1.92	2.41	2022_09_21_13_50_48	0.404095414522811	-0.021862606725230545	-0.0010119650450246104	-0.0011246561592165611	-0.021438633226052359	0.3831320330935	0.00055181589385397108	-0.0032325090249444564	-0.000584458343813009	0.00061055050925239336	0.38410599992603428	0.0051385224403820359	-0.0012706089843375137	0.0037297501067294534	-0.0046799492430496378	0.39586959981720349	1.8758977397475527	0.055106383573107987	-1.5527683522147142	-0.0029781758455963616	0.015451411003524779	1.2619125632059056	8.5279325377536934E-05	-0.055070567437118079	-0.0019864824842761065	-0.012595581909945742	0.0089497161044188554	0.015451646338276821	-0.0012993963163116819	0	0	0	0	0	0	0	0	0	0	0	0.05307310527276133	-1.5571687412590507	0.014809356614791538	-0.44895473666167818	0.97964388010856
295	405	1.92	2.41	2022_09_21_13_50_51	0.40744204093750558	-0.022777004465192308	-0.0010068994771588406	-0.0010965811424883405	-0.022169168453725411	0.38585034489566805	0.00086482834077580926	-0.0036757623905576283	-0.00057335096349804169	0.00049929071087226264	0.38753218235279518	0.0055164254285346445	-0.0013384519033923709	0.0039042661376966705	-0.0044042213009665571	0.39995914999492532	1.8587467944507796	0.05676368949212357	-1.5537154444453474	-0.0030098434187216423	0.01588128329876309	1.2439424059208277	-0.00046613789519093065	-0.056730570357723054	-0.0019387706531856191	-0.012607108934548635	0.0096579482048722645	0.015888122725888812	-0.0013514589654422256	0	0	0	0	0	0	0	0	0	0	0	0.0544288000298148	-1.5578679397111632	0.014445280601952253	-0.4227498606792634	0.98163446529630949
296	404	1.92	2.41	2022_09_21_13_50_57	0.39976410764907572	-0.0222446030620666	-0.00099878432450071488	-0.0011307177075968258	-0.021927534444395488	0.37797708093247651	0.00083264599245219185	-0.0035212729001008205	-0.00054939031813259934	0.000549611056989638	0.38047000764796363	0.0068034048806442865	-0.0012564366901177445	0.0038413044247060028	-0.0046659962744426617	0.39238652068843882	1.8973011822428796	0.056901472488298133	-1.5538110327051309	-0.0030000737575331506	0.017669326143858275	1.28441390780801	-0.000372896735230864	-0.056868643471410463	-0.0019326047340710215	-0.014849403537311491	0.00957602741036775	0.0176732605467463	-0.0013929047897206814	0	0	0	0	0	0	0	0	0	0	0	0.054868397090489844	-1.5582715396596896	0.015118337669570757	-0.44101775963378931	0.98154514920305669
297	403	1.92	2.41	2022_09_21_13_51_00	0.40604224420648621	-0.022242417884789221	-0.0011383382147380152	-0.0011959710221968825	-0.021552913210263716	0.38532308351378136	0.00093164183398745915	-0.0033833598228139397	-0.00061651092012225011	0.00070150797187606	0.38698182658770564	0.00815718617387071	-0.0012883475477033579	0.0037670297994583653	-0.0079576074045931231	0.39799596213404964	1.8641216363529849	0.055449292189218735	-1.5513237314918198	-0.0030762556164428373	0.022484845280194336	1.3611656397935559	-0.00028571701345995082	-0.055407246760456247	-0.0021589374032760481	-0.02053742999019155	0.0091532637169622864	0.022486660523209266	-0.0012811070861803049	0	0	0	0	0	0	0	0	0	0	0	0.053102181403731179	-1.5564979614273802	0.021682978361535932	-0.56433234035387048	0.98018363313856383
298	402	1.92	2.41	2022_09_21_13_51_03	0.41564363711917951	-0.023217144721409309	-0.00098380647407458432	-0.0013086312681360821	-0.02179421733660912	0.3950546679423505	0.00096730051645405925	-0.0035355887333621936	-0.00060288870252062185	0.00055186393077498333	0.39736360616680266	0.0091873749497493884	-0.0013490661178573657	0.0039902163338216045	-0.0072206847270219077	0.40575244976739622	1.8170883373216218	0.055619652454873048	-1.5537168805847383	-0.0032242984916983123	0.022504675594997081	1.3548140000334399	-0.00052942175049325389	-0.0555872062723598	-0.0018995362684056274	-0.020437508376740948	0.0094217129539538	0.022510902048251034	-0.0011966538566698544	0	0	0	0	0	0	0	0	0	0	0	0.05245492191990183	-1.5569684617922521	0.019848386153843808	-0.53297607460368346	0.97620272159020893
299	401	1.92	2.41	2022_09_21_13_51_06	0.40497611879752365	-0.0219563567740344	-0.0010645128764163962	-0.0010846020286309906	-0.021747370315298466	0.38434488403874406	0.00096606190919291707	-0.0035553940010794043	-0.00048161588307059968	0.00077046745454340459	0.38567811648905809	0.0092186777707973684	-0.0013305507728746779	0.0038001043980255842	-0.006976335620769103	0.39554780674737067	1.8714779577323588	0.055468074391857851	-1.5537405916335945	-0.0030022043014782522	0.022792810841489406	1.3569438049622216	-0.00024944909944804182	-0.055435806405826085	-0.0018917306564224595	-0.020739635704597387	0.0094540857250453528	0.0227941758111394	-0.0013506341473755563	0	0	0	0	0	0	0	0	0	0	0	0.053713544007407112	-1.5597251682069104	0.019616424702677108	-0.53601044229194417	0.97671884436507506
300	400	1.92	2.41	2022_09_21_13_51_12	0.39823572052951411	-0.02163383251089266	-0.00099460182505966676	-0.00125507139259132	-0.021522831232150777	0.37649643470335581	0.0008261322034448927	-0.0033457907941070535	-0.00055378042197165415	0.00040436002544482928	0.37963709483024022	0.0088400167640951474	-0.0013599396656934248	0.0037631733553741323	-0.0084419838904161281	0.39124741107670558	1.9035253598008808	0.055808859961397124	-1.553329615466108	-0.0032943500091574874	0.024269317959853598	1.3745672074540469	-0.00054949762836816731	-0.055774810420069293	-0.0019491979879337263	-0.022424162302107156	0.0092820654643903829	0.024275537931836951	-0.0013693109799057235	0	0	0	0	0	0	0	0	0	0	0	0.054063343147247651	-1.5579342117120754	0.02320926274751001	-0.57573330175250281	0.98245182666307151
[truncated: 38 more columns]
