# Supplementary material for: Metasurface analogues of molecular diastereomers from hierarchical multiscale chiral interactions with biomolecules
Source: Nat Commun. 2026 Apr 22;17:5541. doi: 10.1038/s41467-026-72200-6 (PMC13287669; doi:10.1038/s41467-026-72200-6)
Supplement: Supplementary file 3 — Supplementary Data 1 (Raw data) [file 41467_2026_72200_MOESM3_ESM.zip › Raw_Data/MMP/PBS/Mueller_ PBS_RA_R1nm_1__2022_09_21_17_45_29.csv]

HINDS Mueller polarimeter
Filename	Mueller_ PBS_RA_R1nm_1__2022_09_21_17_45_29
Mode	Mueller
Integration	0.01
Integration cycles	16
Repeats	1
Repeat Delay	0
Start time	2022_09_21_17_45_29
Total samples	301
PARAMETERS
Wavelength	700	400	301
X	1.92	3.05	1
Y	1.45	10	1
Temperature	27	200	1	100	0	25	False	False
Notes	S42216 PBS_RA_R1nm_1
DATA
#	Wavelength	X	Y	Time	M00	M01	M02	M03	M10	M11	M12	M13	M20	M21	M22	M23	M30	M31	M32	M33	A	LDabs	LDang	CD	LRabs	LRang	CR	LD	LDp	LR	LRp	TR	A	LDabsA	LDangA	CDA	LRabsA	LRangA	CRA	LDA	LDpA	LRA	LRpA	TRA	N	NAngle	S	SAngle	C
0	700	1.92	1.45	2022_09_21_17_45_47	0.42382354308623882	-0.049534488903114793	-0.0025222472431592957	-0.0010876247123224965	-0.041073630641688036	0.36213269296081779	0.0020992748638868461	-0.00034635178944880044	-0.0042489582747130238	0.0028412535468597083	0.35037358097221111	0.0090456788869162277	-0.0012465930833226863	-0.00181991198384265	-0.008031615762393458	0.33432869025938405	2.015709019679738	0.11632115899756677	-1.5345942173576845	-0.0032948086558703873	0.025020089551022778	-1.5291812669568445	0.00090062378520957284	-0.11601639284378722	-0.0084147859184443719	-0.024933479322957995	-0.0020800216327782426	0.02503629374215929	-0.002093675547386843	0	0	0	0	0	0	0	0	0	0	0	0.097429267946614967	-1.5192559802022536	0.019430787104064276	-0.89681348681063322	0.788839354757967
1	699	1.92	1.45	2022_09_21_17_45_50	0.41625599145406339	-0.047688994601997187	-0.0021162144072962535	-0.001009600633285875	-0.038523294108596139	0.35495019817678414	0.0027318308082873283	0.00051867015658799	-0.00456835625499517	0.0036785874648466712	0.34716407645534214	0.010203608915227425	-0.00048181942283784832	0.00055969179465553676	-0.005113640789549203	0.33238713650517343	2.0419216746676989	0.11276695320637024	-1.5338631956482014	-0.0019276918912701348	0.022535131786676165	1.5667661234183232	0.001090057860184374	-0.11245945214275649	-0.0083221006481993057	-0.022534399735114244	0.00018164036155432918	0.022561480243579148	-0.0016329665308627858	0	0	0	0	0	0	0	0	0	0	0	0.093195588119437081	-1.5117785225675042	0.01235820997587328	-0.73088976036190378	0.79851616151897375
2	698	1.92	1.45	2022_09_21_17_45_53	0.41105088968817738	-0.045230302596433694	-0.0018652301463865191	-0.0015096993423627345	-0.03603625706416215	0.34976513725817948	0.0037285457045040161	-0.00054985680915782336	-0.0042303521493887971	0.0046860403940104907	0.34710176592210706	0.0075739473034636988	0.00029612842367668287	0.0035365685031393543	-0.011522815363708127	0.32984743553976825	2.0587939975701821	0.10766544585786772	-1.5359106791938266	-0.0015185094707558101	0.028932692693454744	1.4604444422628491	0.0011074190071662339	-0.10740349264432156	-0.0075058643456041253	-0.028230890432627352	0.0063338402154521529	0.028953878554544687	-0.0013026048824676133	0	0	0	0	0	0	0	0	0	0	0	0.088270606307248922	-1.5123679675232591	0.029323188707570353	-0.63650208562325594	0.80244914635749853
3	697	1.92	1.45	2022_09_21_17_45_59	0.40580232783244879	-0.04076397766605494	-0.0020367373956974104	-0.0009322773009515739	-0.032349613932057479	0.34704545799077363	0.0017455957318457474	-0.001657260578438113	-0.0042824305948760636	0.0046955777451815027	0.34596357621166185	0.00593568225572353	-0.00061461958801182907	0.0019226418645057178	-0.0087378476135485331	0.32635886987221352	2.0752047709393815	0.097919716249505309	-1.5296849398166443	-0.0021842584329827487	0.022515785207677792	1.4485716863925495	0.0040740813874238085	-0.097588905424645059	-0.0080421619234703912	-0.02184640798655707	0.0054493157004506139	0.022881405609569427	-0.0011145778772824043	0	0	0	0	0	0	0	0	0	0	0	0.080413132097350848	-1.5049891312272306	0.022047366840473995	-0.67710579688155836	0.80423114282124919
4	696	1.92	1.45	2022_09_21_17_46_02	0.40125531634075762	-0.037815000458687506	-0.00060725552622323937	-0.0019449401971813162	-0.028827708989138851	0.34372430057145109	0.0039989436103141443	-0.0026144945478854195	-0.0033955868515941536	0.0027610635682256872	0.34396722919901296	0.0084416600671131173	-0.000370288042384927	0.00061493040728668135	-0.00666825541101686	0.32982528717650217	2.082500417296635	0.089982187996883553	-1.5431294730695884	-0.0033817368879162824	0.022983690523637627	1.4611331968724226	-0.0019882442543667504	-0.089844468547057479	-0.0049765076311899612	-0.022433099160649936	0.005000609176370149	0.023069528501930257	-0.00060466882381163809	0	0	0	0	0	0	0	0	0	0	0	0.0723404782693693	-1.5121719567387864	0.016688997780553511	-0.7394194125563216	0.8219835943467102
5	695	1.92	1.45	2022_09_21_17_46_05	0.39706282300813323	-0.035694420735143673	-0.0013372900480267183	-1.6437990844415124E-05	-0.027126396208200856	0.34092373135860293	0.0041370320937061805	-0.00097779843782934937	-0.0025724170358912431	0.0024404976087774831	0.34013424124741659	0.0068437535020456318	-0.00141284338866604	0.0027425108115347167	-0.0064558418293339751	0.32850527863742435	2.0991176815826229	0.085611481201743	-1.5422045700036091	-0.0019187464604204963	0.020685950705189107	1.4345806553456975	-0.0026315389751060568	-0.085471546527283421	-0.0048928976885707354	-0.019923043178510954	0.0055660495043344605	0.020852662994327989	-0.00055240122382971735	0	0	0	0	0	0	0	0	0	0	0	0.068624141519452439	-1.5235223133864058	0.017665260908102564	-0.58454300634547651	0.8273382940983508
6	694	1.92	1.45	2022_09_21_17_46_09	0.39377152153559242	-0.033131641823816567	-0.0013377917304024797	-0.00094176586600707042	-0.024417448253770038	0.33911894855350438	0.003395300444111328	-0.0038392804756154789	-0.0025994086966946153	0.0028389045167439846	0.34193020368312738	0.006453088694202907	-0.00056616514301751969	-0.00082068237266096208	-0.0058722893474637871	0.32831186174538507	2.1031014218972408	0.078973428680279845	-1.5389879191259259	-0.0024090576756788211	0.018976047816974709	1.447731762102447	-0.00086074417840267207	-0.078813675919353732	-0.0050206499179218066	-0.018404163421419539	0.0046235440421600518	0.018995559251908451	-0.00029654054152022556	0	0	0	0	0	0	0	0	0	0	0	0.062359565750252872	-1.517767543361471	0.015057867260923463	-0.85482603295694193	0.833762331173839
7	693	1.92	1.45	2022_09_21_17_46_12	0.39043830534932589	-0.031722841329491588	-0.000716879652263576	-0.00058550944650508552	-0.02335220172620198	0.33592700150994165	0.0039132448646882019	0.0001420036006863033	-0.0024683508356970123	0.0018246312977766627	0.34050036347384505	0.0097867115207995389	-0.00074043389450652948	0.0024807425953082183	-0.0079225456116530091	0.3291757356542202	2.1124469485510575	0.076193040266497383	-1.5442913490958841	-0.0017520133955391832	0.026706558674083516	1.5028649069838675	-0.0032709185566953455	-0.0760860120019367	-0.00403709830116087	-0.026460453262733143	0.0036172765090576767	0.026906117973739718	-0.00026978653544148303	0	0	0	0	0	0	0	0	0	0	0	0.060143414745759585	-1.518141350454886	0.021262913682111178	-0.63367134098348976	0.84309282963336818
8	692	1.92	1.45	2022_09_21_17_46_15	0.38797920349709542	-0.030438728556011162	-0.00015571285068573341	-0.00081968960389546669	-0.021472172997980217	0.33644848909255609	0.0019601157076780847	-0.0021493084714386428	-0.0020982035156100615	0.0023631292825622196	0.33893849249106589	0.00742415684357913	-0.00092412398246058565	0.004031882253089987	-0.0068825058571160081	0.32857172981452021	2.1177882047025371	0.071944956169430557	-1.5506983964818031	-0.0024271452452908765	0.023407178976889403	1.3652112610969007	0.00044400948066312994	-0.071886843002295031	-0.0028911107527506215	-0.02145627884883175	0.0093554329465454725	0.02341138979375321	-6.546586448610626E-05	0	0	0	0	0	0	0	0	0	0	0	0.055607219848095343	-1.5220922864023723	0.020559157742919838	-0.520435752843528	0.84687974729805338
9	691	1.92	1.45	2022_09_21_17_46_19	0.38562613558828623	-0.029396592603700429	-5.5050077195168972E-06	-0.0016544738479098643	-0.020435592574500179	0.33519006099423471	0.0031427513693923969	-0.00453299497087004	-0.00177787477984994	0.0025327512542275988	0.33852329046690549	0.0094557581224219128	-0.0013521812726178634	0.0024946937112254449	-0.0070530002015501336	0.32426724656211181	2.1296620749782846	0.069380726068550932	-1.5550647981582175	-0.0044500598215801105	0.027167700808130409	1.3670523537591715	-0.00099029519617508614	-0.069346388079358473	-0.0021825696200381095	-0.024943189258267391	0.010766674362417754	0.027185743539135675	4.3321367439755994E-06	0	0	0	0	0	0	0	0	0	0	0	0.053193446973066709	-1.5274061103010295	0.019400129580930389	-0.61541155649226575	0.84088503510642687
10	690	1.92	1.45	2022_09_21_17_46_22	0.38192750670444819	-0.028302669407533489	-0.00060339335385131362	-0.00064006417508865915	-0.01927987035622165	0.33187253342399897	0.0030363553196434841	-0.00011437988468635767	-0.001935579365487038	0.0016864594324065192	0.33634161930277773	0.012241327748079034	-0.00093467429118279373	0.0022307858388705064	-0.0083216897164436112	0.32609975038794575	2.1395725706722417	0.0669318249494274	-1.5462057031466978	-0.0021694463006226962	0.031262980090978935	1.5122333818529798	-0.0021693752220939681	-0.06685089407970303	-0.003290463767483081	-0.031048784937216412	0.0036533379383008875	0.031338157460565237	8.32231651743474E-05	0	0	0	0	0	0	0	0	0	0	0	0.050734200875188026	-1.5207670597981025	0.02255795871880514	-0.65444264754400217	0.85382630123128489
11	689	1.92	1.45	2022_09_21_17_46_26	0.38013277294301551	-0.02698902701425944	-0.00032433443191005537	-0.00040888861280391259	-0.017962024919013806	0.33175997539502039	0.0039563548975561739	-0.00036518640641203828	-0.0018433516599366958	0.0015924289484766663	0.3366247467972705	0.0064944625825051885	-0.000787409437721361	0.00087766114922007115	-0.0074111751984263065	0.32198698466330905	2.1480358872381657	0.063366364390267965	-1.549093940927101	-0.0017234665474334687	0.021212802080138406	1.5245652105409921	-0.0036374425964241642	-0.063306683462800051	-0.0027495390488332643	-0.021122189736232054	0.0019585895021003168	0.021522406016368272	0.00014778101499702008	0	0	0	0	0	0	0	0	0	0	0	0.047500150962536306	-1.5196628677834798	0.019632514934156665	-0.72646064934592747	0.8470382129129842
12	688	1.92	1.45	2022_09_21_17_46_31	0.37771975253221546	-0.025253318464479584	-0.00039271050731527155	-0.0005580099972392939	-0.015984427901914681	0.33162611536550363	0.004280935030126159	-0.00056567319896945337	-0.0018867735224689642	0.0024348716267468093	0.33580734004894891	0.011077084719195513	0.00048999772181356274	0.0039722248437422739	-0.010151790825595679	0.32142761584861451	2.1529007608348412	0.0583301314876741	-1.5457230000565938	-2.7593956040350203E-05	0.03311889670874666	1.461778945639193	-0.0029419939068539968	-0.058256805848076423	-0.002923835109728142	-0.032334788203084754	0.0071639926763140552	0.033249310479355754	0.00026557596720888849	0	0	0	0	0	0	0	0	0	0	0	0.0426120113993954	-1.5120490494851615	0.028860704216954434	-0.598913487614809	0.85096851222044623
13	687	1.92	1.45	2022_09_21_17_46_34	0.37630277515654686	-0.024348016215478857	0.00040922338063271242	-0.00080319497758202186	-0.015443924941842754	0.331156436059731	0.0028579340350744177	-0.00069601916411121	-0.0017399676615372623	0.0010840156661771922	0.33489733422131818	0.012253274559502463	0.00050508483020613023	-3.62577389630301E-05	-0.010557845097165501	0.32016989812670243	2.158596493678107	0.056396122067546788	-1.5554833592254889	-0.00051925115596453716	0.034833431513728356	1.5539613756055746	-0.0027482751836137944	-0.056369675822524862	-0.0017269139877519667	-0.034813688704474537	0.0011726166507201161	0.034941679517539959	0.00024097976092991871	0	0	0	0	0	0	0	0	0	0	0	0.041300868284175937	-1.5147010860343098	0.028056947894502051	-0.787115256047154	0.8508305525876273
14	686	1.92	1.45	2022_09_21_17_46_40	0.37576053994738245	-0.023390273719925372	0.00042988281136333278	-5.9458318853160155E-05	-0.014330671931264671	0.33099343944933007	0.0035940790120867296	0.00063080929609239374	-0.0016581585244672551	0.0010530357053129993	0.33542886265138033	0.011645228349321498	-0.00075326533166066489	0.0044467010158991361	-0.015611034245907138	0.31900409521532586	2.1602024357710254	0.053500781077952642	-1.5566918293985952	-0.0010733078291141004	0.042094671611289186	1.4996392592583132	-0.0040498519909337978	-0.053479495936096924	-0.0015090031053672775	-0.041669112307273021	0.0059704654413323512	0.042289037340790182	0.00030355665400999337	0	0	0	0	0	0	0	0	0	0	0	0.038392225078301305	-1.5131989738184863	0.043197700479116766	-0.64665097772646618	0.84895581441307233
15	685	1.92	1.45	2022_09_21_17_46_43	0.376101878961355	-0.022045808976119866	2.34157244349876E-05	-0.00063131700801162137	-0.01317938561129493	0.33203958481771895	0.0014955939587325668	-0.0019824648997806248	-0.0020936263500156496	0.0014524781383324548	0.33359661995740314	0.018075246793816169	-0.00075403443186126018	0.0039871226192797187	-0.015718185494638316	0.32026730631971689	2.1582177728142176	0.049916184348525787	-1.5426234972755037	-0.0020468330745648188	0.052481258474538259	1.482243152493961	-0.00025418381442568992	-0.049836967528250523	-0.0028110723050312966	-0.051660326805966106	0.0092462492596768267	0.0524818740183962	0.00030177160108045851	0	0	0	0	0	0	0	0	0	0	0	0.0354814559076993	-1.4920264481604935	0.043115964475255	-0.66118654243813213	0.85154402100879911
16	684	1.92	1.45	2022_09_21_17_46_46	0.3769603086407084	-0.020944456392423205	0.0006004974127055495	-0.0007697141351171525	-0.011831174385048448	0.333807021463381	0.00436845055465251	-0.000185609383979846	-0.0015775112732636816	0.0010297157166389895	0.33578704497985112	0.02012418025297693	-0.00065908559315531079	0.0028830317758940225	-0.017517214173946184	0.32171144374804606	2.1484604513225576	0.046197827861516924	-1.5582179025246878	-0.0020751449344890405	0.0574324930744236	1.5279926362945984	-0.0051903865144840066	-0.04618321009144611	-0.0011620691768133007	-0.057222171004688439	0.0049106421427251388	0.057666553329581371	0.00037709443130920116	0	0	0	0	0	0	0	0	0	0	0	0.031663492503283618	-1.5045196739114823	0.047094819366641671	-0.7038379495565682	0.85343585617306572
17	683	1.92	1.45	2022_09_21_17_46_50	0.37815353994758921	-0.019445785940117328	0.00023371728320691361	-0.0004644434284740705	-0.010496078189348734	0.33617516947218529	0.00099204759848005287	-0.00018979667734185605	-0.001105886254383205	0.0018602195917671086	0.33458518366858203	0.023562755677911173	-0.00043457093261212653	0.0035220005149107806	-0.01977865513141603	0.32185189010586485	2.1442003935927247	0.041997952093192244	-1.5571461415395083	-0.0012740688515222396	0.066197684549129235	1.5271976322270306	0.0010646165840481608	-0.041982302313555944	-0.0011464172343723022	-0.06594618073640196	0.0057649532476708419	0.066206244782022292	0.00037834905137716521	0	0	0	0	0	0	0	0	0	0	0	0.027909765196388096	-1.5183090508384143	0.053126014911408649	-0.69728634581671611	0.85111431232528567
18	682	1.92	1.45	2022_09_21_17_46_53	0.37946240871677378	-0.017741868440356502	0.00031750486091598008	-0.00046580469941221418	-0.009588752030336125	0.337105656687295	0.0039600583425238771	-0.0043507077611682939	-0.0003186771346575894	0.0023119560685537183	0.33602806730210244	0.026653644678700326	-0.00078522948504313622	0.0035203846897563424	-0.025728134699603125	0.32113900123342393	2.1388611656320418	0.038204982654057036	1.5682714508798317	-0.0019180484355651008	0.0805493310163229	1.4941783783290386	-0.0024189020773341357	-0.0382044955416866	0.00019292486114450718	-0.079605480993050357	0.012294800650773425	0.080585642731425114	0.00031516141453356427	0	0	0	0	0	0	0	0	0	0	0	0.025283258320284482	-1.5541852035836357	0.068433300932960114	-0.71740531909714744	0.84629990706963087
19	681	1.92	1.45	2022_09_21_17_46_56	0.38255926307182953	-0.016062773045920877	0.00082292523331531776	-0.00087821523894741091	-0.007587006809096959	0.34175570486299783	0.0033047460954296411	-0.0026382262777321403	-0.0002619061029427386	0.0031005509702642874	0.33858433169238322	0.031975926457000738	-0.00030639564285427968	0.0050996960516280047	-0.028830423941748045	0.32162363944888056	2.1221674417926009	0.032702704361552405	1.5572270448946748	-0.0017641527042182685	0.092707233726906119	1.50546708052384	-0.00051315086760426835	-0.032690662302881042	0.00088739549136277059	-0.0919170265276229	0.012078552049623655	0.092708653906246108	0.0003596249666465489	0	0	0	0	0	0	0	0	0	0	0	0.019844052257169949	-1.5535430047665537	0.076531886882888228	-0.69786068431438275	0.84071585893998424
20	680	1.92	1.45	2022_09_21_17_47_02	0.38558419559813584	-0.013340467546460814	0.00083077185849881946	-0.00023174195887450426	-0.0054501135072547178	0.34576308485863089	0.0035738670350187384	-0.0040955316957887447	-0.0006469139597513172	0.0037219811986341483	0.33916349336379864	0.034106025155831027	-0.00042055175340882921	0.0043859748726854777	-0.030545032227597742	0.32440672883130289	2.1065370015368896	0.025728519385606337	1.563185775456265	-0.0010826659073183687	0.09808705581460514	1.5036558161993245	0.00013686119283966985	-0.025725539026162376	0.00039160131373311793	-0.097204060705550738	0.013131683088205764	0.0980871512959958	0.00029941613683614809	0	0	0	0	0	0	0	0	0	0	0	0.01423391509403845	-1.5117240478544403	0.080030037593369449	-0.71409035334650872	0.84133824086868592
21	679	1.92	1.45	2022_09_21_17_47_05	0.38841038187783844	-0.010680852619019835	0.0013940068648827331	-0.00041459179048107672	-0.0025869460842432015	0.34794736389281294	0.004982793639993305	-0.0036740050615547033	0.00033086388853072147	0.0028505908808850776	0.34033165983247288	0.039698029759336444	-0.00028233751032062334	0.0028388954135753694	-0.031746331798533027	0.32698416141558634	2.09301441868442	0.018215732822738754	1.5028021434971226	-0.0011341289491401962	0.10721891906531264	1.5229666047711525	-0.0030778020059859202	-0.018047561947097814	0.0024694999564828994	-0.10672872738870104	0.010240866932169308	0.107263085312339	0.000277636212219099	0	0	0	0	0	0	0	0	0	0	0	0.00671459546323663	1.5071928895468021	0.082060144981223188	-0.74080459817643862	0.84185226933101986
22	678	1.92	1.45	2022_09_21_17_47_10	0.38991074713757606	-0.0066917023472410769	0.0018755104925212763	-0.00057569858017884011	0.0004152044598005625	0.35042830868135072	0.0050948678335455419	-0.0045120435942250323	-0.0001081806972762456	0.00030409068890155686	0.34295506681129079	0.04234604076776749	0.00035426948990865996	0.0052251975258427842	-0.036523346647787718	0.3260701450612864	2.0836273945435928	0.0088058123414227162	1.4331840873152502	-0.00054493037726464791	0.11835804554665529	1.5080026193602918	-0.0069997747933809983	-0.0084743986972961143	0.0023930937532028579	-0.11742588838371759	0.014825238039196038	0.11856485057883799	0.00014806672584302409	0	0	0	0	0	0	0	0	0	0	0	0.0011004215870385602	-0.12744065184727596	0.094624793173151187	-0.71434799112603853	0.83626867803732485
23	677	1.92	1.45	2022_09_21_17_47_14	0.39287697410574651	-0.0040341239850768	0.0024426233712866942	0.00055250109145755773	0.0040648699556859675	0.35366972239912181	0.0060998592259675312	-0.0045064874689225718	0.00093368985563697178	0.0033087186309787697	0.34418462648835713	0.045261929496892887	0.00061916292322441579	0.0067838387178331657	-0.040138034955533093	0.32540069030305374	2.0732872568546847	0.0045754524593535628	0.78351443703339252	0.0013866919978477508	0.12819857885273506	1.50261909748805	-0.004222005654037725	1.7237760072336475E-05	0.00457541998809205	-0.12700865570983819	0.017426330498435991	0.1282680823572398	1.0892892870505633E-05	0.0046740249181057682	-0.78029479500099375	0.0011745636578028343	0.12845240749805817	-1.50022299559624	0.0037618090137912282	4.7705713782394618E-05	-0.0046737814561601133	-0.12717499151948142	-0.018070487654377743	0.1285074791562866	0.010615854255881838	0.11289046224822363	0.10361329032897516	-0.701682934385235	0.82825085650214025
24	676	1.92	1.45	2022_09_21_17_47_17	0.39591635995715152	0.00037612913296208752	0.0022266221300852322	-0.0010459214803698218	0.0075977401369467521	0.3565421804797857	0.0041118940998436816	-0.0049706240385920808	0.00067795582348095026	0.0028324983514063655	0.3467754762583567	0.046439657096788052	-0.00057535557954078434	0.0060479086540446694	-0.042538216856948884	0.33416839507995433	2.04798937274536	0.011268423131820124	0.17323335534453604	-0.0024444539101332427	0.13106243769570702	1.5076956514707756	-0.0019234538574184209	0.010598835443383903	0.0038264927965184995	-0.1300201208290305	0.016496386099548965	0.13107655110462246	-0.00023771442285829865	0	0	0	0	0	0	0	0	0	0	0	0.019266512727045881	0.044497772715127608	0.10852291950043991	-0.71478348393634916	0.84403785465223025
25	675	1.92	1.45	2022_09_21_17_47_20	0.39929257172009613	0.0036281144792080756	0.0023325430841454205	-0.00059906398574442949	0.010794943214545154	0.36125491549431021	0.0045012706570131192	-0.005801689583843056	0.001405263157493321	0.0033678228102089073	0.34955028381278969	0.0468201339277519	0.00020634416216109165	0.0051675580692639635	-0.04474751585808568	0.33337812034160336	2.03405919919999	0.019569239940418759	0.12438590458906684	-0.000691113011421195	0.13440211473882532	1.5095236640049239	-0.0015138480992149019	0.018966811654422513	0.0048182162167490113	-0.13339419478700182	0.016429158328891448	0.13441064013810761	-0.00049852383301158252	0	0	0	0	0	0	0	0	0	0	0	0.027263282211396424	0.0647249771909951	0.11281178826346382	-0.72791152811430537	0.83492191929706427
26	674	1.92	1.45	2022_09_21_17_47_26	0.40276207547921611	0.0076065345643824165	0.0026974614389981069	-0.00082255399741340063	0.015004211466035342	0.36493821722429282	0.0063604795005244626	-0.0060832633160324192	0.0014689985546023781	0.0016206995609550788	0.35660441083957933	0.047110590536988184	0.00038627467515249932	0.0059161333512096305	-0.044657143896771043	0.33788005533313964	2.0084300315015216	0.029940221510277747	0.088215683591464339	-0.00077552696136804823	0.1326811783106179	1.5039295884934794	-0.0064969921193275262	0.0294754390192489	0.0052550317512872948	-0.131496467829827	0.0176910719339801	0.132840152004176	-0.00091213776491274711	0	0	0	0	0	0	0	0	0	0	0	0.037431408214395522	0.048797354558081291	0.11184598502283576	-0.71954215393729981	0.83890732495387443
27	673	1.92	1.45	2022_09_21_17_47_31	0.40572952925387223	0.0095746459351369381	0.0027637333661889125	0.000474150482321756	0.017388632438249674	0.36745388997077516	0.0047583666659736972	-0.0040570876152220626	0.0014480045868723254	0.0020435147297834877	0.35930887503264647	0.05047629937387875	0.00046947479924349392	0.0056230232643606553	-0.044470356593220135	0.34753436436746254	1.9834383582209187	0.035302898290035932	0.076187324186307429	0.0010099054310044114	0.13434655572788176	1.5182078137340775	-0.0038535550419334327	0.0348938586972444	0.0053584748663554373	-0.1336041557956234	0.01410413379416209	0.13440181145507693	-0.0011903590530227179	0	0	0	0	0	0	0	0	0	0	0	0.043006034579524705	0.041540685668750015	0.11047863981251743	-0.72250975126889194	0.85656660240276494
28	672	1.92	1.45	2022_09_21_17_47_35	0.40895522882319912	0.012672704644176344	0.0021266649527281628	0.00070787733847448074	0.019978694383198103	0.37186932815312734	0.0053053147284779813	-0.0048915774297362633	0.0015198962958840963	0.0023899075951032082	0.36423646869676324	0.048513022426195686	0.000775101333511924	0.0055322104410273926	-0.045801325393410967	0.34746067406017961	1.9672730329461587	0.042093566623814048	0.053779415536846231	0.0018129911068372659	0.1327137172991302	1.5137200963350164	-0.0039813518121863123	0.0418503130976788	0.0045188101021979392	-0.13184997393419529	0.015116717001567429	0.13277342325030958	-0.0014986374486786486	0	0	0	0	0	0	0	0	0	0	0	0.048994176548147146	0.037964800284983238	0.11280996603839728	-0.72529576066305235	0.84963010513406334
29	671	1.92	1.45	2022_09_21_17_47_38	0.41196548292472362	0.014402741347108981	0.0027941628042956962	-0.00073469523820808211	0.021427938636030659	0.37621963249279256	0.004638280691774588	-0.0059198005103633777	0.0019122081055086904	0.0018731060204114818	0.36959873756405276	0.04521361572331685	0.0010858232190896849	0.0035839091107570616	-0.044496242642448947	0.35129625598264852	1.9461905078444723	0.045871699241458966	0.062323383689591547	0.00040535693240124123	0.12461841406152296	1.5165713829166481	-0.0034490136175052235	0.045515810291875583	0.0057029645600213934	-0.12388628990306569	0.013488376376078418	0.12466613340495855	-0.0016658648621620347	0	0	0	0	0	0	0	0	0	0	0	0.052220615842967839	0.044501625510987963	0.10835941967334567	-0.74521287019154259	0.85273225681103748
30	670	1.92	1.45	2022_09_21_17_47_43	0.4147725760665259	0.01537904675475528	0.0028084128974237925	0.00062902916239359111	0.022378630626505119	0.3782841831556108	0.0045221357441876681	-0.0045420200218888544	0.0012291652952645688	0.00080581241175802963	0.37250877225375351	0.042030425465663983	0.0010491381732296297	0.00366662414133524	-0.041387109510949378	0.3570483654492706	1.9293128901898635	0.047928624953926434	0.051831155742771626	0.0020414604490659981	0.1144798549867885	1.5203967698966261	-0.0047942487786695222	0.0476713379734923	0.0049594985423135774	-0.11389876317972184	0.011519936802160225	0.11458019907099089	-0.0017654584891980023	0	0	0	0	0	0	0	0	0	0	0	0.054035302651339372	0.0274353574108022	0.10017347765276868	-0.74121681978091791	0.86082924969466434
31	669	1.92	1.45	2022_09_21_17_47_49	0.41617409000503242	0.014678919965935794	0.0025405486131340883	0.00063631884766479207	0.0220123915802355	0.37938861490952652	0.0051749143009805487	-0.0067645625542677289	0.0013809680331999033	0.00012717810188726247	0.37820739150314092	0.044155842988312335	0.00107794446784042	0.0038800522747564096	-0.040497226757106784	0.3625802081521437	1.910792029718416	0.046427681725173205	0.051583327778901095	0.002135393293205258	0.11477643601298916	1.5065810772962087	-0.0063938359540971924	0.046180827550334695	0.004781296596136882	-0.11383115258276502	0.014700304946601028	0.11495438835491101	-0.0017226137157887124	0	0	0	0	0	0	0	0	0	0	0	0.052996252609589505	0.031326913241680542	0.097753987195669884	-0.73763878473950539	0.87122244478929323
32	668	1.92	1.45	2022_09_21_17_47_52	0.41739268064334661	0.014568334374081574	0.0022935473445238825	0.00010150964701081092	0.021956128869678654	0.38166397938382307	0.00463461759256646	-0.00544717969195934	0.0010049055605809872	0.00041143614910386787	0.38120162144949327	0.042067761415154364	0.0007440292995711795	0.0046000926089722885	-0.037599615991784512	0.36591647899283852	1.8986422023579397	0.045939506853472131	0.043295603144282144	0.00095197704895770715	0.1071700867089681	1.5064791871680396	-0.0054399010790329837	0.045767386379719853	0.0039729880329100586	-0.10628464884264625	0.013747760021295005	0.10730806124871237	-0.0017048832860099548	0	0	0	0	0	0	0	0	0	0	0	0.052658119120422321	0.022868438259921717	0.090753790721013611	-0.72452859194540575	0.87667200687092683
33	667	1.92	1.45	2022_09_21_17_47_55	0.41837493573411449	0.013694527388128756	0.0024954224324278758	0.00018798688286888519	0.020923875429681285	0.3830640762475731	0.0033073156678267504	-0.003589267330734231	0.0016987614499096196	0.0013423284270107376	0.38399989292243208	0.040486730153684224	0.00098590634598540563	0.0057467888791361207	-0.036417276856510215	0.36728375117088896	1.8904727271524171	0.043535469366721556	0.058286431233153559	0.0013132381787568316	0.1028535619682235	1.5088888108056207	-0.0026837485136686403	0.043239997394834265	0.0050635677417683565	-0.10206618772991465	0.012702304193846555	0.10288856941194104	-0.0015569482985503251	0	0	0	0	0	0	0	0	0	0	0	0.050176814256900737	0.040505013462036547	0.088121726125516234	-0.70714153162235782	0.877881822739747
34	666	1.92	1.45	2022_09_21_17_48_00	0.41883765327438444	0.012400797194336259	0.0015565522853922644	0.000459689709449017	0.019939337891937137	0.38434816971735047	0.0051530751292025237	-0.0038588817840457556	0.00060191743944337686	-0.00026927666602612373	0.38564930776734652	0.037609945948274465	0.00087008507372354814	0.0061831792779836695	-0.035912690920802265	0.37390863111717809	1.8775377426728745	0.040388417507543663	0.031917292262450055	0.0015002465835634395	0.097493428642090166	1.50124353415186	-0.0071450289410177423	0.040306156990555037	0.0025764272581213013	-0.096551682048441251	0.013518184863621087	0.0977548979179985	-0.0014305928173516487	0	0	0	0	0	0	0	0	0	0	0	0.047628050722089643	0.015089134452153449	0.087005287590941741	-0.70014770578658025	0.892729266803114
35	665	1.92	1.45	2022_09_21_17_48_04	0.41735434754015932	0.010912282554167084	0.0011848084718718748	1.2741316487994456E-05	0.018435295722100196	0.38191947031619844	0.0047650228940018021	-0.00572540738447906	0.00012536211729468868	0.00024802394595947296	0.38657113994701403	0.038251547425935062	0.0015955217163837851	0.0059654156454026479	-0.036091939803474214	0.37399561624132638	1.880913415671291	0.036798257873926446	0.019789543907777738	0.0018904029691080555	0.098752116247389957	1.490860753606879	-0.0058637626973969464	0.036769439323638145	0.0014560612560199162	-0.097492809896529142	0.015720447888570126	0.098926054082377118	-0.0012560475610816648	0	0	0	0	0	0	0	0	0	0	0	0.044172828351235781	0.00340000472259801	0.087651205149790065	-0.70349668491429773	0.8961105076432424
36	664	1.92	1.45	2022_09_21_17_48_09	0.41738536729997672	0.0093329096658884159	0.0012469777856847469	0.00037452538057159671	0.016695181881386568	0.38115058706939231	0.0045184890044755229	-0.00440446715534171	0.00017707608805574721	0.00070758608411336792	0.38875080883141633	0.037206889325470796	0.00094933718828558078	0.0068269499823619528	-0.03464693364480409	0.37538249717314753	1.8774554501102994	0.032669066414696447	0.025367606856813021	0.0014869090750781041	0.0950323124887143	1.4908566967493866	-0.0050781201655838376	0.032627029333272016	0.0016567610852669251	-0.093820319055096635	0.015129049849627523	0.095167892281844482	-0.00103848934901306	0	0	0	0	0	0	0	0	0	0	0	0.040001692044314544	0.0053030104624756441	0.0846055810210361	-0.68812262536037094	0.89936669222847587
37	663	1.92	1.45	2022_09_21_17_48_13	0.41834102949200463	0.0085538423480378718	0.00076296861875273811	-0.00052495892716420843	0.016591820050910783	0.38256359739766033	0.0038754203391413041	-0.0057775588310242385	-0.0001584136592994894	0.00066425479709698984	0.38800558324904239	0.0370385753538764	0.0013970210176985397	0.0064932850265716248	-0.03173395578006321	0.37476208572104974	1.8765447359677263	0.031449363352746819	0.0092781466711183563	0.00095209956226647424	0.0914563744749936	1.480593247879632	-0.0042320708094679095	0.031443948933769304	0.0005835501209001464	-0.089972119588156485	0.016409939942752021	0.091554239964332679	-0.0010425641740818424	0	0	0	0	0	0	0	0	0	0	0	0.039662799263514355	-0.0047737031107064672	0.077428361095579629	-0.68448298530415674	0.8958291424967969
38	662	1.92	1.45	2022_09_21_17_48_16	0.41854032044011158	0.0086972343549114	0.00097093444502221776	-0.00052381508585414873	0.0160379907107824	0.38491939985117418	0.0038981461625968964	-0.005104898025816468	-0.00016479922580496921	0.00061271538058440763	0.39035700345447816	0.035633517621878573	0.001016918276091273	0.0068547814595894211	-0.033504288647950284	0.3741921058162942	1.8709309159023748	0.030837470982257236	0.013854810327178207	0.00045308309843008977	0.091642279580311251	1.4832854258791222	-0.0043246923812933578	0.030825632878825109	0.00085438527694099882	-0.090242236904275186	0.015957634072399546	0.091744266147093634	-0.00096006751709041931	0	0	0	0	0	0	0	0	0	0	0	0.038320889545764736	-0.0051375957539185326	0.0817085538841741	-0.68449362147231663	0.89404075913837044
39	661	1.92	1.45	2022_09_21_17_48_20	0.4200551386495211	0.00733475454579521	0.0013983236663507243	9.1224323027656239E-05	0.015276625123082539	0.38521000287570772	0.004249887996003507	-0.0067324583113896243	0.00053338291882623	0.0012433730019650406	0.3915141176530052	0.034243062791855287	0.0011371095481834436	0.0074385604441490451	-0.033925148259339524	0.37803442949880822	1.8621941237537492	0.028197532024511932	0.040035633050625477	0.0013876272596186191	0.090401550706611378	1.465919545847993	-0.0038772861454304036	0.02810718737335087	0.0022554002378117784	-0.088420152795520623	0.018823308683034778	0.090484660125424443	-0.00088419903357925278	0	0	0	0	0	0	0	0	0	0	0	0.036390303093626258	0.017450396663339127	0.082682191109689412	-0.67747412203264978	0.89996382549726772
40	660	1.92	1.45	2022_09_21_17_48_25	0.4227003377836745	0.0081530155152611371	0.0011312396290321367	0.00030068623608594044	0.015428509130838831	0.38753667474240472	0.0045053693474575119	-0.0080933807624528429	0.00041794746165137848	0.00051429170945290251	0.395619618936915	0.037109218732496674	0.0012724392390736276	0.0082558573622113409	-0.034179300666583749	0.37858446263345374	1.8497661606888047	0.029190739628931279	0.030525695647047782	0.0018220683661627154	0.094392103764973687	1.455470991588129	-0.005108893354262312	0.029136355605315613	0.0017810283896256094	-0.091892397977949458	0.021579074285976885	0.094530259940840036	-0.00087910396926336011	0	0	0	0	0	0	0	0	0	0	0	0.036513264041850825	0.013541336657020344	0.083184814732437	-0.66689525084862733	0.89563321529021833
41	659	1.92	1.45	2022_09_21_17_48_30	0.424151385900877	0.0083080687971865876	0.0020249409482202378	0.00012697244660364194	0.016098728890650966	0.388860871465369	0.0033898078803262341	-0.0075740343587139443	0.0006287396794167889	0.0012854651636692899	0.39591790513734632	0.036433546693933644	0.00091850368925160966	0.0072961854495484785	-0.032340253939452585	0.3828991491779582	1.8407229869066311	0.030210279882532814	0.051830600667836894	0.001125870624127023	0.090261677201349352	1.4620289671976103	-0.0026664076314731732	0.030048110711895226	0.0031260283470650688	-0.088134433366180293	0.019480555085082039	0.090301052601050938	-0.00094671954614371971	0	0	0	0	0	0	0	0	0	0	0	0.037984084307238222	0.019517699232426505	0.078163305778513492	-0.67445213680813521	0.90274171417523241
42	658	1.92	1.45	2022_09_21_17_48_36	0.42611716115995596	0.00959521841432865	0.0020336987957645021	0.00055095641913196884	0.016999253690681213	0.39232485463792866	0.0036530773114294575	-0.0083071051317757157	0.0008354679054066263	0.001900281561412693	0.39769792377873125	0.03614219751620678	0.00103342945624529	0.006459918909321319	-0.034339558014864234	0.38560307758198015	1.8281558705230891	0.032692603976051025	0.051526055784760758	0.0018337454699645412	0.091842603890488983	1.4652070966926516	-0.0020871574230728477	0.032519164108617937	0.0033630819811123411	-0.089802281316039012	0.019251341766751015	0.091866316544715942	-0.0010297159246697078	0	0	0	0	0	0	0	0	0	0	0	0.039941531032090284	0.0245539073089781	0.082000667668180607	-0.69242529521997187	0.90492266618014094
43	657	1.92	1.45	2022_09_21_17_48_39	0.43025435080053859	0.0091710179594793	0.0026764724828018402	0.0006242328295352421	0.017204956542589533	0.39581974857896457	0.0038546041130490078	-0.0077569192555052065	0.0020950413860948403	0.001232993380118578	0.40560014708096503	0.032797119965911947	0.0012128642192873024	0.0061115305618740729	-0.032375330628989431	0.38756529747971574	1.807183931374251	0.032436942700948268	0.086770359527097121	0.0021633201578706439	0.083980313722623059	1.4632418630040172	-0.0031427682041051553	0.031949725647110613	0.005600918037158128	-0.082044831944606489	0.017925921012083866	0.08403909854903803	-0.0010596520877327502	0	0	0	0	0	0	0	0	0	0	0	0.040283249563560393	0.060586539647103206	0.076575917949602931	-0.69211030828873066	0.90078182070350976
44	656	1.92	1.45	2022_09_21_17_48_43	0.43395994535742083	0.0097350997420851473	0.0027600950211994612	0.00099792114295872637	0.017234815765513906	0.40072012439913823	0.0044529276680799765	-0.0048578325550553483	0.0017436073138485562	0.0017332271597142591	0.40915721354016144	0.033797569041949471	0.000730735212803265	0.0058699184812310481	-0.033753262722754258	0.39279054394116408	1.7855994296962683	0.032742414886054033	0.080549668930910964	0.0019585555476483662	0.085225434774964137	1.48932505934068	-0.003358321212741283	0.032318451112583316	0.0052519948832852872	-0.084096556623891247	0.013825479976706823	0.085291576688144383	-0.0010222820883243856	0	0	0	0	0	0	0	0	0	0	0	0.0399179459441525	0.050412346932980912	0.078947078626518938	-0.69930583552686065	0.90513087243029178
45	655	1.92	1.45	2022_09_21_17_48_46	0.4360559560325592	0.00901053609280345	0.0026309142970744582	0.00072260318368683554	0.016709955303736611	0.40176941998630672	0.0038350741760981334	-0.005096008035322285	0.0019988717927075278	0.001047317241576407	0.41239345088662022	0.035269970381147167	0.000977635692727117	0.0066366621862440659	-0.03437977428665126	0.3933224630173614	1.7770012432359081	0.031177387833250525	0.08656825574660014	0.0019175060745268424	0.087581196281648815	1.484815213841868	-0.0034681340654289803	0.030711263358093856	0.0053710162031704476	-0.086289452084852392	0.014986540662229566	0.087649836828259331	-0.00096838040861079984	0	0	0	0	0	0	0	0	0	0	0	0.038593865195639655	0.059527946471593887	0.080298146577940516	-0.69005110425155014	0.90199997861740711
46	654	1.92	1.45	2022_09_21_17_48_52	0.43856148526005895	0.0079150396755887815	0.0029979680743580685	0.00049181398555963045	0.01557192916098956	0.40430220591363281	0.0034857010574730818	-0.0054798133471814624	0.0017237047650765051	0.0018129818574266628	0.41629796580223888	0.034199586889582211	0.00067006574442042327	0.0060803731503168987	-0.031129264259585298	0.39833917118146434	1.7603967070194937	0.028398180091869656	0.096291361123591088	0.0012421468011645869	0.081406636395500373	1.4803945565974044	-0.0020432165215220144	0.027873188343087166	0.0054352556628968086	-0.080079668958756053	0.014638547355705993	0.081432273595811053	-0.000831938930411844	0	0	0	0	0	0	0	0	0	0	0	0.035723701968213464	0.055122133420316008	0.072321752222156255	-0.68894921940406217	0.90828580385999125
47	653	1.92	1.45	2022_09_21_17_48_55	0.441440601242471	0.00712272104120785	0.0031199957091354708	0.00042958990791823655	0.014725197741495357	0.4073489019520537	0.0034436327963690162	-0.0061913899180166482	0.0018378178817774309	0.001317437220165734	0.42072346423976825	0.031950925718297267	0.00093917103599320617	0.0062216000602981361	-0.02775226715484666	0.40401105631481421	1.7415406316702684	0.026365657651655265	0.10829210382712695	0.0014817824511128271	0.073956300494270988	1.4653160099886997	-0.0025569163361442793	0.025749681584002065	0.0056658451908601169	-0.072316704835489576	0.015486399986297214	0.074000487862911746	-0.0007415860057221243	0	0	0	0	0	0	0	0	0	0	0	0.033615941593473107	0.062082818233530936	0.0644279393162205	-0.67512959387918858	0.91521046133430362
48	652	1.92	1.45	2022_09_21_17_48_58	0.44274992338813385	0.00624151715550295	0.0033076564461000111	0.00056421133298784466	0.013409355034889043	0.40971028465141512	0.0015341652557666133	-0.0062777971514895829	0.0017550890493249931	0.0011176886682285668	0.42261028625470803	0.032506634042409686	0.00086640025267839234	0.0067859108159289616	-0.030761169191199051	0.4020364627767774	1.7369713507094815	0.023779921373521189	0.12323032614218349	0.0015424537785264213	0.07830023472614886	1.4666841086888705	-0.00049285213556922837	0.023061339703569314	0.0058016611075990526	-0.076608911030265209	0.016186460667079652	0.078301785812314284	-0.00060964880015469789	0	0	0	0	0	0	0	0	0	0	0	0.030544838892109065	0.065072804584212079	0.071147982340786828	-0.67683694480833057	0.90804411596551482
49	651	1.92	1.45	2022_09_21_17_49_01	0.44321519750235772	0.0043181594662342979	0.003078814075778002	0.00053966672683795772	0.01199497895139732	0.41038363939447525	0.0038377534089402221	-0.005372082545870265	0.0021073853484386272	0.0019312715928462324	0.42364927470350772	0.034045703537161617	0.0011080082807357848	0.0070218572300012466	-0.030617125757975226	0.40674848553005166	1.7284309196994017	0.019996834287390082	0.14966322842696733	0.0017935754186336637	0.079289282618411935	1.47297839330761	-0.0023511119474686195	0.019107681410217171	0.0058966000918309544	-0.077776780996187928	0.015413068351675536	0.079324132932745817	-0.00050582394094767858	0	0	0	0	0	0	0	0	0	0	0	0.02747806098406869	0.086957036700772525	0.0708730613896378	-0.67267548585092751	0.9177223340314
50	650	1.92	1.45	2022_09_21_17_49_04	0.44420709273132924	0.0030462627782900527	0.0023249141953831849	0.00048400733251925248	0.011105775201250478	0.41190533625213394	0.0020513484357705656	-0.0050041125457114212	0.0012240729319047987	0.00079040536671839739	0.42527674347593719	0.032675623149758047	0.00028523546277833421	0.0069553390710791778	-0.031633306972861389	0.40678115188091957	1.7234792489790185	0.017024801800508596	0.12067281589866423	0.00076394557641367377	0.078560381681536742	1.4765749993981479	-0.0015726795270973135	0.016531375976257305	0.0040690889248360725	-0.077169640022800939	0.01471666499924673	0.0785761216327434	-0.00042494196221450487	0	0	0	0	0	0	0	0	0	0	0	0.025152749905482479	0.054888196124801759	0.072914033870185288	-0.67718314426607285	0.91574663830717784
51	649	1.92	1.45	2022_09_21_17_49_08	0.44859185506957422	0.002759704195977365	0.0023809405334148065	0.00056722773099675955	0.010204780729561078	0.415854616417134	0.0019111196402552093	-0.0067576181309607778	0.0016945695189731391	0.00045988968017892474	0.42908688107769954	0.034956497483286962	0.00034613502440690187	0.0064070456935201347	-0.02902848460971082	0.41135049505240673	1.7038264641661343	0.015698229371970646	0.14984428901284538	0.00095039136303685229	0.077680403480695	1.467053597440491	-0.0017271241902222813	0.014998535337827176	0.004634473339544783	-0.076014314434992208	0.016002158788791798	0.077699601304588584	-0.00035664981704595829	0	0	0	0	0	0	0	0	0	0	0	0.023059984093160808	0.082277440430307616	0.066267687924570884	-0.67678167684519142	0.9169816402230675
52	648	1.92	1.45	2022_09_21_17_49_14	0.45248953532338332	0.0018028299979539742	0.0030763605797639038	-0.00048692273759257083	0.0098011191971909637	0.42064996165821372	0.0022699961879139546	-0.0064947934648385067	0.0012018033973334743	0.00082880999472104665	0.43558309699690173	0.039843308939550806	0.000638367323401405	0.0063589069307857984	-0.033406564709377078	0.41659345472977927	1.6791130796452656	0.014120362620335766	0.17122641077685569	-3.2199628986487793E-06	0.087168644978053322	1.4816052597635396	-0.0016931186343035923	0.013300447470723687	0.0047415965252534317	-0.085785457357301614	0.015466996260052813	0.087185086557390809	-0.00030990110486583727	0	0	0	0	0	0	0	0	0	0	0	0.021822662166499491	0.0610049693174058	0.075153971455201765	-0.69134877012900242	0.92066981047871088
53	647	1.92	1.45	2022_09_21_17_49_17	0.45506197513894331	0.0021983194203558376	0.003439075080967881	-0.00073955531466417376	0.009906540955194873	0.42284631082429758	0.0025067364109784157	-0.0063006703010290606	0.0019059028136466545	0.0012339340484991621	0.43808922327467259	0.03767621341880429	0.00033248461351644562	0.007032232348204645	-0.036541139408449892	0.42042048981395175	1.6661772867237084	0.015004810575924218	0.20216033750660567	-0.00061672980474130658	0.087739833758908176	1.4794075179374182	-0.0014840393619323107	0.013794970476368382	0.005902806957329026	-0.086278318222645617	0.015947734406891175	0.087752383448363419	-0.000318490254812452	0	0	0	0	0	0	0	0	0	0	0	0.022168874671636949	0.0950330215549012	0.081772715802014784	-0.69033685547401857	0.92387523630289137
54	646	1.92	1.45	2022_09_21_17_49_22	0.45865213135906291	0.0027523321377759154	0.0023572699688806575	0.0003712408729794337	0.0099511536586142039	0.42766684065615934	0.0039634511054056614	-0.0055786885412044771	0.0012449478092249984	0.00036998894562322596	0.44237430277434303	0.039647227054309064	0.00020233011460551071	0.0082027292513900327	-0.036498109670861006	0.42071226900715286	1.6512131633875553	0.014874061519895239	0.13559971386943553	0.00050293057060683019	0.089574786313235219	1.4785429399229382	-0.0042577326597131324	0.014330418707898708	0.0039845709623414919	-0.088054420774731759	0.016433542682216765	0.0896759200145911	-0.00031929824793704338	0	0	0	0	0	0	0	0	0	0	0	0.021865648850453168	0.06222962083372012	0.081561840731489615	-0.674862806031421	0.9172796554122884
55	645	1.92	1.45	2022_09_21_17_49_26	0.46283678140489931	0.0034333751568567518	0.0025350030038081544	0.00028786499839297266	0.011204777113888545	0.43182034837697458	0.0022556991674924061	-0.0065154328525903167	0.001842917046830148	0.0014135362837530774	0.44553337050119252	0.041367260284303486	0.00027036937466023454	0.0087167233348775242	-0.038973686194364046	0.42943314789332121	1.6277104235633335	0.017045976701631316	0.14233729297257169	0.00048592380813449333	0.093323877540904432	1.4746745218120165	-0.0010693348651763584	0.016359928886984496	0.004787279867040143	-0.091604668631529579	0.017830614240047598	0.093330003730438191	-0.00040349975571859223	0	0	0	0	0	0	0	0	0	0	0	0.024534185759891254	0.081508237350588125	0.086286504931205724	-0.67538044504027928	0.92782848111123672
56	644	1.92	1.45	2022_09_21_17_49_31	0.46656477221811371	0.0055158814841282022	0.0022794172725167715	0.00041963115438493052	0.012545607616702094	0.435787035915209	0.00470797164623964	-0.0065392130044268958	0.0012710908009944026	-3.8229322950252384E-06	0.44921630320997064	0.041584441360765334	0.00090419947975777838	0.0072033407796606675	-0.041059065481932527	0.43176758671602455	1.6122021917011167	0.020384081984476114	0.094250648107901111	0.001351279562617098	0.094949662763762335	1.4858971988590604	-0.0053219339674417639	0.020023001937805436	0.0038197109509075988	-0.09358418011747624	0.016044927257297267	0.095098693156667538	-0.0004864838500868759	0	0	0	0	0	0	0	0	0	0	0	0.027026976515143915	0.050486515919859684	0.089346969554304087	-0.69856261197551184	0.92541831793973961
57	643	1.92	1.45	2022_09_21_17_49_35	0.47038779928832941	0.00695793687514995	0.0023035877878056672	0.0002943258455907037	0.013888121429978528	0.43962099825262857	0.0019556707304690941	-0.0050008477473414475	0.0010721833624879843	-0.00014632986684595846	0.45351809500940049	0.042810149093072424	0.00070459739072447356	0.0078958193114297415	-0.040044080376710749	0.43394776943497709	1.5965919069708574	0.023203637955418983	0.078309136849957731	0.00094269994049019827	0.094290930840320156	1.4919000452011046	-0.0024921509981579684	0.022919634892118308	0.0036192748967373853	-0.09311951337267263	0.014816742825961468	0.094323859417072511	-0.00057431319168281753	0	0	0	0	0	0	0	0	0	0	0	0.029612687725985593	0.038524319438590304	0.086769043377285027	-0.68805775587810569	0.92253194086138279
58	642	1.92	1.45	2022_09_21_17_49_38	0.47347324943664842	0.00822684126575227	0.0029398266256653633	0.00032261526950255374	0.015708395733512317	0.44244185534765323	0.0026053144286117104	-0.0072362608362633984	0.0019948626565493626	-0.00015598354753750159	0.45572141758785129	0.043040734509753986	0.00022867361579327234	0.0082216113623858837	-0.042104316327157269	0.43824500194718985	1.5826260637926146	0.026672153434105228	0.099889036023064232	0.00046902591611407856	0.096608033495645756	1.4790246361769206	-0.0030914204553721463	0.026141661478736464	0.00529313743857057	-0.094985322630013663	0.017632374223797161	0.096657482981545237	-0.00072555832808339634	0	0	0	0	0	0	0	0	0	0	0	0.033443402196395376	0.0631586237690935	0.090605994276195645	-0.68897760319559953	0.92559611861625946
59	641	1.92	1.45	2022_09_21_17_49_44	0.47569178542466212	0.0095431016981717028	0.0025000371159088685	0.00042875286690060996	0.017052014928902341	0.44550057506803292	0.0029051916757498446	-0.0066442414885711154	0.0016570212346718189	0.0012992230430765703	0.459417897359248	0.044087158517658549	0.00061787916637184143	0.0067092368373996725	-0.039643570965788195	0.4414236536841	1.569536517665648	0.029210179403219547	0.0752084931249023	0.0010250431223380869	0.0939662153886077	1.4893710971255536	-0.0017776431457882634	0.028880357871506487	0.0043771577515534727	-0.092722961853851316	0.015234893485267546	0.093983028519046885	-0.00083627064662011711	0	0	0	0	0	0	0	0	0	0	0	0.036015622718694504	0.048435182203585017	0.084523837313508751	-0.70157296169705119	0.92796148096194253
60	640	1.92	1.45	2022_09_21_17_49_49	0.47910491150524603	0.010305184770665663	0.0026637488685301355	0.000736914707125447	0.018168627146869912	0.44898606934009783	0.0024638670748275428	-0.0066202657917285839	0.0013306788043717412	0.00017444827246640437	0.46373752098375731	0.041214556706699546	0.00062937238767151555	0.0058877389796881466	-0.041202345951774709	0.44247121997952854	1.5564310475125971	0.030982702600689915	0.068173947874231047	0.0013707189967036536	0.091821863033600362	1.4935348585659705	-0.0024239208159159043	0.030695152677121931	0.0042113492577761681	-0.090727811729662072	0.014132187010801239	0.091853850888697616	-0.00092759034218202528	0	0	0	0	0	0	0	0	0	0	0	0.038023596307258795	0.036554966280699604	0.086872191410297658	-0.71442954309700346	0.92353722400669569
61	639	1.92	1.45	2022_09_21_17_49_54	0.48036179456640477	0.0120221374862762	0.0029909825704885805	0.00085540156138521077	0.019891730895306978	0.45011120480120881	0.0018503729534771268	-0.00772969073427252	0.0019206928185213398	0.00031649896154137665	0.46582594970673086	0.040592529602355855	0.0002380527365378723	0.0072143953007957132	-0.039252392517523466	0.44421628670412372	1.5500219774770114	0.034703130761391733	0.075079756362260733	0.001068251520976816	0.089135052422153555	1.4760529697434608	-0.0016149673575388726	0.034312624345787412	0.005191444418187521	-0.087539628072858339	0.016789016861201118	0.0891496813783761	-0.0010931789112735831	0	0	0	0	0	0	0	0	0	0	0	0.04160248482046984	0.048129469470023861	0.0830829421390681	-0.69451494503336431	0.92475357476148257
62	638	1.92	1.45	2022_09_21_17_49_58	0.48171741638921239	0.013393237943981225	0.0031753701165353641	0.00080518338878471146	0.020978631011140857	0.45248894895387509	0.0027970282440732248	-0.0068830260929578762	0.0020405816946838791	0.00067732735930759044	0.46707446600268387	0.038949682602285512	0.00048562424422921724	0.0061745645577691889	-0.040393697369144423	0.4464539201268628	1.5423342385381629	0.037212169158699307	0.073605028694356991	0.00129840972739204	0.087903012859247454	1.4869929189099957	-0.0022087848053108038	0.036809688031398252	0.0054582415233102675	-0.086671212879562781	0.01466426021722652	0.087930759123580837	-0.0011925866325265457	0	0	0	0	0	0	0	0	0	0	0	0.043755197281278406	0.048482248935678866	0.084827518656702655	-0.70955544054596176	0.92679630201732666
63	637	1.92	1.45	2022_09_21_17_50_03	0.48341192797741583	0.014128903920836705	0.0030628916045439122	0.000311366074272575	0.021422516222171332	0.45447971821912292	0.00369633858721849	-0.0054975770589201604	0.0025178861017931338	0.00036426129215798834	0.46959743370649	0.041651117341238893	0.0008929740731078293	0.0058683350780880444	-0.035143199506740615	0.44781190470796123	1.5345319027106019	0.0383627085735746	0.075371559627158316	0.001193834769025882	0.084524515553095911	1.4950371461442551	-0.0036251170864162624	0.037927666043376052	0.0057610378928760171	-0.08355612132096954	0.012758068791199211	0.08460221748497955	-0.0012336207152599732	0	0	0	0	0	0	0	0	0	0	0	0.04462028504047888	0.05849889198062052	0.073704818669917627	-0.70266968885188175	0.92635675454181643
64	636	1.92	1.45	2022_09_21_17_50_06	0.48529495481673446	0.015396804963394876	0.0031623378567858249	0.00071672704918851373	0.022988703354592816	0.45711231719777562	0.0026132042597679667	-0.0074017224937694692	0.0017603640743922872	0.00055085122610257524	0.471349361836211	0.036807591433559383	0.00068558668022836167	0.0070814143241712223	-0.034009096942331812	0.44605838322175673	1.5303569299436943	0.041074384598358778	0.062180428197032726	0.0013845951909680068	0.078753510142362732	1.4675312174239719	-0.0021758455789514268	0.040757173271817118	0.0050948893044862973	-0.077079867012955675	0.016149596311000998	0.078783562141646474	-0.0013873049517409762	0	0	0	0	0	0	0	0	0	0	0	0.047509261546953653	0.038213015309587886	0.071582291206486584	-0.68275421363649436	0.91914902224814
65	635	1.92	1.45	2022_09_21_17_50_10	0.487740634934877	0.01573685115643297	0.0031755946179409305	0.0009325781604021166	0.023201311131622125	0.45844823307595906	0.0026337481053077	-0.0058716675102923731	0.0020152743000115942	-0.00018160256215287902	0.47318056396185687	0.03854829188478999	0.00091708911179536761	0.006878412817425	-0.034620874039366471	0.45292137222081352	1.516724229015515	0.041529603609572419	0.064768869463233666	0.0018308026050333653	0.080119517022100684	1.482460891760266	-0.0030409847852320019	0.041181656654486837	0.0053646184542957675	-0.078872396840824727	0.014081265015549696	0.080177207461464339	-0.0013960692648261148	0	0	0	0	0	0	0	0	0	0	0	0.047748062650817512	0.043321450244538109	0.0723695214042004	-0.68733602713004038	0.92861110963470872
66	634	1.92	1.45	2022_09_21_17_50_13	0.49016892501711079	0.017083985013494063	0.0031542074253750759	0.0012851133446127011	0.024047650077260448	0.460694019283994	0.0017314119261422978	-0.0053621667050293472	0.0018395308284230648	0.0007217695784315837	0.47637014964711305	0.034918838463747451	0.0010363645622101718	0.0071665168315438923	-0.0340945326865894	0.45556954120222337	1.5059948809222747	0.043590001335354844	0.059005746898912491	0.0023089837823226335	0.075215868633814742	1.4787819351617322	-0.0011025665457008831	0.043286820727696934	0.0051321893675569021	-0.073945806493609045	0.013763887399604866	0.075223949293605791	-0.0014555181599162895	0	0	0	0	0	0	0	0	0	0	0	0.049203251981224286	0.038173279901959935	0.071076674142088112	-0.68180845588495331	0.92941334701362466
67	633	1.92	1.45	2022_09_21_17_50_17	0.49255198164581754	0.0167524778259185	0.0029164238229013027	0.00085482755644992363	0.024319804619445207	0.463259223918802	0.0021627494654712642	-0.0053798571720684247	0.0019341574885860895	0.00098342010074082176	0.47930589298125437	0.032202673135079261	0.000879136172211011	0.0062838885321361247	-0.032085207175641804	0.45642888786377683	1.4971537117433189	0.043283435595403819	0.057101433873599027	0.00172107837228437	0.069808869426882816	1.4786885287077332	-0.0012403237057484853	0.043001484568187053	0.004932354597293364	-0.068627719871908549	0.01278727163402826	0.069819887235333	-0.0014964987992147584	0	0	0	0	0	0	0	0	0	0	0	0.0495310062748285	0.03968154860266452	0.066378307255074723	-0.68869714814637684	0.92666135732245214
68	632	1.92	1.45	2022_09_21_17_50_20	0.49421046777264876	0.016671971135229759	0.0023744426057238054	0.000521569588695786	0.024597981689093204	0.4653771138282321	0.0030782965864575981	-0.0065455499220971837	0.002079493559604234	0.0018207146953360231	0.48109196682506045	0.031312151713099291	0.001246667936820835	0.00528285918282425	-0.032508848993394492	0.45923392329998813	1.488329170145114	0.043269799765419316	0.051472024787813896	0.0018232219500179054	0.0690342838709944	1.4764885041850133	-0.0012462615976617029	0.043040726810952376	0.0044465050685281848	-0.067809943020010366	0.012943877981655456	0.06904553220557319	-0.0015386693853292927	0	0	0	0	0	0	0	0	0	0	0	0.049949821303736153	0.042169328376558277	0.066642251215904322	-0.704849645423195	0.92922743091562587
69	631	1.92	1.45	2022_09_21_17_50_25	0.49550639273938468	0.0163897656795954	0.0026541472801840877	0.00094635055384078529	0.024180837726908436	0.46628298686754643	0.0023858681441140807	-0.0055180222344796718	0.0013339516702128289	0.00064390857703799053	0.48503060564787381	0.029892687277574343	0.0010709216764797486	0.00554994384679937	-0.027302780171872477	0.46040596511933995	1.4811368637311149	0.042404420277181776	0.047346952648685485	0.0020158191021688518	0.061640834085279178	1.4725198385518328	-0.0018000427989199044	0.042214443445000721	0.0040094418156023581	-0.06045397507022212	0.012037828912967577	0.061667111013950206	-0.0014669750439382761	0	0	0	0	0	0	0	0	0	0	0	0.048874453059338914	0.027554896326003296	0.056227629861087189	-0.68512736681750486	0.92916251306871422
70	630	1.92	1.45	2022_09_21_17_50_31	0.49858058915284748	0.0165948656367437	0.0024964584075830884	0.0013618032793655465	0.0239573099226628	0.4697432230402987	0.0016759006839611127	-0.00460408248232382	0.0014058827607638413	0.0005913364389601095	0.48954750641609696	0.027472029786354383	0.000981640641508579	0.0054568401622300984	-0.026738451166092733	0.46512148417129556	1.4648363760245049	0.042090256811130211	0.046652205155407848	0.0023394802513135682	0.057773251187200628	1.4764292659308098	-0.0011192406787930464	0.041907176841505259	0.0039215108825169072	-0.056747343870519946	0.010839165852607904	0.057784091689983705	-0.0014107955852001371	0	0	0	0	0	0	0	0	0	0	0	0.048133693092681992	0.029307803977922275	0.054734567281712339	-0.68473936876787067	0.9328912803476701
71	629	1.92	1.45	2022_09_21_17_50_34	0.500499278032271	0.016267877053336776	0.0028159657617516558	0.00057245202100995082	0.023692169304514826	0.4713381946910089	0.0015212242577229515	-0.004210198865761414	0.0013113249861403374	0.000520225698299984	0.49144348011611716	0.026793646252063642	0.000953205786565967	0.0054180515148220827	-0.02442722245287398	0.46562829027321512	1.4588985225801574	0.041355175471077678	0.049843190110467554	0.0014685093113302858	0.054479058520311624	1.4754587473173479	-0.0010372456681606789	0.041149864645418657	0.0041157232544655432	-0.053491707386819971	0.010324972547293688	0.054488931865431689	-0.0013724930947292976	0	0	0	0	0	0	0	0	0	0	0	0.047409521855325779	0.027646020189737389	0.049991842061698384	-0.67626305934123676	0.93032759628315087
72	628	1.92	1.45	2022_09_21_17_50_37	0.49970988018209045	0.016631528429859131	0.0025654018841220487	0.00036677640582723664	0.023888347144253783	0.47158586095253924	0.002707940506578499	-0.0062606763547364656	0.0010555025961900587	0.00095868450861347947	0.48916491031544768	0.025510203667914472	0.00079359279951617156	0.0061800962341652605	-0.023526120563331233	0.46446280775033705	1.4631006880626933	0.041902299663250146	0.042841784489564286	0.001113732505738332	0.0531231519723357	1.4434940862320851	-0.0017847821748097235	0.041748577234271417	0.0035859470133965286	-0.051410620275045282	0.013379738353606813	0.053153125241018451	-0.0013925376243187819	0	0	0	0	0	0	0	0	0	0	0	0.0478510738423985	0.022078055623274667	0.048676859361112164	-0.65695473629951273	0.9294649278919408
73	627	1.92	1.45	2022_09_21_17_50_40	0.50076134082272872	0.015608231100110096	0.0025177863143829205	0.00046337567358876883	0.023534687511351224	0.47209659354014971	0.0018000907321891952	-0.0045971810030720007	0.00096448298984723533	-8.2663641127322989E-05	0.49226254354553112	0.024786202872695947	0.00052098364809233266	0.0061944245922338813	-0.022971776458039491	0.46747242057632354	1.4551587634050582	0.040414969247777252	0.043153544257673218	0.00089505384271798484	0.0510603997989867	1.4569188316810597	-0.0019575411915500932	0.040264538855566294	0.00348376951697052	-0.049741803405902812	0.011528981809374003	0.051097909890219347	-0.001367455551839715	0	0	0	0	0	0	0	0	0	0	0	0.047037261469986692	0.020479209522294914	0.047512248523132329	-0.65370364374080359	0.93352338223291564
74	626	1.92	1.45	2022_09_21_17_50_46	0.50055912355627619	0.015385852846819316	0.0023501040176280362	0.00036881626209799814	0.023677355566103328	0.47273952797784435	0.0016918983067929524	-0.0052337696738458906	0.00062319964470760572	0.0010158101704032089	0.49135381147305551	0.022427599436158383	0.0009364339141520135	0.0047597793359167454	-0.020721651207757284	0.46835603033850887	1.4548899959743968	0.040272627979095948	0.036493188611277587	0.0012706367532355754	0.046203619099062281	1.4542384698371573	-0.00065028088566870161	0.040165409216713452	0.0029367442511414317	-0.044953873919149623	0.010673501651868134	0.046208194977530759	-0.0013957931233109741	0	0	0	0	0	0	0	0	0	0	0	0.047318197775483337	0.013157208197768987	0.042475076519126943	-0.67250607445842525	0.93566575514800931
75	625	1.92	1.45	2022_09_21_17_50_49	0.50218217540264254	0.015119175061216468	0.0021076919563679328	0.00032734653779090524	0.022750675069666562	0.47405945108177461	0.0021298582131661073	-0.0056752053219967045	0.00080415925610031027	0.00060514860046075177	0.49418773795117105	0.020412338183212295	0.00058041925283395255	0.006368805396234945	-0.017524237772615824	0.47081888899298757	1.44654691516582	0.038924023038467495	0.036961031051304979	0.00084003852220151183	0.041348264851810278	1.4134123453466907	-0.001570289904539062	0.038817721855627069	0.0028747242369174973	-0.039316751919067486	0.012801250907233722	0.041378071688271637	-0.0012716443644610811	0	0	0	0	0	0	0	0	0	0	0	0.045331921164237211	0.017665950648228387	0.037129272408625486	-0.61110451322286485	0.93754599835307106
76	624	1.92	1.45	2022_09_21_17_50_53	0.50299911462530011	0.014539936647926664	0.0018125980599838359	0.0006033561906919801	0.022219134436914784	0.4746836558508864	0.0020266494036521618	-0.0051147030007382662	0.0006063455272591002	0.0013667771325965201	0.49658505050485552	0.020260177737402824	0.000534118832125884	0.005282435854494727	-0.019459486190450979	0.47209008221804166	1.4412130464260895	0.0376946130829585	0.0313815575204558	0.001094799618772182	0.042472542621251663	1.43910331407302	-0.00065431605294736812	0.037620393979272262	0.0023642783927197378	-0.041007832758115585	0.011057781386718632	0.042477582396026066	-0.0012147255244506416	0	0	0	0	0	0	0	0	0	0	0	0.044189752299138726	0.013641284708651101	0.040086995316259394	-0.65286296546194811	0.93855052323445232
77	623	1.92	1.45	2022_09_21_17_50_56	0.50139334900927635	0.014189743772377217	0.0016349381445321469	-0.0009083929244007821	0.0222436974178414	0.47305620958019245	0.001227928351011463	-0.0056389806760069076	0.00071852136028472291	0.0010067751190851319	0.49484020739544943	0.016280689363475924	0.0009049115802726343	0.00535185602297494	-0.017469409384726117	0.4691712289161204	1.449595124365396	0.037493011343039062	0.030608219082056933	-6.0664149149780729E-05	0.036910738588405281	1.409968750538716	-0.00018903972101258807	0.03742278164319613	0.0022937553607389003	-0.03501771460808728	0.01166885970299332	0.036911222672213272	-0.0012367777402730329	0	0	0	0	0	0	0	0	0	0	0	0.044386905734992176	0.016145508388679904	0.036440079567605768	-0.63675935592680932	0.9357348473871363
78	622	1.92	1.45	2022_09_21_17_50_59	0.500261703587317	0.014095328098655616	0.0017447370932927636	0.00051216744812382646	0.022225475009597696	0.47176211586903921	0.0017832023150434826	-0.0051610040433265614	0.00064604457594386	0.00032144942372773754	0.49226254203741737	0.016281221822203609	0.0012170612214240986	0.006316972192124533	-0.014598072311456272	0.46945529850522544	1.4544951257851464	0.037468459864228504	0.031609633253886021	0.0016910896648712412	0.034365574458725442	1.3889454656988138	-0.0015149171509384579	0.037393610157640728	0.0023671510251123389	-0.032117598281479795	0.012225080306799158	0.034398948848073978	-0.0012446856349196027	0	0	0	0	0	0	0	0	0	0	0	0.044446461520196989	0.014529784241073986	0.031795798994775006	-0.58119977023407654	0.93841942155239444
79	621	1.92	1.45	2022_09_21_17_51_05	0.49972891015557142	0.013597607696126257	0.00205351412632152	0.00025373519617747069	0.022117509395262379	0.47111291261845034	0.002066575928981624	-0.0046650406841403317	0.00059077235260274468	0.00058088319957162672	0.49296724384126656	0.014260888934436703	0.00070039059934452058	0.0059417605667452427	-0.013751454483007613	0.4687537793461708	1.4558250661879428	0.036905434093300056	0.035503742185759163	0.00088977380378433917	0.031263694891215561	1.38550595580329	-0.0015244378675454433	0.036812433420564554	0.0026183604166378554	-0.029141427216416327	0.011322360091488338	0.03130083911116481	-0.001241565887231239	0	0	0	0	0	0	0	0	0	0	0	0.044274800769514074	0.013352134393698053	0.029976694609559183	-0.58147110201277619	0.93801613198692524
80	620	1.92	1.45	2022_09_21_17_51_08	0.49960615076021014	0.013465910199123316	0.0023021607524634463	0.00013115018109263087	0.021859872800578176	0.470220592123443	0.0021340839578967595	-0.0046828839894126235	-6.2392663184645649E-05	0.00035527842367926083	0.49391848924197262	0.012664301850872578	0.000872901272936608	0.0059661136369042866	-0.012206193303047203	0.47101909829385308	1.4535974341305249	0.036519820587949975	0.030277601555936687	0.0009308173313246355	0.028172446754710097	1.3636750423079569	-0.0018116808627665073	0.036452883185512694	0.0022101138521399082	-0.02578966196037951	0.011339316210262834	0.028230638386254923	-0.0012096434242351048	0	0	0	0	0	0	0	0	0	0	0	0.043754388948193834	-0.0014271010249488768	0.02719388214494765	-0.55808344591614745	0.94278082360903992
81	619	1.92	1.45	2022_09_21_17_51_12	0.50222407369784	0.014214914733262002	0.0024999934057792785	0.00066736281134001916	0.022218773700038809	0.4741879258086597	0.0013725807179482753	-0.0057257566850566263	0.00077074663361414	-2.193247260538489E-05	0.49586207417404005	0.010197660206427969	0.00089860046943625283	0.0047610871890855179	-0.01068614846176248	0.47382357888851923	1.4419947474610204	0.037482522085028759	0.043527954256623869	0.0015614930379642554	0.024227035792752191	1.3332766166929346	-0.0013777588982118092	0.037340576786192348	0.0032589549136405041	-0.021544489806175945	0.011080804225997162	0.024266179816462615	-0.0012253421337434689	0	0	0	0	0	0	0	0	0	0	0	0.044267367999924159	0.017337538831296288	0.023293967793396	-0.57582951920687642	0.94345055066713568
82	618	1.92	1.45	2022_09_21_17_51_15	0.50493214132424913	0.014859174323222509	0.0023316249536378896	0.00058196501080604631	0.022080529653715576	0.477277415358211	0.0013463429115862942	-0.0048567669656043814	0.00025531011082979648	-8.2237578279060622E-06	0.49876211499124512	0.0090496978988042886	0.000869393689430671	0.0052183636640360425	-0.0098450219197651553	0.47467396410658641	1.4323097884350555	0.0377224349122624	0.033934781452150488	0.0014179014140862987	0.022124213132503269	1.3210002329522046	-0.0013384912031535953	0.037635588253704132	0.002558240119207013	-0.019420147655638348	0.010598993903462467	0.02216466479406692	-0.0011766665234961148	0	0	0	0	0	0	0	0	0	0	0	0.043732620349930425	0.0057810826506798666	0.022067363441853539	-0.54169896815252883	0.94007476502029208
83	617	1.92	1.45	2022_09_21_17_51_20	0.50494716597210065	0.013740276451762581	0.002067716330246511	0.0001347227978217094	0.021063860326845887	0.47622159346542	0.0016282515266538762	-0.0052793602075140089	0.000459475356046349	0.0011799712585690795	0.49993357833987778	0.0070875767246247629	0.00074598061254559816	0.0058441717702819342	-0.0065369942092404574	0.47526463824273918	1.4316104831878249	0.035580745360189278	0.034662850165637589	0.00083333846632911148	0.018242093948501112	1.2224238095999755	-0.00042846855534157393	0.035495278129294684	0.0024646847487346832	-0.013990501021564482	0.011706403068045459	0.018247125168882286	-0.001083383016655336	0	0	0	0	0	0	0	0	0	0	0	0.041724902169647957	0.01090499302799783	0.017365188164353066	-0.42064881830550338	0.94121656733686576
84	616	1.92	1.45	2022_09_21_17_51_24	0.50481356734015592	0.013401740259023829	0.0020034751343871141	4.566768687458524E-05	0.021412202602950913	0.47676056111893228	0.0016976351215733311	-0.0053200174557640157	0.00064449944114922727	0.00060791320177702767	0.50005156575144794	0.0047037950002899905	0.00059464730645886763	0.0049564406404733006	-0.0063824235440999352	0.47458539286047158	1.4318118097116108	0.0355858105393408	0.036538547155952263	0.00061176858049787313	0.015703192323160645	1.191140575365844	-0.0010695631940642908	0.035490834046463721	0.002598193685665137	-0.011389684926262311	0.010810426745445554	0.015739574789817815	-0.0011349949018757517	0	0	0	0	0	0	0	0	0	0	0	0.042435269951691126	0.015045274010274232	0.01600777628256608	-0.45525101654408778	0.94012012268419121
85	615	1.92	1.45	2022_09_21_17_51_27	0.50433855392219906	0.013212014950432768	0.0024578584866210059	0.00019892625831189963	0.020832909575897274	0.47595652006096928	0.000811960359832548	-0.0049563478249055586	0.0011934094384967358	0.0014760394163266884	0.49985517066801183	0.0010514924513530817	0.00057225223886262248	0.0060588871429915385	-0.0025482398513189822	0.47722636495184745	1.4305787729412158	0.034933468611326242	0.051547770711040018	0.00072208354732468979	0.012138518566996232	0.94019965109263193	0.00072405311261274563	0.034747984470672691	0.0035951084050978325	-0.0036983700585485795	0.011561387975124078	0.012160093992695799	-0.0010729265305976523	0	0	0	0	0	0	0	0	0	0	0	0.041375111100134483	0.02861114016105111	0.01303280805796002	-0.19905997543762324	0.946242085282788
86	614	1.92	1.45	2022_09_21_17_51_30	0.50340207213264787	0.01183603990580843	0.0026457249749863593	-0.0002461781402605	0.020694484674512029	0.47552511820176724	0.0014224396953960768	-0.0054970726477999859	0.0010440668891173266	0.00094186491204255958	0.49769777811666921	0.00088536939582353671	0.00048644938095606836	0.00541017167694006	0.0008435391167681786	0.47286161450433339	1.438663533199535	0.033449709022804433	0.05465860764017539	0.00019284672510734265	0.011493378513530276	0.78792252789688288	-0.00046037668520182082	0.033250041729126149	0.0036493504520193998	-5.8026706881957242E-05	0.011493232032660259	0.011502595200543087	-0.0010878049599917527	0	0	0	0	0	0	0	0	0	0	0	0.041161541501208404	0.025204358010669881	0.010877066763733446	0.07733595523476551	0.9393318793883173
87	613	1.92	1.45	2022_09_21_17_51_34	0.50431134471998662	0.012054485278173918	0.0025385632423156018	0.0003423133188933236	0.019851359971700806	0.476929312695401	0.00098423515941194564	-0.0047126194489572762	0.0015936324342739608	0.0011479719031836473	0.50111812785756726	-0.0011977618350484933	0.00087332533074861447	0.0046589983095868346	0.0036266632243412023	0.47498721270869304	1.430615576562448	0.032786517016563231	0.062306720111820681	0.001201458378860983	0.011005320499424258	0.55307068107229862	0.0001871433117944406	0.032532283391036081	0.0040750749002574516	0.0049316423142264157	0.0098384949753292719	0.011006911552029351	-0.000990362434762749	0	0	0	0	0	0	0	0	0	0	0	0.039489939026490922	0.040053229947856948	0.011707345129997472	0.33072198402035063	0.94185311847867414
88	612	1.92	1.45	2022_09_21_17_51_37	0.50503224724852736	0.011264067520628928	0.0020214830116218837	0.00015665743842571469	0.018678662829994284	0.47801347616792733	0.0011625900493279424	-0.0050801563392912771	0.00085846160007282534	0.00064565065802137556	0.5021396958638491	-0.002897103918402805	0.0005731651798134876	0.0067254073072801068	0.0045649254193471664	0.47853142387090586	1.4239187842972512	0.030605354258476068	0.046375771348458064	0.00067226426061351189	0.014486734672903089	0.50935694969405487	-0.00050291607390919957	0.030473801993779571	0.002834625430411459	0.0075977333618041515	0.012334501580770126	0.014495461567693827	-0.00087178811993519781	0	0	0	0	0	0	0	0	0	0	0	0.037024130140587114	0.022963579820829413	0.016094662921042946	0.29816351092177951	0.94752647277079638
89	611	1.92	1.45	2022_09_21_17_51_40	0.50348223972916029	0.0095632826776334487	0.0022457909547774859	-0.00056195532332201732	0.017931379685858968	0.4764552037398892	0.0011269217921547256	-0.0058834367027285044	0.0012986610963779373	0.0013922859050302765	0.50087419359247465	-0.0046067256804709824	0.0009520898656694113	0.0055521103153636066	0.0072815826855457712	0.47682496091851323	1.430021260300246	0.028291963870136622	0.062023179642782852	0.00035328135686687545	0.017044924901734683	0.38893463419634305	0.00028188954671839084	0.028074571558630045	0.0035005215937738356	0.012142982155607992	0.011961498621592572	0.017047255691821021	-0.00083184293106682418	0	0	0	0	0	0	0	0	0	0	0	0.03570800285614785	0.036148853232217719	0.018186979649015503	0.45967573906872644	0.94705418243752371
90	610	1.92	1.45	2022_09_21_17_51_44	0.50333667947291694	0.0078209880270968431	0.0025030417235380876	0.00028754091273479917	0.016265210303326911	0.47693556501110529	0.00074544241911694365	-0.0047316606196131069	0.000756356015821968	0.0010785714806262065	0.49977322826175896	-0.0074857081001737241	0.00076600768368352752	0.00462655773763601	0.009127158192707369	0.476485914137495	1.4309734184178378	0.0247904322476435	0.065280366937024714	0.0010473168246192465	0.019628175240901938	0.26134373695977786	0.00036768520638724863	0.024579442058285987	0.0032274694620344196	0.017007434923462413	0.0097985927873214	0.01963161877427717	-0.00068887730314997134	0	0	0	0	0	0	0	0	0	0	0	0.032349692164437664	0.023233992372389892	0.020329917223034909	0.55082192886378134	0.94665446324408653
91	609	1.92	1.45	2022_09_21_17_51_49	0.50562744444209706	0.0057063362450874584	0.0023911141301272052	0.00035433992725073915	0.014485276987268795	0.47879230162656694	0.0012986308192773535	-0.0046199132098728125	0.00085449561758440444	0.00057787341397937109	0.50233043280002632	-0.010164341957970438	0.00064742985201463922	0.0012776144467594509	0.010040185454237747	0.48108055382244985	1.4192836750235427	0.020767529384957489	0.07750473736406302	0.0010396428662607852	0.021433910442779824	0.14492369045305473	-0.00073971091847941707	0.020518528120248	0.0032062876561008737	0.0205398485846544	0.0061259396820876853	0.021446670816516574	-0.00055021293989911059	0	0	0	0	0	0	0	0	0	0	0	0.02869792547028864	0.029461172813054826	0.020017005424375952	0.72211324074461425	0.951452614193575
92	608	1.92	1.45	2022_09_21_17_51_53	0.50674375511137626	0.0038891905761644532	0.0024348510224491693	-0.00034501998300746114	0.011993197014517575	0.4796546574682069	0.001200120487307951	-0.0046206018011582736	0.0010084434958147219	0.00049099851630312718	0.50562385674050792	-0.0098566197336538	0.00048740557585904334	0.0046063933099352063	0.011663788935843317	0.48173260665860723	1.4132035980510416	0.016461928320001956	0.10395850055223657	0.00011750513922407298	0.023796849421524865	0.20698488042020877	-0.000703071798370125	0.016107388006340404	0.0033981076536925233	0.021786758507545256	0.0095722095737939619	0.023807233193808803	-0.00037697394484872461	0	0	0	0	0	0	0	0	0	0	0	0.023750701443872292	0.041943648776917745	0.024747118635549268	0.59733364547239476	0.9506434007316541
93	607	1.92	1.45	2022_09_21_17_51_56	0.50526121922550371	0.0012766772521108233	0.0024006775538626289	0.00025004527630572625	0.010241896876254651	0.47780565609221515	0.0010735106046006195	-0.0038239367895526385	0.00057033323225722562	0.00046581161277277832	0.50378324219950266	-0.012433026637315875	-7.6442148890804008E-05	0.0047296516576130054	0.01145666339546538	0.4808950602356446	1.4191709270029529	0.012077919859616516	0.12263904824481534	0.000153985344312729	0.025836457760848881	0.17591849200847134	-0.00057909336536476593	0.011716425706000143	0.0029328342624666123	0.024253748148860645	0.008903833464287577	0.02584294678928736	-0.0002683323482244138	0	0	0	0	0	0	0	0	0	0	0	0.020301903381752692	0.02781441788553567	0.024530964053523986	0.58963948380556441	0.95177512529616048
94	606	1.92	1.45	2022_09_21_17_51_59	0.50573011110805766	-0.00056844988253111465	0.0019541148197498126	0.00014170944545951491	0.008346385806782956	0.478762186640571	0.00018338079413275489	-0.0048904522960137413	0.001158086836387664	0.00073705055403666556	0.50465726431377411	-0.012923472409774154	-0.0001749335102558018	0.0041276767348591148	0.011829218099457403	0.48034724860970862	1.4173484966896637	0.0084739711580157241	0.18528747721892427	-6.0942336265511448E-05	0.0268220909888519	0.17883173792986673	0.00057546135386068423	0.0078987518870860928	0.003068860670205838	0.025124718407966439	0.0093900527120268466	0.026828263469409225	-0.00017071333045044423	0	0	0	0	0	0	0	0	0	0	0	0.016661746374519015	0.068936397055929147	0.024773473912502248	0.61753347052151042	0.949809469634436
95	605	1.92	1.45	2022_09_21_17_52_02	0.505056022750534	-0.0017212889709788959	0.0024318894994932398	-0.00021278168144747749	0.0064744023972341143	0.47868008249817784	0.00091983664928489077	-0.0051228542567221856	0.001007320641068996	0.00085737436864768155	0.50270570591820785	-0.012858240233489818	-0.0002535471763037269	0.0052964578889476595	0.011189813938367443	0.48230606348110922	1.4179963406426634	0.0059097221148409589	0.3071841389304395	-0.000497024298312756	0.026691966862057014	0.20859655405271582	-3.4515323926004012E-05	0.0048290570992541668	0.0034066145961618886	0.024402593697881052	0.010815475753811556	0.026691989177892596	-8.7215237015322E-05	0	0	0	0	0	0	0	0	0	0	0	0.01297340410376205	0.077173818402327288	0.0245121323753298	0.56435633223472148	0.95495557275898124
96	604	1.92	1.45	2022_09_21_17_52_06	0.504881329082252	-0.004839787173953271	0.002127229187004356	0.00026513089410287592	0.0040260089849364833	0.47663117969104218	0.0012299374351706853	-0.0028968486382727567	0.0009920201128395627	0.00067195542402132859	0.50399087837357592	-0.012893823087540099	-0.00023912960898703016	0.0030361750393902813	0.014379047660626695	0.48385369260509919	1.4173734742058382	0.0031979811504453037	0.91727637565981435	1.2245952408368455E-05	0.028276482428384913	0.10959827376786532	-0.00055803441221008	-0.00083374214979124294	0.0030873868345681829	0.027599896087837007	0.0061485928848282268	0.028281988277488047	1.7065266868491708E-05	0	0	0	0	0	0	0	0	0	0	0	0.0082126753449218888	0.12079513052366606	0.029108029300265598	0.68135017788074548	0.95835132878576468
97	603	1.92	1.45	2022_09_21_17_52_12	0.50430077200299439	-0.0060223154528859157	0.0025114035712375635	-0.00024236237046917325	0.0030047987990328546	0.47772142709059112	0.00021211518707758232	-0.0037892199853514115	0.00082979074684971213	0.0008594690848409836	0.50177280715961325	-0.01345357527781295	-0.00041625227137978126	0.0043455620547896466	0.011958285861884193	0.48154981587525769	1.4214304673790017	0.0045236086277979613	1.1593568095552744	-0.000681375872524512	0.027186752321420107	0.15823157671054769	0.0006875004233372348	-0.0030765667931551464	0.0033162888572534229	0.025836713996652057	0.0084607157877714615	0.027195443710635252	5.76148662627039E-05	0	0	0	0	0	0	0	0	0	0	0	0.0061813694765218054	0.13471992654351825	0.025229753940503023	0.61111996793185674	0.9548861366256215
98	602	1.92	1.45	2022_09_21_17_52_15	0.50541334118941528	-0.0075365320030113762	0.0021249917806921408	-2.810346106095165E-05	0.0010151085468874986	0.47790819568010712	0.0005620109168075	-0.0042438590252118612	0.0007703756021368572	0.0016875391275396907	0.50505505398337935	-0.012810315923734187	0.00044575767562370696	0.0027334370749075403	0.011680897326658279	0.48300675268495946	1.4154219189967048	0.007231392769553615	1.3664450421485088	0.00040461231063559683	0.025810438673204053	0.14205453156009598	0.00113797996058002	-0.006635795148720835	0.0028738935491359682	0.024775743749758078	0.0072347264046092926	0.02583551321135133	9.9244838254619269E-05	0	0	0	0	0	0	0	0	0	0	0	0.0025213674341360618	0.32458944891334091	0.023735937548473095	0.67046177476982349	0.955666804418488
99	601	1.92	1.45	2022_09_21_17_52_18	0.50468312588396713	-0.0089934179096119778	0.0022670892905197093	0.0002662765536895401	-0.0002632266331510924	0.47756369277861632	0.00041335633364213169	-0.0042752249519234387	0.0008518982310709881	0.0015941673021244703	0.504145481197774	-0.013612592969992352	7.4829763923584E-05	0.0040974424651499721	0.013140802055383941	0.48242998120912289	1.4179510817357874	0.00992561176266455	1.4123276308718695	0.0003262705245128872	0.028465179717795105	0.15515403368399416	0.0012095769257603802	-0.00943126030634885	0.0030933958519778039	0.027105669813705165	0.0086918996955076787	0.028490867531644339	0.00013243525707698795	0	0	0	0	0	0	0	0	0	0	0	0.0017667289699514512	0.9352393917595323	0.027274143100244529	0.63426978569575254	0.95590669960310792
100	600	1.92	1.45	2022_09_21_17_52_23	0.505765228153966	-0.010724077764812341	0.001905797360341358	0.00014646262948829245	-0.0020393518893802639	0.47809049861647734	0.000893042180642898	-0.0042651314015745116	0.00067646975477028118	0.000888449351819462	0.50526174067028851	-0.011913131415696198	-0.00046156438201335457	0.0036025882253601974	0.012108866402867954	0.48422950889751537	1.4134782719442389	0.013231311997588821	1.4734874250246484	-0.0003436372428534	0.025599892985702748	0.16192404873276411	-1.0453288545050161E-05	-0.01298152672196581	0.0025588241722372214	0.024269157050266915	0.00814632045459251	0.025599895119915513	0.00015724219769289792	0	0	0	0	0	0	0	0	0	0	0	0.0042482554681033523	1.4106527134990377	0.024978821725807326	0.64080973801710928	0.95741953369341826
101	599	1.92	1.45	2022_09_21_17_52_27	0.50921107133808829	-0.011334876799020933	0.0020674087572427921	-0.0002144409786513562	-0.0028277567727058666	0.48337453972062688	0.00093124162165300433	-0.0043620782516793459	0.00074746607502983176	0.00072918270842823219	0.50851716916001921	-0.014669402162207895	-0.00052382588160501556	0.0030557563971140293	0.014039062179856763	0.48440106230663066	1.4011011291173627	0.014543174832498333	1.47482774856776	-0.00076512360198537879	0.029895737374796567	0.12907965363766685	-0.00021816341085469711	-0.01427611187550017	0.0027742681786042103	0.028905038887867773	0.0076324203286808126	0.029896533385271346	0.0001564498423669976	0	0	0	0	0	0	0	0	0	0	0	0.0057439411795296973	1.4415856843442287	0.028215752295099313	0.67823906333542272	0.95127755379264889
102	598	1.92	1.45	2022_09_21_17_52_30	0.510841337255733	-0.013352992974551677	0.001689373274050811	0.00058692845494774735	-0.0043409477667219459	0.48407541599401771	-1.9012669069339808E-05	-0.0046235376959187988	0.000566059825145783	0.00078418174403916709	0.5118160375022246	-0.010999356956712999	-0.00018553224421506608	0.0020322764337701959	0.011346181532898722	0.48855415121133583	1.3915025713413209	0.017928897355651112	1.5092626639207438	0.00035946716226061985	0.023354703234729924	0.14835221504348237	0.000776110928899484	-0.017793296975635232	0.0022008959826224118	0.022334224311754552	0.0068282199418689092	0.02336759532678238	0.0001843068423097643	0	0	0	0	0	0	0	0	0	0	0	0.0085695870510534965	1.5059621318950918	0.022564248251995957	0.69678015428688422	0.956371608131548
103	597	1.92	1.45	2022_09_21_17_52_33	0.5097386738205224	-0.015145145149042345	0.0016687090411817243	-0.00021139793173244881	-0.00494404421854677	0.4829447464961919	0.00092585670798433378	-0.0042529093629101533	0.00039548131634257441	0.0003627280243487828	0.50968678194260131	-0.012701707664378606	-0.000427199247826485	0.00252158297164707	0.010478306898451386	0.48873925973698634	1.3956623335853629	0.020348687345500452	1.5206247515406863	-0.00067579310413517233	0.024230126244266924	0.14545099434968609	-0.00058263478206267033	-0.020246330371614576	0.0020384266404183922	0.023212111060592056	0.0069495984001849151	0.024237130215897712	0.00023645934930894452	0	0	0	0	0	0	0	0	0	0	0	0.0097301554996609765	1.5308855766873122	0.021143076664271	0.66731939238342231	0.95880356904030029
104	596	1.92	1.45	2022_09_21_17_52_37	0.50984759284755787	-0.015689486143718442	0.0016159155868368366	-0.00040698270656970575	-0.0072657326987223356	0.48364710777769121	0.00087784069658538449	-0.0040503231202917095	0.00064184509815398228	0.0006321155556408874	0.50880968872452725	-0.012408948583656024	-0.00032606112362249044	0.002938114176506025	0.010533863798575736	0.48544840451886495	1.3991484177447822	0.023223854787880884	1.5225773398863975	-0.00076666951241447867	0.024164597104088026	0.1510671162880031	-0.00025583125421041507	-0.023115944251448434	0.0022361915330548114	0.023070027968620527	0.0071903798738290657	0.024165951312405027	0.00015543729578730234	0	0	0	0	0	0	0	0	0	0	0	0.014306289909948347	1.526741356300455	0.021449431095300613	0.64939430265211184	0.95214415313325174
105	595	1.92	1.45	2022_09_21_17_52_40	0.51266804678834355	-0.017240566784039426	0.0012509103379305872	-0.00037099227432466574	-0.00860585706149775	0.48612514551024483	0.00068131925972581746	-0.0048142882898077194	0.00010774784779008828	0.0010096193675193741	0.51405678162008772	-0.011803903147425446	-0.00026804193248586793	0.0044213365243477177	0.010681898138909452	0.49072335338377254	1.3833616472211343	0.025924182519417586	1.5448245181830247	-0.00066922167275348422	0.024278560543268254	0.19953913433461656	0.00032021857969382987	-0.025889216853582545	0.0013459903447847325	0.022370740130795222	0.0094339009987157666	0.024280672189869935	0.00015102787495133041	0	0	0	0	0	0	0	0	0	0	0	0.016787727665628121	1.5645365076131959	0.022550185755030726	0.58917850686789286	0.95719512159564935
106	594	1.92	1.45	2022_09_21_17_52_43	0.51532704359882631	-0.017897332971803702	0.001754602282862534	-0.00031596843485909667	-0.0087491996007478482	0.48929133426406779	0.00017691149454449962	-0.0036989778949723974	0.00022353678781132733	0.00090738450540280718	0.51373500995433508	-0.0082770202984267169	-0.00037405880385391353	0.0019246763749556711	0.011099182427415411	0.4914901350027166	1.3771714088838805	0.026608102051103148	1.5344062006132981	-0.000723546812101052	0.020103391203811778	0.14421865620338203	0.00069194689603996058	-0.026537662058098127	0.0019348352002428256	0.019272911253885396	0.0057184989021031064	0.020115295881503611	0.00017225448962207121	0	0	0	0	0	0	0	0	0	0	0	0.01698349593494446	1.5580244060735842	0.021859560460339329	0.69954835109331071	0.95374411474770893
107	593	1.92	1.45	2022_09_21_17_52_47	0.51411405220964934	-0.018689003007620011	0.0017189095892104476	-0.00078555270771744456	-0.0093026516177100449	0.48871499634700888	-0.00026206534944451154	-0.0044042194500078288	0.00011194287219130935	0.0013559609379740626	0.51366364966483447	-0.009955422101010844	-0.00036186071901851983	0.0028268297121505003	0.008631853090727868	0.49071235568219446	1.3798350498966445	0.027983867646175636	1.5387287357217794	-0.0011832119778267488	0.019917864282593709	0.189645361462503	0.0015909285929932176	-0.02792633404794952	0.0017935203040420052	0.018502251621339567	0.0073748222026337384	0.019981300542452826	0.00017785501744783345	0	0	0	0	0	0	0	0	0	0	0	0.018095839011001858	1.5647798986829513	0.017667175184752335	0.62715780896210638	0.95448150769877815
108	592	1.92	1.45	2022_09_21_17_52_50	0.51333816935215826	-0.019500143229375613	0.0014533724932735566	-0.00064575209368326122	-0.010374705316155638	0.48804292125081533	0.000686084006104434	-0.0027049779615679194	0.00010057156002442676	-0.00025725522411251372	0.51345982107735666	-0.0088902612198241519	-0.00049859873857477041	0.0042720024184008352	0.00918996263787462	0.49026391629770039	1.3820017686028314	0.029884935433811669	1.5452411112237316	-0.001137210341019448	0.019370683906624497	0.18835358463709642	-0.00094205731732370946	-0.029845910077977562	0.0015267670091960956	0.018012430477422039	0.00712571002121185	0.019393577983432671	0.00014704730724901042	0	0	0	0	0	0	0	0	0	0	0	0.020211224082772206	1.5659495187733112	0.019742089644575241	0.56782883642562931	0.95505057984763142
109	591	1.92	1.45	2022_09_21_17_52_54	0.51523046304894	-0.020937908405556739	0.0012661178929314165	-0.0004899364396093273	-0.011946518923860021	0.48987448318502397	0.00070125983170513334	-0.0039544238151102253	-0.00026770430300225714	0.0011556017798621241	0.515493341394062	-0.0079971027481183319	-0.000588026102203458	0.0036797058582779575	0.007048353256212986	0.49247592484891067	1.3742002898931538	0.032751528204710452	1.5555785620918203	-0.0010974708304003363	0.016815238485491851	0.23959299540496606	0.00043330681381804014	-0.032736360154086944	0.000996656212468988	0.014921346941733964	0.0077527834207059328	0.016820820435367218	0.00010696507052237456	0	0	0	0	0	0	0	0	0	0	0	0.023192568837763498	-1.5595939209085517	0.01543206557980242	0.54482606054319427	0.95583619402980058
110	590	1.92	1.45	2022_09_21_17_52_59	0.51572645836007414	-0.021608540619208087	0.0011065671219888961	-0.00037273048696320196	-0.012717942298459068	0.49043889078962088	0.0012206448685047095	-0.0042195979896707606	-8.0124775405065739E-05	0.0012340996917857515	0.51521369507856418	-0.0073625223553136707	-0.00073830841237384072	0.004122955813342581	0.00661917470014199	0.4914196828681151	1.3745469050457417	0.03415351884079694	1.5556377581213128	-0.0011340326447347277	0.016261714760421372	0.27394295461354379	2.466570757154226E-07	-0.034137824301277792	0.0010352783122226932	0.013881448938909052	0.0084704629333801525	0.016261714762292014	8.102096123326839E-05	0	0	0	0	0	0	0	0	0	0	0	0.0246607372732371	-1.567646300106097	0.015120845707195086	0.50686124657366793	0.95286886081189126
111	589	1.92	1.45	2022_09_21_17_53_02	0.51645628622602668	-0.022648269228693174	0.0012518237869636995	-0.00065837559667537762	-0.01319344495288006	0.49109249317413106	0.0013032645535255968	-0.0040946680088543418	-0.00044248286203855963	0.00084854701529876047	0.51727658574841	-0.008012643903082808	-0.000865541041791421	0.0036839755779655317	0.0066609300424633026	0.49218673966473514	1.3704370787781612	0.035605100567263036	1.5592596221114017	-0.0015430399861934576	0.016532882752468506	0.24862131674226798	-0.00047492449389095444	-0.035595623226499805	0.00082145816812669232	0.014530770093538179	0.0078862495899893435	0.016539702699316219	0.00010065936830643354	0	0	0	0	0	0	0	0	0	0	0	0.025560465102768923	-1.5540335679602444	0.01473853856995451	0.53279872081704116	0.95300754931527742
112	588	1.92	1.45	2022_09_21_17_53_06	0.515398687931641	-0.023243588988662963	0.0014328819306908948	-0.00050956094052804124	-0.013548431205419534	0.4904914765835966	0.0010440945656344238	-0.003718082382761776	-7.155473525999983E-05	0.00089451790612602041	0.51573931140591289	-0.0075520361034863304	-0.00093883415310496018	0.0041342456098589662	0.0057883204995017087	0.4899215030781548	1.3759207072245789	0.036626183917010648	1.5523181418815857	-0.0014610547594625116	0.015478545241282537	0.27096231177911656	-0.00015974766747158832	-0.03660117523205255	0.0013532627074120663	0.013260741746450994	0.0079836139135332773	0.015479369564155153	0.00010455570923378217	0	0	0	0	0	0	0	0	0	0	0	0.026287649689597528	-1.5681556494762909	0.013801221759211111	0.47528880890709513	0.95056800599215863
113	587	1.92	1.45	2022_09_21_17_53_09	0.51504468169534912	-0.024649778271203092	0.00097419534948880364	-0.000272558340496692	-0.014396041352213628	0.48994070864568234	0.0011899789065649726	-0.003798039478737681	-0.00051343378583054	0.0010717118348436132	0.51506326419453008	-0.0053935265686098147	-0.00075827231548036595	0.0039682673323745239	0.0050639894626881088	0.48933788854872234	1.3781904208224249	0.038883021656868043	1.5645015309318873	-0.0010560303526210351	0.013068843786519018	0.32490504746473564	-0.00014173301902364356	-0.038879940260487453	0.0004895084364914678	0.010405396592252827	0.00790711070330813	0.013069612318853162	0.00011479411992818622	0	0	0	0	0	0	0	0	0	0	0	0.02796882434504825	-1.5529714176569054	0.012491332253066281	0.45306018591748226	0.95008822717670072
114	586	1.92	1.45	2022_09_21_17_53_12	0.5163990797267759	-0.025025584858515589	0.0010499297674404766	-0.00076898191793277532	-0.015621888694353214	0.49004851289013956	0.00063351782668882623	-0.0026727058823935259	-0.0004725317837895266	0.0012683231200993365	0.516150048218595	-0.00429269234631233	-0.0010809219655815699	0.0029212922875861925	0.0058964211012831579	0.49018985508181245	1.3749326106333195	0.040422797377644835	1.5634388998124973	-0.0018534326704971417	0.011609586060187816	0.25581906204734439	0.00060042067632856081	-0.040418421144557432	0.00059479409489550188	0.01012290475270626	0.00568412595361365	0.011625101869552375	2.5006032073866553E-05	0	0	0	0	0	0	0	0	0	0	0	0.030265417306542176	-1.5556769081840018	0.01274286747205014	0.5554037660535267	0.94924618250901882
115	585	1.92	1.45	2022_09_21_17_53_16	0.51914585409210812	-0.026052260289544996	0.0011112427466159027	-0.00068684994212809647	-0.016259303989792362	0.49311002475246846	0.0012682127556675705	-0.0038475102595885834	-0.00038581226960833032	0.00059545785916910183	0.51959351992307123	-0.0028900792203559052	-0.00077325669464198147	0.0033233299149245032	0.0041512668267344715	0.49364185966024982	1.362403691495568	0.041838329037274441	1.5619393199483829	-0.0014839373604049596	0.010044173459237115	0.40363439413128976	-0.00069826685225859932	-0.04183176506207921	0.000741085974938783	0.006945285204970288	0.007255924055615804	0.01006841581760539	2.7648844975066089E-05	0	0	0	0	0	0	0	0	0	0	0	0.031328153024253451	-1.5589341990073398	0.010243099871926811	0.44785761321073925	0.95087316169275748
116	584	1.92	1.45	2022_09_21_17_53_19	0.51969872392051064	-0.026047356933500389	0.00088721379431583476	-0.00065194696041911938	-0.016677052748514994	0.49452567856301222	0.0010293689240499127	-0.0034800428508059266	-0.00031650622446802911	0.00054061994249755244	0.5201317935262898	-0.0036684426253669488	-0.0010938454441589609	0.003707256085447949	0.0039201000978484214	0.49465779810016808	1.3589058832338976	0.042162502110343877	1.5638850336716825	-0.0017464815024386339	0.010410741368548459	0.38494717828818253	-0.0005043253861238096	-0.04215847430863106	0.0005827762634550667	0.0074747478932188265	0.0072464943093627663	0.010422949675494704	-2.1034651642580318E-05	0	0	0	0	0	0	0	0	0	0	0	0.03209562603188177	-1.561308192495604	0.010381889637366271	0.40664813463947824	0.951816456982156
117	583	1.92	1.45	2022_09_21_17_53_22	0.51784538890653675	-0.026550839128549285	0.00070309646511899123	-0.00042567206833657429	-0.01702349268553251	0.4921468241212546	0.00083903648519755383	-0.0039028406868119249	-0.00054530298779659615	0.00066294227653531843	0.51908232393166309	-0.0030391843161430248	-0.000987525022770973	0.0024261954915782437	0.0026077805881883423	0.49162423658156668	1.3672490411663225	0.043180783743066227	1.5686739272768004	-0.0014598425332661227	0.0085045773482245231	0.42719800515854384	-0.000202691004306858	-0.043180394721085355	0.00018329319877423151	0.0055847360422672486	0.0064139347681540079	0.0085069923895087964	-2.2366969917123687E-05	0	0	0	0	0	0	0	0	0	0	0	0.032890558625184252	-1.5547856113193634	0.0068782570298602476	0.41072721658987066	0.94936490140360674
118	582	1.92	1.45	2022_09_21_17_53_25	0.51632397011867959	-0.026427801494135782	0.00087664361977283676	-0.0007606605132647171	-0.017040781823301154	0.49189834877697081	0.000963593647870564	-0.004441365845187133	-0.00060959559279989391	-6.3511507464219892E-05	0.51729311469266237	-0.0030568432565106175	-0.00072605085826526463	0.0030816252186958	0.0027329269944214958	0.48942954000493666	1.3729247348432154	0.043148415925342271	1.5675215174186452	-0.0015402161641666686	0.0095796906323967011	0.463450362224742	-0.0010514440376439989	-0.043147490448939389	0.00028260365357665653	0.0057508372330560267	0.0076614844339282975	0.00963721988836647	-3.4744048503085023E-05	0	0	0	0	0	0	0	0	0	0	0	0.033025160129782252	-1.5529175766422965	0.0079773479449342776	0.36274999079640086	0.9479117149886318
119	581	1.92	1.45	2022_09_21_17_53_29	0.51870702878582586	-0.027193421159014124	0.0006099989243764603	-0.00079182142454083929	-0.017612154397928109	0.49324312699012918	0.0015599908595771287	-0.0044602739853853738	-0.00087201618334400359	0.00020221433186622223	0.51994616516451608	0.0014488455153865276	-0.0013098828730518815	0.0045996812986109506	-0.0013628441361614662	0.49399120242794847	1.3621110361879463	0.044313789232955342	-1.5684510113081291	-0.0021190818841449965	0.0095760187392599141	0.93267325568598014	-0.0013747788861257445	-0.044313301737434391	-0.00020785887010970358	-0.0027800086028111652	0.0091636066623875211	0.0096742003225276547	-4.6368818288344921E-05	0	0	0	0	0	0	0	0	0	0	0	0.033995546458643791	-1.5460604358832313	0.0092486386269461669	-0.14402528554951227	0.95235108647798461
120	580	1.92	1.45	2022_09_21_17_53_32	0.52001707636871608	-0.026434058516349335	0.00061911818046088006	-0.00063302196483405618	-0.017848725883168836	0.49536072091769029	0.0012646248055112534	-0.0044919203137249487	-0.00097919898019406125	-4.1885631032956096E-05	0.5204683292166048	0.0010587867181548172	-0.0008401892443006063	0.0042318721049463678	-0.00092600868658079794	0.49487336997402909	1.3572969154580412	0.043647253996205164	-1.56718756981301	-0.0014969638751255877	0.0090208282091754043	0.89485512259456534	-0.00132271308653524	-0.043646117153680261	-0.00031502193013427859	-0.0019590495664571269	0.008805536120851408	0.009117286410371581	-0.00012230641849131732	0	0	0	0	0	0	0	0	0	0	0	0.034374958888877961	-1.5433932958414547	0.0083304977950184426	-0.1077111722897303	0.95164830630127428
121	579	1.92	1.45	2022_09_21_17_53_38	0.51769361721516616	-0.026244080737448865	0.00068727578412211532	-0.00067296011803584012	-0.017378275533272328	0.49315020530081244	0.0018826231465649051	-0.0044233409618065263	-0.00048909534112253326	0.0006530286857130876	0.51724056693450027	0.0023407407261559769	-0.0011000704252188515	0.003616397609646679	-0.0022629259244289711	0.49185284114165106	1.3679220472344851	0.043190470203675016	1.567894023494594	-0.0018135111720215527	0.00934949757773376	1.0408495433108798	-0.0012401178604767933	-0.043189742587575693	0.000250702280584188	-0.0045715763961920071	0.0081555989485646938	0.009431383634648894	-8.46110701064297E-05	0	0	0	0	0	0	0	0	0	0	0	0.033581941439259605	-1.556728007244738	0.0082404878931489761	-0.27956576419206597	0.95008480843839527
122	578	1.92	1.45	2022_09_21_17_53_41	0.51806325640912776	-0.02616620184254027	0.00067630431622593961	-0.000745237162136093	-0.017339305002430191	0.49282088462597778	0.0011898239974389533	-0.0044327861337240242	-0.00081416746830980887	-0.0001954603378414542	0.51834619571305729	0.0036592949674566569	-0.0013523696186522956	0.0045177427843316239	-0.0027660692497074421	0.49300270731369517	1.3656389419694843	0.043072095509713249	-1.5695846335826067	-0.0021184454410691257	0.011072582188507875	1.0911770156666094	-0.0014068919872509938	-0.043071969032835923	-0.00010438022936897428	-0.0063572514682847889	0.0090657283265192061	0.011161604785381576	-8.5676636777104E-05	0	0	0	0	0	0	0	0	0	0	0	0.033506350604095153	-1.5473360466198918	0.010225153965414062	-0.27469563680169468	0.95162646880395307
123	577	1.92	1.45	2022_09_21_17_53_44	0.5178773852287748	-0.025682170619156782	0.00091234977332746165	-0.00086874187852759553	-0.017080099467209089	0.49269904844182977	0.0014820774554961192	-0.0044159677674424193	-0.000700812682763441	0.00034818871270625158	0.51957152681669283	0.00507378823904661	-0.0011362290616835839	0.0023024688581344817	-0.004222182108322977	0.49178402815951605	1.3659693432444298	0.0423502886617374	1.5678742726588091	-0.0020687616387110664	0.011451174263791672	1.2516628051370724	-0.0011461110238539091	-0.042349565456354626	0.00024749826346526737	-0.0091967754806681727	0.0068226617077138917	0.011508386615799983	-8.6109404260581524E-05	0	0	0	0	0	0	0	0	0	0	0	0.033008722553206978	-1.550292353761044	0.0092863238673410019	-0.53577405020942681	0.94961479722129227
124	576	1.92	1.45	2022_09_21_17_53_48	0.51813376704344394	-0.025127631090922514	0.00096067743835757133	-0.00081214265200506286	-0.017279329290583931	0.49250539914191366	0.0015351979223855691	-0.0045921503621694183	-0.00080059528585632394	0.00086751712236968269	0.51790969084775129	0.0070270024891506038	-0.000962711372479254	0.0041290956392468952	-0.0058288414245808657	0.49298410643080703	1.3662369956429818	0.041993541882050768	1.5683355569555131	-0.0018116880747136937	0.015507633586381955	1.2667433508248449	-0.00069857725501586327	-0.041993033308681128	0.00020667204830246877	-0.012727604700526042	0.0088597278759919625	0.015523360126941176	-0.00013929932821422209	0	0	0	0	0	0	0	0	0	0	0	0.033384942762001643	-1.5476466104888473	0.013786335961213595	-0.477230676076434	0.95146106621047888
125	575	1.92	1.45	2022_09_21_17_53_51	0.51887968485227021	-0.024756353533239992	0.0010020083050736523	-0.0004925341835534837	-0.01579220398833198	0.49334500217263538	0.001414121814325907	-0.004272757794392036	-0.0013957396513638075	0.0010050221783723368	0.51955501421369954	0.0073875909238500454	-0.0011456385329472909	0.004994992172713029	-0.0063339301130757282	0.494375255373173	1.3615669395340264	0.040089475302530458	-1.566718296509908	-0.0016602159172099762	0.016476687045044593	1.2678615716233241	-0.000461931933157487	-0.040088141907433865	-0.00032696856369427828	-0.01354395607949449	0.009383094889057907	0.016483161016358813	-1.5814632553298574E-05	0	0	0	0	0	0	0	0	0	0	0	0.030553832220461822	-1.5267200721457894	0.015546016421405424	-0.45152000962844074	0.95277435175348246
126	574	1.92	1.45	2022_09_21_17_53_54	0.52018398961770484	-0.023846284699978213	0.00074915351887433392	-0.00052117544413138545	-0.015213477961945419	0.49445685811892415	0.0015156741479974009	-0.0043869764186972209	-0.0011153085146825782	0.00052280933801912251	0.52111124103459017	0.0087510214691808256	-0.00047305258715635577	0.00409047806429087	-0.0068237786642099136	0.49493456592905927	1.3570482165308631	0.038521562414744748	-1.5667633118789601	-0.0010357355977851017	0.017577097105023143	1.3156651947112632	-0.0010200994490209144	-0.038520309298987421	-0.00031071270237735505	-0.015338064010883185	0.0085847617927035623	0.017606673323637995	-1.0943005298673354E-05	0	0	0	0	0	0	0	0	0	0	0	0.029324826267870349	-1.5342065054564085	0.015294350374479888	-0.51539261175715934	0.95146059049760079
127	573	1.92	1.45	2022_09_21_17_53_59	0.51821603052606013	-0.023166297068019696	0.00097927044583385418	-0.00041794470711239133	-0.013208578932955895	0.49356326192367189	0.00124971216280079	-0.0039729519037500233	-0.0012419829490613115	0.0004494091695242339	0.51846919952439241	0.0080233690863139324	-0.00061081474598966262	0.0045711305430638331	-0.0071936752663008391	0.4939584745779701	1.36327062410108	0.03597207598015327	-1.5677438813439906	-0.0010647238506653763	0.017352838393737795	1.3095718256349642	-0.00083913270454467046	-0.035971405648122408	-0.00021960423526752441	-0.015037964856144646	0.0086591346741195264	0.0173731155529173	0.0001236924534225216	0	0	0	0	0	0	0	0	0	0	0	0.025600985990365813	-1.5239198998213108	0.016447111029319634	-0.50236331245730947	0.95319026328949086
128	572	1.92	1.45	2022_09_21_17_54_05	0.51799050073313524	-0.021746942749718477	0.00098769119333660059	-0.0005157363109171316	-0.01286735697650458	0.49295953245179197	0.0007543878907647	-0.0056036704661051795	-0.0011084558077210675	0.00063263755517416133	0.51796080683178858	0.010008305033141606	-0.00090989545105196995	0.00410473675637804	-0.0080003634643872786	0.49297547439413425	1.3654830938843032	0.034260723190220846	-1.5694813702486812	-0.0014977172025251594	0.020360546380834559	1.3183524408260454	-0.00015189486533231358	-0.034260604709121754	-9.01026206090894E-05	-0.017820135877593818	0.0098485839708157483	0.020361112960155924	7.1746814794103689E-05	0	0	0	0	0	0	0	0	0	0	0	0.024932913939019814	-1.5278300038999735	0.017359243067907135	-0.54837421748114468	0.95170755775714788
129	571	1.92	1.45	2022_09_21_17_54_08	0.52046149103828687	-0.020651605614075665	0.0011300055831648776	-0.00064034971714115063	-0.011040353837367367	0.49664022570750377	0.0010175169436546171	-0.0033635300623909153	-0.00045118399124995	0.00024885761833085972	0.51779845980593364	0.0099640415159571467	-0.00048926474253496765	0.002749143550726241	-0.00782821990755899	0.49729424199944039	1.3551068269500628	0.031180583307133334	1.5599645416195966	-0.0011630587427067037	0.018581681986544737	1.4018420609676874	-0.000779640941878686	-0.031173266909132004	0.00067542992611937093	-0.017530889371605025	0.0061600992921889818	0.018598030687342535	0.00015151139184380432	0	0	0	0	0	0	0	0	0	0	0	0.021230330016273984	-1.5503742879821114	0.015941460161340279	-0.61653366970300294	0.95548710243167212
130	570	1.92	1.45	2022_09_21_17_54_11	0.52203946537216472	-0.019729080894163614	0.0013942545799744957	-0.00035771958299327897	-0.010362655684903875	0.49710680402079055	0.0020968035481122704	-0.0037261227777768461	0.00021462516803291514	0.00019649846012092208	0.51851481647402242	0.010327614254842833	-0.00089034407089044656	0.0046391832183903473	-0.0098814650370949442	0.500949267808378	1.3486645480505028	0.029584500576944117	1.5438853354355511	-0.0012572491016034735	0.021534055339251547	1.3706287903809797	-0.0018918703058776075	-0.029541660643240628	0.0015915278278479761	-0.019831367463286322	0.0083924015567688748	0.021617000546056558	0.00015057609114760076	0	0	0	0	0	0	0	0	0	0	0	0.01985458711191233	1.5604421042022583	0.020910850673436995	-0.56592935128575794	0.95960037705434509
131	569	1.92	1.45	2022_09_21_17_54_14	0.519198494092918	-0.01914844043305805	0.0013437910973527717	-0.000697654968839277	-0.00878436431108425	0.49480732590451276	0.0017656169163241342	-0.0041494282544411584	0.00056525702230044166	-8.6228785797232027E-05	0.51359397569541554	0.0098014978597606283	-0.00061982379762484121	0.0038668849980292184	-0.008721624992969447	0.49928109535212534	1.3601122939406545	0.027622407984411224	1.5367541375395919	-0.0013468939405005416	0.019995888774773068	1.3629241821751439	-0.0018392185109971525	-0.02755841111575438	0.0018792018604531038	-0.018292558527952994	0.0080757581931673664	0.020080296128899347	0.00022160688065126882	0	0	0	0	0	0	0	0	0	0	0	0.016954078695123678	1.5386665816698095	0.018375277186658268	-0.57673583374557835	0.96163818083565522
132	568	1.92	1.45	2022_09_21_17_54_18	0.51776660583808154	-0.017439915817517308	0.0013369673518832392	-0.00052353796375260086	-0.0080587683418170478	0.4934062431638877	0.002129479788526966	-0.0041057546607708613	0.00065688579723608971	0.00010254613346092366	0.51172579961861087	0.0096383084816571065	-0.00043946243739695096	0.0024268027118929947	-0.0085890724731471219	0.4983086703359445	1.3656726171175708	0.025305100108002777	1.5317832481582576	-0.0010067920152361839	0.019221350775579751	1.3953860308392403	-0.0020043126773402176	-0.0252281094280011	0.0019724568854208972	-0.01805059785638263	0.0066057734342796805	0.019325568424924194	0.00018193974243706278	0	0	0	0	0	0	0	0	0	0	0	0.015616101819204488	1.5301302649438602	0.017238136097202591	-0.64771443025551279	0.96241948537673361
133	567	1.92	1.45	2022_09_21_17_54_21	0.51974897160581235	-0.016725065471324928	0.0010276616275461089	-0.00035763596203624562	-0.0069567879822819154	0.49497030641041867	0.0015731782979057031	-0.0044329637413445463	0.00072705047217557753	0.00015763042493861828	0.51414822892502821	0.0091435359409891975	-0.00063096569334528249	0.0042714679015372634	-0.00962512792183391	0.500374575134725	1.357673631257839	0.02341196650246807	1.5339309352171162	-0.0010153706576058268	0.020471431885157383	1.3498841748948451	-0.0013944029366762829	-0.02334835892732269	0.0017246190633290047	-0.018505624052228033	0.0087533651738195915	0.020518866513003338	0.00020266400685283224	0	0	0	0	0	0	0	0	0	0	0	0.013457797957856147	1.5187305831810911	0.020260476991272595	-0.57656224704107306	0.96272355015686073
134	566	1.92	1.45	2022_09_21_17_54_25	0.52057634022023414	-0.015542071927837025	0.0015659773366527127	-0.0003471045683691292	-0.0061205120488585377	0.49623579930323358	0.0020419953493600171	-0.004863581218572062	0.00087907423139879344	5.57133379716624E-05	0.51563427352186031	0.010067462453921957	-0.00054187520107942583	0.0040738549716299172	-0.0095801498639964885	0.50134835621006024	1.353128096024337	0.0214471712161596	1.5149349090989686	-0.00092683553797752883	0.021307772022493815	1.3534396687364716	-0.0019536513774682292	-0.021313458677027112	0.002391157125310395	-0.019325953546633596	0.00897377668966252	0.021397147059064991	0.00018980435928275485	0	0	0	0	0	0	0	0	0	0	0	0.011877834158069419	1.4994703342866786	0.019997755900214274	-0.58436155904879872	0.96306404551148184
135	565	1.92	1.45	2022_09_21_17_54_28	0.51845401554951043	-0.013848654986646822	0.0014449134206801725	-0.00041902670836940732	-0.0046949933750285288	0.49511426788335672	0.0019383029657382197	-0.0044725250176337779	0.00096127052538290685	0.00063596021402407622	0.51218381665391854	0.010443857555388056	-0.0011219822286013613	0.004220853222724706	-0.0075566623665543351	0.4984806042350437	1.3625062955641663	0.018458484498910015	1.5063973192902356	-0.0015648019397133419	0.019856468378875992	1.3423248615364012	-0.0012966576369530319	-0.018305592792113915	0.0023708484822544647	-0.017819303705777206	0.0087608077208997676	0.019898760200293152	0.00017504277969401268	0	0	0	0	0	0	0	0	0	0	0	0.0092436167041838463	1.4698199947511	0.016694945787857789	-0.530702254716624	0.96147505715951131
136	564	1.92	1.45	2022_09_21_17_54_31	0.51915577904838972	-0.013146981345262753	0.0014893679386474125	-0.00068496773306082686	-0.0036421836223344572	0.49560893431669034	0.0018564635677785621	-0.0048393814511180867	0.001116297277287288	-0.00018184339206803426	0.51239332947517924	0.0073905832316711068	-0.0002145450281495641	0.0039905285873901887	-0.0075406728829833288	0.50009996421559721	1.3595127191537741	0.016742968819176786	1.4945073261506912	-0.00093344397430067643	0.017219496374859613	1.299894369750505	-0.0020063445242487947	-0.016548458064300779	0.0025447083475331044	-0.014753317162459707	0.0088797909945941434	0.017335987821690071	0.00018537693909258994	0	0	0	0	0	0	0	0	0	0	0	0.0073377054302603256	1.4220956540589311	0.01643336231532588	-0.54203102445362883	0.96329461097838165
137	563	1.92	1.45	2022_09_21_17_54_37	0.519213292738205	-0.012373273702930683	0.0017236424769427067	-0.00036871901113471922	-0.0024181247751735393	0.49595333207692083	0.0013227661512538156	-0.0026875396399457891	0.00131544833026457	0.0003457697385371139	0.5125717835029695	0.0089931931933147566	-0.00062629352427788943	0.0040096021766240523	-0.00716630788719535	0.50125649956537066	1.357749490677302	0.014874123342401723	1.4704742418561154	-0.0010041438290927897	0.0173034583786355	1.3712687167648681	-0.0009735887566260042	-0.014575724595492941	0.0029644219877274494	-0.015943899655596398	0.0067232236043020376	0.017330826492934479	0.00018669470064359902	0	0	0	0	0	0	0	0	0	0	0	0.0053018057363311581	1.3216856606579119	0.015815759280090238	-0.53034154802733635	0.96541538241801439
138	562	1.92	1.45	2022_09_21_17_54_40	0.5161029143504402	-0.0110619829955069	0.0013727591954656904	-0.00043231045598654733	-0.0015004200509827011	0.49249066623123755	0.0017659140259930393	-0.0037259007270724369	0.0011593905011295976	0.00051569582403884491	0.508313252102657	0.0077220574329703124	-0.000524425738435847	0.0041691230917426641	-0.0063883468174646494	0.49905211539699806	1.37062451409937	0.012707292429635692	1.4720846870441624	-0.00098037652414014647	0.016125170402990836	1.31216506441733	-0.0012470493005990713	-0.012460456311782567	0.0024924504798359741	-0.014015613100662974	0.0079739394240247452	0.016173319154818417	0.0001635151335819448	0	0	0	0	0	0	0	0	0	0	0	0.0036740081371308916	1.2418572390514753	0.014780782591463794	-0.49629292650282059	0.96696240521156129
139	561	1.92	1.45	2022_09_21_17_54_43	0.51944935974711115	-0.01076546069042178	0.0019015741813174995	-0.00042154841558123056	-0.00069429274186234575	0.49485474101540672	0.0021658354828587266	-0.0032615517036446886	0.0014620604770926924	2.2461189946553756E-05	0.512672329947053	0.0054155398478370493	-0.00036009086050496197	0.0031417551469294924	-0.0073164799788245985	0.5019066199532205	1.3578908188058716	0.011769499225411257	1.4295848338655872	-0.00079733661063839992	0.014107302975793892	1.3340753090075186	-0.0021067669428710034	-0.01130322711615853	0.0032799647524774855	-0.012555558322096136	0.0064322587378995918	0.014263746499514679	0.00016439723344054035	0	0	0	0	0	0	0	0	0	0	0	0.0031158713539875976	1.0070704341815135	0.015328743854762588	-0.58259899153543415	0.96622820018022326
140	560	1.92	1.45	2022_09_21_17_54_48	0.52160626373340035	-0.0093297239844154431	0.0018064567956881726	-8.6720698169864285E-05	-0.0003993179850742238	0.49684945873028025	0.0022746493211983215	-0.0041011550996576376	0.0014216324305049548	0.00019682529712988962	0.51587711829535177	0.0051729814335871533	-0.00034871123999745271	0.0026347822880685465	-0.0046292693107290363	0.50437705032207458	1.3482595143246821	0.010059396972832617	1.4124430106713497	-0.00046328587471261096	0.011739371610841211	1.2651832047391007	-0.0020346351392524545	-0.0095591054562273129	0.0031328853049160978	-0.0096138988201744761	0.0067368980467921872	0.011914385673097267	0.00012381692736649852	0	0	0	0	0	0	0	0	0	0	0	0.0028309657308241056	0.92231365037581947	0.010211835272634907	-0.52668204938399554	0.96696892923024436
141	559	1.92	1.45	2022_09_21_17_54_54	0.51969700945457364	-0.0089050263151407259	0.0017545169034073453	-0.00035146136157298766	0.00045912596051626207	0.49461900780055557	0.001370783364262673	-0.0031783589049871868	0.0014464130301623912	0.00024033638376446144	0.51406682402697024	0.0050242637315469551	-0.0002188595443364258	0.0031354833943394735	-0.0052558839752652551	0.5012735754511789	1.3571672930785885	0.0088907131863272745	1.3922920934709724	-0.00058901248868301732	0.011953514051863311	1.2909858894293849	-0.0011066635652511002	-0.00833012237509436	0.0031070632722051132	-0.01013008241879625	0.00634570156692613	0.012004632540596479	0.00011982763777001831	0	0	0	0	0	0	0	0	0	0	0	0.0029200346882810621	0.63171600148171081	0.011776276712327786	-0.51645270584680136	0.9645496632302536
142	558	1.92	1.45	2022_09_21_17_54_57	0.51996459916534365	-0.0077013218544799041	0.001420067727709699	6.3385471397016843E-05	0.001807532207941797	0.49563774921959475	0.0017618336211720133	-0.0047254225310253348	0.0015017572517882654	0.00032520086869353138	0.51417081042060142	0.0037940385458452744	-0.00015045894057349939	0.0042784846657023855	-0.0033170121429081539	0.50248340056828833	1.3545615821993673	0.00646449028987974	1.3435085515320433	-0.00012869855372692492	0.011425170232282565	1.115304848097554	-0.0014097093173630628	-0.0058080049897849132	0.0028384349114578952	-0.0070032797944224543	0.0090271029105505277	0.01151181111711341	8.9166115515645761E-05	0	0	0	0	0	0	0	0	0	0	0	0.0045195169807224784	0.34663040159606356	0.010411644221258957	-0.32974165248200055	0.96638002159163061
143	557	1.92	1.45	2022_09_21_17_55_00	0.52089384011340834	-0.0065568407918931391	0.0013428131463163744	0.00024330433619030849	0.0025604463574048003	0.49716226171513189	0.0012245715799919896	-0.0037061118995990036	0.000691333641474392	-1.3693574061515711E-05	0.51893560524383264	0.0026776648844813781	-0.00023289223649617776	0.0032561063661390734	-0.0037821158145182336	0.49962437455547326	1.3503863623185719	0.0043926020730939846	1.3388707936430908	-2.2640756328429559E-05	0.0094384918293204355	1.1540939662566505	-0.0012059823816775778	-0.0039284629741958114	0.0019652306818595555	-0.0063460587298327124	0.0069866062297558058	0.0095152257733101282	6.39219602222625E-05	0	0	0	0	0	0	0	0	0	0	0	0.0050915104891513623	0.1318583061038214	0.0095809428934684575	-0.42999780316904662	0.95916736977863992
144	556	1.92	1.45	2022_09_21_17_55_06	0.52385518948321719	-0.00645030700651452	0.0017095091683186315	-0.00040153851249129897	0.0030612641283247885	0.49944843291311497	0.0012548139240901662	-0.0031836862337325448	0.00065357183844387773	-3.98332453221812E-05	0.52393353255936315	0.001074764860531786	-0.00020174051203765916	0.00424948804384709	-0.0021667033536875067	0.50116879983723983	1.3389297732703089	0.00401092526380484	1.2711623994590606	-0.00062150774123253757	0.0080742688240974	0.986961221592743	-0.0012541160598027895	-0.0033120166994779756	0.002262314490562032	-0.003167501575580101	0.0074270283971780253	0.0081710846364021032	5.8668989922866736E-05	0	0	0	0	0	0	0	0	0	0	0	0.0059754197702660168	0.10516973849340693	0.0091055402106442283	-0.23575777478024618	0.95669339523321806
145	555	1.92	1.45	2022_09_21_17_55_09	0.52110493125056623	-0.0048668783702794953	0.0017027090145853654	-0.00043233248911529043	0.0033647311024020254	0.49757193974001218	0.0014309019432915552	-0.00440125518181688	0.00067783613856118425	0.00049649477633735486	0.52055426359255508	0.0010790811319884353	0.00015379245517365442	0.003502517245628015	-0.0015337541526946085	0.49928605283805771	1.3485656757308679	0.002723167169830158	1.0714614538979994	-0.00030620605606619845	0.0083359329254737071	0.94209519289542554	-0.00090641305032164942	-0.0014743804309043924	0.0022895068857304124	-0.0025698776716922972	0.0079299121363691043	0.0083850678205838053	2.5076547062335928E-05	0	0	0	0	0	0	0	0	0	0	0	0.0065866355221480414	0.099396279658183428	0.0073375138154769572	-0.20637328669302332	0.95812958752827992
146	554	1.92	1.45	2022_09_21_17_55_12	0.517429131917588	-0.0057464949500308	0.0015439093852250461	-0.0003188187679956526	0.0044423386762532805	0.49276147361916633	0.0013697321313469312	-0.0032496897943405	0.00068203713105762875	0.00081039658351963486	0.51701436579973248	-0.00069274356373837966	-0.00023878576107166653	0.0038607596373444715	0.0024483651464914259	0.49823609416679288	1.3614147759103121	0.0025143702162239252	1.0554304577199476	-0.00058503410327469078	0.00780528840451459	0.58212254843420874	-0.000548825563368466	-0.0012928675134933516	0.0021565136625552516	0.0030865546620037171	0.0071690799546464141	0.0078245598327737666	2.6552199142544539E-05	0	0	0	0	0	0	0	0	0	0	0	0.008686002392094298	0.07617077086143334	0.0088353105399713409	0.28258197491426212	0.96290692470355144
147	553	1.92	1.45	2022_09_21_17_55_16	0.52335901291288878	-0.005560908156975697	0.0018435646914326284	0.00031720597861705321	0.00395185710852709	0.49788733578049443	0.0018297729774437868	-0.0032537683150246593	0.00065087791457038883	0.00054376011851947821	0.52398912349477	-0.003068084857586386	-0.00024639696232529087	0.0034516253930026563	0.0012438707972355339	0.50107448519705222	1.3410090564673887	0.0028633127084929473	1.0776164739910596	4.2900715057664785E-05	0.0079125404642537214	0.50562817037411567	-0.0012420785837174392	-0.001579774372460058	0.0023880688010892081	0.0041999479343999896	0.0067058730935488	0.0080094354237100884	3.1000269071618259E-05	0	0	0	0	0	0	0	0	0	0	0	0.0076526795844829255	0.081618146174290071	0.007010320347397226	0.17294264250955249	0.95742018926586114
148	552	1.92	1.45	2022_09_21_17_55_19	0.52795385415954754	-0.0055622650448320394	0.0017548392805768313	-0.00036366108802004458	0.0054726603221898571	0.50292239759611823	0.0018874723842607795	-0.00294330602297905	0.0006455227812506713	0.00043961876636237175	0.52886046631373229	-0.0041684295430142425	-0.00036239881662997425	0.0031526027963557678	0.0023356010222235308	0.50454976749417479	1.3235027646816437	0.0022797731403479743	0.80486312425769091	-0.00072995790617640414	0.0087178294627326767	0.382550998368101	-0.0013852908173916452	-8.8728973896994891E-05	0.0022780458161861562	0.0062882725397657713	0.0060380608647907525	0.0088272068736401279	3.8062382035728779E-06	0	0	0	0	0	0	0	0	0	0	0	0.010437654356767873	0.058705796884942735	0.007431541050511789	0.31880918444890516	0.95567020397525115
149	551	1.92	1.45	2022_09_21_17_55_24	0.520895643710545	-0.00510385440205788	0.0018378356000202389	0.00014099010948795141	0.0049160127775571957	0.4955929448518343	0.0012490543474799418	-0.0034019287371204756	0.00044097771258072371	-2.0027681026314762E-05	0.52314285683554584	-0.0043004010756565909	-0.000198572490505513	0.0041110642457462213	0.0045127109029120217	0.49900765947940234	1.3485076713027997	0.0021952454208649342	0.82794808689734334	-8.76546549490006E-05	0.011456606797364068	0.35962164552797804	-0.0012329738199127987	-0.00018658964581131331	0.0021873012508350264	0.0086188565748838378	0.0075477911107151227	0.01152276285228499	7.045743390212586E-06	0.002234970971470599	-0.74037102872890781	-0.0001270023733572164	0.011501957890419128	-0.36131753619315432	0.0012501253439261594	0.00020099674761799464	-0.00222591454255621	0.0086272228851829325	-0.007606974470993756	0.011569695272067511	0.00947550928859483	0.044731435186163016	0.01171931479837158	0.4159694368753209	0.95798009736609446
150	550	1.92	1.45	2022_09_21_17_55_28	0.51844992521951772	-0.00510148102049473	0.0019434906680954383	-0.00024021737183374997	0.0047893828016034156	0.49336016536147487	0.0011730972029823173	-0.0032868335956433895	0.00047799246600308286	0.00057605185630822209	0.519541775794061	-0.0054927633289973661	0.00013075874041685245	0.0035659901272186651	0.0065804230613535093	0.49589148105874875	1.3596782098848297	0.0023583117738099468	0.85108033564815533	-0.00013416293667997675	0.013750658008678333	0.26351248387007331	-0.00058024706329897521	-0.00030890783897592495	0.0023379928078396312	0.011884793106984048	0.006916089102651444	0.013762895128790914	9.9622545442031225E-06	0	0	0	0	0	0	0	0	0	0	0	0.0092837820812675317	0.049736561251853259	0.014436368696231699	0.537093136430433	0.95648867313228469
151	549	1.92	1.45	2022_09_21_17_55_31	0.524929130388523	-0.004569034706717677	0.0018421244054960333	-0.00021367683858554063	0.0051405414068305226	0.50048307276952952	0.0011610947576326314	-0.003302387624958656	0.0005363990790637034	0.00091331065025698755	0.52616109231751262	-0.0076676108163569933	-0.00015340376381503418	0.003283628319200203	0.0075754851968665932	0.50215953187974682	1.3336572756091776	0.0023307875481397237	0.66509979464652813	-0.00037877228836049627	0.016201809954917157	0.20812688899406667	-0.00023007609210648906	0.0005553852263471843	0.002263651440685706	0.014818338872445994	0.0065509906790201279	0.016203443486599127	-7.6179564264275635E-06	0	0	0	0	0	0	0	0	0	0	0	0.0098459984518690681	0.051985271619459435	0.01572883588273849	0.58089323606637011	0.95662348078887649
152	548	1.92	1.45	2022_09_21_17_55_34	0.52928588231271168	-0.0050127503930765017	0.0018785130853453	0.00017317013691238654	0.0047116398984965282	0.50496372031794923	0.0017051696672140953	-0.0034925163158533697	0.00050132964152064543	0.00066116496084555124	0.53133715057004782	-0.00891339623191862	0.00023459046796343747	0.004281332846383456	0.0084848879846307883	0.50669509713562333	1.3156401254328602	0.0022680951791120194	0.85020142966888013	0.00036946122539264158	0.018423198846317483	0.2145631734884049	-0.00098900996623734047	-0.00029313765989309303	0.0022490722651492515	0.016752760096088726	0.007665460514140755	0.018449726188869867	8.7175107129664221E-06	0	0	0	0	0	0	0	0	0	0	0	0.0089521302607802	0.053001765035436542	0.017955983243507532	0.55174439883395687	0.95731836814090332
153	547	1.92	1.45	2022_09_21_17_55_37	0.52470725465907619	-0.0052899016022659113	0.0016297241453712265	-6.7354033542191071E-05	0.0051907004773477008	0.50083319656160352	0.00056522401089805787	-0.0026312985895615881	0.00046912016898834931	0.00064441630479404751	0.52589968832596246	-0.010786022948379709	-6.44626879633772E-05	0.0045747556770840388	0.0093895753592596349	0.50182530345534626	1.3340067070339359	0.0019992827420917346	0.80990497862812949	-0.0001523628998917741	0.020897843143687939	0.1751923123260356	0.00011108717507673539	-9.7952875227852974E-05	0.0019968817483918379	0.019628106001764713	0.0071733745783747419	0.020898138396006748	4.4163764842724909E-06	0.001950244467618276	-0.75172188481910041	-0.00013956106942975802	0.020931564741185883	-0.17613488400921121	-0.0001135656704867249	0.00013125466287685169	-0.0019458226273092768	0.019646199114920562	-0.0072219985358175347	0.020931872818168211	0.0099328838435119946	0.045066088372692471	0.019905835374137978	0.558713874874191	0.9563910142264046
154	546	1.92	1.45	2022_09_21_17_55_41	0.52275566043309585	-0.0051577852827050423	0.0016412417963973176	0.00037988412717754382	0.0047792794577092073	0.49834474378630561	0.00079466401466523359	-0.0023052618812287426	0.00046719489153499832	0.0010278643400113367	0.52308823287125927	-0.01199956494581754	0.00013967115607961788	0.0027053037189926354	0.0095013695039155247	0.50115283229435892	1.341702804277022	0.0020473760204259813	0.87711243183969023	0.00049776363895353236	0.021574122969960845	0.11684713796583909	0.000248225928551055	-0.00037344478266810796	0.002013029449191764	0.020987685254913943	0.00499598334301266	0.021575550932353898	9.89733169991962E-06	0	0	0	0	0	0	0	0	0	0	0	0.0091860512883016054	0.048722324703704752	0.018897935041631304	0.64670448503313238	0.95867509474533608
155	545	1.92	1.45	2022_09_21_17_55_44	0.52467993274340208	-0.0053450795895690854	0.0013126181295243925	-0.00010824877447304514	0.004404889816706975	0.50067560230592234	0.0010471448545669912	-0.0025766900780876279	0.00055499782001334791	0.00069342159822467189	0.52391411377803432	-0.013590476639419643	0.00034575298732447267	0.0050590964395606872	0.011251814845514616	0.50293365012751634	1.3348863699895688	0.002009896933342698	1.0223427800770031	0.0002073405961066938	0.025345876076646508	0.15199206454308933	-0.00029863001380333459	-0.00091721720629910942	0.0017884066313702931	0.024183806169958293	0.0075866298991455377	0.025347635273884346	1.7891879347172936E-05	0	0	0	0	0	0	0	0	0	0	0	0.008461760357943637	0.0626676997945077	0.023513091007016245	0.574127177320587	0.95855324120710961
156	544	1.92	1.45	2022_09_21_17_55_47	0.52399982076728868	-0.006030608133236596	0.00138812375547346	-0.00038461199503853831	0.003572513868603181	0.4989527522982673	0.00022121649606305776	-0.0028050749838711714	0.00060985684547149434	0.0010650113943970103	0.52351466961596349	-0.014637787576024379	2.6202239174183382E-05	0.002224901843135502	0.0130700012880022	0.50346820044949447	1.3370521282996095	0.0030702536624195673	1.2351460175578022	-0.00036115893229597142	0.027432186517888677	0.0916226543690067	0.00082937778102941406	-0.0024040495665749459	0.0019097128666507907	0.026972903317220749	0.0049987342189893678	0.02744472125301874	4.3818734758571273E-05	0	0	0	0	0	0	0	0	0	0	0	0.0069164027509359752	0.084539115162128392	0.025301575523329189	0.70109148563560164	0.96081750507523089
157	543	1.92	1.45	2022_09_21_17_55_50	0.51867813345219027	-0.0064370734529462792	0.0012211660006139686	0.00022574277436050613	0.0035197868210628085	0.49407826077861916	0.00083284554974194459	-0.0024580007783817997	0.00035696950480409463	0.00049951021987934671	0.51732201018043311	-0.014383678099546918	-0.00016284377033079782	0.0024798695079565757	0.013751280025180683	0.49797209782823687	1.3584784366639606	0.0032596353299387147	1.3280234082666325	4.9886298016104514E-05	0.028144237793857153	0.0885289986284227	-0.00032138873460830879	-0.0028828877982977914	0.001521243053101768	0.027704234713540297	0.0049571665227472585	0.028146072758306984	5.4424242333904082E-05	0	0	0	0	0	0	0	0	0	0	0	0.0068208814660126946	0.050536174396294951	0.026939823847533392	0.6961883186132316	0.9600792200624706
158	542	1.92	1.45	2022_09_21_17_55_54	0.51110296853126924	-0.0066112640537882182	0.0011118543335735078	-0.00021664404628750608	0.0032129706261932421	0.48708408871825271	0.0011293745924201221	-0.0028904193042872087	0.00024951083767338	0.0011007780766394183	0.50816902135422826	-0.016898330955904723	-4.9698924671074448E-06	0.0024786472353304809	0.014684423979611458	0.49172307165371032	1.3880912809192358	0.0036609972316354019	1.3830944117219897	-0.00023323587987024506	0.032038583917526571	0.085418220859017777	-2.410582943420162E-05	-0.0034060440450648772	0.0013422982876842857	0.031572195399258415	0.005446773091605522	0.032038592986137905	6.3328481746697046E-05	0	0	0	0	0	0	0	0	0	0	0	0.0063052739648172991	0.038750910221122932	0.029137270743202721	0.70178911271089872	0.96208220638348085
159	541	1.92	1.45	2022_09_21_17_55_57	0.51501536588245511	-0.0072583126561703258	0.00073755771898329674	-0.00012071921011994661	0.0026045026519651124	0.49106237754782472	0.00038808919877303752	-0.0020789802018358716	0.0001872595286519494	0.00092930763044259167	0.512587755125099	-0.017348674755739441	-0.00022431422851118386	0.0025898284634957962	0.015494950468461671	0.49535542870416688	1.3721766003350908	0.0047137402483682037	1.4749332384036378	-0.00035348593420068947	0.032911977775692394	0.0717735411996094	0.00055502264580428479	-0.0046273692941308231	0.00089822076619367006	0.03257347140263115	0.0047082100515632016	0.032916657352243792	8.15253216744263E-05	0	0	0	0	0	0	0	0	0	0	0	0.0050701900878244157	0.035887437839498118	0.03050373421153035	0.7025934954450439	0.96182650367217326
160	540	1.92	1.45	2022_09_21_17_56_00	0.51623727005294751	-0.0083527186698817337	0.0013751119826139193	-0.00023449180893716	0.0017917799147420491	0.49271735606360056	0.0010561392471005583	-0.0025426499934402993	0.00041444775373881374	0.0010358190433026663	0.51576950029180868	-0.018022467697119179	-0.00027111682713189868	0.0025081058882808331	0.017958574120796034	0.49570966831780178	1.3657630026775236	0.0067343383935971994	1.4401420043130337	-0.00050809236965905058	0.035916442294555276	0.070781707771195343	-1.4912387018453481E-05	-0.0065057259465414342	0.0017397826036533613	0.035557156554874625	0.0050674890064266983	0.035916445390341813	0.00011335278223371091	0	0	0	0	0	0	0	0	0	0	0	0.0035624846085738127	0.11365376067602305	0.035125069796839548	0.7160166204358982	0.96023611055234281
161	539	1.92	1.45	2022_09_21_17_56_06	0.50783524514100031	-0.0080701223078905385	0.0012415869174867502	-0.00028771375712067831	0.00043026069066934991	0.48421025758859665	0.00092215727120515312	-0.0018581962633577129	0.00031031784382463197	0.0011464255582551803	0.50587563078179709	-0.019212435090718832	-5.91921094434774E-05	0.0031815896088262926	0.017336757439189318	0.48669550604113349	1.4015154280998783	0.0078561909844098478	1.4720573397996424	-0.0003468769942936771	0.037163687309359261	0.069497695612366656	0.00025929632992016758	-0.0077035020600939924	0.0015413606955058229	0.036805268918559925	0.0051489643871673353	0.037164591872029765	0.00010706657309265617	0	0	0	0	0	0	0	0	0	0	0	0.0010446137570243555	0.3124170297093033	0.034708654079160829	0.694649434969252	0.95837283980949883
162	538	1.92	1.45	2022_09_21_17_56_09	0.50155442688568552	-0.0089879849345854482	0.00093179133915754359	-0.00030641615166842966	-5.9032283631398944E-06	0.47785567953624941	0.0014302751186338705	-0.0024807719906662497	0.00024459267076718379	0.001188269169901564	0.500369875044961	-0.02034117328666606	-5.3546418756108435E-05	0.0025410836410180082	0.018400750625018347	0.48187596710487884	1.4246984397158924	0.0092626241140383522	1.5062747475579847	-0.0003742229852014178	0.039757547577746785	0.065273592520879928	-0.00023869674214724236	-0.0091856098324075326	0.0011919637094907083	0.0394192431076148	0.0051755059868154561	0.03975826411617478	0.00013162215391367122	0	0	0	0	0	0	0	0	0	0	0	0.00048781126095099556	0.79746328894779328	0.037035620996537261	0.71678377305325847	0.96076505614157048
163	537	1.92	1.45	2022_09_21_17_56_14	0.50404460901388393	-0.0097311624058748769	0.0011657313984928389	-5.6915392898857329E-05	-0.00047426613841002161	0.48067510362748583	0.0011435168385495712	-0.00281217424731113	-2.4150976678687355E-05	0.0013882296602795126	0.50314027220880742	-0.020441350086885149	-0.00020232087507223494	0.0020307743946790485	0.018832000729477	0.48327712524646538	1.415062827366226	0.010430650459339179	1.515920996908213	-0.00026514266019197293	0.040100910484053252	0.062098454070946517	0.00023583188108766305	-0.010367893816723608	0.0011424739865996906	0.039792032119064513	0.0049676152714748529	0.040101603937077	0.0001484613842548743	0	0	0	0	0	0	0	0	0	0	0	0.00094214013978492469	-1.5453568830293518	0.037578380096234022	0.73168753667478592	0.95879832182304625
164	536	1.92	1.45	2022_09_21_17_56_18	0.504205547785073	-0.009602928578828801	0.00073868139053811881	-0.00030164302859208279	-0.00079049496976314792	0.48182759250838125	0.00091860361418744823	-0.0020009189266160933	-6.621742635686864E-05	0.0010104502555155503	0.50104574892191345	-0.0205464698797348	-0.00016407405892589105	0.0022470125385372431	0.020157575117820192	0.48368532789283497	1.4153139057308484	0.010564909533130745	1.5385111972212779	-0.00047240621682146337	0.041540505822527975	0.052512151452633694	9.8213653172843276E-05	-0.010542892948560598	0.00068170500836368367	0.04131161827251574	0.0043547468006101108	0.04154062192496822	0.0001389675937858254	0	0	0	0	0	0	0	0	0	0	0	0.0015732939552924969	-1.5290103591642705	0.040226507709361085	0.72989113651198112	0.95930187602579664
165	535	1.92	1.45	2022_09_21_17_56_21	0.499933126264218	-0.011297587923982508	0.000976939012407732	-0.00016187085539717334	-0.001931370101393411	0.47639630297415403	0.00060237707329802018	-0.0019979526344592949	6.3380556566969806E-07	0.001162770038407999	0.49843490180790889	-0.021601416290944347	-0.00026520724801252805	0.0025098110140819654	0.019774953953329167	0.47972635362646571	1.4319482663024326	0.013589855941904197	1.5344810782544953	-0.00043270840380932969	0.042533314259967814	0.055017964971430564	0.000588215902358613	-0.013554027166346756	0.00098617041916849546	0.042276079282369469	0.0046707539485604053	0.04253738144132721	0.00017858766249935745	0	0	0	0	0	0	0	0	0	0	0	0.0038632571116494832	1.5706322449489416	0.039872510082958855	0.722276310293404	0.95958104879196815
166	534	1.92	1.45	2022_09_21_17_56_27	0.49785026323610854	-0.011697787956249839	0.0010677246659329229	-0.00044961643769733249	-0.0022780738252525684	0.47526081519655966	0.00037237054234977041	-0.0018562609078679921	5.1047128531493216E-05	0.0010423676340432818	0.49448478468453666	-0.021555371392241028	-0.00024455388081732457	0.0026555866781943173	0.021333118916244075	0.47655444750038134	1.442451986383275	0.014410657963487086	1.5312313052700788	-0.00070592929280712772	0.044390563636402182	0.05306925906067806	0.00070748851309345242	-0.014365564873800731	0.0011391263306746861	0.044140759884332512	0.0047027073894910509	0.044396201188318253	0.00018653725632807416	0	0	0	0	0	0	0	0	0	0	0	0.0045769699331994389	1.559594190450565	0.043181195865540645	0.72347575846348022	0.95722445621038565
167	533	1.92	1.45	2022_09_21_17_56_32	0.50062740684278118	-0.012931161502559492	0.00094844059469279787	-0.00030739403582274316	-0.0027996672777676783	0.47741146694077746	0.00078123603291263143	-0.0021298532026315722	5.8139710192252209E-05	0.0011506087799318613	0.49779152772603924	-0.021612945273669332	-0.00029130392429918924	0.0021448672547054346	0.022009355530557325	0.47933296407989612	1.4311742784272188	0.016121492072932852	1.5390516338180373	-0.0006134645065645056	0.044833006709265558	0.049342399598681419	0.00037592401208176975	-0.01608901090747417	0.0010228561369097858	0.044614876452813992	0.0044171585542285355	0.04483458273984392	0.00021772730538995237	0	0	0	0	0	0	0	0	0	0	0	0.0055935229632350716	1.5604144940750238	0.044171812465305937	0.73682527922716456	0.95746448861603684
168	532	1.92	1.45	2022_09_21_17_56_35	0.50230990982363422	-0.014179393180769247	0.00090532196019194532	-0.00014919419283308455	-0.0038875634220273646	0.47794613483364767	0.00088754749534394135	-0.0017463074793769187	-8.8047247246854479E-05	0.001144922169105566	0.49964920055277467	-0.022966612207743948	-0.00034059201505553957	0.0020500979378287776	0.022748025731542387	0.482268206522024	1.423976202036104	0.018455971453721763	1.5483249245183044	-0.00049132839183689894	0.046686869663609749	0.041790731359368588	0.00026583751217771376	-0.018437335391489371	0.00082918391345107275	0.046523890586954886	0.0038976151220887286	0.046687626503922483	0.00023556618067018922	0	0	0	0	0	0	0	0	0	0	0	0.0077413570478148241	-1.5594740424156928	0.045470371868570912	0.74045855918059	0.96010091995069924
169	531	1.92	1.45	2022_09_21_17_56_41	0.499504135577664	-0.015018417176634616	0.00095067239804185431	-0.00013668207326900415	-0.0052449120077030023	0.47471263607474035	0.00063795761383207564	-0.0015721452695695124	-0.00031453255758506012	0.00094101067507078046	0.49799142997550094	-0.023114419331600754	-0.00036817629928241315	0.0025060101435367471	0.022290672247148098	0.47996170827371953	1.4342851109604591	0.020817418895920117	1.5552304256405458	-0.00049631271384203729	0.046589585675057006	0.045415665341214953	0.000325525340920839	-0.020807331702761379	0.0006479790887622672	0.046397528031517761	0.0042259775127182417	0.046590722897601175	0.00022467103425241546	0	0	0	0	0	0	0	0	0	0	0	0.010519101412303585	-1.5408476528753108	0.044906731237547452	0.72942112767998779	0.96087634533527111
170	530	1.92	1.45	2022_09_21_17_56_44	0.49845126245046345	-0.015195779913930761	0.00077458851966237421	-0.00016874336488618662	-0.00543411299617244	0.47448655075205859	0.00028573119682963859	-0.0015807599692792393	-0.00029380416696921812	0.0013122316055778876	0.4949349334165245	-0.023941790154259568	-0.00034242184312516005	0.0019695278973541688	0.02081975216730541	0.47853866814258522	1.4401766459622487	0.021217324791893869	1.5592030209619172	-0.000511656608739493	0.046097970965531462	0.039977805970130585	0.0010644262592891134	-0.021211621629361316	0.00049191379074525754	0.045950699591668115	0.003681865583539598	0.046110258407435177	0.00022399335009948331	0	0	0	0	0	0	0	0	0	0	0	0.010917917378394598	-1.5437893078537286	0.041955360425638549	0.738239000709424	0.96005107057009975
171	529	1.92	1.45	2022_09_21_17_56_50	0.49902977242904517	-0.015822497041886693	0.00049810930519465671	-0.00014359453941207602	-0.0059999724787030877	0.47540295273856309	0.000868408910621193	-0.0019249869773596748	-0.00020845245511782003	0.0012701100049181218	0.49546309338594363	-0.024030785410691567	-0.00044612384438045757	0.0017333468300315595	0.022177755473357527	0.4791865337576996	1.4373792707948288	0.02240558865623609	1.5639485167122491	-0.00060649800783320351	0.047525133125005128	0.039715112298717874	0.00040563272385425383	-0.022403487380817756	0.00030684883899901076	0.047375290083621673	0.0037709638081209048	0.047526864155508108	0.00022546496966654252	0	0	0	0	0	0	0	0	0	0	0	0.012030529580588312	-1.5534321932441724	0.044577278087458774	0.74639894368584714	0.96023636310363225
172	528	1.92	1.45	2022_09_21_17_56_55	0.50111948822516883	-0.01636225375575107	0.00065737294070837028	-0.00054798029455409758	-0.0069008423776333039	0.47736613229597424	0.000631207890048751	-0.0017602391649256107	-0.00038897095595384927	0.0012562398888858329	0.49748543530559564	-0.024824992809427578	-0.00029878594522880021	0.0047789348891235251	0.022778224833277315	0.48057838109875262	1.4297066150437137	0.023783076495915295	1.5645833145555597	-0.00083175889571431819	0.049101205045588417	0.069197957981136565	0.0007126552924188737	-0.023781240393683224	0.00029552148552684977	0.048631726870900234	0.00677373445619756	0.049106376515629116	0.00020574797838519173	0	0	0	0	0	0	0	0	0	0	0	0.013792710443223128	-1.54264325607779	0.046444298860514543	0.68199651510117176	0.95900956237170631
173	527	1.92	1.45	2022_09_21_17_56_59	0.49867598822910103	-0.01792588833002081	0.00063813871648670363	-0.00036162235567413362	-0.0075561986966051166	0.4746337351554481	0.00061240406343424569	-0.00236573741046926	-0.00061139044946717123	0.0013825482037497319	0.49536812158162163	-0.024277673319515948	-0.00043155736492258006	0.0024231235105306257	0.023126098662215391	0.47872399880335259	1.4391409581859578	0.026191739763754579	1.5698590906087011	-0.00080609551077077046	0.048878844802555388	0.050874459699064505	0.00078119688420484742	-0.026191693749508388	4.9095663821198182E-05	0.048626045521439773	0.0049647926622531681	0.048885087069618555	0.00024952127090765671	0	0	0	0	0	0	0	0	0	0	0	0.015202041144763773	-1.5304280497712184	0.046628870458628811	0.73319926002316194	0.95999007392234392
174	526	1.92	1.45	2022_09_21_17_57_02	0.49902070042325719	-0.018066864094689883	0.00044285369493487429	-0.0001672303556471139	-0.0085244903005217941	0.4747104957151021	0.0007905973940071562	-0.0020131635672055951	-0.00024163447481622032	0.0011050516996078377	0.495132557704456	-0.02513939721973232	-0.0004774021814863878	0.0017147420359770091	0.0236968621931927	0.47891967021215892	1.4387202812955711	0.027322143170818037	1.5667623768693006	-0.00066437466126622431	0.0502438733793684	0.0383480643804698	0.0003103051836999219	-0.027321253962721365	0.00022042992346960484	0.050096171131136832	0.0038497337780497892	0.050244831589617608	0.00020004348126774932	0	0	0	0	0	0	0	0	0	0	0	0.017089299663812441	-1.556627163569323	0.047610894456619479	0.74928033308413211	0.95971904533409325
175	525	1.92	1.45	2022_09_21_17_57_07	0.506401506013607	-0.019698049791749522	0.00050132560996727889	-0.00023002526949917	-0.0094887462853996338	0.48126264339530311	0.00064220761546467846	-0.0019506278692256755	-0.00048414361251277566	0.0011466969480534372	0.50318209101518152	-0.024075660720098827	-0.00030308824448648625	0.0022195727731779309	0.023519989560509408	0.48568801364129038	1.4095985028677158	0.029565515510882063	1.5701051092073881	-0.00053149353031677873	0.048283985404733783	0.044198139588562182	0.00050540954984436206	-0.029565487259158887	4.087239559103146E-05	0.048095465040127496	0.0042625683734597037	0.048286630503459431	0.00021959883686592359	0	0	0	0	0	0	0	0	0	0	0	0.0187619692212772	-1.545306966926449	0.046651692923795292	0.73835267352017508	0.9590967006884058
176	524	1.92	1.45	2022_09_21_17_57_10	0.51641514010916434	-0.019970044562892208	0.00033254038623336651	-0.00045246036448578467	-0.0095783930739802847	0.49226042905743278	0.0004177510895064738	-0.0019628193622597684	-0.00068761316319155923	0.0013850231050773992	0.51250201814166374	-0.026000944911687734	-0.00034825376251231926	0.0020093133749271123	0.02452084266828709	0.49290518720987447	1.3718496354582443	0.029308799134756966	-1.5653369949191274	-0.00078826900885426722	0.05036854434170606	0.039573020927423729	0.000949555892710692	-0.02930705209536387	-0.00032000656424329956	0.050210869977680386	0.0039823102825978056	0.050377494136725293	0.00021570069623685282	0	0	0	0	0	0	0	0	0	0	0	0.018595586727425617	-1.5349638238895751	0.047641960289602256	0.74451795908928253	0.95447470247615107
177	523	1.92	1.45	2022_09_21_17_57_14	0.5110607539763834	-0.020815490193768705	0.00036480807257947964	-0.00020118973506178089	-0.00970647215227978	0.48762446787628455	0.00043712822339047447	-0.0015502104767785563	-0.00064079950137426215	0.0015819960279898578	0.5061147715978761	-0.02481334496596331	-0.00034156466628553964	0.0022521280257233366	0.025088071304300623	0.4888087617690457	1.3922692273786534	0.030577283012345798	-1.5667332226076121	-0.00052848558078650134	0.05026217637599445	0.038189666422555224	0.0011518715855586763	-0.030576273428445648	-0.00024847463858409505	0.050115637831779206	0.0038352599345435768	0.050275373516277248	0.00025692009788883088	0	0	0	0	0	0	0	0	0	0	0	0.019034138606713526	-1.5378352789162539	0.049287592091918228	0.7406337108748241	0.95645920365787673
178	522	1.92	1.45	2022_09_21_17_57_17	0.50927571131430593	-0.021269384036774419	0.000260306458511794	-0.0003431806812931952	-0.011143977802072727	0.4850269948602246	0.000987322785478029	-0.0021667244784234728	-0.00042335777141021811	0.0017917557167662971	0.505001437758842	-0.025481113063660125	-0.00067738486933879524	0.0021014205856967421	0.024290924952675746	0.4889759213437691	1.3976994728969807	0.03261691754973349	-1.5688611462840865	-0.0010282337226567477	0.050214553781310546	0.042854465236084612	0.0008006283785157429	-0.032616673254309246	-0.0001262389311592378	0.050030228083801837	0.0042985682894301873	0.05022093604520543	0.0001841251296309	0	0	0	0	0	0	0	0	0	0	0	0.021897797791735278	-1.5518105441592973	0.047875153809680715	0.7422503291306296	0.960139881954809
179	521	1.92	1.45	2022_09_21_17_57_20	0.52222270558116834	-0.022422265874192694	0.00041430035713867523	-7.0086147503072561E-05	-0.011917224821558244	0.49816204061798391	0.00028357330300765653	-0.0022519907538535908	-0.00066821863429783023	0.0013612947544678696	0.51719389480665168	-0.02646739073818315	-0.00032576688195490186	0.0025289796214791305	0.024189679937959539	0.49982060634117653	1.3489335184699147	0.0336726522578304	-1.5674297530159118	-0.0003815322811974558	0.04999496734291748	0.047502849451152837	0.001054013165913548	-0.033671888981221511	-0.00022672122323290215	0.049769507646295771	0.0047426646797652	0.050006076664474534	0.00018038933646198993	0	0	0	0	0	0	0	0	0	0	0	0.022856042178130087	-1.5427898209921773	0.046573081018145217	0.73331344267030174	0.95710240286266168
180	520	1.92	1.45	2022_09_21_17_57_23	0.52915623928996625	-0.02323996275993407	0.00020455590837937309	-0.00037452691823503252	-0.012867581260946382	0.505324503592977	0.00061131592830677886	-0.002056788320404027	-0.0008887063090734004	0.0014481803606551972	0.52561636427966407	-0.026418730465973435	-0.00058749970324189994	0.0023728586086754454	0.02457708107896826	0.50750406552872551	1.3195666967654309	0.034928622515482531	-1.5619002131875079	-0.00091905875962744238	0.0495103886416199	0.043627997978475469	0.00080093136815486245	-0.034923094100461662	-0.00062142520014328215	0.049322031827305907	0.0043145984599343365	0.049516866565855508	0.00014574308911150698	0	0	0	0	0	0	0	0	0	0	0	0.024375096197423587	-1.5363183132307723	0.046661761628929037	0.7372735154350184	0.95908169997146
181	519	1.92	1.45	2022_09_21_17_57_27	0.516751733002142	-0.02389978749401379	0.00022908011350917135	-0.00038410952391293055	-0.013277077107876458	0.49185663703789329	0.00094832120499906527	-0.0021842650203352165	-0.00068930279912945741	0.001773010903248375	0.51257981877933245	-0.024490578051348688	-0.00055360552735804545	0.0021997300422244427	0.0233014376776779	0.49473710855970154	1.3703890177617355	0.036884568132883946	-1.5653198013311684	-0.00092879535639039425	0.047609518227662559	0.045956581628995526	0.00080431600906645919	-0.036882355646639393	-0.00040399047533956568	0.047408556455885077	0.0043697826764372283	0.047616311807116833	0.0001640701395801558	0	0	0	0	0	0	0	0	0	0	0	0.025727941294105126	-1.5448612324548798	0.045292616628729451	0.7383360431002356	0.95739806364161872
182	518	1.92	1.45	2022_09_21_17_57_30	0.5085514212051091	-0.023414622396393959	4.1828099751952927E-05	-0.0003185921121226145	-0.01362496101867043	0.48446660823085363	9.90373825946688E-05	-0.0023722823721810523	-0.00088139006683035626	0.0013267548409380595	0.50342526692581713	-0.024745160877736486	-0.00077451185256111282	0.0022622539486090954	0.023609537548313016	0.48732518363813887	1.4024680463404116	0.037333203437914936	-1.559844568787977	-0.0011014193332932552	0.048996068705419948	0.048230518513753	0.0012203741577052553	-0.037324248232191541	-0.00081766303480732612	0.048768297763949989	0.0047188856516070573	0.049011264640601016	0.00010505436728290869	0	0	0	0	0	0	0	0	0	0	0	0.026847706973989621	-1.5384966494489019	0.046637710428080348	0.73763423956243557	0.958261374008806
183	517	1.92	1.45	2022_09_21_17_57_34	0.51194542638257878	-0.024469393274767583	0.00026146090645826645	-0.00036080967886061775	-0.013951566632065607	0.48789890046484963	0.00063994127194058929	-0.00227608308249245	-0.00064267277779781981	0.00082150499142502652	0.50680014510525417	-0.025535541190494955	-0.00052191661680388041	0.0021104735371837149	0.02406202481155072	0.4895127217053048	1.3900222656238235	0.038453447809834007	-1.5662586053817498	-0.00088582306751168016	0.049939842841692665	0.044531453126109281	0.00016179346204381112	-0.03845186423730456	-0.00034897727651820855	0.049741907289912041	0.00444190974860564	0.049940104927576216	0.00014139638401676176	0	0	0	0	0	0	0	0	0	0	0	0.027280956695053264	-1.5477803171670841	0.047181595474353764	0.74165524393843341	0.95618145309787383
184	516	1.92	1.45	2022_09_21_17_57_37	0.50503247819881858	-0.025197261612125148	9.3336097194122368E-05	-0.0006230964319887041	-0.01462110849518646	0.48061062705499419	0.0010408214306852829	-0.0020283306047277553	-0.00075556804190194727	0.0011816366015705967	0.501208233446961	-0.023629402762408065	-0.00078663123519795452	0.0017327833452731145	0.02324366542358	0.48325201228361014	1.4165137224663944	0.040431479424049184	-1.5631860994916444	-0.0014328382186884472	0.047732781074185861	0.040225227763081954	0.00011519511309779243	-0.04042679629094581	-0.00061536173725913572	0.047578394508736965	0.0038359829310287432	0.047732920076088342	0.000130980792262102	0	0	0	0	0	0	0	0	0	0	0	0.028989458451577604	-1.5449810288102748	0.046151812508277643	0.74819267116448818	0.95687313815363373
185	515	1.92	1.45	2022_09_21_17_57_40	0.4957275271237841	-0.025444992759993276	-6.4031743176615826E-05	-0.00076333728060998891	-0.014882912970911931	0.47142941233461011	0.00092905044827051	-0.0017665042407621382	-0.00079160078290853048	0.0013966802768331052	0.49174077548190609	-0.023771222677996841	-0.0006025235015980927	0.0024108025018677536	0.0229235214391905	0.47516403206945013	1.4534476500619329	0.041734728146518379	-1.5610530551434361	-0.0013988844641952872	0.048451237638228062	0.044946126804178685	0.00048254486793450346	-0.041726804529714848	-0.00081321411864398964	0.048255611469617071	0.0043495276030171576	0.048453640505390486	0.00012863214418729871	0	0	0	0	0	0	0	0	0	0	0	0.03006480242087789	-1.5442270804628244	0.046497199075086655	0.73300714899515929	0.95851855317851009
186	514	1.92	1.45	2022_09_21_17_57_43	0.48355885570907647	-0.024978123166903322	0.00013414641276553567	-0.00056579146287106781	-0.015074816653882987	0.46043469733082332	0.0010784286413055343	-0.0021593866485256278	-0.00060113355045968045	0.0015757904242372691	0.47948642851148066	-0.023362511297401949	-0.00055701016051927369	0.0017500952554389449	0.022787360000532362	0.46289396462461185	1.5033762499488734	0.042463436572179644	-1.5657835773075879	-0.0011987923559735004	0.049108198592053273	0.042381821124527	0.00049984460810793547	-0.0424613025766795	-0.00042571000833266105	0.048931886059938895	0.00415760695276753	0.049110742344102246	7.8898123181667844E-05	0	0	0	0	0	0	0	0	0	0	0	0.031199506157641076	-1.5508685479951108	0.047263048909480854	0.74707282750075454	0.95726499299829337
187	513	1.92	1.45	2022_09_21_17_57_49	0.48109372407273004	-0.025439503857799507	4.7128646044223543E-05	-0.00070041003727974889	-0.015137158711963713	0.45795630546751659	0.0010127827345349178	-0.0020181229719364114	-0.00080000755564121808	0.001651166425224968	0.47731940433132025	-0.022834725802808063	-0.0005712583673597296	0.0019054204800357131	0.022367894245410736	0.46104027445564666	1.5129685192757898	0.043249139541716192	-1.5624416587305476	-0.0013543113940887746	0.048316578689364689	0.04347100450476947	0.00065610138098860251	-0.043243102060924708	-0.0007226307821345708	0.048134083282689741	0.004195450247668083	0.048321033156046085	0.00010665565416063185	0	0	0	0	0	0	0	0	0	0	0	0.031507965375172066	-1.5443956012445574	0.046662227194104053	0.742907987901559	0.95831695860149746
188	512	1.92	1.45	2022_09_21_17_57_52	0.4810610604502612	-0.025340816615588079	0.00014219400320596967	-0.00048459259695444204	-0.015668921902446929	0.45831970966600866	0.0011580868422278463	-0.0016646161424996358	-0.00098038478704855735	0.0010809616459163209	0.47613888163798979	-0.022878216853359959	-0.00057361525333008	0.0019741869269111821	0.022007294331291366	0.46005874909935635	1.5149471182009162	0.043697390194840341	-1.5613710837117036	-0.0011090445450470741	0.048066515977178155	0.040573647307253609	-0.00010386783625309466	-0.043689626691313106	-0.00082366826685857989	0.047908346597536684	0.0038961884547103749	0.048066628202025265	3.7184036990998767E-05	0	0	0	0	0	0	0	0	0	0	0	0.032635280543571031	-1.5395526829308781	0.045931103040048035	0.74066488588402557	0.9563416932327734
189	511	1.92	1.45	2022_09_21_17_57_56	0.47102640941295476	-0.025787850445640043	-8.4971979772237636E-05	-0.00074582770179782473	-0.015625046912330177	0.44808312997613	0.00089649925588224512	-0.00181392681232378	-0.00073127685874844442	0.0013073726648294328	0.46707042698554457	-0.021582755593191193	-0.00084207457640355179	0.0020702124842746131	0.02171355207922912	0.45140849219686646	1.5559786113650316	0.045102027947281978	-1.561723200190652	-0.0017223252475705604	0.047295459182377569	0.044979143872512208	0.00043359135288867649	-0.045094602406459183	-0.00081838790360673063	0.047104219103192221	0.0042488824354650987	0.04729744666187851	8.1669983622882235E-05	0	0	0	0	0	0	0	0	0	0	0	0.033208647529933355	-1.5474126007544824	0.046307420211752104	0.73787084811335768	0.95835070640616882
190	510	1.92	1.45	2022_09_21_17_57_59	0.46605848787254811	-0.025852985743231163	-2.3707469153833345E-05	-0.00048235562804647188	-0.015946161691013684	0.44297688080855641	0.00082653237834054243	-0.0017818169259626422	-0.00083205086780018857	0.001038565625765869	0.46018979282435746	-0.021374727284074083	-0.00072126677904505972	0.0016383339540872782	0.020096018696868365	0.44776342404159103	1.5785983455833721	0.04603043114953409	-1.5612093387368702	-0.0013220972107258755	0.045798811635248529	0.041308519212536796	0.00020746225887936082	-0.0460219700636024	-0.00088253230925688551	0.045642598906319026	0.0037794592573357688	0.045799281520454392	5.1338302105554246E-05	0	0	0	0	0	0	0	0	0	0	0	0.034261482282640192	-1.5447305877499409	0.043262147254963863	0.74472546288727681	0.96074513326756494
191	509	1.92	1.45	2022_09_21_17_58_03	0.47064526178725441	-0.027185475674445583	-0.00026302639802916239	-0.00059738918280563785	-0.016743184278927226	0.446903103138616	0.00092221542423245352	-0.0018502957623962983	-0.00097831653182083	0.0014940290442708789	0.46597963840050211	-0.021253595290393543	-0.00075250150414156122	0.00191317968066062	0.020628751852322214	0.45320386321942435	1.5570881657307727	0.04793675733866179	-1.5575710429586382	-0.0014662266220173727	0.045716203618185187	0.045002117951721828	0.00060229785851769542	-0.047919989258907315	-0.0012678065987966002	0.04553116053112656	0.0041090989216798993	0.045720170996724672	6.0601714481063212E-05	0	0	0	0	0	0	0	0	0	0	0	0.035635632954563574	-1.5416141408554245	0.044018884138311475	0.73915875605493886	0.96294151883820711
192	508	1.92	1.45	2022_09_21_17_58_08	0.47161908956461307	-0.027107603127099065	-8.3554906287561429E-05	-0.00047464783823194325	-0.016881746147622605	0.44823595360949675	0.0010380790320433174	-0.0020252645549428206	-0.00090525038396394486	0.0015489181079016178	0.46643099310810382	-0.020954343217537637	-0.00079459764593801474	0.0024922709116943368	0.0205094973843411	0.45362867667622864	1.5536323732976378	0.047876208995897777	-1.5604023551452197	-0.0013676911720421747	0.045301377184953473	0.054519188599431181	0.00054329713618245278	-0.047865864789772672	-0.00099517623870541629	0.045032341533419368	0.0049298063725561996	0.045304634935419211	3.43608589808864E-05	0	0	0	0	0	0	0	0	0	0	0	0.035846725108471471	-1.5440104656420781	0.043807323893680888	0.72493566238023843	0.96185393406150554
193	507	1.92	1.45	2022_09_21_17_58_14	0.47421105208764108	-0.028110527469437818	-5.0300364065068351E-06	-0.00040818663409728412	-0.017366025166407815	0.45054325779200249	0.0010387407604160188	-0.0022345731262113882	-0.0010072532047105541	0.0013849651794206191	0.46945211654545876	-0.02048301018749853	-0.00084546347837739	0.0022140171238149756	0.019496352254054664	0.45409850993329726	1.5447176792328585	0.04923531187138188	-1.5604515795078513	-0.0013569850928685002	0.043529823288823426	0.055730472263786732	0.00034481547302237132	-0.049224774531986336	-0.0010185810460376134	0.043259705816625249	0.00484183521149098	0.043531188971433231	5.534293960229459E-05	0	0	0	0	0	0	0	0	0	0	0	0.036682425673104424	-1.5418280986111921	0.041377487935314906	0.72886008030458982	0.957587361016152
194	506	1.92	1.45	2022_09_21_17_58_17	0.47925080103893564	-0.027960900248197931	-0.00032873830537168873	-0.00061182251846604889	-0.017646897192789463	0.45603837491809635	0.00097107476716780979	-0.0021488792633971476	-0.00092757679717197833	0.0013240363120513431	0.47453383031736934	-0.02014387999918546	-0.00065144012718145133	0.0023040171970569135	0.01860893517673156	0.46005263090839149	1.5215385425917645	0.0488244838737769	-1.557901654414658	-0.0013556152238999469	0.041716590961354612	0.05769018048745915	0.00036315835630658204	-0.048808248428252293	-0.0012590118771116385	0.041439220155310916	0.0048026028730935727	0.04171817164532416	3.7108780567578666E-06	0	0	0	0	0	0	0	0	0	0	0	0.036872674027931165	-1.5445389077918152	0.039125705431883408	0.72380540876192556	0.959941287340729
195	505	1.92	1.45	2022_09_21_17_58_20	0.47551166131672484	-0.028493866566793574	-0.00011805512043161131	-0.00065180521997086345	-0.01832691374361211	0.4515264639690677	0.00089320803688966379	-0.0020456923517238102	-0.00083667491617511638	0.0011691327690909617	0.47081059602058434	-0.019438590664753595	-0.00084168164365719964	0.0016963009989515283	0.018777067314605995	0.45621941906535396	1.5386474980698541	0.050566623715276884	-1.561333083255843	-0.0016200340244829628	0.041399597581398134	0.04915468955903942	0.00026669791290862867	-0.050557567202117161	-0.00095699141365536585	0.041199700605519363	0.0040634160403869145	0.041400456611956057	-3.6514600045100856E-05	0	0	0	0	0	0	0	0	0	0	0	0.038581602874169889	-1.5479857654036568	0.039648938607615557	0.74035095613076041	0.95942845608044747
196	504	1.92	1.45	2022_09_21_17_58_23	0.47497956707908878	-0.028677435869593523	-9.0587227223581983E-05	-0.00033224142805531834	-0.018303996738588985	0.45108739735927017	0.0011138736850760567	-0.0022741382285744495	-0.0010134570097191135	0.001767464202237932	0.46989361321212791	-0.019015972839485248	-0.000783493180146007	0.0021464557712717407	0.017889432464241781	0.45534648780913917	1.5416879197537703	0.050796408884768419	-1.5599524757142633	-0.0012115165310314551	0.04014983785637162	0.059883963236155885	0.000677559076209374	-0.05078446314436523	-0.0011015710268474461	0.039862220122676637	0.0047971748752995615	0.040155554611967265	-1.937153138823225E-05	0	0	0	0	0	0	0	0	0	0	0	0.038595411507583166	-1.5431405284717479	0.037933722510895329	0.72569130837660645	0.958665423460878
197	503	1.92	1.45	2022_09_21_17_58_27	0.47939673091127372	-0.028985129295667756	-0.00010614694048754449	-0.00080143124569719058	-0.01897868542173228	0.45561047159661655	0.00064350329688824318	-0.0022959359785724187	-0.00118703579534352	0.001267814493478642	0.47441872311392247	-0.019023478988509129	-0.00072021508674736945	0.0025777460744037897	0.017293437743201908	0.459808389704692	1.522474083406504	0.051366649755495056	-1.558099326595997	-0.001620560914715618	0.039210109099642947	0.067540641084219089	0.00064467886481584316	-0.051350088618440919	-0.001304264536804314	0.038852920224713483	0.0052804588453989887	0.039215408533440563	-8.58663596040263E-05	0	0	0	0	0	0	0	0	0	0	0	0.039666042702207645	-1.5395641442245722	0.036471881316916636	0.71141329962607536	0.95913960203828108
198	502	1.92	1.45	2022_09_21_17_58_30	0.48137609862650482	-0.029658774510766352	-0.00022353010184136981	-0.00074270780263332222	-0.018980120516954468	0.45763394044056716	0.0015123433423258619	-0.0017963844759464921	-0.0010743688697213618	0.0017824608414414751	0.47701394733346841	-0.018296966569330029	-0.00080546744115826154	0.002210301792356947	0.01730817768544576	0.46133849692440365	1.5138716720443524	0.051866140881354418	-1.5585928802043372	-0.0016395317770043954	0.038164069884347541	0.056241626032019758	0.00026783758239544149	-0.051850693410607114	-0.001265765682789745	0.037922889236253185	0.0042837719491396493	0.038165009722360956	-2.9328585886676069E-05	0	0	0	0	0	0	0	0	0	0	0	0.039491997117826319	-1.5425240194499665	0.0362476196724774	0.72189052982953139	0.95837433192201726
199	501	1.92	1.45	2022_09_21_17_58_36	0.4791780904035019	-0.028531113030676396	-0.00024395685501749185	-0.00042130073889315271	-0.018683613336458162	0.45674588942060113	0.000897863166250524	-0.00199389175163125	-0.0010423233038171424	0.0010844074360149287	0.47342477541887218	-0.018208823661510224	-0.00084029232283111977	0.0019425711836597733	0.017038021070439863	0.45858436992630458	1.5238421303495144	0.050514103218808039	-1.5578752200265718	-0.0013545795787896059	0.038036508202156968	0.055901088905058814	0.00017279122113632783	-0.050497236993255187	-0.0013052509518911113	0.037799032738127028	0.0042437106728375256	0.038036900675776093	-9.1623929162713431E-05	0	0	0	0	0	0	0	0	0	0	0	0.039051588006194037	-1.5429311608148528	0.035787119460637756	0.72863632020922275	0.95702282535527461
200	500	1.92	1.45	2022_09_21_17_58_39	0.48000827290264386	-0.029338938440159966	-0.00040307195909198754	-0.00064459506758642678	-0.019575519472594467	0.45648742392629027	0.0013772101830034787	-0.0023701828151588052	-0.0010228508334534673	0.0014224198189904719	0.47559752513442277	-0.01818945361224927	-0.0009869039074476664	0.0025163565237814062	0.016458398068199459	0.45956560220925652	1.5200224896270895	0.052305610403114745	-1.5572144238771322	-0.0017497130734982695	0.037401212282095073	0.070584858335624487	3.0218063629698991E-05	-0.052286314157905328	-0.0014206447209821533	0.037029148497530653	0.0052623988558605592	0.037401224489336027	-0.00014107804165274985	0	0	0	0	0	0	0	0	0	0	0	0.040837262865079119	-1.5446942995474997	0.034686177514469972	0.70953963808289988	0.95741183673821062
201	499	1.92	1.45	2022_09_21_17_58_43	0.48118518677166838	-0.029940249209642143	-0.00036317774752701138	-0.00070397788297741227	-0.019934449726153689	0.45733015320717946	0.0012082741067031924	-0.0024900658178227423	-0.0012278266188985062	0.0012910107727178407	0.476200975554244	-0.017574233034420031	-0.00073895672340067739	0.0046105958146287138	0.015836416863802574	0.46140325753103706	1.5153293410641673	0.053220788921081258	-1.555851643739204	-0.0014968373002919653	0.036430087189523855	0.10614897178605869	0.0001026174330967793	-0.053197017650843371	-0.0015904988016795865	0.035612206369201468	0.0076760673625051162	0.036430231717268634	-0.00013829114443207789	0	0	0	0	0	0	0	0	0	0	0	0.041506320991553283	-1.5400385812202759	0.034277715571695538	0.64374437224350889	0.95888915580849288
202	498	1.92	1.45	2022_09_21_17_58_46	0.48097514788783191	-0.030221845894452658	-0.00030101259514209617	-0.000525201278041835	-0.019592757823075482	0.45751431804283371	0.000955729312780523	-0.0023213122454232822	-0.0010686171901118403	0.0011295278078853647	0.47594310926301814	-0.01727807580497142	-0.00074317840583342637	0.0027280635787110805	0.016599780821707981	0.46116473605438352	1.5158555152319737	0.053154452644086518	-1.5578536470001214	-0.0013520379134235611	0.036540972993174506	0.074785448070088509	0.0001656372260363376	-0.05313664551900002	-0.0013757684691007223	0.036132997099721689	0.0054451104561259976	0.036541348401209248	-6.7159785463325632E-05	0	0	0	0	0	0	0	0	0	0	0	0.040796033283620921	-1.5435526008872043	0.034975729861279239	0.70395451123284825	0.958811984526759
203	497	1.92	1.45	2022_09_21_17_58_49	0.48080369074002688	-0.030404105027797577	-0.00035036903140839428	-0.000725509220398199	-0.020111958503569293	0.4571465196368078	0.001299387026637486	-0.0017077508002596132	-0.00122110427822701	0.001350268740239671	0.47536432038359305	-0.017155927942726742	-0.00070006004997067426	0.0025510860283251141	0.014156437950656678	0.46031458206702158	1.5181174241953364	0.053938911172422423	-1.5562537899002438	-0.0015034171517086027	0.033763059810577284	0.06818285591581312	4.2499700619154368E-05	-0.053916098198513784	-0.0015685960329847376	0.033449623671984792	0.0045898675335148426	0.033763086559098411	-0.0001241996117244567	0	0	0	0	0	0	0	0	0	0	0	0.04190690435276951	-1.5404758805104466	0.029917538617754549	0.69625155503093572	0.95738570841361559
204	496	1.92	1.45	2022_09_21_17_58_52	0.48042464840512678	-0.0303548099181215	-0.00036113017808266855	-0.00056785039142495588	-0.019681904655877436	0.45762313301478891	0.00099861802586689082	-0.0021427203098352259	-0.0012132602345729117	0.0012523844535619259	0.47468141530381996	-0.016044925239705785	-0.00088944795578402194	0.0022304496052176046	0.016154966449240592	0.46092472143796348	1.5179755625389295	0.053422459154343814	-1.5559118107524563	-0.0015577852695417187	0.034719902092792673	0.067955446930533	0.00023918601745728536	-0.053398789537072062	-0.0015901000198151832	0.034399726357873875	0.0047042988676854348	0.034720725961362851	-7.3844719517975169E-05	0	0	0	0	0	0	0	0	0	0	0	0.041045487631431975	-1.5400135598623548	0.033945415024499347	0.71679891509874338	0.959411060544255
205	495	1.92	1.45	2022_09_21_17_58_55	0.4811106446981615	-0.030328272091113939	-0.00021510832724430242	-0.00068583907665650172	-0.019717628737392603	0.45809197186590106	0.00078335410967986273	-0.0020909014521141352	-0.0010613540621768488	0.0014924001080688753	0.47587612939676338	-0.015273955011587643	-0.00085765880451565567	0.0026818778152448656	0.015771721166764716	0.4612001047998594	1.5152336537787323	0.053357982577287959	-1.5588534917852168	-0.0016363057632082815	0.033512012961970761	0.076994662807903763	0.00073649228755407619	-0.053342762263237919	-0.0012743699799688758	0.033115467127301929	0.0051401215650879115	0.033520104917093008	-7.8515561432737909E-05	0	0	0	0	0	0	0	0	0	0	0	0.041042893985161845	-1.54390843899656	0.033252463548621658	0.701181972176442	0.95861546586483537
206	494	1.92	1.45	2022_09_21_17_58_59	0.48524769063403406	-0.031165542908916172	-0.0004634796633024107	-0.00054327939570875312	-0.019541950644666781	0.4621504811328741	0.0013397331379279853	-0.0022527822881777369	-0.0012896297173859369	0.0010034745630555667	0.47948091440046614	-0.015990569329032561	-0.00093280840381664	0.00257684921279327	0.014314297963393527	0.46526038027894762	1.49842408904983	0.05360876241515343	-1.5544213864248766	-0.0015636745551887037	0.032473735873661737	0.079634021618525716	-0.00038256460359298479	-0.053580015819913007	-0.0017553667486422393	0.032062736352804905	0.0051501902064747061	0.032475989242335135	1.7024461790219062E-05	0	0	0	0	0	0	0	0	0	0	0	0.040359713165434109	-1.537847659619441	0.029973125472766381	0.6963423703901569	0.95881008659933931
207	493	1.92	1.45	2022_09_21_17_59_02	0.4845256928667484	-0.030783451392398818	-0.0002650162256232271	-0.0006240928411832019	-0.019918901781396967	0.46097297984942337	0.0011775154075495298	-0.0025061662376589296	-0.0011587729444172083	0.0014010418736830582	0.4794657680144625	-0.014778027304045732	-0.00096152578311980356	0.0032385430696462488	0.0147859109018011	0.46415450509479389	1.5016816266085584	0.053701689564462585	-1.5576773579844943	-0.0016721600097902149	0.031913359613248274	0.096981709417828021	0.00021548852009758653	-0.053683205714727844	-0.0014088599178489645	0.031314920203975367	0.0061512839654141536	0.031914087126327144	-6.5335642991527247E-05	0	0	0	0	0	0	0	0	0	0	0	0.041179609559323586	-1.5417418035541926	0.031239671956127389	0.67758619851449109	0.95795643436073286
208	492	1.92	1.45	2022_09_21_17_59_08	0.48375328401822454	-0.031949774720417275	-0.00027632352779252461	-0.00031242427020795633	-0.020476694959690615	0.45899894574683575	0.0012769420713296155	-0.0028847661866156539	-0.0011162059072289776	0.0012737672247194749	0.47877898458580409	-0.015119930937870636	-0.00087984796707449265	0.002960794440272147	0.013313621362018833	0.46457218915589127	1.5050296045878762	0.055693831564505081	-1.5584072041141868	-0.001281890581285344	0.030770937889472254	0.10257246468981254	-3.036675934986661E-05	-0.055676735506623214	-0.0013798542172940788	0.030125716597520474	0.0062683186009996721	0.030770952873413467	-3.22659969267957E-05	0	0	0	0	0	0	0	0	0	0	0	0.042391640206542312	-1.5435677556855521	0.028193858342124435	0.67598453276878512	0.96034942708190352
209	491	1.92	1.45	2022_09_21_17_59_11	0.48228547357313367	-0.0315254887797059	-0.00028613264854810083	-0.000689636371911684	-0.020022804477795739	0.45792846471365689	0.0009067590663110886	-0.0021799617165501042	-0.0011459522611921957	0.0013372006654885612	0.47723007371330517	-0.014030216487286348	-0.0009484336759975142	0.0027545459950688894	0.014022264188378833	0.46365278038833985	1.5102964457161274	0.054907626765311135	-1.5577486497670254	-0.0017351027656429144	0.030270985720700982	0.088068156625528221	0.00043488693963053809	-0.054888932671431356	-0.0014326713474440177	0.029802634900995259	0.0053042934930923732	0.03027410945268488	-8.0399743601845433E-06	0	0	0	0	0	0	0	0	0	0	0	0.041584438140107691	-1.5422113323542659	0.029630284935393211	0.68841266144328761	0.96136584200484243
210	490	1.92	1.45	2022_09_21_17_59_14	0.47578130650037015	-0.030289841765958881	-0.00021988613245717644	-0.00056839140916229607	-0.020186580458767731	0.45205357584019912	0.0015477860344236538	-0.0022600400529956383	-0.0011773168140541397	0.0012066790490056734	0.46916903341093563	-0.013706690221153308	-0.0010445460939044915	0.002768443006648821	0.012776696165535586	0.45708885896632756	1.5392174515386223	0.0544820649731159	-1.5579217545367983	-0.0017308236328067387	0.029096409354176813	0.09453534517131075	-0.00039682559688075593	-0.054464004664055252	-0.0014027115486049649	0.028577891537910086	0.0054685603730118141	0.029099115241879223	-0.00014777940645807283	0	0	0	0	0	0	0	0	0	0	0	0.042500372817829327	-1.5416684444964739	0.02747730461586299	0.67870790515013046	0.96071210180253674
211	489	1.92	1.45	2022_09_21_17_59_18	0.47717009915487152	-0.03079781276291459	-0.00046193665248090251	-0.0007493015774033226	-0.020243687850268356	0.45310053089361346	0.0010945573389637329	-0.0027686795744811441	-0.0011318786878090135	0.0012778953054061253	0.47154296763799	-0.012857458615868164	-0.00092647163709089686	0.0028794124841712691	0.012044169914879565	0.45837734574105504	1.5327384709832252	0.054953955885085344	-1.5561162435258087	-0.001815308815459867	0.027464070027729395	0.11295459521240107	0.00017262225560844076	-0.054930271899029659	-0.0016132255014656377	0.026766231573405366	0.0061517468939206107	0.027464612521045248	-0.00010705005912641389	0	0	0	0	0	0	0	0	0	0	0	0.042490731030668805	-1.5428690686671984	0.025952128353827607	0.66806493850289506	0.96061623842922927
212	488	1.92	1.45	2022_09_21_17_59_23	0.47668513353309844	-0.030575845485692397	-0.00042927529797798545	-0.0005470898244961369	-0.020393422763986837	0.45296143117372728	0.0015930942249604554	-0.002139587290701685	-0.0012887852597593004	0.0011831974016427624	0.47165225487428941	-0.012884916320234193	-0.00073246414934150525	0.00309081908433115	0.012290529111887204	0.45742155292515085	1.5343251683089607	0.054915018470156583	-1.555043979564912	-0.0013614819056634601	0.027677010851880259	0.10364054674213684	-0.00046361213680970069	-0.054887767889493677	-0.001729794694958273	0.027084559026668203	0.0056959276703644687	0.027680893517162609	-0.00015168424439083235	0	0	0	0	0	0	0	0	0	0	0	0.042867091637904392	-1.5392402295467755	0.02658612524210999	0.66221272569475331	0.95958845944036553
213	487	1.92	1.45	2022_09_21_17_59_26	0.47663362942117371	-0.030885953048058183	-0.00037513348397703969	-0.00077402173825746282	-0.019969277054929745	0.4526825665823242	0.0014429889080585291	-0.0025099100234557727	-0.0011831388830267108	0.00130156497934307	0.47165703596413838	-0.012320287509362224	-0.000914893188024341	0.0028131634845795909	0.013003051447252341	0.45711324945529369	1.5349994003222176	0.054807075496997405	-1.556544787450695	-0.0018226699616810259	0.02786332326682471	0.1048460954784347	-0.00018500061727545	-0.054784813671519182	-0.0015619588696563517	0.027252978124509518	0.0057999971393597194	0.027863937422768655	-5.9869176303786348E-05	0	0	0	0	0	0	0	0	0	0	0	0.041969962664633834	-1.5412069383206701	0.02791217332393451	0.67886680127051469	0.95904531539332283
214	486	1.92	1.45	2022_09_21_17_59_30	0.47866050678820155	-0.030221406409984844	-0.00037299172426358382	-0.0007558324974394939	-0.0199895170072633	0.45593290950509563	0.0013233862480988041	-0.0025293199885930875	-0.0011683704167500949	0.0012951723309678083	0.47341719089995965	-0.01137745597583115	-0.00067979600128143989	0.0028655638778738307	0.0123971017400572	0.45934806760230118	1.5250000078432511	0.053803911943258169	-1.5564761400720832	-0.0015422092970069708	0.026141633128039705	0.11297637574480679	-6.1268852765847476E-05	-0.053781846557532174	-0.0015407534715014641	0.025477141563309158	0.0058566407064227456	0.026141704926674968	-0.00012819625459528671	0	0	0	0	0	0	0	0	0	0	0	0.041832640761859781	-1.5416049602874502	0.026582466506693006	0.67181899872513362	0.95965315936448092
215	485	1.92	1.45	2022_09_21_17_59_35	0.476256007477699	-0.030245743261388722	-0.00032928155805723335	-0.00055931509103791083	-0.019276183598224483	0.45374314846108538	0.0010540714643004162	-0.0030037129913946859	-0.0012232993592935562	0.0010896948673010842	0.4702065586938739	-0.011284593828687014	-0.00083177700788527979	0.003011917971533681	0.010541129371196147	0.45511078171837244	1.5379666579607767	0.053329657625933544	-1.5559607385395853	-0.0015226657560395498	0.024478718570890557	0.13607235835180995	5.4561225992298505E-06	-0.053306184200394666	-0.0015821215164727699	0.023577818912458758	0.0065798266089741519	0.024478719178954934	-2.7364414921280366E-05	0	0	0	0	0	0	0	0	0	0	0	0.040555836817096895	-1.5391079721828516	0.023019102450995695	0.6462410225750238	0.95560113588631912
216	484	1.92	1.45	2022_09_21_17_59_38	0.47923517946330552	-0.030402365525004804	-0.00018666575730564753	-0.00070265560812800526	-0.019515900794342195	0.4561152868945047	0.0010964958866700452	-0.0024924461015904805	-0.0011661056921275714	0.00099441129636938471	0.47291132200630231	-0.012008692656949064	-0.00091627841083650357	0.0029410207048845478	0.011840894733535057	0.45892667271826548	1.5251615916876731	0.053443188570025932	-1.558049948882517	-0.0017350235393928325	0.02625536883804119	0.11327176532884971	-0.00014013002472111516	-0.053425823664768113	-0.0013622665937524062	0.025584506736648235	0.0058972373077556721	0.026255742786015647	-4.3755134574619776E-05	0	0	0	0	0	0	0	0	0	0	0	0.040795644632310592	-1.5409560210183115	0.0254586312975466	0.66367229933849492	0.957623088589232
217	483	1.92	1.45	2022_09_21_17_59_42	0.47547974807965726	-0.030243676576567326	-0.00032317157283672567	-0.00064767431093017461	-0.019322007397749526	0.45199882416743653	0.0011798634107181062	-0.0024457579028593921	-0.0011724699068783172	0.0012110058868978724	0.46861796243996906	-0.01128272244977923	-0.000998890094120276	0.0032075417907631741	0.011219907282166687	0.45567063855224349	1.5417815357733324	0.0535206676568479	-1.5566028830822054	-0.0017727746275431422	0.025107802459357311	0.12436292713639727	9.6829761920668583E-06	-0.053499105216340395	-0.0015190811320352914	0.024335156635443774	0.0061807682262422711	0.025107804326506469	-2.8419583925836473E-05	0	0	0	0	0	0	0	0	0	0	0	0.040711613576448973	-1.5404932120055366	0.024542347437387698	0.646171951943935	0.95833868927663535
218	482	1.92	1.45	2022_09_21_17_59_45	0.46517347060019776	-0.030316589841846989	-0.000418293308870974	-0.00057768285312686108	-0.01849348370163641	0.44179798167863821	0.0011164222886922083	-0.0028575144317563583	-0.0011252997044257221	0.0012186049806589419	0.4593664780129243	-0.011122890342640595	-0.000770085949134097	0.0030725295559548248	0.0098339609819753232	0.44779560842104904	1.5828700990656242	0.053899074551759067	-1.5559185275309431	-0.001506135891774868	0.02402241203101585	0.13972368186153641	8.8520381692776479E-05	-0.053875215309337532	-0.001603562567723846	0.023090535000739151	0.0066259696020684634	0.024022575125199841	0.0001026805864448657	0	0	0	0	0	0	0	0	0	0	0	0.039829632618289756	-1.5404095705756438	0.022148248471764016	0.633982746260097	0.96264218989804673
219	481	1.92	1.45	2022_09_21_17_59_48	0.47703555046322804	-0.03092845260562074	-0.00029147126334862927	-0.00047511376852194556	-0.018872759099348643	0.45343516550575036	0.0016260169823604403	-0.00290363383893302	-0.0012232435010846607	0.0012532435477105122	0.47160444021723419	-0.010535360019590472	-0.000922592594355897	0.0027845074876460185	0.0096686750909444116	0.45730702780361787	1.5336434882557692	0.053602124276773369	-1.5566471952298384	-0.0015303527937005198	0.022604411847736646	0.13877490024124681	-0.0004395422355758865	-0.053580663640946366	-0.0015166445788071057	0.021739333756501916	0.00619360983639696	0.022608684887868907	9.6986335674647444E-05	0	0	0	0	0	0	0	0	0	0	0	0.039645598696781033	-1.5384339456112961	0.0210920296500791	0.64519575676251151	0.958643495981688
220	480	1.92	1.45	2022_09_21_17_59_51	0.48545929424957052	-0.031243488381945617	-0.000286213158016153	-0.00055844918122525966	-0.020085745557988383	0.46170186067139113	0.0012381181400510459	-0.0030318159388230716	-0.0012643659611157783	0.00082001086648745148	0.4811309130813628	-0.010418376471322134	-0.00084247624074776243	0.0032913868293881132	0.0089809563133914881	0.46451816909080124	1.4981067517025122	0.054274844486119078	-1.5565498540451457	-0.0014988326440373177	0.021602386895148137	0.15993759437492761	-0.00047370652292325446	-0.054252814516162262	-0.0015462409473634765	0.020506598737214381	0.0067928291453963115	0.021607580092123414	-4.7220211541573584E-05	0	0	0	0	0	0	0	0	0	0	0	0.041456619272970979	-1.5393635901188592	0.019703160760648129	0.60975578788235874	0.95686327276699823
221	479	1.92	1.45	2022_09_21_17_59_55	0.47756482197807576	-0.030050995738882594	-0.0003524078727175503	-0.00047007948856907212	-0.019394183747726154	0.45500019632202171	0.0015421556429965453	-0.003162983830642853	-0.0011529850839988268	0.001176522649727773	0.47280292334467355	-0.0096557606000935142	-0.0010268834113291668	0.0031319404030591916	0.010069756612784746	0.45603276005513727	1.5314902608617131	0.0530988000646494	-1.5565790087271834	-0.0016352824154792223	0.022306693139873882	0.15626574185003106	-0.00042868773382270906	-0.053077335563491965	-0.0015096416084894575	0.021226118295110955	0.0068586048842641783	0.022310811997989372	-6.1897604489291461E-05	0	0	0	0	0	0	0	0	0	0	0	0.040682280460782975	-1.5411062496698225	0.022081965890131654	0.63462815287071117	0.95491279731670231
222	478	1.92	1.45	2022_09_21_17_59_58	0.47448042276298963	-0.029724620113444612	-0.00031428209534811578	-0.00073347766857289947	-0.019477616560341221	0.45172722699670464	0.0014347741424533102	-0.0031480486115980475	-0.00096122187138205912	0.001276456315290318	0.46915508232187531	-0.0098103604226235461	-0.00071323183968068711	0.0031114365791239584	0.0080087004035388244	0.45408214484687337	1.5444059679788253	0.053193330074106329	-1.5588232970662479	-0.0015927597548196179	0.020480274173533011	0.17127454278452636	-0.00019226305383679421	-0.053178079909052128	-0.0012736489152397734	0.01929040129999849	0.00687910226033164	0.020481176609388287	-9.762297650317824E-05	0	0	0	0	0	0	0	0	0	0	0	0.041100368714661578	-1.5461412906630534	0.018107965691566561	0.6001183786553439	0.95700923170373775
223	477	1.92	1.45	2022_09_21_18_00_01	0.47725875318815486	-0.030120831416968114	-0.0003013610392299525	-0.00062321115805104852	-0.019119143461238858	0.454235723775222	0.0016577235470209685	-0.0028729184329354994	-0.0011413750506440387	0.00096645962130489428	0.4721796302912265	-0.0091341335565647171	-0.0010027879883006731	0.0030733984086651505	0.008899930787724936	0.45593049813095626	1.5334491624700402	0.052936656721585637	-1.5571514500048733	-0.001767606057956655	0.020477209377307789	0.16123345745901854	-0.000777230007814609	-0.052916946169488832	-0.0014444490141292737	0.019421742777329137	0.006489376809321947	0.020491954283746332	-1.3772528191002202E-05	0	0	0	0	0	0	0	0	0	0	0	0.040131651750027059	-1.5409826992395928	0.019728615205470552	0.61914469060862443	0.955310919046067
224	476	1.92	1.45	2022_09_21_18_00_04	0.48109259375763863	-0.030334326366613606	-0.00021640338177239042	-0.00049295166255763185	-0.01935706584757807	0.4580088970757058	0.0011205981823839315	-0.0036175652024177524	-0.001194793372027666	0.00075970555159777413	0.47719930652590509	-0.00935378664440092	-0.0010139301187577735	0.0035851932191816619	0.009437984433120104	0.460176990130039	1.5153701668144877	0.052990054658201155	-1.5573798343850283	-0.0016381236783693002	0.021505985153433795	0.18573078352301253	-0.000423550896603387	-0.052970979142685976	-0.0014217107104728104	0.0200392301858711	0.0078061931168391767	0.021510155573164234	-2.9245186365444468E-05	0	0	0	0	0	0	0	0	0	0	0	0.040312207445471163	-1.5399734862558308	0.020985559508257933	0.6038821039930633	0.95652478566706778
225	475	1.92	1.45	2022_09_21_18_00_08	0.47598596227995815	-0.029962400476940765	-0.00025204464134592769	-0.00046593996129392544	-0.019250937576003661	0.45237831052387234	0.0012376741251901586	-0.0032680714647453776	-0.0011621827323538946	0.0013922035308350195	0.47189187767503055	-0.008580298572203179	-0.000830703949747871	0.0030382104227419915	0.0086253321964291259	0.45650188563655025	1.5365369101105018	0.05308743884635337	-1.5574107932373316	-0.0014289940897934559	0.019765952899922612	0.17827213883367918	0.0001299138983045507	-0.053068416363307384	-0.0014210376335472576	0.018522844349852186	0.0068990674176375531	0.019766379832000896	-4.1641598894565311E-05	0	0	0	0	0	0	0	0	0	0	0	0.040517972785966729	-1.5406478229693383	0.019212298103460812	0.61606247134322045	0.9590658586860844
226	474	1.92	1.45	2022_09_21_18_00_11	0.47430658070030896	-0.029392099533879674	-0.00017774432000480943	-0.00058230968043946631	-0.018313076731358742	0.45180128162537153	0.001515808882500335	-0.0031308300176384044	-0.0011803331410468927	0.000982495705429515	0.46901551570345817	-0.0083917761051042084	-0.00091578330165801637	0.0032042283104906995	0.007071813445488055	0.45371895829161835	1.5450045241653738	0.051581222368430366	-1.5575095159115655	-0.0016468618945861186	0.018137724127386172	0.19688674965498884	-0.00061090253645994328	-0.051563011209867712	-0.0013705385775370914	0.016749604877456862	0.0069590066080037465	0.018148009213966684	3.1418990892015063E-05	0	0	0	0	0	0	0	0	0	0	0	0.038690324095578606	-1.5386143298361443	0.016368878082005895	0.57268432329863583	0.9565942720459556
227	473	1.92	1.45	2022_09_21_18_00_15	0.4779450920615248	-0.030028862441701127	-0.00021682457769949313	-0.00062305121515040618	-0.01882540036857816	0.45484754382759063	0.0014106635416875728	-0.0030942796595874438	-0.0011269542911319179	0.0011778260299709202	0.47415582052633271	-0.0084765201440318346	-0.00097190370523641439	0.003314158122147041	0.0071367933564097374	0.45688805614605188	1.5289379354002775	0.052445826509118047	-1.558006959380094	-0.0017359770798372112	0.018160222224722741	0.19756739516365696	-0.00027822743813488908	-0.052428670535146521	-0.0013413516099696629	0.016760880627159719	0.006990461490732622	0.018162353420155795	1.9338498704082049E-05	0	0	0	0	0	0	0	0	0	0	0	0.039458720734826438	-1.5409002566595169	0.016463742769660571	0.56802577150274614	0.95594256272274414
228	472	1.92	1.45	2022_09_21_18_00_20	0.48216413379486728	-0.030612983965666751	-3.8241567277199351E-05	-0.00048449909506275113	-0.019519211947469164	0.45832299939280041	0.0012766749099089648	-0.002835895661766597	-0.0012375356082383693	0.0011669726320941113	0.478949507201921	-0.0087343188739242936	-0.00073820639136875938	0.0032236495502651541	0.008180927781868564	0.46251820013627382	1.5096160998370538	0.053377060276005812	-1.558992423108539	-0.0013117265201986021	0.019115160851875108	0.17479991988134391	-0.00015343070354390778	-0.053362186686505643	-0.0012599983106646765	0.017958881937199037	0.0065473608392087887	0.019115776609226441	-2.1243209220863605E-05	0	0	0	0	0	0	0	0	0	0	0	0.040563786619633904	-1.5391382497170882	0.018236840710879547	0.59771726304618089	0.95925467640247242
229	471	1.92	1.45	2022_09_21_18_00_25	0.48036716746178387	-0.030084516869034426	-0.00023131533979765275	-0.0006618339049662157	-0.018802448155762083	0.45678768796922919	0.0016818312991851252	-0.0031321184073262497	-0.0010689798872650196	0.0011004140379236697	0.47632885730963437	-0.0075789297404295231	-0.00082434707631448469	0.0032086590051047079	0.0073666019626493755	0.45903877965587037	1.5196494454728411	0.052234433381385663	-1.5585476648715615	-0.0016154535755915213	0.017392356034033298	0.20368648696272426	-0.00065402846697488744	-0.052218760730481491	-0.0012794758485960788	0.015969049344136531	0.0068908280677366408	0.017404648851677185	3.075227756789243E-05	0	0	0	0	0	0	0	0	0	0	0	0.03920503397153198	-1.5424002808097308	0.016726929944648763	0.58000415741469524	0.955599821864157
230	470	1.92	1.45	2022_09_21_18_00_31	0.47986732426264017	-0.029972866122382921	-0.00014364394349510428	-0.00055727302796355568	-0.0184899942288389	0.45681119041981416	0.0012718954459686159	-0.0027609259320424519	-0.0011148074549398922	0.0012813593045063595	0.47636929207683648	-0.0076283567460454088	-0.0007663337258680277	0.0050517703085314978	0.0065578128262609005	0.4589137644035986	1.520215999519078	0.051804586519530987	-1.5587526081091068	-0.0013916775963385172	0.017379366013802997	0.255615203999768	-1.1959825805330556E-06	-0.051789558615443626	-0.0012477190697832874	0.015157295715142929	0.0085028671426431515	0.017379366054954506	5.9789949519885075E-05	0	0	0	0	0	0	0	0	0	0	0	0.038601442636401452	-1.5406865404654533	0.017250602580453758	0.4572009128341229	0.95633468085946749
231	469	1.92	1.45	2022_09_21_18_00_34	0.48481982455935713	-0.030154102910972709	-0.000180772075259531	-0.00079724269151707481	-0.018660334159691594	0.46210844441477322	0.0014319926107495284	-0.003190167428816169	-0.0011600562232785287	0.00080584410001944922	0.48145937007348066	-0.007273526308166571	-0.00082976930689307015	0.0035439808051312364	0.00707735076046894	0.46359643621140539	1.4989242110911158	0.051617379830823443	-1.5579796327389806	-0.0017432010312745053	0.016820979216612991	0.22282906948106293	-0.00069589934687755049	-0.051600422628351544	-0.0013229834371617608	0.015178026553516862	0.0072507138784028251	0.016835368059733971	4.825265924518331E-05	0	0	0	0	0	0	0	0	0	0	0	0.038563517876632994	-1.5397527979333172	0.016325843911850921	0.55327459509749377	0.95622417386244207
232	468	1.92	1.45	2022_09_21_18_00_37	0.48895363307932138	-0.029829053324887684	-0.00026136841969776449	-0.00061608727732448063	-0.018911135649676336	0.46676128589282273	0.0014422855867987992	-0.003400659352808367	-0.0012083380408135886	0.00086395169813635012	0.484616966740295	-0.0076507403572601213	-0.00097213758816074415	0.0037135763893083621	0.0077215073575361377	0.46636958805305578	1.4833817752545411	0.051068547455265983	-1.5566259132111751	-0.0016905125950204937	0.017850764945238854	0.21961568873442103	-0.00064024055236246581	-0.051048039635883238	-0.0014471311357467018	0.016156348605162608	0.0075909293817442765	0.017862242778975371	-1.8349581333576187E-05	0	0	0	0	0	0	0	0	0	0	0	0.038755617666888738	-1.5388919061862092	0.017523337003752654	0.56125660816581291	0.95381147925205856
233	467	1.92	1.45	2022_09_21_18_00_43	0.48718775909472739	-0.029947852337501423	-0.00024252998232887065	-0.00055898606069123321	-0.019005289213557153	0.46436033305739666	0.0015236910069913751	-0.0031508869899212161	-0.001253340668859025	0.0013219759884120867	0.48432019618871408	-0.0069959240095767358	-0.00092786925597905089	0.0034988392376392274	0.0066731833927704187	0.46492454251309634	1.4896814581567603	0.051517651072276523	-1.5565769060184425	-0.0015868912163932891	0.016056081896295583	0.22973450683026481	-0.0002453214521297173	-0.051496819570008415	-0.0014649048361012021	0.014390875161567573	0.0071204268091686965	0.016057955924569781	-1.7027319065140988E-05	0	0	0	0	0	0	0	0	0	0	0	0.03909493006273692	-1.5378705329416607	0.015465911483822738	0.54394387549769	0.95430259450073285
234	466	1.92	1.45	2022_09_21_18_00_48	0.48787891595719762	-0.029853781628667593	-0.000234161732044686	-0.00056504608873419451	-0.018948643792940763	0.46501425892326492	0.0014008971466384897	-0.0035278518619445975	-0.0013039943384784538	0.001309035662370133	0.48481280123414666	-0.0073082764349954804	-0.000750166463654363	0.0034918567222840739	0.0053402696002448988	0.4657208228173173	1.4869074955875998	0.051287343514846082	-1.5560635308665611	-0.0014183617919121241	0.015274774608351503	0.25721639749519465	-0.00012722877082323278	-0.051265080748676195	-0.001510993263232389	0.013297790324559997	0.007515817441900669	0.015275304464921967	-1.6601451903643984E-05	0	0	0	0	0	0	0	0	0	0	0	0.038930683113626283	-1.5364418450648409	0.01307816252177391	0.49585171636359254	0.95458280238159687
235	465	1.92	1.45	2022_09_21_18_00_54	0.48874121730308645	-0.030106558068859892	-0.00022850176202160314	-0.00056693870048308572	-0.018589603138992876	0.4658159896622921	0.0017806326124851972	-0.0033085804982132135	-0.0011426464818324377	0.0012703824520535203	0.48550843595088289	-0.0063598698543225005	-0.00092396102621863192	0.0034523170705492625	0.0056803476332605842	0.46669809422691905	1.4833906115174265	0.051081290001969204	-1.5578161428682409	-0.0015956340910162634	0.014549948226755212	0.25946271942153371	-0.00056641981716094446	-0.051064078088505632	-0.001325940132991783	0.012634485469227502	0.0072160079219147364	0.014560969226343753	5.1893267888162356E-05	0	0	0	0	0	0	0	0	0	0	0	0.038107462349271495	-1.5401014625099627	0.013600588128065702	0.51234337288114928	0.95489817045142389
236	464	1.92	1.45	2022_09_21_18_00_57	0.48622325885562545	-0.029429072472137111	-0.00020611627734898737	-0.00066975549745603932	-0.018494713821111813	0.463993463768821	0.001758417721879081	-0.0034702296312867169	-0.001210851025166464	0.0011155029436845285	0.4824219370632235	-0.0066839383256128366	-0.00086216239926699488	0.0035266377718180877	0.0070739338939883444	0.46368694830188545	1.4943069623233527	0.050500697524710134	-1.5570941323945342	-0.0016475537066453767	0.016358240593956776	0.23853531451724702	-0.000716328746297029	-0.050481735686259951	-0.0013837675328076723	0.014531742225781758	0.0075113582801785411	0.016373917130685218	4.8118085212914091E-06	0	0	0	0	0	0	0	0	0	0	0	0.038118926598190453	-1.5381079209469555	0.016256492126428507	0.55415876961435939	0.95365028278001052
237	463	1.92	1.45	2022_09_21_18_01_02	0.48957884278590147	-0.02993031063256462	-8.73120784324986E-05	-0.00072990205131940222	-0.0186707947664372	0.46682702851795416	0.0015034923379970413	-0.0034443141018667667	-0.0011614911624377832	0.00082517474416005316	0.48580013597124433	-0.0067270077392788882	-0.00073309694963214888	0.0032543257043930757	0.006202585085002728	0.46678477507442784	1.4810361248784472	0.050879404554492254	-1.5588582963502018	-0.0015707848236743436	0.01533727378846427	0.24264915438986387	-0.00074832653735227076	-0.050864902926886377	-0.0012146843450512037	0.013566368287854307	0.0071544125363732086	0.015355518873317786	2.6723452825415472E-05	0	0	0	0	0	0	0	0	0	0	0	0.038210163181562208	-1.5397318665188313	0.014307148003513253	0.54380305586052069	0.95344147720566075
238	462	1.92	1.45	2022_09_21_18_01_08	0.49342699591075512	-0.029925019461256808	-0.00015936134141288544	-0.00066398857014507038	-0.019070686883953837	0.47021959331604019	0.0013675789058189352	-0.0032542284713420011	-0.00128043629087952	0.0009211278169258141	0.49059413905058896	-0.006560478708572872	-0.0008744407946688909	0.0035668459447543554	0.0054076352189767135	0.47074916456967364	1.4643847287226612	0.05091270361617628	-1.5570179958520496	-0.0016227325411560852	0.014388068701787125	0.26303231848027547	-0.00049664347906169391	-0.050893374059359016	-0.0014028066020559313	0.01244265565113685	0.0072247381485129585	0.014396637653029986	-2.6114428932317596E-05	0	0	0	0	0	0	0	0	0	0	0	0.038736477681330823	-1.53727584009135	0.013128654958725429	0.49385294883090725	0.95404014873725484
239	461	1.92	1.45	2022_09_21_18_01_13	0.487945166845673	-0.02938546718006169	-0.00018848200569312844	-0.000699466339852858	-0.019002183162932014	0.46461437114365084	0.0014179250485106063	-0.0033319216896297464	-0.0011942740162846489	0.0012113527658865844	0.4858509719924301	-0.0064006053818016582	-0.0007954419647731814	0.00349207040590349	0.0066799105012137752	0.46662221922972286	1.4852117323671621	0.050864722009720538	-1.5575303808043486	-0.0015952627675124434	0.015547051973297919	0.2445051887341011	-0.00025211336961740655	-0.050846820170844305	-0.0013493789830768363	0.013724909006972978	0.0073032662426299865	0.015549095993387094	-5.9015796958784681E-05	0	0	0	0	0	0	0	0	0	0	0	0.039020113560036505	-1.5394129523802826	0.015447684455627985	0.54454874692393407	0.95630052500818363
240	460	1.92	1.45	2022_09_21_18_01_16	0.4861982282290232	-0.028991652337974363	-4.0950009694537862E-05	-0.00053748264645280236	-0.01798569519657392	0.46369784964482946	0.0012373572261174806	-0.0031646806449684341	-0.0012771541832816242	0.00099612087491484811	0.48263652567262061	-0.00623819330503736	-0.00088542011852053013	0.0036930452330564602	0.006712038027595308	0.46338648076171385	1.4947142014003689	0.049518170262423222	-1.55763899707457	-0.0015190568623784386	0.015540037645323352	0.24699885978869673	-0.00029328321744306906	-0.049501026543424281	-0.0013029034060665185	0.013682138851575213	0.0073683001068281049	0.015542804929088595	3.5125064691701208E-05	0	0	0	0	0	0	0	0	0	0	0	0.037085662051347952	-1.5353511014409453	0.015756829000687794	0.53389510516084782	0.953081385034246
241	459	1.92	1.45	2022_09_21_18_01_19	0.4912473608675989	-0.03000614943132875	-0.00026757340111432996	-0.00079097064713538163	-0.018041495188812911	0.46813984363408745	0.0019387678259751545	-0.0032536674779020934	-0.0011626234904902506	0.0012352931503654702	0.48824102046897644	-0.0060827110757478674	-0.00073383976005858553	0.0035994643882120069	0.0063555543950837949	0.4681906692930754	1.473885010045747	0.050145452489575144	-1.5571088674036038	-0.0016203520621337021	0.014902030120525848	0.25575428475998435	-0.00076749884641540752	-0.050126664508405416	-0.0013725562451159926	0.01299467555572264	0.0072944437015144675	0.014921781267405999	0.00011446323898049062	0	0	0	0	0	0	0	0	0	0	0	0.036802064497887352	-1.5386199987060396	0.014868384678265978	0.52774375349591218	0.95306500673346572
242	458	1.92	1.45	2022_09_21_18_01_22	0.49443822768591	-0.029774959970531766	-0.00013734365943860157	-0.00064940137013019881	-0.018266150826289573	0.4717584537220193	0.0017820732293875609	-0.003919838091750079	-0.0011147373612917242	0.0012367955039985109	0.49212383074813554	-0.0059423750602252889	-0.00092068877319726242	0.0036651753730292027	0.0058909055824713308	0.47108485152358731	1.4597475634968418	0.049782101817117431	-1.5588427338292283	-0.0016755451894687776	0.014659550095562428	0.28921028212088906	-0.00060047986421272147	-0.049767875926468218	-0.0011900365950303976	0.012274839665804248	0.008014407038771057	0.014671843274504718	6.1892699889270518E-05	0	0	0	0	0	0	0	0	0	0	0	0.037011972379847796	-1.540320378038714	0.014032149958263022	0.50711545298084992	0.95276785884533621
243	457	1.92	1.45	2022_09_21_18_01_24	0.49122274336506949	-0.029754606812017498	-7.0951276169419912E-05	-0.00070247691170861545	-0.017907689358344438	0.46847569442143444	0.001393572693345881	-0.0033776640218693694	-0.0010854645311813641	0.0011187923361519947	0.48794580305138019	-0.0059800064841353268	-0.00086126936271916634	0.0038800914083157016	0.0050483249427071379	0.46789755403930766	1.4741608171387808	0.049721687181534115	-1.5595721034951668	-0.0016605154414004592	0.013879276956415382	0.29521362556009367	-0.00031439620224710837	-0.049709159514243623	-0.0011160808957316184	0.011529555581451776	0.0077268154453886927	0.013882837383073766	0.00010791692753580488	0	0	0	0	0	0	0	0	0	0	0	0.036522243422729292	-1.5405261434033291	0.012961853948280821	0.45775173619904858	0.95251606396321331
244	456	1.92	1.45	2022_09_21_18_01_28	0.48773114174036736	-0.029051618721703344	-1.7266150970490324E-05	-0.00058613460278245544	-0.018198258074556876	0.46494741912541449	0.0015501522935236804	-0.0033592700225528365	-0.0011280156319226698	0.0011106949140590103	0.48424483123621431	-0.0057207965854526284	-0.00080090128499704129	0.00342292728926956	0.0057287849713477477	0.46460719462657862	1.4888474280222384	0.049655387226023778	-1.5596397610758745	-0.0014902187776553414	0.0140807013614937	0.27128677547209396	-0.00049871183856383121	-0.049643026630195312	-0.001107875245722364	0.01205846887083299	0.007270452484042675	0.014089530309044878	1.5584476118725387E-05	0	0	0	0	0	0	0	0	0	0	0	0.037383679075899907	-1.5398435209695163	0.013682713508860378	0.51610994240425812	0.95258874175785513
245	455	1.92	1.45	2022_09_21_18_01_33	0.49110926035897906	-0.029706155273674342	8.0089851879907434E-05	-0.0005282718147603837	-0.018722262992203195	0.46791776995221623	0.0017532050358836013	-0.0035161954966551616	-0.00098650986161789248	0.00085469458093883851	0.48848649026801794	-0.0051771188099108455	-0.0008268252587310302	0.0034053926486154	0.0062034682615755314	0.46864732805601378	1.4735681689485285	0.050553917292310492	-1.5623655421188702	-0.0014509469790160148	0.013979062725437332	0.27741131299300786	-0.00097836570540317655	-0.05054673090674161	-0.000852377990813208	0.011882117945759482	0.0073640659831897132	0.014013257798785423	3.8195729267831269E-06	0	0	0	0	0	0	0	0	0	0	0	0.03817528396179818	-1.5444747654209832	0.014409629426801249	0.53437988529692948	0.95426286141184424
246	454	1.92	1.45	2022_09_21_18_01_36	0.49511135913990334	-0.030218701397791176	-0.00017857243419857268	-0.00050694895167695785	-0.018729012424353184	0.47153882639782857	0.0015716192882140785	-0.0036593862249270572	-0.0011687603703818494	0.0012134856919929432	0.49284861476179637	-0.0056879767991297068	-0.00089460164449728613	0.003388433661391473	0.0052533433356675976	0.47210481804551446	1.4575441782841931	0.050702645483439758	-1.5580571795346545	-0.0014960779053221854	0.013553694290712508	0.2904918417132803	-0.00040576597884333624	-0.050686189727484482	-0.0012916771767050722	0.011329847005130629	0.0074388974832582128	0.0135597667736462	4.3967470698807264E-05	0	0	0	0	0	0	0	0	0	0	0	0.037901462269546923	-1.539634866174814	0.012626104519650426	0.49897021066511843	0.953532592881013
247	453	1.92	1.45	2022_09_21_18_01_39	0.49245525874972984	-0.030055169682496174	-0.00019990604169137357	-0.00066511317302060408	-0.018650743164517737	0.46860329292583192	0.0016204860087177047	-0.0034844399852637718	-0.0011031982995215539	0.001165777987349854	0.49054305858901454	-0.0054116079993998725	-0.00084163645185927882	0.003647183399186185	0.0038384880927771121	0.46978710915502853	1.4681820886937413	0.050744003022878882	-1.5584555604292294	-0.0016041268547906419	0.012248155928723113	0.33350278693674179	-0.00049924480500677481	-0.050728547740880175	-0.001252312615596598	0.0096231023138226846	0.0075771515434241935	0.012258326518315679	4.4106690191219553E-05	0	0	0	0	0	0	0	0	0	0	0	0.037939166321416577	-1.5412555633749494	0.01075203731059924	0.40547435924829012	0.95396911863170608
248	452	1.92	1.45	2022_09_21_18_01_42	0.49302646032020092	-0.029859556132193071	-7.3757116490842775E-05	-0.00073358991989324425	-0.018064061390190088	0.47010924448533614	0.0017211688903894711	-0.0034051575906719057	-0.0010785458646164891	0.0010599063327173365	0.49006209487408559	-0.0054068370410401663	-0.00093205728847551813	0.0034764426816418412	0.0043178093738426692	0.47014439410869635	1.4660538274984345	0.049815968710558975	-1.5597692400116978	-0.001768736745784693	0.0124734250088989	0.31225513323937815	-0.00071803262567355437	-0.049803854292476663	-0.0010985609610506544	0.010119060599946824	0.0072932121885509651	0.012494074687793257	9.65826579764977E-05	0	0	0	0	0	0	0	0	0	0	0	0.036704380839765335	-1.5409783655299283	0.011243587781592158	0.44646442814245318	0.95358856359019029
249	451	1.92	1.45	2022_09_21_18_01_45	0.4936673352859321	-0.02935841935313975	-0.00016115451863597485	-0.00049320402156845927	-0.018305373558565975	0.47106000566810585	0.0015601985531861159	-0.0036673030243775618	-0.0010526855477449833	0.000981002055450429	0.49081787779257563	-0.00546605074554777	-0.00083645877636081135	0.0039409900162794562	0.0060843443544193266	0.4703663918682971	1.4633512835862077	0.049465762943266947	-1.5590077706987018	-0.0014132928525161684	0.014459155402118316	0.29542930589889227	-0.000633517704322428	-0.049452015060555479	-0.0011661517954691524	0.012007788869581846	0.0080548234869644176	0.014473027313741145	2.3732968386700949E-05	0	0	0	0	0	0	0	0	0	0	0	0.03714164501750794	-1.5420745032472956	0.014684347318773477	0.49801056592305593	0.9528003135874098
250	450	1.92	1.45	2022_09_21_18_01_48	0.49542228635074081	-0.029302846709258954	-9.1278819469581428E-05	-0.00053100907132409359	-0.018233580621871293	0.47304713367931611	0.0014122395535699531	-0.0037751922373732167	-0.0010956131363599867	0.000979129771715031	0.49131349659376405	-0.0050748078151180136	-0.00091571820760585378	0.0046182147611355138	0.0051990489393421782	0.47260172037260334	1.4565899096900785	0.049141630331159	-1.5591798660676191	-0.0015187999692200943	0.013846498905635924	0.34671470750083727	-0.00047778429993256054	-0.049128368372238815	-0.0011416009311013759	0.010648768147322676	0.00885038241480801	0.013854739614335554	2.5699157500837573E-05	0	0	0	0	0	0	0	0	0	0	0	0.036870499935832746	-1.5407885782325872	0.014036495946985771	0.42224692158005844	0.95393714290442444
251	449	1.92	1.45	2022_09_21_18_01_50	0.49387753429482195	-0.029550597371890367	6.8642506091543969E-05	-0.00072530338639693827	-0.017846323665112188	0.4709305229866711	0.001423269431556941	-0.0037231980283106373	-0.0010352067714029048	0.0012310910600842081	0.49011645115803415	-0.0050932151538613411	-0.00084177846296424317	0.0034953978607881416	0.0040739812345493452	0.47158022943106759	1.4627113003689582	0.049179084921867129	-1.56149182159233	-0.0016715832130334211	0.01220818512591486	0.3379844186580877	-0.00023137401051757391	-0.049170569925393773	-0.00091512128386361379	0.0095236193902378842	0.0076380925484373268	0.012210377471698073	9.8803209551456952E-05	0	0	0	0	0	0	0	0	0	0	0	0.036195861699477576	-1.5418254292522613	0.010869035697942356	0.43084358974176751	0.95485256300311094
252	448	1.92	1.45	2022_09_21_18_01_53	0.48989550734843307	-0.029376618865286867	2.6663869655329468E-05	-0.00057039041101846833	-0.017739813174501618	0.46691750300353557	0.0013085029565226617	-0.0035276190816383476	-0.000897949816644241	0.0010260657672386119	0.48630856063741634	-0.0050451919160239547	-0.00077751692034605416	0.0036741173177182655	0.0043726994225787444	0.46855892113313086	1.4781520668038377	0.049295660718805853	-1.5623546170710754	-0.0014456560596546205	0.012492763622290458	0.33092241945745576	-0.00032237203899527752	-0.049288635025295527	-0.00083223977724510565	0.009855038837248432	0.0076777179186753707	0.012496922287265363	0.00010117957308004722	0	0	0	0	0	0	0	0	0	0	0	0.0362577824846339	-1.5455090228101245	0.01165832381472307	0.43599787909270749	0.95644665873588675
253	447	1.92	1.45	2022_09_21_18_01_57	0.49178098721947755	-0.02941644737647733	-0.00012554456370375073	-0.00071576753309191888	-0.018020885983153177	0.4693028906529717	0.00147847417270271	-0.0037252573369621913	-0.00094628753976974027	0.0011645664611968252	0.48811579217947287	-0.0048037548341158653	-0.00091659456139143308	0.0036869519988897495	0.0047526881371659337	0.47004762286038815	1.4702508008407462	0.049413980266725242	-1.5604214457107659	-0.0017417751757023022	0.012695777991458254	0.33416499012177314	-0.00035585963605750835	-0.049403342988810175	-0.0010252547636034894	0.009964378241123565	0.0078672704972067055	0.012700764342706733	6.4619199862020826E-05	0	0	0	0	0	0	0	0	0	0	0	0.036694614904481018	-1.5445651186299085	0.012231296867147861	0.45550537258156582	0.95580682270380246
254	446	1.92	1.45	2022_09_21_18_02_00	0.49450401280091744	-0.029207637649328929	-6.92568929549627E-05	-0.000558471566659397	-0.017860901141909181	0.47237375435442053	0.001575492379405355	-0.0037785432551009014	-0.00094745282114726021	0.00095583754386261322	0.49094375486232872	-0.0045628009238098234	-0.0009517183560784901	0.0039060805837840508	0.0043557217572809444	0.47202788744460644	1.4592105107447984	0.048734284160284788	-1.5608804844343485	-0.0016037964291289867	0.012304255832248616	0.35988730976393779	-0.00067056311970920359	-0.048724700981714837	-0.00096641960755254575	0.0092522383578830716	0.0081111526279771876	0.012322514616868516	6.3900757556285519E-05	0	0	0	0	0	0	0	0	0	0	0	0.036169601072534023	-1.544298065809453	0.011831293232480599	0.41988431314738595	0.95454814364598561
255	445	1.92	1.45	2022_09_21_18_02_03	0.49081995201231954	-0.029478003351049886	0.0001399112989268521	-0.00044497386000747277	-0.018329874405293749	0.46793461985975737	0.0014902122936369024	-0.003934447788213424	-0.00088461471393674732	0.001260838917136057	0.4874539380596134	-0.0047363925081657368	-0.00086703667669298394	0.0050740243907346589	0.0046237393251637266	0.46855861638715196	1.4749682891146074	0.049916660235898039	-1.5638814714824736	-0.0013889495755930069	0.013698245424606933	0.38791670449397103	-0.00026489633149388565	-0.049911886759400184	-0.00069031096101472469	0.0097783231360346924	0.009593035200605355	0.013700806464555423	3.3725203838017246E-05	0	0	0	0	0	0	0	0	0	0	0	0.037388879627996439	-1.5466846262649749	0.013986274231399889	0.36949982131288589	0.95464459923868616
256	444	1.92	1.45	2022_09_21_18_02_08	0.49159010683230731	-0.028623628131690892	-1.8013206444490085E-05	-0.00061399440229406284	-0.017552918682528725	0.4701011916970107	0.0016099841425387322	-0.0036669385809105916	-0.00088569892111860183	0.00095937629816827508	0.48741246520004111	-0.0043732282648696729	-0.00078951342419615665	0.00390667187204088	0.0036863436726329584	0.46918975135380658	1.4711800408117373	0.048064538897209887	-1.5618862098314243	-0.0014984791316835211	0.011641866451785696	0.38141147627063304	-0.00070313409927004987	-0.04805690739396562	-0.00085647599453480183	0.0084157694282703688	0.0080441207979121687	0.011663080726925009	5.4659002477987142E-05	0	0	0	0	0	0	0	0	0	0	0	0.035751838529358766	-1.5455883145552327	0.010926445850061892	0.37819454192636243	0.9544328594754613
257	443	1.92	1.45	2022_09_21_18_02_11	0.49180375635903589	-0.029375404813705479	6.032312183208311E-05	-0.00055761568506874	-0.017328421830104326	0.46973289453528394	0.0015088652365053737	-0.00388016034903528	-0.000861097174259842	0.0010459440619327732	0.48866345298799829	-0.0048423194222672215	-0.00076821170742370933	0.0041216882519672562	0.0038770453263624145	0.46949111448485592	1.4697570724212148	0.048620513257915728	-1.5630741228497258	-0.0014231275366671822	0.012444523155084526	0.37589466636282692	-0.00050641750982428836	-0.048614714654105211	-0.00075088518635483669	0.0090903261846605916	0.0084989485475503914	0.01245482297151154	0.00014535728739692439	0	0	0	0	0	0	0	0	0	0	0	0.03527790010383159	-1.5459703662543345	0.011505816110171681	0.37741124382693708	0.95463100558774328
258	442	1.92	1.45	2022_09_21_18_02_14	0.49250787486528941	-0.028987250536551	-6.7707217687483349E-05	-0.00037806315823684446	-0.017215373491354345	0.46999058340013572	0.0015189140790332865	-0.0040044561205043331	-0.0009229336640983512	0.000991939766484422	0.48911965442613126	-0.0041063590143587429	-0.00074606642734144509	0.00397106800857804	0.0034939256566131	0.46971122963622969	1.4680524476871386	0.048054436728043166	-1.5609591174588029	-0.0012183611244662941	0.011590894867368421	0.40945094547060584	-0.00057485527829157965	-0.048045136506283934	-0.00094538211430447055	0.00791685559330766	0.008465945980284828	0.01160514120626575	0.00012877349824547097	0	0	0	0	0	0	0	0	0	0	0	0.03500471023117431	-1.5440164555242828	0.010739562699662576	0.36078383934688779	0.95371313558124315
259	441	1.92	1.45	2022_09_21_18_02_17	0.49321458734629936	-0.028685338800822864	5.3416774547983536E-05	-0.00081514506930894365	-0.018257286177126783	0.4697505418193485	0.0014483776916452914	-0.0037174004265778794	-0.0011091001350638948	0.0013871919727271673	0.48987596187582505	-0.0041880482038375673	-0.000865739961481995	0.003749521378299662	0.0031301039329409055	0.4702848005619617	1.4662694867557939	0.048802450308914565	-1.5605147869410505	-0.0017839451860654431	0.010989909589105028	0.40282207666353981	-9.4557724626207016E-05	-0.048792132852402241	-0.0010034579550759111	0.0076121253333222092	0.0079267686156779468	0.010990316371241964	-1.8704098939442043E-05	0	0	0	0	0	0	0	0	0	0	0	0.037085162581842468	-1.5404594297889367	0.0099030072771676882	0.34780188690058039	0.95350951214215
260	440	1.92	1.45	2022_09_21_18_02_20	0.48743679880304636	-0.028924064882550289	-5.4896143235379508E-05	-0.0006641337322280871	-0.017659536037473163	0.46436112355687953	0.0019661671818612487	-0.0039016355575917554	-0.0010833277576191114	0.0011180489771272929	0.48486164092402895	-0.0038267986921793292	-0.00080585006063543113	0.0035331358701586732	0.003413297908148598	0.46494801544689879	1.488779354283734	0.048998928883460913	-1.5596952132261017	-0.0015974836887764268	0.011028492068351997	0.40452176576120819	-0.0009273830245035196	-0.048986852640739653	-0.0010877959739393822	0.0076117645940003	0.0079805185963837174	0.011067415081031352	7.5214278441324957E-05	0	0	0	0	0	0	0	0	0	0	0	0.036297492016540353	-1.5401621165564972	0.010078437507669916	0.38407407502967389	0.95386318100855083
261	439	1.92	1.45	2022_09_21_18_02_25	0.48752624225201069	-0.029036086304404008	2.683597056350259E-05	-0.00055388919989840524	-0.016927384067127078	0.46542143828780697	0.0015426547422643161	-0.0038737965160110404	-0.0011369361888469197	0.0010626968073652343	0.48436081882563065	-0.0036349995791217543	-0.00074300316860012312	0.0040932133838948274	0.0043647129697197808	0.46377039382761759	1.4892737563951428	0.048286161094704544	-1.5596773575188085	-0.00140733221054538	0.012008763469085155	0.39645351836943754	-0.00054471241971371163	-0.048274222207820877	-0.0010736961831413552	0.0084274778612893064	0.0085549995297435726	0.012021111083282797	0.00016868626819699725	0	0	0	0	0	0	0	0	0	0	0	0.034799198638981406	-1.537263940851396	0.012273672748926949	0.408743581261767	0.95127267751852973
262	438	1.92	1.45	2022_09_21_18_02_29	0.48972278282735254	-0.0283776947085503	-4.021978089366E-05	-0.00067833691374793526	-0.017462674260311603	0.46810376448829083	0.001678214372849084	-0.0039808241856504264	-0.0010530042789329811	0.00098454965423986989	0.48688146710507291	-0.0033571418103785339	-0.00081732808189725729	0.0041439650176593639	0.0036984437598963113	0.46641066137502663	1.4787241245272926	0.047910376608307867	-1.5598429193298946	-0.001606553746216701	0.011398375428461142	0.43264272502196566	-0.00075953384748112408	-0.04789888076861136	-0.0010494798064978716	0.0073909669050088254	0.0086773596570161246	0.011423653271769772	4.686112621980533E-05	0	0	0	0	0	0	0	0	0	0	0	0.035723054545112876	-1.5406826467383714	0.01134184839338416	0.36432496087912253	0.95239731074438416
263	437	1.92	1.45	2022_09_21_18_02_31	0.48479545879310126	-0.028607555722534192	5.8916092191855491E-05	-0.00059927166665263681	-0.0172823811667719	0.46216279339602551	0.0015558885504026081	-0.0038717447996155807	-0.00092806046579749441	0.0012059680506496422	0.48125499618201739	-0.0034663285077844962	-0.000829389213436381	0.0039963098563704433	0.0043933371349747993	0.461864982317228	1.5008929217388689	0.048510738865256343	-1.5622693070967284	-0.0015530102431023784	0.011891799034933107	0.39777688285818219	-0.00040546660615609683	-0.048503684598285225	-0.00082726395011575914	0.0083229434433441211	0.00849373279107196	0.011898709486996634	9.5943348258862083E-05	0	0	0	0	0	0	0	0	0	0	0	0.035700172612587358	-1.5439721894227196	0.012250559012878437	0.41634318104095136	0.95270071932406564
264	436	1.92	1.45	2022_09_21_18_02_37	0.47566315277492566	-0.028261674191822749	0.00010925373914099915	-0.00059758975175802057	-0.017125539790054295	0.45263477212758624	0.0016444738735340544	-0.0037759120323705387	-0.0010263837580196285	0.0010668629343436149	0.472856385275112	-0.0037967116440753529	-0.00083071961878678868	0.00400350230432993	0.0040892199138958824	0.45380753307019517	1.538437798110686	0.048945835347712359	-1.5616740362095432	-0.0015776143625218912	0.012063169857343868	0.39449268091420592	-0.00066059208643062025	-0.04893768940224448	-0.00089294672563195625	0.008499295772336277	0.0085604928819242865	0.012081243682327762	9.4744840037003621E-05	0	0	0	0	0	0	0	0	0	0	0	0.036068106626106412	-1.5408656646405317	0.012031076430895286	0.397994852512422	0.95405231711300509
265	435	1.92	1.45	2022_09_21_18_02_41	0.475102368543619	-0.028924029412155567	3.6924440347842548E-05	-0.00071512243579857453	-0.016531687845868923	0.45180378001005339	0.0015037866475749603	-0.0039949407459764375	-0.00096989902224147416	0.0010559004334124422	0.4708980406784824	-0.00353115480277596	-0.00091079799963765691	0.0040073339743594508	0.0033740796005066712	0.45355162072808647	1.5422995244594819	0.049093775568008508	-1.5614612647258916	-0.0018066060054135469	0.011549286077985853	0.43433527004788863	-0.00051829381167475255	-0.049085219421093854	-0.00091653363553126214	0.0074590154254476461	0.0088175448847222712	0.011560909885747669	0.00022842759599953609	0	0	0	0	0	0	0	0	0	0	0	0.034855888006710752	-1.541495371367795	0.011026297221786283	0.34990865884086314	0.95463978030336016
266	434	1.92	1.45	2022_09_21_18_02_46	0.47499770928848123	-0.0280929083729971	0.00016730130164625582	-0.00070650593599363553	-0.016882606958510835	0.45236552773215855	0.0015337235607284019	-0.0035772544351798698	-0.00081215957127105977	0.0012380418551486325	0.47077844415936038	-0.0027864841808872671	-0.00082044408161859842	0.0038135504328119765	0.0032509532853329192	0.45397328216514421	1.5414533929776946	0.048545633766911532	-1.5645370193278365	-0.0016841274760757076	0.010426079906118333	0.44772909702587155	-0.00035148242953803792	-0.04854182988461813	-0.00060770822266531131	0.0065179812883182121	0.0081375095781140629	0.010432002785037897	0.00011096322356752449	0	0	0	0	0	0	0	0	0	0	0	0.035583604574461053	-1.5467617112352017	0.010549890732177877	0.35296435086659333	0.95573783470486551
267	433	1.92	1.45	2022_09_21_18_02_49	0.46712670160293523	-0.027261076337064497	0.00013301681037836691	-0.00068681289917670008	-0.016310980625309484	0.44512880050745773	0.0013593549714359299	-0.0036775338314694855	-0.00080608141865919363	0.000860779958365127	0.46198901754717808	-0.0031076356502035833	-0.00086958009092286	0.0038113596330658713	0.0032657528474793547	0.44708359935123293	1.574899874469994	0.047809498763873373	-1.5638561355470244	-0.0017465689067138702	0.010916870693759623	0.43724516242147438	-0.00057926030059975977	-0.047804893228842467	-0.00066359282077292712	0.0070019495630002076	0.00837560553401776	0.010932227963234148	0.00011498802748098773	0	0	0	0	0	0	0	0	0	0	0	0.034960293461084015	-1.5461066355911737	0.010744673344659825	0.35422790612823746	0.95709279263436486
268	432	1.92	1.45	2022_09_21_18_02_52	0.46003291053495748	-0.026817053336364	2.3153648242163334E-05	-0.00061681603431297484	-0.015586319694803515	0.43803716123997066	0.0013352758341273214	-0.0036996649615251205	-0.00080054937080711072	0.0010495741608523585	0.45345189634177741	-0.0026446597246370311	-0.0007892186895219189	0.0038454432916454908	0.0029751382412024682	0.44083353691797972	1.6069179010104768	0.047263175387107614	-1.5624729952871281	-0.0016083029174112445	0.010619227578946814	0.46938208346638532	-0.00034886016217292211	-0.04725662695622701	-0.00078673781687036521	0.0062736865391894931	0.00856789656692103	0.010624956366320566	0.00017461524210134649	0	0	0	0	0	0	0	0	0	0	0	0.033925540604307206	-1.5451377195755953	0.010568772786069488	0.32924207986796677	0.95826521716750346
269	431	1.92	1.45	2022_09_21_18_02_55	0.45948286657245541	-0.027247737023527393	0.00011901021206465233	-0.00078728482939310624	-0.015857653251447845	0.43642476424038096	0.0015143254906011853	-0.0036640335527053031	-0.00074290787631479125	0.00093217695722729672	0.45342216866207147	-0.0024776048504427063	-0.00070220594991778063	0.003953670726361852	0.002618109410172115	0.44112583600443539	1.6091042428075686	0.048159803074982854	-1.5644278717046558	-0.0016991795008214	0.010368467381016157	0.49519991449547923	-0.00068201488689580928	-0.048155896672314513	-0.00061339050081941383	0.0056856066262136167	0.0086705820521549674	0.010390873887077233	0.00018589573436756502	0	0	0	0	0	0	0	0	0	0	0	0.034549810107046323	-1.5473891721759074	0.010320170424492911	0.29245096147846278	0.960048498206352
270	430	1.92	1.45	2022_09_21_18_02_57	0.45933759448699507	-0.027207015856674573	9.6236621812722831E-05	-0.00060696586583912989	-0.016405057701547272	0.43571728182513952	0.0014087227592475484	-0.0039079766527587443	-0.00076574789370918164	0.000999615188809156	0.45340769035486767	-0.0025784816295133487	-0.00088212527326852878	0.004074854576917657	0.0015198949275824149	0.44240249673040283	1.6086852415697237	0.048776565941192208	-1.5639558950639387	-0.0017005826930535891	0.010156458799693128	0.55238288340273922	-0.00048262347247748656	-0.048772001354405778	-0.00066728472282318279	0.0045637407749483	0.0090733635157497286	0.01016791919549178	0.00011330235417229178	0	0	0	0	0	0	0	0	0	0	0	0.03575348456610198	-1.5474744800212208	0.0094681618959133341	0.17850526456076052	0.9631314789822375
271	429	1.92	1.45	2022_09_21_18_03_00	0.45138529409080563	-0.026382260926666574	0.00014253087979284573	-0.00058650585770544938	-0.014808766551988135	0.4285960054004988	0.0013747553381634407	-0.0037399091516349806	-0.0006119696623389946	0.0010146105218202433	0.44380430975083773	-0.0025214275846052988	-0.0007791582508059066	0.0036738747681206493	0.00163728682178077	0.43440539413953683	1.645379535548773	0.046852347601930779	-1.5658924487863244	-0.0015987863296754493	0.00978973134797587	0.53358530868282972	-0.0004325863459939364	-0.04685009420765443	-0.00045950902717279443	0.0047245658550091937	0.0085742240084582984	0.0097992841989750362	0.00024952602072663153	0	0	0	0	0	0	0	0	0	0	0	0.032835376165845157	-1.5501456650802949	0.0089107830076943922	0.20961807544527675	0.96238269129819509
272	428	1.92	1.45	2022_09_21_18_03_03	0.4390316766336001	-0.0255360943770918	0.0002220928541469003	-0.00054511854693249249	-0.014703600380394439	0.416068147625902	0.0014457439419008514	-0.0037539592370783182	-0.0005036815530799955	0.0012427160343814563	0.43099581126080572	-0.0018232887108862873	-0.000749453011920693	0.003752401602799665	0.0019332613571945909	0.42337826713349724	1.7016032506767149	0.047102116057601104	-1.568158288064345	-0.0015564200084091724	0.0099441369592785569	0.55714851526869524	-0.00026252238880594648	-0.047101460468475576	-0.00024851325992103241	0.0043834608800928	0.0089258686175400226	0.009947601613932584	0.00020472058108735107	0	0	0	0	0	0	0	0	0	0	0	0.033510622596017531	-1.5536751910336963	0.0096146577960203646	0.2378692998228891	0.96434560344226228
273	427	1.92	1.45	2022_09_21_18_03_06	0.44404755481278457	-0.024767285275536215	0.00021134465347818435	-0.00062649504992015939	-0.015055524792613335	0.42162979032248249	0.0014936776580038752	-0.0036834260199809518	-0.00058247383966179638	0.0009329610859398009	0.436313638545075	-0.0018174823705268265	-0.0007960187888741006	0.0037468665639128367	0.0016192805557445403	0.42766833952404215	1.6780818302279208	0.046043010269521269	-1.5669512685123928	-0.0016781427073495649	0.00959329711595728	0.5722775393930104	-0.0006763940698813406	-0.046041648832928286	-0.00035407262610088753	0.0039663610567769155	0.0087349487418254372	0.0096171127940148926	8.3398964036799028E-05	0	0	0	0	0	0	0	0	0	0	0	0.033930573201783089	-1.5514617803542365	0.009192255206127372	0.20396368554215005	0.9631138261854677
274	426	1.92	1.45	2022_09_21_18_03_09	0.44807671223982648	-0.025915209325378413	0.00019977278962483204	-0.00073967370139743952	-0.014471074624206647	0.42551666757691337	0.0013021999108721912	-0.0039939042237317991	-0.00050011746247319094	0.00083252018907881327	0.44016562121086883	-0.0017981863736302862	-0.00080587194109828177	0.0038535644676618557	0.002459101741622143	0.43155866660646791	1.6600342700817019	0.046270232270914327	-1.5677987301383534	-0.0018193513764921893	0.010360479202057127	0.54053582121918187	-0.00056763409595139941	-0.046269400743128644	-0.00027739732538027565	0.0048733927735759991	0.0091427332986758134	0.010376017432673523	0.00025377968269615231	0	0	0	0	0	0	0	0	0	0	0	0.032315256807164648	-1.5535233008467009	0.01020213481350817	0.28399518057497192	0.96313567480267193
275	425	1.92	1.45	2022_09_21_18_03_14	0.43875291198273147	-0.024517324096609346	4.3510925444747184E-05	-0.00066486015038138169	-0.01467294073707663	0.41616382619969833	0.001456095815606286	-0.0042260764519138671	-0.00049910533571617861	0.0011042110449249209	0.43038345318587579	-0.0017016795272237512	-0.00083300440583974661	0.0038285202965307997	0.00138248021981189	0.42359244658825607	1.7022185530165617	0.045883298470209104	-1.5658496866980256	-0.0018024996472263502	0.010231114439718764	0.60572807280480134	-0.00043269162325102807	-0.04588105302888254	-0.00045392892302798324	0.0035978392690485693	0.0095776435135535229	0.010240259992766463	0.00011565079783593448	0	0	0	0	0	0	0	0	0	0	0	0.033461719581803745	-1.5537952026688313	0.0092773890198928118	0.17326469553084634	0.96544646205089557
276	424	1.92	1.45	2022_09_21_18_03_17	0.43092359039983541	-0.023947334517144828	0.00012028962712736963	-0.00048589661407107452	-0.013435139929600269	0.40922094327816361	0.0013746718450490536	-0.0037816407716564325	-0.00050724897661945855	0.0008289781411562389	0.42184892611987895	-0.0014122087551549554	-0.00064608081583142059	0.0040325373950281214	0.0018187973242126052	0.415885031973162	1.7387545977803085	0.044532644228943215	-1.5664035867338924	-0.0013880343384745572	0.010210086190373441	0.59235379346734363	-0.00067830326842715388	-0.044530925621473885	-0.00039123562771031903	0.0038447912909566986	0.0094585115078345168	0.01023259279649168	0.00022628962005293311	0	0	0	0	0	0	0	0	0	0	0	0.03119975910138895	-1.5519275929172669	0.010265693198671584	0.21185527668185483	0.96510156612052789
277	423	1.92	1.45	2022_09_21_18_03_20	0.43548567345645417	-0.024063250458100538	-3.6302004921890843E-05	-0.00052171378416031062	-0.014107868061191083	0.41299229233433477	0.0014911636207559638	-0.0038485778770915371	-0.00047079363101340288	0.00097443198777464441	0.42644656061662489	-0.0015703470209831735	-0.00070775510679200679	0.0040324689371169925	0.0015150797164513654	0.42008429814601095	1.7184925458531839	0.045028306055660744	-1.5650235572578961	-0.0014870605260001904	0.010121073217413609	0.60191321593663671	-0.00063035164514052208	-0.045025304964275356	-0.00051986451721109511	0.0036313269691931249	0.0094471999828021919	0.010140683718013219	0.00015103948357595527	0	0	0	0	0	0	0	0	0	0	0	0.032413744383222795	-1.5541170176544079	0.0098917127438153327	0.17970092979740868	0.96463402529823228
278	422	1.92	1.45	2022_09_21_18_03_24	0.43600054115098014	-0.024398772485062142	0.00016714744023809189	-0.00067181036960412477	-0.01427335566745753	0.413418027002201	0.0013117521927602511	-0.0039864001499428552	-0.00048855240719529447	0.00097623862829253089	0.42742489014096152	-0.00024752608587037345	-0.000783347192362664	0.0037904942035375429	0.00050955388216799809	0.42107778854192779	1.7150892746076207	0.045567883969481839	-1.5674093327070706	-0.0017588736084003423	0.009352447088257651	0.73825749196692914	-0.0004206395034020247	-0.045566838488652138	-0.00030867394650355119	0.00088045552583891564	0.00931091105132461	0.009361901736852472	0.00015944309743280295	0	0	0	0	0	0	0	0	0	0	0	0.032756184972686786	-1.5536888658505548	0.00877198536420673	0.066814152012582312	0.9657735456711628
279	421	1.92	1.45	2022_09_21_18_03_27	0.43677396117109296	-0.025102160270096627	-7.9917916782152554E-05	-0.00060502976698497031	-0.01437494273064709	0.41425355047395696	0.0013851270270902965	-0.0040199050864005645	-0.0004511440340337706	0.00093776136982723238	0.42886358584735546	0.0010286579823988924	-0.00071180887640607984	0.0041010872853930744	0.00079067039247715661	0.42154340949252495	1.7109908629244144	0.046430766713586522	-1.5649178534981032	-0.0015932209545363183	0.00971560713945721	0.80046495070142876	-0.00055538766774764219	-0.046427557785770783	-0.00054587146876200823	-0.00029272166778254196	0.0097111964305888979	0.0097314684169326725	0.00020799026154851583	0	0	0	0	0	0	0	0	0	0	0	0.032927833689879893	-1.5551094468369731	0.0095624076289084949	0.095229236251183291	0.96512944215417207
280	420	1.92	1.45	2022_09_21_18_03_30	0.44779941255890288	-0.0248251383081028	1.3825785812028717E-05	-0.00073536609112444089	-0.01497322904681255	0.4257174150284988	0.0012978511286056581	-0.0037944784378997243	-0.00036843632231347	0.00087455427623142374	0.43977247147320636	0.00027309287764744567	-0.00075289367824019808	0.0042666628486176432	0.0013034235644672502	0.43151131055880387	1.6606115862428283	0.045599522478709707	-1.5670803135642937	-0.0017333124526842452	0.0094712987059837467	0.72341313281667463	-0.00050984953567409768	-0.045598263139299412	-0.00033889373785977707	0.0011711522686572275	0.00939861168160428	0.0094850116355751773	9.5136790574909552E-05	0	0	0	0	0	0	0	0	0	0	0	0.033447478658971304	-1.5584956403867627	0.0099627514609264469	0.14824300349232	0.96362634352952281
281	419	1.92	1.45	2022_09_21_18_03_34	0.44325215316021432	-0.024380419479830377	-0.000119000090986186	-0.00078306096671143359	-0.014540910636234602	0.42092569402280572	0.0014338667758010942	-0.003894946201769381	-0.00043879947061339908	0.0010092308874789489	0.43374852924985674	-0.001137269845186294	-0.00061812607732014983	0.0041805355810403226	0.0016745076294455623	0.4282366141916964	1.6820485937594349	0.045077378861977088	-1.5644869063513855	-0.0016541995372564321	0.010046310343736327	0.62074602110291743	-0.00051166126938985315	-0.045073789958113633	-0.0005688091754475703	0.0032488237979185534	0.0095064975386701476	0.010059331427945753	0.00011725719983159122	0	0	0	0	0	0	0	0	0	0	0	0.032819987060930575	-1.555712459026624	0.010159966138418264	0.19048960471514953	0.96612416011639646
282	418	1.92	1.45	2022_09_21_18_03_37	0.43388198382135812	-0.023948917922540603	6.3943760753732654E-05	-0.0005492812624853672	-0.01455582998161113	0.41114402847254955	0.0014222434832945202	-0.0040577235212516669	-0.0003953502201818338	0.001002605775758223	0.42370682408182658	-0.0009108521032296222	-0.00061728775845372994	0.0041273490741780029	0.0011944325596307062	0.4201856341924301	1.7257148350744	0.045606500940615677	-1.5673088086783475	-0.0014183154608105779	0.010147176126913106	0.66189961156597044	-0.00051916029487816188	-0.0456053915412001	-0.000318104417154399	0.0024809166236016839	0.0098392192808846417	0.010160448354397222	8.7402728402273435E-05	0	0	0	0	0	0	0	0	0	0	0	0.033560273482616934	-1.5572191881233273	0.0099029363263806475	0.14084945083215777	0.96843300680913447
283	417	1.92	1.45	2022_09_21_18_03_42	0.44395856905169	-0.024054869679327455	5.2407095355945316E-06	-0.000643917882135694	-0.014461766212979439	0.42188901400770795	0.00126067357412893	-0.0041917803297879782	-0.00056283260156043827	0.0010218194447912184	0.43351663947934743	-0.000918265551762468	-0.00068450264675710818	0.0042035647350061045	9.5940417669069652E-05	0.42940272919335221	1.6789964379763758	0.0445232401247287	-1.5643241680602851	-0.0015757166004037096	0.0099250569446466957	0.72668215676487158	-0.00029288990000664403	-0.04451951012316422	-0.00057630686073491439	0.0011628424591661663	0.0098567009069789671	0.0099293776163466314	9.7046194154540866E-05	0	0	0	0	0	0	0	0	0	0	0	0.032599245568902278	-1.5513468112883557	0.00947083745582178	0.011409811666227589	0.96721351749234274
284	416	1.92	1.45	2022_09_21_18_03_46	0.45278576033956025	-0.024901571637795154	-5.1214053775115723E-05	-0.00075866229692703841	-0.014966360668019447	0.43077303687257112	0.0015979632280757592	-0.0043798575303454334	-0.00048311304973889944	0.00096838091809843671	0.44214431017156763	-0.00087080798593555783	-0.00084761819432212411	0.0044247470344257371	0.0013496420450192961	0.4370686313115445	1.640054703920474	0.045161221017085452	-1.5649601420608594	-0.00186092246107549	0.010442114941405137	0.66396593148779159	-0.00073891986770883034	-0.045158144574597187	-0.0005271264874953125	0.0025111616731017571	0.010135671240774396	0.010468226546097062	9.7665861273028693E-05	0	0	0	0	0	0	0	0	0	0	0	0.033071172675440026	-1.5546619650412814	0.010216762887673918	0.14802854586079986	0.96528793437269556
285	415	1.92	1.45	2022_09_21_18_03_49	0.44907309167996085	-0.025480912558031924	-4.5689498561674254E-05	-0.00078849643423303589	-0.014906688045630367	0.4262714711334914	0.0014090951057309513	-0.0042675177763871145	-0.00037302862135929504	0.00094690409447517089	0.43937611921462721	-0.00067690514877261239	-0.00087085771263826334	0.0041423240487422179	0.00085988871614734049	0.43448487704673278	1.6555704275498742	0.046180428706874867	-1.5664000063857797	-0.0019407008884104789	0.00991569452512076	0.69690040838823564	-0.00054700729630939408	-0.046178643601606978	-0.00040604269050831688	0.0017458843102743733	0.0097607830572473842	0.0099307711129461417	0.00016130821899125431	0	0	0	0	0	0	0	0	0	0	0	0.033204738763759373	-1.5582868148109585	0.0094208120267350644	0.10233954541035964	0.967514832432613
286	414	1.92	1.45	2022_09_21_18_03_52	0.44771658308463247	-0.025209801094808897	-9.3476948052550877E-05	-0.00079887000573241956	-0.015602940422889747	0.42470191027773607	0.0014476838475951603	-0.0042347377001606228	-0.00050983557335848248	0.00088665138456671475	0.4377223804120689	-0.000643967685950403	-0.00079936812125906134	0.0042354837827072878	0.00070389501799507218	0.43383468159150523	1.6616031579767765	0.04682593180674649	-1.5642238060933986	-0.0018676152289954645	0.0099791847274362331	0.70824235078624909	-0.00066634590599014363	-0.046821886289138359	-0.00061551108606596773	0.00153380009934272	0.0098606077439249568	0.010001407135534799	5.1462902441760361E-05	0	0	0	0	0	0	0	0	0	0	0	0.034868638742303407	-1.5544643334013846	0.0095899408687262627	0.08234242524685198	0.96899399750287307
287	413	1.92	1.45	2022_09_21_18_03_57	0.45355939224005615	-0.025465523472088709	-9.9014965533977516E-05	-0.00062751744079357055	-0.016083869929871705	0.42998584122734451	0.0016141288812838413	-0.0042927247500819474	-0.00044377576325322412	0.0007577903660657549	0.44364907439683171	0.00026855730160864913	-0.00081002783862268188	0.0046787955536254965	-0.00076866783478619829	0.43919904888244632	1.6360800828777657	0.047071146852260978	-1.5650835997575268	-0.0016557048947504489	0.010385084072172325	0.84274761535260745	-0.00099065851218744583	-0.047068074528373444	-0.0005377975256564343	-0.0011885476976994775	0.010316846686676148	0.010432227733032708	1.053394700188414E-05	0	0	0	0	0	0	0	0	0	0	0	0.035474937191704983	-1.5570041485555657	0.010454014430975891	-0.081416483502351339	0.9683385602783211
288	412	1.92	1.45	2022_09_21_18_04_03	0.46024725397478428	-0.026136394168530332	-4.6143026213310787E-05	-0.00074656275523321449	-0.01537011217003423	0.4375929141400447	0.0014913686581443397	-0.0046239588979597041	-0.00046567087379351026	0.00099378497433767581	0.44959635048161872	-6.78028986038935E-05	-0.00081845805794242461	0.0042420539537843249	0.00058144643782084588	0.44436148412315762	1.6074430086568257	0.046270997053219867	-1.5654472284711536	-0.001800607646738092	0.010071344645464336	0.74997579852517959	-0.000578530724273178	-0.046268349188012023	-0.00049500678305366833	0.00071290499805319444	0.010046081297275765	0.010087947301936663	0.0001481812757236179	0	0	0	0	0	0	0	0	0	0	0	0.033410660625491188	-1.5556523751944393	0.00930308026323208	0.068109181950302286	0.96548427021685823
289	411	1.92	1.45	2022_09_21_18_04_06	0.46098805392166403	-0.025737222437428604	-1.3542517598233376E-05	-0.00068091090838879752	-0.015496977154741975	0.43871102957041352	0.0014358307409455976	-0.0043607415423833678	-0.00044055865651643732	0.00088584901852034321	0.45055595634696538	0.00018293680908478842	-0.00072179744242445855	0.0049122556575496631	0.00035856089964376943	0.44493037454339351	1.6036407222916478	0.045870133233629318	-1.5660504041670331	-0.0015943283490281882	0.010492391619440364	0.77668731952087355	-0.00063575574400573267	-0.0458680669114183	-0.00043538566875667048	0.00018278592386572698	0.010490799359521606	0.010511634851997983	9.7396367511508422E-05	0	0	0	0	0	0	0	0	0	0	0	0.033630455300015787	-1.5565858125572385	0.01068427798000525	0.036431951924780659	0.96516682104521689
290	410	1.92	1.45	2022_09_21_18_04_12	0.45890337939643816	-0.025532137264567281	6.22540912519456E-06	-0.00072778796715190037	-0.01522375193440512	0.43710835648692742	0.0011957792948416523	-0.0044229604649422	-0.00043342202873881909	0.00092339926036565079	0.44852263007820553	0.00040505445912637403	-0.00075772983856439117	0.0048942753684073081	-0.0025633155378819287	0.442746874542511	1.6124368569766761	0.045523744860231044	-1.5662045388369001	-0.0016983566239773297	0.011104404135339998	0.93827673862441463	-0.00030965743132085996	-0.045521825181409875	-0.0004180648903823005	-0.0033425954834651913	0.010589374232449912	0.011108720850112684	0.00011295722137046434	0	0	0	0	0	0	0	0	0	0	0	0.0331876407035324	-1.5565651115054269	0.01203935307448847	-0.241228387591041	0.964793231910437
291	409	1.92	1.45	2022_09_21_18_04_15	0.46217540590243766	-0.025615256530987493	-8.81547975416701E-05	-0.00065756407412318775	-0.01522967098591079	0.4409141197712641	0.0014784039326341879	-0.0043368257834174835	-0.00031736906702968239	0.00083396455104678391	0.45151204221867081	0.00081513346937295088	-0.00087763837739763065	0.0049910516958636911	-0.0037499297257603463	0.44488047992661195	1.5988092881079283	0.045265367933997248	-1.5665428336500336	-0.001738552797225569	0.011699950548782387	1.0112096272844733	-0.00071545994388708014	-0.045263730043339404	-0.0003850672198982564	-0.0051061663768662826	0.010526913497113649	0.011721805568053932	0.00011314472965889071	0	0	0	0	0	0	0	0	0	0	0	0.032959299084537104	-1.5603784018365436	0.013507428939447397	-0.32217606558513079	0.96257930267393643
292	408	1.92	1.45	2022_09_21_18_04_19	0.4717132250172788	-0.027173167066056627	-0.00013035718805136005	-0.000778650502995985	-0.01551616181105971	0.44919132686485447	0.0017765318404552749	-0.0044254642655002178	-0.0004136470184486216	0.00088048399836800182	0.46234041550075483	0.0007686455853286087	-0.00086543876941396912	0.0043736347211768816	-0.0033858686748501508	0.45519899459267721	1.5560302540655659	0.046396966142506484	-1.5652679793852817	-0.0018388644810699338	0.010735189564493607	1.0038015443154975	-0.00098043899836650333	-0.046394130145236245	-0.000512986642881128	-0.0045415027382283753	0.0097272322818094878	0.010779868070395405	0.00020451606112321992	0	0	0	0	0	0	0	0	0	0	0	0.032904895895690213	-1.5574699297396755	0.01172550271759458	-0.32939078714730008	0.964990953085963
293	407	1.92	1.45	2022_09_21_18_04_22	0.46886569052439603	-0.025982998254304231	-5.6702834463044454E-05	-0.00069502124657951027	-0.015546549631921161	0.44655950019506413	0.0017240041938788623	-0.0045532668435599869	-0.00038800931438117428	0.0010387079478213549	0.45832947544164937	0.0012157333810831226	-0.00095400441220185061	0.0047781323693306555	-0.0036439232119281177	0.45213144172953912	1.5696924293550887	0.045405384260241093	-1.5662840964853519	-0.0018463696493933376	0.011679029444011169	1.023458949438901	-0.000755498506519114	-0.045403535345348911	-0.00040975354031619603	-0.0053529145613424823	0.010380078730580392	0.011703439953596226	0.00010463649414264802	0	0	0	0	0	0	0	0	0	0	0	0.033168114328491587	-1.5583199641814078	0.012816151263690019	-0.32576613404072141	0.96430907798747068
294	406	1.92	1.45	2022_09_21_18_04_27	0.46653702386190871	-0.026881566216639976	3.6764196288733296E-05	-0.00080372659392609271	-0.015896958875518192	0.44266521849697149	0.0017970017144887432	-0.00448148219368324	-0.00038660034319685794	0.00089809841910379763	0.45689622477898761	0.0011778202073595566	-0.00089538566421906187	0.0047337055713382089	-0.0033991753350767154	0.45198727942818639	1.5783583996757886	0.047092913979857931	-1.5675426236140169	-0.0019078000293646998	0.01147167226432582	1.0133468018604637	-0.0010012188254306914	-0.047091916877160606	-0.00030645056517245278	-0.0050506116462873786	0.01030002847270281	0.011515281311218546	0.00014650164402678744	0	0	0	0	0	0	0	0	0	0	0	0.034084452596428977	-1.5586391538789379	0.012491449165411197	-0.31137843013332728	0.96881331236418888
295	405	1.92	1.45	2022_09_21_18_04_30	0.47101202812309889	-0.026646459129757126	9.2823860027385559E-05	-0.00086427069382414873	-0.016545982922255103	0.4476210174312133	0.0014840406856716992	-0.0046842248904915883	-0.0003932454769679118	0.0013233891689666819	0.4607862153472656	0.0010109511531992783	-0.00088852428529317723	0.0051108628332952408	-0.0019627070905714841	0.4559014769635874	1.5594795022440751	0.04705935268369861	-1.5681251583202571	-0.0019414208500301016	0.011321736805186359	0.93143249655591187	-0.00018623931887745368	-0.047058681135060405	-0.00025140572277042967	-0.0032599118180412995	0.010842264487850594	0.01132326849323142	4.1233152198897518E-05	0	0	0	0	0	0	0	0	0	0	0	0.03513849832381747	-1.558915151141486	0.011623424769048237	-0.18333039528624825	0.9679189696710625
296	404	1.92	1.45	2022_09_21_18_04_36	0.46113798886264584	-0.026460361343923166	-6.4425148237220236E-05	-0.00066937761710020673	-0.015131995219307736	0.43818550086293567	0.0017006497559807746	-0.0045926041402026456	-0.00031363716671503226	0.00097012506482997	0.45027199653081124	0.0025830294042946608	-0.00078471188071780392	0.0045853506569184478	-0.0031154088146970846	0.44620916738932176	1.6029441848076655	0.046288852608045161	-1.5670979186512586	-0.0016696957626501487	0.012179859028182241	1.0606448256874763	-0.0008285831031476737	-0.046287586315340745	-0.00034238701670664674	-0.0063713784884912826	0.010380486602408531	0.012208010317214442	0.00020556893985829112	0	0	0	0	0	0	0	0	0	0	0	0.032821510212330526	-1.5604344326405415	0.012021507958887588	-0.29839219993792016	0.96762612963172989
297	403	1.92	1.45	2022_09_21_18_04_39	0.46900585985145554	-0.026405046625856347	-4.1063906606806172E-05	-0.00082843976655529086	-0.015225300274607466	0.44699124620317654	0.0016554242699403498	-0.0049519194108944746	-0.00044795723834966208	0.0009610367953194755	0.45871591426491	0.0044502793534674547	-0.00094200118152710567	0.0049115324512973907	-0.0041582658188112423	0.45172305463909973	1.5690437088976157	0.045486445636185736	-1.5657554308538779	-0.0019938268973524595	0.014500220592819841	1.1412358573011572	-0.00078177615257911826	-0.04548413397711415	-0.00045857710977609267	-0.0094701434546596332	0.010980563746393165	0.014521279943351343	0.00017536419340523718	0	0	0	0	0	0	0	0	0	0	0	0.032476968902063585	-1.5560896202082439	0.013721355869545399	-0.35126806993054466	0.963150129472093
298	402	1.92	1.45	2022_09_21_18_04_43	0.47951502587548045	-0.027478912477210089	-7.4129366788035553E-05	-0.00072088565446463049	-0.016288676417371615	0.45639478021758767	0.0018285129350794863	-0.0050012844366925215	-0.00040463997535306143	0.0010353076981307954	0.47100839098944036	0.0053872252745464167	-0.00090904718339484289	0.0051929560431497887	-0.0056608149970437159	0.46210464217002073	1.5230079184883643	0.046806456047743188	-1.5662162484113225	-0.0017955510468704509	0.016247069132951698	1.1943654541936521	-0.0008664381572794054	-0.046804492332370953	-0.00042874847911498267	-0.011856058226458733	0.011108606516648795	0.016270155822588225	0.00013261278104329682	0	0	0	0	0	0	0	0	0	0	0	0.03397954340284344	-1.5583779829297857	0.016020148737517274	-0.41423857699898514	0.963691682708644
299	401	1.92	1.45	2022_09_21_18_04_46	0.46631565238388328	-0.026625975031527287	-0.0001340136497170924	-0.00069122972283474889	-0.015330788304824466	0.44360777073526475	0.0015926246963434429	-0.00477802208414423	-0.00037925578662646362	0.000921651500900075	0.45678657061895256	0.005560179906911762	-0.00075446153795946712	0.004581679582554698	-0.0046318684449862977	0.44961845363571162	1.580175760709684	0.046150904673447457	-1.5655008779684285	-0.0016504292387791953	0.015387334884112537	1.1957605434488072	-0.00075923201295902978	-0.046148316390768974	-0.00048877037054042324	-0.011257990992822584	0.010489409594507794	0.015406054267245992	0.00018853799204754821	0	0	0	0	0	0	0	0	0	0	0	0.032886476269297464	-1.5584297595269365	0.013971349480019341	-0.39542269945558706	0.96419335558904617
300	400	1.92	1.45	2022_09_21_18_04_51	0.45792050867440132	-0.026137307045902121	5.8209957461283283E-05	-0.00080037713547773971	-0.015743826185401152	0.4343955477402982	0.0017751541322841608	-0.00453205618050008	-0.00040341760306578556	0.00094545144858511755	0.44895041600423252	0.005361692903423085	-0.00084394196804962328	0.005134059008658585	-0.005549399435115553	0.44301153326770015	1.6158365398735226	0.046976731798750129	-1.5675380311136973	-0.0018774010945340649	0.016483231284824068	1.2042295868950312	-0.00095696558591677793	-0.0469757343462031	-0.00030612599800683551	-0.012248378045390066	0.011030600565980507	0.016510987151640327	0.00010832369239749744	0	0	0	0	0	0	0	0	0	0	0	0.034392418765060141	-1.5579871995596335	0.016509530588319127	-0.41212777921062871	0.96744200112403789
[truncated: 38 more columns]
