# Supplementary material for: Metasurface analogues of molecular diastereomers from hierarchical multiscale chiral interactions with biomolecules
Source: Nat Commun. 2026 Apr 22;17:5541. doi: 10.1038/s41467-026-72200-6 (PMC13287669; doi:10.1038/s41467-026-72200-6)
Supplement: Supplementary file 3 — Supplementary Data 1 (Raw data) [file 41467_2026_72200_MOESM3_ESM.zip › Raw_Data/MMP/PBS/Mueller_ PBS_RH_R1nm_1_2022_09_21_14_21_17.csv]

HINDS Mueller polarimeter
Filename	Mueller_ PBS_RH_R1nm_2_2022_09_21_14_21_17
Mode	Mueller
Integration	0.01
Integration cycles	16
Repeats	1
Repeat Delay	0
Start time	2022_09_21_14_21_17
Total samples	301
PARAMETERS
Wavelength	700	400	301
X	2.68	10	1
Y	2.41	10	1
Temperature	27	200	1	100	0	25	False	False
Notes	S42216 PBS_RH_R1nm_2
DATA
#	Wavelength	X	Y	Time	M00	M01	M02	M03	M10	M11	M12	M13	M20	M21	M22	M23	M30	M31	M32	M33	A	LDabs	LDang	CD	LRabs	LRang	CR	LD	LDp	LR	LRp	TR	A	LDabsA	LDangA	CDA	LRabsA	LRangA	CRA	LDA	LDpA	LRA	LRpA	TRA	N	NAngle	S	SAngle	C
0	700	2.68	2.41	2022_09_21_14_21_34	0.35953959711619843	-0.036696818759581945	-0.0013098606234916571	0.005344586474140006	-0.040849107350925021	0.30487545068156996	9.1244764391194651E-05	-0.0087795343057131339	0.00049760500603678341	0.0025254251527312742	0.27836994505127827	0.008153425278036773	-0.0058073865063124949	0.007078067553767468	-0.00584843949341066	0.28440920197641056	2.3795794626165137	0.11769914144110116	-1.5672914087357448	-0.00076860271355784753	0.036023714075473612	1.167845244283207	0.0043634920445509758	-0.11769624971436457	-0.000825044935912594	-0.024945004278737408	0.025989512064008589	0.036287023005674289	-0.0061565192874855918	0	0	0	0	0	0	0	0	0	0	0	0.11362347391951044	1.5647058583941091	0.025537331905591296	-0.34527949548057962	0.79103721608858923
1	699	2.68	2.41	2022_09_21_14_21_40	0.35261529595796265	-0.034712941241218077	-0.00061633955377232881	0.0053990422658789748	-0.038620949895801324	0.29785853899433778	0.0010384144089388948	-0.0048766278859992988	0.00074991160127796136	0.00095091291612573944	0.27437128456169607	0.0081094290173141965	-0.00491575262128911	0.0066305999632288041	-0.0090050533189740285	0.27696095765922973	2.4209808718713219	0.11363004761912939	1.5680038060475618	0.0010376909148571752	0.036489544924229456	1.2944472536600822	-5.4475157383146889E-05	-0.1136282754103964	0.00063462523170426145	-0.031056657959211184	0.019156484155030233	0.036489585587125152	-0.0056071913797563488	0	0	0	0	0	0	0	0	0	0	0	0.10954779969252604	1.561088935099632	0.031713986968208541	-0.46805406227375806	0.7854479395364854
2	698	2.68	2.41	2022_09_21_14_21_45	0.34706026168041187	-0.03125423105684437	0.00079783547828155324	0.003851002653260902	-0.0356287271178083	0.29368609563263909	0.00048631836488567714	-0.0052148114827982482	0.001538526339868273	0.0012660055690261738	0.2710155522310459	0.008064420199019269	-0.0055200028845532132	0.0066064132683815915	-0.0050749596919749014	0.27777973216231516	2.4399430222241802	0.10522167196045286	1.5511041337484721	-0.0024911366346572509	0.031169540456222933	1.2232352170947505	0.001359402916348269	-0.10514007626933236	0.0041430196997026859	-0.023937441188996343	0.019963445633844362	0.031199170318152603	-0.0052129524824547167	0	0	0	0	0	0	0	0	0	0	0	0.10275428808708469	1.5492186388527245	0.024003499930264283	-0.32751971999777568	0.80037896248146889
3	697	2.68	2.41	2022_09_21_14_21_51	0.34269696796429117	-0.028138204275316051	0.0016876766999590715	0.0053477497039503951	-0.032843633966490017	0.29169072570981375	-0.0010416776354280259	-0.0054477808795699353	0.0036274383498492539	-0.00234547446371787	0.27148766819165121	0.005425324235712365	-0.0049888063199390043	0.0059785732294293445	-0.0056290597755864575	0.27956774452979838	2.4448426019055747	0.097133579330047445	1.526604436646436	0.00072798127870582138	0.027635253672945913	1.1880194164014495	-0.0022004433275429596	-0.096754437405776467	0.0085738600267501932	-0.019924982122712	0.019149473438653024	0.027722719859454608	-0.0046821118829037753	0	0	0	0	0	0	0	0	0	0	0	0.096421466681700624	1.5157963852388108	0.023961565931576331	-0.37764830079738615	0.81578703829947274
4	696	2.68	2.41	2022_09_21_14_21_56	0.3384142724697049	-0.02576204800893209	0.0027074887572838355	0.004595692993535478	-0.030014787126371418	0.289652743781211	-0.0007518874774008192	-0.0057883851187401809	0.0046540217640735461	-0.0031819792863105041	0.26999932199126292	0.0055336720896416291	-0.0042921607246200625	0.0035418042687176791	-0.0087484608597834523	0.27633280225758683	2.4625288756805865	0.09009737066570242	1.503835830248738	0.00044795135694998631	0.03037932029754313	1.2983818965629355	-0.0041496990731202821	-0.089290636846472024	0.012029894946525009	-0.025980880790281331	0.015744743094185644	0.030661426974917055	-0.0040888526749297228	0	0	0	0	0	0	0	0	0	0	0	0.089752316273714	1.4938800379003625	0.027889536640900128	-0.5930584565575826	0.81655185592777957
5	695	2.68	2.41	2022_09_21_14_21_59	0.33565734440888989	-0.023661546002678127	0.0027874623981178838	0.005000041083477025	-0.028648767616373985	0.2854059614304017	-0.0030425208309396629	-0.003686839368078829	0.0054327943521942342	-0.003974956669889093	0.26876398485616537	0.0051094979239150427	-0.003763254496234201	-0.0018076863836270854	-0.0068103104987686331	0.2741308830375499	2.4802010162389241	0.085589884395208371	1.4927343234873027	0.0017105110663010615	0.021973304560386712	1.5120050990391629	-0.0014385580348675016	-0.084548887363929348	0.013308416746808074	-0.021821582054678212	0.0025777257290986806	0.022020344287117615	-0.0039233742033015625	0	0	0	0	0	0	0	0	0	0	0	0.086872344729735221	1.4770917541815467	0.020992056352695413	-0.915123660039141	0.81669859934186362
6	694	2.68	2.41	2022_09_21_14_22_05	0.33217464796301266	-0.021612194504368496	0.0028934520511553013	0.0044118999685056953	-0.027057126144555795	0.28405659177010673	-0.00080499073976276645	-0.0049478187869018151	0.0062305803850857908	-0.0045748351424394389	0.26671125225884657	0.0039828557490476238	-0.0030273877361334895	0.0016887365978175751	-0.0055740949598085112	0.27268210188548941	2.4938183558209568	0.080722965440152908	1.4772180481609725	0.0021906082713988731	0.020878338380072987	1.2840618249443982	-0.0066307455184046321	-0.07931332241395278	0.015019788184674771	-0.017538303808524135	0.011327528990593515	0.021905976345341738	-0.0037761002211928589	0	0	0	0	0	0	0	0	0	0	0	0.083586251856651389	1.4576315373263153	0.017533821616048845	-0.638312354507995	0.82089979942073221
7	693	2.68	2.41	2022_09_21_14_22_08	0.3294487080029232	-0.020801815676072092	0.0043580921742068512	0.00380347154999159	-0.025342120567959845	0.28229101859714667	-0.0040340308547661182	-0.000788877413493385	0.006486895801955439	-0.0051762704707059033	0.26402025010303037	0.010069329289100242	-0.0024973985052560706	0.00054394283198192	-0.00556178391056217	0.27599324215764082	2.4998216796130479	0.077686964923769947	1.4546604798426548	0.0021364187194278092	0.028879044127069757	1.5405223102965864	-0.002026823851207912	-0.075600758231830462	0.017882669650792639	-0.028826124081048621	0.0017475011179484711	0.028950081254066756	-0.0033129219816202733	0	0	0	0	0	0	0	0	0	0	0	0.079402902691406888	1.4455001983392091	0.01696263878438985	-0.73665314907305879	0.83774267572842309
8	692	2.68	2.41	2022_09_21_14_22_11	0.32678648384476061	-0.019190460146089491	0.00424432751326066	0.0031053824034893286	-0.02407925667467976	0.28190645368589307	-0.005163052497025201	-0.00078682698055748755	0.0068552397203670576	-0.00595198759592771	0.2635085958864386	0.0095584182649143274	-0.0010328136622262936	-0.000979292919516751	-0.0050155931204399866	0.27303707869563404	2.5107429757118438	0.073468548734121675	1.4451826683372342	0.003340449753669119	0.027107052783690577	-1.5546106217956277	-0.001318712109349883	-0.071162227650982179	0.0182637621767203	-0.02709285117267532	-0.00087734027210226574	0.027139110380503137	-0.0031885946575742415	0	0	0	0	0	0	0	0	0	0	0	0.076612936844497409	1.4321178850944953	0.015638046527165959	-0.88181006023945518	0.8355213333282776
9	691	2.68	2.41	2022_09_21_14_22_15	0.32467030150987736	-0.017718293101262828	0.003838100158340344	0.002013766935362855	-0.022192400923839322	0.27939778063278869	-0.0051233669109510436	0.0013468699075760001	0.0065733812394913734	-0.0058333245316051245	0.26230861175561349	0.0077804781200706613	-0.00069253758254144977	-0.0020641262965709842	-0.010513673336371505	0.27212488383653927	2.5217962293055796	0.0683313441305046	1.443201285006041	0.0022736579541197547	0.034890263861111888	-1.4743124702626556	-0.001214690258968117	-0.06611845613417236	0.017248836166969945	-0.03424268076432338	-0.0066909884449644508	0.03491140193007497	-0.002770612712964921	0	0	0	0	0	0	0	0	0	0	0	0.07128909851848958	1.4268130306512961	0.033000801772950471	-0.88232921953220689	0.838157609645921
10	690	2.68	2.41	2022_09_21_14_22_18	0.32142244689095639	-0.016596930367076813	0.0039119588929203567	0.0017060215079243764	-0.020937511572625616	0.276929308349239	-0.008026368927115243	0.0018726726712975433	0.0055661697460758	-0.0069355916996891621	0.26163347764272082	0.015139373879075912	0.0012880705303284698	-0.0049762846802575526	-0.0089950267759425044	0.270040965335518	2.5359015843557118	0.064591796254228465	1.4498041439277696	0.0048372857773923122	0.047418722633191308	-1.4298002864091994	0.0022564757159667364	-0.062709873822529488	0.015478109332544256	-0.045545825771290058	-0.013195188932895969	0.04747238080000072	-0.0024963080194965472	0	0	0	0	0	0	0	0	0	0	0	0.0674027462589781	1.4408779425585807	0.031982153081684235	-1.0380565543833351	0.84014345590222672
11	689	2.68	2.41	2022_09_21_14_22_21	0.32060162318973306	-0.014972781680083151	0.0036538689636323022	-0.0002819013626779906	-0.019747519433223334	0.27748279281433658	-0.0082212921726797766	0.0035457502970250047	0.0038410111690543058	-0.0090466075239996769	0.260012929760954	0.013609739710939702	0.0018877180910295227	-0.0062778174038323562	-0.008780691561142917	0.26772167025380478	2.543397921172577	0.059284976608326538	1.469176949513002	0.002475243641804559	0.0465947362156301	-1.3656336220816168	-0.001396311206343339	-0.058064773074490206	0.011966226608993422	-0.042726956693903112	-0.0185870012288556	0.04661565325069586	-0.0022359225654284081	0	0	0	0	0	0	0	0	0	0	0	0.062749531057010061	1.4747426582496452	0.033668110692660042	-1.095745104950125	0.83506024576602422
12	688	2.68	2.41	2022_09_21_14_22_27	0.31960809620389508	-0.013819070813427743	0.0023072356410783496	-0.002420317062679611	-0.018468161063772193	0.27748151787718262	-0.010305191822843262	0.0035139554346062954	0.0025769696954093275	-0.00632917138435525	0.26026057450598727	0.017200145170589161	0.0033939803480330993	-0.007532179463645104	-0.011146008003792752	0.26409069444054795	2.5503563116611914	0.054701771368898713	1.502894596386928	0.0013718892200704691	0.058310831244186061	-1.3867187541941666	0.0076913112187157219	-0.054198125231230049	0.0074058768768574239	-0.054403590763136209	-0.020985765472461226	0.058815893333784258	-0.0019725785749427293	0	0	0	0	0	0	0	0	0	0	0	0.058343591209690709	1.5014760070627267	0.042090316118238318	-1.0825386756966748	0.82629538355646159
13	687	2.68	2.41	2022_09_21_14_22_31	0.31946855824831349	-0.011901229260208954	0.0014233914154200161	-0.0055187719244124784	-0.016608427032042881	0.27876293504389282	-0.010250832377808642	0.0061178845576968163	-0.00031922397595049	-0.0076102648992754495	0.26023665307115679	0.020494604450629207	0.0049780803032387052	-0.0099501395030901722	-0.014813494787090573	0.26267330819380025	2.5495509794539895	0.048018371579268422	1.5646455277777975	-0.0013166400124192054	0.074406849411972426	-1.360868062159329	0.0052108559223573159	-0.048014738331466918	0.00059068780709843486	-0.067944423508700086	-0.030330422903189873	0.074589089408971257	-0.0015690800175728412	0	0	0	0	0	0	0	0	0	0	0	0.051997275345128172	-1.5611872086774816	0.055858469217888382	-1.0811357519768465	0.82221959379687071
14	686	2.68	2.41	2022_09_21_14_22_34	0.32007268481004597	-0.011378335853393996	-0.00021229600324738606	-0.0078451770946682872	-0.016235747932259927	0.27884921932732171	-0.0087537496906168154	0.0067249890938026148	-0.0028717071704573026	-0.0060753079716119006	0.2614080584861333	0.024752331524474203	0.00674631531137044	-0.00841621604247087	-0.018851862836575365	0.26236281041126919	2.5452949761855761	0.047140918476442126	-1.4974789725188864	-0.0022241965985169889	0.088085958877713019	-1.406214362990063	0.0051494725676980626	-0.046635020093106161	-0.0068877496846319547	-0.083356882390282327	-0.028473958445899124	0.088236348627601449	-0.0015476505112544665	0	0	0	0	0	0	0	0	0	0	0	0.051512547843819367	-1.4832638655077988	0.064501685503660963	-0.99534269431658473	0.81969759639743722
15	685	2.68	2.41	2022_09_21_14_22_39	0.32157610794837144	-0.009679273913342501	-0.0023746623272635522	-0.010953936185280944	-0.014441622362775013	0.28200575902685882	-0.00896369629819655	0.007122845054136801	-0.00673316326885398	-0.0067080386244845911	0.25930888309958261	0.028651908932881189	0.0080203698528953232	-0.010556415618847301	-0.021704495787747521	0.26008295029787754	2.54409312072638	0.044476118775638819	-1.3659334427228482	-0.00555006616644328	0.10236390339907869	-1.4054235595999864	0.0045864641665370829	-0.040794834859108835	-0.017717409239580442	-0.096815830547357346	-0.033242498018670352	0.10246660125449095	-0.0013357151459235427	0	0	0	0	0	0	0	0	0	0	0	0.049550051131023037	-1.3526607662172514	0.075053816666019832	-1.0117403003293304	0.80877572639704154
16	684	2.68	2.41	2022_09_21_14_22_42	0.32393849631406157	-0.007587637337277936	-0.0046578665760744053	-0.014698376021000091	-0.012445847899254323	0.28410198377142143	-0.0087443592278323348	0.0081670912604561927	-0.010721249124741376	-0.005232101214933141	0.26040628059133331	0.034257555194592337	0.0093008233494385768	-0.011074264224855966	-0.026298674158910622	0.26521898360284712	2.5225088460646492	0.044650337669530318	-1.2190890466344819	-0.0097590425125447539	0.11992437383803445	-1.4199010730909634	0.006929052677843963	-0.034052044785692473	-0.028880978167580687	-0.11450449093087525	-0.035645153907729848	0.12012438225213472	-0.0012155923115181298	0	0	0	0	0	0	0	0	0	0	0	0.0507100539641712	-1.2152495836233828	0.088088431973977657	-0.98467776813061081	0.81873252676247132
17	683	2.68	2.41	2022_09_21_14_22_46	0.32650520289808777	-0.0062575598199003787	-0.0071421156440052329	-0.017273244341325406	-0.011187673004711636	0.28641596109091222	-0.0059617129642599992	0.0059154875990594206	-0.013746552696279443	-0.0043294711397332689	0.26189289939997684	0.03532284611929748	0.011071154149331091	-0.0067862799282486595	-0.027788746762747975	0.26850346873596465	2.5052134756172855	0.048337685000354035	-1.1118488213152711	-0.010922574899237855	0.11991625738230932	-1.4736222164979258	0.0032146979459389893	-0.029364831661945645	-0.038395812957392188	-0.11765868444483205	-0.023159075095773848	0.1199593392256888	-0.0013218488126811217	0	0	0	0	0	0	0	0	0	0	0	0.054283245138216314	-1.1269636596452322	0.087610808609535434	-0.90515893066315845	0.82235586555039608
18	682	2.68	2.41	2022_09_21_14_22_51	0.32921291120798818	-0.0033297944764504794	-0.00939052163667619	-0.019199470299690654	-0.0087032068394234628	0.29065418899374035	-0.0027901031707857084	0.0037908639909167118	-0.016021808140297793	-0.0025009880278264113	0.26111336148366732	0.040586200636606451	0.011362845870468518	-0.0028813586274838228	-0.032302129028020578	0.26997336690815277	2.4903272172711297	0.0504518781099425	-0.988249655426353	-0.013497549113085545	0.13572365132593739	-1.5268360993756205	0.00060926490844997756	-0.019911579238166912	-0.04635645604511518	-0.13519941680591197	-0.011917517551315419	0.1357250188173621	-0.0011789868284020552	0	0	0	0	0	0	0	0	0	0	0	0.0553837662077592	-1.0342057824923485	0.098508844255545874	-0.8298805700837939	0.82005704429250226
19	681	2.68	2.41	2022_09_21_14_22_57	0.33188604164815938	0.00032229930939329409	-0.011456248515150971	-0.019994861062109903	-0.0055343370634590968	0.2928774471292413	-0.001466362108935955	0.00071269899922356576	-0.017956437415996871	-0.00082457433157490817	0.26563399191907122	0.04498391114384568	0.013312925208037913	0.0025502394185833604	-0.03446641467801375	0.2694786076740886	2.4733102480473903	0.053608920325188235	-0.86363194758289441	-0.011347110855451557	0.14591355479321752	1.5597566716922362	0.00092006145340556224	-0.008353873068361892	-0.05295402858319731	-0.14587799010534236	0.0032214088872617444	0.14591645549927307	-0.0014047052705869413	0	0	0	0	0	0	0	0	0	0	0	0.056615693044907552	-0.93488363432347821	0.10413404070235956	-0.74846945122141162	0.811961257351611
20	680	2.68	2.41	2022_09_21_14_23_02	0.33556839009503009	0.0039475624006365664	-0.013093324060451246	-0.02023189637110108	-0.0023290077513403403	0.29655545589208493	0.0026023750337562817	-0.0024866457146259235	-0.01881041728496281	-0.00040462630726554433	0.26890876629194904	0.050689106151387456	0.014984197646667002	0.004305636471786352	-0.039379178766400867	0.26836919891790018	2.4545353278667594	0.05722637317344572	-0.75911896952458813	-0.0088201331828472	0.16490871656450984	1.5336019366971663	-0.0053374113074889833	0.0030063413527291385	-0.057147350754495507	-0.16445265002472057	0.012256047437923081	0.16499506889122217	-0.0015604543692851838	0.058437798189139759	0.81040825243612746	-0.0086922975079564042	0.165116638295586	-1.5326279857223741	0.0084733649375139074	-0.0029218502956726393	0.058364707212872263	-0.16463578068325604	-0.01259221826566693	0.16533391108722878	0.056483424098912056	-0.8469920848083915	0.1180500465151644	-0.7309455186771322	0.79974516920947269
21	679	2.68	2.41	2022_09_21_14_23_06	0.33866593878248163	0.00853141524908555	-0.013014047873582936	-0.019719021529916139	0.0025311358865301582	0.30099170313436385	0.0067971295581875733	-0.0074455134586563316	-0.018017256749567983	0.00097901531410039973	0.27290420034830304	0.051046401022072432	0.0160506007416633	0.00881320877339772	-0.04437746681177971	0.27260688063440336	2.4256950792583436	0.058428539453475661	-0.62499045414392629	-0.00623080499132771	0.17412940466030014	1.4876933521539657	-0.010063243733397811	0.018424883681572995	-0.05544743352028899	-0.17172982452204263	0.028808278965932639	0.17441994852019743	-0.0014449330666611332	0	0	0	0	0	0	0	0	0	0	0	0.053723088213079043	-0.715612871643301	0.13359518887502783	-0.687375333673765	0.80494330671232139
22	678	2.68	2.41	2022_09_21_14_23_09	0.34111145754198391	0.013752587884377667	-0.013016460637241168	-0.018963596860895875	0.0071742247612046105	0.30345092675264779	0.00786019455547938	-0.010305907677111452	-0.017133961788663186	0.0028371344031477997	0.27619025869911334	0.054522474999972328	0.016092686447961781	0.013764233196864	-0.044271315570613264	0.27422024854507077	2.40838428238184	0.063538480972716777	-0.502856455430519	-0.0046384481474991308	0.18139248203265757	1.4538066154517106	-0.0090612919228797925	0.034023983942146313	-0.053661038762074495	-0.1764498033782945	0.042055908333184372	0.18161866520068812	-0.0013637543316062141	0	0	0	0	0	0	0	0	0	0	0	0.054455251350278427	-0.58713112331874118	0.13591352256898209	-0.63468199065667208	0.80390219232468851
23	677	2.68	2.41	2022_09_21_14_23_12	0.34401784018119524	0.018251844061115692	-0.012620650376601272	-0.017730175997951958	0.011452766648077952	0.30661678945274151	0.0099067894511171949	-0.012907259550584617	-0.015854648698281463	0.0052253682210081746	0.27766985339900513	0.055119603661811678	0.015836292814482567	0.018431037195167775	-0.04366539617311177	0.27827813213188829	2.3893715058389171	0.069487320023924132	-0.4081366995666354	-0.0029198591748179105	0.18335372624533597	1.420800849587665	-0.0088622507052750939	0.047594725059751639	-0.050628349672825562	-0.17516499522477025	0.054183146604417726	0.18356777608178609	-0.001332231713536418	0	0	0	0	0	0	0	0	0	0	0	0.056853217644661433	-0.47261031822659966	0.13777159172381145	-0.58569351346714826	0.80890610784986716
24	676	2.68	2.41	2022_09_21_14_23_18	0.34769078857864133	0.022301414279877009	-0.011163837097211861	-0.015576426818717255	0.015087202579530954	0.3118249687004957	0.011085309122688266	-0.017194673704425463	-0.013180739050708238	0.0071421329214210252	0.28394195262919836	0.054596555477707184	0.015962648509271864	0.019496871316079932	-0.045784121043456208	0.28822656598036017	2.347258864000926	0.072917486078285479	-0.31753637917494926	0.00088058125828765349	0.18414673291827619	1.3995663921846986	-0.0069824069642331257	0.058700657046381166	-0.043257284222430081	-0.17345360457174619	0.061837418328575561	0.18427906351913423	-0.0013741637131307763	0	0	0	0	0	0	0	0	0	0	0	0.057619761825306363	-0.35902876892219621	0.14312307150508505	-0.58410571319355031	0.8289738337867083
25	675	2.68	2.41	2022_09_21_14_23_21	0.35195515389290954	0.026048942315790587	-0.0096921424837844231	-0.013905943677386639	0.019306282151868845	0.31554805952718523	0.010851896335692819	-0.01933155813743653	-0.010713283447974375	0.005810969496087527	0.28913297908412688	0.055614782250131563	0.015763637530514095	0.023041400102113835	-0.046064030814651893	0.28890272132295952	2.3248641155345817	0.078776370490443587	-0.23956936125836326	0.0031890465506680885	0.187755662458556	1.3788821120366546	-0.009068169105362206	0.069905545678368833	-0.036317092822211405	-0.17409414561582942	0.070309439249261474	0.18797452081645175	-0.0016763240035651567	0	0	0	0	0	0	0	0	0	0	0	0.062734015464904466	-0.25330321519177579	0.14634066069781421	-0.55349287293224425	0.82085094685348692
26	674	2.68	2.41	2022_09_21_14_23_24	0.35504794384696536	0.028513921308644524	-0.00823462270539408	-0.012002955046612324	0.021715582039237992	0.31833718046564352	0.010878498105124515	-0.021536920828662993	-0.0084325459975845788	0.0060526697935990338	0.29320308831724406	0.054128152810388561	0.014484109045864974	0.02520161730025838	-0.046400987361543321	0.292894697164656	2.3029256547429129	0.082014260510011538	-0.18562952871866911	0.0041517460705528843	0.18656449946949133	1.3591788910542502	-0.0086146722147371138	0.076426736556701833	-0.029753871450561426	-0.17010300184641142	0.0766242861313669	0.18676328611284712	-0.0016748259058447512	0	0	0	0	0	0	0	0	0	0	0	0.065611903818165146	-0.18519754240368819	0.14872119549211005	-0.536622698309478	0.82494407372459255
27	673	2.68	2.41	2022_09_21_14_23_30	0.35707788602749813	0.029860360398411737	-0.0066856717966488344	-0.0094696154775245223	0.023074923154997602	0.32172961716332682	0.0096760060641938074	-0.023253759025899424	-0.005921353030423156	0.0086388218554648375	0.29845947617067925	0.053809056457772557	0.013372056581934124	0.023883587103864463	-0.044861406208176656	0.30343039831542296	2.2698918585186449	0.082762525528327927	-0.13954140520943725	0.00646419619253363	0.17974633767180381	1.3531436756247446	-0.002182635512930662	0.079560319649183114	-0.022798929122810535	-0.16298343552192085	0.075796739058471313	0.17975958890754182	-0.0016994674237029456	0	0	0	0	0	0	0	0	0	0	0	0.0667153127463709	-0.12559702147538884	0.14233013200154315	-0.54078839525013012	0.8497597028230871
28	672	2.68	2.41	2022_09_21_14_23_35	0.35867729157770051	0.030596296928231407	-0.0053063342892780844	-0.0088163448324909653	0.024355308415442034	0.32463789788846842	0.010310075877110128	-0.024034277224181885	-0.0038270833873448274	0.0081926634665086366	0.30367948591225014	0.049811292656863092	0.012279463246726265	0.025860740028596979	-0.042381729241350058	0.30505902699758364	2.2535470923141361	0.08362345780254539	-0.10237718964966476	0.0057116754362215236	0.17064622712919	1.3281976206999424	-0.0040210349802423263	0.081876643654063469	-0.017002879720788421	-0.1509507338975864	0.0795864986615642	0.17069359553228539	-0.0017675492073125686	0	0	0	0	0	0	0	0	0	0	0	0.068736328674549318	-0.07793050720320191	0.138421514852355	-0.51146036400322015	0.85051112562975983
29	671	2.68	2.41	2022_09_21_14_23_41	0.36055485787889274	0.030670517220169179	-0.0036576034657257858	-0.0078431652470380645	0.024405648866292682	0.32621028988074124	0.0082989907491298216	-0.023707205683528888	-0.001915237833478941	0.0082940371513784087	0.30800198680513041	0.049985731722337876	0.011242848328478289	0.023987958012362937	-0.045930921846656592	0.31116181423183459	2.2312310784140132	0.082183546263577226	-0.068380676131503892	0.0055884608130797389	0.17156151332350283	1.3442616193276551	-0.0003137814020877823	0.081416176574701973	-0.011204528924255924	-0.15425229018559511	0.075097162571893458	0.17156180027214316	-0.001634517025359218	0	0	0	0	0	0	0	0	0	0	0	0.0678972486703775	-0.039157342961509876	0.14371648713687729	-0.54474921727902825	0.8630082425247787
30	670	2.68	2.41	2022_09_21_14_23_44	0.36211364507270771	0.029708630474037045	-0.0022726996609639775	-0.0071552132499246648	0.023193702521905283	0.32921758999253192	0.0075676898101024129	-0.022797535135316047	-0.002029666612081414	0.0073676120647941448	0.3121525783936841	0.048163436627976647	0.0098425425497599469	0.021989272089679913	-0.040322025213147657	0.31679026768754354	2.2110473255517942	0.078017850078128365	-0.056226727047282883	0.0043893902386714489	0.15656719024209334	1.3406833348148408	-0.0005999265845938323	0.0775250714458777	-0.0087548973794598223	-0.14027671063778713	0.069539409782844647	0.15656833962270517	-0.0013393573568680965	0	0	0	0	0	0	0	0	0	0	0	0.064295673207212731	-0.0436435126434089	0.12683349003060421	-0.53576838224256185	0.87483659342341591
31	669	2.68	2.41	2022_09_21_14_23_47	0.36254329040913363	0.027511896849625687	-0.002363666539104792	-0.0064498952339418127	0.0214859824512244	0.32910095706115444	0.0069630339417243725	-0.022307904012341458	-0.00181475370994798	0.007772085732076355	0.31513497484338837	0.04443039343484477	0.0081796743762318769	0.020908072039531961	-0.037532758610953371	0.31812301609985971	2.2050621428364821	0.072141492386261	-0.056449454516454556	0.0029868825281698947	0.14560902823713037	1.3313402949710524	0.0010477776851359078	0.071682216896352929	-0.00812740453903757	-0.12922754429725383	0.067098665404482782	0.14561279800291901	-0.0010540594368723538	0	0	0	0	0	0	0	0	0	0	0	0.059475615421808	-0.0421311124228758	0.11850562674397427	-0.53127371947936308	0.87747594429579645
32	668	2.68	2.41	2022_09_21_14_23_50	0.3619207115277826	0.025495045669040022	-0.0019663782515665505	-0.0055229166914223917	0.019819969206096119	0.32961583141249734	0.0064346192531309371	-0.021848503440171713	-0.0010993156690396995	0.0065461723260480942	0.31881837402904151	0.041563835674204574	0.0074797203227094456	0.021108836294404142	-0.036953041620567555	0.32203379098871665	2.1937219107976627	0.06651570297271063	-0.04609348046873385	0.0032534660619716145	0.13909608539064297	1.3229232901275077	-2.2532280005531369E-06	0.066233263367702772	-0.00612319896936139	-0.12235087191574086	0.066166344257930831	0.13909608540889307	-0.00089590382296566694	0	0	0	0	0	0	0	0	0	0	0	0.054847462342706543	-0.027704141021888357	0.11758691807012092	-0.52589842520148988	0.8897909976726931
33	667	2.68	2.41	2022_09_21_14_23_54	0.36237826959863489	0.02360606691663629	-0.0018923118823210162	-0.0045388138068780306	0.017937863718331209	0.33041005782539812	0.0060520347677386387	-0.022346490936249949	-0.0015108300404888537	0.0062023241906830834	0.31922407861351948	0.041912283300120333	0.0059219852866538043	0.02121018457148079	-0.034624858895880316	0.3245693069911002	2.1874420247324133	0.060859271479625637	-0.05176407949886902	0.00239325697698206	0.13626086543874907	1.314545210114652	-2.4153336847942616E-05	0.060533415420331887	-0.0062893992225251539	-0.11875410260316074	0.066816813490579233	0.1362608675794359	-0.00063932234115995543	0	0	0	0	0	0	0	0	0	0	0	0.049675651618833715	-0.042013714564246955	0.11205097090213648	-0.51059234080820814	0.89566437675909383
34	666	2.68	2.41	2022_09_21_14_23_59	0.361965732255328	0.021230991465578122	-0.0014726428901963747	-0.003854293875605241	0.015886039363997264	0.33004918222220037	0.0069400703178090434	-0.022284598814280795	-0.0011623363990848636	0.0063799494473093478	0.32024037874917705	0.037217753176665855	0.0056538189756488817	0.021507991462736242	-0.035048569051889959	0.32226849290466	2.1908246764493993	0.054376901803059173	-0.046421235275482753	0.0029467421128825293	0.13123695774181579	1.3003370323792429	-0.00089061111931799421	0.05414271314377643	-0.0050412362700312848	-0.11250104995373969	0.067577014114514652	0.13123997967651854	-0.00049317836763214211	0	0	0	0	0	0	0	0	0	0	0	0.044005560784793278	-0.036518506782916647	0.11360666699627887	-0.51019570704589556	0.89032873608414986
35	665	2.68	2.41	2022_09_21_14_24_03	0.35973202739624732	0.019144914199894631	-0.0018539134069568185	-0.0040979496358156571	0.014190827412429698	0.3277966084943944	0.0066412924649487436	-0.024097358697176424	-0.0011784259948134576	0.0062022856623242329	0.318825343115053	0.037478029439446919	0.0044002000325011571	0.022722922906095219	-0.034279049519906422	0.32421604231785756	2.196064970102046	0.0492623265437191	-0.055892608652191131	0.00081670819289246348	0.13296852524211197	1.2836100614009676	-0.00073966058588537543	0.04895485750946213	-0.005495338272415125	-0.11163151500243476	0.072242878980030623	0.13297058247162971	-0.00032891932546553343	0	0	0	0	0	0	0	0	0	0	0	0.03958411075502398	-0.041425646123721252	0.11432522450547564	-0.49270965352045282	0.901270995147539
36	664	2.68	2.41	2022_09_21_14_24_06	0.36075451599395225	0.016907213086666442	-0.00034331202089916968	-0.0035652136124569591	0.0120919256463775	0.32751747597622605	0.0063264709769084724	-0.022744398327946024	-0.00027511933516547691	0.00619564984724228	0.32124066587216127	0.038644247655243019	0.00379553124952252	0.022246085520529205	-0.0344135521507354	0.32490621728214925	2.1899790455527519	0.042539592469627387	-0.021135245612038323	0.0006016143289133075	0.13269893169440591	1.2953967616527069	-0.00037638518628250323	0.04250159337477652	-0.0017976340248035472	-0.11307362949783723	0.0694504196173244	0.13269946547987696	-0.00017693270560062191	0	0	0	0	0	0	0	0	0	0	0	0.03352710640193185	-0.011374196487013046	0.11358918029278679	-0.49846607091907535	0.9006296605517643
37	663	2.68	2.41	2022_09_21_14_24_09	0.36111346204847766	0.01598884543577	0.00077875703598586385	-0.0028092515945401918	0.011406961091267379	0.3292927765302065	0.00798229658609422	-0.023018631616588674	0.00054054891955009727	0.006453992695473817	0.32071361971829232	0.037002850697862084	0.0026996181930311687	0.024475546704781859	-0.0339505227485838	0.32653542409113634	2.1851721565845486	0.039955199600714628	0.014487810768585716	2.0173617945047195E-05	0.13191657194276291	1.2771763340120579	-0.0026273213296434941	0.039938427848247957	0.0011575647468881449	-0.10981699451113736	0.073090421189585253	0.13194273292038233	-0.00014308397395388565	0	0	0	0	0	0	0	0	0	0	0	0.031623749256175927	0.023676106317323142	0.1159004157165309	-0.47308444028925073	0.90424605673465752
38	662	2.68	2.41	2022_09_21_14_24_12	0.36211472284333657	0.01565430367413774	0.00228891830582053	-0.0025055877535134163	0.010739864154654194	0.33049564688844013	0.0067895641576419634	-0.025076375822496794	0.002847943173601358	0.00686234224611416	0.32288118188768206	0.039747666724515525	0.0019534630964503944	0.024153125377133749	-0.034162004877176556	0.32632084916452925	2.1782385227715357	0.038876485739523049	0.088350509124817678	-0.0004900027408433357	0.13673943349791951	1.2780028725402268	-0.00017187082926304644	0.038271138164296024	0.0068338222880539885	-0.11395698273896231	0.075574326052991	0.13673954151200707	-0.00010116482607811319	0	0	0	0	0	0	0	0	0	0	0	0.030683787931273722	0.12960460700390061	0.11553789739394044	-0.47768816737669678	0.90115322183601743
39	661	2.68	2.41	2022_09_21_14_24_16	0.36484114972342574	0.015651093896810891	0.0042269622319603675	-0.0015709829499040231	0.011051819463953529	0.33241947456519255	0.0069421733588077451	-0.026723464441432823	0.0049620077161087305	0.0064469826827007757	0.3248837843709062	0.040119316018880788	0.0018260905536830218	0.026343720316936967	-0.034644837599993643	0.3274790188394136	2.1662693348994551	0.040428740420899958	0.16027579184040591	0.0006510833673378162	0.14041731064374705	1.2634400361259204	-0.0011142682201621228	0.038369371696519772	0.012738695680281317	-0.11471241129408491	0.080981996909925968	0.14042173165891744	-0.00021584975781071232	0	0	0	0	0	0	0	0	0	0	0	0.033205215300326808	0.2110012470018067	0.11929316546549451	-0.46033814700719744	0.89759342959988164
40	660	2.68	2.41	2022_09_21_14_24_19	0.36925685386181767	0.016113174562803517	0.0072565588414336057	-0.00014441036537277675	0.011544971293469288	0.33650457009913232	0.0080606609561494225	-0.027290093151574782	0.0075918778033247716	0.0058403221376141269	0.32867178527415336	0.04170715570143331	-0.00017845149512476396	0.025920247903107697	-0.035371705219676655	0.33056595122354154	2.1436296281648941	0.044268960335127866	0.24623367510109265	-0.00022451428102196244	0.14199110226546749	1.2694835367314641	-0.0036605105760708617	0.039008434410295015	0.0209304298572876	-0.11697940620126074	0.080481623041306072	0.14203827815148976	-0.00033522821999301406	0	0	0	0	0	0	0	0	0	0	0	0.037419719403985766	0.2908468115995626	0.118758026511788	-0.46919846665794129	0.89521954099529066
41	659	2.68	2.41	2022_09_21_14_24_25	0.37186283121004343	0.016661621729087663	0.0097348871031993547	0.00013905234420184443	0.012022761561108573	0.33788492581558244	0.0085125654825984019	-0.026465004662147278	0.010830644410665165	0.0077978205779655483	0.33306198124716829	0.0438694761876752	0.0004838316564572713	0.026203325221398413	-0.035215869574043358	0.333578249410853	2.1271253009923017	0.04936253335768942	0.31023052554976538	0.0010561641463445951	0.14287105268715397	1.2764064676255655	-0.0016681475030941619	0.040161874620585583	0.028699887220150606	-0.11881427873767692	0.079342957242474546	0.14288079091336106	-0.0005938326518514685	0	0	0	0	0	0	0	0	0	0	0	0.043515425111905752	0.36664087302363246	0.11804085878232325	-0.46554830314568135	0.8970464951428132
42	658	2.68	2.41	2022_09_21_14_24_28	0.374643392374697	0.01679225804532811	0.012033882471761487	0.0017756274179700252	0.012551207016773369	0.34226993186367294	0.0076851219038541318	-0.026476583785837449	0.014069813204957309	0.006400814160411699	0.33700431558527605	0.043869051073566617	0.0012186715539076454	0.027206011864391921	-0.034617855297887433	0.34050380618514658	2.1013420907069778	0.054483537395815754	0.36471426882056895	0.0043061741839092995	0.14045132439976563	1.2707569438754309	-0.0026358608044696292	0.040620493966130142	0.036310209543719774	-0.11591323332100008	0.07931391344978253	0.14047605592352291	-0.00098905938606450071	0	0	0	0	0	0	0	0	0	0	0	0.050326544039075174	0.42119089219590045	0.11752273259159732	-0.45235757071792509	0.90887444731600664
43	657	2.68	2.41	2022_09_21_14_24_34	0.37864913369708403	0.017085488468047114	0.016095272047597284	0.0028778729045860468	0.012838520927267314	0.34568369438631197	0.007783487124008219	-0.025590375764286886	0.017173161624996131	0.0042882619292960392	0.34165109219532797	0.04143315264295875	0.00071150175647172382	0.0251048684866547	-0.036710103860603631	0.34238853645609413	2.0823241443728961	0.061570598116846724	0.42169727001191726	0.0051316249213054005	0.13617574574695937	1.2824134709325512	-0.0054312306990300617	0.040940215647748787	0.045987360167572947	-0.11414669602715576	0.074258773998933131	0.13628401225619463	-0.0012363768097797012	0	0	0	0	0	0	0	0	0	0	0	0.056626743510892821	0.46441900997744684	0.11745288175038782	-0.48548969864077418	0.90423694651841446
44	656	2.68	2.41	2022_09_21_14_24_37	0.38220800114679909	0.016665187011950591	0.018096048848216632	0.0039268108795509982	0.012577877442346367	0.34982398817854815	0.0073662903891913122	-0.02342739389265899	0.020223232190188012	0.0046771089743136169	0.34463634568936735	0.03968017086117779	0.00093811149467569672	0.025528196801031331	-0.037253526585944177	0.34830845092712676	2.0596554003495386	0.065777199581729881	0.46334460677262856	0.0068544805280404018	0.13155884639085291	1.2870826692066191	-0.0043379286138509063	0.039498201521111512	0.052597833238759842	-0.11094179788905485	0.070708185840368865	0.13163034486147524	-0.0016558702171161556	0	0	0	0	0	0	0	0	0	0	0	0.062310536687523177	0.5071959577854932	0.11815812182508881	-0.48501723041280737	0.91130601631060015
45	655	2.68	2.41	2022_09_21_14_24_42	0.38507746652504321	0.01578861914127681	0.02013079426373288	0.0054044155167364142	0.01118978263701082	0.35236419167762084	0.0064330633625243761	-0.021178313372113428	0.02191267793323845	0.00410946968536548	0.34945115094155527	0.040425022383802231	0.00061064913512509861	0.020941329540104053	-0.034954696567262585	0.35068231501897562	2.0431332608673149	0.0677111903813651	0.504026112395539	0.00826498827701171	0.1233008473747747	1.3144923106401292	-0.0037245960847033721	0.036124539592717907	0.057269738449512983	-0.10745278711601833	0.060473113896484021	0.12335708970031546	-0.0017005020997357386	0	0	0	0	0	0	0	0	0	0	0	0.063894686150857277	0.54933119832900179	0.10581673215516309	-0.51551973408231966	0.91067991639071733
46	654	2.68	2.41	2022_09_21_14_24_45	0.38719810409040434	0.014398658963180187	0.021385045368763341	0.0058982515971524431	0.010215228688097112	0.35580191571487835	0.0045410576623057105	-0.018505969112523654	0.024414862077282783	0.0028475347030736927	0.35193312119473741	0.041305221359394531	0.00098809913808287964	0.01910504876251699	-0.0338657499125341	0.35338345251538422	2.0288430108155775	0.070198279123030033	0.542425411538703	0.00931410818611263	0.1188912729106797	1.3379641468253356	-0.0029377182406902474	0.032785728203672579	0.0620716877327316	-0.10623214084879955	0.05338414582066979	0.11892756182981053	-0.0021429652509996622	0	0	0	0	0	0	0	0	0	0	0	0.068351984405110019	0.5872637184031585	0.10042160281185457	-0.52858068617050147	0.91266834414270537
47	653	2.68	2.41	2022_09_21_14_24_49	0.39050205571692226	0.013048604873529747	0.022989830473076178	0.0063815605294696015	0.008448793946225195	0.35894638771442244	0.00302552275721142	-0.0164724776412724	0.025867523898797297	0.00474159210260986	0.35798842099642175	0.0393446096442128	0.00091914222095452721	0.015020370734026727	-0.034062058739843484	0.35700477641332518	2.0074749728585521	0.071306227063426611	0.58108235109459172	0.0098672582015602514	0.11155165680399173	1.366233190858908	0.0020849408436912028	0.028333813808425944	0.06543525818005462	-0.10234515900443815	0.044376126059761323	0.11157113925221543	-0.0022446793266189115	0	0	0	0	0	0	0	0	0	0	0	0.069685497795494822	0.6275509362772308	0.095330637707085275	-0.57773823421357473	0.91421996680120043
48	652	2.68	2.41	2022_09_21_14_24_54	0.39096713143486639	0.011256942972330057	0.023242196099633919	0.006741024957453135	0.0070144364346235956	0.3604972811715057	0.0021940555350868757	-0.012455024956733628	0.026865024404274771	0.0049415055253067223	0.35877194330067269	0.040143950600333725	-0.00059216012702495056	0.012953888326983689	-0.0374652420065367	0.35974495843675736	1.9995420227347052	0.071302407257690714	0.61413205272168225	0.0083951069774088876	0.1132874428585977	1.4105105999807861	0.0034658466725729174	0.023948573675591292	0.067160249401311489	-0.10751607105431325	0.035697887535313624	0.1133404464549078	-0.0024536737032464467	0	0	0	0	0	0	0	0	0	0	0	0.071017887178839723	0.657699471572112	0.10139340355155449	-0.61895300384058227	0.9201411819875438
49	651	2.68	2.41	2022_09_21_14_25_00	0.39138139306191583	0.009447593209663107	0.023653330526160761	0.006146649184807125	0.0054297230615551638	0.36220872708414886	0.00047008318356849481	-0.010716066210749735	0.026499066682935002	0.0045730628286484469	0.36112325954549812	0.040064581792995657	-0.00036984961696078205	0.0083388016666177834	-0.037308930895481415	0.3629946093520357	1.9891645225871317	0.069736513625447374	0.6435519379357455	0.0078122360027722132	0.10962915846409679	1.4484817848782723	0.0055713553838408116	0.019519417991644257	0.066949037736921069	-0.10636519433796279	0.026551795023942421	0.10977063535554077	-0.0023106693321626	0.069918354676946515	-0.92821308466393793	0.0072627509966635591	0.10968082915338699	-1.4480757207762851	-0.0098545368006520313	-0.019700323649221051	-0.067085569005913864	-0.10639371793170491	-0.026650723600744494	0.11012264153810455	0.06911322166252154	0.68434568506077087	0.097678287573748468	-0.67545176930106132	0.92747027780804747
50	650	2.68	2.41	2022_09_21_14_25_03	0.39375674855358933	0.008683473173052618	0.022929230699600643	0.0060056882743733915	0.0046799302579517881	0.36324665841271059	-0.0006081516304453998	-0.007421027239415766	0.025342485024576186	0.0047591140021028553	0.36379296383158105	0.043090016425362268	-0.0012328324317490938	0.0052280023883918472	-0.037859783894662408	0.36416421097025664	1.9789077922888374	0.06641427522842451	0.652206691071151	0.006297848954138238	0.11201788753225664	1.4917527889261333	0.0072697409382031491	0.017483138666087774	0.064071802038800724	-0.110621051424334	0.017634911651725135	0.11225353562582287	-0.0020600388601653891	0	0	0	0	0	0	0	0	0	0	0	0.065448980492398764	0.69409309727827273	0.097062572540386888	-0.716787794059133	0.924845637079144
51	649	2.68	2.41	2022_09_21_14_25_06	0.39772123859791503	0.0077556658640867754	0.021923355234845975	0.0058888049957043073	0.0040642938421505733	0.36786589465152636	-0.0019756989031388017	-0.0044813924021168293	0.024280818290064198	0.0046460828022283074	0.36710735877406625	0.046396817571386625	-0.0019253867455306896	0.0035825864293451836	-0.04088006562240562	0.37014572436355436	1.9539141174403043	0.0627251811795587	0.66184569400911542	0.0051325782417940748	0.11819439620918995	1.5238245752132036	0.0088390597527350269	0.015342445435861317	0.060819879332797783	-0.11767322433765542	0.011087270594460671	0.11852444588593274	-0.0018698830493094785	0.063016951624354167	-0.90864310928049519	0.0048084126307407441	0.11821278865028351	-1.5248112291107121	-0.01243674762484839	-0.015376227864316694	-0.06111225579775962	-0.11771318852408928	-0.010856732840445707	0.11886520134993575	0.061899192386495216	0.70247342300802829	0.10317967478498809	-0.7416915695167019	0.9306662265973713
52	648	2.68	2.41	2022_09_21_14_25_09	0.401436857316935	0.0075450567204244871	0.020513418777900413	0.0045586193679819122	0.0042506872608149221	0.37298289767565107	-0.0022868393131375651	-0.0030862004349167045	0.022475828708034575	0.004692715428132304	0.37133112901887261	0.047617125479618314	-0.0023177346552316928	0.0018407135976697734	-0.04275349489382213	0.37231828728669747	1.9330838705985296	0.057990652918709008	0.65311378172622647	0.0028797372004829708	0.12100331285452544	1.5428009149836841	0.0092808891230614435	0.015164153314723346	0.055972888796146113	-0.12081369138165035	0.00677153575708675	0.12135871054310325	-0.0015947094169448737	0	0	0	0	0	0	0	0	0	0	0	0.05698093613414424	0.69194067079171562	0.10659983235033176	-0.76388439574595468	0.92746413414837892
53	647	2.68	2.41	2022_09_21_14_25_12	0.40527097712206067	0.008487371502273	0.019002034140968821	0.0039269191524502773	0.0047987450455002382	0.37628207761454374	-0.0037330752804390268	-0.0021173936841517096	0.020882520498730021	0.0063527877174818512	0.37601837319520226	0.050782135232774153	-0.0032032152020935083	0.0013216665429603904	-0.04535855954331356	0.37649207537763468	1.9110650383348624	0.054141831331793358	0.626292123394342	0.00090205715105559419	0.1270410810219163	1.5520721986260722	0.013252546034542182	0.016939295307880887	0.051423712180595882	-0.12695201201037731	0.0047563550891530446	0.12773044368362135	-0.0013845749425577738	0	0	0	0	0	0	0	0	0	0	0	0.052870296417689325	0.67246027214993664	0.111969061462844	-0.77083318712934468	0.92898849567567654
54	646	2.68	2.41	2022_09_21_14_25_18	0.40876822754065972	0.010031812962994992	0.017903012715593119	0.0031307059826243	0.0065456337341366078	0.38054286191419323	-0.0028219968361285629	-0.0008993129467128922	0.019148630865234079	0.0073014501782804921	0.37985979631557132	0.051723830670311916	-0.00426128050891282	0.0014060907937289745	-0.047235707628709427	0.37755499103946821	1.8941658869272873	0.051763451346876689	0.57764607357374109	-0.001478727831902438	0.12983463320623051	1.5575979392526465	0.013071740221197482	0.020894382469149726	0.04735905062998369	-0.12978940211287832	0.00342681761668016	0.13049100494749394	-0.0012064706194843565	0	0	0	0	0	0	0	0	0	0	0	0.049506016160431258	0.620707843100975	0.11560739740127116	-0.77051878750144343	0.92364074700965659
55	645	2.68	2.41	2022_09_21_14_25_21	0.41313431654185773	0.011174845864809003	0.017041519940513349	0.0015165666356457531	0.0077971492831619615	0.38507358480553883	-0.0020257177410745973	-0.00037001038396956474	0.017512957088312232	0.0073401632664703035	0.38403480872889256	0.05565662098462254	-0.0047074456518635217	0.00061312866990095307	-0.046071790596439385	0.38332458896029759	1.8696330938903762	0.049630789045585724	0.53703709110412767	-0.0042279535482742684	0.13172885197628728	1.5643138614814578	0.011981592194157616	0.023651372829017581	0.043632875043827228	-0.13171778101779583	0.0017078075824264775	0.13227263131312428	-0.00103228875813648	0	0	0	0	0	0	0	0	0	0	0	0.046402024609570443	0.57596154999380667	0.11152757920184883	-0.77874449887115327	0.92784494923810112
56	644	2.68	2.41	2022_09_21_14_25_27	0.41725012848476567	0.01373665374611904	0.017193796991481311	0.001032194868435584	0.01012869752606577	0.39041248565798892	-0.0018020118987314827	-0.00013286235848811482	0.017447753165572927	0.004745923719415077	0.38703424803972664	0.055196039709175838	-0.0052824072199528869	0.00012723766317900676	-0.045677895181405928	0.39002517186422897	1.8457618535667759	0.052473459486482028	0.48679833301882164	-0.0054902257587743268	0.12901023312111506	1.5684805561608919	0.00827000248690693	0.029507350243940841	0.043391015568443145	-0.12900884941307597	0.000597514082460816	0.12927502926357395	-0.0010865505243422642	0	0	0	0	0	0	0	0	0	0	0	0.048351340288525238	0.52241330426651666	0.10947407628087118	-0.7840053963534982	0.93475147216993437
57	643	2.68	2.41	2022_09_21_14_25_30	0.42035268313256496	0.015449626310494732	0.016740719599989285	-0.000257870270827242	0.0122552788258304	0.39259703919429451	-0.0012956001348397076	-0.0011445373195539785	0.016793079705663551	0.0051969721739723758	0.38953520157767935	0.055842793771985505	-0.0064101825433515343	0.0016001122110425206	-0.051295578105139017	0.39065657811474275	1.834288651176661	0.053805975651874227	0.44313810684815591	-0.0083120522949738183	0.136449890051956	1.5565743153064142	0.0081088013081054	0.03402158862815869	0.041684703706112936	-0.13639469553272024	0.0038806604756707556	0.13669061838270108	-0.0011798868333340493	0	0	0	0	0	0	0	0	0	0	0	0.049457054591936264	0.47018056373469785	0.1220892146390484	-0.76980623939999149	0.92935431077418129
58	642	2.68	2.41	2022_09_21_14_25_33	0.42386409087637705	0.017383688943681336	0.016676365289132519	-0.0010771574379396123	0.014729289396991415	0.39697479146061426	-0.00018993785974159096	-0.0020278312368335548	0.016509774409030148	0.0040712881096852975	0.39365630626168274	0.056068591846369122	-0.006767920180349548	0.00034601507593694057	-0.050415548323867139	0.39366209097011939	1.8159638447264712	0.056509279493232686	0.40374307142798066	-0.0096733647995948073	0.13442215896271689	1.5582333225517895	0.0054128936813797272	0.039065825960648795	0.040830869582419951	-0.13437972974479365	0.003377136940390978	0.13453109766222771	-0.0013249013668167548	0	0	0	0	0	0	0	0	0	0	0	0.052198814875705331	0.42116601677726562	0.11894552237620208	-0.78196658668495433	0.92874602837005538
59	641	2.68	2.41	2022_09_21_14_25_37	0.42579404474553473	0.018534356574045605	0.016421670340211542	-0.00082035452238291917	0.016609970222071464	0.39874280534360423	-1.6194189686039358E-05	-0.0013397321339542608	0.016160524863929906	0.0030145526702494889	0.39795939992651314	0.056452286593328141	-0.0074988005198997083	0.00055425717895133178	-0.048442003344264725	0.39697113612151957	1.8024191628108368	0.058368310850225133	0.37630200613613757	-0.010269359129751972	0.13114110476952828	1.5604702224539946	0.0037778058409559667	0.042603695163660443	0.039897178721187851	-0.13111313902308527	0.0027081609415816957	0.13119550745793224	-0.00150862297532692	0	0	0	0	0	0	0	0	0	0	0	0.054426356652324363	0.38584204185261922	0.1137760723778074	-0.779677580470043	0.93230786343843663
60	640	2.68	2.41	2022_09_21_14_25_40	0.42831462543530691	0.020264534744392281	0.016997474323214419	-0.0011235789085601421	0.0183206114814572	0.40189292571644053	0.0013643595499438039	0.0002453480849101754	0.016777992243620917	0.0017797348042440113	0.39930696231142909	0.055577950191101032	-0.007108132970133671	0.00032222119702781711	-0.051903377465955164	0.39724596795013911	1.7933005859538111	0.062011334185450434	0.36175448526169773	-0.010056460434104821	0.13405344451615123	1.5691024187729612	0.0004037912911997411	0.046476710160991634	0.041052661059556059	-0.13405267523125203	0.00045414754133575689	0.13405405265806658	-0.0016620006597796802	0	0	0	0	0	0	0	0	0	0	0	0.0580004008056339	0.37073770808797973	0.12118282814595636	-0.78229415482096987	0.9274630011674434
61	639	2.68	2.41	2022_09_21_14_25_43	0.43002145362354716	0.022226668300670389	0.017078504757656904	-0.00026100238708770616	0.020096050222892146	0.40400499228328685	0.0014695874487913282	0.0010715519761894793	0.016964664566046558	0.0012140577371998924	0.4013697207093746	0.055044889350885161	-0.0071959701870993893	8.1560742005095914E-05	-0.04585894385512549	0.39810305189072676	1.7864140310263257	0.065448450188230284	0.3413950899876782	-0.0092517936301878389	0.12545688781870334	-1.5672963825806283	-0.00047030160441459586	0.050775905652134218	0.041295363386787444	-0.12545381423548296	-0.0008781770457307567	0.12545776932798475	-0.001826295118963575	0	0	0	0	0	0	0	0	0	0	0	0.061158018544421107	0.35055249010644007	0.10664355463447878	-0.78450890768031134	0.92577486201243653
62	638	2.68	2.41	2022_09_21_14_25_49	0.43094565763968573	0.024436961717377761	0.016984082212048484	-0.00046616218101770847	0.020931278289862833	0.40512134957759255	0.0025486388184271795	-0.00022168567916874758	0.017339507493909955	0.00063912819828963708	0.40393285303849408	0.053119339138506541	-0.0064294095139486177	0.00025722370142559984	-0.046451135527322315	0.40310345327485431	1.7750302828339022	0.068235894832532881	0.32546843508384132	-0.00837762503218635	0.12269060643951182	1.5668666830487612	-0.0024777114187075986	0.0542827780596639	0.04134630998918476	-0.12268681725779577	0.00096425082183258163	0.12271562232401209	-0.0018061529523166458	0	0	0	0	0	0	0	0	0	0	0	0.06307164437867388	0.34591038188841683	0.10779049953977107	-0.78262943590153478	0.93539277198585824
63	637	2.68	2.41	2022_09_21_14_25_52	0.43153325591569314	0.024992964996725944	0.017076129405868182	0.00014941473307519677	0.022317728292880402	0.40579836081876641	0.0036936818857040529	0.0030216361730890065	0.017174979320441798	-0.000526524188306125	0.40507892950339452	0.050804917350101134	-0.0059798927635302986	-0.0010639855110464265	-0.045621715620056548	0.40264454240453035	1.7732241287156736	0.069939686217781516	0.31457357358999144	-0.0071571001565321358	0.11882805525241157	-1.5511974812339924	-0.0054029996563274823	0.056548311288657768	0.041156387094141274	-0.11873677972323272	-0.0046565927486401006	0.11895082648034208	-0.0019606579594221864	0	0	0	0	0	0	0	0	0	0	0	0.065258787769018722	0.32795330391970368	0.10574879315697945	-0.797057004531361	0.9330556495585437
64	636	2.68	2.41	2022_09_21_14_25_55	0.43274881721566932	0.026288724751248202	0.01658426496572157	0.0010302876026072206	0.023374840001065135	0.40748124218606691	0.0039046252136933292	0.0038414638665243668	0.016374593413490502	-0.00043472245542556143	0.40746584807003094	0.0485633440596114	-0.0046843967711349783	-0.0030311175037628225	-0.044005442137074344	0.40297662352872315	1.7670319084120316	0.071067014298643122	0.29367234842775514	-0.0045173976264029818	0.11392736980271644	-1.5353437216914216	-0.0054164769596994474	0.059157252631005991	0.039381975350087264	-0.11364110206065842	-0.008071277011968048	0.11405605557277465	-0.0019062343117506608	0	0	0	0	0	0	0	0	0	0	0	0.065949641937884287	0.30553816078115081	0.10192913144732764	-0.81978410771731469	0.93120213735417656
65	635	2.68	2.41	2022_09_21_14_25_59	0.434886779948052	0.027234577511712748	0.015399570710135178	0.0008797655429472281	0.024470508720987251	0.40917708839438571	0.0040885880196293483	0.0052420387173215408	0.016315668486730005	-0.0007728983862346268	0.40901677561633687	0.048037715245880186	-0.00444437962456571	-0.0045761217360353219	-0.043165916941117363	0.40762279984262439	1.7551725951610018	0.071986658888834	0.275653305352991	-0.0043037723381235916	0.11174582898543235	-1.5186887844929522	-0.0060440971676026991	0.061321176393918306	0.037706662324359846	-0.11113955435380318	-0.011624532406919474	0.11190916587220599	-0.0020562621212622976	0	0	0	0	0	0	0	0	0	0	0	0.067629093129555784	0.29402953572575397	0.099814029796803566	-0.83820711119808777	0.93730786640908159
66	634	2.68	2.41	2022_09_21_14_26_02	0.43603662119080383	0.02850308870610423	0.015194735198112781	0.0015398993427920642	0.025212069389007833	0.40972149866983015	0.0014363440994057068	0.0055655226768244019	0.015367982328274361	-0.00079148571485557824	0.40957805487771171	0.045252196351454506	-0.0044923095253546338	-0.0052581456037509647	-0.042462598622393113	0.40890052078944455	1.751489846542758	0.073332536009301535	0.25976139893254097	-0.003569677837414153	0.10746432041428891	-1.5102234989262933	-0.0027984575312221356	0.063656762040107992	0.036407107604485317	-0.10667669671734145	-0.012987014267386588	0.10750075128416083	-0.0019585379766606215	0	0	0	0	0	0	0	0	0	0	0	0.067715996838437	0.2737054920052463	0.09812689167140512	-0.84699960135377184	0.93776646482753823
67	633	2.68	2.41	2022_09_21_14_26_05	0.4385320996349425	0.028304548358927834	0.014274749992738572	0.0020715429875293582	0.02567213167218025	0.41336208005302416	0.0038987794467871578	0.0062393072800349791	0.014714893800979378	0.00018692563167311757	0.41396747908344078	0.042635024078539252	-0.0034033827943303085	-0.0064163405710957917	-0.036422558358972144	0.409346421097947	1.7393663695924875	0.072011140515365168	0.24657914782099427	-0.0016791197391689034	0.096788004380460646	-1.4931993064686162	-0.0044872996623763258	0.063430443142719145	0.034090808747255341	-0.095624763185334055	-0.014960697099428561	0.096891968966535263	-0.0019952314555101197	0	0	0	0	0	0	0	0	0	0	0	0.0674758130486452	0.26023478537261885	0.0843345428925507	-0.87258555073655486	0.93344688208390858
68	632	2.68	2.41	2022_09_21_14_26_10	0.43875073277601284	0.028210493232366511	0.013293304384929842	0.0016866108469919534	0.025540254291935027	0.41303669471826754	0.0031590880534074412	0.0074005499340714567	0.014089040681921116	-0.0012664202289141113	0.41536257564052514	0.0407850528034345	-0.0035595407896924633	-0.005516576495700142	-0.036460982294148778	0.40858063953589135	1.7388681449096006	0.07095094923229088	0.23561471064790521	-0.0023345851800807196	0.094671772925502232	-1.4889092096497889	-0.0054874736607498868	0.063218063916387082	0.03221045779908624	-0.09340496511542111	-0.015435578403312989	0.09483067518495944	-0.0019390427133740011	0	0	0	0	0	0	0	0	0	0	0	0.066480967255551471	0.25205095020131635	0.084047613789097156	-0.86047911298192592	0.9312363695685868
69	631	2.68	2.41	2022_09_21_14_26_14	0.43988205911054357	0.028376228818713014	0.011606115699121513	0.0016628279939130005	0.025760174400937124	0.41488073213187143	0.0011526695520343549	0.0077600452042802916	0.01199321659987922	0.00024325645028640291	0.41568389324224975	0.037457532818805213	-0.0029086410302370958	-0.008010025998358811	-0.03465291298931665	0.412133717908395	1.7310600517477162	0.069244549605276831	0.20585798416938578	-0.0015053604167601594	0.08884434201963147	-1.4639275078473162	-0.0011094902167510276	0.063458161494943779	0.027710456324630928	-0.086822683456187155	-0.018845125268036247	0.088851269419419787	-0.0017918200505001854	0	0	0	0	0	0	0	0	0	0	0	0.06459732468932225	0.21786394975989998	0.080854914187962326	-0.89897840145299779	0.93691867938816
70	630	2.68	2.41	2022_09_21_14_26_19	0.44168168616913905	0.028105994058863017	0.010580516222333573	0.0011572186129643375	0.025625368971786387	0.41626049876953086	0.00069917382986719621	0.0074579987292825905	0.010983037117466527	-0.00084245664567522943	0.41919031566815629	0.037650663463671075	-0.0031296849291558024	-0.0070783400675006967	-0.031039775442244746	0.4127794720993011	1.7227002492045016	0.067647260569112314	0.19104639937873402	-0.00242358126188368	0.084154550763317654	-1.4666899788562258	-0.0018500133388761131	0.062768969058424579	0.02522317160564698	-0.0823369751902765	-0.017395715871777198	0.084174883210669363	-0.0017178504258358791	0	0	0	0	0	0	0	0	0	0	0	0.063122066618609182	0.20245802752565834	0.072080468572690681	-0.89750165153433115	0.93456325001718532
71	629	2.68	2.41	2022_09_21_14_26_23	0.44258759640801182	0.028310051131418563	0.0097226687909013412	0.0012075667615302644	0.025364875452845232	0.41793461389302256	0.0011377941007617413	0.0091278824978689	0.010071237324667083	-0.0009597523252414203	0.41992475070061586	0.033344675058717389	-0.002865529702786323	-0.007797157575815194	-0.030628752464544384	0.4161446411971873	1.715064233854428	0.066635777811293817	0.17687659617640553	-0.0020319302420968204	0.07894088440449322	-1.4417615773211234	-0.002586325136740863	0.062509633024714267	0.023084034821314714	-0.076326715282587415	-0.020146854958886188	0.078983240679757483	-0.0015892682913272312	0	0	0	0	0	0	0	0	0	0	0	0.061662702819580417	0.18898227789511907	0.071411026745421088	-0.91003569955598385	0.9402537363779907
72	628	2.68	2.41	2022_09_21_14_26_26	0.44163241816195908	0.027204857172259327	0.0083033265724368234	0.00042609171264081178	0.024845583016323274	0.41676104987813911	0.0014751763305962114	0.0096333822196590837	0.0087703784984262886	-0.0011236962733193068	0.41911533397071093	0.033563973675511269	-0.0032579654470297442	-0.0080185668342968967	-0.027064432692123663	0.41582598603412729	1.7190249664231634	0.063952866426504718	0.15864817338856671	-0.0034419233065845424	0.0754490268732916	-1.4294068422172745	-0.0031454371973365217	0.060760494523250393	0.019953231053050371	-0.072452474046396043	-0.021052188976041986	0.075514564365353157	-0.001539171459174069	0	0	0	0	0	0	0	0	0	0	0	0.059660708698488225	0.16967045092318062	0.06391584287938408	-0.92941698189016519	0.94156581114394589
73	627	2.68	2.41	2022_09_21_14_26_30	0.44098493117795462	0.027565124697214196	0.0071540201782662348	0.00022482774592033598	0.02481994188697002	0.41709600909732475	0.00035539179788294812	0.0074496570974101261	0.007210559754343082	-0.0010304066522355204	0.41927008707781666	0.031888134891574924	-0.0025692135028364377	-0.00913973639212992	-0.026367580571246628	0.41740808174897032	1.717471892216806	0.063435454210376982	0.13412079828251522	-0.0027514624252482356	0.0722679480771657	-1.4319538192416466	-0.0015539677744424267	0.0611669026230235	0.016812699794571812	-0.069499552449011737	-0.019810818475544723	0.0722846535242988	-0.0014237468110165309	0	0	0	0	0	0	0	0	0	0	0	0.058609974373766478	0.14136609726699462	0.063282668592127223	-0.9522319021302833	0.94653592954751076
74	626	2.68	2.41	2022_09_21_14_26_33	0.440760431913612	0.026820601700920221	0.006027960602573039	0.00051477765742380572	0.024400183529179664	0.41571356942136833	0.0010435305368705272	0.0080550688365828051	0.0060241808960809521	-0.001493619762768826	0.41849189762380634	0.029931730139711586	-0.0022645726488574641	-0.0080558666692869835	-0.025024823754267251	0.41889185605910223	1.7186940542656994	0.061560398893865678	0.11575941646273735	-0.0020996009260792923	0.068281175412615761	-1.4281036816959196	-0.0030070953065340611	0.059917906649209374	0.014125408834737839	-0.065519424069130652	-0.019223006668516392	0.068347359407009881	-0.00135305519739809	0	0	0	0	0	0	0	0	0	0	0	0.057021546124726444	0.12102511286007885	0.059645822907778506	-0.94111772136102489	0.95038443954788576
75	625	2.68	2.41	2022_09_21_14_26_37	0.44204490184596068	0.026730507233314497	0.0047013724121690356	0.00021125472588370711	0.024271751633798678	0.417663157267699	0.0011207588927572621	0.00797938071893047	0.0049728878493089535	-0.0013455480463584653	0.42254640846636465	0.027212253153907691	-0.0019217268676131128	-0.0098551645168838964	-0.024346658561952682	0.41856990935264926	1.7106227880191272	0.060479487121236207	0.093534189555178782	-0.0019580919461448286	0.064794074800128	-1.4036270201272763	-0.0028583381640577246	0.059424342462501278	0.011247928046851288	-0.061206267912904108	-0.021261817828642643	0.064857090794027225	-0.0013028083152038386	0	0	0	0	0	0	0	0	0	0	0	0.056048484483587492	0.10104352338296757	0.059418497567031055	-0.97771048392367543	0.94689455212517815
76	624	2.68	2.41	2022_09_21_14_26_40	0.44196278353143753	0.026510735178506606	0.0037712477943750247	0.00042647440746391356	0.024099935887672411	0.41742708995292355	0.0010844273353126548	0.00908481948601421	0.0037080915120366485	-0.0013747298016283526	0.42387490142103645	0.026004624038104791	-0.0016495323704134497	-0.0066675191412757595	-0.019828156398968757	0.41747627084719757	1.7111503308077829	0.059631206607606783	0.073194406627995673	-0.0015649908461095807	0.057575163040034863	-1.4044614328600098	-0.0029450555529761425	0.058993407838246123	0.0086981971183370844	-0.054418538332230315	-0.018802182981509798	0.057650435829200042	-0.0012517874329266729	0	0	0	0	0	0	0	0	0	0	0	0.05517101758968266	0.076332954853409352	0.047332420211788184	-0.94759162184161538	0.94459598500899977
77	623	2.68	2.41	2022_09_21_14_26_43	0.44053022824298677	0.026506076691639763	0.00312849361100104	-0.00040843201690341332	0.024020452266397443	0.41662803074524229	0.0010404590781459555	0.0076024948110455012	0.0027922209623466527	-0.0019271055683593719	0.421784253708001	0.022566191723707937	-0.001473995141106072	-0.00707368361845855	-0.020511467355060552	0.4178070563649387	1.7159592476920029	0.059441844113018345	0.058271272513233781	-0.0022528681037090569	0.054197737110167267	-1.4056161199432746	-0.0035357215981277955	0.059038626342551734	0.0069118326904613172	-0.05126702117040819	-0.017580877343742557	0.054312945372924394	-0.0012276425806794103	0	0	0	0	0	0	0	0	0	0	0	0.054893387323517423	0.057862051291114387	0.049251880185164548	-0.95144453809697027	0.94841858646414057
78	622	2.68	2.41	2022_09_21_14_26_46	0.43952235446926446	0.026545111134881758	0.0020948570117329431	2.3608709259125052E-05	0.023729602672076539	0.41579080820105185	0.0011773160822986534	0.006969573925544671	0.0018624750737473487	-0.0012769471577504707	0.42071375723639581	0.021098253389710823	-0.00093956529847395254	-0.00581884102324404	-0.018708206357684908	0.41853372052952093	1.7187175563910597	0.059047304172904443	0.03912335682892823	-0.0011434499516035442	0.049802632017453843	-1.4146582871470619	-0.0029466080576464842	0.058866636397172392	0.0046155443200771923	-0.047394015673384006	-0.015300635091947993	0.049889724943231607	-0.0011607581209655356	0	0	0	0	0	0	0	0	0	0	0	0.054155563725734587	0.039163417973867569	0.044576209854100761	-0.9361713816670455	0.95224672027185531
79	621	2.68	2.41	2022_09_21_14_26_50	0.43832071797839156	0.026355435228382094	0.001181781747562956	0.00060155916239953543	0.023899307289199079	0.4142180542822187	0.00084510025479624822	0.0053304181019706194	0.00099719595069927211	-0.0017214692424737819	0.42104171786120231	0.01952639841382104	-0.00035572955243549979	-0.00493863111239973	-0.015113713542056236	0.41489430603209848	1.726276974498961	0.059092426187446978	0.021803807723504227	0.00024806430354154345	0.043229483745653947	-1.4256345580524896	-0.0030488855696659475	0.05903624929895003	0.0025760631651982652	-0.041420386442521037	-0.012374968762303136	0.043336866154957215	-0.0012041293891358654	0	0	0	0	0	0	0	0	0	0	0	0.054572145934543737	0.020850350336621245	0.036275124952017394	-0.94331184479269325	0.9465541760053241
80	620	2.68	2.41	2022_09_21_14_26_53	0.43792864285192756	0.025905737258675281	0.0013274836824197459	0.00090899281046518516	0.023482169251767868	0.41251433739421095	0.0011471186171996153	0.00504740102490491	0.00083176585158223207	-0.00097449497781927717	0.4214907703623868	0.017551923489253864	-0.00029130709067914793	-0.0048414770858650584	-0.014186317118044464	0.41624658217703475	1.7267156215791815	0.058216021555232554	0.021661014255322804	0.00068569691461912649	0.039687980123632505	-1.4186433619261631	-0.0025124982393536326	0.058161400237897787	0.0025212473274878896	-0.037864521725428812	-0.011891751796870718	0.039767429055655633	-0.0011539300475559753	0	0	0	0	0	0	0	0	0	0	0	0.053654621766294791	0.01770318243246085	0.034228665275568948	-0.94983995271643007	0.95048951232398848
81	619	2.68	2.41	2022_09_21_14_26_56	0.43962102426143079	0.026697399712432911	0.001312447838257329	0.00090215079639582808	0.023877118970268535	0.41560272596856268	0.00056130025674319857	0.0037843133000185474	0.000585973499144367	-0.0004455221488304386	0.42277505494369561	0.015442652334543521	0.00059408076544501085	-0.0038407097152204687	-0.013654762934662442	0.42013017797747632	1.7151022664312223	0.059261490712462339	0.018528166811619187	0.0017129923844730454	0.035691043291648183	-1.44159021970424	-0.0011681708260879939	0.059220807262468075	0.0021955110213498332	-0.034505991748586672	-0.0091206965026128135	0.035710155338856034	-0.0011612947304913811	0	0	0	0	0	0	0	0	0	0	0	0.054329312795668751	0.012268144746498384	0.032265575949595081	-0.92249232806921078	0.95566443548349544
82	618	2.68	2.41	2022_09_21_14_27_02	0.44176094740524013	0.026964556825216156	0.00072161926688328723	0.00062401544784864793	0.023862865843368237	0.41804564659266191	0.00037687016596873037	0.0036689179630041021	0.00039838213162567929	-0.000575791572786154	0.42441511007172161	0.012302191361404527	0.0002422581327701466	-0.0020839404775314018	-0.010966663577872444	0.42248994553733266	1.7052399005143029	0.059213087538865443	0.010985572341565974	0.00093043038683933855	0.028309147897107836	-1.4487401299650196	-0.0011430404596343598	0.059198796111426345	0.0013008746454271532	-0.027469844998502434	-0.0068421831617237264	0.02833221481198895	-0.0011279360105983017	0	0	0	0	0	0	0	0	0	0	0	0.054025126432037274	0.0083465483407169	0.025269114883741648	-0.879291211242777	0.95637685499114611
83	617	2.68	2.41	2022_09_21_14_27_05	0.4415521699631888	0.027004841811158527	0.00054037985435180622	0.0006327801062532023	0.02340337560750861	0.417466184051103	0.00076387981721382642	0.0018854057326639705	0.00039201494060076144	-0.00099397115335604722	0.42546589416391883	0.0076098353887803982	-0.00025907009589337719	-0.0014286297306005716	-0.0086238425692408017	0.42264003365783737	1.7049332245655133	0.058775721852738189	0.0092628368874320011	0.00040873040354565506	0.019537318783143465	-1.4697050776282321	-0.0020922113641189581	0.058765636210019144	0.0010887975671045262	-0.019139356270028825	-0.0039232469719708805	0.019649024750005253	-0.0010361845704190426	0	0	0	0	0	0	0	0	0	0	0	0.05300995027307679	0.0083743962881756111	0.019796925429144362	-0.86748291663408239	0.95716896531857587
84	616	2.68	2.41	2022_09_21_14_27_08	0.44094069031630023	0.025684053095256829	0.0012605663587421357	0.0013703191692682351	0.022528058456577491	0.41686442636407856	0.00086021894300618729	0.0024602859743531121	0.00083055610037579446	-0.0010311639536183398	0.42639871956266556	0.0063989115970672986	0.0006083299837846036	-0.0021168896412520196	-0.0069156416837873195	0.42238964135629614	1.7054647875158819	0.056332192849341121	0.021495496006844621	0.0022706052898060682	0.016602851262504121	-1.4038461262315369	-0.0022397566713783339	0.056280143571977373	0.0024210309235887535	-0.015685896587610472	-0.0054412607259370291	0.016753243864751043	-0.00098761316529009761	0	0	0	0	0	0	0	0	0	0	0	0.0511256141012495	0.01842546940238065	0.016402160746152843	-0.93392078162951586	0.95792847118124469
85	615	2.68	2.41	2022_09_21_14_27_12	0.44069985076369189	0.025023516241570395	0.000975870652803693	0.0011790791313993053	0.022206414813901204	0.41681224555259633	0.0011217686893584928	0.00064263023167026939	0.001040063958689342	-0.00072530982969171132	0.42538949798724762	0.0050103991533216848	0.0009422661972982759	-0.00079387570975243747	-0.0020503354438636918	0.42239921899805483	1.7070207416146963	0.055196040596542421	0.020935091696467727	0.0024593863316832638	0.00849990033011903	-1.4698509563306592	-0.0021972719773351527	0.055147665236784583	0.0023103931411559411	-0.008327260503579504	-0.001704417239845467	0.0087793114629986756	-0.000990336197020301	0	0	0	0	0	0	0	0	0	0	0	0.050444214473062368	0.023400996107186146	0.0049890234339646424	-0.97010687166366261	0.95847370555282974
86	614	2.68	2.41	2022_09_21_14_27_15	0.43969618751410761	0.02392643060530034	0.0012631526841804656	0.001151556943668767	0.021281106227941615	0.41506544135074636	0.00131412419908653	0.00050589174298614772	0.0012387824121263694	-0.00050841444301428563	0.42397776101212675	-0.0010193029721845296	0.00098059008619958755	-0.0010003149226878077	-0.0004096544093940483	0.42383611669951476	1.7101384509381425	0.053030571364738308	0.027105873009727242	0.0024867154031242645	0.0019370439992412972	-0.59474520142858722	-0.0021798598344107507	0.052952664319145609	0.0028734719025050827	0.0007208378360327207	-0.0017979244336568717	0.0029161495765262081	-0.00091571151058246958	0	0	0	0	0	0	0	0	0	0	0	0.048481500118990793	0.029072409363814687	0.0024583954837267808	-1.3764508781589646	0.963929478433142
87	613	2.68	2.41	2022_09_21_14_27_20	0.4412330838505138	0.022587257642496476	0.0016744353528233204	0.0010460149551909863	0.019912655473427285	0.41732549324013052	0.0010889927122875976	-0.00034931618440721271	0.0012672145312169173	-0.00029685019773303565	0.42624451577154421	-0.0023778372647294496	0.0010143397459434623	-9.9676747337951369E-05	0.0035468170772474188	0.42559353531443583	1.7007488633314969	0.049668545520178006	0.033918496255559961	0.0023916914544429551	0.0069610644817923875	0.020965355941277186	-0.0016401171488120937	0.049554305554257841	0.0033667811222656912	0.006954945960146554	0.00029179686618029793	0.0071516713418262609	-0.0007850929758564713	0	0	0	0	0	0	0	0	0	0	0	0.045220853496921	0.03177647475812078	0.00804159421897126	0.799446043010812	0.96455490508645425
88	612	2.68	2.41	2022_09_21_14_27_23	0.4414128186888811	0.021011128970373941	0.0014620750356113374	0.0013515399078338189	0.01793512142146016	0.41787949476607428	0.00089240492737914338	0.00097240085441157491	0.001503145577571583	8.8401809879689268E-05	0.42826215568166132	-0.0045165435274454246	0.0012702413136635475	-0.00031940300884669611	0.0048461449773338971	0.42435590675338114	1.6987414611552187	0.045489092426993762	0.037225339572367726	0.003009431700083083	0.011089511103418886	-0.069833327348416421	-0.00095409888743879716	0.0453630798217811	0.0033835660056067184	0.010981526514836137	-0.0015438043648084514	0.011130478929491879	-0.00059959162561969875	0	0	0	0	0	0	0	0	0	0	0	0.04077362477430848	0.041807380714995276	0.011002533412476987	0.81830490900574293	0.96135836746616521
89	611	2.68	2.41	2022_09_21_14_27_27	0.44038243332536015	0.018723688247988035	0.0018304660146159927	0.0017264126566503388	0.016434348946746034	0.4175229359658183	0.0002340737145812661	0.00047166593692989762	0.002083125522105577	0.00035057932720695121	0.42783038414520008	-0.006830727883109144	0.0013864516651140436	-7.0023067697516135E-05	0.0062045972705258249	0.42555189762204282	1.6991997224763011	0.041257620808663555	0.0545807092960678	0.0035858586502003692	0.015289104603269221	-0.021062337483251488	0.00012839461421328637	0.041012047466413445	0.0044948011529008011	0.015275541440919306	-0.00064385810274077626	0.01528964370895107	-0.00054700904656709176	0	0	0	0	0	0	0	0	0	0	0	0.037616953470107024	0.0630409990627194	0.014090008858617718	0.79104076129771272	0.966323507522017
90	610	2.68	2.41	2022_09_21_14_27_30	0.44013798993322978	0.016338740220562253	0.0019732372845165809	0.0013872853096860247	0.014353475670949703	0.41725168542945978	-0.00058181193173888408	0.00013678683661146369	0.0018963326703557288	-8.6430061072717844E-05	0.42697546718344487	-0.0099705934464715627	0.0018157311338738887	-0.0016255801333992126	0.0094303326917198841	0.42321165617747564	1.7032176193945638	0.036105802142852333	0.0622854815316622	0.0037430126546319246	0.022909755659388346	-0.045904483788356931	0.00056138299717311635	0.035826020664132492	0.0044861109830176939	0.022813271593650243	-0.0021003674838530706	0.022916632720414915	-0.00042464692841184506	0	0	0	0	0	0	0	0	0	0	0	0.032894688977330243	0.065677940090284992	0.021741849780304343	0.87074829874045234	0.96154312024208155
91	609	2.68	2.41	2022_09_21_14_27_34	0.44216647103564782	0.0133402659208902	0.0020965624690483329	0.0019164349613181185	0.011766566544960033	0.41829162414810056	-0.001146630454136133	-0.00049763409629976292	0.0019551783055794334	9.7435364742838192E-05	0.43045503201751162	-0.010156999519347669	0.0020817459352862715	0.00045683071015354445	0.010436416511753343	0.42863410706359906	1.6890125509680058	0.029567801520479265	0.07920586901663336	0.004595479500105493	0.023993712484537352	0.023678356451301785	0.0014622629242908496	0.029197585358493108	0.0046643215999719306	0.023966812663650867	0.00113583869282043	0.024038228962433964	-0.0002918477709138728	0	0	0	0	0	0	0	0	0	0	0	0.02697604021700397	0.082329717969121946	0.023625513875002085	0.76352574800376194	0.96939531859945627
92	608	2.68	2.41	2022_09_21_14_27_37	0.44317642458049139	0.010814466872866912	0.0022146110840789764	0.0014567968552074838	0.0088073237251338147	0.4186496110250682	-2.6033416951348417E-05	0.0015652828450456486	0.0022862950781225768	0.00083832733988829322	0.43182808018921204	-0.011167284389524967	0.0019502673767176268	-0.0010595333135913364	0.0080691346199511672	0.42948316897718225	1.6847341230585535	0.023348379004325657	0.11116717772987926	0.0039028200173729741	0.022546966419055361	-0.069281458440258431	0.0010097669293813926	0.022773667185339384	0.0051484837633065566	0.022330865215510531	-0.0031141858372152297	0.022569566321790111	-0.00014859645428678785	0	0	0	0	0	0	0	0	0	0	0	0.020531859386643155	0.12699209233802028	0.01836379130702093	0.85067816384762807	0.9691020215791688
93	607	2.68	2.41	2022_09_21_14_27_42	0.44291872537544552	0.0079435924291959715	0.0025444718144485667	0.0022278594365453667	0.0066121069264177979	0.41831913317144559	-0.00089412574376212378	-0.00031184913245314681	0.0021983910518290207	0.0016574242556167192	0.43104963236445831	-0.011546972042250124	0.0017286529926628397	0.00027739026540247108	0.0099891480339136113	0.4306605305385684	1.6847749380679262	0.017751403997797188	0.15509072245406116	0.00454001937190746	0.024997165437362634	0.013755533910902198	0.0030025873442123254	0.016904275097499713	0.0054182863823409137	0.024987706371006602	0.00068761196850633142	0.025176850689919521	-8.8326917551213185E-05	0	0	0	0	0	0	0	0	0	0	0	0.015731982767050547	0.16049102512080671	0.022561698493974762	0.77151714989896569	0.97232405374939546
94	606	2.68	2.41	2022_09_21_14_27_46	0.44303055618741405	0.0073611447965224166	0.0026062548466949426	0.0015439943140636554	0.0048680423324983912	0.41960526673841086	-0.0011128276760394402	-0.00020356473083436879	0.002867961401467323	0.002012431361349399	0.43133181718769903	-0.011081139638726928	0.0019599358759331397	-0.0010748221576736162	0.011623071876606755	0.42904765479749868	1.6845818055974051	0.015502820667252327	0.2079433298350537	0.0040212705183452369	0.0264006429607221	-0.019894488692879391	0.0036409262009579222	0.014181336492160065	0.0062631576650372693	0.026379747460810114	-0.0010501774342499244	0.026650521427175628	-4.1419096397661308E-05	0	0	0	0	0	0	0	0	0	0	0	0.012753178303383567	0.26619819189218313	0.026347307253294396	0.83150362025707059	0.96843806551347622
95	605	2.68	2.41	2022_09_21_14_27_49	0.44272213992890597	0.0045477664522914863	0.0031101761578908537	0.0012559082995119207	0.0032057379668145895	0.418670887521312	-0.0016832759146062925	-0.00037388695534279536	0.0026938209544108164	0.0018611752135590119	0.43125357915209978	-0.011685004661429804	0.001439744964358648	0.00010087373224442205	0.011609817791582731	0.42913965534521953	1.6859484793120525	0.011189614049599788	0.31792776640497183	0.003100371194492098	0.027071871079486897	0.010239863362486912	0.004162068263909878	0.0090027597327285748	0.0066451320358411163	0.027066194046566024	0.00055438576640551415	0.027389943701618024	-2.8424255232524566E-05	0	0	0	0	0	0	0	0	0	0	0	0.0094580622224586259	0.3494214414425249	0.026224701601414574	0.7810539438860975	0.96932052102506649
96	604	2.68	2.41	2022_09_21_14_27_52	0.44262548963301968	0.0024200710556654959	0.0030494487103863931	0.0011629546699408297	0.000875883868258591	0.41834462163759389	-0.0018259041816360816	-0.00035359316659702505	0.0031843040973358479	0.0034985591850619992	0.43178146569725762	-0.011826011347555673	0.0015901979812784487	-0.00028349313507801171	0.010032321059085168	0.43226481424752128	1.6822178813997	0.0080989472131547	0.53952348056808863	0.0031534932954717081	0.025288654306454574	0.0011940876900671327	0.0062460559402771967	0.0038240692965241518	0.0071392884783322459	0.025288582191065435	6.0393684203324642E-05	0.026048594039610573	-2.7182012917626416E-05	0	0	0	0	0	0	0	0	0	0	0	0.0074613178680753766	0.65118582707936079	0.0226745317805633	0.799523394829164	0.97659268246370445
97	603	2.68	2.41	2022_09_21_14_27_56	0.44231558836170443	0.000640860915998102	0.0034734859924236429	0.0011532248347037365	-0.00055833093737449747	0.41801525586118776	-0.0027984571174505478	-4.7946247272930509E-05	0.0035033274542230013	0.0028854574366501818	0.43165915932743742	-0.012183881827516412	0.0012500548160623111	-0.00029483379138717464	0.008790633693704808	0.43065512188509308	1.684992438035795	0.0079936948530715379	0.7793699735630677	0.0027677643068504364	0.024318983488100469	-0.0057733778048812707	0.006677682559084068	9.6372685335915356E-05	0.0079931138931922854	0.024317362310685663	-0.00028079911920741248	0.025219127706056742	-3.4813857189392567E-05	0.0078033969222177767	-0.79126483390267	0.0028126304294339246	0.024318672002599424	0.0036423365270253924	-0.0068770963161246612	-9.1557816280683E-05	-0.0078028597765150047	0.024318026752517027	0.00017715200783290097	0.025272361617214734	0.00802038096587058	0.86441941220315632	0.019885296448979718	0.80216164844928051	0.97363767684561919
98	602	2.68	2.41	2022_09_21_14_27_59	0.4434056567670232	-0.0010821604014220798	0.003639894447184384	0.00083851545320264443	-0.0025980737326591753	0.41890099135979614	-0.0026660009822459182	0.00044041120515930413	0.0036857982940321971	0.003459282605260152	0.43220171193649404	-0.010115387252397861	0.00047184496173637063	-0.00038301968200224744	0.010651343793578948	0.43037371252928119	1.6824056967547965	0.0093956657892332682	1.0214332342262522	0.0014953568127674584	0.024093513489320793	-0.02045655192919801	0.0071899799955086711	-0.0042725003712467159	0.0083680509200568971	0.024073351451877917	-0.00098546544051546247	0.025143452519411448	-5.6966828709016262E-05	0	0	0	0	0	0	0	0	0	0	0	0.01017002185322032	1.0923975364050691	0.024037194953358654	0.80337029549002958	0.970609431704681
99	601	2.68	2.41	2022_09_21_14_28_02	0.44333146557048447	-0.0028451579401352913	0.0038572009486176955	0.00021531652927305514	-0.0033751992243339049	0.41875112388925334	-0.00275771600138362	0.000760644225474565	0.0036771308014654416	0.00332527894270144	0.43204147615878324	-0.011072202221533675	0.000654948781122448	-0.000530640966016267	0.011009022775444008	0.43054650447846132	1.6826342310490454	0.011242740707548582	1.1341679184260061	0.00099879500333864384	0.025638203751379419	-0.029806943784761689	0.0071490274361492943	-0.00722159295220832	0.0086167171155716316	0.025592660517353934	-0.0015274878856209391	0.026616274812228346	-6.5166733146383032E-05	0	0	0	0	0	0	0	0	0	0	0	0.011258660673452657	1.1567037976133063	0.024861316657258846	0.80947980097290717	0.97116162040163045
100	600	2.68	2.41	2022_09_21_14_28_08	0.44400968292790949	-0.0041721623218512931	0.0038751765808575324	-0.00011197723653205322	-0.0050888053799529979	0.41964199928430029	-0.0031436658600557687	0.00050486600943625665	0.0041274742741769467	0.0038686068854440242	0.43368009873400531	-0.01060222447337337	0.00050432785702747671	-0.0010974444363578398	0.0091392619705023929	0.43242183901879566	1.6768375657789254	0.014090824141141656	1.2181676886654651	0.00044678279048014993	0.022862011419356263	-0.041168568789382048	0.0082044221772060652	-0.010729384809986097	0.0091340914477478323	0.022784559782121717	-0.0018802663837067927	0.024289588497967744	-0.00011954907446762303	0	0	0	0	0	0	0	0	0	0	0	0.014756998683661527	1.2300632906289997	0.020731342521481941	0.84515215846518532	0.973901821616365
101	599	2.68	2.41	2022_09_21_14_28_11	0.44701823630291143	-0.005247287267908806	0.0045126954095488217	-0.00037900420364091018	-0.0067799945728258988	0.42258400963991732	-0.0024222437396103961	0.00109399976462479	0.0044404735685309466	0.0033352870622997926	0.43776097175610196	-0.0099619931120310725	0.00014991300801395471	-0.0017286317823353727	0.010745961007246419	0.43452847263488886	1.6628868619192287	0.017157694701189184	1.2547163499803526	-0.00027202498200241737	0.023961268656062365	-0.069192865818073088	0.0066751093552643252	-0.013842023372888144	0.010138287646522649	0.023732198112240307	-0.0033053242457245172	0.024873670427034568	-0.00018104463037048503	0	0	0	0	0	0	0	0	0	0	0	0.018130576071766803	1.2808770842271369	0.02434824555446401	0.86514666015425712	0.97205983413267472
102	598	2.68	2.41	2022_09_21_14_28_14	0.44859181424558608	-0.0065611635445195606	0.0048063539551218872	-0.0011042651846368248	-0.0069841764975521574	0.4252193424925968	-0.0030346264800187421	0.0020365023779981314	0.0043817045058575444	0.0035274572065005748	0.43846389314367595	-0.00983045262847881	-0.0001887139824081955	-0.0011669315644548344	0.010513794166364682	0.43634831615083924	1.6551614207034688	0.018662530955043072	1.2760323263790563	-0.0014535451212681113	0.023547410766250835	-0.07932963021319836	0.0076044819768836917	-0.015512355234764883	0.010375784149566886	0.023251655292321885	-0.0037203601924525164	0.024744872194684995	-0.00016199405944411822	0	0	0	0	0	0	0	0	0	0	0	0.018379471749079453	1.2906432998219108	0.023581248663616158	0.84066721684019763	0.972706817855477
103	597	2.68	2.41	2022_09_21_14_28_17	0.44799497779945863	-0.0078599891528030336	0.0045501895089793271	-0.0013165386153136387	-0.0086045638523092362	0.42415725643087926	-0.0031134157294007113	0.0011685676242190826	0.0044304089350903283	0.0031603559630196329	0.43667989510246996	-0.0095647034071065055	-0.00092134008589530908	-0.0017142322725064722	0.0088155361392287489	0.43499121807496804	1.6607833502949139	0.021446050097357686	1.324066557496526	-0.0025370710984325118	0.021343590647699851	-0.07877788723122299	0.00727422175340336	-0.018887524168957167	0.010158469153638969	0.021079223462570934	-0.0033489102632915514	0.022549127784778442	-0.00023808926047495826	0	0	0	0	0	0	0	0	0	0	0	0.021603308041466436	1.333051830810801	0.020046342743781958	0.88142765059352	0.970973425219263
104	596	2.68	2.41	2022_09_21_14_28_21	0.44776634953270184	-0.0089782295007427033	0.0044442840134770257	-0.0012918591578258301	-0.010003157306998188	0.424291571155594	-0.0037814927074674995	0.003043793291997342	0.0041990144775844659	0.003704820777974759	0.43774830835112272	-0.0098426608785621636	-0.00099637213971590717	-0.0015655162996435794	0.0086249211926284642	0.43504842193529808	1.6596273427664758	0.023864083758822121	1.3599813200039266	-0.0025683185227629523	0.021828702836536446	-0.12388337815217351	0.0086904677092458534	-0.021774140626027987	0.0097663347088882448	0.021162109225722241	-0.00535326074877881	0.023495031315817802	-0.0003045626091040829	0	0	0	0	0	0	0	0	0	0	0	0.024228544787456188	1.3720805566536527	0.019576837127041561	0.87517612986934912	0.97159695539721458
105	595	2.68	2.41	2022_09_21_14_28_24	0.45060476716825509	-0.010243104812822264	0.0042255615570035224	-0.0016991650449544988	-0.011206510973688841	0.42718411120823568	-0.0030368624449111188	0.0024075245634037836	0.0044064339104557338	0.00389258054553797	0.43951861008608367	-0.0090867411557615709	-0.0013873713585252812	-0.0019094126940336137	0.0065008088517161363	0.43696898422833708	1.6489904720159558	0.026308978865489028	1.3817362308358983	-0.0034624808932057259	0.01847158320195047	-0.1367249846614825	0.0079909429548027447	-0.024450519272004208	0.0097125936944823955	0.01778527055617065	-0.0049883401277767874	0.020125967189019524	-0.00037240697503190595	0	0	0	0	0	0	0	0	0	0	0	0.0267234198483603	1.3834797218882697	0.01503629045841956	0.92824052527082623	0.96973892880537049
106	594	2.68	2.41	2022_09_21_14_28_27	0.45250836975033848	-0.011101992863574047	0.0042483653705905266	-0.0028537979949420714	-0.012494628505300661	0.42863631084943804	-0.003895157687921872	0.00277284450789453	0.0039867145871621823	0.0035844721195319711	0.4426544107727779	-0.0068041637954363906	-0.0020341421020736647	-0.0030857133540947005	0.0069569450526138108	0.43896485090553522	1.6394325278701805	0.028334655415045703	1.4052670192496219	-0.005493960941007789	0.016993806809625943	-0.20379434401440078	0.0085723088096906659	-0.026796048962920226	0.009210019406394352	0.015601662720063185	-0.0067362890564671984	0.019033495428102253	-0.000444301961414173	0	0	0	0	0	0	0	0	0	0	0	0.028983429344338826	1.416364833281998	0.016818618793989045	0.9941343709918995	0.97007012521718528
107	593	2.68	2.41	2022_09_21_14_28_30	0.45117638582220254	-0.011703239853556717	0.0041226388059541633	-0.0024712291317356546	-0.013017538982656092	0.42829724286819704	-0.0025205966369746626	0.0034407352785572661	0.0038753426244875341	0.0035644604154893476	0.44074453814714537	-0.0053269270035825435	-0.0018029577372439092	-0.0034482882495929794	0.0063886395333228041	0.4382829296450782	1.6443105129799798	0.029535547194771198	1.4160078022627425	-0.0048170291385263332	0.015520488684141008	-0.268910205490518	0.0069973926379691583	-0.028131501401689421	0.0089981763141929461	0.013329418589183236	-0.0079506080942834487	0.017024954411817204	-0.00047531832534576028	0	0	0	0	0	0	0	0	0	0	0	0.03010384225466026	1.4261228917134945	0.016090932924029303	1.0328692216967317	0.97142258198281384
108	592	2.68	2.41	2022_09_21_14_28_33	0.45021617077645748	-0.012706743461207168	0.003605227436345775	-0.0027726751914376418	-0.013369578605570408	0.42720596108707387	-0.0023003731483354196	0.0050682569961790318	0.0035250248206516962	0.0031423509349394522	0.43953856614637526	-0.0074278102074089563	-0.0020693077752215604	-0.003355077700094182	0.0061289226876405289	0.43735549304808286	1.6490829539510288	0.030802812037990863	1.4388755981829797	-0.0054255740930103206	0.018275709133266885	-0.28088899038754789	0.0062841618076449344	-0.029736889543805142	0.0080330958980537048	0.015466903215548365	-0.009735319678605029	0.019325947168209838	-0.00047556714573919928	0	0	0	0	0	0	0	0	0	0	0	0.030710748885433427	1.4418996452547606	0.01551954068558963	1.0358272099401822	0.97143443846942534
109	591	2.68	2.41	2022_09_21_14_28_37	0.45220101454097206	-0.01409819011497831	0.0035595710888002854	-0.0032423795831007045	-0.014553175189611191	0.42867273263953709	-0.0025395062148971378	0.00444070232703192	0.0033745029808165627	0.0030636827292899811	0.44272354984051732	-0.0073077518612605207	-0.0028546457548950036	-0.0032285643988817529	0.0052995248333774321	0.43996222058706475	1.6387078089951663	0.033456679294640385	1.4538197640284558	-0.0068068164980694072	0.016791948709688444	-0.27655038000433607	0.0064260004426018843	-0.032545237908828961	0.0077560865700519888	0.014288264096220167	-0.0088212839533410945	0.017979516766507577	-0.00054848260466753326	0	0	0	0	0	0	0	0	0	0	0	0.033036818988983259	1.4568725736177361	0.01372294380294741	1.0589830018656907	0.97293505861252683
110	590	2.68	2.41	2022_09_21_14_28_42	0.45230990332820475	-0.014630054192850118	0.0034156627523856285	-0.0029973774003338462	-0.016033513881460893	0.42878537245751674	-0.0015600510691794823	0.003753480559290721	0.003401145287585533	0.0029392862237976425	0.44295838003874216	-0.0059858410374523437	-0.0029134634715876615	-0.0035601520379673944	0.0059715406705552372	0.43861136984633464	1.6398206170326573	0.035659410048431359	1.4627239130049143	-0.0066407147478763848	0.015980733819520886	-0.27819753142566239	0.0051575781557676188	-0.034829669351453804	0.0076477223975878715	0.013570271754749917	-0.0084398802072431812	0.01679239309458988	-0.00069894895582015817	0	0	0	0	0	0	0	0	0	0	0	0.036236841741072091	1.466281964055824	0.015370577484816321	1.0542035389397004	0.96971427470176308
111	589	2.68	2.41	2022_09_21_14_28_45	0.45268807142303952	-0.015580631870787592	0.003133995638158524	-0.0036219898523114006	-0.015907357719171115	0.42975275560583492	-0.0022351054591028237	0.0044920182502365983	0.0024823206258420185	0.0025951054881351104	0.44287428351719887	-0.0045334467404778769	-0.0028738736069134335	-0.0044568280011667094	0.0046443065681365785	0.43997817308162762	1.6368595685439906	0.036261873428222291	1.483684681064513	-0.0072785444844722866	0.014621705558228447	-0.38986217840120696	0.00552342781026692	-0.0357129220832464	0.0062857506155101096	0.010397602514101899	-0.010280278954885929	0.0156301800439649	-0.00062005762425327053	0	0	0	0	0	0	0	0	0	0	0	0.035565050402998968	1.4933962674137105	0.014219149212982951	1.1677989655694203	0.97192349623559127
112	588	2.68	2.41	2022_09_21_14_28_51	0.45250581052164374	-0.016278986250681207	0.002594999572864032	-0.0042220044779090792	-0.016534904166291782	0.4299424465193134	-0.0015587142909819986	0.005037683413472209	0.0024056533237413729	0.0024390338432526346	0.44175257644533744	-0.0042733551908482612	-0.0030919753057608462	-0.004389378383364043	0.0016275764197727048	0.43900679867456111	1.6393068508628894	0.037636632274056239	1.496055633895383	-0.00818725333060658	0.012733652493833519	-0.50815368193581334	0.0045692470746801859	-0.037216925325581587	0.0056050475682740929	0.0067043813774139618	-0.010825764461685719	0.013528633510565139	-0.00066688887293531532	0	0	0	0	0	0	0	0	0	0	0	0.036925462452216215	1.4985584703783048	0.010345535943393269	1.393255134138037	0.97016831268636949
113	587	2.68	2.41	2022_09_21_14_28_54	0.45088424999683235	-0.017438050405356245	0.0022865653928720638	-0.0038862702865475967	-0.01742559341597278	0.42793376504439773	-0.0011988088490832486	0.0052630961587883445	0.0018119844025217802	0.0019684871269626796	0.44103419816651873	-0.0025313307902594447	-0.0032101264102373322	-0.0044679221811952524	0.0016912304930809885	0.43725424151638126	1.6463525010012319	0.039970837650929923	1.5129703251799096	-0.0079734062816629418	0.012226752539112606	-0.5830171893892222	0.0036327174093517267	-0.039703822780797121	0.0046124092520127453	0.0048148946004303713	-0.011238784081894403	0.012755003466440285	-0.00072759420206743855	0	0	0	0	0	0	0	0	0	0	0	0.038855978872557435	1.518990468719728	0.010595400842741711	1.3898665764993869	0.96977049324622266
114	586	2.68	2.41	2022_09_21_14_28_57	0.45202609305830183	-0.017955235813472015	0.0020159485862170454	-0.0041372990693587762	-0.017798590815452969	0.4293059892700215	-0.0012526171198455772	0.0053173918702479278	0.0014960038538279299	0.0020388885727312864	0.44186729805757424	-0.0020777158886389553	-0.0029343194461520293	-0.0054343279588879891	0.0031658462874087356	0.4378421316877068	1.6418841271725939	0.040802092838704396	1.5222332867106834	-0.00795411203545413	0.013745894812956473	-0.5609408350382098	0.0037754996747620933	-0.0406097913121509	0.0039567195505627794	0.00596555317680445	-0.012383933119311571	0.014254964819423172	-0.000735473175963442	0	0	0	0	0	0	0	0	0	0	0	0.0395139823968425	1.5288689690543296	0.013913438137999929	1.3070460352635778	0.96862136591578218
115	585	2.68	2.41	2022_09_21_14_29_01	0.45458556022088548	-0.018336341941744588	0.0017250843255798576	-0.0038052450964084746	-0.01874004002478686	0.43148083120305875	-0.0013032915477644866	0.005317883502492766	0.0012832833652275404	0.0014942803343832665	0.44449760685311263	-0.0024588672693538409	-0.0030088953230976274	-0.005148350919535	0.00074507666005472833	0.44055157435045444	1.6305493156880835	0.042015822747822583	1.5309240586002104	-0.007611907387760684	0.012521399427695319	-0.6386606318745861	0.0031728491071818061	-0.0418823002055716	0.0033469823224545224	0.0036221960572727675	-0.011986039352119877	0.012917136489362997	-0.00083928325623326867	0	0	0	0	0	0	0	0	0	0	0	0.041320993709080371	1.5366106178471295	0.011443359117098872	1.4989345426564285	0.96912795500232818
116	584	2.68	2.41	2022_09_21_14_29_04	0.45560085861018224	-0.019068950132922362	0.00098686923449488578	-0.00380745439923131	-0.019467041849339568	0.43236771480616709	-0.0013129599913656151	0.0066958391380947131	0.00091930433471356765	0.0010919527845676	0.44594423415069551	0.0015079664363586444	-0.0032947082263751026	-0.0051858066592319133	-0.00068246398088895233	0.44068592675207019	1.6266794092312638	0.043481688806125733	1.5464739930822125	-0.0078962010611054	0.013827260154114054	-0.87519623675432323	0.0027423164078557989	-0.043430253510076865	0.0021143182076537566	-0.0024699943206617941	-0.013604861315921184	0.014096574855274076	-0.00090585742075384825	0	0	0	0	0	0	0	0	0	0	0	0.042775898762161528	1.5472020415553736	0.011480489328871187	-1.5053711609336722	0.96726316121613487
117	583	2.68	2.41	2022_09_21_14_29_10	0.45268016916209436	-0.019910437234659312	0.00050886924172786538	-0.00435805809333896	-0.019523877994593885	0.42958921528649369	-0.00089280749532010591	0.0054060999093341906	0.00028929072797434648	0.001317105623359295	0.44282575710616168	0.0020724901350244237	-0.0029280507022601456	-0.004312782108510849	-0.0013109236015812495	0.4379400559921095	1.6398349778107679	0.044749009926616366	1.560704773187009	-0.0081573391535949	0.011816337745699911	-0.95075512321080458	0.0025324221821292595	-0.044739895806519304	0.0009031127472283897	-0.0038369816243956859	-0.011176019404712141	0.012084659690243362	-0.00086222798184392845	0	0	0	0	0	0	0	0	0	0	0	0.043134253403856675	1.5633882299143336	0.00995761956626082	-1.4232523028043702	0.96743812922649419
118	582	2.68	2.41	2022_09_21_14_29_13	0.45148635896951572	-0.019221987745791643	0.00012134786147289586	-0.0039862895955646016	-0.019626276870425216	0.4290827882345214	-7.49996977472429E-05	0.0060022472217411919	-4.0775130196656653E-05	0.00094371696371961576	0.44264419456703791	0.0032929332523998732	-0.0032797372582388856	-0.0047698032642893738	-0.0019228892092404486	0.43744676895108331	1.642467279217716	0.044153586921155376	1.5694699147547906	-0.0081518261727602029	0.01375595543887367	-1.0077930594364961	0.0011715086949438762	-0.044153431556351173	0.00011713156122698341	-0.0059187492901716654	-0.012417516534169403	0.013805750347540231	-0.00093481034808127453	0	0	0	0	0	0	0	0	0	0	0	0.04347045893466496	-1.5697575390564051	0.011390849247474263	-1.3791919938060202	0.96890362302312583
119	581	2.68	2.41	2022_09_21_14_29_16	0.453312194308287	-0.020113023123008538	-0.00039388872930773395	-0.00382688197336008	-0.019879294737201902	0.4304571627303021	-0.0001631400381266903	0.0052879493629453293	-0.00028257127038083314	0.00031017830876005077	0.44356941295802316	0.0053596498817000083	-0.0033412469889632025	-0.0047149607295694862	-0.0033805459601382285	0.43839129694477197	1.6367582004463528	0.045298467524474334	-1.5625931988245099	-0.0080266832533274282	0.015186896245474884	-1.1408138042078506	0.00055549932805858864	-0.045292371274912313	-0.0007431449127553515	-0.0099089024343663422	-0.011508930016166919	0.015197052249508543	-0.00091668880927988727	0	0	0	0	0	0	0	0	0	0	0	0.043857860364197671	-1.563689629966418	0.012798316679686322	-1.259779753325627	0.96708472096965548
120	580	2.68	2.41	2022_09_21_14_29_19	0.45422056689324175	-0.018648789439726265	-0.000635744032821369	-0.0038603145621856879	-0.019921258681813575	0.43259573498173415	0.00053850381461490577	0.0054832137740584048	-0.0011075536346793883	-0.0002688228225419749	0.44355457619274458	0.0060863449388242133	-0.0032339807185071809	-0.0045976191627041746	-0.0049119684166003636	0.43756589686679787	1.6341287196725298	0.043570190403738177	-1.5485938406556172	-0.0079489504391808824	0.017015045992343526	-1.1969991287638659	-0.00092941250047334	-0.043527241576877221	-0.0019340973414411365	-0.012477584177011839	-0.0115681322272504	0.017040410726200283	-0.0010023563520032935	0	0	0	0	0	0	0	0	0	0	0	0.043925846763683961	-1.543026630548606	0.01481211370341352	-1.1615752440283385	0.96333351847020543
121	579	2.68	2.41	2022_09_21_14_29_22	0.45187513816124414	-0.018609811100031549	-0.0012404197890549772	-0.0039982423125703645	-0.019469197378010051	0.42999055112347395	0.00061927052576191393	0.0052105489523648265	-0.0015758776516894585	0.00054434309939704081	0.44123897130151252	0.008182014255023214	-0.0030566617844996	-0.003825997273188574	-0.0042277805988599135	0.43497751530137085	1.6453121665381782	0.043324357218629386	-1.5348211747153711	-0.0079267695219824089	0.01757289217033476	-1.2535437032263144	-7.899530687769437E-05	-0.04321226382017028	-0.0031145118306737138	-0.014152593606705489	-0.01041684373664363	0.017573069722980141	-0.00094594379466073541	0	0	0	0	0	0	0	0	0	0	0	0.043226256609994206	-1.5304133164440572	0.012618448510929718	-1.1531741274210023	0.962605548672953
122	578	2.68	2.41	2022_09_21_14_29_26	0.45205277204387989	-0.018662893364768875	-0.0013969289214817921	-0.0040344999069535127	-0.019381730463992775	0.42961548304562713	0.0009149887118323069	0.0050847180787157937	-0.0016204691330874716	0.00032237670732126512	0.44159320681659991	0.0081312923364822345	-0.0028767828656777006	-0.0051161343693863241	-0.0068922064300798707	0.43656887394382621	1.64325230920132	0.043320865550300215	-1.5320785493186475	-0.0077876755612827841	0.020737700658456291	-1.2699214586009857	-0.0006742285873409695	-0.043191048739120969	-0.0033512237827493623	-0.017095048395110786	-0.011739316375690645	0.020748658096072774	-0.00092364867444905694	0	0	0	0	0	0	0	0	0	0	0	0.043024522455773574	-1.5290892915624668	0.018987939239042507	-1.1046779142010883	0.96574758732250254
123	577	2.68	2.41	2022_09_21_14_29_29	0.45190365537868576	-0.01752417777486966	-0.002094047469473643	-0.0036403740377833689	-0.019205694474582882	0.42856523417649406	0.00045573033586789546	0.0047480264492638516	-0.0022842896667407261	0.00011703886485953433	0.44236320179921407	0.010606760442993348	-0.0028136648692003272	-0.0045483246452964953	-0.0076436993071999412	0.43644018516453487	1.6438038175270657	0.042036052076209841	-1.5126240449589092	-0.0072685455473041061	0.023362871801813914	-1.332468229420404	-0.00037114866742338941	-0.0417518716412678	-0.0048796402126512935	-0.020758707353512165	-0.010719134659067943	0.023365819698040167	-0.00096392608271564676	0	0	0	0	0	0	0	0	0	0	0	0.042799082893277357	-1.5116053202147137	0.019682450135935007	-1.053781253549946	0.96578148897425309
124	576	2.68	2.41	2022_09_21_14_29_32	0.45171217294978344	-0.017166599872742449	-0.0019756137497836885	-0.0036386857584657984	-0.01763117197974786	0.429133241770307	0.00077104087438580461	0.0049580181433308461	-0.0030339438806752249	-6.1215647792735864E-05	0.44151841952912335	0.010663002677919583	-0.0026109935773032515	-0.004035595209314991	-0.010689590830646713	0.43765855657604613	1.6427474288544104	0.039928275351130339	-1.500367032660356	-0.0070265146009362636	0.026384824103874594	-1.3693267648745606	-0.00098943504734507566	-0.0395328185714981	-0.0056056603811412906	-0.024271728676305539	-0.010346116665503492	0.02640336957104749	-0.00077925596596112084	0	0	0	0	0	0	0	0	0	0	0	0.03960554275466293	-1.4855915851764627	0.025294859247043951	-0.96588973219062735	0.96888811678028508
125	575	2.68	2.41	2022_09_21_14_29_35	0.45214097101789541	-0.016145509408363474	-0.0023390992307063376	-0.0033275894173811732	-0.017296305805929481	0.42973147040632032	0.0010205400033473993	0.0041958391421728089	-0.0035079331792444986	-1.7946700835434907E-05	0.44199817997726654	0.013059854199512881	-0.0027288482765021865	-0.0033716706891875458	-0.0112978435357835	0.43734782000759903	1.6412596745000077	0.0384987003967255	-1.4857089816846643	-0.00681082417109462	0.029016737702532554	-1.418589184776756	-0.0012145761290631187	-0.037942594267962884	-0.0065199288687517436	-0.02768262573578073	-0.0086973156358881518	0.029042146306202374	-0.00079678943833990333	0	0	0	0	0	0	0	0	0	0	0	0.039033069765808164	-1.4707463913449412	0.026076438254300144	-0.93040831121877887	0.96728199398299852
126	574	2.68	2.41	2022_09_21_14_29_39	0.45336391148720073	-0.015400968110409918	-0.0024830533824265928	-0.003509465917364874	-0.015784414439491273	0.43072100496108823	0.00090549359333503014	0.0041844607444232124	-0.0034773144224836496	0.00013046514965823946	0.44325970059321057	0.011378480201081507	-0.0024750580399666936	-0.0025966107367927167	-0.0096927594810714054	0.43939261328615226	1.6350128263620116	0.0359086994967091	-1.4778845954509852	-0.0066825236022146021	0.025087955072487834	-1.413563671777931	-0.00091799528113928385	-0.0352905112797066	-0.0066343434612520149	-0.023857689391524495	-0.0077599063536042479	0.025104744672180237	-0.00063245384740738639	0	0	0	0	0	0	0	0	0	0	0	0.035651059232048393	-1.4623778688426627	0.022133519634694825	-0.91627108069024354	0.96918303851045962
127	573	2.68	2.41	2022_09_21_14_29_42	0.45131034258208691	-0.013670359036054795	-0.0024990226163425916	-0.0032653845977008212	-0.014323687845474227	0.42853308303714543	0.0012470058173841608	0.0034596807547930546	-0.0040338000430418883	-0.00041125572505138456	0.44035848412129625	0.013680345394867868	-0.0024086634728473261	-0.0035387367443180545	-0.011100133981410859	0.43485067499147112	1.6480749804942312	0.032663422899352854	-1.4578631272825158	-0.0064227285174994	0.029423782585434714	-1.4318094042069698	-0.0019186853942487138	-0.031833786398055446	-0.0073150009613771275	-0.028294303746624092	-0.0080741164921435925	0.0294862736756789	-0.00055976937587617339	0	0	0	0	0	0	0	0	0	0	0	0.032972534748543926	-1.433542373190889	0.025814971425949625	-0.93970575289182667	0.96352915934422223
128	572	2.68	2.41	2022_09_21_14_29_45	0.45027085467238448	-0.012299458211621145	-0.0027194676358904468	-0.0028729514503553623	-0.013219353960898328	0.42777417557839442	0.0017644484295029762	0.0033144341957421883	-0.0039220170801236168	-0.00044822832290406954	0.44042934090851643	0.012424916940944705	-0.0023541867155733353	-0.0026143742500233393	-0.012245259126869688	0.43674442626270721	1.6477849592689442	0.030007588319986102	-1.4454797921387383	-0.0059043312570397737	0.028924942009193714	-1.4516618338514018	-0.0025738910702957471	-0.029070019338748539	-0.0074424009853374835	-0.028107754142155585	-0.0068268900181088828	0.029039235277068979	-0.00049720289609376243	0	0	0	0	0	0	0	0	0	0	0	0.030623549489518391	-1.4265888067978991	0.02780822872575256	-0.89056960607534608	0.96995935164509139
129	571	2.68	2.41	2022_09_21_14_29_49	0.45260082088371006	-0.010865866866552444	-0.0029224061465921145	-0.0027085712742678254	-0.011826113867617718	0.430679300970845	0.0013666341824447547	0.0031768641763976935	-0.0037154270392210386	0.00011213048770094603	0.4410037161344591	0.013487728774138258	-0.0022714826207574177	-0.0015887352805568312	-0.011936060748989568	0.43865282347120649	1.6388860058751034	0.026737858728997289	-1.4304210007457905	-0.0055742813888950346	0.029396519068013157	-1.4775891024136238	-0.0014669196089016684	-0.025691010613902842	-0.0074084453867291232	-0.028887226859377443	-0.00544825271907642	0.029433096786696457	-0.00040278065749696783	0	0	0	0	0	0	0	0	0	0	0	0.027388421904608634	-1.4185928947235105	0.026604746067917982	-0.851561173937583	0.96918256271548542
130	570	2.68	2.41	2022_09_21_14_29_52	0.45365458437686873	-0.010003078029477952	-0.0030685060434105117	-0.0026026956605168221	-0.01017392255094954	0.43243461296906871	0.00074517466816339606	0.0031515994065559765	-0.0031026721949895934	-0.00051629926393633851	0.43972697340050648	0.014893762444288508	-0.0019807599988584754	-0.0022237329132427947	-0.012270849016132922	0.44178738378643462	1.6334422207422072	0.02380153312998021	-1.4235989528744093	-0.0050976339178725417	0.031409297639095432	-1.4725024934966764	-0.0014520873923537499	-0.0227775420954799	-0.0069062692842218826	-0.030804316767607261	-0.0061349854655244548	0.031442845545152531	-0.0002720858178892318	0	0	0	0	0	0	0	0	0	0	0	0.023446267420923008	-1.4227943439754265	0.027489449175709769	-0.87503574372689374	0.97384088908363031
131	569	2.68	2.41	2022_09_21_14_29_57	0.45096910875585178	-0.0083570723196663439	-0.0031448581336035045	-0.0025658077988454349	-0.00899236784681734	0.42941042017840042	0.0017042158024275973	0.0029508017454847749	-0.0027494062897508954	-0.00076328705407873679	0.43544307576127583	0.012975121742896769	-0.0021434730557940438	-0.0017843493153587194	-0.011300862411986797	0.44059403972289829	1.6461909585677401	0.020796768575851311	-1.4082983454953715	-0.0052586501127638661	0.028228480945622914	-1.47421057947307	-0.0028584430714717704	-0.019708099658553784	-0.0066405113542579546	-0.027703440585062987	-0.0054190881379878736	0.028372836186927822	-0.00022710856850249596	0	0	0	0	0	0	0	0	0	0	0	0.020851301257492023	-1.4224350244535089	0.025369509476162941	-0.863699214934267	0.97699383653666083
132	568	2.68	2.41	2022_09_21_14_30_01	0.44947858802761886	-0.0077424736694170753	-0.0031490179844873589	-0.002523044419321985	-0.0077363378341319738	0.42756791536223432	0.0015763643505410162	0.0016590328181827212	-0.00271939356471004	-0.00073000589521822349	0.43381497079938064	0.014004997771279594	-0.0020361643757505618	-0.0020705823613934335	-0.01124604134393699	0.44022301074492592	1.652226584191431	0.018859498071435395	-1.3910723640109406	-0.0051110227389503078	0.029194641912143691	-1.4973115393972227	-0.0026582368142442155	-0.017654209476518024	-0.0066339697968634528	-0.028879906101575668	-0.0042752941351993081	0.029315411294042939	-0.00016127431222385285	0	0	0	0	0	0	0	0	0	0	0	0.018244177930430767	-1.4017870048676493	0.025440738005194013	-0.876436873061945	0.979408190892234
133	567	2.68	2.41	2022_09_21_14_30_04	0.4518510553440499	-0.0065167026303318346	-0.0030319627486911048	-0.0026368276969373056	-0.0065098722811613467	0.43015559381607049	0.0017373920202377977	0.0020912688269431826	-0.0026059965191405766	-0.000879424636467573	0.43639397420782022	0.012937653568106666	-0.0019281574755867978	-0.0013273171709966619	-0.011577126878274453	0.443890233111867	1.6394434061299998	0.0160759716966102	-1.3678919652979089	-0.0050781345912687178	0.028111159033382144	-1.5013886873221483	-0.0030243109220917438	-0.014770336650821978	-0.0063461816245359119	-0.027840747138380639	-0.0038897379059331014	0.0282733747323093	-0.00011564722880205337	0	0	0	0	0	0	0	0	0	0	0	0.01551862645513624	-1.3804075759253378	0.025789398441290495	-0.84247393595110165	0.98238175580640974
134	566	2.68	2.41	2022_09_21_14_30_08	0.45274302818421658	-0.0047630941734415439	-0.0030248901749590149	-0.0022115107649349946	-0.0058934325267384607	0.431335388993181	0.0015303220807596756	0.0015361264800175765	-0.0025937378154621774	-0.00058414038842030192	0.438402700923057	0.013475097266014745	-0.0018726670211206646	-0.00047180696555537021	-0.011996944588847598	0.44473277852416121	1.6337825956572933	0.013599374147893091	-1.3299376644300656	-0.0045322375837923475	0.028925075498067505	-1.5315260944288733	-0.0024388310356519677	-0.012051773399028767	-0.00630061387111173	-0.028835907672072468	-0.0022694539644190505	0.029027708993121803	-0.00011576912032165399	0	0	0	0	0	0	0	0	0	0	0	0.014222076062226407	-1.3634982887567393	0.026518836723566142	-0.80505166558959618	0.9823072931853164
135	565	2.68	2.41	2022_09_21_14_30_11	0.45159765911619926	-0.0035034572184315317	-0.0029299540158495762	-0.0020797673286073858	-0.0046069200039416469	0.43026176560998242	0.0019108487332138585	0.00081477914042131115	-0.0024528616387943358	-0.001179851510387772	0.4367893507948668	0.012476446611106553	-0.0016358771489421054	-0.00052546512087857085	-0.01200655546010866	0.44271828268065672	1.6403994638093971	0.011015504215857281	-1.2794051505330863	-0.0041446947381062549	0.027871674796253437	-1.5435519874648294	-0.0035614120841644895	-0.0091972258086126142	-0.0060623733434158915	-0.027830309306708323	-0.0015179393403733921	0.028098290196760051	-7.6186748041637658E-05	0	0	0	0	0	0	0	0	0	0	0	0.011557231159426839	-1.3261695050197297	0.026612291203086919	-0.80726663442933166	0.980337859915129
136	564	2.68	2.41	2022_09_21_14_30_17	0.45332065566310026	-0.0022024917796999205	-0.0028679909741486228	-0.0019932425894005762	-0.0031606952050059331	0.43274736880191583	0.0013573025270656781	0.00066604675754392321	-0.0025232409663421707	-0.0011227453776020751	0.43740500351190292	0.01081000575033109	-0.0013236555564484092	-0.00022816077708386477	-0.0096151742594497019	0.44334013300422753	1.6343054595102551	0.0085647825239725042	-1.1778536054007276	-0.0036894195736991244	0.023208377861061977	-1.5489974393641772	-0.0028501641804036955	-0.006053264014061064	-0.0060591661521217713	-0.023186324507120826	-0.0010115131201916825	0.023382733775097555	-4.3254012115234661E-05	0	0	0	0	0	0	0	0	0	0	0	0.0089216022177094345	-1.2339389760018915	0.021216507121945789	-0.797260557222824	0.97798352549306711
137	563	2.68	2.41	2022_09_21_14_30_22	0.45353043524127756	-0.00059720125588557348	-0.0027323621202302887	-0.0015982441941211007	-0.0021842780023832004	0.43297310231983505	0.0016475232824573081	0.00027654420651049321	-0.0023025194736270281	-0.00085586701348154309	0.43705122490801718	0.0111448154579551	-0.0014056163172274296	0.00013028860346776192	-0.0075580335994682689	0.44323175226614342	1.6343736488823621	0.0064617789751052774	-1.0387273239744221	-0.0033323678259939591	0.021245228997379115	-1.5673088690196464	-0.002875663952192159	-0.0031356305542262451	-0.0056499919071194629	-0.021244712215153835	-0.00014818247660168822	0.021438964487983457	-2.9087372995428226E-05	0	0	0	0	0	0	0	0	0	0	0	0.0069978686548517717	-1.164923694169878	0.016667363232770172	-0.77677980397971225	0.97729218995048206
138	562	2.68	2.41	2022_09_21_14_30_26	0.4513479509270627	9.7106316938033569E-06	-0.0025728604205157994	-0.0015844135788034659	-0.000787487607488189	0.43024096345978025	0.001475332229044295	-0.00040446426577869245	-0.0019949531802929388	-0.0010920784307592727	0.43451276949061091	0.0085270803070568411	-0.0013309506235158954	0.00037738425700601595	-0.0088726863968151878	0.44335941598419343	1.6427328098282927	0.0052358157449255	-0.87005488538053666	-0.0032523942163238248	0.019839566380853629	1.5480992887799225	-0.0029654282496801593	-0.00088226453579129166	-0.0051609471808665847	-0.019819128965845298	0.00090028951759390055	0.020059964079835704	-1.0749395884901057E-05	0	0	0	0	0	0	0	0	0	0	0	0.0047518886671628928	-0.9733799606865845	0.019675969377962635	-0.764144344975543	0.98230071738121127
139	561	2.68	2.41	2022_09_21_14_30_29	0.45449948301064835	0.00053913659031844859	-0.0026225917290705254	-0.0015955320497666511	-0.000617862572857086	0.43296182105331604	0.0024255761902212064	0.00092482175469840277	-0.0018995876776389331	-0.00074139291824144588	0.43901785503842933	0.0087451707175082057	-0.0013694895863383563	-0.000747470359892883	-0.0076778318205545978	0.4470376264810072	1.6268354777577645	0.0050643831874004862	-0.79381440342070475	-0.0032793219542764413	0.0186276569594618	-1.5203000657003767	-0.0036289393055992103	-8.524210350867702E-05	-0.0050636657524578106	-0.018532741378687632	-0.001878057717447738	0.018977850359909273	-7.5443834036380049E-06	0	0	0	0	0	0	0	0	0	0	0	0.0043950443165730185	-0.94263232358208149	0.01697280425992766	-0.833922423918106	0.98358225518714981
140	560	2.68	2.41	2022_09_21_14_30_32	0.45719664055065262	0.0016386335489636432	-0.0024580182114948938	-0.0014449837401341946	9.1418519055049011E-06	0.43516784743926673	0.0013675051519997962	-0.00014386497139412763	-0.00153823757849896	-0.001069537711665748	0.44217346978072003	0.00669983099550019	-0.0013117464238246877	0.0008980140882851197	-0.0058804781520292917	0.44981610078665069	1.6147280685146219	0.0048146097748369716	-0.58847578163726588	-0.0030297630045933973	0.01415535004935907	1.5289374521958472	-0.0027811143019105251	0.0018475663133857029	-0.0044460056232081034	-0.014105773985989806	0.0011836702564747823	0.014425967273641691	1.5605390544826164E-06	0	0	0	0	0	0	0	0	0	0	0	0.0033645582822617436	-0.7824266639342673	0.013011143999032054	-0.70962801499697781	0.98385696851334525
141	559	2.68	2.41	2022_09_21_14_30_38	0.45624767293974977	0.0020892310824331744	-0.0024205455794497179	-0.001509963896787853	0.0017170605083337296	0.434670584276397	0.0019591745604896293	-0.00032353344041057539	-0.0014969180203576835	-0.00094388209744079952	0.44128814581233466	0.005851956155044938	-0.001159334544139643	0.00051747151076552875	-0.0050779356097468082	0.44684805090674296	1.620681795071685	0.00611233643889629	-0.3981747458987317	-0.0029477616371501487	0.012345345374083808	1.5317749663474791	-0.003317205683500881	0.0042744838591772822	-0.0043691468823893152	-0.012307768762688749	0.00096248661787866894	0.012783247081710619	-6.4029839055417969E-06	0	0	0	0	0	0	0	0	0	0	0	0.0049927945833673311	-0.35850483028290164	0.011187419701843053	-0.73462050997557637	0.97939798361613106
142	558	2.68	2.41	2022_09_21_14_30_42	0.457106236168877	0.004309500518267115	-0.0021146790704739053	-0.0015253939321327097	0.0022507012866203563	0.43619152103976838	0.001216941277207402	-0.0011844606149811114	-0.0014282910860218211	-0.00090139338264463853	0.44180616915723436	0.0048252175682562395	-0.0010267792835627402	0.0011871971738008135	-0.0020922591839646764	0.44738177912461297	1.6168737429691578	0.0083374220263816284	-0.2463483010979392	-0.002809746560132003	0.0082322018764625828	1.4043110955090274	-0.002415166184126202	0.0073457737306328623	-0.003943629590153935	-0.00778005323874882	0.0026907098203017119	0.008579171022411243	7.4771619443135345E-06	0	0	0	0	0	0	0	0	0	0	0	0.0058315690589100366	-0.28273583460415858	0.0052627053514362563	-0.52733728830918547	0.97872604599366841
143	557	2.68	2.41	2022_09_21_14_30_45	0.45873795074720658	0.0048111321597699274	-0.0020145187045282854	-0.0010405470542002224	0.0031153132286303705	0.43829451312013235	0.0010145868030718049	-0.0012284016823055841	-0.0018503737268955086	-0.0009275957548104493	0.44865971380441372	0.0020134851927599588	-0.00075949048343968058	0.00055800266720342276	-0.0042076499962709173	0.44602080840300812	1.6065332783669335	0.00981315526718441	-0.22483598314463094	-0.0019890288084477804	0.007239324464373891	1.4295176124086826	-0.0021814982600585502	0.0088376269237799981	-0.0042654855121015255	-0.0069522529354219768	0.0020184146804853656	0.00756086988111294	-9.8262747730248478E-06	0	0	0	0	0	0	0	0	0	0	0	0.0078986366693843384	-0.26798351428814166	0.0092525347592599064	-0.71947472049989158	0.97227798065652871
144	556	2.68	2.41	2022_09_21_14_30_50	0.46227410875805014	0.0047112030660910837	-0.0019723281001548451	-0.00087330863240456388	0.0032709663444655747	0.44027964827872196	0.0013236227281427115	-0.00061103135726424038	-0.0017948888360028218	-0.00084719245029412922	0.45171126873072831	0.0020369788134382834	-0.0010529077906660813	0.00030724902095172641	-0.0017338498625641605	0.44944425246609404	1.5932355622829486	0.00976106879338691	-0.21818333299751611	-0.0021094946452640379	0.0043113529373805491	1.4494227099540833	-0.0024308853591192936	0.0088463909388424612	-0.0041255098286633336	-0.0041849496116220294	0.0010363208474427762	0.0049494411583370125	-1.6475501981855294E-05	0	0	0	0	0	0	0	0	0	0	0	0.0080711098168927981	-0.25093516803415966	0.003809131046864046	-0.69770539011135657	0.97224621485632212
145	555	2.68	2.41	2022_09_21_14_30_53	0.4602496024243859	0.0059303329164261667	-0.0018351329421836917	-0.00048972563876769118	0.003738202297030359	0.43880381072631258	0.0017220279698371621	-0.00048146347520998715	-0.0017147673487086152	-0.0012347147660032598	0.44950595529590731	-0.000762667900508053	-0.00051872516211390568	0.00088787588918181725	0.0012594998930711119	0.44830044565009969	1.6008477995872652	0.011445864583657782	-0.17426870888541	-0.0011097436220104781	0.0027304989938054711	0.30083656420546367	-0.0033245899398771581	0.010757661649773646	-0.0039090320920172634	0.0022509953577067665	0.0015455240712312691	0.0043021533007907911	-6.6982556605994143E-06	0	0	0	0	0	0	0	0	0	0	0	0.0089358780204819212	-0.21503858715490209	0.003348170944967436	0.4783802374983499	0.97403765975821932
146	554	2.68	2.41	2022_09_21_14_30_57	0.45668919110875839	0.0060176535462269079	-0.0015711968690384185	-0.00077853113287319352	0.0047488974734836995	0.43554269689026592	0.001540747241396798	-0.00093816422563209624	-0.0013074227966922241	-0.00064862322992889653	0.44566198871715962	-0.0017258117483265388	-0.00054370886359600672	0.0013411002116211731	0.001160611709198639	0.44492955524660993	1.6165413639622261	0.012488262049018635	-0.1294952812889702	-0.0014691035014140327	0.0041448504574005	0.33684581189142437	-0.0024826373634358	0.012071765927282704	-0.0031983052390063527	0.0032392996258314918	0.0025858699209939172	0.0048314877204170348	-3.4719813125143285E-05	0	0	0	0	0	0	0	0	0	0	0	0.010785419243309403	-0.13432757145494664	0.0038835499651404485	0.356688475317437	0.97425024263526316
147	553	2.68	2.41	2022_09_21_14_31_00	0.4612974496193249	0.0057745740757762214	-0.00094720450706880491	-0.00046681818722305751	0.004934284789378498	0.43955061968158415	0.001615270709078374	-0.0010205665896356152	-0.0011113194476292619	-0.00085147441386739875	0.45095404126804656	-0.0030833479742121365	-0.00019353003362606897	0.00082882129723271607	0.0025575585504703617	0.44870940711316254	1.5967900924998577	0.012105125534353679	-0.09399838632633932	-0.00072366553867892077	0.0066048465448567606	0.1599575355871164	-0.0027681959161032516	0.011891840386445054	-0.0022623431273296685	0.0062697307023184641	0.002077131387638132	0.0071614877302860055	-4.4693563212128411E-05	0	0	0	0	0	0	0	0	0	0	0	0.010964475677140623	-0.11076382797239506	0.0058281340877199932	0.62870409110809033	0.97271165813608906
148	552	2.68	2.41	2022_09_21_14_31_05	0.46615636749422218	0.0057080058253670433	-0.0011386320201802391	-0.00038497104948937751	0.0050697280040350231	0.44340516104193761	0.0020743057483520329	-0.00091759841571063783	-0.0010219824455364917	-0.00080622908569265121	0.45673341446608356	-0.0049606533598084675	-0.00017467669092899486	0.00034360211117439145	0.0034238304670518496	0.45385733656401306	1.5750936891383123	0.012084533537326296	-0.097860442563534183	-0.00060680305187360388	0.0093128581312907788	0.075190800538801464	-0.0032020626560266439	0.011853812375136297	-0.0023501240371158246	0.0092077530299605366	0.0013952099171097268	0.0098479709497271157	-4.8423691829919077E-05	0	0	0	0	0	0	0	0	0	0	0	0.011094368594431617	-0.0994596920223236	0.007381704486663602	0.73538757960389489	0.97361608295447866
149	551	2.68	2.41	2022_09_21_14_31_09	0.46022916746785	0.0050875075636667329	-0.0010774465567083354	-0.00028614204102926205	0.0049435737480785285	0.4378995416373645	0.0013633712090848663	-0.00060347118646275947	-0.00098444557655389168	-0.0011257030632771878	0.45194175077766485	-0.00693450696917693	-0.00017790746094839836	0.00079630269892467609	0.0051981395640232821	0.44856119910073144	1.5988254098363228	0.011398626528861979	-0.09988144474813157	-0.00051472360007324524	0.013563630501652255	0.058147425396758622	-0.0027947602094204023	0.01117194953056156	-0.0022619085814995711	0.013472013219667022	0.0015738272441625815	0.013848565160821209	-5.4572757138987891E-05	0	0	0	0	0	0	0	0	0	0	0	0.010952457259575634	-0.098282528206006151	0.011426434967986426	0.70939405037131464	0.97464748175063542
150	550	2.68	2.41	2022_09_21_14_31_12	0.457237838398863	0.0058929518036186269	-0.00079086748092966166	-0.00043671420225201412	0.0050430844229799095	0.43561380078389322	0.0015254569796881725	-0.0011841783591609596	-0.00089390208163858361	-0.00037538728696393555	0.44784573386184762	-0.00889526606283705	-0.00015223808790265593	0.00094038875326154256	0.0078416834408455566	0.44477968764059123	1.6134139069488573	0.012394639168447947	-0.075639566338238887	-0.00065032525721268756	0.018899871175363982	0.063605209334869087	-0.0021511053261639413	0.012253081455659402	-0.0018679065707362572	0.018747153793750047	0.0023977812825271318	0.019021892244716485	-4.6256606131238861E-05	0	0	0	0	0	0	0	0	0	0	0	0.01120138085978732	-0.087715462493765536	0.01727299897087322	0.72572224821144871	0.972753456271473
151	549	2.68	2.41	2022_09_21_14_31_15	0.46375293014019	0.00550606361261398	-0.00070870579347406207	-0.00015921481791660407	0.0043183379343059288	0.44165983078190352	0.0012263152280443256	3.7241699962054367E-05	-0.00066339204947762041	-0.00047798037265017615	0.45392114570539566	-0.01048234137225245	-0.00026356678090769709	0.0012390070154321864	0.0094865664482663165	0.45072262634313787	1.5859918624704408	0.010957654793658881	-0.06877037168731838	-0.00047062268917640921	0.022108747857097735	0.030256666499974268	-0.0018855684505106815	0.010854172606364055	-0.0015023766532569561	0.022068280600075461	0.0013370576521065745	0.022189008544553877	-2.5743224827130143E-05	0	0	0	0	0	0	0	0	0	0	0	0.0094209574602903273	-0.076215213345786667	0.02062981139701554	0.72046248596209816	0.97190248740183027
152	548	2.68	2.41	2022_09_21_14_31_19	0.46702067134075942	0.0053131564726394322	-0.00058948485924117261	-0.00031974184628551954	0.0048291358763622519	0.44567949901276033	0.0011864377575867889	-0.00040125733887966193	-0.000647050140557128	-0.00033574801491661891	0.458580685699695	-0.013480836027275716	-0.00036853263160224341	0.0010321353934295348	0.011565617223270805	0.45480139772736111	1.5682124869013272	0.011196643443131371	-0.060115865721178365	-0.00075069675872544328	0.027458951099859921	0.028733912486739167	-0.0016710310681538369	0.011115813397446168	-0.0013429508203106348	0.027413621285322664	0.0015771377648774226	0.027509749914080166	-4.5521529982116963E-05	0	0	0	0	0	0	0	0	0	0	0	0.010432711183344937	-0.0665977491671973	0.024863097854179311	0.74089520307404844	0.97383569001706438
153	547	2.68	2.41	2022_09_21_14_31_22	0.46297120546127524	0.0046741814826800595	-0.00056472601963760609	-0.00014583404770413509	0.0038074114583065417	0.44054578425405438	0.00078798544455510307	-0.00047657828395972592	-0.00068362528865139281	-0.00080158563413953673	0.45415988621500025	-0.013128583362733256	0.00015687932794759536	0.00030022425731504588	0.012354248583912693	0.44992435317170459	1.5885523726716218	0.0094873246465855873	-0.07176637064387445	1.4514862813374868E-05	0.028192907059708297	0.015430446352188491	-0.0017775074423565321	0.0093897650493922555	-0.0013570708407898238	0.028179482737587164	0.00086992017988839643	0.028248885662712126	-2.2905837454463552E-05	0	0	0	0	0	0	0	0	0	0	0	0.0083553738425199385	-0.088829093542172222	0.026692580054793212	0.77324990619013911	0.97181930077795753
154	546	2.68	2.41	2022_09_21_14_31_27	0.46141298174854978	0.0046152624772006186	-0.000422695200934324	0.00019136340057003719	0.0037082373981218897	0.44053451630766671	0.0010790031396515391	-0.00015776857897187746	-0.00072105880725805956	-0.00030194021276284987	0.45069576011845192	-0.014812808024527873	-0.00017677520732196388	0.00020763198055250966	0.014121083187454283	0.44959995833593425	1.5943200773929815	0.009317251973303459	-0.068088112395231243	2.054992166991256E-05	0.032129145182306404	0.006185722675107975	-0.0015458262982704024	0.0092309959974525464	-0.0012648704396270214	0.032126686488098091	0.00039747382451998611	0.032166310778361684	-2.1647495347020117E-05	0	0	0	0	0	0	0	0	0	0	0	0.0081872233697882889	-0.096025651688902786	0.030607308726374308	0.77804684988617789	0.9743981554921809
155	545	2.68	2.41	2022_09_21_14_31_33	0.46315076657607746	0.0042950674063049294	-0.00081913826415727468	0.00020431283414457744	0.0029782709724741597	0.4421491918823251	0.00052895636648281157	-0.00010977985450513314	-0.00048777091791178727	-0.00043373901679487266	0.45226965817699044	-0.017129211924180477	0.00024800646799317058	-0.00033504346840028279	0.014553130296549682	0.45180689161033177	1.5863160282213149	0.0081614618605203616	-0.0878638485278486	0.00048754740994617674	0.035030989075117931	-0.0036538706853731472	-0.0010855385208225431	0.0080357719217642089	-0.0014268249094105518	0.035030053697855543	-0.00025599512961997227	0.035047804345796352	-5.9757051902757971E-06	0	0	0	0	0	0	0	0	0	0	0	0.0065161273536270756	-0.081167676056708757	0.0314303409095739	0.79690717511945619	0.97550716573437357
156	544	2.68	2.41	2022_09_21_14_31_38	0.46223943881237045	0.0033307532946111273	-0.00095390308895213752	0.00012201846915041338	0.0023421281931840861	0.4407280017618409	0.0004844338413529194	-0.00026772774251230164	-0.00049664357142654915	-0.00012518807270459629	0.45139532356721107	-0.018053158562810735	0.0003554563167566401	0.001132340036292882	0.016017619669333974	0.45152045662726276	1.5900836092923223	0.00648029868162857	-0.12341681895742931	0.00050892389153607315	0.037748241867543969	0.020654230008825505	-0.00066369283421002638	0.0062838868801327859	-0.0015833624603393979	0.037716039857156575	0.0015588783095469437	0.037754075968943819	-4.05622119364776E-06	0	0	0	0	0	0	0	0	0	0	0	0.0051795782875862064	-0.10447643535037535	0.034738693682298052	0.75011016854148771	0.97681075805074546
157	543	2.68	2.41	2022_09_21_14_31_42	0.45750243713268757	0.0022624851954752986	-0.00041649117960413447	0.0001625798847525842	0.0015402309797647523	0.43555701516936757	0.00045288440431932235	0.00037855423824376035	-0.00051634782514012626	8.9192075211885191E-05	0.44683009103647925	-0.018719448115406958	0.00015659431730673663	6.904422187591693E-05	0.017100593176171016	0.44666247622762573	1.6115239696926507	0.0043825132541890546	-0.11888911586644074	0.00035287117227441743	0.040070153734800391	-0.0045369306972289193	-0.000401447246327822	0.0042592055341799228	-0.0010322744987423913	0.040068504158853976	-0.00036358603168933681	0.04007216465605673	-2.072180119921171E-06	0	0	0	0	0	0	0	0	0	0	0	0.0035507511727525375	-0.16173301684017513	0.037378451286437429	0.7833794074984749	0.97630622260069411
158	542	2.68	2.41	2022_09_21_14_31_47	0.45033722338020282	0.0015308748194038148	-0.00060637097105206846	-6.4608162100315947E-05	0.0010300243812912167	0.42879899005183719	0.000604357310579609	-0.00027358908196592919	-0.00022987472326683783	0.00023931062792980127	0.43886544340052147	-0.020644690217524696	0.00022052295891374958	-0.00055243958439004661	0.017838209301496571	0.44146069022646495	1.6419328022393209	0.0030600271144022137	-0.15511744370519445	0.00016528602428349584	0.043688744616375223	-0.0039228702955582924	-0.00044220245961858906	0.0029139472009091696	-0.00093417217427536024	0.043687399978836458	-0.00034276704044529973	0.04369098246972878	-2.2374824332594194E-07	0	0	0	0	0	0	0	0	0	0	0	0.0023434965639605788	-0.10978790421258562	0.039629772314293231	0.80087794223609254	0.98028914179664928
159	541	2.68	2.41	2022_09_21_14_31_50	0.45376088888419469	0.0012345615518107344	-0.00062561008243120116	-8.53410817371954E-05	0.00035041312583558289	0.43298318110410389	0.0003740210935912684	0.00058920250727256189	-0.00042730413393604773	0.00032664335230499274	0.44159182186578244	-0.021588595432608035	9.56544670429839E-05	-1.3131664711913716E-06	0.020836522911773233	0.44370963521154327	1.6274532055548465	0.0021374550464742159	-0.28990722464410512	4.77606785902654E-06	0.047890541353642069	-0.007230827154176684	-3.790209907379835E-05	0.0017881186312180605	-0.0011710447627605626	0.04788553354029286	-0.0006925523131061489	0.047890556352103653	2.004142016684932E-06	0	0	0	0	0	0	0	0	0	0	0	0.0012178447898287593	-0.44197273161689526	0.0459196097847701	0.78542967456836232	0.97784900832381649
160	540	2.68	2.41	2022_09_21_14_31_54	0.45466868432505159	0.00013080041320553753	-0.00066978443891837472	-0.00027900219505569028	-0.00081945520370178577	0.43356970373429055	0.00035999162865190597	0.00021190051486276833	-0.00035838695336426018	5.1048387218085622E-05	0.44261456499710705	-0.023445961614530827	0.00020876335914400779	-0.00047788144591305582	0.019829379752465712	0.44314128782497009	1.625221928270296	0.0013721721476486763	-1.0857083027152643	-8.9466362506389747E-05	0.048825487327563366	-0.008173532852426826	-0.00036062908942688745	-0.000775488993411581	-0.0011320217417877952	0.04881896373939823	-0.00079811790192374737	0.048826819127547022	-1.6274825202291629E-06	0	0	0	0	0	0	0	0	0	0	0	0.0019671426126355532	-1.3646549719726411	0.043625474971658085	0.7974456648125452	0.97464660114607682
161	539	2.68	2.41	2022_09_21_14_31_57	0.44632808813565444	-0.00081885280202943344	-0.00039024232446148167	2.7537198068795205E-05	-0.0018654262424578634	0.42502534038527745	0.00087577643455259962	0.00060039236813093063	-0.00011893529314109007	0.00054350902495280151	0.43612977074976067	-0.023121918898571694	0.00018050299930680907	-0.00056093554987080832	0.02181710983171915	0.43597325868286946	1.659828274049485	0.0031331638567776723	-1.4793739502096315	0.00022654553530808888	0.051503960997681182	-0.013499747769248116	-0.00038450838117949637	-0.00308093532367636	-0.00056969578262541147	0.051485189645757226	-0.0013904120220557647	0.051505396272098145	-1.1590243192782077E-05	0	0	0	0	0	0	0	0	0	0	0	0.0041879818173133233	-1.5389605663463819	0.048897482085511458	0.79825073648916556	0.97679996010101477
162	538	2.68	2.41	2022_09_21_14_32_00	0.44083874009409268	-0.000879299972265805	-0.00049253065286164693	-0.00012568704547497866	-0.002788476968329253	0.42021259274028566	0.00035189360970937309	0.00087491218556318834	-0.00038916011150826063	0.00046604424600200516	0.42905646168915546	-0.02514964799695156	0.0001582238639534462	-0.00039639199836914783	0.022365536002249855	0.42953157023902705	1.6871314543619074	0.004376404673095264	-1.4553541402290964	3.1947876224731306E-05	0.055306695396699565	-0.013746644333160613	0.00014884956417081651	-0.0042602741364522259	-0.0010014899624890437	0.055285794075379133	-0.001520371388208507	0.05530689569932544	-2.7348310154020227E-05	0	0	0	0	0	0	0	0	0	0	0	0.0063866928380565593	-1.5014640932164531	0.050742020578194935	0.79425890569511759	0.97435077994131769
163	537	2.68	2.41	2022_09_21_14_32_03	0.44254207947658031	-0.0017660146729154423	-0.00061644175652122968	-0.0003540549052218954	-0.0037466882164807094	0.42210919766776361	0.000196647582006987	0.000982764080972025	-0.00047731820778394647	0.00053516259444057808	0.43042657207127805	-0.025463633136013682	0.00026100649189549633	-0.0003149956137212259	0.023205321837331157	0.43215652747864791	1.6782602016762114	0.0064942361381353153	-1.4755928472480275	-0.00011170316101344834	0.056385009720970894	-0.013647136372945967	0.00041871464337488472	-0.0063768677304253596	-0.0012290894867837813	0.0563640082479729	-0.0015387967560482876	0.056386564385379596	-4.7769600487019148E-05	0	0	0	0	0	0	0	0	0	0	0	0.00853471467843889	-1.5074389384198472	0.052441249623451806	0.79218488824691635	0.97653205767411777
164	536	2.68	2.41	2022_09_21_14_32_07	0.44194165747347752	-0.0030026770819834869	-0.00061541137169478179	-0.00019507818694658921	-0.0044504842003798284	0.42099574169605553	0.00019131330136965748	0.00043713947452513546	-0.00043904299424240716	0.0011384623141717145	0.42944309097393252	-0.026274170943944696	0.00033863619871901673	-0.00057700465710523827	0.023315927997034643	0.43038126854213044	1.6834115774025338	0.0087189292956552332	-1.5027069867466902	0.00015463605997555034	0.057625478434321004	-0.010676865092338256	0.0011076684012188761	-0.0086382094830904227	-0.0011836659110077334	0.057612340849056976	-0.0012304254046776994	0.057636123170035074	-6.3038170235632233E-05	0	0	0	0	0	0	0	0	0	0	0	0.010119181166244041	-1.52163010280858	0.05277408486758569	0.79776925387398223	0.97384182111856954
165	535	2.68	2.41	2022_09_21_14_32_10	0.43738174354699316	-0.0041405312338297934	-0.00058921908723370147	1.4553656082174704E-05	-0.0053959886710065585	0.416585774641103	0.00022111420267391122	0.00016053823999652087	-0.00038242722668696452	0.00082146826118657638	0.42493901634093195	-0.027261564149924252	9.31139435302803E-05	-0.00043364046684420522	0.023741566369679119	0.42646716623384612	1.7036002742909429	0.011224789803687683	-1.521028027680817	0.00011258847129500138	0.059838461387115	-0.00617508381849375	0.00070364047250343477	-0.01116923070208008	-0.001115433395897173	0.059833897965370191	-0.00073899624283357715	0.059842598298300832	-8.9229528607023654E-05	0	0	0	0	0	0	0	0	0	0	0	0.01236796817327155	-1.5354192278643319	0.054290163268706039	0.79452966397488922	0.97504564954029826
166	534	2.68	2.41	2022_09_21_14_32_13	0.43534506188670696	-0.0053184468167053814	-0.00075956602162248574	-0.00014886702810525007	-0.0059750341932321106	0.41461408900111457	0.000435119613499434	0.00083341277265218069	-0.00042092907631990109	0.0010056312904204604	0.42232146867987114	-0.026969677851154776	0.0001146220989987665	-0.0010100663739868326	0.024342047781976257	0.42527858125258244	1.71277453547434	0.013358476347550797	-1.5199996435956313	-5.6118869109974032E-05	0.060507794156976331	-0.018523059734450443	0.00067426849714759458	-0.013289597786823088	-0.0013547992443683197	0.060466278004236061	-0.0022410662768998549	0.060511550895256887	-0.00010000068743823603	0	0	0	0	0	0	0	0	0	0	0	0.013758839064004548	-1.5356304362315318	0.055962492999122454	0.80613362630003482	0.97687700742372452
167	533	2.68	2.41	2022_09_21_14_32_17	0.43715572298404121	-0.0065217634089252642	-0.00084156747525140321	-0.0003524929258503624	-0.0072369982498729449	0.41668056940027	0.00019114574419367103	0.00076769870702300712	-0.00054319088916736163	0.001058910632194554	0.42440690665662056	-0.027371345137054626	0.00016032345824225396	-0.0011447264005483152	0.025548065641331184	0.42687797299119729	1.703812738367011	0.016194830099944834	-1.5220661470223085	-0.00023938417226223086	0.0621290940996845	-0.018547084313639026	0.00101755495602401	-0.016117977488603667	-0.001575856479170799	0.062086354887695011	-0.0023040986104421218	0.062137426336596691	-0.00014424550546692178	0	0	0	0	0	0	0	0	0	0	0	0.016601303629840924	-1.5333378212255786	0.05850020298548305	0.80778657567977963	0.97648949915904648
168	532	2.68	2.41	2022_09_21_14_32_20	0.4380292071206987	-0.0073316120797616178	-0.00063973537834750567	-0.00018322725393587921	-0.0080389649322628424	0.41691745983841849	-0.00016737903248326383	0.0011465602720971404	-0.0005048031683124077	0.000977391575146818	0.42439902950645564	-0.028368785694872951	-0.00014335683241126427	-0.00089827917981568327	0.024040831323955337	0.42704974836319448	1.7024171468470262	0.018031460630394628	-1.5342434941723031	-0.0003840953207773869	0.061526464947964717	-0.019877295204703809	0.0013639021285300466	-0.017983298071962243	-0.0013170280636457645	0.061477852293550711	-0.0024453151873515882	0.061541580399022418	-0.00017590278391186676	0	0	0	0	0	0	0	0	0	0	0	0.018388725343441135	-1.5394402236035676	0.0549223820220071	0.80407184155460576	0.97493441400934067
169	531	2.68	2.41	2022_09_21_14_32_23	0.43546001946426088	-0.0086632622244483537	-0.00077150304074048465	-0.00038526685864047864	-0.0092806179422240623	0.41318683590233929	9.6238397332994451E-05	0.000795051575637381	-0.00081350171916212	0.0012652428558058693	0.42247893365180661	-0.029119754580350342	-0.00044469979185236168	-0.00091170912769635243	0.025622568026620815	0.42566370510474349	1.7136180389939981	0.02123003120799212	-1.5275732087942051	-0.00096767464236065248	0.06449011300747165	-0.016141178771372163	0.0013882022429883274	-0.021150755096220754	-0.0018329713451145772	0.06445651172050014	-0.0020815312972648518	0.06450505236943771	-0.00023330486903955659	0	0	0	0	0	0	0	0	0	0	0	0.02139393617700051	-1.5270800708191228	0.058877467711830132	0.803181795540984	0.97750352748440683
170	530	2.68	2.41	2022_09_21_14_32_29	0.43377333045002	-0.0087342325395590049	-0.00078733065126906953	-0.00058515780507987711	-0.0095100734604522362	0.41284013390445068	-0.00025791369391889448	0.0013883128161422983	-0.0007394537222685728	0.0014026301738917833	0.41933468325571138	-0.028606492544665695	-0.0002545175446317247	-0.00085064718759051566	0.024720961265455459	0.42295944036922345	1.722986011702915	0.021628516086790662	-1.5299834809991362	-0.00098010503998245571	0.063289231022149769	-0.021410118954283078	0.0020083472331734963	-0.021556503347779359	-0.0017634827852121805	0.063231217181883584	-0.0027092318233246158	0.063321088288058033	-0.00024982632296005744	0	0	0	0	0	0	0	0	0	0	0	0.021990236612610729	-1.5319969994453415	0.057024234929887875	0.8025963556907153	0.97507018223186381
171	529	2.68	2.41	2022_09_21_14_32_32	0.43358388191217345	-0.0098981649194025134	-0.0011731580150707245	-0.00040123963478068191	-0.01036797418254358	0.41192318808952366	8.2493491047479084E-05	0.0010480221592946435	-0.00081531146093994137	0.0012341892041138689	0.41927133209496265	-0.030033028482584104	-0.00054281912813109	-0.00082695756311355851	0.025662781503180385	0.42380475145962976	1.7232779621534127	0.02408864742467632	-1.5225830604500032	-0.001117655672736066	0.066009216974980675	-0.017349399262467823	0.001391971743942416	-0.023976745131604721	-0.0023191868498321578	0.065969483194786321	-0.0022899809306807205	0.066023891970907092	-0.00028622413981999295	0	0	0	0	0	0	0	0	0	0	0	0.023986089504878863	-1.5315583297909741	0.059218303675468355	0.80150459183313549	0.97744581646020556
172	528	2.68	2.41	2022_09_21_14_32_35	0.43527218769527953	-0.010850350974570893	-0.0010333721165174104	-0.0003604941008441915	-0.011566424045025833	0.41417106786744523	-0.00051417921664858842	0.0013469585632825496	-0.0010483045094076098	0.00093460472474243134	0.42151412684482031	-0.030344488257265548	-0.00041073635323980072	-0.00091591011181080175	0.026953438723514626	0.42463342064216797	1.7149124385629677	0.026511887064631905	-1.52500220517526	-0.00089546633643538122	0.067668750394300675	-0.020006193819795289	0.0017437413809832758	-0.026400768532603293	-0.0024247838286536798	0.0676145890851095	-0.0027068658588779411	0.067691213712932644	-0.00036161876639429375	0	0	0	0	0	0	0	0	0	0	0	0.02668177044810801	-1.52560309477297	0.0619589233060898	0.80238222663349923	0.97555835784169276
173	527	2.68	2.41	2022_09_21_14_32_41	0.43209031163944545	-0.011986500277465081	-0.0009471607271900102	-0.00071280677439525752	-0.01244207159954502	0.41055653284627741	-0.00063216560011032587	0.00092148641221783442	-0.00099769738238682541	0.0014210530568382778	0.4175752559600483	-0.030105314571558687	-0.00012279757043478175	-0.00088463414497630215	0.027376907853174124	0.42202239168162942	1.7307600366221685	0.029091830605126063	-1.5320620237223832	-0.00098034939137178864	0.068394796619511047	-0.015963740602502607	0.0024733024750650829	-0.029004578617279828	-0.0022514500197391082	0.068359939981979964	-0.0021833026094377579	0.068439501968946576	-0.000410538519700882	0	0	0	0	0	0	0	0	0	0	0	0.028887500012740208	-1.5307882307857297	0.063392295648709143	0.801549118950746	0.97669950080663426
174	526	2.68	2.41	2022_09_21_14_32_44	0.43141573197663308	-0.013426310846674628	-0.0012756277073645711	-0.00053289588762894379	-0.013399351773465089	0.40936694132326318	-0.00020413597718046576	0.00119536265484227	-0.0011523273468405659	0.001458779355211375	0.41755782610239028	-0.029819393699952554	-0.00051614466776846646	-0.0011473089946352556	0.026492163152604928	0.42181915394884262	1.7334403083337895	0.032047455619953612	-1.5264794927737013	-0.0012389805164622538	0.067050883914323914	-0.021333165902355625	0.0020064367144282929	-0.031921656770146162	-0.002836765898321169	0.066989862925554727	-0.0028599473609715732	0.0670808975937349	-0.00045752864665405779	0	0	0	0	0	0	0	0	0	0	0	0.031173665790975438	-1.5279024943802109	0.061465062777370447	0.80703838432051134	0.97775561409450351
175	525	2.68	2.41	2022_09_21_14_32_50	0.43677029849452415	-0.013818447244961075	-0.0011976330030093233	-0.00080552597206863161	-0.014312500433172063	0.41528883457008825	-0.00013251893145901095	0.0019169966773909231	-0.0010149711356667453	0.0015900011492584257	0.421853026799987	-0.030391557558589792	-0.00056802240449645549	-0.0008448635668242264	0.026699077100852977	0.4253092569329458	1.7108708884609722	0.033129136795721152	-1.5323958496127623	-0.0015858836884143676	0.067375931689053134	-0.024715606013233422	0.0020943713235503361	-0.033031480582927625	-0.0025418488014200486	0.067293633766284666	-0.0033291178256567525	0.067408475447890553	-0.00053114935404939686	0	0	0	0	0	0	0	0	0	0	0	0.032851234837224477	-1.5353980801178577	0.061159014812893708	0.80121484752777572	0.97375956744063719
176	524	2.68	2.41	2022_09_21_14_32_53	0.44398506932082477	-0.014802409468120777	-0.0013279020480236651	-0.0007353836251594968	-0.015582145205431053	0.42238769471448173	-0.00019705005362021069	0.0011348422863616515	-0.0011068290121323231	0.0018236831102296279	0.428810667090713	-0.031345745616714583	-0.00057355239273214375	-0.0014425958067473433	0.027388514997170436	0.43318210462469103	1.6768752698593024	0.035198265936618317	-1.531661520680514	-0.0015148950441548539	0.068104882518184237	-0.022492559312356247	0.0023566556219660625	-0.03509050635078699	-0.0027521426180856434	0.068035983544526668	-0.0030626730064721949	0.068145644384188062	-0.0006200458735645285	0	0	0	0	0	0	0	0	0	0	0	0.035184529605472789	-1.5353399406342907	0.061773429928938486	0.81170962938780655	0.9756681802100704
177	523	2.68	2.41	2022_09_21_14_32_58	0.43884431360157422	-0.015590036202845924	-0.0012346542601684805	-0.00087097574040448573	-0.015908334087132436	0.41730924233633876	-0.00032326995229198095	0.0010450071800193806	-0.0014857354628523252	0.0014245569304979838	0.42288678999618651	-0.030408267582105467	-0.00046499387683133131	-0.0013729782567666888	0.02667101047165258	0.42757066451701436	1.702352697003199	0.036946412540042051	-1.528524540687332	-0.0015468350760618897	0.067081017660409151	-0.021524136748690446	0.0020526092476839358	-0.0368144517911615	-0.0031198619993875291	0.067018871535386	-0.0028868301785096662	0.067112414165188553	-0.00064252697651114834	0	0	0	0	0	0	0	0	0	0	0	0.03640827054187195	-1.5242346246263721	0.060856038360781461	0.81111461269537843	0.97431059550017285
178	522	2.68	2.41	2022_09_21_14_33_02	0.43588409705222719	-0.016421600268147159	-0.0015805611469847333	-0.00094494369915831865	-0.016593401043894011	0.41453454376546173	-0.00036525885493477866	0.0014596065763826246	-0.0012637016733980638	0.0017713920960980266	0.41871514535326931	-0.030674005288978196	-0.00070892741254611048	-0.0011851770825154046	0.028125305122861717	0.425511601945729	1.7163419659834149	0.038985913855013515	-1.5285703952111942	-0.0019320077128615995	0.069614266814985573	-0.022928553710773625	0.0025739477740111434	-0.038846970411313075	-0.0032885207879989435	0.06954108461441158	-0.0031911901916447287	0.069661835687349918	-0.00069762301798333907	0	0	0	0	0	0	0	0	0	0	0	0.0381786153132509	-1.5327912477048038	0.064581996517870416	0.80645529173069852	0.97620354773976681
179	521	2.68	2.41	2022_09_21_14_33_07	0.44532564961040572	-0.017884830431144815	-0.0013605219860401121	-0.00089212641600365885	-0.018111466851641153	0.42341365103167533	-0.00071214884543861735	0.0015563568131697447	-0.0013894732647310051	0.0015334279502825234	0.42889471739607948	-0.030703139897414491	-0.00058521942860342586	-0.00147889056193082	0.027811305250940437	0.434295080189816	1.673034538689302	0.041583993226308028	-1.5332793138330574	-0.0016831443932538159	0.067781432524622	-0.02622335705143122	0.0026274609699787543	-0.041466987013149693	-0.0031172873940185095	0.067688232127375292	-0.0035532839121641263	0.067832338498968525	-0.00079906875106309063	0	0	0	0	0	0	0	0	0	0	0	0.040789672438569055	-1.5325123797810751	0.062539847344836266	0.81196108392009181	0.97523032991645586
180	520	2.68	2.41	2022_09_21_14_33_13	0.45024288682175984	-0.01872366668881157	-0.0015020215033535594	-0.0010262905333544292	-0.019212929768988737	0.4280459316788634	-0.00060193863009693946	0.0013845140275437515	-0.0014155628573805058	0.0016137861778862236	0.43385735071761539	-0.032362516400415715	-0.00083516604589855	-0.00079668018952756478	0.02772842202650808	0.43785981262687756	1.6522738655976947	0.043351404681765057	-1.5330204097420899	-0.0020948687380341951	0.068875617297477612	-0.0184553639043646	0.0025860682921342161	-0.043227736888881763	-0.0032721630992009034	0.068828704490581274	-0.0025416719412296928	0.068924149667008439	-0.00089318785258860468	0	0	0	0	0	0	0	0	0	0	0	0.042788031533622449	-1.5340239611232185	0.06161088914609255	0.79975998097803414	0.97249690210034467
181	519	2.68	2.41	2022_09_21_14_33_18	0.43936232356672883	-0.019102787077393879	-0.0018203230444981669	-0.000947651449019824	-0.019481819537626302	0.41734174700984111	-0.00012605319678920052	0.0013671691284647706	-0.0016709471075426717	0.0019028141836674208	0.42238499539077679	-0.030364680006811372	-0.00084182154409499093	-0.00077875481758793029	0.02663566765369307	0.42973506051792854	1.7001513139507005	0.04525183540558278	-1.5264974266290947	-0.0020593726016169406	0.066848732155885868	-0.019372853570178327	0.0024347599252146964	-0.045074347821387008	-0.0040039700361740116	0.066798560777789937	-0.0025894533912148585	0.066893056790243946	-0.0009588112291651986	0	0	0	0	0	0	0	0	0	0	0	0.044503921670768345	-1.5280162440559657	0.060649373270983284	0.80001264656406046	0.97808810056664286
182	518	2.68	2.41	2022_09_21_14_33_21	0.43335961772303511	-0.019644534207379591	-0.0018359389444189136	-0.00097031049815087022	-0.020106693926764976	0.41087172121696452	-0.00015086309469775622	0.0010064986678520061	-0.0015232135578761893	0.0015619482083583918	0.41680494005737456	-0.029881051112019278	-0.0006903116118760407	-0.0013083608354192849	0.026771157908072007	0.42382364895146052	1.7284740890462165	0.0472907083493444	-1.5294726273582797	-0.001966636256739453	0.067353760656599551	-0.020883585421876124	0.0020582389746684211	-0.047129288483667861	-0.0039040060458410946	0.067295019994857264	-0.0028123581703366923	0.067385201804723724	-0.0010480877791763695	0	0	0	0	0	0	0	0	0	0	0	0.046530196289480012	-1.5329902702200859	0.061849579123634583	0.80981475134692449	0.97799525294562828
183	517	2.68	2.41	2022_09_21_14_33_24	0.43665315139992833	-0.019761114035832424	-0.0019951373943703707	-0.0011318960631329356	-0.020537447103538622	0.41564020740982677	-0.0004804719925083548	0.0010233072207342826	-0.0016959029354118235	0.0017836892468142791	0.42004154087273926	-0.029718596525222459	-0.00080669042956203589	-0.0011277280777665225	0.026982281962633803	0.42505657846139822	1.7136272026088355	0.04751627497296209	-1.5258896768407364	-0.0022735301317674626	0.067046705944344781	-0.019319619643644106	0.0027069655891859236	-0.047324760436017271	-0.0042618583950804426	0.0669966621130596	-0.0025899891304719831	0.06710132964918411	-0.0011013896391908835	0	0	0	0	0	0	0	0	0	0	0	0.047193862291797714	-1.5296017241528597	0.061847345807600193	0.80628357471590839	0.97344214074408708
184	516	2.68	2.41	2022_09_21_14_33_30	0.43131877152024684	-0.020637723027719854	-0.0021383405316482925	-0.00092540140944275256	-0.020910456002031483	0.40978737338881294	-7.4412325938529915E-05	0.0013423301417032191	-0.0017667939839283258	0.0016987346661791628	0.41581095693006309	-0.02792811151907439	-0.00089427639229082672	-0.00085250589660355392	0.026306487107043058	0.42059620608500392	1.7374501396913029	0.04965331024265511	-1.524782712074614	-0.0021416716241377956	0.064811541967227992	-0.020813947442149837	0.0021725765247433	-0.049443201375706528	-0.0045630095085033157	0.0647553947106519	-0.0026971889139306444	0.0648479456954931	-0.0011367992807836849	0	0	0	0	0	0	0	0	0	0	0	0.048653028324701746	-1.5286497698435135	0.061022841255356612	0.80159583451119754	0.97514004457202352
185	515	2.68	2.41	2022_09_21_14_33_36	0.424822154276729	-0.021140234846768444	-0.0022225954640099428	-0.001034268757284444	-0.021246028689172976	0.40274669065303936	-0.00020319680763264712	0.0010928231178835655	-0.0016671158896119827	0.0012501608925205483	0.40985986680903708	-0.028072710422606593	-0.00097896480301989182	-0.0010686279758916595	0.024993876031556717	0.41436798749934384	1.7684981583101485	0.051480694137248123	-1.5257587047376353	-0.0024291329310205173	0.064352384365680276	-0.020791033420223915	0.0017985690966018644	-0.051271989722925522	-0.0046308680293345181	0.06429675754822492	-0.0026751340775807587	0.064377513343895965	-0.0011927856401239897	0	0	0	0	0	0	0	0	0	0	0	0.05016531045472139	-1.531642963905957	0.05888749035323073	0.806762947368696	0.97539166290613155
186	514	2.68	2.41	2022_09_21_14_33_39	0.41553181419914703	-0.020470604728894396	-0.0019014020788612079	-0.0010107732011736328	-0.020848305024088118	0.3950433503215055	-0.00044489299762708989	0.0014395044502852699	-0.00166332268065472	0.0013299224237272209	0.39964225911240514	-0.027068128221907229	-0.000889995829285797	-0.0014062596114294882	0.023911674135451297	0.40389130582819416	1.8146797163292323	0.051212738420634216	-1.5283082948733586	-0.0023385289966889409	0.0634634976073124	-0.028237562808204913	0.0022326838920765919	-0.051027947821336794	-0.00434662141015683	0.063362318000807424	-0.0035822040865789292	0.0635027590417557	-0.0012251568678206561	0	0	0	0	0	0	0	0	0	0	0	0.050332010189865162	-1.5309895661709887	0.057644178136061194	0.81476962626269256	0.97198648100293461
187	513	2.68	2.41	2022_09_21_14_33_42	0.41399061549524135	-0.020830021579637148	-0.0021719684746175421	-0.00099876007787950559	-0.02187902116992807	0.39344492112499979	0.00035863588429584911	0.0013703593224359545	-0.00160205342268304	0.0012758554237590194	0.39870488816255722	-0.02622945313797451	-0.000968064702083929	-0.00094971357757622982	0.023545103623190192	0.4041580664987322	1.8196028771628334	0.053149375804939718	-1.5275235980230684	-0.0024218397893364906	0.061991733928576639	-0.023900986152289354	0.0011882758319220455	-0.052950452513729568	-0.00459409697829531	0.061920920973114996	-0.0029621987294385886	0.062003121493390718	-0.0014027421179468654	0	0	0	0	0	0	0	0	0	0	0	0.052990564838726613	-1.5342499161687704	0.056919767611860211	0.80555519981922141	0.97624934327376756
188	512	2.68	2.41	2022_09_21_14_33_46	0.41413641724511824	-0.021552355049409049	-0.002096124486175631	-0.001174040745895186	-0.021990085763141987	0.39333187325540137	0.00011654997523059846	0.0015265132316758985	-0.001672857040468334	0.0012549274146086027	0.39901549933546054	-0.0255805297132424	-0.0010380919605972585	-0.00099955783698544762	0.02295933639814372	0.40437560934690719	1.8190631148767535	0.054179525509014191	-1.5283796093173843	-0.0027099498313992772	0.060434467228995786	-0.026534045264017477	0.0014638198317274219	-0.053984685189679936	-0.0045907242732569995	0.060349388753362	-0.0032056366525464041	0.060452192662899529	-0.0013727113564331091	0	0	0	0	0	0	0	0	0	0	0	0.053252075591397663	-1.5328328281645272	0.055491580840193351	0.80715242975738777	0.97643093557639526
189	511	2.68	2.41	2022_09_21_14_33_49	0.40581689724494213	-0.021628778051849797	-0.0018082409127309282	-0.0010013539553381629	-0.022278444955907271	0.38466734974949618	-0.00028160986754782182	0.0012055433543166167	-0.0019050845643641518	0.0014250526504757076	0.39086059214059604	-0.02475529654936728	-0.001003821077702791	-0.0011244686730203675	0.021288884078363518	0.39616140547927731	1.8611382900144604	0.055804761036436681	-1.5292777888332234	-0.0025074444478343449	0.058519128677996843	-0.025782198557937563	0.0021926687002534829	-0.055612480292519507	-0.0046285408119547426	0.058441348037742327	-0.0030161665675860838	0.058560193111541425	-0.0014854724450858526	0	0	0	0	0	0	0	0	0	0	0	0.055098126703060947	-1.5281438600713588	0.052532461037825266	0.81178340502856927	0.97620727024622389
190	510	2.68	2.41	2022_09_21_14_33_53	0.40168937360043794	-0.021758397137584307	-0.00212204698989929	-0.001197609468667705	-0.022287969386517954	0.38027797982321027	-0.00020995627785774833	0.0013823629379656735	-0.0018796583032841486	0.0013344491195833909	0.38595472173859391	-0.024339731590075738	-0.00087286120961493658	-0.00070081711811155955	0.021155025608238495	0.39254056673074311	1.8829444048999107	0.056621986955942373	-1.526269923003496	-0.0026045503505423432	0.058441394391194709	-0.023246212833711692	0.0020435691004763445	-0.056397617718411994	-0.0050356849113869055	0.058378243896896539	-0.0027161034408921822	0.0584771130704619	-0.0015015015904465479	0	0	0	0	0	0	0	0	0	0	0	0.05568255227779792	-1.5287283193585055	0.052694026882850804	0.8019559528000213	0.97722417501938907
191	509	2.68	2.41	2022_09_21_14_33_56	0.4057940334540967	-0.022705560024116479	-0.0022130069987273638	-0.0010270454771956561	-0.022876571134515619	0.38433845272632372	0.00021862592001160118	0.0012849696041478049	-0.0019769965294791311	0.0014815717620913413	0.38982565882566117	-0.024229294739046683	-0.0011304583362604919	-0.00089958637498403792	0.020696566554341322	0.39659355026358045	1.8625827552998984	0.057996771076262353	-1.5257572369091335	-0.00269705145960584	0.057141093200511861	-0.024986537365508911	0.0016455823337373583	-0.057761634957742891	-0.00521718144986693	0.057069758587493663	-0.0028543277518141095	0.0571647835066896	-0.0015250472347912306	0	0	0	0	0	0	0	0	0	0	0	0.056584958118798448	-1.5276933468644758	0.051050794496397954	0.80711723694048287	0.97732720929333972
192	508	2.68	2.41	2022_09_21_14_34_01	0.40630781885289474	-0.022838642650272908	-0.002085849740810958	-0.0011760297342707983	-0.023071033248674749	0.38567683021938193	-3.7219440254151119E-05	0.0006658533308974931	-0.002014699431023391	0.0013096631692985554	0.38963912086450175	-0.023142796428643038	-0.0009744317872758336	-0.00086792275189715243	0.02097073746796109	0.39638778582880235	1.8607777698579839	0.058267279201591915	-1.526938142330514	-0.002698415438057608	0.056102390934799948	-0.017753866297297263	0.0017277827183190767	-0.058043263966361856	-0.005104442544245729	0.056067027729255432	-0.0019916501218902776	0.056128989851259976	-0.0015550596384583055	0	0	0	0	0	0	0	0	0	0	0	0.056998248260522841	-1.5272438454010548	0.05165711637947535	0.80608002315159677	0.975584932005249
193	507	2.68	2.41	2022_09_21_14_34_05	0.40836973080874267	-0.023276283770505366	-0.0022947665264562473	-0.0012586100639547721	-0.023821877599935613	0.38711610779035172	-0.00020411313506902532	0.0010317254429099221	-0.0020089330864643388	0.0014899730570516042	0.39204979191788425	-0.023061911261140714	-0.0011506460411217893	-0.00038149427550671761	0.021345047783043546	0.39731953795218111	1.8521918454363551	0.059524433895754195	-1.5259595923035978	-0.0029853588698380822	0.056230361657584056	-0.016318172486630367	0.0022052847243767735	-0.059285266390027236	-0.005330611566557588	0.056200417964512431	-0.0018348277185631541	0.056273589301361157	-0.0016628982903307977	0	0	0	0	0	0	0	0	0	0	0	0.058541154807613932	-1.5287301435930516	0.052277274911253911	0.79433357704372853	0.97294071518308289
194	506	2.68	2.41	2022_09_21_14_34_08	0.41277518316527634	-0.024109582490885986	-0.0022973264540078826	-0.0010654053610651337	-0.024463373093187558	0.39138627866946757	3.6813974203341805E-05	0.0013145221053063446	-0.0020009546792258783	0.0014982191980564071	0.39673814495069537	-0.023092592460819465	-0.00097079639659961416	-0.00080378977788405455	0.021294147431738606	0.40241215169678074	1.8291389421293132	0.060712549115365749	-1.5274610230599508	-0.00249785575384121	0.055555761030928463	-0.024409913374589819	0.0018792403080610505	-0.060484661735420782	-0.0052554081513640234	0.055489569059775687	-0.0027111453826776069	0.055587535723946882	-0.0016983210749693853	0	0	0	0	0	0	0	0	0	0	0	0.059463530324890726	-1.5299902161982677	0.051624499775169211	0.80426269767076364	0.97489424778633993
195	505	2.68	2.41	2022_09_21_14_34_11	0.40909260396934594	-0.023963879892133	-0.0024647032448650024	-0.0014020322601605503	-0.024644444005939434	0.38788700977698143	3.0459705949911275E-05	0.0009439161290464589	-0.0020099788913719319	0.0015054941443010032	0.39306493048254693	-0.022200621869125216	-0.0011135438197864	-0.00093137855341830192	0.02030384326447247	0.39849351160370478	1.8477939329873316	0.061325058459330943	-1.5257513805804914	-0.0031402518891256	0.053703713164901773	-0.022515452560259063	0.0019034412214631125	-0.061076363858177433	-0.0055172976087822859	0.053649272642681586	-0.0024175095882459337	0.053737434774853265	-0.0017803334880789326	0	0	0	0	0	0	0	0	0	0	0	0.060441753172408338	-1.5301068335393402	0.049683602086242569	0.80831811215991178	0.974091214891689
196	504	2.68	2.41	2022_09_21_14_34_15	0.40829669700561289	-0.024530503799109985	-0.0023235135019055485	-0.0011164031650875439	-0.024989955814175718	0.38677583861979703	0.00011659945451432277	0.00038177199588366014	-0.0020709314246324688	0.0014969647430260304	0.39172027786218611	-0.021653473121032028	-0.0011833995860011562	-0.00028538674439979012	0.018512439916394553	0.39763050741407735	1.8532334629816347	0.062611808954419423	-1.527295358995397	-0.0028720235994353425	0.050850745629931776	-0.00881115247389913	0.0017839316421896685	-0.0623749934542412	-0.0054404790347986056	0.050842850095800571	-0.00089606096666341528	0.050882027703542151	-0.0018203432314709419	0	0	0	0	0	0	0	0	0	0	0	0.061415188493132253	-1.529455514666576	0.045346042901134739	0.79310552507957643	0.97387637551378747
197	503	2.68	2.41	2022_09_21_14_34_20	0.41165770695978571	-0.025229223166337716	-0.0023234708543918648	-0.0012376725322292695	-0.025596788979889658	0.38999340203171795	0.00010211145545038986	0.00066066528078397957	-0.00212211615760766	0.0016597547104823212	0.39508464567471857	-0.021627766370919139	-0.0012696834012183677	-0.00060471638425255831	0.020092583639332341	0.40150667626984171	1.8358532184580687	0.063730173625407727	-1.5279962405741991	-0.0030969638785797106	0.052354699867373435	-0.015767663128245697	0.00199113424114594	-0.063496828258762128	-0.0054486540908633436	0.05232866925746759	-0.0016507489043820862	0.05239254921998944	-0.0018709571024702015	0	0	0	0	0	0	0	0	0	0	0	0.062393113309505616	-1.5294381293033934	0.04883105833359528	0.80044187082729734	0.97534108916625817
198	502	2.68	2.41	2022_09_21_14_34_26	0.41313599788414657	-0.024913963128752832	-0.002407638212419674	-0.0013797013089453874	-0.025839975778109588	0.39227619817086645	-0.00017995990679347672	0.001111960951771362	-0.00234459790266999	0.0015792428264425258	0.39668444125858521	-0.021091345982903381	-0.00124832983177338	-0.00074221069759964394	0.018766233520611155	0.40238820316307977	1.8281297006715527	0.06337679480100071	-1.5248272909255931	-0.0032238108508688326	0.049898513642867522	-0.02368006860969421	0.0022417021434912579	-0.063109133782697807	-0.005818535249158565	0.049842563353131475	-0.0023623171159925932	0.049948842752035504	-0.0019479737070575403	0	0	0	0	0	0	0	0	0	0	0	0.062802870655987039	-1.5255525687302065	0.045459377105845029	0.8051630262796956	0.97398485056709883
199	501	2.68	2.41	2022_09_21_14_34_31	0.41101915381355003	-0.025879368070402621	-0.0024485874446219403	-0.0013565676895177725	-0.025500238494675368	0.38994085943319295	0.00073627101553747586	0.0010532934123801466	-0.0022258013426820151	0.0013276435782802231	0.39418673481902727	-0.019882026003536876	-0.0010787250424575466	-0.00057899911232694372	0.017391069418396014	0.40154452378808581	1.8381147243922542	0.0644981040426952	-1.5263555694761317	-0.002995671814472114	0.046859882591100827	-0.022499891261641536	0.00077017750594106143	-0.064243506668670042	-0.005725144191623642	0.046812445424323314	-0.0021079729235703708	0.0468662113877622	-0.001798726716641584	0	0	0	0	0	0	0	0	0	0	0	0.062277375738912143	-1.5272639020451522	0.04233550886135954	0.80203846642848287	0.97694844647127521
200	500	2.68	2.41	2022_09_21_14_34_36	0.41141580862495758	-0.025484958703386639	-0.0026861549434069884	-0.0013346374748030784	-0.025867833650919877	0.39067644370056787	-9.3042607191706929E-05	0.0008456362558260926	-0.002285976020585237	0.001317283171748987	0.39451143892666368	-0.019724632408221372	-0.0010844611825727359	-0.00069490509646444874	0.01788039774038222	0.40094877505179544	1.8369893110249074	0.064413158632626463	-1.5231988112308621	-0.0029948065974605117	0.047283515956145057	-0.020786065576037471	0.001814210184524021	-0.06412151992294883	-0.0061225556594265967	0.047242663159096011	-0.0019651103814331385	0.047318307659601	-0.0019165612467248433	0	0	0	0	0	0	0	0	0	0	0	0.063120191519613844	-1.5267251261712251	0.043493457693196465	0.80482042564130907	0.97455850418547285
201	499	2.68	2.41	2022_09_21_14_34_40	0.41262634988341085	-0.025681870296091269	-0.0026261931565978616	-0.0012384375250994125	-0.026373344637746939	0.39137034609223353	0.00030346152285015064	0.00036895348415291881	-0.0023068466233475259	0.001633661213532834	0.39591469719999972	-0.019352943277467075	-0.0011215049984974657	-0.00020923233059343311	0.016320126008375187	0.40204636498433521	1.8316625474956119	0.065124269017161049	-1.5244339350291607	-0.002914702979128673	0.044684655722959418	-0.0086068198714345442	0.0017068904367032783	-0.064844504048771956	-0.0060299842195780506	0.044678035644816538	-0.00076914758006056672	0.0447172442357791	-0.0020061000530628677	0	0	0	0	0	0	0	0	0	0	0	0.064159841082667549	-1.5271729176667366	0.039555077348840589	0.79180806697581	0.97435940554435008
202	498	2.68	2.41	2022_09_21_14_34_43	0.41202998691048692	-0.026279963000040148	-0.0025093049232657056	-0.0012627553792529426	-0.027044886286690165	0.39035762457587264	0.00025376196451038288	0.00064635610840015686	-0.0022290535285895423	0.0011483544029724849	0.39660237841812768	-0.018448848224863479	-0.0012747084441025898	-0.00050394287022597229	0.017072914170411534	0.40237818196078934	1.8325171728753533	0.066820598729682448	-1.5272624179733307	-0.0031269437077847415	0.04445636122643154	-0.01669548288036354	0.0011519350334193552	-0.066567481732752745	-0.0058105757333390354	0.044431580072495515	-0.0014841650030860258	0.044471282956714708	-0.0021181786910529727	0	0	0	0	0	0	0	0	0	0	0	0.065860717775459945	-1.52967900515188	0.041454143045725617	0.80015242815655274	0.9765749939171432
203	497	2.68	2.41	2022_09_21_14_34_49	0.41291720980015134	-0.02640715338141119	-0.0024872680480678348	-0.001380753335689007	-0.026892802901208816	0.39126108770006368	0.00019002058763013804	0.00027389160875411711	-0.0023702827091002738	0.0011844354621946827	0.39647094514179065	-0.018192000355070015	-0.0012722008223121581	-0.00053638755402976221	0.01581756625468099	0.403280856587056	1.8294081046434498	0.0666550245981664	-1.5260817494356294	-0.0032774593081810023	0.0425148041869198	-0.012289170507511483	0.0012585085019505269	-0.066388662953444422	-0.0059529602246380913	0.042501963346296787	-0.0010448381511880081	0.042533427074497712	-0.0020635627237610421	0	0	0	0	0	0	0	0	0	0	0	0.065381283182507341	-1.526840822264445	0.038328890034880374	0.80234710741568382	0.97666274743607984
204	496	2.68	2.41	2022_09_21_14_34_52	0.41168816883232134	-0.026107235628156845	-0.0025346142685353087	-0.0015040506672210083	-0.02701447950962645	0.39039867511700543	0.00059490516871996471	0.00075980465489821855	-0.0023524647255891789	0.0013057482522932477	0.3947388262383012	-0.017000258805589832	-0.0013140255230833511	-0.00018163429993140211	0.015844832735766281	0.40139926515613922	1.8365775889718665	0.066604304234563455	-1.5258031170881816	-0.0034557622245717347	0.041253837080246873	-0.014837216946049616	0.000928426381071977	-0.0663348201241001	-0.0059853973697301926	0.041235674925596807	-0.0012240046054073765	0.041264282974366857	-0.0021340014946913885	0	0	0	0	0	0	0	0	0	0	0	0.065867120639117815	-1.5273650768211502	0.038489990645245595	0.79112956957719	0.975008017098561
205	495	2.68	2.41	2022_09_21_14_34_55	0.41209332913610636	-0.026763685986783362	-0.0026971131975607305	-0.0010735925654376483	-0.026885246611779181	0.39062312672872951	0.00035898809817357916	0.00053404288571084221	-0.0023633042039469506	0.0012984194063270635	0.39580344576589266	-0.016434844488422883	-0.0011355939843377093	-0.00037208628350630311	0.015568671293757466	0.40206164784937609	1.833712367994339	0.067231003230315736	-1.5245853350418281	-0.0027221760169194595	0.040109134518735788	-0.014745096928564372	0.0012113090354717734	-0.066944069896020253	-0.0062047805046980334	0.040091694896419242	-0.0011826547148150461	0.040127421315373085	-0.0020365140192788668	0	0	0	0	0	0	0	0	0	0	0	0.065492246639946253	-1.526957316944	0.037790267227720387	0.79734572964047934	0.97565677341159529
206	494	2.68	2.41	2022_09_21_14_34_58	0.41489938273294114	-0.026659714127742679	-0.0026263944813222397	-0.0015912420959944738	-0.026783467799090285	0.393995259178449	0.00031029454932628538	0.00074615538811290507	-0.0022755728505134622	0.0010808863423789306	0.39699878804723926	-0.016111944183725087	-0.00123883443054973	-0.00015705921578691541	0.015189902215822707	0.4041484539865996	1.821915894629345	0.066445010439161178	-1.5257258011592492	-0.003447423139442198	0.039071598698018517	-0.01467545883414271	0.0010010238279722641	-0.066175246728062048	-0.0059813153018673289	0.039054770276709241	-0.0011466226286230309	0.039084419830965514	-0.001996041757790628	0	0	0	0	0	0	0	0	0	0	0	0.0647867013746023	-1.5284171800477915	0.036613007393739454	0.790567835225023	0.97408786516980284
207	493	2.68	2.41	2022_09_21_14_35_01	0.41375844220400404	-0.027072787417924054	-0.0028458429475083633	-0.0012174794852307961	-0.026899972346030164	0.39264025917743167	0.00044612133963258216	0.00066974423722218027	-0.0024135795996001485	0.0009025710569684572	0.39692193340991216	-0.015417750060904845	-0.0011438091147236856	-0.00013419788155446993	0.014485051054343529	0.40330249189750139	1.8262838593568764	0.0673494194717826	-1.5229156686828149	-0.0028848470228710283	0.037366797396060546	-0.013844687111347615	0.00060580542906678021	-0.067040850561069579	-0.0064396163887663026	0.037352473722484347	-0.00103453102870505	0.037371707853082171	-0.0019971377824661834	0	0	0	0	0	0	0	0	0	0	0	0.065274882251897981	-1.5260540147515367	0.035009974919655448	0.79003031974056215	0.97472933663708228
208	492	2.68	2.41	2022_09_21_14_35_05	0.41336380495491759	-0.027109199545511622	-0.0027394137286720814	-0.0011597142321482937	-0.026969199150816126	0.39202314168402419	0.00038694550711866361	0.00053450192984687674	-0.002412733743709909	0.0011478938574821483	0.39670264915510861	-0.015330730714732108	-0.0011335475626320837	2.595949345362E-06	0.014434464001395093	0.40242270309136946	1.8289340398917113	0.067551597841991662	-1.5240628834936303	-0.0028034797379843193	0.037238202471113875	-0.0093967187588381382	0.00098897209451755748	-0.067256745221470335	-0.00630464854059282	0.037231626522973994	-0.00069979263603629673	0.037251332715533894	-0.0020139162352404588	0	0	0	0	0	0	0	0	0	0	0	0.065503821128446632	-1.5261838106271675	0.034919516565805969	0.78530824148150036	0.97353154356429106
209	491	2.68	2.41	2022_09_21_14_35_08	0.41213448739382996	-0.026738555167697658	-0.0026497179134498425	-0.0013088950731029877	-0.027299007936831061	0.39061454922887479	0.00045594756848715162	0.00034316596510596361	-0.0025503552110269332	0.0011623810650537041	0.39505634492854519	-0.015552682593099065	-0.0012111262417340972	0.00041164395525242735	0.012341304640265872	0.402727588979353	1.8340268035220231	0.067728555084919276	-1.5235868486189108	-0.0030800325210675423	0.034952535340224682	0.00089456539964371628	0.00092120563254344365	-0.067426881322435517	-0.0063853620900573213	0.034952479398898735	6.2534624128258456E-05	0.034964672835979531	-0.0021435151999140358	0	0	0	0	0	0	0	0	0	0	0	0.066526536558758509	-1.5242200167790145	0.029961501153782436	0.7687268547199293	0.97717517290542144
210	490	2.68	2.41	2022_09_21_14_35_12	0.40664804829119505	-0.026381057644272666	-0.0026222975533877926	-0.0013731625348860515	-0.026887774707974103	0.38515432252460868	0.00070360100942954936	0.00038861289378071251	-0.0024831300517647184	0.0012200155120011256	0.38907781003428615	-0.014090599564061007	-0.0011515820148830947	0.00015009579095268631	0.012156362850010516	0.39704703668241847	1.8625403126521865	0.067683725362919944	-1.5238851080738662	-0.0031334929182952487	0.033379965082341881	-0.0049529814382214534	0.0006847239820026999	-0.067386045758503987	-0.0063409396808343805	0.03337832733945003	-0.0003306552870981879	0.03338698722301689	-0.0021284962852013106	0	0	0	0	0	0	0	0	0	0	0	0.0664018724374434	-1.5247511149648687	0.029896342769692833	0.77922492860287418	0.97638987412057754
211	489	2.68	2.41	2022_09_21_14_35_17	0.40769346656650779	-0.026737065933158752	-0.0028465082619653858	-0.001165579851627863	-0.026974407286673122	0.3857484663240453	0.00061085805450452431	0.000348602832004909	-0.0025456502093833349	0.0011040186933532323	0.39030501033321729	-0.013588348103076471	-0.0010158797327552566	-6.7509687451838416E-06	0.013141381427932081	0.39788557944959169	1.8578647691179029	0.068137730880994132	-1.5216268739436951	-0.0027053901374796915	0.033905492010337268	-0.007068417346632932	0.00065548675671833778	-0.067808531964840379	-0.0066897953917890666	0.033902104058859267	-0.00047930037066763254	0.0339118276026415	-0.0021019415193565486	0	0	0	0	0	0	0	0	0	0	0	0.066457432609597328	-1.5237492696618813	0.0322334897163147	0.78565502254838049	0.9759429867750502
212	488	2.68	2.41	2022_09_21_14_35_21	0.40740555576618492	-0.026037678593415565	-0.0028118259413522583	-0.0011458145506441433	-0.026559461364354563	0.3864817167626689	0.0003665148179728151	0.00057148556249053434	-0.002417467258703516	0.0014566553353935244	0.39024905620348588	-0.013428084280525804	-0.0010988241798868643	1.5849692970426257E-05	0.010915075913245986	0.39793617498522044	1.8572804630145019	0.066674175246138959	-1.5220426975376542	-0.0027849995699264305	0.030886311976311472	-0.011912016891748879	0.0014326379386736504	-0.066357468417388141	-0.0064909190403351462	0.030877547093597229	-0.00073576693370041506	0.030919520031225722	-0.0020724295435794672	0	0	0	0	0	0	0	0	0	0	0	0.065461194941125261	-1.5254109153767597	0.026791699981404668	0.78467211797383662	0.97675686880814394
213	487	2.68	2.41	2022_09_21_14_35_24	0.40724104180005732	-0.025820958432898888	-0.0027501177130856585	-0.0010924558228099502	-0.026683295077316142	0.38625080083778879	0.00069413374766032394	0.00028536059158212727	-0.0023977322978927383	0.00107918884815405	0.39046223610378006	-0.012260893538544482	-0.0010714559065961261	0.00027266921985918534	0.010922682758585527	0.39731174165755773	1.8583278086018686	0.066580911299719	-1.5227454344826095	-0.0026817651777266104	0.029421702120631735	-0.00072716182351974018	0.0005235896950181797	-0.066273692086072727	-0.0063886999288955693	0.029421671006344734	-4.2788662046770851E-05	0.029426360662574553	-0.0021237069446884247	0	0	0	0	0	0	0	0	0	0	0	0.065786118197258561	-1.5259872097045466	0.026829529704578279	0.772918967289021	0.975618125082357
214	486	2.68	2.41	2022_09_21_14_35_28	0.40906622600616704	-0.026089134023389492	-0.0028945961131547028	-0.0013083586366994594	-0.027029977406094287	0.38752715407974231	0.00072409326871135057	0.00011451718918202064	-0.0025523377682979609	0.0011272684354840642	0.39229387229635548	-0.012234597810246972	-0.0011249415192627361	0.00018246636002699137	0.011147959166550448	0.399087844622059	1.8499056990244833	0.067128683259140579	-1.5206125279976661	-0.0030134099505923053	0.02953939661905176	0.0011132675788608942	0.00053992112727934945	-0.06679085141612548	-0.006726238414973904	0.029539323398911025	6.5770450767792019E-05	0.029544330546508058	-0.0021645452819562365	0	0	0	0	0	0	0	0	0	0	0	0.066371193766915471	-1.5237228082296992	0.027255861360104085	0.77721504819256293	0.97560692927028
215	485	2.68	2.41	2022_09_21_14_35_31	0.40714261236758764	-0.02570210352591689	-0.0027612454611355836	-0.0012610003590295339	-0.026665848300673572	0.38632500846295859	0.00081217251766935671	-0.00019064042868843802	-0.0024470580257066311	0.00096029744202883686	0.38986591041520119	-0.011786620184588224	-0.000965290425691958	5.9760493381863973E-05	0.01039204590373027	0.39695751012329755	1.8595878515490854	0.066419491209208689	-1.5220439345652308	-0.0027887152207047477	0.028183402532345865	0.0054325653691473354	0.00020453094103042261	-0.066104010144155664	-0.0064659612859586822	0.028181739008355362	0.00030621032833833396	0.028184144677567885	-0.0021310916330669651	0	0	0	0	0	0	0	0	0	0	0	0.065770303281924153	-1.5250407336382195	0.025524760651329467	0.78252289537030661	0.97498394436027613
216	484	2.68	2.41	2022_09_21_14_35_36	0.40940156251997811	-0.026367117200029953	-0.0027287059806335883	-0.0012075093990370522	-0.026548744063006013	0.38816636421984152	0.00042182724520053587	0.00020853106443402398	-0.0026388908264611197	0.0011413179089296848	0.39239192718379845	-0.011938880564953498	-0.0010299495354328216	0.00037291377669433439	0.011454579821745303	0.40000758340281234	1.8473719286855062	0.066783761108737225	-1.5210390040065538	-0.0027477572610503202	0.029516491152601524	0.0032467960768306696	0.00093667603161880068	-0.066453348628995337	-0.0066349984040756562	0.029515868847698072	0.00019166670835217491	0.029531349646601205	-0.0020231670776120862	0	0	0	0	0	0	0	0	0	0	0	0.0651672449015409	-1.5212600611288072	0.027993660818630927	0.76912597717552589	0.97705436427906311
217	483	2.68	2.41	2022_09_21_14_35_40	0.40622025484296242	-0.026041840975040483	-0.0026735676359388	-0.001282735102325946	-0.026219329256305973	0.38466097415031819	0.00036183539811934215	-0.00019300598364969688	-0.0023718406946379132	0.00093266053414228279	0.38901007233225787	-0.010404151550763307	-0.0011719141464376043	0.00027399876755394517	0.010899023449137256	0.39748686726576948	1.8633461995136833	0.066486745928301449	-1.5233826543723441	-0.003058139296778028	0.027086756999886927	0.010776738018271937	0.00075160325471616753	-0.066188037965984048	-0.0062953168584245021	0.027080465635420083	0.00058376856694705107	0.027097182735912297	-0.0019966805175041132	0	0	0	0	0	0	0	0	0	0	0	0.064808168798284313	-1.5256883372936088	0.026838807041124135	0.7728309335146899	0.97850085643669071
218	482	2.68	2.41	2022_09_21_14_35_43	0.39771588711540978	-0.025176551697446627	-0.0026925881214687249	-0.0011937438834226052	-0.025408846476393684	0.37660371749005334	0.0005009000454455594	-0.00014247399589038606	-0.0024346687717173221	0.0010935813849687389	0.38007604807018341	-0.010208351771052766	-0.0010752797611955102	0.00064319815913379207	0.0099543574567586765	0.38923420601591369	1.9065917912856258	0.065756461602773167	-1.521055699314243	-0.0028714671273151774	0.026223235931082133	0.019243461017105119	0.00080344239282639015	-0.065431349786861534	-0.0065307509205570161	0.026203816833764916	0.0010090024973682067	0.026235541206077444	-0.0019637318090056748	0	0	0	0	0	0	0	0	0	0	0	0.064179544833205107	-1.5230322869101778	0.025081009269576491	0.7531356458784132	0.97867401988637459
219	481	2.68	2.41	2022_09_21_14_35_49	0.40746156465413363	-0.026388695812841749	-0.0026852471886367212	-0.0010796843217401311	-0.026218879981264431	0.38565053027132429	0.00042088631723945469	-0.00010484562452890289	-0.00238829467591126	0.0012254035228446154	0.39145383358458857	-0.0097188831124884814	-0.0011570545724811658	0.00091615538880037719	0.0095857528885979482	0.39840465555233745	1.85633575625095	0.066734847119749363	-1.5235937320135522	-0.0027510515256684229	0.024468661532016274	0.026128914324276446	0.0010598652488747447	-0.066437686100568161	-0.0062907619330803254	0.024435258637447707	0.0012780972143816508	0.024491604919117595	-0.0019523525054318269	0	0	0	0	0	0	0	0	0	0	0	0.064613286762236224	-1.525376351939296	0.023632741917625915	0.73775552948490064	0.97777235968382936
220	480	2.68	2.41	2022_09_21_14_35_52	0.41488072036941082	-0.026184925522745494	-0.0029730645558558497	-0.0010226253007568145	-0.026789583298111284	0.39397454169928969	0.00078023960595116181	-0.0003400772857527261	-0.0025953376199590629	0.0013922683669423015	0.39893591655306682	-0.00961621577723449	-0.0011575565700977747	0.00062556843937310893	0.009598759351891856	0.40458323747562674	1.8194358710310392	0.065940853130693367	-1.5194179492435236	-0.0026579389953303688	0.023936228611650338	0.024599871700938733	0.00079385607986565414	-0.065593026240296809	-0.0067639500473767643	0.023907264260957357	0.0011771812544971562	0.023949389295444004	-0.0020459911186857332	0	0	0	0	0	0	0	0	0	0	0	0.064874082424456608	-1.5225077153924307	0.023185272275217484	0.75285828014377487	0.97517965432422316
221	479	2.68	2.41	2022_09_21_14_35_55	0.40798648714083874	-0.02549395472680999	-0.0026286571835347108	-0.0012119261098135856	-0.026533762612930421	0.38700751031910874	0.00052003881385037209	-9.6087523810194848E-05	-0.002548790406283934	0.00078551643014384729	0.39224834221443128	-0.0091768327867563313	-0.0011738064510181403	0.00045815876028505145	0.0098035441573352446	0.39740357753559397	1.854131764651519	0.065861923538605385	-1.5219638090881051	-0.0029495429192454257	0.024042116491760617	0.01443846746304971	0.00035247938987669023	-0.065548062503500121	-0.00642218609527509	0.024032093099869544	0.00069416614912460629	0.024044700187851705	-0.0021137799680167931	0	0	0	0	0	0	0	0	0	0	0	0.065335246887160525	-1.5229140465880342	0.024055316589057574	0.7620481565179773	0.97406063696028367
222	478	2.68	2.41	2022_09_21_14_35_59	0.40586016764481081	-0.025674588078257361	-0.002684476602779884	-0.0011583247551073279	-0.025785675900775455	0.38500146188409884	0.000647287691977152	-0.00012168313593571003	-0.0025691609548240172	0.0011946010893976763	0.3901652080088393	-0.0083455234397300047	-0.00086653649534968781	0.00093562423094352659	0.00827651413339524	0.39503876281425765	1.8650304544290965	0.065493656957314461	-1.5208757416586274	-0.0025000670472086219	0.021209330873013129	0.03178523479506349	0.00072227575597663034	-0.065167499150952213	-0.0065281050889999153	0.02116648968064588	0.0013473791894115645	0.02122162572350713	-0.0019360514532453497	0	0	0	0	0	0	0	0	0	0	0	0.063847973568167724	-1.5211426015210967	0.020522414010376383	0.72911426477634345	0.97333711043054727
223	477	2.68	2.41	2022_09_21_14_36_04	0.40765425700144409	-0.025302600687993185	-0.0028449369432945438	-0.0011177939444054744	-0.025771121619594439	0.38709151236487	0.00081845150665794681	-0.00037319228346799495	-0.0026296564653216087	0.0012816533675354467	0.39180379859975278	-0.0082041165355942226	-0.0010631834847466364	0.0012660905719304966	0.008551165084340076	0.39668406340210971	1.8558921986415744	0.064712534803445493	-1.5184000497316628	-0.0026798664250748941	0.021345798195977424	0.04860072220860031	0.00061679962822587216	-0.064357540161815371	-0.0067689870000957357	0.02124503872584256	0.002071576733032827	0.021354707734004993	-0.0019532834530906866	0	0	0	0	0	0	0	0	0	0	0	0.0635463443828502	-1.5199528575845747	0.02120519010897768	0.71190182370568489	0.97308946635311222
224	476	2.68	2.41	2022_09_21_14_36_07	0.41044525136268051	-0.025608415063523553	-0.0027983217661360516	-0.0010917557426182915	-0.025511271614395814	0.38996469109831666	0.00075998578322052719	-0.00066556556956660342	-0.0025276627642047893	0.0010928796475835874	0.39459735410902169	-0.0082261410919136323	-0.001203796660506072	0.0011684336008307508	0.0068116317170156	0.40050191723476147	1.8404618946100366	0.064295150585320621	-1.5197466908018344	-0.0028235149160465147	0.019047571557414811	0.060503578938875993	0.00044236523585026424	-0.063960326868175155	-0.0065530890200916608	0.018908287395074483	0.0022992716281694989	0.019052707661556312	-0.0018400522987111897	0	0	0	0	0	0	0	0	0	0	0	0.062459454502660411	-1.521417371536711	0.016838101609924064	0.70045730698619246	0.97577427416955831
225	475	2.68	2.41	2022_09_21_14_36_11	0.40597563357837652	-0.025149129030384396	-0.0026818600975237407	-0.001125056901080174	-0.025588475075255829	0.38472199886514807	0.00048770761797691474	-0.000671662235264808	-0.0024490788214620984	0.0011273865176757328	0.39019443615870314	-0.0078950171852552563	-0.00099840950733406041	0.0014188714523488413	0.0059931075104239541	0.3962432821171748	1.8637001349667663	0.0645812290717126	-1.5212587985156665	-0.0026299355965320324	0.017857362079269926	0.075081005541577109	0.00084874264808459888	-0.064264527884753092	-0.0063879264368657904	0.017656410582438754	0.0026714314092808485	0.017877520647808665	-0.001931251502733238	0	0	0	0	0	0	0	0	0	0	0	0.0633176149409357	-1.5230865388963035	0.015170311875314566	0.66916304325818954	0.97602725223822373
226	474	2.68	2.41	2022_09_21_14_36_14	0.40433049007908489	-0.024722550620937173	-0.0026950228520262703	-0.001093148987794075	-0.025395861898293414	0.38361871410539855	0.000704530435151238	-0.00024745687798125005	-0.0025637340797239941	0.0008211274475469491	0.38820857401556508	-0.0070207594541088309	-0.0011511073382757949	0.0010599547167080006	0.0066904249538604294	0.39437495177635257	1.8720480748779222	0.064039178332134988	-1.5193083804855287	-0.0027828742283641794	0.01759659151874619	0.047432164037593948	0.00016804801125399466	-0.063699941437520252	-0.0065828430264954045	0.017517472897763037	0.0016667862351686955	0.017597393932389443	-0.0019459130247273357	0	0	0	0	0	0	0	0	0	0	0	0.063128900930110379	-1.5204913226050068	0.016753295490015394	0.70683680348061739	0.975377720584997
227	473	2.68	2.41	2022_09_21_14_36_19	0.40708032536255628	-0.024831564210167675	-0.0026606363887886008	-0.0010126023286205839	-0.02519683321770818	0.38648321056462781	0.00071990091844395955	-0.0005531478543250438	-0.00262972082614191	0.0009621552407870354	0.39182033604804245	-0.0074867643424821988	-0.0011346642167215858	0.00050794012268079642	0.00746391617392804	0.39619917281170541	1.8579394374185045	0.063475086055670371	-1.5189960304156087	-0.0026786218747389557	0.019015820408324793	0.035139805888628063	0.00031283120656375293	-0.063134748946813007	-0.0065642992922057379	0.01896887803800151	0.0013353245976487204	0.019018393443334319	-0.0018672012788077533	0	0	0	0	0	0	0	0	0	0	0	0.062232655722379231	-1.5188010095691666	0.018377649588981051	0.75142416355327457	0.97327025681931489
228	472	2.68	2.41	2022_09_21_14_36_25	0.40940544222721426	-0.025162368685814892	-0.0025725776268126204	-0.0011283244670682079	-0.025434020435647613	0.38829451238297857	0.000849282754940576	-0.00073608257272855706	-0.0025622100257243373	0.0011394768780032998	0.3950131414341217	-0.006543192150180668	-0.0012264038975107524	0.0010890761582981951	0.0066735791299129448	0.39897973442001949	1.8452634070720171	0.0638332017378305	-1.5212730207719338	-0.0029019819022530337	0.016799927917477593	0.068639685775940276	0.00037501803307137438	-0.06352034838830152	-0.0063121299678767125	0.016641873792669095	0.0022990464765455538	0.016804113084527006	-0.0018698549462622849	0	0	0	0	0	0	0	0	0	0	0	0.062438721791261365	-1.5205959475707054	0.016516291443407705	0.70451504504082529	0.97453451583233075
229	471	2.68	2.41	2022_09_21_14_36_28	0.40780214449747476	-0.025085410879353853	-0.0027626189853392339	-0.001074231328590541	-0.025133667914774397	0.38661216162320738	0.00043132518521874673	-0.0003588032758553784	-0.0027320776722321296	0.00083791732224223559	0.3927076162882619	-0.0066618241428612239	-0.0011345274919006929	0.0010887005775833607	0.0067336665294238547	0.39732001458393956	1.8543910951736042	0.063675499327567581	-1.5171227546887172	-0.0027180088882255604	0.017052310497580575	0.05391507118056562	0.00053072716888382873	-0.063308972077937647	-0.0068222627514608735	0.016953270015599771	0.0018351918384905885	0.017060567535509719	-0.0018219132652844197	0	0	0	0	0	0	0	0	0	0	0	0.061995070920467847	-1.5166579396855524	0.016726516825826387	0.70525161551842641	0.97429604023673766
230	470	2.68	2.41	2022_09_21_14_36_31	0.40688792926418232	-0.024273555305935366	-0.0028130775466674186	-0.0011858069780410336	-0.024669926325699094	0.38664754227533182	0.00066919145436738375	-0.00067077209700534672	-0.002682918715731251	0.0011387880104803446	0.3913683821369946	-0.0058955820343838195	-0.0010912108715833496	0.0011519028168883658	0.0052052980373458084	0.39586702030723014	1.8589556269249881	0.062137296916651055	-1.5157843863640699	-0.0028250640701724871	0.014288543273697095	0.08163292825603681	0.00061577719071730964	-0.061761582264076596	-0.0068228017958718813	0.014098530068835217	0.0023224811694529893	0.014301805845169421	-0.0017966570561362917	0	0	0	0	0	0	0	0	0	0	0	0.0609882547848016	-1.5166328883849198	0.013102451794488164	0.67650590201049821	0.972914141304505
231	469	2.68	2.41	2022_09_21_14_36_37	0.41095659681186641	-0.024130882805294365	-0.0027465403536847026	-0.0012264769724106377	-0.024390731496716871	0.39122917521293948	0.00044228691568276194	-0.00036088157957295762	-0.0027128746505422322	0.0011850495317917626	0.39496820590157411	-0.006172649611542607	-0.001069579417189349	0.0010326519295102328	0.0060196902068803794	0.39970575001604969	1.8385956464889373	0.060937125756074809	-1.5155548023169629	-0.0028113056402114906	0.015441442036027318	0.057006308289054529	0.0009541229873463239	-0.060565589279082052	-0.0067188310508016855	0.015341190002781668	0.0017567075597672136	0.01547089146839878	-0.0017156883703472929	0	0	0	0	0	0	0	0	0	0	0	0.059717105277081677	-1.5154111522441329	0.014861962386266	0.70045213846888554	0.97262278575621142
232	468	2.68	2.41	2022_09_21_14_36_42	0.41415171202691514	-0.025310660403194594	-0.0028176979912226067	-0.0011609568223441629	-0.02510735416898929	0.39290807801290145	0.00073833173439622759	-0.00069227238327381185	-0.0027313853502496693	0.0011338238524239176	0.39940675403954329	-0.0058899687572802686	-0.0010128316625761969	0.000993305126920549	0.0058750972170915081	0.403050780452056	1.82296042205459	0.062923103966916874	-1.5170159697230772	-0.002653062151761182	0.01481011884485125	0.0714977188901884	0.000504297701755277	-0.062559466395306434	-0.0067550112631997138	0.014658960280555352	0.0021105695183335346	0.014818702249880513	-0.0017408467753697724	0	0	0	0	0	0	0	0	0	0	0	0.060981248574130391	-1.5166152690405788	0.014387179055785633	0.701654891199144	0.97319597806192892
233	467	2.68	2.41	2022_09_21_14_36_45	0.41149014697821984	-0.024427774509438345	-0.0028471339652129482	-0.001060210000557531	-0.024889773312053585	0.39061373577689068	0.00064167760603937927	-0.0006066051631676379	-0.0026699411944731	0.00073323821142630148	0.39747427908280419	-0.005617732970338029	-0.0009210364253322569	0.0010776127053073487	0.0066103743389069707	0.40062625874998109	1.8344820393649117	0.061942252835020042	-1.5160218154359495	-0.002421494008409404	0.015466271800916465	0.06894791985034307	0.00012765562720597581	-0.061570940272891769	-0.006772148860556962	0.015319457055762438	0.002125981875857429	0.015466798614418603	-0.0017888968842018952	0	0	0	0	0	0	0	0	0	0	0	0.06083393977236401	-1.5173653392832827	0.016276534963632502	0.70459969607374318	0.973598667409128
234	466	2.68	2.41	2022_09_21_14_36_51	0.41216474637724604	-0.024825012920115613	-0.0028458277220727258	-0.0012439830639655316	-0.02464819699124747	0.39082639318153622	0.00079214556179953946	-0.001004300655738742	-0.0026212732087038358	0.000827453625493186	0.39786058177549943	-0.0053574500501412372	-0.001140069348801053	0.0015391446327265479	0.0054749875196539437	0.40201847060047913	1.8312020028733664	0.062058661398571864	-1.5167612676403848	-0.0029130532781338012	0.013913187941987197	0.11617524894144628	5.6314974244138722E-05	-0.061696617745696021	-0.0066936397665291773	0.013539310600985351	0.0032037270731296134	0.013913301911673665	-0.0016935921062728922	0	0	0	0	0	0	0	0	0	0	0	0.060139029846356322	-1.5178217071819882	0.013798410888082877	0.64837330905039048	0.9753829606584542
235	465	2.68	2.41	2022_09_21_14_36_54	0.41257766900593423	-0.024203274203371167	-0.0026411996327577597	-0.0011135433032954216	-0.024623490458824643	0.391911644302365	0.0011027610586983102	-0.0010384715702592452	-0.0027874954192465364	0.0010257607249605511	0.39752465888251565	-0.005260825648410127	-0.00099210718266886234	0.0013770647393544369	0.0055067620151084233	0.40106354261222282	1.8308709624357633	0.061132274896876573	-1.5164901784218061	-0.0025753077087725192	0.013818096993724622	0.11086432095427597	-9.9725209584111945E-05	-0.0607720517793994	-0.0066266700981174138	0.013479812714392761	0.0030388243965186086	0.013818456847470633	-0.0017456021887581347	0	0	0	0	0	0	0	0	0	0	0	0.060063277441313	-1.5144339151654758	0.013758212245478187	0.66287685150816311	0.97209222103209425
236	464	2.68	2.41	2022_09_21_14_36_57	0.41052522105823475	-0.024356445583107598	-0.0027572983427443759	-0.0011342638890291042	-0.024545586047134117	0.38927824186322324	0.00098993942829171612	-0.00082064023038874463	-0.0027631189334135671	0.0010246020879289756	0.39602833143302918	-0.005239476881708712	-0.00114341724890828	0.0015074090251623619	0.0040589948059096314	0.39942712069967545	1.8407186156063069	0.061598345038155415	-1.5156728040060632	-0.0027939784229135843	0.012050553484846547	0.12332034577808157	5.1465633278040572E-05	-0.061224378244241068	-0.0067772870712215754	0.011685880349841433	0.0029421148414596429	0.012050663384335154	-0.001729258666447182	0	0	0	0	0	0	0	0	0	0	0	0.0601683369891646	-1.514746834467614	0.010547132331662519	0.60760377853593606	0.97296609370320519
237	463	2.68	2.41	2022_09_21_14_37_00	0.41382040103681406	-0.024361481212005539	-0.0028790661343651909	-0.0010670225688390307	-0.024805295940119269	0.3928158237024969	0.00075956088050179154	-0.00087920287397657225	-0.0028225050582127921	0.00079260886703964146	0.39969479940018982	-0.0052325597550518963	-0.0010459505198445439	0.0016231854411010891	0.0051579598871081579	0.40315214849056547	1.8229193892485225	0.061430437172853389	-1.5140440328352285	-0.0025613334738193065	0.013314252803113356	0.11897969782152697	5.1435979001154949E-05	-0.061035148717184087	-0.0069576743470149026	0.012939070595512119	0.0031384358890322256	0.013314352157170384	-0.0017601779333554857	0	0	0	0	0	0	0	0	0	0	0	0.060328975491836072	-1.5141467807696079	0.0130668663337034	0.63295638667709142	0.97422009035920021
238	462	2.68	2.41	2022_09_21_14_37_03	0.41718819582924721	-0.024507198941009348	-0.0027403490968378255	-0.0010987926053230253	-0.024526868634720828	0.39604712347030507	0.00055896406068767376	-0.0007721784089184553	-0.0027590411662931093	0.0010426515487917307	0.40317974008731128	-0.00487270969441364	-0.0011320509223239662	0.0014080156959733108	0.00478108000473927	0.40567585913439796	1.8072816500748561	0.0607404585279162	-1.5159284139210005	-0.002691127290261637	0.01223666940556227	0.11170788823042865	0.00060959110439243039	-0.060375108549592882	-0.0066520350124142161	0.01193254331145226	0.0027111783898038856	0.012251843920634071	-0.0016601926748838448	0	0	0	0	0	0	0	0	0	0	0	0.059161702268969378	-1.51478650702817	0.011946881968561291	0.64219769529972848	0.97240493185104115
239	461	2.68	2.41	2022_09_21_14_37_06	0.41316995530510042	-0.02373153885184931	-0.00266694066782981	-0.0010900136290995467	-0.024207890408844312	0.39231368510571091	0.00067151942630501015	-0.00091371636352866861	-0.0026532458226311575	0.0013470588619877979	0.39850020053842167	-0.0046575720887992896	-0.001194864777165777	0.0013012876206794563	0.0055260953434887877	0.40139146610577103	1.8279460137170731	0.059944050735018191	-1.5165903364334976	-0.0027900706243380565	0.013026616762184471	0.10737002716626233	0.0008586210493771333	-0.059592129682968606	-0.0064859308021815139	0.012727419082790511	0.0027758868420462309	0.013054883162068471	-0.00168615488362489	0	0	0	0	0	0	0	0	0	0	0	0.058941501552691268	-1.5162129352657749	0.013740694710360031	0.66976453734171049	0.97149238697515727
240	460	2.68	2.41	2022_09_21_14_37_10	0.4119325089779774	-0.023719081947544348	-0.0026721192436747337	-0.0011609333048142757	-0.023565911174295507	0.3915728397666442	0.00075000548524389854	-0.00086563023027113738	-0.0027407027295352211	0.0012177569258227171	0.39744958593101082	-0.0036654774713228652	-0.0010611750835932967	0.0015170441362212476	0.0043590997812386068	0.40054680548303323	1.8327549772000937	0.059291222618401293	-1.5148460624470244	-0.0027114218513516861	0.010492235868352032	0.14515625339968782	0.00059264796920294053	-0.058920395519702809	-0.00662088146598371	0.010053182663017723	0.0030034200274242006	0.010508960230799872	-0.0015618331566956405	0	0	0	0	0	0	0	0	0	0	0	0.057593772032892551	-1.5129066591515215	0.011204593069167091	0.617944257074151	0.97236026959078181
241	459	2.68	2.41	2022_09_21_14_37_12	0.41667303148689255	-0.024246975207426455	-0.0027370254933288909	-0.001113364483357794	-0.024266281108310219	0.39520404524523395	0.0008375176898143625	-0.0010913149939589741	-0.0027166445409449523	0.001026795490054401	0.40335996680964781	-0.0039824129641055821	-0.0010786944762784848	0.0012280094005058964	0.0044422895572426282	0.40483748397020847	1.8097599348060194	0.060194164018014973	-1.5159610890217488	-0.0026648538861287416	0.010815100501407889	0.13539454945370025	0.00023766570602022717	-0.05983253064058084	-0.0065882971222952363	0.010420999524440575	0.0028929513938472061	0.010817711580707412	-0.0016262752944833331	0	0	0	0	0	0	0	0	0	0	0	0.058602001718809194	-1.5150527257433237	0.011061186969279119	0.65054771704874836	0.97159511986065172
242	458	2.68	2.41	2022_09_21_14_37_18	0.41954703513912389	-0.024041577890426845	-0.0027608619167550346	-0.0012006489739164387	-0.023686032622195007	0.39925810635918846	0.00094047733421557069	-0.0012173120990928031	-0.0028140120615749156	0.0010333537816893126	0.40555569776620826	-0.00432876953352359	-0.0011420333439963019	0.0014879229398461105	0.0038974891674528147	0.40759082935779034	1.7950327154801722	0.058742073352229016	-1.513696993757055	-0.0028281106167467283	0.010652599573099266	0.1598085738968498	0.00011419314865079378	-0.058359451909674891	-0.0066936951320625444	0.010113106987546755	0.0033470800294028956	0.010653211616221348	-0.0015084820616777369	0	0	0	0	0	0	0	0	0	0	0	0.056853234179279649	-1.5116711115577308	0.00994370151025069	0.6030541895645708	0.97150210875076537
243	457	2.68	2.41	2022_09_21_14_37_20	0.41663075878550465	-0.024034645030387259	-0.0027986325214061458	-0.0011420448877766036	-0.023728504755296233	0.39598390918032106	0.0010245556290563033	-0.0011752307944799039	-0.0028203291372540093	0.0011070434760118225	0.40247823130484184	-0.00414435349609542	-0.00102454460242214	0.0016983250139219381	0.0037366588521528048	0.40512740585043405	1.8095095054976165	0.059238652721163923	-1.5133603366350192	-0.0026229439470829953	0.010391946110613448	0.17601687155229864	0.0001049542236899988	-0.05884823836677313	-0.006789905547657734	0.0097546434360939061	0.003583221371972996	0.010392476093547886	-0.0015356975051324681	0	0	0	0	0	0	0	0	0	0	0	0.057354206707583358	-1.5116446984700007	0.0098516510453660923	0.572101748339641	0.9723895735192396
244	456	2.68	2.41	2022_09_21_14_37_23	0.414684498941826	-0.023666295634234544	-0.002748160670651843	-0.0010421095155970278	-0.023457844819398097	0.3943581019901724	0.00092447802425820239	-0.0012452604342463166	-0.0026847330954654245	0.00095825023750684764	0.40031520008273086	-0.0038809933324321704	-0.0010967529968173655	0.0016839648115471297	0.0031578058895367213	0.40261008291173506	1.8196947424632803	0.058690431319784658	-1.5143918800672696	-0.0026080000849777762	0.0094990142826527849	0.19823181502224019	4.7638443798731075E-05	-0.0583173844747291	-0.0066067689931603533	0.0087621981539698773	0.003668127022420092	0.00949913373752413	-0.0015222984304891698	0	0	0	0	0	0	0	0	0	0	0	0.056937208690638	-1.5138196037262388	0.00863006299167471	0.5404439496577369	0.970882885516816
245	455	2.68	2.41	2022_09_21_14_37_28	0.41774549109785	-0.023895442271094341	-0.0027483109631821936	-0.0010660398280046761	-0.023742923699806656	0.39699826703002428	0.000960712367778578	-0.001364062645313716	-0.0027421636986149104	0.0010036193888153413	0.403855465663157	-0.0036957512207139069	-0.0011132705809192823	0.001545226356695765	0.0039719053736658591	0.40585028595081835	1.804277816899212	0.058915214905689649	-1.5145039701705123	-0.0026419696864422651	0.010132432191952276	0.18243564804797871	5.3204281124965593E-05	-0.058542224604497081	-0.0066189489906035535	0.0094654110822132344	0.0036155463168414345	0.010132571875888214	-0.0015410015188932131	0	0	0	0	0	0	0	0	0	0	0	0.05721366545757621	-1.5133040828566191	0.010202135046046796	0.59988729793745843	0.97152523390313417
246	454	2.68	2.41	2022_09_21_14_37_31	0.42109384223121876	-0.024647121744533353	-0.0027979890919981039	-0.0010246242546119522	-0.024189599199943197	0.39929847098910187	0.0011889677284995528	-0.0013005472625558865	-0.002689148196315373	0.00058636412347160233	0.4081141710322948	-0.0037226323075081327	-0.0010131425310305378	0.0015971077512729605	0.0039878991030952117	0.41009911699819168	1.787006812902783	0.059965892293870442	-1.5159931490125178	-0.0024442324384587842	0.010075434995405018	0.1813663948024162	-0.00074444308331265507	-0.059606051040001433	-0.0065594906827294609	0.0094198328765609934	0.0035750718768009096	0.010102899873349443	-0.0015418439440482905	0	0	0	0	0	0	0	0	0	0	0	0.057798555884657751	-1.5154388259526754	0.010201580362268108	0.59493444766749837	0.97389008308748914
247	453	2.68	2.41	2022_09_21_14_37_34	0.41921874414933513	-0.02430061974630756	-0.002820592622253407	-0.000925562726327097	-0.023733384688465538	0.39776567303796129	0.00098024851710411015	-0.0015502012421796556	-0.0026435204822049586	0.0011044362851667289	0.40612400826646994	-0.0035611621915970864	-0.0011609903037170968	0.0019166268043689519	0.0029490609710914537	0.40792714505065042	1.7962280705337355	0.059231602613136924	-1.5153527912733129	-0.002517186897638724	0.0090695170510661956	0.24631377418282455	0.00016181747744485825	-0.058867821404468668	-0.0065545672025046084	0.0079910899999080173	0.0042893612756388939	0.00907096050237168	-0.0014906346690817538	0	0	0	0	0	0	0	0	0	0	0	0.05696346886396314	-1.5153329155784827	0.008389798123538867	0.49724188028729682	0.97306513781582626
248	452	2.68	2.41	2022_09_21_14_37_39	0.41980466487290674	-0.024044034266345961	-0.0027438533767076864	-0.0009375907856572763	-0.023577716853275636	0.39866028570875561	0.00092791516305274185	-0.0014465237393022907	-0.0026222441434702519	0.0008167258492636553	0.40586379682788293	-0.0031725442874433636	-0.0010905821332054327	0.0016743695634657875	0.0031687637148245375	0.40823832743614757	1.7943111169570343	0.058612039215875177	-1.5157078437068121	-0.0024457742457882122	0.0086886274044122129	0.23008468952618694	-0.00013513135663780547	-0.05825665422128231	-0.0064446396319142348	0.0077848128283498335	0.0038586183278814671	0.0086896781675876635	-0.0014759901710449609	0	0	0	0	0	0	0	0	0	0	0	0.056509824255508427	-1.5154153927268672	0.0085371446834432447	0.54234448730892526	0.97244828749041934
249	451	2.68	2.41	2022_09_21_14_37_45	0.42064731787291987	-0.023325108973212924	-0.0027378947998360791	-0.000992445346345172	-0.023606963168284957	0.40110544726166225	0.00075572038324164717	-0.001733974993527045	-0.0026556987201796375	0.00082094962713160583	0.40638700705919534	-0.0030718454273918222	-0.0010458217528237686	0.0019890740261254022	0.0036612246507072739	0.40881081884353615	1.7888373870014314	0.057544275311316055	-1.5144363545128687	-0.0024485584449214178	0.0094470277551644451	0.25388211012040979	8.415767898613041E-05	-0.057179089600361083	-0.0064726604714303963	0.0082551319942780754	0.0045933788395791878	0.0094474026018678652	-0.0015397670344986921	0	0	0	0	0	0	0	0	0	0	0	0.056474559105157425	-1.5147836157904466	0.0099053314432054444	0.53656311926008	0.97186122785891715
250	450	2.68	2.41	2022_09_21_14_37_50	0.42194157230618234	-0.024422064330092821	-0.0028621165514404628	-0.000975601179672659	-0.023880933081817032	0.4002968175880835	0.00122297139427735	-0.0017836163925767311	-0.0026362311653274511	0.00097960582147375462	0.40921531703090264	-0.0029933919424743275	-0.0010613979431556117	0.0019293569237316518	0.0023581150251230113	0.41119985548693044	1.7820392284686806	0.0591817650770568	-1.5153877244246063	-0.0024475131950052521	0.0079587461960976269	0.30573656331684418	-0.000293014115610276	-0.058818747368806865	-0.0065449427499723722	0.0065166470322483572	0.0045689115192775551	0.007964138263857886	-0.0014900514297157806	0	0	0	0	0	0	0	0	0	0	0	0.056941533264710083	-1.5158235933753508	0.0072209572392053674	0.442534667254931	0.97454216999633025
251	449	2.68	2.41	2022_09_21_14_37_54	0.42134949069082928	-0.023726120519619837	-0.0026472944360162493	-0.0010874543993762739	-0.02344686937888623	0.40017497106514133	0.00082630487597623711	-0.0016004509466519042	-0.0025206139768155751	0.00091130381807992739	0.40639068459539207	-0.0028809001954676356	-0.0011434160324481865	0.0021383897713178088	0.0028823908345502417	0.40968422062878823	1.7881191309084561	0.057822523247603036	-1.5171739519747143	-0.0026699988401028413	0.008431139784409486	0.28944944516519905	0.00011090531905948609	-0.057490320796580716	-0.00618928181825905	0.0070574168898194616	0.004612698224200607	0.0084318691909948482	-0.0014625043528997586	0	0	0	0	0	0	0	0	0	0	0	0.055967712675950312	-1.5172503603685448	0.0085178585599249325	0.466255966867992	0.97231450299627731
252	448	2.68	2.41	2022_09_21_14_37_59	0.41802424448615427	-0.023823256376154369	-0.0026301615959553608	-0.00094063464664154541	-0.023693390240957842	0.396585248348821	0.0011920899644846292	-0.0016545158680747617	-0.0024815807058466486	0.0008288498529627203	0.40388438150128925	-0.0026466316390116947	-0.0010307916769332671	0.001743318713699352	0.003759634557144459	0.40746683708317349	1.802441847790917	0.058726389797554505	-1.5183198767740944	-0.0023846019371095268	0.0089474308833359158	0.24549680022425441	-0.00045228556950284036	-0.058403247723687504	-0.0061521958665101528	0.0078904244274709337	0.0042187346167356053	0.0089588549295350154	-0.0015257873451662025	0	0	0	0	0	0	0	0	0	0	0	0.056989500181959564	-1.5186179403826781	0.00991366894700604	0.568306641519179	0.97474450933830836
253	447	2.68	2.41	2022_09_21_14_38_04	0.42050598416666041	-0.02348439688816762	-0.0027780467533061581	-0.0010463855077108221	-0.023574099793705377	0.39989780421515847	0.0012074041499014025	-0.0017196589129478709	-0.0024738241916438756	0.00069219270754881088	0.40582900702458025	-0.0023785231329386176	-0.00123046609325575	0.0018776970489386038	0.0034885965620644532	0.40860463939630071	1.7914764032944328	0.057772667291542908	-1.5162105871338594	-0.002740508350169174	0.0084576986515998709	0.2763999406622446	-0.00063176251618509718	-0.057428729871596418	-0.0062946065257902355	0.0071979897321472058	0.0044409019688772308	0.0084812611301699	-0.0015145452880406872	0	0	0	0	0	0	0	0	0	0	0	0.056369099755138721	-1.5185185487837287	0.009421564732009835	0.53851393238165524	0.971697561465278
254	446	2.68	2.41	2022_09_21_14_38_07	0.42273697049827141	-0.023731442770611635	-0.0026097925951274335	-0.000847165241187953	-0.023771297778540326	0.40212513047164034	0.00093497849131125008	-0.0017254053458479175	-0.002440141003024384	0.0010531156310736869	0.40907082627423985	-0.002713704634290963	-0.0010558323691046627	0.002277330976399049	0.0018649995044241825	0.41134221179374136	1.7787552427099982	0.057969674535283858	-1.5188678861055549	-0.0022684062941293382	0.0074304914426428833	0.36119038303128848	0.0001561506409711057	-0.057657317696628761	-0.0060097322533335974	0.0055746055287617981	0.0049128379047030952	0.0074321320024515712	-0.0015197258201080349	0	0	0	0	0	0	0	0	0	0	0	0.056527373699100006	-1.5196501066856649	0.0069630659402703078	0.34309202293914048	0.97304527519535544
255	445	2.68	2.41	2022_09_21_14_38_10	0.41993061881394228	-0.023421220024491166	-0.0025244197420050737	-0.00098289179056981779	-0.023245283175276247	0.39989849991831661	0.0011649956454352877	-0.0019391371501902522	-0.0023451774706101328	0.00087346096744407337	0.40564269351919324	-0.0025836732277942113	-0.0011285352828440535	0.002220756576113475	0.0025433787825783504	0.40770337254345096	1.7934677301715309	0.057285961642435532	-1.5197880966716564	-0.002545574549819679	0.008130856438778207	0.34248214138199129	-0.0003557251016188354	-0.056988122326731991	-0.00583397934278366	0.0062968738270000151	0.0051439485256817271	0.0081386342082650914	-0.0014579664994143998	0	0	0	0	0	0	0	0	0	0	0	0.055636057778439517	-1.5205222790238369	0.0080405375012401765	0.42650693648282856	0.97088269889672218
256	444	2.68	2.41	2022_09_21_14_38_13	0.42032190181489365	-0.023466550185673223	-0.0026982758199104763	-0.00094633369170526115	-0.0228824954065723	0.40006894248348746	0.0010346671742273608	-0.0020410887478551892	-0.0024560042556524622	0.000814826889265437	0.40642281149249226	-0.0024883007942253068	-0.0010794014262867186	0.0022367608293384742	0.002705311150163816	0.4076229067069681	1.791902597256178	0.056897680768356079	-1.5164081901833841	-0.0024446429761271152	0.0082830288173235574	0.34638160273502372	-0.00026693315810442637	-0.056561397969949009	-0.0061769196613526657	0.0063736597191214484	0.0052900877283331696	0.00828732886396504	-0.0013787104573048895	0	0	0	0	0	0	0	0	0	0	0	0.054753085079835132	-1.5173354206865042	0.00835132121266289	0.43996204832352548	0.96978745325167925
257	443	2.68	2.41	2022_09_21_14_38_16	0.42064192713634596	-0.023792502049415836	-0.0024976422852583374	-0.00098927967202429822	-0.022460960749984889	0.40025364273740527	0.001104824184149265	-0.0020747856868609197	-0.0023795333002143426	0.00082935752354256463	0.4062327362750856	-0.0025282113124626983	-0.00111779085640117	0.0024309077821518224	0.00328891321468947	0.40842959668937373	1.7905192915452888	0.056710637625534181	-1.5192460805337886	-0.0025342618288182097	0.0090466987411961953	0.331177326787414	-0.0003440524075363319	-0.056409495661597309	-0.0058365417071145533	0.0071337414079031634	0.0055634963502395347	0.00905323865658541	-0.0012675727088912821	0	0	0	0	0	0	0	0	0	0	0	0.053695679128223824	-1.5180227478677475	0.0097227003084106346	0.46714681543260467	0.97096739611737815
258	442	2.68	2.41	2022_09_21_14_38_18	0.42194541486306614	-0.023972725241754748	-0.0024819442377005652	-0.00087933840425854224	-0.023476167977569622	0.40027605487655121	0.0010520534584595022	-0.00179475580237328	-0.0024114086810972327	0.00095582717846712359	0.40892838480282867	-0.0019298478037397221	-0.0010372261446177904	0.0024999889399531048	0.0021579479092261934	0.40925791548456214	1.7847175426880981	0.05807116431176277	-1.5205560346813887	-0.0022846017520029259	0.0072786476920781969	0.40775303265938773	-0.00011712551048798114	-0.057778257540726838	-0.005825210732771131	0.0049895132037037961	0.0052993839467867145	0.007279590002919281	-0.0014414988866804914	0	0	0	0	0	0	0	0	0	0	0	0.055930669905849356	-1.5196171656457249	0.0078269055110991841	0.3560489258369649	0.96993094620397413
259	441	2.68	2.41	2022_09_21_14_38_21	0.42239961467641063	-0.023682259750322628	-0.0025215859315719197	-0.000767834129136697	-0.02313407695002519	0.40098952991410775	0.0011708768764833876	-0.0019321256340756401	-0.0024014315887204954	0.00080250942874816585	0.40912915610193951	-0.0017739420965883351	-0.0010501186566427723	0.0025083473403670008	0.0027867587648236088	0.41008716266255923	1.7819791248672892	0.057226137127600593	-1.5195264570737885	-0.002164839072191799	0.007795627834319762	0.38837442544178363	-0.00045466127918218971	-0.056925551443650454	-0.0058576755955970063	0.0055598124839051095	0.0054644577475751344	0.0078088750924834626	-0.0013939070420953925	0	0	0	0	0	0	0	0	0	0	0	0.055062510503814853	-1.5190790825909135	0.00887637501820584	0.41896439939965996	0.97085117602845439
260	440	2.68	2.41	2022_09_21_14_38_23	0.417089397547143	-0.023504408619829623	-0.002424967089687916	-0.00084781883075596084	-0.023389069476521997	0.3956087906035487	0.0011762334230357428	-0.0020561010302553384	-0.0025435989239939579	0.00076372690607675979	0.40393887485657692	-0.0017101436777167967	-0.0010551013059692791	0.0025682910726851273	0.0012221429845531858	0.40514276434336782	1.8075645889613372	0.058081207774104672	-1.5191356826430709	-0.0023007064551585684	0.006810097962101652	0.505418519371955	-0.00051841585297529927	-0.057771466641145644	-0.0059903537983755631	0.0036171951374798141	0.0057700375727384526	0.006829801552756652	-0.0014980149347524974	0	0	0	0	0	0	0	0	0	0	0	0.0564075071356356	-1.5166333801240952	0.0068192791291521527	0.22207425687422139	0.97135714004232176
261	439	2.68	2.41	2022_09_21_14_38_26	0.41751781813762373	-0.022915018005367029	-0.0024937559691325367	-0.000774615595248244	-0.022555208644362557	0.39745592600775842	0.0012430881311202675	-0.0022789392421006098	-0.0024501617158433952	0.00066187845441549814	0.40423921602962015	-0.0014862767597131985	-0.0010481741510590427	0.0025474661129954528	0.0020401664994722695	0.40375185361195676	1.8059560472819793	0.056173156919122516	-1.5176752427818332	-0.0022120678372873812	0.0074278299988557979	0.47199768535126191	-0.00072708588887166446	-0.055856430608307424	-0.0059567371907529622	0.0043568444346737557	0.0060158594617855266	0.0074633311853152026	-0.0013767913916795723	0	0	0	0	0	0	0	0	0	0	0	0.054339952255406526	-1.5166937065979878	0.0078169578563577549	0.3376328896727967	0.96702903701913534
262	438	2.68	2.41	2022_09_21_14_38_28	0.41942355074817528	-0.023140521811956163	-0.0023828706726960812	-0.00076087638871434929	-0.022538329322414521	0.39935242264070736	0.001103315426078746	-0.0021672461315969632	-0.00251566751828489	0.00083793593254970016	0.40585513681812313	-0.0017873352156727071	-0.001133998353413481	0.0025635760550861103	0.0016518277681914187	0.40529413983579193	1.7973986387802114	0.056160412325617977	-1.5183834904865199	-0.0022888498277747306	0.0072343491651174832	0.47294682388957116	-0.00033532421295380586	-0.055852137623438575	-0.0058762773484495288	0.0042322269861522089	0.0058672022788140692	0.0072421164151530394	-0.0013471607497715873	0	0	0	0	0	0	0	0	0	0	0	0.054070141549346237	-1.5152177210338902	0.0072710869128576223	0.28619482252442824	0.96631230915102628
263	437	2.68	2.41	2022_09_21_14_38_34	0.41450766905450448	-0.023624123324218631	-0.0022756662786128047	-0.000835125643634719	-0.022687959081782224	0.39348043866131405	0.0010596736552996203	-0.0019847780542534676	-0.0024274585279415763	0.00071071666921372709	0.401802003896115	-0.0013967500810372509	-0.0010758684037735489	0.0026042494252715336	0.0025400311960865323	0.40213008849510479	1.8197210795361434	0.057669983356002173	-1.5212668421952571	-0.0023195080923653064	0.0075559161769047367	0.43343030249176207	-0.00045048229655622878	-0.05738726612570734	-0.005703390824659497	0.0048903619508246813	0.0057598810111266106	0.007569333099548551	-0.0013630640359526952	0	0	0	0	0	0	0	0	0	0	0	0.055047112734695459	-1.5175024451569958	0.0087762890846433926	0.3864576945749007	0.97013907948281619
264	436	2.68	2.41	2022_09_21_14_38_37	0.40640817615273994	-0.022979414222828579	-0.002291573407538884	-0.00088216911813980407	-0.022664643919841458	0.3850606389138278	0.001182512956506824	-0.0023405875283147586	-0.0023746780133565219	0.00062861312596812122	0.3929360948699368	-0.0009996371598816685	-0.00087717875963522728	0.002436114106648405	0.0024176481778321436	0.39553242935842192	1.8598527125552291	0.058029382234597152	-1.520949278431126	-0.0021887051994361343	0.00749746793037762	0.47772801029359657	-0.00072243872715354912	-0.057741246511077496	-0.0057756085286279971	0.0043278117117354388	0.00612226029786438	0.0075321937761539375	-0.0014597225440105021	0	0	0	0	0	0	0	0	0	0	0	0.056073446897224509	-1.5185994931663427	0.0084450886203861052	0.39079686248778389	0.97323935040561138
265	435	2.68	2.41	2022_09_21_14_38_39	0.40564803707724933	-0.023385935396797404	-0.0021573422313973965	-0.0006401651691863039	-0.021740202423066696	0.38450123509652157	0.0011144668526143942	-0.0021224393926874982	-0.0022946075884690085	0.00078452901185810777	0.3917387349238286	-0.0010558626741986083	-0.00085170860043042983	0.0026700003458623466	0.0010500467418413722	0.3943144548832111	1.8645518913827361	0.057445893891968289	-1.5226741577946406	-0.0018533228200886163	0.0067032302774658117	0.58043126258434308	-0.000435540038161061	-0.057180039333536416	-0.0055203103954857419	0.0026715631444777285	0.0061478489342047639	0.0067173649057927255	-0.0012394557788970777	0	0	0	0	0	0	0	0	0	0	0	0.053891450765176159	-1.5182176222171304	0.0070727794003264685	0.18734815880729475	0.97206055210892117
266	434	2.68	2.41	2022_09_21_14_38_44	0.40528233261647023	-0.023119085748359473	-0.0022895622342581703	-0.00081669696899145435	-0.02183452378669435	0.38431493393195715	0.0010663533199780546	-0.0020849247281554475	-0.0021177907947862716	0.00056070358521162413	0.39092381092430412	-0.00081758012145525356	-0.00095490827631629274	0.002624170036032289	0.0014453676734874259	0.39393842343615404	1.8667540466518071	0.057264342032233385	-1.5228622020842788	-0.0022026629797444533	0.0066976182009936052	0.5634259538266817	-0.00065283619136716187	-0.0570013932130802	-0.0054814268354532025	0.002876659581935287	0.0060483815369023076	0.0067293598996516447	-0.001280397789921725	0	0	0	0	0	0	0	0	0	0	0	0.054127670488177348	-1.5224511706412591	0.007392105761730685	0.25172492211359415	0.97200986012126211
267	433	2.68	2.41	2022_09_21_14_38_47	0.39837332297494255	-0.022900965095006273	-0.0021692177671953339	-0.00065933696356295366	-0.021290855973272488	0.37740437918936909	0.0011489107296325054	-0.0024607292103690582	-0.0020010112010322998	0.000761824341856252	0.383677686633511	-0.00077306976909843862	-0.00075147086101401157	0.0024329716386793038	0.00057496978756648787	0.38826470397915919	1.9010324498657991	0.057276559644327874	-1.5247467964805639	-0.0018038992719260545	0.0066235887120711205	0.65260646219056906	-0.00050780882177784521	-0.057033814626360382	-0.00526766303556038	0.0017385083041355476	0.006391362632735504	0.0066430262099551711	-0.0012253604624893172	0	0	0	0	0	0	0	0	0	0	0	0.053680003296713373	-1.5239416928817431	0.0062754911186059968	0.11603318784704075	0.97462526124918469
268	432	2.68	2.41	2022_09_21_14_38_52	0.3921003027554093	-0.022621437970150409	-0.0020830552247655351	-0.00058337935371720925	-0.0211561359565179	0.37080831932226016	0.0011072103973991004	-0.0020349281211429365	-0.0018984426138552457	0.00070438749459818966	0.37666915303961634	-0.00050362063791375836	-0.00081717912059330522	0.0025899636238325323	0.0012100707507089234	0.38273194947679384	1.9342029961740674	0.057681728981926923	-1.5263967166195389	-0.0017924687693748145	0.0065312912281104982	0.60965153579624076	-0.0005396638788974042	-0.057454459468507149	-0.0051153636748659621	0.0022487245353332245	0.0061319656775444785	0.0065535488255280229	-0.001256833364696052	0	0	0	0	0	0	0	0	0	0	0	0.05417272889468381	-1.5260487542872727	0.0072907441579768556	0.21853881146913406	0.97610725313706426
269	431	2.68	2.41	2022_09_21_14_38_55	0.39116196122673691	-0.022473020783031185	-0.002060013711462391	-0.00070074311799523455	-0.021224681448888925	0.36920309423092723	0.00099156721128832023	-0.0020863414680223542	-0.0019271555011392957	0.00061999158516522082	0.3756428769514345	-0.00049909100561416442	-0.00093229361599609056	0.002464022897854439	0.00062183353045255712	0.38248493217834789	1.9392643764876398	0.05777300807655928	-1.526216875446154	-0.0021035852485958295	0.0062253452590261184	0.66607275680584221	-0.00049886344903394924	-0.057543532378052091	-0.0051441562641753105	0.0014716211571378771	0.0060489052533448679	0.0062453013005667728	-0.0012880782770227361	0	0	0	0	0	0	0	0	0	0	0	0.054483806626529463	-1.5255215469265433	0.0064967370544200213	0.12360172668095382	0.97781729843777065
270	430	2.68	2.41	2022_09_21_14_38_58	0.39056598709320112	-0.022423779172768055	-0.0020684312651563412	-0.00059463216538314337	-0.020649579374035807	0.36922235639771439	0.0010619170695826484	-0.002293355643995115	-0.0019843349509139608	0.00069578176914586465	0.37469812496338695	-0.00069511065821024627	-0.00082968281009181642	0.0026191742516906637	0.00080360538182583428	0.38208601359331157	1.9417319178241661	0.05700215912394431	-1.5248084547758691	-0.001840560025255632	0.0068244472307495748	0.63879515537592213	-0.00049592302776197837	-0.056761223095326684	-0.0052354271567867788	0.00197242149878924	0.0065331947343087475	0.0068424425211140909	-0.0011779115766994486	0	0	0	0	0	0	0	0	0	0	0	0.053114464520192424	-1.5228955801449318	0.0070146446669109687	0.14884924993659779	0.9782879877405557
271	429	2.68	2.41	2022_09_21_14_39_01	0.38354153086270359	-0.02229841349246731	-0.0020419291065093964	-0.00057668171240784366	-0.020597597035010844	0.36153185277422395	0.0011506255540035646	-0.002266078115564063	-0.0018448621194204998	0.00067933473552758542	0.36735234639502506	-0.00064415827527311369	-0.000848450307427762	0.0026539888241229638	0.00058606001050611649	0.37601826343325739	1.9792847463061873	0.05787354305619128	-1.5265847265150327	-0.0018713433175134176	0.0068647082847615344	0.6643278812110377	-0.00064498262151408618	-0.057647443582643787	-0.0051106980210855234	0.0016460286198275386	0.00666444368402812	0.0068949417993866228	-0.0012132045674865595	0	0	0	0	0	0	0	0	0	0	0	0.053918675266277215	-1.5261320771631652	0.0070863935597115868	0.1086672706880711	0.98038473848575391
272	428	2.68	2.41	2022_09_21_14_39_04	0.37312339539046385	-0.021194739321122667	-0.0019083138550694079	-0.00055065015333270826	-0.019681458673934268	0.35177022136668296	0.00093924878627933694	-0.0020338466075840527	-0.0017667198792860799	0.000738463456430328	0.35642841221950566	-0.00031801267120937205	-0.00083973541813919773	0.0025479007733209633	0.00024849095340211824	0.36580900494683138	2.03553221255441	0.05667891804746563	-1.526831058785304	-0.0018706143246374932	0.00642556496005956	0.72484636837012162	-0.00028301810142173387	-0.056459944750973295	-0.0049773878438764034	0.00077625828885709335	0.006378503596058082	0.0064317947962973434	-0.0011817730997621717	0	0	0	0	0	0	0	0	0	0	0	0.052959946339159035	-1.5260334517353296	0.0068609728180042892	0.04861012807931156	0.98039685923210962
273	427	2.68	2.41	2022_09_21_14_39_09	0.37675344396683941	-0.021294225689299156	-0.0020220924708931765	-0.0005443735293493441	-0.020137168736111363	0.35559617198845023	0.000995654622790258	-0.00232503336921497	-0.0017348619858459473	0.0007151428349038405	0.36009471050755792	-0.00021083825369443051	-0.00076020420181991365	0.0026194613308931675	0.0010888589027623109	0.3691563374688307	2.0156189995598033	0.056867352335829	-1.5264530704701174	-0.0017422050002938924	0.007045835370840422	0.65815811830837034	-0.00038905983052495987	-0.056643859557071387	-0.0050367584978921204	0.001773734639013928	0.0068189193794433531	0.0070565688280292494	-0.0012491102094772974	0	0	0	0	0	0	0	0	0	0	0	0.0536471849658946	-1.5278263131322782	0.00752947912965988	0.19697525565073071	0.97983533629309738
274	426	2.68	2.41	2022_09_21_14_39_12	0.3803469915860071	-0.021546897656643388	-0.002004442693570301	-0.00065195279527471524	-0.020160863850540743	0.35936731348198536	0.0011197341150362024	-0.0026029471948401939	-0.0016734193051169768	0.0008156485371084573	0.36373444138244043	0.0004492435527839627	-0.00073411211497109491	0.00259367949037934	-0.00024198495095652809	0.37261276441435748	1.9958967692904133	0.056662176379400964	-1.5277372057109431	-0.0018488514319195595	0.007167014719282579	0.85174355182535932	-0.00041386885475439418	-0.056452192891295855	-0.0048736177337036155	-0.00094820853159372376	0.0071040129903474991	0.0071789544792642936	-0.0012086869705041691	0	0	0	0	0	0	0	0	0	0	0	0.053188784967015831	-1.5293895674716056	0.006848860219923791	-0.04651431998357667	0.97966533890698415
275	425	2.68	2.41	2022_09_21_14_39_15	0.37190913962553546	-0.021187768551185825	-0.0019810871587642477	-0.00065985011208848413	-0.019832164884081425	0.35114277613421074	0.00095035904005475824	-0.0025228287031502923	-0.0017624665410280781	0.00074865268845360417	0.35495796679667713	0.00029915400775400955	-0.00080374771807334379	0.0025243043239512558	-0.0001198193144205057	0.364933060769364	2.0413364720320746	0.057030017049863657	-1.5261229506879719	-0.0019942245147703064	0.0070745648887956666	0.82718476682287112	-0.00028303867905074618	-0.056802537626554447	-0.0050886701496172266	-0.00059055605965480638	0.0070498731836952516	0.007080224520424421	-0.0012252334083214576	0	0	0	0	0	0	0	0	0	0	0	0.053535455699075606	-1.5264782053405337	0.0067950640164754252	-0.0237153358561711	0.98124251836565379
276	424	2.68	2.41	2022_09_21_14_39_21	0.36560086407562103	-0.020686603795361691	-0.0018912523153710526	-0.00058027835153453926	-0.019282328134822828	0.34473626858354872	0.00080110359699273558	-0.002313748378226317	-0.0017053062433071641	0.00066336758313265652	0.34812407302678072	0.00069785647168184371	-0.000742383394289884	0.0024647768110626096	-0.00094666084623259278	0.35854205777892351	2.077622345454734	0.056558559015134326	-1.5266540164130504	-0.0018297176143028319	0.007186393362127644	0.95083269720414276	-0.00019554932906899844	-0.056338288507275319	-0.0049867670829348036	-0.0023346082593977942	0.0067966060523163962	0.0071890534213713839	-0.001187556471242586	0	0	0	0	0	0	0	0	0	0	0	0.052947328065507046	-1.526691667712438	0.0072218656935197807	-0.18335179979672145	0.980692588584152
277	423	2.68	2.41	2022_09_21_14_39_23	0.36989425776911516	-0.021181716677529092	-0.0020326249090112814	-0.00056820422511301687	-0.01952808576381785	0.34843390870954238	0.00093430311305082363	-0.0026303816860497372	-0.0016520235252570734	0.00070324165700994521	0.3529616235133915	0.00081573796948173759	-0.00071678296047631839	0.0027835422860360819	-0.00055746439125581521	0.36319377788331958	2.0531227363268671	0.056968100279114704	-1.52652358229903	-0.0017559732459736586	0.0078512481604246561	0.90936204949857136	-0.00032206355811187685	-0.056744922549946938	-0.0050376794471058556	-0.0019266619277326456	0.0076111806898008314	0.0078578510174242434	-0.0011634479810717429	0	0	0	0	0	0	0	0	0	0	0	0.052982275734254687	-1.5285981470286425	0.00767466802929837	-0.0988283368937717	0.9818854179402321
278	422	2.68	2.41	2022_09_21_14_39_27	0.37038480543346269	-0.020299701579157035	-0.0019602289451833557	-0.00048853196491188764	-0.0199051187631074	0.35007553812204556	0.00092352003056444826	-0.002615799343490511	-0.0017333404404511431	0.00065900630314086686	0.35332093923061858	0.0016726715617017491	-0.00071286650257490133	0.0026478837886358946	-0.00017955219010815909	0.36245790759974755	2.0505705064008408	0.056099688751144662	-1.5257626519672425	-0.0016363010285124525	0.0078324166691571585	0.9543427138517776	-0.00037669413400652561	-0.055872298618460436	-0.0050459216269073369	-0.0025964170727327211	0.0073895445910903707	0.0078414698462651658	-0.0013337501167344226	0	0	0	0	0	0	0	0	0	0	0	0.053945101686972113	-1.5273658150373985	0.0071654248696694685	-0.033853023447713244	0.97859820997668012
279	421	2.68	2.41	2022_09_21_14_39_30	0.37090771801546496	-0.021342334491823912	-0.002046827807213642	-0.00042523070450016661	-0.019665270646684205	0.35020872935762903	0.0010992372709597209	-0.0025479599457437527	-0.0016791143938325577	0.00089498769432106232	0.35455004417107894	0.0028888681585165412	-0.00071819055839015774	0.0029513046641868081	-0.00069335404207260091	0.36349073426160522	2.0465657454803008	0.057161772609325777	-1.5264800825090699	-0.0015428053015719883	0.0091880300791201356	1.0731490379805393	-0.00029467761979511727	-0.05693739616967379	-0.00505975940711448	-0.0050006385347833929	0.0077080160209521981	0.0091927543007753933	-0.0011781504729399743	0	0	0	0	0	0	0	0	0	0	0	0.053212227447528633	-1.5282072462410667	0.0081736130277086875	-0.11537345961449227	0.98000315605848221
280	420	2.68	2.41	2022_09_21_14_39_33	0.38084624097467257	-0.021247750948916126	-0.0020389524539220502	-0.0006242760025019767	-0.020613246006352982	0.359774160701786	0.00096541566530247268	-0.0024172693671780121	-0.001737078896010338	0.00083434036295463893	0.36444507625267358	0.0026127365178947796	-0.00072625194153401647	0.0027096399367101559	-0.0011602891902519027	0.3735228433481399	1.9924788647653693	0.056811407737905585	-1.5267191423753592	-0.0017781875484880888	0.0086744859880756968	1.1011892557096548	-0.00017952192253547898	-0.0565908044561504	-0.0050016897313115063	-0.0051216114318121692	0.0070011287303443082	0.0086763434278498	-0.0013308257242220704	0	0	0	0	0	0	0	0	0	0	0	0.05431669305124312	-1.5287606278101242	0.0077396392739873584	-0.20229230771126155	0.98077072361856477
281	419	2.68	2.41	2022_09_21_14_39_36	0.37670137322074587	-0.020911306269254932	-0.00208464366820077	-0.00063761538192065679	-0.019930068973115889	0.35587264040794042	0.00097181453975745161	-0.0027320166925777429	-0.0017270555676971297	0.00081888149814414132	0.3591028031570096	0.001509957031040979	-0.00071793771087173938	0.0026231943506670689	-0.00076167368446290133	0.36981384259786737	2.0157361020163931	0.056051280122093775	-1.5250895386174377	-0.0018234186425364401	0.0080214966685544318	0.985540068088821	-0.00020731349471202697	-0.055817248528771013	-0.0051167147666090346	-0.0031258146750406737	0.0073874008569273005	0.0080241752030174134	-0.0012391957170661057	0	0	0	0	0	0	0	0	0	0	0	0.053105085649172809	-1.5275764063140922	0.0072512005025750243	-0.14129525391991085	0.98171620516274993
282	418	2.68	2.41	2022_09_21_14_39_42	0.37106359118636639	-0.020784826355410492	-0.0020109631806545488	-0.00054379199119198207	-0.019891794498651152	0.34945302121778704	0.00074778486614906516	-0.0027345517215940111	-0.0017150935647242062	0.0008435840710977403	0.35375710329131521	0.0015008677764115389	-0.00072239873719974511	0.0027168028531735964	-0.0010036820493176189	0.36521630976271918	2.0461674451560361	0.056754699175987577	-1.5259517929380282	-0.0017244422634736301	0.0083936788966727446	0.99997151271055851	0.00014239481814355432	-0.05652658109811301	-0.0050834543290264027	-0.0034925680642111877	0.0076325496223281454	0.00839488664037124	-0.0012746496331283409	0	0	0	0	0	0	0	0	0	0	0	0.053806400686075451	-1.5277921028758561	0.0078053270174470238	-0.17694142910348484	0.98424183465439907
283	417	2.68	2.41	2022_09_21_14_39_45	0.3797179206862259	-0.020673151618163153	-0.0020742052427899305	-0.00039926837439737545	-0.020296787111901578	0.35884773574204204	0.00095764626474871648	-0.0027881634640765669	-0.0017598632916102802	0.00076047933952174025	0.36097839404631893	0.0018531939964518849	-0.00060952634984327045	0.0029225947159332842	-0.0011754051717606795	0.37296333810337778	2.0007178517666691	0.055773740822626969	-1.5248638815941253	-0.001335420402597827	0.0088367193556634985	1.0289586760512397	-0.00026743664394661046	-0.055538564575238258	-0.0051164450814658157	-0.0041363245332898561	0.007808868568881305	0.0088407653135508212	-0.0013199418634129087	0	0	0	0	0	0	0	0	0	0	0	0.053652827349108388	-1.5275512347920128	0.0082958980028542528	-0.19119155200457075	0.98221157808237958
284	416	2.68	2.41	2022_09_21_14_39_49	0.3874126691875725	-0.020968095315971238	-0.0020513091779905544	-0.0006837172571570948	-0.020169805403023169	0.36699210210014011	0.00083979176820892	-0.0028126731882658169	-0.0017533310523676815	0.00097976814687119164	0.36861309442475904	0.0022214975111962284	-0.00065573084542474213	0.0030071143566421	-0.00076605438589023183	0.37970528416955612	1.9599931099537629	0.054816564720571871	-1.5253952571103697	-0.0017393479309245202	0.0087727051465282379	1.0222325419633089	0.00019067087897960263	-0.054590737877375263	-0.0049706242835633983	-0.0040017061021953432	0.0078068369945564747	0.00877477697562815	-0.0012212565790655908	0	0	0	0	0	0	0	0	0	0	0	0.05225918203762079	-1.5274410601769926	0.0080099492662511259	-0.12472086679546149	0.98010549052466656
285	415	2.68	2.41	2022_09_21_14_39_52	0.38500614266843181	-0.021589635411238386	-0.0021340908451915309	-0.00049215072310621478	-0.020286352897083311	0.36402295657213507	0.0010429209274872952	-0.0028447911887416757	-0.0018991764838370898	0.00084489366557666951	0.36638136790755937	0.0023080338478920605	-0.00073320870886952358	0.003177432074744102	-0.0016085307828514418	0.37791442239329448	1.9726379652796837	0.0562241583510454	-1.5235773007932134	-0.0015991950334924617	0.0096837706063370287	1.0733180191049396	-0.00027211899478752624	-0.0559736257710621	-0.0053018110419479078	-0.0052731934564561635	0.0081221206545424411	0.0096875931945701148	-0.0012072250501338228	0	0	0	0	0	0	0	0	0	0	0	0.052921383999931473	-1.52412314946786	0.0092501967724797959	-0.23431201236634994	0.9815802412242427
286	414	2.68	2.41	2022_09_21_14_39_55	0.38360224882020949	-0.021495607130356451	-0.00200685150351997	-0.0005095090147636018	-0.020540769203586932	0.36191663099877214	0.0010634069572561216	-0.0031397527845524174	-0.0018378909802915879	0.0010724621106060839	0.36519818751356792	0.0024611561309560645	-0.00064043651620346764	0.0029078884950911048	-0.00092965828237580816	0.37624494229665373	1.9812288126212598	0.056680243077639712	-1.5261206000333594	-0.0015232650861953774	0.0093973403388686125	1.0402602571784678	7.9197719341104946E-06	-0.056454135043734775	-0.0050577259518564486	-0.0045853054907730008	0.00820274216349717	0.009397343676130758	-0.001273780361596532	0	0	0	0	0	0	0	0	0	0	0	0.053760967923672867	-1.5261775061366649	0.0079584533716211547	-0.15471638122692819	0.98082048125060894
287	413	2.68	2.41	2022_09_21_14_39_58	0.3893879200476939	-0.022017151547399531	-0.0021384434102715926	-0.00043629817390677136	-0.020981732819000305	0.36743633522534086	0.0011388852782839001	-0.0030126642610747282	-0.0016945709063509204	0.00079854118760080582	0.37103092633239942	0.0030363205920461919	-0.00067873562621176568	0.0030364796614972892	-0.0021535531294005479	0.3818977372809792	1.9508057582468528	0.057103264981170056	-1.5272058949691325	-0.0014469996744396084	0.01062853005233263	1.1389197149382093	-0.00045265856706986078	-0.056886395625039193	-0.0049720080753398437	-0.0069041711790385936	0.0080807222080622656	0.010638164825367185	-0.0012811844008441965	0	0	0	0	0	0	0	0	0	0	0	0.054059334561911476	-1.5305017333531	0.0095602181271067319	-0.30844586244240391	0.98076421383129375
288	412	2.68	2.41	2022_09_21_14_40_02	0.39599158793278993	-0.022160866395862247	-0.0020907550815518457	-0.00067048374096608356	-0.021589870110050948	0.37443608181666005	0.0010334943132264717	-0.0034046565208447591	-0.0018293575174743954	0.00086685444557061211	0.37776016728903483	0.0030807566332169949	-0.00076949499148233342	0.0032977746532425532	-0.0019424596844313036	0.38780729017047066	1.9162931929512674	0.05707677505798639	-1.5269318505416991	-0.0018415749867312559	0.010988774004198528	1.1059647131241603	-0.00021979339541832528	-0.056857273928154088	-0.0050008651730302188	-0.0065724287206422689	0.0088066074527837334	0.010990971897517476	-0.0013605982882842894	0	0	0	0	0	0	0	0	0	0	0	0.054716400337966653	-1.5285311745659109	0.009665184138690424	-0.26615392650192249	0.97933214236937693
289	411	2.68	2.41	2022_09_21_14_40_05	0.39650296422785913	-0.022710934911070187	-0.0020196080092867398	-0.00051304049143281467	-0.020615315528957633	0.37511449835771421	0.00091326106686631333	-0.0035865916647649814	-0.0017789227609351158	0.00077197240109520479	0.37807217103034513	0.0032500794655689114	-0.00055641109227502858	0.0033077576098840692	-0.0024333716937019185	0.38902922155729164	1.9127068864427057	0.056426190054962105	-1.5277860281975066	-0.0013814054607781783	0.01169186946856114	1.1290934399341095	-0.00018895510903201387	-0.056217554739257415	-0.0048478307785339448	-0.0074187541490489412	0.0090366973251205709	0.011693396243311926	-0.0011068538550405287	0	0	0	0	0	0	0	0	0	0	0	0.05218605620042522	-1.5277572818448972	0.010356554441008678	-0.31712877990009047	0.9811508529699855
290	410	2.68	2.41	2022_09_21_14_40_09	0.3953200311079183	-0.022053154320217743	-0.0020453763651351962	-0.000540226728176224	-0.020546888584736779	0.37437753262437218	0.00085197385070624255	-0.0032189610172597416	-0.0016506602517022075	0.001017619640704409	0.37686080733407284	0.0038114423190952523	-0.00066637946843018162	0.0034485214808954684	-0.004494329331543246	0.38756543676670357	1.9186010620476954	0.055611663530245992	-1.5282572515411892	-0.0015422737587550239	0.013969460866247096	1.2315952066183675	0.000232992542763843	-0.055410518182124266	-0.0047256317450440613	-0.010876292354716592	0.0087665330381138974	0.013971403738300336	-0.001157278920743694	0	0	0	0	0	0	0	0	0	0	0	0.052142781202146507	-1.5307142759513575	0.014329954484954267	-0.45815584052003827	0.98038400857279651
291	409	2.68	2.41	2022_09_21_14_40_12	0.39805304548816345	-0.022044626492696225	-0.0021097824695234637	-0.00051429831495532273	-0.021337485874744065	0.37754200222622025	0.0010247964895927005	-0.0033637907574683352	-0.0017691221651559696	0.000991457032075909	0.38005891405377568	0.0038901166668754822	-0.00078533943494103785	0.0037502830672164109	-0.0043370267561362932	0.38999702717710139	1.9036282464843339	0.0562147812351123	-1.527000903756677	-0.0016402235518262348	0.014161809788644638	1.2134562595845653	-3.3534661116533474E-05	-0.055999274776789135	-0.0049176065097975008	-0.010696456172900248	0.0092813081960990418	0.014161849493030468	-0.0013088260798240102	0	0	0	0	0	0	0	0	0	0	0	0.053788560999899468	-1.52943519872082	0.014404166279835567	-0.42891121315463254	0.97976144535916732
292	408	2.68	2.41	2022_09_21_14_40_15	0.40623128592327828	-0.022807953065816504	-0.0020618895322095402	-0.00059699953500195557	-0.021619624022533528	0.38523533610604871	0.00063213558465169081	-0.0032333138306638426	-0.0017864476914757916	0.0010207550739553715	0.3884762367484082	0.004219721730643799	-0.00069779288468331969	0.0037126261393691648	-0.0049309506714279132	0.39738109840693969	1.8630437650660912	0.056403397770805934	-1.5282741335632286	-0.0016024971320417517	0.014657877842067424	1.2449037067364104	0.00050982510810931121	-0.056199550544946839	-0.0047910122769328585	-0.011653044068803627	0.0088915660467373085	0.014666741440205109	-0.0012507515876713636	0	0	0	0	0	0	0	0	0	0	0	0.053401367772052968	-1.5295745553965625	0.015194169441595514	-0.46271356273264819	0.97821391945176261
293	407	2.68	2.41	2022_09_21_14_40_18	0.40346983831288835	-0.02314555346082325	-0.0022500800819947125	-0.00055977067255619847	-0.020922004537313126	0.38144334955135173	0.0010706458726129962	-0.0033912895251748177	-0.0017469757185704039	0.0011559195887394544	0.38550644962886277	0.0044705205090233751	-0.00085952030510324682	0.0034600693423873469	-0.0064401429497253377	0.39540326859828945	1.8777062183726581	0.056431967391166751	-1.5264957119842539	-0.0017900421265833449	0.016541722513927361	1.2890793857615486	0.00013333984882228232	-0.056210611763413916	-0.0049934025293842249	-0.013984803763988127	0.0088348088496874033	0.016542259919462496	-0.0010909531489115287	0	0	0	0	0	0	0	0	0	0	0	0.052035645801751872	-1.5291432301038392	0.018119771191739478	-0.538891148545325	0.98000700684757669
294	406	2.68	2.41	2022_09_21_14_40_21	0.40307872368264064	-0.0226907882701185	-0.00218007182467466	-0.00050121757863791686	-0.0210871731710125	0.38147517060714958	0.000867618361149914	-0.0032827178696970458	-0.0018650999819662506	0.00097874885488612087	0.38444403749485578	0.004598326601261876	-0.00069805102322426451	0.0033365334216898202	-0.00463792042343336	0.39496833084856836	1.880087846397589	0.056096357563346626	-1.5254854187207225	-0.0015087178725030951	0.014614586559646887	1.2588067305055697	0.00015142820031412282	-0.055866174716861595	-0.0050765987018801372	-0.011860613408115967	0.0085388517900611884	0.014615371045897597	-0.0011687958480050375	0	0	0	0	0	0	0	0	0	0	0	0.052519502062902949	-1.5266875414632197	0.014174363589753991	-0.47358331267164439	0.97987888628808428
295	405	2.68	2.41	2022_09_21_14_40_25	0.4071887281967565	-0.0237409279431623	-0.0019764841592551648	-0.000569292583826355	-0.021523788350688765	0.38506734985301777	0.00096431268002151224	-0.0035758430383077884	-0.0017543143463702087	0.0012333613290407013	0.38863155473568128	0.004839301446798807	-0.00071596661776665083	0.0034366091338757371	-0.0035026854514221312	0.39936826729838504	1.8594580211152398	0.057390227714268043	-1.5305602657093622	-0.001607183072257428	0.013876074023762975	1.2200071164733903	0.00034318995572485823	-0.057204505230564778	-0.0046133305129620709	-0.010598883755182087	0.0089559529619737746	0.01388031734718843	-0.001140908203249736	0	0	0	0	0	0	0	0	0	0	0	0.053034777094128426	-1.5301332944629327	0.012051032758344397	-0.3974599633566675	0.98079401428176927
296	404	2.68	2.41	2022_09_21_14_40_30	0.39941239258270639	-0.022589803502355194	-0.001984683996245682	-0.00048713861936038586	-0.020822226633217342	0.37798907359707934	0.00079009602746142626	-0.0037069232708429652	-0.0018476677510629979	0.00085989636444703448	0.38088311380730938	0.0062045598539752517	-0.00079519726446977007	0.0037379335557613616	-0.0054795658365105878	0.39169630163397146	1.8980054073216512	0.056120833784584649	-1.5274781446031069	-0.0016286815240344264	0.01796731527787335	1.286158077127066	8.6976837008893946E-05	-0.055910347939988836	-0.004856024907922472	-0.015133711167536691	0.0096847924392872934	0.01796752579696707	-0.0011468814670115026	0	0	0	0	0	0	0	0	0	0	0	0.052336990573079771	-1.5265445501584873	0.01660710344297215	-0.48607250443481587	0.98068139323659775
297	403	2.68	2.41	2022_09_21_14_40_36	0.40738739987159583	-0.023250414871258708	-0.0020764398279151108	-0.00073414716161389619	-0.021090964080640491	0.38613087024088988	0.0011350457510349956	-0.003692107556434275	-0.0018618646820956505	0.0010899986666449526	0.3901660272256221	0.0076763899678527932	-0.00095868387411487488	0.0037293513163458233	-0.0062349200588597171	0.39835892551200225	1.8569568888389263	0.056155467338769818	-1.5274454421986579	-0.0021076869842493939	0.020039776843959082	1.3243434203624953	-6.5672503201927085E-05	-0.0559445336751104	-0.004862680732896427	-0.017654273565059577	0.0094825777532123248	0.020039884451596907	-0.0011034371497310731	0	0	0	0	0	0	0	0	0	0	0	0.051972607138176911	-1.5267715331662983	0.017833497251162844	-0.51587302049037043	0.97783811094197
298	402	2.68	2.41	2022_09_21_14_40_41	0.41767027776185189	-0.02375972121455578	-0.0021574136742969784	-0.000517945989913133	-0.0216358750406468	0.39705912184695119	0.0011056319979204342	-0.0037854563205003172	-0.001877308365892871	0.0011035263280491042	0.40026197885434878	0.0082891248135893939	-0.00082458667118075419	0.0041414264188563751	-0.0080008610374559322	0.407456902197462	1.8064111543378174	0.055993425147328274	-1.5273336639777251	-0.001624840122766689	0.022466077053837134	1.3432321685138662	-5.0945579531155426E-06	-0.055782014813099343	-0.0048611195336691424	-0.0201791344387119	0.00987558360267072	0.022466077631475151	-0.0011169082457212409	0	0	0	0	0	0	0	0	0	0	0	0.051995961684020681	-1.5275205573858381	0.021570059050287867	-0.54657512090180349	0.97554679825646251
299	401	2.68	2.41	2022_09_21_14_40_45	0.407498773274975	-0.022913176796590492	-0.00208931902507738	-0.000543513739603972	-0.021247383616066391	0.38600440233765088	0.00088336166909266651	-0.0037867659430337285	-0.0017555951298925767	0.0011131722693431163	0.39006574524796039	0.0087553958444508452	-0.00078542091937314922	0.0037144345969808996	-0.0068096415094860991	0.39836993191666131	1.8570464897062513	0.055920703624438177	-1.5282399303440568	-0.0016530828561228043	0.021954990544899126	1.3448888265062466	0.00029275387342137774	-0.055718275839255413	-0.0047538228146302708	-0.019751942419550007	0.0095855297444320253	0.021956942288420156	-0.001157957587625276	0	0	0	0	0	0	0	0	0	0	0	0.052318659365625693	-1.5295767529978082	0.019035196089956973	-0.53572001047826356	0.97759786787835634
300	400	2.68	2.41	2022_09_21_14_40_50	0.40052135755920254	-0.02299639709072036	-0.0019085082781549175	-0.00050430297816847264	-0.020706673522169407	0.37833418277482112	0.0010127968701401529	-0.0036293740440540428	-0.0016368346737366264	0.0010146767416367203	0.38307043607875679	0.0089896550264048948	-0.000905980839974127	0.0038126866849286845	-0.0069892084721077889	0.3924883962145192	1.8922075068463466	0.056357438802290272	-1.5312611543034633	-0.0017782950174586357	0.02277076687461696	1.3514281471194651	-8.7030544785116418E-06	-0.056181353853182958	-0.0044515601284648137	-0.02061412876147288	0.0096729271404042676	0.022770768537783488	-0.0010761757064922076	0	0	0	0	0	0	0	0	0	0	0	0.051860574147343866	-1.5313540175247276	0.01987786213064411	-0.53570323673373332	0.97994373784799738
[truncated: 38 more columns]
