# Supplementary material for: Metasurface analogues of molecular diastereomers from hierarchical multiscale chiral interactions with biomolecules
Source: Nat Commun. 2026 Apr 22;17:5541. doi: 10.1038/s41467-026-72200-6 (PMC13287669; doi:10.1038/s41467-026-72200-6)
Supplement: Supplementary file 3 — Supplementary Data 1 (Raw data) [file 41467_2026_72200_MOESM3_ESM.zip › Raw_Data/MMP/PBS/Mueller_ PBS_RS_R1nm_1_2022_09_21_15_14_42.csv]

HINDS Mueller polarimeter
Filename	Mueller_ PBS_RS_R1nm_1_2022_09_21_15_14_42
Mode	Mueller
Integration	0.01
Integration cycles	16
Repeats	1
Repeat Delay	0
Start time	2022_09_21_15_14_42
Total samples	301
PARAMETERS
Wavelength	700	400	301
X	2.68	10	1
Y	1.45	10	1
Temperature	27	200	1	100	0	25	False	False
Notes	S42216 PBS_RS_R1nm_1
DATA
#	Wavelength	X	Y	Time	M00	M01	M02	M03	M10	M11	M12	M13	M20	M21	M22	M23	M30	M31	M32	M33	A	LDabs	LDang	CD	LRabs	LRang	CR	LD	LDp	LR	LRp	TR	A	LDabsA	LDangA	CDA	LRabsA	LRangA	CRA	LDA	LDpA	LRA	LRpA	TRA	N	NAngle	S	SAngle	C
0	700	2.68	1.45	2022_09_21_15_14_59	0.38982720191347248	-0.030878151594757926	-0.00032640961784256254	-0.00083432286460274473	-0.021138716367831795	0.32811786359031542	0.00084929825145456687	-0.000561736593681456	-0.0018822735923780594	0.00098201616864134963	0.33278778412458826	0.00947556793197583	9.35020826127182E-05	-0.00042732040071941975	-0.0013844895424888416	0.32362002442327908	2.1449384610377535	0.072813281283351253	-1.5503581816683807	-0.0010981579050957154	0.016544457070230688	1.5626119179367661	0.00010724052953667795	-0.072752458949042725	-0.0029755080433907658	-0.016542240673750132	0.00027080110862577687	0.0165448046310581	0.00026295569514973513	0	0	0	0	0	0	0	0	0	0	0	0.054440411775456637	-1.5263914925604669	0.0037168660125508415	-0.93508418653801706	0.83016275630532066
1	699	2.68	1.45	2022_09_21_15_15_03	0.38470307881619942	-0.030197313259226824	-0.00017391967652123736	-0.0011672404176433485	-0.02034213749302341	0.32408489736942292	0.003485637556571562	-0.00086527586867066512	-0.0019084423994798132	0.0017619527151510092	0.32941249157950575	0.0041334222036354907	0.00043751973713602413	0.0030064155555067835	-0.0086108817138047036	0.31694056558956013	2.1730697496667855	0.07162311509684624	-1.5522421777727673	-0.0010035001196716054	0.020691711537444035	1.4186871222107356	-0.0027668667301483409	-0.071573807317309349	-0.0026572019646156383	-0.019741576441450831	0.006198151817691149	0.02087588268436083	0.00033141896091584233	0	0	0	0	0	0	0	0	0	0	0	0.053109696427513592	-1.5240246287278632	0.023708221973012554	-0.61744329254277075	0.82385762693878939
2	698	2.68	1.45	2022_09_21_15_15_08	0.38164063148333766	-0.029586853484140817	-0.0020438817628055397	-0.00063339418815032834	-0.019805900306153486	0.32210043719487991	0.0025379497113933703	-0.0022758876926230903	-0.0022619353049164259	0.0016963052708597213	0.3305686033279272	0.0048203320097605189	-0.00024028844767325579	0.0025139266405034633	-0.0060120448769320576	0.32043363428064892	2.1728545723354631	0.070687039324213455	-1.5294144408636035	-0.0012960619949344816	0.018282907879211382	1.3585845146533326	-0.001343388755914061	-0.07044507996377225	-0.0058436493153365115	-0.016660779425928033	0.0075288212517168147	0.018332196100556145	0.00033306717859953516	0	0	0	0	0	0	0	0	0	0	0	0.052234071866078764	-1.5139400990964298	0.017074911312917166	-0.58737168641487358	0.83962138159977073
3	697	2.68	1.45	2022_09_21_15_15_11	0.37908583394341483	-0.028668791141437132	0.00052905521789490531	0.00040812000201307822	-0.01862991172477169	0.32037104553412904	0.0012958952585191172	-0.00075143955547377268	-0.0015922032306878537	0.0022269832298145048	0.32864952653560336	0.0065642278905555908	-0.0011180774094051134	0.0017380239357008285	-0.0055530528139464989	0.31751198349973464	2.1861663562836031	0.067895532892940313	-1.5610816808783925	-0.0010260937931788905	0.019156837929579892	1.4690635761467175	0.001301082232792467	-0.067882718103148221	-0.0013190791275933004	-0.018761674608697803	0.0038709178934117046	0.019200970143112013	0.000437765128599715	0	0	0	0	0	0	0	0	0	0	0	0.049323464479438008	-1.5281674743175604	0.015349260913822204	-0.63373469498633817	0.83757280032555592
4	696	2.68	1.45	2022_09_21_15_15_14	0.37704392665921466	-0.027419600048423819	0.00038767228797163806	0.00031880263743843458	-0.018008088057064293	0.320780550885696	0.0013150325870248363	-0.00087205129560447882	-0.0013251747514741704	0.0035156376983000166	0.32867044709317311	0.0051253358939996356	-0.0010374706150674314	-0.00048925493365390392	-0.0065400167338713674	0.3168233170502025	2.1891560884363614	0.065340658267186269	-1.5623536630953963	-0.0011337175167248667	0.018087652035732309	1.554294474709879	0.0033203126500712405	-0.065331343711085746	-0.0011032459803662898	-0.018077801992224217	0.00059685115034257511	0.018389878527601922	0.00033359187371933	0	0	0	0	0	0	0	0	0	0	0	0.0478903895983767	-1.5340686497864455	0.0173939723700404	-0.82273333461741738	0.84028224471722723
5	695	2.68	1.45	2022_09_21_15_15_20	0.37505118351285327	-0.027289487075443618	0.00022095207463101728	-0.0002383321565332379	-0.016982948403743769	0.32033994547943745	0.0032476043598624084	-0.0014084095934449525	-0.0011624697612247672	0.0016675552499999205	0.32951636084033192	0.005372631702280058	-0.0011942457850090747	-0.00011349623365767302	-0.0031106740416765111	0.32074825856758882	2.1850260888981312	0.063886189013260333	-1.5623729884677706	-0.0021661814863362179	0.013203662954445814	1.4942405772352931	-0.0024983246067689989	-0.063877123441592062	-0.0010762190602456698	-0.013049197470139076	0.0020137429825875688	0.013437944085885766	0.00051160121327445635	0	0	0	0	0	0	0	0	0	0	0	0.045387637048974937	-1.5366250122838465	0.0082995175191301011	-0.80363310364474183	0.85521196217368167
6	694	2.68	1.45	2022_09_21_15_15_23	0.37340155881918285	-0.025959818165825516	-2.1783936955344888E-05	-0.00080923198111133951	-0.016846998041413149	0.31975968322635917	0.00073011355707302726	0.00078197311068123961	-0.0013586850397066966	0.0010256708733876667	0.32698193951751603	0.0046480839925275522	-0.00045427139369746158	0.00086356362569460867	-0.0048103168150416	0.31697453378204216	2.1977703427102031	0.061980230733250888	-1.5554568601748005	-0.0017731629744378581	0.014686290696313659	1.5656275994663642	0.00036336510694535864	-0.061951065218998909	-0.001901189095898003	-0.014685505992989536	0.000151816160198971	0.014690785160010154	0.00031858196761339351	0	0	0	0	0	0	0	0	0	0	0	0.045264131321922765	-1.530559165007616	0.013088367961280548	-0.69658261579737646	0.84888379894400734
7	693	2.68	1.45	2022_09_21_15_15_28	0.37164244755538106	-0.025795965605971659	0.00083116851286053385	-0.00046863068133908676	-0.016456555335590765	0.3195001244320968	0.0041014110748197347	-0.0013211886116470876	-0.00091693220331436683	0.0016340421527836272	0.32758762060919605	0.0071600759013368785	-0.00080049356900806364	0.00072124576346002287	-0.0092304932285085951	0.31532996404935704	2.2019736896364845	0.061321479369269551	1.5694312219570095	-0.0019370201404528371	0.025714297373767625	1.5064638411816691	-0.0038804083176834595	-0.061321250822882048	0.00016742028831353097	-0.025501744929059482	0.0032994082802438457	0.026005435165336103	0.0003674202893392138	0	0	0	0	0	0	0	0	0	0	0	0.044349294935816456	-1.5429659253082384	0.024912731326730237	-0.74640873676211617	0.84847671767194321
8	692	2.68	1.45	2022_09_21_15_15_34	0.3701168544765005	-0.025692139104215306	-0.00016968190938693287	-0.00044167960063827669	-0.016741224718524159	0.32007821510987566	0.0030166789040759895	0.000568147361348902	-0.00154657097019645	0.0031229771331050542	0.32707081255128	0.0095088517379257834	0.00010779436904258141	0.0011895328764900614	-0.010483763472979886	0.31912571728993017	2.1978263114702496	0.061691473125607278	-1.5529929382584975	-0.00044196655454491489	0.030955748187550442	1.5523485024048325	4.239781815567386E-05	-0.061652369719257145	-0.0021961703958367383	-0.030934680719439795	0.0011418733017950465	0.030955777222127969	0.000259249919312934	0	0	0	0	0	0	0	0	0	0	0	0.045424869546967082	-1.524736561712144	0.028507300565623686	-0.72890760961958578	0.8622296267520887
9	691	2.68	1.45	2022_09_21_15_15_39	0.36875782528854667	-0.025527477633887165	-1.4366784493894954E-06	-0.00050485562563555748	-0.016108169817639857	0.32092900126171348	0.0040268428011061442	-0.002460072616225589	-0.00090196534941	0.0018987178331140013	0.32508345816416084	0.0095869865550892285	7.2496229144824662E-05	0.0023428066826325076	-0.0083118922248440735	0.31593670177137395	2.2063758214689337	0.060534059792142839	-1.5623118745216633	-0.00070929099450526092	0.028992388177988375	1.436342953500086	-0.003352545825054727	-0.060525344800037545	-0.0010271473873267913	-0.027950457569097843	0.0077026290278852955	0.029185580956565725	0.00034785584609252574	0	0	0	0	0	0	0	0	0	0	0	0.043750671573319945	-1.542828392907915	0.023418504524731727	-0.64803090737741487	0.85675931493564617
10	690	2.68	1.45	2022_09_21_15_15_42	0.36605867816325194	-0.025030347776707259	0.00050812664743943932	-0.00071672148662374458	-0.015202963843964154	0.31883123597414148	0.0015508360290793727	-0.0010062125897837709	-0.0011676541123295482	0.0011588574190923185	0.32299890298428197	0.0088501189638344937	-0.000795199393350421	0.0011243013459628758	-0.0052598390818406737	0.31469245172240162	2.2185668525977262	0.0589048291377966	-1.5637700885462427	-0.0022706443525569633	0.022387554985325065	1.4946944723630637	-0.00070391235078823473	-0.058899013203476042	-0.000827731484097393	-0.022128740502983187	0.0033943279117646698	0.022398618502455579	0.00044656397929859922	0	0	0	0	0	0	0	0	0	0	0	0.041653809325162092	-1.5324693843134538	0.01469343088835345	-0.68010664589874048	0.85967761589866631
11	689	2.68	1.45	2022_09_21_15_15_48	0.36456224797886011	-0.024706374121300518	0.00060708157696501	-0.0010473650572759975	-0.014667103368495756	0.31882759390710819	0.00071251155841691425	-0.0012118655603183621	-0.0012309020127905836	0.00200553212977341	0.32359793287497257	0.011766255210086547	-0.00023269175178061875	0.00207019110329057	-0.0084137966587017644	0.31407692711502377	2.2203327050542083	0.057763144519028628	-1.5636980521452335	-0.0019292935107206282	0.032080965073984821	1.4882388256621379	0.0018927318068947686	-0.057757323766606986	-0.00082000978379720521	-0.031644646607075944	0.00527301253473867	0.032136750827846075	0.00049138472851376373	0	0	0	0	0	0	0	0	0	0	0	0.040373524954640541	-1.5289331046933599	0.023767510049780505	-0.66477069641151754	0.86151796807341441
12	688	2.68	1.45	2022_09_21_15_15_51	0.36330413120837124	-0.0231002065879945	0.00021980492530226069	-0.0012267831136397081	-0.013649920036721917	0.31934733173392948	0.0015527862044106525	-0.0031544448699507214	-0.0016512433825113802	0.00061559460325286489	0.32447701142242691	0.013493543112184961	0.00015311662373227244	0.0023902075899385963	-0.012117545717387657	0.31292398948933114	2.2211817035014305	0.053981783914891848	-1.5519881298575078	-0.0017365788787423472	0.041142634226431142	1.4619339480531817	-0.001532352034935015	-0.05394359649255942	-0.0020301211988469508	-0.040171316216837373	0.0088871651552540655	0.041171160462742273	0.00042161897296893487	0	0	0	0	0	0	0	0	0	0	0	0.037845519288722679	-1.5106033503617107	0.033996400120826845	-0.68802233358573639	0.86132791402213693
13	687	2.68	1.45	2022_09_21_15_15_54	0.36271126125222874	-0.022628390371400523	0.00081880302590795438	-0.00028590015627346781	-0.012628847032735851	0.32024981700434829	0.0037748336346956259	0.00083770258743626658	-0.00076826559232968982	0.0018696596521550065	0.3225401169507689	0.015372242389255176	3.115705596200507E-05	0.0024776409390196217	-0.014671816647000393	0.31206674679022706	2.2245857410656007	0.051730568222103923	1.5678429013804649	-0.000322397230260138	0.047415644368099558	1.5411011149860938	-0.0031503382559634552	-0.051729665762030141	0.0003055629728792239	-0.047332046183005988	0.002814380033307441	0.047520184784668906	0.00052568436824995137	0	0	0	0	0	0	0	0	0	0	0	0.034882274714543755	-1.5404166746646055	0.041023117377529013	-0.70175194413541919	0.86037236812787132
14	686	2.68	1.45	2022_09_21_15_15_57	0.36237721725599792	-0.020045170653425957	-4.4849212558397665E-05	-0.00026602736250717625	-0.010811805137314503	0.3211015453266759	0.00454681760134388	-0.0019727639563639141	-0.0011866997055058148	0.0020493083368994984	0.321574172663889	0.017941846239786504	0.00043810323119166175	0.0023278859431441236	-0.016496499391305239	0.31525216569173925	2.2194794237237154	0.045242607593167096	-1.5533068877778862	0.00017338874163026882	0.054522546726845984	1.5058368513867038	-0.00396000562111341	-0.045214932754276321	-0.0015822129615103611	-0.054063052359356836	0.0070636018553246116	0.054666166374644873	0.00044858765231111286	0	0	0	0	0	0	0	0	0	0	0	0.030014955425614064	-1.5161353158434174	0.045974022471167046	-0.715304015615298	0.86995581035391745
15	685	2.68	1.45	2022_09_21_15_16_00	0.36316750354137112	-0.018092658987228578	0.0010455756432987218	-0.00071525861115854053	-0.0092934347276171884	0.32345714222808691	0.0020856715712746542	-0.0019077098606562583	-0.0013242286434811629	0.0016588821844032225	0.32318391262165047	0.020392329021221265	-0.00055118032288205959	0.0034163573937094462	-0.021266832246936741	0.31369722203756206	2.2137792224294275	0.039943805920469991	-1.5669904404748913	-0.0019924788467711838	0.0658979129108352	1.5058969370490827	-0.0008030612032495295	-0.039942648772319261	-0.00030404023305477339	-0.0653435769450991	0.0085294711456182538	0.065902805959232008	0.00041384973442336808	0	0	0	0	0	0	0	0	0	0	0	0.025848419055437298	-1.5000273328069633	0.059310071262742854	-0.7057573257099351	0.86378108993396341
16	684	2.68	1.45	2022_09_21_15_16_04	0.36409363512268739	-0.01610159452525008	0.0010385237025158627	0.0008018993479835052	-0.0069979667642285784	0.324911964792438	0.0043105604058191012	0.0015687143782794522	-0.0015041134170855866	0.0020515269144562526	0.32201511574222069	0.025321364378583559	0.00021563283943329875	0.0013190101946640091	-0.024275376196584816	0.31185716120528595	2.2139251273562479	0.033570136665098178	-1.5639368220680272	0.0014348276516570997	0.078103511052810229	-1.5707321326733421	-0.0037310850398507315	-0.033566977576451412	-0.00046053457565881279	-0.07810351040909902	-1.0027572537174047E-05	0.078192579151419778	0.00045740362719902085	0	0	0	0	0	0	0	0	0	0	0	0.019659189288042764	-1.4649389403832385	0.06677179126014185	-0.75825719493242716	0.85653010962468623
17	683	2.68	1.45	2022_09_21_15_16_07	0.36532268506811916	-0.014154517081315496	0.0010473791361130449	0.00020108202574307789	-0.0046211283639697844	0.32803445470696041	0.0024932309945261688	-0.0020507304326996207	-0.00057425849878673188	0.0003734186817733037	0.326390808715254	0.027408156126366663	0.00025167876827902457	0.002749553825111706	-0.024057330022580033	0.31628277898346463	2.1932557122244081	0.027117954904642385	1.5568882828596939	0.00052979074672760622	0.080297535273695583	1.5232377667101458	-0.0033234876066171874	-0.0271074645291123	0.00075421814691534683	-0.079934572446878835	0.0076261588473534123	0.080366284851931064	0.00046398301556448574	0	0	0	0	0	0	0	0	0	0	0	0.012746738271275111	-1.5089792184525042	0.0662809807561694	-0.72849919161909016	0.86576276785135753
18	682	2.68	1.45	2022_09_21_15_16_10	0.36703426217218732	-0.011839314978320805	0.0016964160636677589	0.0001603019553868897	-0.0024703137337232671	0.33015468529574155	0.0038222522129177437	-0.00394136171595355	0.00041442538955581556	0.001776793905118606	0.32775153024685189	0.030617911488835182	-0.00035370846993256188	0.0027396492511688967	-0.028436538246448921	0.31679073088639742	2.1836749458963998	0.020800965986698314	1.4943805063601372	-0.00046360181840735426	0.092037347920042853	1.5126073324830542	-0.003032149497155951	-0.020558509080633176	0.0031666844429629163	-0.09141478167349254	0.010686959518156226	0.092087281112692862	0.00039604009570143225	0	0	0	0	0	0	0	0	0	0	0	0.0068245263508882135	1.4876890965995344	0.077835256252259219	-0.73737509273867707	0.86310942474842012
19	681	2.68	1.45	2022_09_21_15_16_13	0.37008339895393089	-0.009341267427100737	0.0017774635332135345	0.00013227011215310864	-0.00044635782580805284	0.33353770401510624	0.0042811386073233005	-0.0046652304314104493	1.2312785008147782E-05	0.0024226119875822086	0.33217823992973472	0.033479555923124793	-0.00021457479202728247	0.0027648830511937368	-0.031515387807808305	0.32261251539907443	2.1578015203274905	0.01418360240515257	1.4769238017155693	-0.00034088048841582791	0.09969397195413951	1.5115404276022777	-0.0026590332701472621	-0.013934362547488083	0.0026472849454887122	-0.098994687757023525	0.011787274489133234	0.099729426459418208	0.00028763891362192773	0	0	0	0	0	0	0	0	0	0	0	0.0012065594374780764	1.5570073186781825	0.085484619640424669	-0.74164458346663387	0.871729227279482
20	680	2.68	1.45	2022_09_21_15_16_19	0.3736162001081792	-0.0073999577880655941	0.0015955307065435172	0.00048565346999337859	0.0019747982073946352	0.33809972537627137	0.0039318753153754641	-0.0025177333112120551	0.00060567778760275948	0.0015856222662846429	0.334144759253985	0.035366858061087116	0.00056063442310351594	0.0026110144559578709	-0.033701636593086857	0.32344164593364755	2.14138262293019	0.0082601294698059022	1.3754047691181166	0.0013676526129829895	0.10501075244637191	1.5318520789785421	-0.0034791965219999527	-0.0076374069400311729	0.0031463874666543563	-0.10469238339968073	0.0081708620994029313	0.105068372680802	0.00018336549398664971	0	0	0	0	0	0	0	0	0	0	0	0.0055286488693752738	0.14879775722438651	0.090474204994851	-0.74673818371108458	0.86570562475608981
21	679	2.68	1.45	2022_09_21_15_16_25	0.3765965106469531	-0.0055042512414438093	0.0014031460416042852	-0.0003965158967337032	0.00419975088329365	0.34123697762340116	0.0045088055954167171	-0.0026534899307958009	8.38875566452316E-08	0.0031985443765673556	0.33909564069697867	0.039000728386329377	0.00023643950920515118	0.0030220664204427174	-0.035684789093984606	0.33210469539001242	2.111552537652948	0.0026545372499475594	1.1638882335779675	-0.0003982469299818637	0.11123755515591213	1.5301824615022786	-0.0019571753184221431	-0.0018229487838141573	0.0019296180303235238	-0.11087078729012667	0.0090256414028078418	0.11125477163830609	5.5265073341324916E-05	0	0	0	0	0	0	0	0	0	0	0	0.011151858196765348	9.9872062611826241E-06	0.095095216075663042	-0.7431550585534652	0.8818581319818698
22	678	2.68	1.45	2022_09_21_15_16_28	0.37902164131275162	-0.0020239630787435353	0.0023845309971167908	0.00060913217432979146	0.0068999719523262643	0.34508704557859216	0.0033182253279275256	-0.0013453484952559217	-2.0547156871039045E-05	0.001222566055161434	0.34129646099283789	0.039590372563156777	-0.0007694476889172668	0.0058958214053387321	-0.038708869471275435	0.33220800486573454	2.09876364269108	0.0075278102302269332	0.23300024748889067	-0.00050673477406415338	0.11630786873330784	1.5232986331299603	-0.0033969878028229337	0.00672513844592474	0.0033823719111674058	-0.11578347496845519	0.011032101047102495	0.11635746583445729	-0.00016962071415193975	0	0	0	0	0	0	0	0	0	0	0	0.018204771953516684	-0.001488926062184742	0.10330623047793451	-0.70982306199782	0.876488222981472
23	677	2.68	1.45	2022_09_21_15_16_33	0.38266226479729842	-0.00031336135760026668	0.0017799505126981424	0.00064447394898223915	0.0086245277607721674	0.3487370740398571	0.0031257899959011765	-0.00441376641067216	0.00022825799880733013	0.0012731535763729886	0.34647720116992947	0.041331614706150273	-0.000880371921127424	0.0036143681958447004	-0.039962593264114568	0.334599739687305	2.0772556320978826	0.011706462770786354	0.12306722744951384	-0.00052140466945653355	0.11945132308452217	1.5201377618885421	-0.0025648698586273706	0.011353647911829138	0.0028523586201641589	-0.11883875384450109	0.012081770206760923	0.11947885647274413	-0.00032474320407070045	0	0	0	0	0	0	0	0	0	0	0	0.022546115936429006	0.013229983865089241	0.10485933061662367	-0.74029897539233835	0.87439962198662879
24	676	2.68	1.45	2022_09_21_15_16_37	0.38657472561394751	0.001500280264097054	0.0014841137810947562	0.00027816676910764437	0.010198925261318645	0.35189609812410333	0.0030149780053444998	-0.0017921989017371885	0.0005274517610819252	0.0012975794639639344	0.35097885866728473	0.04344539735335004	0.0005754178691651609	0.0035425922743936855	-0.036034952179902754	0.34077430971714867	2.05274672776709	0.016071209972553187	0.083197393378413781	0.0010172076414068079	0.11471659909500759	1.5357443018116228	-0.0025887636642163954	0.015849239224752058	0.0026618425908520134	-0.114434822697526	0.0080355125605329463	0.11474580517489022	-0.00047322652534245572	0	0	0	0	0	0	0	0	0	0	0	0.026418062102696076	0.025835186663046527	0.093665382100368857	-0.73640066329313081	0.88152247712506326
25	675	2.68	1.45	2022_09_21_15_16_42	0.39043960238263464	0.0026386039925285695	0.0016578310132113303	-0.00016902109055334417	0.011763933068724187	0.35733289190816631	0.0043571452055820616	-0.0033095550304668461	0.00039620602925245026	0.0017513118180050183	0.35503635811950124	0.044138091401697506	0.00049969618458040174	0.0053201821271546788	-0.042060998718288972	0.34596197100993431	2.0258228355170145	0.019452349652043538	0.068103199178258716	0.00023923218753551368	0.12307442094326701	1.5189790884241849	-0.0037968560925244637	0.019272186670513763	0.0026413496402843124	-0.12241409616952198	0.012731934241092615	0.12313297367767832	-0.00061873514633421116	0	0	0	0	0	0	0	0	0	0	0	0.030147052606676338	0.016833499483685666	0.10858563286861868	-0.72248859184598735	0.88608319673189351
26	674	2.68	1.45	2022_09_21_15_16_45	0.39395054792858786	0.0028606873641955511	0.0013268779880026059	-0.00058038816082140235	0.012438046480802408	0.35937508159761283	0.0037909846574945808	-0.0031008424755457325	-7.6655111841862232E-05	0.00060714762033312758	0.35855603820681248	0.047060868352411328	0.00019758250972629228	0.0043180918270078281	-0.042577809426947826	0.34832148986339578	2.0097228844389061	0.02038981698222822	0.038489343316966469	-0.00071705809415929778	0.12664061229731277	1.5280515076215524	-0.0045221664736538282	0.020329434653702162	0.0015680316417776765	-0.12617811899592921	0.010813277472044195	0.12672132682644119	-0.00068073435870191507	0	0	0	0	0	0	0	0	0	0	0	0.031573208248942886	-0.0030814381292645536	0.10863346263742275	-0.73486270509429485	0.88417567051216961
27	673	2.68	1.45	2022_09_21_15_16_49	0.39735060368829977	0.0037295858168620443	0.00095222742462759821	0.00053944523506563541	0.012681557752047313	0.3636741909465665	0.0018787116986964992	-0.0048363117778539655	0.00028438419405862962	0.0016678207017628039	0.36289988381855576	0.0468434713391986	0.0006374412333863687	0.0065332209753018846	-0.0433130230479656	0.35423391697440682	1.9851460916041068	0.021633316715216504	0.036397387724984624	0.001382995762527785	0.12612629501292386	1.5069234716872348	-0.0004524874801389322	0.021576023691191663	0.0015734019759749223	-0.12509856838356789	0.01606830675799065	0.12612710667658553	-0.00069883358022589418	0	0	0	0	0	0	0	0	0	0	0	0.031923308771229474	0.011210631354406326	0.11023760447460518	-0.71054378511648486	0.89148956535192359
28	672	2.68	1.45	2022_09_21_15_16_52	0.40011663933181624	0.0030105747390682409	0.0010200820785799755	-0.000532403000006291	0.012346700810394752	0.36531458917019827	0.0031596338467859372	-0.0038608685246059428	-5.087223537373716E-05	0.001887444316750618	0.36744664487770179	0.04833230859009148	0.00058513199779422227	0.0048452926575086709	-0.043403172578891765	0.35708038047993268	1.969119040100354	0.02011622275987391	0.027850412268147676	-0.00010908371369437286	0.1266029398058581	1.5216920602952579	-0.0018307699776546511	0.020085024713479949	0.0011199108820655179	-0.12599289300627609	0.012413511968608765	0.12661617624220378	-0.00065296460491739061	0	0	0	0	0	0	0	0	0	0	0	0.030858015890716215	-0.0020601433643158158	0.10915013739862707	-0.72981105111360478	0.892440716977547
29	671	2.68	1.45	2022_09_21_15_16_58	0.40288582118800914	0.00334319649400233	0.0013937915738935112	-0.000533609737192689	0.012334282783017177	0.37066825004707021	0.0018583590047676647	-0.0036696869407130883	-0.00015992320534042437	0.0015523578442803298	0.37173275368714637	0.05031387757275553	0.00087352537103669117	0.00454500557377903	-0.04316991127357632	0.36148937471161335	1.9463869666936839	0.020338312255159936	0.035349227938588558	0.00023175857050232733	0.12736225280256827	1.5258397653015716	-0.00050893444761693349	0.020287505217817633	0.0014366897457040466	-0.12684777777544293	0.011436114391573519	0.12736326963931666	-0.00063961814742472445	0	0	0	0	0	0	0	0	0	0	0	0.030617407842956215	-0.006482510878849791	0.10774393839971765	-0.73295047962443749	0.89725017784361816
30	670	2.68	1.45	2022_09_21_15_17_01	0.40494437366945873	0.0038125921125436407	0.0011013654072901454	-0.0007366961262027709	0.011663569012145086	0.37213456348797769	0.004325682537396458	-0.0054299295091791485	-0.00099466659274541976	0.0011837652057601869	0.3714146403767733	0.047415987631404234	0.00078830907517934209	0.0046819215611365742	-0.044043512957454123	0.36350377185815042	1.9398347479091527	0.019947492147633285	-0.00060289125799918759	-0.000156275948764352	0.1246615664822507	1.5140244465422996	-0.0041455221386098046	0.019947477646691168	-2.4052331441303323E-05	-0.1238588494135609	0.014124148815325355	0.1247304754725577	-0.00056927345441811124	0	0	0	0	0	0	0	0	0	0	0	0.02890743868437011	-0.042536970241652268	0.10937715403283616	-0.73244593067236063	0.89766347057550488
31	669	2.68	1.45	2022_09_21_15_17_06	0.40612010755045808	0.0031118329201845437	0.00022840386804727831	-0.00077035130035844987	0.011849678071114568	0.372678007609491	0.0029685700455246433	-0.0030119367498200808	-0.00090129774039066871	0.00052407467970590942	0.37372404177001156	0.049661087667042768	0.0011861889331988128	0.0059772878632264473	-0.045656316322039939	0.36320880132102235	1.9343478662047908	0.019270015283367779	-0.026837084139155306	0.00034349538536516369	0.12926710408896069	1.5226127435867412	-0.0035374548783430257	0.019242264295729217	-0.0010338054916338695	-0.1286673405203809	0.012437832727551279	0.12931549708585785	-0.0005912541941810439	0	0	0	0	0	0	0	0	0	0	0	0.02926204636997843	-0.03795738839613301	0.11338006648698805	-0.720308758619084	0.89433838553757339
32	668	2.68	1.45	2022_09_21_15_17_12	0.40608142402599068	0.0035813068648294379	0.00032876233602942506	-0.00096330867179951637	0.01185115043745149	0.37160208610865064	0.004785746740876542	-0.0061382845059752486	-0.00086758016884748272	0.0017938502018764622	0.37444966803254837	0.046561999090548242	0.0011726986532400205	0.0086975663409377662	-0.045816895243644115	0.36052245985325054	1.9389241099808803	0.019910722108058582	-0.022707880277628757	3.6790790403490358E-05	0.12682760120127723	1.4888697951334116	-0.0042042610058220884	0.019890191796059904	-0.00090394976646056106	-0.12512888417284943	0.020688227863397343	0.12689726646809732	-0.00059055114115699758	0	0	0	0	0	0	0	0	0	0	0	0.02926226986920058	-0.036538026370734895	0.11484182576227538	-0.69159770253388952	0.88780830277569112
33	667	2.68	1.45	2022_09_21_15_17_15	0.4062872068715247	0.0043813231855795564	0.000167829131697908	-0.0011269978270977725	0.01336301134856685	0.372566652801943	0.004495730404166445	-0.0069197246371561884	-0.0011612012114730777	0.00071823906857131049	0.373238661543399	0.050506878411901809	0.0010341813355842909	0.0065381918559966811	-0.046581070374019075	0.36260946202539784	1.9354039935133502	0.022878531892143453	-0.032351156590622751	-0.0003236627366736502	0.13255573677922963	1.5002448552792942	-0.0050396546741074549	0.022830659375811378	-0.0014792613039963795	-0.13123832971324451	0.018642000084812132	0.13265150384491939	-0.0007482694179381926	0	0	0	0	0	0	0	0	0	0	0	0.033014499344893568	-0.043339468794799586	0.11577447422860535	-0.715672895042098	0.892495397080178
34	666	2.68	1.45	2022_09_21_15_17_18	0.40652621240608633	0.0059206475449171455	0.00063188795723742	-0.0010971641305772034	0.014575123926980155	0.37338198071262035	0.0056105706705103621	-0.0057317926773864086	-0.00094126553131626946	0.0024735268245466889	0.37319353677193917	0.048064561650777056	0.0003230426878759655	0.0067169703807803596	-0.048788800059820267	0.36078143362330234	1.9367340086604887	0.026328299013543572	-0.011598823848011586	-0.0012461369635350357	0.13246125941607836	1.5043866415669891	-0.0042343286697658269	0.026321215296138831	-0.00061069982877560069	-0.13129460245507124	0.017541739145774893	0.13252892056218224	-0.00087228409120364563	0	0	0	0	0	0	0	0	0	0	0	0.035927537883839407	-0.03224536030159849	0.12114595717997753	-0.71699098605013933	0.887473974895649
35	665	2.68	1.45	2022_09_21_15_17_24	0.40449762809307671	0.008182896378112087	0.0012457474618057707	-0.0013592495972659185	0.016720260390685419	0.37056308259724291	0.0060990098826424893	-0.0083009777680719612	-0.000512459587550852	0.001700492677376217	0.37120311667548922	0.049878438736954266	0.0012829666374610878	0.0067187091256288118	-0.04814252225590783	0.36186745712218554	1.9440591130862788	0.032200775980381922	0.0094910772097017322	-0.00032244623979319604	0.13466967971892321	1.4923672989530963	-0.0057371252449497905	0.032194974827572852	0.00061120339551721018	-0.13301633718281558	0.021037506460245603	0.1347918292838019	-0.001135960244823318	0	0	0	0	0	0	0	0	0	0	0	0.041355277701187486	-0.015319714053579103	0.12017150483842068	-0.716066600858985	0.89460958974750338
36	664	2.68	1.45	2022_09_21_15_17_30	0.40542614722830639	0.011308844524728573	0.0017062697955701099	-0.00043198156687052221	0.019512467211766877	0.37094129989538704	0.004339812084238154	-0.0083843776520076425	-0.00040767763144253423	0.00093305225995087731	0.37130916680667325	0.047773479156113428	0.00096557493090125026	0.0070525643546137957	-0.046536396128577684	0.36185831800798374	1.9431807569073034	0.039787958125034426	0.018478776030294478	0.00044993604295295408	0.12976504310856521	1.488036035573425	-0.0044041365065271391	0.039760788814444142	0.0014701308148142641	-0.12799150725642244	0.021380843837345336	0.12983975828434027	-0.0014877632719903029	0	0	0	0	0	0	0	0	0	0	0	0.048138793521507579	-0.010445073962735349	0.11609455579113163	-0.71019569437502039	0.89253818600952628
37	663	2.68	1.45	2022_09_21_15_17_33	0.4065872479298146	0.014043706124806453	0.0018800654055418518	0.00011627227662889689	0.022692767519458128	0.37253815855878186	0.0048633526402042668	-0.00768454729649127	0.00061119724572013636	0.0017149038850321795	0.37381685788873614	0.045463921500852621	0.0013550100889149807	0.0081293899734399769	-0.043077722639910332	0.363930573810543	1.9347663111555253	0.047308679237941451	0.03113315258453225	0.0016754870063678065	0.12152056134120112	1.4802614682000752	-0.0042104040260012325	0.047216998795950746	0.0029438335451615273	-0.11953389689399176	0.02188365421992346	0.12159347980357661	-0.001972513514552794	0	0	0	0	0	0	0	0	0	0	0	0.055833027240343037	0.01346353014216117	0.10781961118847154	-0.69213770153691867	0.8950860501984188
38	662	2.68	1.45	2022_09_21_15_17_38	0.40761308578479644	0.017375913425973642	0.0033737840371694605	-0.0005185348703813311	0.026019578152798026	0.37384874194692375	0.0055645841813237321	-0.0067972357088592781	0.0019435268988327841	0.0013535276134523132	0.3721966312423266	0.044969034305172205	0.0017267452873570314	0.0095700032356054263	-0.042592961109488812	0.36154826139694779	1.9377146162604151	0.055996679411456918	0.05776443694473387	0.0012324795330601367	0.12102470743479814	1.4766932859494135	-0.0057865653433871282	0.055623403242775635	0.0064548521904889376	-0.11888758685969411	0.022643354441362513	0.12116296524991362	-0.0025201112122740237	0	0	0	0	0	0	0	0	0	0	0	0.0640118381020004	0.037278168487924465	0.10709872744717237	-0.67489082098509479	0.88698884801708977
39	661	2.68	1.45	2022_09_21_15_17_41	0.40984779269484634	0.019812173501705086	0.0031948965596215011	0.00054720768697881571	0.028764680512743088	0.37634797227986827	0.0058067399281670137	-0.006475199578647747	0.0027356054919675508	0.002088237744341759	0.37757119266159084	0.040933207620831892	0.0014799966772931748	0.0082380899449663921	-0.037959138321178927	0.36492126446785506	1.9217368602812073	0.062290673921627314	0.057954618017929782	0.0023905853826143041	0.10790055990283029	1.4760403982368986	-0.0050154262219722157	0.061872706108331135	0.0072039084143667408	-0.10596874153776953	0.020326255047245341	0.10801706035405849	-0.0030285468409597662	0	0	0	0	0	0	0	0	0	0	0	0.07050048888822083	0.047408878813742728	0.094773694882206133	-0.67854262207384153	0.8903824077431558
40	660	2.68	1.45	2022_09_21_15_17_47	0.41197291740213743	0.022530677965113294	0.0038276450669799647	0.00062688729553183687	0.030747028351702704	0.37790265110104604	0.0048653441914757083	-0.0052576020824815243	0.0030352983042647506	0.0011689665284161266	0.38316797151163512	0.040531571961903975	0.0020584909921904583	0.0084749553236889447	-0.034567339192520335	0.36401630339559804	1.9119873450698792	0.068082946221597829	0.06127062508100059	0.0031442316309437919	0.10203115280281527	1.4779847607235015	-0.0050465028779665515	0.067572406625223014	0.0083221048472425872	-0.10027840419664549	0.018830767218720255	0.10215587762614917	-0.0033342486761759127	0	0	0	0	0	0	0	0	0	0	0	0.07499639840836711	0.049199804483989855	0.0863918237612001	-0.66518324126152839	0.883592799475875
41	659	2.68	1.45	2022_09_21_15_17_52	0.41307750210425359	0.02331107097987303	0.0041599930650307471	0.001561124638858939	0.032010406015061235	0.3795418107662154	0.00447686567752153	-0.0065240913798803495	0.0036108202446644123	0.00198855827766356	0.38387623387544267	0.035400008366976272	0.0016319373870875853	0.0092013308769746862	-0.0328634097510294	0.37336159565937282	1.8959715016846148	0.070546204462282325	0.067579855578227849	0.0037810621574096807	0.092467916854858959	1.4548606345692785	-0.0033607402492034808	0.069902810590388678	0.00950599997887587	-0.08999329571001087	0.021249055854970333	0.092528969639241773	-0.0036085797894554843	0	0	0	0	0	0	0	0	0	0	0	0.077983949726321167	0.056163317931703254	0.08261702741737896	-0.64889979176261481	0.90385362010139891
42	658	2.68	1.45	2022_09_21_15_17_58	0.4136903084802086	0.023773361104722942	0.0039243174917659544	0.00057260421226874229	0.032394671270336461	0.38022197481215569	0.0040231942570145814	-0.0062763505929068087	0.003021103154058007	0.001802778506083275	0.38778031516451927	0.031874482604768078	0.0015812231621971905	0.0049220605694889055	-0.031248940370132684	0.37407229345557252	1.8891063099735355	0.071383279324691254	0.058906372651293268	0.0026712679029018186	0.084097618834217125	1.4804980242537262	-0.0027274481058549957	0.070888457705958308	0.0083904190132230039	-0.08272991468138316	0.015105320598925857	0.084141835413517121	-0.0036588375516516253	0	0	0	0	0	0	0	0	0	0	0	0.078646365532833273	0.046495148565085943	0.076468326190801669	-0.70728430112489438	0.90423267305878541
43	657	2.68	1.45	2022_09_21_15_18_01	0.41670437294801893	0.02452227628184658	0.004192751835410736	0.0011170733827575948	0.03238361626515026	0.38396677928010214	0.0044209257949457932	-0.0060448499075916023	0.0032241746632143448	0.0024149264690592211	0.39027829872273356	0.028783953827452021	0.0018126351389144732	0.0066706172915689393	-0.02742144925661421	0.37620155953667472	1.8752862901677889	0.0717514679710626	0.06211966543966211	0.0035381388382882527	0.07523186064179356	1.4566678006931555	-0.0025386833025332553	0.071198423182137024	0.0088914392749294222	-0.073280516862215386	0.017023475086856182	0.075274682121791836	-0.0035537885559613685	0	0	0	0	0	0	0	0	0	0	0	0.078097867652615019	0.049617440234159337	0.067724618799383615	-0.66608429130163438	0.90280204374913853
44	656	2.68	1.45	2022_09_21_15_18_07	0.41963045222249223	0.023344960721505846	0.004344919417663737	0.0012863645201207001	0.032546037849807911	0.38705855023945573	0.0041993915654051327	-0.0044710986668952115	0.0033696072325732533	0.00098565876831693019	0.39628412389206791	0.024791283474102119	0.0015379309342194618	0.003902122617679281	-0.026371641522876257	0.38213751834011389	1.8527664825540919	0.070023119279410212	0.066359690548429481	0.0034643368066296018	0.066605776887454629	1.4871005680530318	-0.0039651584596565965	0.069407315185454926	0.0092661660013960336	-0.065674809464926209	0.01109724815109692	0.066723698911193244	-0.0036344750293948788	0	0	0	0	0	0	0	0	0	0	0	0.077973384528435247	0.051582995523004715	0.0635291605430941	-0.7119478036031468	0.91065249510896029
45	655	2.68	1.45	2022_09_21_15_18_12	0.421154546972523	0.022551630626013324	0.0042698465120395877	0.0010966412396844157	0.030858065008842667	0.38878605787195031	0.0033852800214227456	-0.0041229375272116807	0.0034852769197904411	0.0017665708980617329	0.40075604133918957	0.020724807111437787	0.0015995438739774524	0.005257896666436836	-0.019503529124615643	0.38753258474818453	1.8367378999583952	0.066687779453367124	0.069481525359025409	0.0031986936299388852	0.052483962942848586	1.4530501894346428	-0.002012367105567855	0.0660449201260483	0.00923734019969133	-0.05103538461323124	0.012245647535588468	0.052522528381199196	-0.0032246456881509259	0	0	0	0	0	0	0	0	0	0	0	0.073736029978960962	0.056234393783004884	0.047962986480375287	-0.65373476479972836	0.9201671631802848
46	654	2.68	1.45	2022_09_21_15_18_15	0.42426178397830694	0.02103294336090842	0.004601549378046966	0.00159234646128195	0.029905516155838231	0.39244570594850564	0.0016117816084175584	-0.0028637733423212178	0.0032668882698343969	0.0019610201875307175	0.40413327160782259	0.0202424601157537	0.0014591592442014846	0.00440759169579309	-0.017532602552460353	0.39064880357185056	1.8201429192697012	0.063156313453312615	0.07447749456690396	0.0035827190408447619	0.048442414863225917	1.4730147830416107	0.0004843574205789646	0.062456964804640691	0.0093726984590858757	-0.047519025243484031	0.00941327773360688	0.048444836256217864	-0.0030234015847084269	0	0	0	0	0	0	0	0	0	0	0	0.070907694414134081	0.054404435488009439	0.042610805671731762	-0.6622530309529131	0.92077301874501372
47	653	2.68	1.45	2022_09_21_15_18_19	0.42862949309327714	0.02014912918268431	0.0040196085404200013	0.0011031182170439854	0.028453131655971992	0.39728804363834819	0.002052945526807114	-0.0042651880816875591	0.0027510152043649021	0.0012584053492081478	0.410597289370623	0.017539513661817687	0.0013644043712323607	0.0043288829118129516	-0.016187458138264357	0.39435599611688965	1.7962409292058204	0.059462410751625991	0.067130795784553693	0.0029071283228392481	0.043310667236842584	1.4430170466526364	-0.00090542885606932589	0.0589272754367215	0.0079595541332316451	-0.041904034234704624	0.010948324591334161	0.043320130400472168	-0.0026719329431381458	0	0	0	0	0	0	0	0	0	0	0	0.066691198049088088	0.048193125027385854	0.039092697811655273	-0.65474442663204668	0.9200393404358459
48	652	2.68	1.45	2022_09_21_15_18_24	0.43150549998152082	0.018141333226780274	0.0041246224161441	0.00058688232857315083	0.027124826198606632	0.40105120364557323	0.000601934615096588	-0.0048671255212899122	0.0033289847307669878	-0.00023568847960577161	0.4157168974672053	0.019182246637938442	0.00091016362541321576	0.0049489043773337793	-0.014741913553140053	0.40016009232354938	1.7744297368449131	0.055152361662658127	0.080050612396200926	0.0016907033950053785	0.04333428393346455	1.4273809244575402	-0.00098544708294238557	0.054447026457517672	0.0087922867846205351	-0.04156387477449576	0.012259872664761208	0.043345487308131668	-0.0024632158027540628	0	0	0	0	0	0	0	0	0	0	0	0.063332548678538325	0.061058827749761117	0.036037601975746278	-0.62345730229790464	0.92735803446465037
49	651	2.68	1.45	2022_09_21_15_18_27	0.43382278713455646	0.016350133044215027	0.0044565942631880854	0.00099589915919954045	0.02497478167837083	0.40280885728097521	0.00411661056028224	-0.004350615228332526	0.0031051097096603734	0.0029199912996125126	0.41750268405287022	0.016779441919868167	0.00035996319724119851	0.00079379555601547045	-0.01523328331368482	0.40056778148699035	1.7668396326932505	0.050182576255834103	0.087142174285423951	0.0016622779667927955	0.039692959094679757	1.4872875715917544	-0.0012915200191963372	0.049422354760814413	0.008701827944105154	-0.039140630269000221	0.0065986410598958866	0.039713965121250555	-0.0020719880764962519	0	0	0	0	0	0	0	0	0	0	0	0.058012329044599707	0.061847527430647337	0.03516171074002597	-0.759367063502265	0.92334426260266589
50	650	2.68	1.45	2022_09_21_15_18_31	0.43689238148445364	0.014706675563580535	0.0037643718494365522	0.0006316839719399354	0.023379961257070887	0.40664704201891211	0.0014004146293131545	-0.0057523060330543054	0.0029767224596752842	0.0016614697772584981	0.42273829051913009	0.015904121213559351	0.00055230214058976559	0.0046741014923590623	-0.014884430771382847	0.40536070089496057	1.7461607555877987	0.045848023539127696	0.085130332274132456	0.0013484527184552874	0.03936878918491464	1.4036569249466551	0.00039447544361247188	0.045185090167426542	0.0077684547373297105	-0.037189615333824769	0.012916426487554412	0.039370765458165341	-0.0018204555019516384	0	0	0	0	0	0	0	0	0	0	0	0.053946229590679191	0.063319024104802557	0.035709191725802232	-0.63326081516645727	0.9278273507943624
51	649	2.68	1.45	2022_09_21_15_18_34	0.44343440826401037	0.013637178630529575	0.0035432472348552809	0.00055346616466758194	0.022586414373132913	0.41278886852132096	0.0018314880453771585	-0.00444323826411291	0.0029256977647160588	0.00188004091124761	0.42846817494840767	0.0171148003952433	0.0010270535045964206	0.0040597488811613871	-0.016020825910452702	0.41251174757666026	1.7155762886586921	0.042964066309689609	0.085631719720266466	0.0017845032001183253	0.040754672734647016	1.441971652899658	0.00011591983640198665	0.042335511844594595	0.00732225584909434	-0.039409426791020212	0.010384624678407943	0.04075483759158724	-0.0016734871576814666	0	0	0	0	0	0	0	0	0	0	0	0.051360728129987258	0.0644081247564901	0.037270906887218083	-0.66130801663224537	0.93026553620769215
52	648	2.68	1.45	2022_09_21_15_18_37	0.44909871434690141	0.012378419039987218	0.0034272150849282662	0.0011691401132409478	0.021329318991826184	0.4185704747707516	0.0024777602058415446	-0.0044207139033043026	0.0024810060247846444	0.0018196411390415193	0.43670731383980849	0.017614277536293712	0.00076535104282780255	0.0007062345635002582	-0.01376294593761378	0.42153980832642873	1.6819480902008286	0.039424729298028892	0.08389750274389729	0.0022419123484191351	0.037085398817487167	1.48660360754445	-0.00064562363030987212	0.03887102540736509	0.006584273992084117	-0.03656088657791487	0.006215173214715995	0.037091018256770643	-0.0014596693366159587	0	0	0	0	0	0	0	0	0	0	0	0.047813827176747543	0.0578993299542156	0.030686024065154697	-0.75976354741420626	0.93863508146410524
53	647	2.68	1.45	2022_09_21_15_18_43	0.45395417349178291	0.011831142754005777	0.0037991842506704641	0.00070939155129373882	0.020629518460076188	0.42464249724047842	0.000999263365600209	-0.0056218305919676715	0.0026996163879633383	0.0016405707352003885	0.44373227662767684	0.018022653771648949	0.00063007483936799481	0.0010003173149224036	-0.017483013089636564	0.42705769324814863	1.6546347074713161	0.037660282958733513	0.095975709404860429	0.0015531379081784094	0.041518121371794316	1.4757810190661262	0.00090674744376089431	0.03696860752844712	0.0071846342940693111	-0.040770730944268231	0.0078423147420345635	0.04152802178252428	-0.0013413624849224737	0	0	0	0	0	0	0	0	0	0	0	0.04583151387814504	0.065061205236920425	0.038575715504177752	-0.75682105660909782	0.94075067085131414
54	646	2.68	1.45	2022_09_21_15_18_46	0.4585287164074458	0.011087954241029178	0.0038481172912650029	0.00021364928760126184	0.020110733138065554	0.42844421610509409	0.0019927154332421656	-0.0051357222816262741	0.0026512680220434851	0.0014176241716938281	0.44872109241315183	0.018631873059305221	0.00061909709844110736	0.0033588192229808164	-0.017692014385163803	0.4299106086903085	1.6361268230950303	0.035899257616978382	0.099454785015946165	0.00089227974525973625	0.042528572534670149	1.4524926176557642	-0.00055739930764300274	0.035191418676214843	0.0070937119342088613	-0.041343675853816389	0.009968949229044153	0.042532225145468949	-0.0012596819226170506	0	0	0	0	0	0	0	0	0	0	0	0.044238763119535937	0.0655387964939264	0.039273499004398721	-0.69158984378407007	0.93758709827083675
55	645	2.68	1.45	2022_09_21_15_18_50	0.4633588927888293	0.010800181972201046	0.0035009760317874631	0.00047218979398471557	0.019723848148603472	0.433909524229234	0.0021821804377267669	-0.0051756279944197084	0.0023289156697055718	0.0020065962607027543	0.45178016712286151	0.017786803494793474	0.00050361199729279354	0.005401309869041783	-0.019528071517772198	0.43532962264385233	1.6147934825915953	0.034606057979276947	0.091496052075510551	0.0010002906320371304	0.043822636081604069	1.4289401805085176	-0.00013694330813893412	0.034028261892489586	0.0062973519388087986	-0.042070734415313074	0.01226689605796424	0.043822850051204461	-0.0011849908887532291	0	0	0	0	0	0	0	0	0	0	0	0.042862815860969759	0.058765968800490891	0.043726982882417	-0.65047528874911875	0.93950850931925245
56	644	2.68	1.45	2022_09_21_15_18_55	0.46729488858524537	0.010808823803865936	0.0031402700902922439	0.00034576377044936134	0.019078302570473292	0.43697907848155843	0.00076150896786285338	-0.0039194176639364038	0.0023304473415337377	0.0018874298509609512	0.45727541872632244	0.01955136200894135	0.00054909855041739258	0.0049409318557857391	-0.0158285851502192	0.43931898019700333	1.5965362560243448	0.033581244824008843	0.087712751528923563	0.00089201966865477876	0.040747061871162234	1.4447495039991543	0.0012578787900151334	0.033065852176521519	0.0058608381457303611	-0.039459141873913417	0.010163620108342111	0.040766472869046361	-0.0010862344081640754	0	0	0	0	0	0	0	0	0	0	0	0.041130579616655012	0.06077477565290787	0.035484712669067969	-0.63411405309725077	0.94013221828096549
57	643	2.68	1.45	2022_09_21_15_18_58	0.47169710036770934	0.010293657963754676	0.0034381034342041688	0.00055750996305346421	0.018735401904425977	0.4429090691762797	0.0014055965619300076	-0.00505507339719768	0.0026556212409299712	0.0017994527571796475	0.45980942212907372	0.018325923701852258	-0.0003268951198297684	0.0046673218907928825	-0.020299560659248872	0.44164855691215771	1.579507235616946	0.0324032283733369	0.10111513482582867	0.00019755259935129514	0.044251406721462869	1.4442696397575059	0.00050190681774116112	0.031742884750057807	0.0065083390169207713	-0.042842109577825013	0.01107883765338058	0.044254252985244533	-0.0010364787871496081	0	0	0	0	0	0	0	0	0	0	0	0.04011615599211496	0.07040275222397252	0.044158023445307282	-0.67240086308725211	0.93629695108974076
58	642	2.68	1.45	2022_09_21_15_19_04	0.47418012682487665	0.010230439883279529	0.0028598503274006007	0.00040363166322968477	0.018239691997120413	0.44470307109957424	0.0020742398411628749	-0.0048987431181598	0.0019946045694135858	0.000975647559390478	0.46553135838791015	0.017597015620278818	-0.00050638207688502264	0.0041873898081732251	-0.018631860504002083	0.44587383004301745	1.5640230901873362	0.031413686536418448	0.082218965119511059	-0.00015876501081143297	0.041055942971072117	1.4442596456210688	-0.0011479611333016148	0.030989932265104006	0.0051423535479995586	-0.039748207929279106	0.010279611843582401	0.041071988848940554	-0.00096348357791480369	0	0	0	0	0	0	0	0	0	0	0	0.038695059117801231	0.054461179338077495	0.040272899472968589	-0.67486301230288237	0.94030475935084212
59	641	2.68	1.45	2022_09_21_15_19_07	0.47666252783821705	0.0094365849011856413	0.0026746090876284979	0.00047702228180129797	0.018178500830915482	0.44765512152360731	0.0017159241834287318	-0.0039389657470516324	0.0018350124806352825	0.0010783935716493084	0.46724664726844206	0.016646603945173914	0.000149223772215148	0.00436667045632394	-0.019194630192836373	0.44828903379183865	1.5535580691891153	0.030259778235978134	0.078751446527527136	0.00061569753863997129	0.040243456259943904	1.4537595804401686	-0.00065651318363639955	0.029885223899709226	0.0047463218764454227	-0.03914600330823377	0.0093341414569187257	0.04024881093034062	-0.0009588054597624078	0	0	0	0	0	0	0	0	0	0	0	0.038330856463452148	0.050301660702689509	0.041297690019385991	-0.67355448581000144	0.94047467046537259
60	640	2.68	1.45	2022_09_21_15_19_10	0.48031288814692691	0.0085396204310096042	0.0029106881966872661	0.00036777006521610081	0.017925825069145734	0.45097080290516989	0.0016013553764740104	-0.0044629928726472633	0.0020416468203426842	0.0011398544303945712	0.47167301130685624	0.017959037287131205	0.0003753493317711433	0.0046603279644109943	-0.015001972004324474	0.45263498530821988	1.536592506173396	0.0288920963042109	0.0898574511795348	0.00071842201430348323	0.03708071391127872	1.4321504071989222	-0.00048009216433923265	0.028426780243950456	0.005164435478728073	-0.03566424282753744	0.010150917579635025	0.037083821710502805	-0.00093074750392695312	0	0	0	0	0	0	0	0	0	0	0	0.037562423828838822	0.056702742898176776	0.032706104665277291	-0.63479992998345325	0.94237526512043046
61	639	2.68	1.45	2022_09_21_15_19_15	0.4813971105657745	0.0082762972413348741	0.0030635301566179188	0.00046706592059265941	0.017498707923877584	0.45215165958466852	0.0012887289288246273	-0.0049552037718800165	0.0017681939704996784	0.0011967660758698724	0.47446267275124238	0.016641402153872262	0.0008388254135661598	0.0041535005064044445	-0.018523332657002678	0.45339909597953032	1.5302591388867404	0.028072318301746928	0.089806389564198	0.0013389405797820846	0.039225493634024791	1.4404958875774689	-2.7753017737857126E-05	0.027620717317528236	0.0050150802286495332	-0.037901057767223162	0.0101068873031479	0.039225503452000626	-0.00088049276156851731	0	0	0	0	0	0	0	0	0	0	0	0.036534944030655166	0.050352646610674623	0.039433749689871178	-0.6751071009725701	0.94184008592544566
62	638	2.68	1.45	2022_09_21_15_19_21	0.48369173550988509	0.0090850247971352854	0.0029796373880985796	0.00062961240640955433	0.017060993534160875	0.45530889196981994	0.0010733073496272726	-0.00411572289077005	0.0018223875703943296	0.00096288294635419062	0.476724674451233	0.017576130449338426	0.00020051318001297722	0.0012732643332029985	-0.016909197580288738	0.45317539355060643	1.5223551151850987	0.028296028398970677	0.08844578174282787	0.00087991093566961473	0.037560498846638389	1.4908494395399068	-2.4260331220291986E-05	0.027854481349382579	0.004979266202188133	-0.037081384690299937	0.0059801323612703981	0.037560506681513159	-0.00081428096192200517	0	0	0	0	0	0	0	0	0	0	0	0.035473104712047523	0.053206271020142762	0.035057593590219656	-0.74781903029999908	0.936909523733934
63	637	2.68	1.45	2022_09_21_15_19_24	0.4851571777093211	0.0078927618785563491	0.0028089813271757417	0.00052242821658023619	0.016324293757154367	0.45624711456556166	0.0017447949064085503	-0.0038540856599266937	0.0014065010019556144	0.0014479684789092998	0.4787312444630783	0.01683585672175238	0.00043897766062538015	0.0040010107157952375	-0.016203129265548861	0.45785205136832596	1.5125596679757498	0.026092364839614648	0.0834493269362679	0.00095191141575864621	0.03632803291334967	1.45049197644995	-0.00028404462835627284	0.025729804104653871	0.0043345915216656278	-0.035281535089466631	0.0086567463335916126	0.036329143352194733	-0.00074879354323203941	0	0	0	0	0	0	0	0	0	0	0	0.033772093932147605	0.042973865696678028	0.034400813974136663	-0.66435539222217876	0.94371900984766044
64	636	2.68	1.45	2022_09_21_15_19_29	0.48689447458369634	0.0074420974255888506	0.0025940585158750222	0.00090903264020713551	0.015972742399075531	0.45782151940263016	0.0021425409341016229	-0.0018978237141532423	0.0015285745138548406	0.00052027480336381085	0.47935580751993062	0.015728223509818645	0.00016409130880934853	0.0020134080149895803	-0.014442141603712374	0.45737919702036	1.5090196960216462	0.025152649876741852	0.084931467066558172	0.0010954080771222114	0.032498101371821735	1.5039085943892796	-0.0017022281860791511	0.024790651601008962	0.0042519864792063562	-0.032207743796755763	0.00433449331476498	0.032542651606325565	-0.0007161235815364036	0	0	0	0	0	0	0	0	0	0	0	0.032955225447605145	0.047704194310663313	0.029948610241572825	-0.716138558514497	0.93938054526379167
65	635	2.68	1.45	2022_09_21_15_19_35	0.48918250205863728	0.0069817903209196163	0.0024849493915808465	2.3917726462182187E-05	0.014904632300583464	0.46139050841454382	0.0016818503660843743	-0.004197953557722952	0.001440185492004081	0.0023167433090103742	0.48222695855913833	0.013684004577527624	0.00015156684703010245	0.0041470380735882	-0.010750909457653782	0.46055216541798594	1.4964732979423394	0.023369211613595627	0.085780405625057579	0.00012738754409454179	0.027486851394288289	1.402008455571359	0.00068923740051666442	0.023026140014583286	0.0039896024200187065	-0.025935503205649441	0.0091036626168501944	0.027495491407973763	-0.00061792697294354	0	0	0	0	0	0	0	0	0	0	0	0.0306103565995033	0.048163825963378919	0.023555665780166546	-0.60132230399929776	0.94147309742240226
66	634	2.68	1.45	2022_09_21_15_19_38	0.49135472607867753	0.005828260197781189	0.0023355309947446314	0.00021758370027258369	0.014266193480379113	0.46246251079595885	0.00064564971999078724	-0.0040440981695700458	0.0011739420456290436	0.0016504484323387563	0.48351377692988912	0.016532216052762498	0.00045897099155848826	0.00423186450064416	-0.012519677753628087	0.46291218761378167	1.4890243690613487	0.021372008210801294	0.083827174011496683	0.000641359197458398	0.031987783235839846	1.4285753086894191	0.0010692035662330007	0.021072349105309307	0.0035663480125371991	-0.030702462251418351	0.0089764741431871738	0.032005647511167808	-0.000566478800526693	0	0	0	0	0	0	0	0	0	0	0	0.029132543412914071	0.041051701195502457	0.0268961681267788	-0.62241818495190981	0.94211404316412017
67	633	2.68	1.45	2022_09_21_15_19_41	0.49342307276266734	0.0043673397273432746	0.0023672582583239279	0.00023183669374310479	0.012856723315000202	0.46560813109234445	0.0021593910035623736	-0.0035999761859725455	0.00087741635579024471	0.00078140334107501324	0.48691638090409789	0.01164826200380633	0.0002045592935207392	0.0046041877671407936	-0.011912489877918179	0.46149357268407493	1.4816568746233687	0.018260711444672818	0.090584415916468319	0.00039005685925995297	0.026398529186010593	1.3990889435644589	-0.0014300860887468134	0.017961852355810805	0.0032902040079087289	-0.024857129379498751	0.00888850168450865	0.026437236795964141	-0.00045638518109755158	0	0	0	0	0	0	0	0	0	0	0	0.026116793482410947	0.034070032686941185	0.025883050637211889	-0.60099050809106069	0.93528981143946166
68	632	2.68	1.45	2022_09_21_15_19_47	0.49474160228220493	0.0028041324141489824	0.0024028248310003723	0.00029635221217505747	0.011972815227475174	0.46653399943784063	0.0016810075559234249	-0.004952580376535844	0.0011803364832829073	0.000963569703140021	0.48894474992311548	0.010119376387012821	-0.00031360960080069523	0.0043584254706441686	-0.011441718577829193	0.46553439420378939	1.472886782853877	0.015793001233167275	0.11605567940101645	-7.2031165566206431E-05	0.024724603534309886	1.3620799516889985	-0.00070960695214246654	0.015369478468004081	0.0036329078673126231	-0.022601569898632781	0.01002372475909157	0.024734784453383413	-0.00039527274329691437	0	0	0	0	0	0	0	0	0	0	0	0.024317453903689955	0.0491335884998462	0.024747716238077679	-0.60342106729822087	0.9409647218999071
69	631	2.68	1.45	2022_09_21_15_19_50	0.49540051008812724	0.0013543277175355739	0.0018082509120152814	-0.000830169912239321	0.01041901663811047	0.4672985165209339	0.0011091134478445569	-0.0041602435587440121	0.00067391120787130266	0.00076853889559308031	0.49020810614776311	0.012965483385848851	0.0006350317415510611	0.0038453401456802205	-0.013456510598488888	0.46765988795480096	1.4676738046038631	0.012487675235200064	0.100286545883155	-0.00025595316515856917	0.028893932737112851	1.42010646662925	-0.00032992465227494846	0.012237329329495075	0.0024879316030205897	-0.027591620913989544	0.0085768178455355136	0.028895816293937438	-0.00029341116414375207	0	0	0	0	0	0	0	0	0	0	0	0.021075449589537245	0.032295454928962089	0.02825017960603924	-0.6462269383553112	0.944003646406437
70	630	2.68	1.45	2022_09_21_15_19_53	0.49723418043730971	0.00093531680970091846	0.0025493921405317439	-0.00036002196616271567	0.0092068646045227655	0.46945540989613532	0.0022036756424798592	-0.0053152682287809228	0.00089915439213199223	0.00046524746275239257	0.49324192561369595	0.011736400132174047	0.00029268399033506809	0.004519418243288267	-0.011756874882587622	0.4682237106847062	1.4598915149436968	0.011052656548612474	0.15953787237194345	-0.00013030015854573353	0.026615010950760586	1.3676981869736526	-0.0017715332564298713	0.010494782025306879	0.0034670977809807828	-0.024449357703237591	0.010516069408683201	0.0266739036885819	-0.00022287059199851511	0	0	0	0	0	0	0	0	0	0	0	0.01860424537946738	0.048676289284492733	0.025331332435679428	-0.6019022687564124	0.94165632433577018
71	629	2.68	1.45	2022_09_21_15_19_58	0.49896713253393893	0.00025893168978575142	0.0014789801979424345	-0.00065758809878163182	0.0088417879844743062	0.471037950804546	0.0010273104493739834	-0.0033738339251233448	0.00019543235694712038	0.00064048380658642456	0.49393885143550231	0.015066060083618648	-0.00047640982009663731	0.0021125646149636121	-0.012481788914413318	0.470741917420568	1.4529972969209593	0.009532358791418798	0.088534215030579413	-0.0012096767052812243	0.029149705351774316	1.469887011940739	-0.00037604351553633189	0.0093833137093519321	0.0016790735422331426	-0.02855807276893238	0.0058430986488012624	0.029152130810985961	-0.00020246106227802125	0	0	0	0	0	0	0	0	0	0	0	0.017724509272036091	0.01104983178650077	0.025371018272031972	-0.70156674627771731	0.94343271676025453
72	628	2.68	1.45	2022_09_21_15_20_02	0.496931850446553	-0.00047948511038182378	0.0017108168306805079	9.2942652855382336E-05	0.0080144291555470214	0.4689243925430433	0.0022014868552399031	-0.0042381712351878681	0.00032725418450061706	0.00086003975149768423	0.49197398483457649	0.010996064479081996	-0.0003517381981424928	0.0042295035235447639	-0.013683901393438001	0.46978633039521273	1.4603415655519803	0.0080665695963678969	0.1291356356655223	-0.00032226009628933224	0.02722426019327252	1.4011995249480973	-0.001368633591835988	0.0077990253308967451	0.0020602788503204716	-0.025673111190230781	0.0090582396129187184	0.027258640849824198	-0.00016090483537090596	0	0	0	0	0	0	0	0	0	0	0	0.016141263175338469	0.020405226505699047	0.028822130098101528	-0.63551232957392523	0.94537375693076064
73	627	2.68	1.45	2022_09_21_15_20_07	0.4984270433450379	-0.00091843441512087212	0.0015431892575113115	0.00015196095808957941	0.0077713289295794517	0.47045893941229672	0.00022906396566559032	-0.0033315863112133512	0.00025410122912041384	0.00097636088843577645	0.49256152765004	0.015077284631108842	-0.00028070943940115096	0.0038952215389261705	-0.013434119261250337	0.47031466909886271	1.4559363192136254	0.0073001668687017619	0.12545829227100824	-0.00019018847151384879	0.0305950514899932	1.4436221948041796	0.00077348690138981857	0.007071563954327848	0.0018125726332321062	-0.029610731816033166	0.0076981645211242657	0.030604827358800064	-0.00014610363610757858	0	0	0	0	0	0	0	0	0	0	0	0.015600040430647107	0.016342811846862249	0.02806315233441772	-0.64429255935368168	0.94359781512353791
74	626	2.68	1.45	2022_09_21_15_20_11	0.49822616327595332	-0.0010196587088680258	0.0013136165404208035	0.0006716811386818925	0.0075597992009124341	0.47074438218276837	0.0017423109543072749	-0.0048283183621973475	0.00011621228295700169	0.002382268527525632	0.4927321150262029	0.014615427259885445	-0.000339227301717458	0.0055132054240910923	-0.013344578065026634	0.47256909418515186	1.4532634837472347	0.0068941550380926192	0.105272444711432	0.00027301251983696568	0.031009368658593953	1.3890213110943515	0.00065719088056364716	0.00674191266673914	0.0014408286793787066	-0.028982606999495016	0.011026760000898334	0.031016331898825255	-0.00013655409905057191	0	0	0	0	0	0	0	0	0	0	0	0.015175221488735716	0.0076855963428691856	0.028980013551507484	-0.58950612149196635	0.94850316787440414
75	625	2.68	1.45	2022_09_21_15_20_14	0.500710691440961	-0.0012468449930820673	0.0013946970824161296	0.00047567686598388515	0.00795868484382636	0.47285883362909881	0.0007716788092503367	-0.00476898502052891	-0.00018478370500862569	0.00054869197662446914	0.49562906356002912	0.014279296573574777	-0.00035697125565198811	0.0045317835044576893	-0.012078855735390585	0.47274571404546595	1.4454675744265759	0.00699851795776714	0.087787622834022611	5.3552183812915794E-05	0.028951653304361724	1.3971210563203069	-0.00022651309945367763	0.0068909242895794651	0.0012224631039311107	-0.027222600015482115	0.0098553679511742334	0.028952539391911433	-0.00014812859510705912	0	0	0	0	0	0	0	0	0	0	0	0.015899060740766066	-0.011606849348779459	0.02576537881891568	-0.60593253505638955	0.94414943025279408
76	624	2.68	1.45	2022_09_21_15_20_18	0.50169397412399708	-0.0008563339649456693	0.0015879964901945364	0.000511837096550137	0.0076183499774383021	0.47340417105973126	0.0012067321098938491	-0.00391367047730523	0.00023953582544723178	0.0002087110912845976	0.4995243220397444	0.011947556636023609	0.0002297060983044826	0.004675192073336225	-0.013773529109695287	0.47420016840758877	1.4384971298500273	0.0071715442809373075	0.12896432499596552	0.00070185885670366491	0.027939437316518091	1.4052193106911417	-0.0010150523292320386	0.0069343125250831651	0.0018293051079356197	-0.02642142503446155	0.0090840770974255913	0.027957869890152989	-0.00013833193497142946	0	0	0	0	0	0	0	0	0	0	0	0.015192757293847618	0.015715800545812831	0.028992496813818779	-0.621783019728729	0.94519805472167573
77	623	2.68	1.45	2022_09_21_15_20_23	0.50075470386718812	-0.00038443313646497566	0.00075808266835932653	-0.00071223790265903661	0.0086920461356128978	0.47345737500409246	0.0015757510733966375	-0.0035008017608827735	-6.9554062578455213E-05	0.00095676848748739354	0.49588492518417943	0.013380382579294279	-0.00025520104434566997	0.0041266350687262981	-0.012393528917988554	0.47434253313018943	1.4428960812322524	0.0085580394342088025	0.039636114218638129	-0.001043650533425689	0.027772343062357003	1.4233043152435907	-0.00064455430283887863	0.0085311637839474638	0.000677704543983679	-0.026572766341832935	0.00807410231020142	0.02777982162330344	-0.00019008392812269363	0	0	0	0	0	0	0	0	0	0	0	0.017358447860942885	-0.0040009324027462006	0.026085608556297449	-0.624687793335392	0.947255271826655
78	622	2.68	1.45	2022_09_21_15_20_27	0.49957816114199005	0.00040112428260480148	0.0014240936833109885	0.0003138693276093486	0.00944362675517545	0.47263344257345441	0.0021801624661614773	-0.0057757960062941359	0.00018325882837976013	0.00089172592231457769	0.49522101796191376	0.013200940110098702	-0.00018659331405546654	0.0051313714837309546	-0.012462830437618054	0.47162189543901356	1.4484705884337503	0.010251618743410301	0.079015930646998425	6.3816327434406344E-05	0.028979555370165146	1.364992139028945	-0.0013124766568798052	0.010123872619560095	0.0016133474651056489	-0.026559140113461888	0.011594253140498839	0.029009261011396378	-0.00023119608512439028	0	0	0	0	0	0	0	0	0	0	0	0.018906760627706465	0.0097015603604862968	0.026978511265609441	-0.59010775325558473	0.94404025660555091
79	621	2.68	1.45	2022_09_21_15_20_32	0.50009207026094116	0.00013932034155828723	0.0012060931158104173	0.00019821020595789908	0.0094066587721259153	0.47186418158676413	0.0017032080948059458	-0.00476757599560182	6.8047906913798313E-05	0.000624520923744419	0.49737575843444226	0.010603170905063243	0.00055926776904422762	0.0050393377124131325	-0.012605424229692059	0.47570576253692315	1.4423651114153122	0.009906334649254292	0.0641733688587	0.00071358918460864959	0.02602100073967286	1.3656964608523468	-0.0010938935471586646	0.0098248536375855414	0.0012679578790473667	-0.023862329471106187	0.010376979893323139	0.026043983615925023	-0.00022873504326126516	0	0	0	0	0	0	0	0	0	0	0	0.018810346050425631	0.0036169442091618224	0.027145813099862259	-0.595241820083402	0.95123636391336186
80	620	2.68	1.45	2022_09_21_15_20_35	0.500545304809113	0.0013399295293905454	0.0020802671999541641	0.00046165400765571914	0.010417190755765785	0.47317728477160753	0.0019573784553421872	-0.0057548662673394015	3.6137416278366639E-05	0.00067762371428980528	0.4967216067408371	0.011588707212754576	-0.00012684064534386886	0.00436101263218336	-0.011567806889869315	0.47518448587776674	1.4417518782414247	0.012257740046311449	0.086902780941605917	0.00027804306693884017	0.026129718510986871	1.3597965446602625	-0.0012796065592081888	0.012073062456326522	0.0021197532801216271	-0.023837404614193116	0.010702351644505736	0.026161031753540964	-0.00028314821644408173	0	0	0	0	0	0	0	0	0	0	0	0.020811809313071757	0.0017345017561093703	0.0246981594940583	-0.60513860654544493	0.94933361937933314
81	619	2.68	1.45	2022_09_21_15_20_39	0.50373488870481709	0.0017411642058010994	0.0015350654829754638	-0.00040342743542466251	0.010462382476942487	0.47580923470378683	0.0011444079179342038	-0.00524482717260988	0.00023061550485260228	0.0015912300448885674	0.50264869117581867	0.0082531536032614435	0.00031417708614830307	0.0050163006008720982	-0.0090633707637352359	0.4764398106644549	1.4286880752282283	0.01258232875466991	0.068948870285185343	-0.00014813244500548676	0.020734959586144422	1.2970216133472348	0.00047924383296886713	0.012462886767513757	0.0017295809639111398	-0.017703567469182835	0.010794547137473336	0.020740497190050222	-0.00028778558463633943	0	0	0	0	0	0	0	0	0	0	0	0.020774665517270589	0.011019390989257447	0.020564300471856502	-0.53264659207893372	0.94581459681988234
82	618	2.68	1.45	2022_09_21_15_20_42	0.5066101422277276	0.0029524256709955285	0.0021327236394196743	-0.00047821871257844225	0.011136045066459094	0.47892921131901967	0.001331932175864478	-0.00447192551589432	-1.2144694655984838E-05	5.0347971807620911E-05	0.50428735463257723	0.0086413385911781257	0.00018453594546818919	0.0042173861062183649	-0.0070978194773989572	0.47899146001263282	1.4183482667429572	0.014453924170134982	0.072508322268531364	-0.00035219751843569656	0.018408170020210151	1.312990965231061	-0.0012845367619022299	0.014302208565572759	0.0020887206761243757	-0.016014956189920222	0.0090764476381401463	0.018452933592945107	-0.00032150344241408822	0	0	0	0	0	0	0	0	0	0	0	0.021981501672745381	-0.00054528738743100122	0.01629701525284873	-0.51733341998333116	0.94548336104435937
83	617	2.68	1.45	2022_09_21_15_20_46	0.50761946433480143	0.0028914194125132637	0.0015768375163313793	0.0002509076380368474	0.011703426788383037	0.48006739309004093	0.00051523873467922176	-0.0043018232206395949	0.000718856430469209	0.0018576994513477586	0.505024506990232	0.0064137473565720428	-0.00015565616760875977	0.0045055211650732391	-0.0061908216050834686	0.48092129203814615	1.4134753440050325	0.014945649321264905	0.075448585510453026	4.8420894222839657E-05	0.015750342725983388	1.2595504872823344	0.0013772150088722144	0.014775816056109638	0.0022467072595776082	-0.0127960222527527	0.0091834149690077482	0.015810440131969784	-0.0003594018460813207	0	0	0	0	0	0	0	0	0	0	0	0.02309896268958677	0.030672830361509144	0.015083663661355181	-0.47083601537893083	0.94740514465566983
84	616	2.68	1.45	2022_09_21_15_20_49	0.50678637711213648	0.0023671560921466016	0.00218955445041829	-0.00029659998795086943	0.011442851290540086	0.47866531115494648	0.001044144643716619	-0.0045809370152963937	0.0006026039050715681	0.0013177281187377397	0.50490568717814588	0.0058383513332575208	0.00048635433052411186	0.0054598169211901738	-0.0071337738606378331	0.48058779191064233	1.4161945733426173	0.014283177513946562	0.096431928110845458	0.0001294210655557736	0.016835868840092204	1.2349183303152946	0.00030297416032075289	0.014018358034493436	0.0027376628557333363	-0.013177939801711155	0.010477995141402987	0.016838594743701439	-0.00034088563395090325	0	0	0	0	0	0	0	0	0	0	0	0.022610527823977659	0.02630671978740497	0.017726080776407305	-0.45877243757687192	0.94830448018199742
85	615	2.68	1.45	2022_09_21_15_20_52	0.50648603245696755	0.0026190884663736492	0.001952597751321694	0.00041874515003133744	0.011301938944697559	0.47867450947754386	0.00070314413637397792	-0.0045846364237428121	0.0010673453099550249	0.00097668018862779628	0.50444530367171814	0.0018787716143991158	0.000537558408567757	0.0051090278531542637	-0.0020761312265845902	0.48171237968564157	1.4158563971186617	0.014441929877192221	0.10371961610492494	0.00091858346429864765	0.010871036412444541	0.97478427263292389	0.00029779324229364421	0.014132316921754888	0.0029743834656644013	-0.0040198917667753475	0.010100490228900121	0.010875114413000483	-0.00033758293911681817	0	0	0	0	0	0	0	0	0	0	0	0.02241370131226619	0.047079932893117585	0.010888260211055175	-0.19299078161830327	0.95108719454483515
86	614	2.68	1.45	2022_09_21_15_20_56	0.50522840272942571	0.0022053304517664347	0.0021073998048507072	-0.00075304726076961777	0.010839911370519902	0.47780639420132776	0.00060507399290721535	-0.00459301816976665	0.000541047025882503	0.0010119214622890623	0.50370618305056569	-5.7460281377062779E-05	-0.00015100950226836621	0.00414616316377598	-0.0038632058998597112	0.4818631232150013	1.4185881514916001	0.013528084528993119	0.097061603914824143	-0.00095040977189874472	0.0098907471467396327	0.98637718254819673	0.00045551295943258984	0.013273989025544093	0.0026096525388100908	-0.003869468655760606	0.0091024222843605965	0.0099012307910152884	-0.00030632386300582143	0	0	0	0	0	0	0	0	0	0	0	0.02148217601459939	0.024935554453973569	0.011216733470274298	-0.37504228306350679	0.95375303647182785
87	613	2.68	1.45	2022_09_21_15_20_59	0.507004924686064	0.0021636689960374414	0.002507555134491924	-0.00049785082307209484	0.010833600738386266	0.48034833239765706	0.0012648789439878166	-0.0041718866253305656	0.00087402160876303813	0.0011099483311857671	0.50633665228876357	-0.0016691093717315895	0.000267516423114473	0.0039723818845295343	-0.00042687980844013479	0.48118891028447325	1.4122841986551515	0.013579127731179154	0.12359031794265472	-0.0002640703873845	0.0085536728955852813	0.71223659021812546	-0.00012277408891519549	0.013166404969228442	0.0033224223280545351	0.0012471388859677112	0.0084622671078014022	0.0085545539615797181	-0.00030333156795488093	0	0	0	0	0	0	0	0	0	0	0	0.021437267596856345	0.04025128549037723	0.0078801063151431941	-0.053525554852181217	0.94908133403718731
88	612	2.68	1.45	2022_09_21_15_21_05	0.50718010104971623	0.00089337505157623359	0.0022798061304566391	-0.00025652548991915414	0.010055796998050093	0.48019085825079194	0.0012232590972886062	-0.0043426872178711174	0.001027329806635974	0.0011047691136266613	0.50546879475802142	-0.0028488471801703954	-0.00013799052354876315	0.0044422084996656	0.0029067471721172886	0.48099185182877097	1.4132844732672709	0.011556065917938282	0.14270797944117439	-0.00043833566854131105	0.01082995842392542	0.50144517004398859	-9.7967995045149811E-05	0.011088560876460618	0.003253686707223309	0.0058250871578290333	0.0091299703760553581	0.010830401524966945	-0.00025797483285077414	0	0	0	0	0	0	0	0	0	0	0	0.019930076661945108	0.050904858775445552	0.010467108996301591	0.28971262808402759	0.94836499072668046
89	611	2.68	1.45	2022_09_21_15_21_10	0.50605302965771837	0.00028277851020797653	0.0022107979446116467	-0.00034172400492831265	0.0091791475709605518	0.47982331910367415	0.00072769625465123457	-0.00385201888603493	0.00092160841949533547	0.000983485880891734	0.50369271786371028	-0.0031741654242017784	-0.00073828871480632885	0.0020125746796680979	0.0033530351878634161	0.47985188018327707	1.4177314036372819	0.010080292774415517	0.15585500979219638	-0.00110988989271953	0.0090131643320080588	0.37184733209813786	0.00027359017909785654	0.0095945287225535514	0.0030914917127543174	0.0066334388938820866	0.0061020176758933321	0.0090173157237551059	-0.00021271633016443055	0	0	0	0	0	0	0	0	0	0	0	0.0182299025284222	0.050033524785817109	0.0077277773427400307	0.51510579581613991	0.94822449834523648
90	610	2.68	1.45	2022_09_21_15_21_15	0.50559605114181683	-0.0015520318200815003	0.0026170206075691415	-0.00058924250298896289	0.0080003108706589963	0.47872172238103206	0.00080060716097224633	-0.0037263935669824212	0.0011070742466019355	0.00024105411341008418	0.50516314367156867	-0.0057323735582460664	-0.00040845391010341963	0.0039818181183289923	0.0043675173349006858	0.48071815460468975	1.4168978090379496	0.007516174386567845	0.25609633562875944	-0.0010408475059083336	0.013010008067006926	0.3322160545040822	-0.00053894338236117577	0.0065516387470568784	0.0036835997526009127	0.010242351068741728	0.0080221290495871775	0.013021166225533572	-0.000142332569865726	0	0	0	0	0	0	0	0	0	0	0	0.01597430496976809	0.068752827561436317	0.011689505421431315	0.41578027236552129	0.95079491526695292
91	609	2.68	1.45	2022_09_21_15_21_18	0.50737539095187867	-0.003494777237672358	0.0021921915409622529	0.0003979457228693138	0.0063247016868103641	0.48008616960003592	0.0004765677156437185	-0.0025065873150352008	0.00099321474499885543	0.0012657101924132591	0.50650076879744854	-0.008023476489240771	-8.8620133823799673E-05	0.0018388689392863484	0.0082963593288566916	0.48375044391202	1.409169015154778	0.00424206532731648	0.41511312511151305	0.00030039572365737275	0.017080454535713809	0.13316468742763238	0.0008111240802012909	0.0028621587456935833	0.0031310007275103611	0.016478257022622667	0.0044954390934560749	0.017099703196841426	-5.7727653487950017E-05	0	0	0	0	0	0	0	0	0	0	0	0.012618295595695172	0.077882644792893835	0.01674836172536694	0.676337468080422	0.9534369473546277
92	608	2.68	1.45	2022_09_21_15_21_22	0.50868157159303606	-0.0051812900383496211	0.002197543994899557	-0.00021282029554580426	0.00471378987488723	0.48129216739113628	0.00052052093515304377	-0.0040270607697362884	0.00060829680773129237	0.00087287222819624	0.5092339241162922	-0.0084033262014110658	-0.00046322361494642724	0.0033484953947327304	0.0070209936349322375	0.48696697416632595	1.4006165800922394	0.0027932101165795047	0.87099832531629851	-0.00070266315381378719	0.01724572713161731	0.22825287798104427	0.00036913523041352239	-0.00047586593365647571	0.0027523761313721896	0.015479735133402894	0.0076021644613816029	0.017249677246735193	1.3662017905018928E-05	0	0	0	0	0	0	0	0	0	0	0	0.0093435211493950766	0.064168484908014925	0.015291707823000111	0.56288880320217549	0.95731200295165675
93	607	2.68	1.45	2022_09_21_15_21_25	0.50692037448682115	-0.0065519764826513964	0.0017458300485437221	0.00020135235944006793	0.0025475033372754493	0.4791091347804361	0.0020721605003454929	-0.0023219770432747634	0.00079828145545214309	0.0016871902729210947	0.50730375866295	-0.0084739580386720068	0.00022675082428128451	0.0015521331119053678	0.0093747402501961237	0.48588653591993064	1.4076338893871165	0.0047829440756910983	1.2936242680505965	0.00041881921790774812	0.018400254795751244	0.10905633749640165	-0.0003894935144738757	-0.0040666784483961733	0.0025176736143786927	0.017964308253845294	0.003981583291781359	0.01840437670083896	6.9369563290198264E-05	0	0	0	0	0	0	0	0	0	0	0	0.00526640726092366	0.15183333309002814	0.018745274142941769	0.70335964596411837	0.95850662229115557
94	606	2.68	1.45	2022_09_21_15_21_28	0.50743424336907372	-0.0077722487935209614	0.0019893548600109145	-0.00059849562468798319	0.0016578462567584133	0.48094183723124162	0.0008214017534503385	-0.0042359193720017162	0.00062949466793656443	0.00087927990543328288	0.50640357289333571	-0.00826041292258272	-0.00073767947812821994	0.0042462750957022975	0.011348187195733817	0.48309347781332057	1.4089303455040421	0.0067100931576412285	1.37275171944962	-0.0013811154795885555	0.021666476907237192	0.20843244382519358	5.3288310204782294E-05	-0.0061905767977905989	0.0025888431962713238	0.019811021048092566	0.0087726658778204888	0.021666542437958278	0.00010350531935560773	0	0	0	0	0	0	0	0	0	0	0	0.0034947093693639057	0.18144517189407197	0.023878184796357907	0.60637197482185512	0.95203168514181391
95	605	2.68	1.45	2022_09_21_15_21_32	0.50738724967326054	-0.0092331787585682168	0.0017237413650434887	-0.00039060333362116466	0.00032115111196418617	0.48045395166298155	0.0010903702520227621	-0.0029352672502748244	0.00066428401139643491	0.00054519739299468181	0.50621047533959684	-0.011148767950401536	-0.00022913497624475079	0.0018445661261483545	0.0091586060967461039	0.48577511667444523	1.4069370218549315	0.0093307911905651676	1.4425572110763978	-0.00063941118873480523	0.021052197407024308	0.11808986392907597	-0.000552434191495895	-0.0090255750528078615	0.0023669937068063591	0.020467766792453927	0.00492600631283003	0.021059444418128764	0.00014071483549334119	0	0	0	0	0	0	0	0	0	0	0	0.0014541995631746148	0.56023624643659153	0.018412977131285081	0.68602628885340056	0.9574050530187096
96	604	2.68	1.45	2022_09_21_15_21_35	0.50649525785046967	-0.010929467172172566	0.0020658042936984662	-0.00028987966850244312	-0.0016913030282921697	0.47976466063325079	0.00047176704663377225	-0.0025001204879379871	0.00061704242372647778	0.000937698178799618	0.50589862662086715	-0.0097530018743420734	-0.00064579974685898456	0.0052326360983947825	0.010362181427867418	0.4829957410824951	1.4117402546338989	0.013074519260357853	1.4686015597018709	-0.00095105029498964442	0.021857816400206998	0.18757330597635386	0.0005021520350888748	-0.012802374094708855	0.0026537278361949759	0.020337690776937978	0.0080088995278259027	0.021863583751331846	0.00016997891864607671	0	0	0	0	0	0	0	0	0	0	0	0.0035545178501534612	1.3958827781083156	0.022919097864888854	0.55158857026500385	0.95360367860559081
97	603	2.68	1.45	2022_09_21_15_21_38	0.50622599035818683	-0.012540641907645225	0.0020215625742860811	-0.00066018926945483663	-0.0027909868152763777	0.47892819680730153	0.00034460013004141153	-0.0022421023327888036	0.00044677464237108708	0.00066991048903731673	0.50619205178057591	-0.010789369763070629	-0.00020519072733844664	0.00230885928222201	0.0077985103925818436	0.48579637987003516	1.4097833985907242	0.015759039300576771	1.4928264698261291	-0.00087652996427408747	0.0193182839046709	0.1230635698679145	0.00033790936905392827	-0.015567819455369069	0.0024475124273750973	0.018736094846764528	0.00470689312758538	0.019321238981058156	0.00020586638291996651	0	0	0	0	0	0	0	0	0	0	0	0.0055835140749709326	1.4914308347164191	0.016066178670150071	0.64147715597952426	0.95964329987542429
98	602	2.68	1.45	2022_09_21_15_21_42	0.50677161934465653	-0.013949312350240344	0.001771470783870855	-0.00106403595450657	-0.0041499156650248049	0.47946903313713857	0.000431969041363395	-0.0040736902015395329	0.000517017050172184	0.0012901673303428504	0.50800597380797385	-0.00917085942211691	-0.00024815075206036894	0.0019337894134896553	0.0096783910878219317	0.48446914086692405	1.4082928908216441	0.018499724526383623	1.5091408364624384	-0.0013634712599751883	0.019978293241433291	0.15818637788149262	0.00084649871673996978	-0.018359252971267635	0.0022754423501992363	0.018986774160602085	0.0062156743652633621	0.019996218665491273	0.00022022608128179861	0	0	0	0	0	0	0	0	0	0	0	0.0082522338797831052	1.5088231705311193	0.019475618553754487	0.68679421238940186	0.95599106653491484
99	601	2.68	1.45	2022_09_21_15_21_47	0.505775337827498	-0.015335124274951843	0.0015726816993493502	-0.00062653994264761119	-0.0048407901843931208	0.47854643121697	0.000508085007693961	-0.0032157778471566573	0.00035678860077053887	0.0010237054646851827	0.50426755683590418	-0.010649583627256425	-0.00069085427343427541	0.003582602800085041	0.0094668281322239246	0.48438506081228894	1.414019649771131	0.020596144371839032	1.5240534539806812	-0.0013504686538813576	0.021524839722202163	0.16649790427963196	0.000530413133899437	-0.020506209026814215	0.0019226425393816307	0.020342422779165734	0.0070359477357475539	0.021531373926415034	0.00025265888839565479	0	0	0	0	0	0	0	0	0	0	0	0.0095969900011935415	1.5340105319627215	0.020012935248909743	0.60450768318692949	0.95770794774792978
100	600	2.68	1.45	2022_09_21_15_21_50	0.50662111652785691	-0.015755957354878065	0.001401473256793912	-0.00064840966483002541	-0.006467023122625583	0.48045850161508186	0.0016639554640163151	-0.0026989986497685955	-0.00019949292711895746	0.0012762607049236741	0.50586850503204173	-0.0096880006290960552	-0.00044846822853848278	0.0017554809086131606	0.00894039071062011	0.48418293470561297	1.4099157335666765	0.02255701671097	1.5436488181857684	-0.0011240043811295306	0.019361435616377678	0.11957124961852168	-0.00041305411169813874	-0.022523776411824938	0.0012241319573879543	0.018810437192051953	0.00458613582125592	0.019365841133974243	0.00020110166464515483	0	0	0	0	0	0	0	0	0	0	0	0.012771081052513988	-1.5553773556943014	0.017984067910975537	0.688454521435186	0.95571013309507369
101	599	2.68	1.45	2022_09_21_15_21_53	0.50999616956632776	-0.017671564986751567	0.0012643046108135924	-0.00056711970534160526	-0.0075233930774439841	0.48341145073176051	0.0012894371217521648	-0.0026965756448664737	5.8383196221559481E-05	0.000717877771260348	0.5099277269730963	-0.008144990213144028	-0.000655243482249016	0.0012851000742346143	0.0098363675464562834	0.4864778296170274	1.3972486069842911	0.025409385148217657	1.5446916602349858	-0.0012562224287327515	0.018500137263064608	0.11118062580720112	-0.00060071048148742725	-0.02537476237910383	0.001326004454924982	0.018044653416238864	0.0040798972830269559	0.018509887407404738	0.00023337313292586272	0	0	0	0	0	0	0	0	0	0	0	0.014752306107900005	1.5669162939628087	0.019451048279000557	0.72044215602175588	0.95388526159069187
102	598	2.68	1.45	2022_09_21_15_21_56	0.51050664877767338	-0.018295947288175622	0.0018479273522758895	-0.00094433688928368472	-0.0085692634499711963	0.48444084753443883	0.0017827554059273835	-0.0022778719472780012	-2.3253845170070535E-05	0.00026080315172312597	0.50933166964682786	-0.0088425420720839414	-0.00088625051725129756	0.0039359161755411444	0.010249382116814768	0.48846528567035308	1.394245968573939	0.027073711462736516	1.5370329989074065	-0.0018242829980279359	0.020157757960262122	0.16049758923940533	-0.0015366784734739021	-0.027012008892963631	0.0018268081272986608	0.019128137947327616	0.0063599956487812312	0.020216245613747102	0.00020627506464056383	0	0	0	0	0	0	0	0	0	0	0	0.016785863654555852	-1.5694395130951477	0.021506338572943415	0.602072819483053	0.95682453272627332
103	597	2.68	1.45	2022_09_21_15_22_02	0.50891668385796585	-0.01978113891295525	0.0013291737146055979	-0.00090318071830259108	-0.009711771903536082	0.48244924031739012	0.0011626154982307998	-0.0017872013870891797	-0.00017961234158859324	0.0012366892796334646	0.50831006878205687	-0.010029305776301853	-0.00081051939410022793	0.0024331327073387429	0.0088169952363506329	0.48676157006670839	1.4007051458926343	0.02978803809764562	1.5512216770388283	-0.0017187279920363938	0.019423739851470629	0.11225159662990439	6.6901048023038524E-05	-0.029765213431879208	0.0011658829535868751	0.018936297749516995	0.0043241527909228528	0.019423855064529153	0.00021201838144984642	0	0	0	0	0	0	0	0	0	0	0	0.019086488950239896	-1.5615502350701969	0.017972605719747382	0.65076919457081728	0.95646612796557329
104	596	2.68	1.45	2022_09_21_15_22_05	0.508299320161573	-0.020335619857714607	0.0014351928395863916	-0.00039085545767040517	-0.010921767516097785	0.48204265056917806	0.0017942386260758122	-0.0024909278763254458	3.4218703996616384E-05	0.00034413497007572473	0.50776270069012619	-0.0080414407038349352	-0.00079807049685582645	0.002171070655226886	0.0072656945417304813	0.48657377811502361	1.4025835746379165	0.031615569191592592	1.5473170272271355	-0.0012116906229613052	0.01611793313074858	0.15068050883590098	-0.0014816008203245371	-0.031580717692173278	0.0014840772741445492	0.015391552624405263	0.0047841275293877914	0.016185886117172241	0.00015742827242896549	0	0	0	0	0	0	0	0	0	0	0	0.021486987465097411	1.5692297950049867	0.014918631576212666	0.64021528129644634	0.9572583688688715
105	595	2.68	1.45	2022_09_21_15_22_08	0.51089891151532163	-0.02188584068579397	0.0010771574483651846	-0.0008826205072628272	-0.011955397989058285	0.48441186485008275	0.00069103120303880825	-0.0020121772977450235	-0.00028430156182831286	0.0011319263018487503	0.51060504669256535	-0.006635706420803281	-0.000481299379362034	0.002433175045842497	0.0079843370910053311	0.48933441977013586	1.3920501919754842	0.034029971283839958	1.5589031667380064	-0.0013701838463549697	0.015311182456203418	0.15095069060173402	0.00042423468467386394	-0.034020344845601395	0.00080937146313349491	0.014618701555683053	0.0045525677406295919	0.015317058571241139	0.00016545828450531045	0	0	0	0	0	0	0	0	0	0	0	0.023407326994544734	-1.558908475395441	0.016337585155208917	0.63749668712451257	0.95779107909776973
106	594	2.68	1.45	2022_09_21_15_22_12	0.51203206894970166	-0.022164251243587032	0.00132494565532497	-0.00042832695589329489	-0.01270747448865785	0.48662347635024933	0.0010224114384194761	-0.0022965292318843618	-0.00018860069477186767	0.001989395904398302	0.511833354163753	-0.0065467117911886747	-0.000831104790000032	0.0041425801923398791	0.0067769445348245839	0.49078822631475744	1.386027680630942	0.034960733502619135	1.5542610607351566	-0.0012449649184649218	0.01481202166742899	0.22926459733134613	0.00095975967146582535	-0.03494161766534408	0.0011559593288997837	0.013282006325303332	0.0065562408322901123	0.014843083389355397	0.00011598342152495737	0	0	0	0	0	0	0	0	0	0	0	0.024820464890790657	-1.563376014888211	0.015512294401545489	0.51106361981477044	0.95851071852097014
107	593	2.68	1.45	2022_09_21_15_22_17	0.51020911378300882	-0.023072646549247285	0.0011110070420696165	-0.000362852194642428	-0.013044880692289785	0.48486838339426575	0.00035316755703682009	-0.0046134787121527281	-2.6960561890622019E-05	0.00021992822278280806	0.51046133705783858	-0.006232280759628111	-0.0008904755529293045	0.0021502380609256218	0.0080673831401269214	0.48853938753818626	1.3932820645594304	0.036337777339947953	1.5560410111839209	-0.0013286127950888384	0.01590374822984858	0.225449456725108	-0.00017354518087801514	-0.03632195561451948	0.0010721951056183081	0.014314259917339705	0.0069304524222631933	0.015904695083157609	0.00014103078934752858	0	0	0	0	0	0	0	0	0	0	0	0.0255677685879896	-1.5697629511688722	0.016363924784995768	0.65515854239172278	0.95752775546451985
108	592	2.68	1.45	2022_09_21_15_22_20	0.50865267342749543	-0.023895716423831575	0.00097429021486519307	-0.00045472575396041651	-0.014163942958603246	0.482895305045246	0.00074495114710869425	-0.0026105923666864404	-0.00042466917889611843	0.00096188845346350583	0.50823806226810775	-0.0066728160211508821	-0.0008433555478755745	0.0035981686481123751	0.0074810871425304631	0.48696230961479881	1.4007298859303035	0.03841537056228856	1.5633634632561448	-0.0013066063376155515	0.015583594673842634	0.21081409602631376	0.00019939754281002829	-0.038411125937130988	0.00057105138105882961	0.014218842950054385	0.0063775330748107647	0.015584870302273778	9.4344143685759868E-05	0	0	0	0	0	0	0	0	0	0	0	0.027858514408757491	-1.5558096102672694	0.01632039880812982	0.56124467807598355	0.95735722046531535
109	591	2.68	1.45	2022_09_21_15_22_26	0.50993851408198521	-0.024734514694749066	0.0011466582617188491	-0.00025469787830913903	-0.01462000129212874	0.48505139512858064	0.0016299448847139051	-0.0030127229646414832	-0.00048930709947696044	0.000576982328379182	0.50965155577209431	-0.0045335235490544861	-0.00074214010262893787	0.0036572562416092727	0.0052089057250486511	0.48430601019667713	1.3986776255111297	0.039586920667611089	1.5620513115627706	-0.0010170410239230248	0.011958377042304466	0.30538568210331424	-0.0010872011284171058	-0.039580865979369967	0.00069234114920858306	0.00979637284319031	0.0068581236940666174	0.012007697022308065	0.00010243417781020459	0	0	0	0	0	0	0	0	0	0	0	0.028686178320414327	-1.5540684032937786	0.012481126270922923	0.47932580754938348	0.94973412837535343
110	590	2.68	1.45	2022_09_21_15_22_31	0.50948659259170537	-0.025375800457857	0.0012698615092106029	-0.0011158038520554905	-0.015618782870417767	0.48433752192683621	0.0010748174277480929	-0.0016683156336566231	-0.00029948442070498065	-0.00012409285909578962	0.51143398565901177	-0.0042097365639008439	-0.00041400080168081525	0.0021656967095162131	0.004633224953083861	0.48377027265884603	1.3987598611695369	0.041289421312435175	1.5589274403225122	-0.0015432247680580756	0.0097308369651097817	0.20985943250958042	-0.0012309219466017042	-0.041277788938619775	0.00098002686419051011	0.0088862347632545323	0.0039653524148395222	0.0098083819705480826	5.0894427641884589E-05	0	0	0	0	0	0	0	0	0	0	0	0.030661560256039413	-1.5612101852940452	0.010038326953042029	0.56677229281911445	0.9495250310669745
111	589	2.68	1.45	2022_09_21_15_22_36	0.50989629302733808	-0.026532965040964737	0.0010339329381712607	-0.00050253292682306023	-0.016101760174574955	0.48451983481799371	0.00170510928431817	-0.0025300815651978156	-0.00058237978848593307	0.001067088308590146	0.51110258830252053	-0.0050502747875109466	-0.00092734731428789781	0.0043740842404652149	0.0032802200397211894	0.48486025415393752	1.3974242622218194	0.042910838070372846	1.5649431503512632	-0.0014277895729097006	0.010963445690442259	0.35201990618665763	-0.00065926135006822632	-0.042907897881261779	0.000502317940123981	0.0083567048641529553	0.007096662963725929	0.010983249379622168	7.5441527524565329E-05	0	0	0	0	0	0	0	0	0	0	0	0.031599148520338745	-1.5527198547280088	0.010722571428467408	0.32172544991084834	0.950899743309061
112	588	2.68	1.45	2022_09_21_15_22_39	0.508736739844286	-0.02680114841663795	0.00091231033568342317	-0.0010245445066663639	-0.016036048236060831	0.48415510287292879	0.0010608247680139837	-0.0038793653278514271	-0.00037963861653971253	0.0013576441457720284	0.50757961297562115	-0.0035225847437663719	-0.0010221460123297217	0.0023145654428116	0.0035956209680960581	0.48374949948582247	1.4035652134685752	0.043183722803255956	1.564133618095036	-0.002128230538970024	0.0096030720336793655	0.3635106082247051	0.00026848204900504526	-0.043179888863356858	0.000575424101509958	0.0071750078085552581	0.00638265269548687	0.0096068244021982989	9.8859656154067573E-05	0	0	0	0	0	0	0	0	0	0	0	0.031530141519030837	-1.5589614997080605	0.0084054841242782626	0.49942502827525692	0.95088375106128242
113	587	2.68	1.45	2022_09_21_15_22_43	0.50746653390696872	-0.027644370636404344	0.000822376584817457	-0.00040202536079539364	-0.01700825582383084	0.482293398161938	0.00078726008841476891	-0.003731016258831103	-0.000661807761130028	0.0006051505894075842	0.50817803881019841	-0.0024969430010618708	-0.00091822098357357174	0.0024052105088179822	0.0028640286799176836	0.4827200502806121	1.4073130866194905	0.045155641131323185	1.5686948620206398	-0.0013951094870316206	0.0083329319761096636	0.432263572944562	-0.00022140842853458779	-0.045155242303362042	0.00018978541964397673	0.0054080722707090106	0.0063395985388082108	0.0083358729003444529	5.6048135209663855E-05	0	0	0	0	0	0	0	0	0	0	0	0.033541377821141534	-1.5513506509800306	0.00736996990827579	0.43612696670941992	0.95123524021212935
114	586	2.68	1.45	2022_09_21_15_22_46	0.50776896826362627	-0.028171399361898435	0.000997140736983847	-0.00043101529756419185	-0.017650792393088782	0.48227201671080427	0.0019777024128829167	-0.0029072854186098685	-0.00052040004727461333	0.00071216867068303017	0.50837269292301845	0.0012234241930472163	-0.0005049712612244313	0.0017167552786911647	0.0015900042109310811	0.48511824492568822	1.4044513093677864	0.046328048209943559	1.5649742102367799	-0.00099743531699235974	0.0047915900614773233	0.74736063542035669	-0.0013179682213990806	-0.046324907477911688	0.00053944240264961808	0.00036416897860136487	0.0047777312892493965	0.0049695448030846971	2.6725789819629138E-05	0	0	0	0	0	0	0	0	0	0	0	0.034776568347519111	-1.5560590467954014	0.0046082949285963281	0.37354300969607773	0.95539167465196861
115	585	2.68	1.45	2022_09_21_15_22_51	0.51063703033010488	-0.029259096114278512	0.0010857107649774589	-0.0010883470448954003	-0.018085214644503831	0.48445484787493986	0.0013508641697352103	-0.0031928486498078008	-0.00074460750588021347	0.00067417988839706046	0.51175814061055813	0.0018061911463081004	-0.00089820981237130875	0.0020036902035208649	-0.0019713035353229945	0.48665430549867039	1.3945181292233908	0.047624417564366396	1.5667612036021217	-0.0020558802307282338	0.006556569040376793	1.0933209265313317	-0.00071815540394300768	-0.047622866710373246	0.00038433661177907487	-0.0037873950209434386	0.0053520310664793708	0.0065957823467303715	5.9317785183832735E-05	0	0	0	0	0	0	0	0	0	0	0	0.035446972373187974	-1.5502218628452329	0.0055045720401124083	-0.38862537068077141	0.953033713955428
116	584	2.68	1.45	2022_09_21_15_22_57	0.51153593678067888	-0.029364691270241404	0.00043561193370265813	-0.0005726381483625141	-0.018862173047497779	0.484621328896215	0.0012143810765130167	-0.0020170154352750847	-0.0011257343721980235	0.0012944694777191654	0.51245056836044722	0.0021407680636407224	-0.00078892607739804372	0.0021815366844975528	-0.0034891320478525915	0.48691509997285037	1.3925678683691347	0.048464071947517465	-1.5644444355821134	-0.0013882624906681059	0.0071030704908760173	1.2439750268230554	4.2075424248439039E-05	-0.0484601612866237	-0.0006156604653274675	-0.0056389434803003277	0.00431925072487487	0.0071031951078144653	-2.5371375082888483E-05	0	0	0	0	0	0	0	0	0	0	0	0.036939215667162448	-1.540990624830096	0.0080443815450359727	-0.50601307153911912	0.95186880326966217
117	583	2.68	1.45	2022_09_21_15_23_00	0.50876287949385812	-0.029105878313994853	0.00075462408983871792	-0.00070196143583234989	-0.018362256662017826	0.48352610481473035	0.0013346864892401916	-0.0027157832218456216	-0.00071070837862246975	0.00038392252026290174	0.50937776450489691	0.0022368365503309317	-0.00073647227358779386	0.0030730701676611955	-0.002575565900776516	0.48488661140738049	1.401473355144923	0.047880750155393566	1.5698730465604687	-0.0014758899601986281	0.0076943739813652677	1.1259908388096103	-0.00099273293448617125	-0.047880668523871392	8.8414650210254329E-05	-0.0048452571603457006	0.0059771961667013677	0.0077581511743665009	9.9123389314727323E-06	0	0	0	0	0	0	0	0	0	0	0	0.036118998035903717	-1.5514535571538435	0.0078811780788616888	-0.3487748672795713	0.95306994859721117
118	582	2.68	1.45	2022_09_21_15_23_03	0.50792022584395691	-0.029158290344130006	0.00059694607127886215	-0.00067535691882853225	-0.018989268257932613	0.48234789055619115	0.0012884068403847431	-0.0020750990979591273	-0.00072248948191369546	-0.00049102869092783482	0.50881633381242286	0.0034467023783849517	-0.0010927005926662894	0.002801507900121283	-0.002824353970742685	0.48318778739160423	1.4058676544783488	0.048667061806638719	-1.5698318702644483	-0.0017975046796566069	0.0080855836710517388	1.2344719745107267	-0.0018332642733847754	-0.048666971268762176	-9.3874472941044484E-05	-0.0063243342107751933	0.0050378031017495137	0.0082908094416436519	-6.2190964990049239E-05	0	0	0	0	0	0	0	0	0	0	0	0.037413370624726508	-1.5517818721324146	0.0078321706392062759	-0.39472952126183508	0.951306450907212
119	581	2.68	1.45	2022_09_21_15_23_07	0.50973441691710486	-0.028965304412204206	0.00075687779912083112	-0.00051752603701951747	-0.018623168312017831	0.48461305075951544	0.0018449095679184578	-0.0022869949943662886	-0.00084242351122316961	4.8798707425636025E-05	0.51012090174918046	0.0044399842903084267	-0.00092912982614627411	0.0042260145076308724	-0.0048846935973257642	0.48588383400113405	1.397610045736029	0.047901851730204871	-1.5704919031110562	-0.001449238624119304	0.01152313595879656	1.2602017675209132	-0.0018531538145400038	-0.04790184285171388	-2.91649145310823E-05	-0.0093704639198865722	0.006706494483037638	0.011671197084500564	-3.3984050458760527E-05	0	0	0	0	0	0	0	0	0	0	0	0.036572402356305746	-1.548194114192021	0.012671418249885273	-0.42878491899548105	0.9532097850872614
120	580	2.68	1.45	2022_09_21_15_23_10	0.51076103466872314	-0.028557492746029704	0.00066390722595223558	-0.00064332683497675955	-0.018247522581667765	0.48550099803548336	0.0018663928950122517	-0.0032536563009706487	-0.000531912672659688	0.00028200398017174912	0.51092214834185723	0.0057540167325920849	-0.00097119333989934269	0.0040774237196428758	-0.0051118063432443817	0.48467611168591057	1.3960856671211064	0.047022962053255582	1.5687940586132236	-0.0016492351578256195	0.013282971333909868	1.2681779145532903	-0.0016252460911272062	-0.047022585016326217	0.00018830465816821007	-0.010923482305040849	0.00755743751472222	0.013382030948783355	-1.8971844404044478E-05	0	0	0	0	0	0	0	0	0	0	0	0.0357413198845345	-1.5562255243987619	0.012802079313071769	-0.44874549216113235	0.94892930115600715
121	579	2.68	1.45	2022_09_21_15_23_15	0.508923239311198	-0.027933780630647779	0.00041912101123287737	-0.00052481238437114162	-0.018058982316738144	0.48344552975582794	0.0013888725113819071	-0.003040466369360448	-0.00089513844232930379	0.00022052696718682271	0.50893514299672127	0.0085178091843522187	-0.00077681681450233922	0.0041028513896364839	-0.0072451808062988683	0.483223024108157	1.4033677223686896	0.04638857187467052	-1.5662253518468581	-0.0013346799373666358	0.017531272408914333	1.3530692026735895	-0.0012238396832685223	-0.046386633419974017	-0.00042407609272711934	-0.015895228188212006	0.0073950816844867524	0.017573937972062602	-4.2059907921730614E-05	0	0	0	0	0	0	0	0	0	0	0	0.035528252972939454	-1.5460328488169817	0.016360474544873712	-0.5277673916345772	0.94950080244355717
122	578	2.68	1.45	2022_09_21_15_23_21	0.50861827087065858	-0.027246036107730597	0.000542252984628194	-0.00073643819087632068	-0.016972337318767006	0.48349700531047457	0.0021667301930266268	-0.0026607893856283146	-0.00073741616282898463	-0.00029949925434778247	0.50786879595199	0.00956504380415484	-0.00079586809524012463	0.0040858671790935143	-0.0087078139562805443	0.48590636221854078	1.4017674208497994	0.044604130223926688	-1.5692420014849127	-0.0015574489523185022	0.019672197202242139	1.3896491036999754	-0.0025347696611580412	-0.044603914703440106	-0.00013865843374769363	-0.018395197896850644	0.0069722332935441122	0.0198348279548634	3.0784468581100742E-05	0	0	0	0	0	0	0	0	0	0	0	0.033400981466610941	-1.5490859206976537	0.018911528869615765	-0.566037877338645	0.95534586554816581
123	577	2.68	1.45	2022_09_21_15_23_26	0.50802822057334662	-0.025910504574005622	0.00056162307721562726	-0.00057400707022290547	-0.016641769843068411	0.48205079823794256	0.001752242404066311	-0.0026419201120170461	-0.00078541374724192534	0.0014224404181342248	0.50892257697684418	0.010495005586794344	-0.000854700957487459	0.0030568843593853983	-0.00984661075834935	0.48414157049968537	1.4045397479421191	0.043013654124005783	-1.5690613791728225	-0.0014730748941986474	0.021331614245384919	1.4301602964809035	-0.00036863782256537844	-0.043013395178346972	-0.00014925257437343738	-0.020493348353896525	0.0059211856548967781	0.021334799276256023	-2.2496970706051526E-05	0	0	0	0	0	0	0	0	0	0	0	0.032794031488880021	-1.5472161610571975	0.020294547741251154	-0.63488989371710525	0.95298164726616286
124	576	2.68	1.45	2022_09_21_15_23_30	0.50785147309153456	-0.024907463735177753	0.00064497152056386647	-0.00039238888129147309	-0.015341058005387733	0.48254187671818982	0.0014073756594126026	-0.0033335878146396004	-0.0015049664357441245	0.00032695922285739626	0.50751401555768516	0.011665370307533932	-0.0010149498002202779	0.002838291031707206	-0.011146763959673463	0.48376396787903581	1.4058164401508364	0.040676774748345614	-1.5609431916310168	-0.0014857503586976732	0.023887183606708981	1.4354011774303055	-0.0011347208168256203	-0.040668876853764822	-0.00080153563923218382	-0.023016729808485566	0.00638965488769138	0.023914119929296242	3.8641296763490678E-05	0	0	0	0	0	0	0	0	0	0	0	0.03035277260368564	-1.5219024913873567	0.022649230506609597	-0.66073279225117587	0.95256978370887335
125	575	2.68	1.45	2022_09_21_15_23_35	0.50828831897792348	-0.024171942618402456	0.000794543456234236	-0.00060324738024436031	-0.014315012945719702	0.48285432161792119	0.0013899989236351438	-0.0037719855288636129	-0.0013463265284799156	0.000769677744129502	0.50822920113746561	0.013100273865110352	-0.00085009612804843758	0.0030243185918005849	-0.012411389845733633	0.48502907484064217	1.4029102492166785	0.038860488989680857	-1.5644022644369098	-0.0015407158919841649	0.02663622025633618	1.4370653586462361	-0.00066222308636050564	-0.038857311485921739	-0.00049693923487847415	-0.025689163394028248	0.0070395393072965207	0.02664445099753723	9.32978324414653E-05	0	0	0	0	0	0	0	0	0	0	0	0.028287458134156045	-1.5239092624399742	0.025132485780065862	-0.66589072363424584	0.954240057721469
126	574	2.68	1.45	2022_09_21_15_23_38	0.50962299209373207	-0.022467412649799283	0.00078790940923223268	-0.00028192025554843285	-0.013134099699363215	0.483741575644431	0.0018147742539792132	-0.0031574777569512865	-0.00143922747743487	0.00012080292527687281	0.508997456497348	0.0127413080525777	-0.00073336627477868228	0.0044416202268286629	-0.012144386625195756	0.48410497268405728	1.4007803546179671	0.035864534058786819	-1.5625209054150375	-0.0010632259421340903	0.026270529120492995	1.4187771352026417	-0.0017680858116619813	-0.035859621977909484	-0.00059356116391733982	-0.0250656386180852	0.0078647607044478041	0.026329960647674178	9.5035376412289278E-05	0	0	0	0	0	0	0	0	0	0	0	0.02592645834304548	-1.5162243318718469	0.025373913570718169	-0.610086771588842	0.94992765278341007
127	573	2.68	1.45	2022_09_21_15_23_44	0.50757131574339343	-0.021525883474790473	0.00072098390908932944	-0.00041889455796344943	-0.01165293624410021	0.48114116822295927	0.0017809882324090482	-0.0038657784512283445	-0.0012854401958212833	0.00090172252430949663	0.50769141952319463	0.012803890355995964	-0.00076726227916913963	0.0022439794051447534	-0.012169292128280445	0.48509575469729871	1.4056823967400494	0.033581035076373757	-1.5632910291657562	-0.0012797951500845687	0.025948036692491773	1.4472467273026934	-0.00090643757568915028	-0.033577251942081485	-0.00050405239671085672	-0.025159891384998273	0.0063466899790354525	0.025963864066689317	0.00016488540679556783	0	0	0	0	0	0	0	0	0	0	0	0.023097484473078182	-1.5158632182231644	0.024379734875291968	-0.69422389613929236	0.95571940267511613
128	572	2.68	1.45	2022_09_21_15_23_47	0.50642956784589022	-0.019463821457139815	0.00092516661163604156	-0.000439592519977434	-0.0090701108593721734	0.48204518237755267	0.0012550852346839513	-0.0032352758991796931	-0.0009664607352281102	0.00012000378877511391	0.50453572516136724	0.012830402496284612	-0.000677214503736285	0.0025132996100177187	-0.012887278205466582	0.4813406691748347	1.4126950026357825	0.028879147416140862	-1.5705616088087087	-0.0011977464450898569	0.026762924998668627	1.458204969902178	-0.0011680172827505852	-0.028879144234090156	-1.355691015076212E-05	-0.026087250161019513	0.00597574543640787	0.026788400826797523	0.00023117996867940376	0	0	0	0	0	0	0	0	0	0	0	0.018011301981991832	-1.5177193697984908	0.025926735170975473	-0.68909604577972761	0.95045925383509555
129	571	2.68	1.45	2022_09_21_15_23_50	0.50868973304506115	-0.018182615626561913	0.0011443944743783664	-0.00039175045823196551	-0.007919833039802357	0.48448402741427687	0.0019506009438713043	-0.0049521943551155585	-0.00073889245442279648	0.00045223783788118325	0.50555414988114711	0.013776687704769846	-0.00045711279059158105	0.0043917409247608025	-0.013615709814779439	0.48470422803554386	1.4033154938563979	0.026294643216327671	1.5624760358155947	-0.00093802143438180964	0.029309133911408956	1.4027017328876705	-0.0015286954129311429	-0.026291002689079281	0.00043753797182980066	-0.0276683697210846	0.0096688493428262363	0.029348973411389014	0.00023332138786081192	0	0	0	0	0	0	0	0	0	0	0	0.015636695359982973	-1.5242827356876958	0.028124147425372944	-0.62939118990787413	0.95284845859589506
130	570	2.68	1.45	2022_09_21_15_23_54	0.5094429216536247	-0.017701237726034658	0.0013441439870554976	-0.00017998456258729682	-0.0068435673041962863	0.48458937641507671	0.0021733878973243573	-0.0029013527457903612	0.00047151704781042	0.00042068994248298984	0.50452862272733279	0.013497726653559909	-0.00040779924526060493	0.0030561189136670197	-0.013083777957534694	0.48924296301122377	1.3988309108460013	0.024771221781802154	1.5337475797714206	-0.00063230291514209617	0.027448430931936392	1.4578624967960334	-0.001776159046816617	-0.024703250453291047	0.0018338063161646295	-0.026751245169740773	0.006147132867744395	0.027505837591043671	0.00026703135020209794	0	0	0	0	0	0	0	0	0	0	0	0.013465280171170409	1.5364010304755456	0.026373834396269533	-0.67066487342305781	0.96034892667301586
131	569	2.68	1.45	2022_09_21_15_23_57	0.50676041887696144	-0.014995888778632543	0.0010442630442386715	-0.00036749206659988974	-0.00477728837214697	0.48349096530493552	0.002069197335074211	-0.0039604990410375927	0.00081325370856800906	0.00032145889770349059	0.50014032114939622	0.012874777017864696	-0.00063520999229642577	0.0034372499775057082	-0.01211073879204037	0.48633882368660808	1.4098781388305648	0.020064639969360781	1.52387721135319	-0.0010581750624631	0.026462388615196626	1.4241399141869036	-0.0017653973821981791	-0.019976364041817154	0.0018800682883514798	-0.0253322146429454	0.007650941935829254	0.026521211117495374	0.00023006207118435939	0	0	0	0	0	0	0	0	0	0	0	0.0095627347242879315	1.4864878644481203	0.024842251787808418	-0.64712519233932275	0.95970167671024909
132	568	2.68	1.45	2022_09_21_15_24_01	0.50480823056582858	-0.014462091361577154	0.0013764989563739998	-0.000320088857733973	-0.0034407139141673115	0.48088960397710945	0.0021583366960788684	-0.0030387695284219418	0.00092155027294727734	0.0006818621042977977	0.49758519946111462	0.011792067392755384	-0.00047527035179436693	0.0031243078051972945	-0.010352133325692733	0.4859389911842702	1.4175129670003377	0.018319113328788703	1.507077740923237	-0.000844562717465241	0.023413477153124092	1.4323109265630478	-0.0015056722847980458	-0.0181705612035249	0.0023282222191963534	-0.022521146553783206	0.006402255095111619	0.02346184053796873	0.00025675669320182945	0	0	0	0	0	0	0	0	0	0	0	0.0070561234862793884	1.4399490026318269	0.021420655959429588	-0.6388429840428701	0.96262097517624012
133	567	2.68	1.45	2022_09_21_15_24_04	0.50670095713821184	-0.013439047945065997	0.0015104312637269613	-0.00057472544839845541	-0.0023409164973465751	0.48256086925333241	0.001656780736941728	-0.0027681500250930457	0.00082983317418273668	0.000851435984836648	0.50105730925620429	0.013172997073486108	-0.00052657240896365623	0.0038521946695540227	-0.010747542547568986	0.48622288663847263	1.410059556837213	0.016128325185670991	1.4977907314756305	-0.0011496933997229854	0.025186395406944433	1.4328869008702634	-0.00083272494601948233	-0.015956708364535124	0.0023465573642943343	-0.024234413086951151	0.0068591352170636211	0.025200157627099772	0.00024353859314390363	0	0	0	0	0	0	0	0	0	0	0	0.0049016073956740912	1.400461404077481	0.0225321301665437	-0.61331759466468927	0.95958549078849786
134	566	2.68	1.45	2022_09_21_15_24_09	0.507359011319148	-0.011690404188423336	0.0012835004232313197	-0.00025801758058904329	-0.0014908024280969505	0.48304759515873896	0.0019697637460630276	-0.0028499727768672989	0.0010448949167059247	0.00057879691289900966	0.50142943159050324	0.01070955023212883	-0.00032998150275994297	0.0030055207203711571	-0.012505300295817839	0.48835822824085762	1.4063364636440843	0.013517268222990245	1.4841173797335567	-0.00062117375821585732	0.024227316990881886	1.4445391378726191	-0.0013987699004824753	-0.013314659445561157	0.0023316054685539973	-0.023459003174979273	0.0060529380149631825	0.024267662553512849	0.00019281602936476987	0	0	0	0	0	0	0	0	0	0	0	0.0035882306450673029	1.2651333717000601	0.025349708659825405	-0.66746506331448974	0.96254962924796039
135	565	2.68	1.45	2022_09_21_15_24_12	0.50518244213602925	-0.010144513505008442	0.001698912106967157	-0.00037404819431855716	-0.0005494176937981736	0.48127276050974804	0.0014540144112168672	-0.0028060670180710826	0.0012348057353407931	0.000462993398521655	0.49794362045582446	0.010187088568617194	-0.00050176007939269345	0.003260475006830149	-0.010183201250221333	0.48673592106354607	1.4155131791236806	0.011237130258060373	1.4384184784948741	-0.00091557346120321476	0.021623503582418834	1.423418912421407	-0.0010049554433216421	-0.0108455888312683	0.0029404590355392316	-0.020690955276432239	0.0062817415521144292	0.021646843710387477	0.00015597271155712829	0	0	0	0	0	0	0	0	0	0	0	0.0026753097590338309	0.994718289075782	0.021165503115020176	-0.63046427015956408	0.96348542717659191
136	564	2.68	1.45	2022_09_21_15_24_16	0.50623541433570773	-0.00902152955745761	0.0017046424944715951	0.00022157548717050655	0.0015835248750952541	0.48299240095557627	0.0015980310145455542	-0.0028171253118341711	0.0014227669686836158	0.00040929857005883271	0.49832014463684243	0.00943945778453341	-0.00025495738538338736	0.0032378710661173371	-0.0081866494153042379	0.486862653510092	1.4121948928528347	0.0081499716710685833	1.3736424638009075	-6.9839722515298682E-05	0.018959027117513745	1.4025544925668718	-0.0012033031672235425	-0.0075245651423802478	0.0031309675273462289	-0.01789583304823035	0.00625970196994138	0.01899717473086121	0.00013277556281328547	0	0	0	0	0	0	0	0	0	0	0	0.0042051709224588318	0.36598761276214392	0.01739051496286969	-0.59708492947941549	0.9617317155674755
137	563	2.68	1.45	2022_09_21_15_24_19	0.50613357546129223	-0.0081146919057631991	0.0019101007769685896	-0.00036292587339922745	0.0025448049899803814	0.48225471968913791	0.0019513655529322491	-0.0033478151757307959	0.0014419155904343674	0.00040316292202130104	0.49825320221249214	0.0085687958371175373	-0.00037779537562458737	0.0026624741932062186	-0.0074153865947095884	0.4878486060147752	1.4121326398816403	0.0065612288201631055	1.3026472454227747	-0.00078617181612770557	0.017364118712709375	1.3878895236770441	-0.001559942556260263	-0.005640071975757539	0.0033525082757263082	-0.016215187692365105	0.0062113047558814182	0.017434048280531279	0.00010480044079242398	0	0	0	0	0	0	0	0	0	0	0	0.005778947412551385	0.25775359725517094	0.015566796850209778	-0.61304221946021087	0.96387323360270649
138	562	2.68	1.45	2022_09_21_15_24_22	0.50332439908517657	-0.007114574358124218	0.0017154931123990998	0.000244606438939484	0.0035300213503856102	0.47883285125985153	0.0018179113209157278	-0.0026580807899451858	0.0012300638191695961	2.374553577433335E-06	0.4956595591107939	0.0060908389880190159	0.00022113784546316342	0.00316154321684413	-0.0078556490178887522	0.48639009764843411	1.4226020478224268	0.0047027919521545223	1.2301075949677582	0.00043829802910501668	0.015438738025969404	1.369709510685279	-0.001846069471342958	-0.0036526859820210571	0.002962117023683603	-0.014206917655528006	0.006043022634705273	0.015548717128031436	7.1846189532418083E-05	0	0	0	0	0	0	0	0	0	0	0	0.0074270108753969567	0.16765017449695469	0.016824087252909535	-0.59408779184306948	0.96635509530727781
139	561	2.68	1.45	2022_09_21_15_24_26	0.5066667264181185	-0.0067048505450111838	0.00171518211134477	-0.00018146275591517512	0.0041334706628162968	0.48224614179036729	0.0015788086647912961	-0.0030445695593564132	0.0015241439048307999	0.00069955835010758612	0.4993334094265493	0.0069437302165910476	-0.00024481111643878223	0.0029265457637553545	-0.0076635182097641716	0.489771151526627	1.4085734467248698	0.0041474505598006689	1.1248590856423519	-0.00046160487901120519	0.016005878191282491	1.3733729416355451	-0.00087501494001621615	-0.0026044094728250615	0.0032277542415509227	-0.014774314177910121	0.0061569292059091008	0.016029778158771383	5.0116604250274768E-05	0	0	0	0	0	0	0	0	0	0	0	0.0086951015256658427	0.17663217931325398	0.016190727858156641	-0.6030036990653429	0.96665347454147066
140	560	2.68	1.45	2022_09_21_15_24_29	0.50863101313754577	-0.0054431674793923614	0.0017777964188345225	0.00038325957762467227	0.0048982228829478535	0.48369215850011166	0.0012593928697133723	-0.0031295214388257697	0.0014729141320644573	0.0010010228143105607	0.50168423983417409	0.0064723350902352109	-0.00010093132498364676	0.0028270408125349355	-0.0053750897176659046	0.49167190949856654	1.4008977249425267	0.0032693239699252015	0.87057827912258345	0.00024700925576155139	0.013411331116126923	1.3337846575647658	-0.00024684898398107807	-0.00055427260948326482	0.0032219964454828459	-0.011932583830195263	0.0061218661731335449	0.013413602675168468	8.5959280566793148E-06	0	0	0	0	0	0	0	0	0	0	0	0.010056182818723768	0.14605116914945526	0.01194028500276817	-0.54330153998107633	0.96665735434737821
141	559	2.68	1.45	2022_09_21_15_24_35	0.50679948821396137	-0.00483496093018819	0.0016702246882607903	0.00048605089339889005	0.0060545189165033663	0.48209053036891164	0.0017892889056494706	-0.0029380922742083468	0.0017980555273470729	0.00022733251511414311	0.50057276786477378	0.0061232659950143974	-0.00018223383802921882	0.0042722633355950241	-0.0037912440541484193	0.48960801007707466	1.4075804066905155	0.0036647904173050831	0.61466904082124363	0.00026017547084127826	0.01247685244304605	1.2516413634706083	-0.0015860552787608662	0.0012271972328083518	0.0034532123819074161	-0.01002020905602553	0.0074341951386204643	0.01257725797750962	-3.4088821446368557E-05	0	0	0	0	0	0	0	0	0	0	0	0.012462264241723321	0.14434075093783766	0.011270526057607621	-0.3629074605587117	0.96607834353291855
142	558	2.68	1.45	2022_09_21_15_24_38	0.50741661951413974	-0.0038261187231889457	0.0015664256725032031	0.00013852191824329313	0.006841259372142766	0.4827245855377349	0.0015489503934644703	-0.0021295588015382994	0.0015754696114123714	0.00056334527003360283	0.501579669119432	0.0027052567124794288	-9.4781726660732793E-05	0.0026008660445560518	-0.0038117402811411114	0.49078082297984532	1.4041616809369051	0.0043550052047100427	0.3987809104223527	1.8932924609004934E-05	0.0081777103684616756	1.252132291528125	-0.00098333105923651787	0.0030417694091260409	0.0031166824019711369	-0.0065723322449429619	0.004866147935742254	0.00823661865345876	-7.451695869462598E-05	0	0	0	0	0	0	0	0	0	0	0	0.013835421777601768	0.11317162187966186	0.0090941600398073679	-0.48601394529392289	0.96721471884341614
143	557	2.68	1.45	2022_09_21_15_24_44	0.50827911515089419	-0.0022504915973960028	0.0015030654180486285	0.00014238673599758071	0.0069079796855070564	0.48422801249844893	0.0013001873392044457	-0.003229730015741636	0.00083685057319333859	0.00037852577787830653	0.50839904972270267	0.0011668256865477972	0.00015900707800541757	0.0021597414208928	-0.0013288623404225266	0.486521178682806	1.399397609857973	0.0052262031944319588	0.22804220680744194	0.00027953138781293196	0.0060971352012394574	0.997815346013199	-0.000914581334144355	0.0046920013014058615	0.002301808770748889	-0.0025130554622798335	0.0055551426539467742	0.0061653480582168751	-9.62451488220902E-05	0	0	0	0	0	0	0	0	0	0	0	0.01369028154453511	0.060277573392400696	0.0049890208064613415	-0.27579234382475326	0.95719293628338664
144	556	2.68	1.45	2022_09_21_15_24_49	0.5118412784774895	-0.00254456748274839	0.0020814256396037541	-0.00012108056893520574	0.0080536188405957616	0.4875943675076429	0.0015810056418666869	-0.0025269711596283629	0.00059233995606885375	0.00069150852668561479	0.51105528063386063	0.00095348112824543679	-0.00038533250606327018	0.0023357493163801385	-0.0008948586382005625	0.48879892695891586	1.3874963237284685	0.006098037266762466	0.22137863128770316	-0.00053325739748589216	0.0053140539777384414	0.96355599308467943	-0.00087277863196213795	0.0055100266969985278	0.0026125972336331015	-0.0018536679037722847	0.0049802695690938474	0.0053852495038510008	-0.0001268735931978783	0	0	0	0	0	0	0	0	0	0	0	0.015777103109568497	0.036708672625644541	0.0048868646159402488	-0.18293270446908291	0.95498145130632128
145	555	2.68	1.45	2022_09_21_15_24_52	0.50902031903307654	-0.0019205501447579515	0.0019326124668528504	0.00035265587402709934	0.008083851198140965	0.48421271399922061	0.0012096694832275292	-0.0025453072245998107	0.0009024971881997269	0.00043906729265119691	0.50841713033065772	-0.001087447809367369	0.00013158539387064425	0.0022055473746047964	0.0017586840587757661	0.48665332533254718	1.3985345601812702	0.0068003452795421977	0.21095378719209348	0.00046358973845574987	0.0056671235171389068	0.52122037823026635	-0.000761273143943658	0.0062040192352482539	0.0027847515597736036	0.0028568753570810306	0.0048943387860478143	0.005718026386630156	-0.0001404721121706164	0	0	0	0	0	0	0	0	0	0	0	0.015979860086643257	0.055590794827965757	0.00554179832702545	0.33657409123510912	0.95605874094963994
146	554	2.68	1.45	2022_09_21_15_24_55	0.506022457411004	-0.0015286443422280855	0.0019798344449620288	-0.00035536530222813489	0.0087582296061025043	0.48189147480267969	0.0013994781184917303	-0.002312324249772557	0.00083200780098826937	0.00036967644571627367	0.50482150117084956	-0.0027479253028270022	5.2699207518572148E-06	0.002168572111856025	0.0027186400371138528	0.48436921272736105	1.4097852615879962	0.0078289417443578539	0.18160404583789708	-0.00037370638036095304	0.0072061012460091795	0.34879468074470105	-0.0010253528357688836	0.0073181963153394168	0.0027814261677602684	0.0055227051157625343	0.0046289980959237156	0.0072786841946573238	-0.00017403241982669356	0	0	0	0	0	0	0	0	0	0	0	0.017385908366763615	0.047356514453052376	0.0068724242185621382	0.44873948265152347	0.95720892548044423
147	553	2.68	1.45	2022_09_21_15_24_59	0.51192450603052586	-0.0021016085313564389	0.0016948069881043441	0.0001035937737788919	0.00827852892458721	0.48678519779731244	0.0014629837271628477	-0.002466891689484	0.0008758631140284586	0.0010301920332559153	0.51260981440362441	-0.0041549450283299436	0.00040921547305546935	0.0017886517750130507	0.0039678156321545782	0.49124022370365356	1.3842154876037163	0.0066719194334700178	0.19243061527503289	0.0004945232079951109	0.009179011505599223	0.24639654922074697	-0.00041987377936686669	0.0061838721289754475	0.0025048421944696532	0.0080868460337842063	0.0043424847087573694	0.0091886095907119	-0.00014535851877416477	0	0	0	0	0	0	0	0	0	0	0	0.016261641651271551	0.052703620607403592	0.0085019115114660631	0.57364279772586413	0.95959505340492746
148	552	2.68	1.45	2022_09_21_15_25_02	0.51699794528904808	-0.0026478640169368653	0.0020392010609573893	0.00018969255942824818	0.0092306939178402585	0.49143395960782021	0.00090810576420985944	-0.0020834046335598396	0.00050051799414693287	0.0006889935201178488	0.5176564174050271	-0.0057268809419683238	0.00023983544208704477	0.0028642440961848124	0.0047250322916641968	0.49438345738101458	1.3664057420053979	0.006972059898988271	0.17960885825758671	0.00040190863187913926	0.011477096148457062	0.22598812591363415	-0.00019117306477944634	0.0065270480656941634	0.0024509718038358622	0.010324632067351703	0.0050125551044094083	0.011478688215193628	-0.00016878691388143139	0	0	0	0	0	0	0	0	0	0	0	0.017880639357016875	0.027085088516346185	0.010687431301148126	0.51292068891706222	0.95625807004824748
149	551	2.68	1.45	2022_09_21_15_25_05	0.51027071788035128	-0.0027225286798195974	0.0018807573479027835	0.00026106434239500556	0.0085317900840841364	0.484486595605037	0.000966579386103529	-0.0020328644675036869	0.000850821646891199	0.00087897055618514533	0.51104495082159518	-0.0075869426195422579	-0.00022040570877178013	0.0023849360756941682	0.00594940886132641	0.4891137726487339	1.3918258485684216	0.0064174265230752111	0.2142222162987017	2.3398504631548783E-05	0.014268890066257001	0.16139027097497785	-6.3685403082560234E-05	0.0058373753638980737	0.00266616054280777	0.013532002978408862	0.0045261594222101176	0.014269032186994797	-0.00014553578361047503	0	0	0	0	0	0	0	0	0	0	0	0.016803058398670676	0.049697538708853906	0.012561238670230545	0.594770337509313	0.95853780260113164
150	550	2.68	1.45	2022_09_21_15_25_09	0.50775520860308387	-0.0020399249499356742	0.0021286554864024102	-0.00016945636761614441	0.00879878808999788	0.48284297722572628	0.00091390253440958751	-0.001614962644031176	0.0007804601697926467	0.0005759576872556687	0.50762499550874984	-0.0078684417028185814	0.00014356869120805046	0.0015356553488980009	0.0086922390469562089	0.48560714708036679	1.4029173199180922	0.0073995289327352994	0.19871659135488171	-3.3385220976634729E-05	0.016983656541457379	0.095950684405036651	-0.00032285089706713364	0.0068227913295361518	0.0028640088861581967	0.016671893839718559	0.0032392198621492667	0.016986724882093227	-0.00016680806714196975	0	0	0	0	0	0	0	0	0	0	0	0.017396835860056359	0.0442346675465273	0.017384063216578843	0.69796551332969081	0.95638043461208411
151	549	2.68	1.45	2022_09_21_15_25_14	0.51444967413850062	-0.0023908890395339367	0.0018420842357700581	-0.00018138368970875592	0.0087967107899444025	0.49004455790423085	0.0012082824234456891	-0.0014776712020563008	0.000512670463819751	0.000819378497949172	0.51468884504635493	-0.01066035679768204	0.00031360671368658755	0.0019828580988842672	0.010269403002675629	0.4909698470650472	1.376480313110563	0.0067750733139396568	0.17226893012529806	0.00012453822708854314	0.021101671079353936	0.083432610543640651	-0.00036405612290539655	0.0063769134086381785	0.0022883605021910103	0.020808574622779609	0.0035048173289709038	0.021104811280887287	-0.00015734005291549307	0	0	0	0	0	0	0	0	0	0	0	0.017128278493950173	0.029106970880540629	0.020330619291800491	0.69002973003913237	0.95435933142970142
152	548	2.68	1.45	2022_09_21_15_25_19	0.51900188992119056	-0.0029767703648224367	0.001952295500237046	0.0006224905593850312	0.0079051303980767432	0.49403296523746371	0.0010715686089098064	-0.0020994003004975344	0.00069903103964765552	0.00096157702108221478	0.519732050409877	-0.011805748609842254	0.00032206804081736355	0.0018229046445350828	0.013117288116078749	0.497061782635198	1.3568935377277196	0.0054877131423405169	0.24095337169238343	0.00092257928230339331	0.024820784165204703	0.0796595751004896	-9.7718980760892532E-05	0.0048627329487832827	0.0025433882522010419	0.024506441997388342	0.0039377185278175126	0.024820976523394028	-0.00011208066172332602	0	0	0	0	0	0	0	0	0	0	0	0.015290844133562262	0.044099053290211923	0.025516952530783232	0.71635554664420253	0.95772634413850766
153	547	2.68	1.45	2022_09_21_15_25_23	0.51458676602153031	-0.0030177149472881419	0.00198123179033895	0.00044517698052063434	0.00770205473419954	0.48998839899089874	0.0012525341925161393	-0.0017082149365102424	0.00067466473002995863	0.00059330600253569349	0.5148627259671491	-0.012194702994808904	1.5502026407611024E-06	0.0024853392378842349	0.012963189507144257	0.49138420046192033	1.3757111992377298	0.0053235540981407719	0.25219525716471997	0.00043475108247895643	0.025356315959341187	0.084256603672534527	-0.00063101620900593439	0.0046606075705753272	0.0025727349861436087	0.024997149234627487	0.0042526802338881675	0.025364166465428523	-0.00010575593380624391	0	0	0	0	0	0	0	0	0	0	0	0.015024768513657166	0.043686204268941646	0.025650266346317355	0.69068605729866317	0.95491029483910361
154	546	2.68	1.45	2022_09_21_15_25_26	0.51300591776842286	-0.0032911621289671567	0.0015350738127149295	-0.00016302685822505272	0.0077651616665426549	0.48909397189842696	0.00090353572173529719	-0.0016265660802610342	0.00064371593808247541	0.00077742922360570378	0.5125395508068098	-0.014382466074191604	-0.00016529259845301245	0.0017314587530046974	0.012732799029755802	0.49087500281344137	1.3808887146816615	0.004941601259537071	0.2217521356942081	-0.00033224801455229973	0.027231119828748675	0.062609351755156112	-0.00010787687396045438	0.004463518651376259	0.0021204773653766325	0.027017910418416814	0.0034009415975687334	0.027231333506598697	-0.00010614637868019482	0	0	0	0	0	0	0	0	0	0	0	0.015188513579264144	0.041354414913599188	0.025048415213459369	0.71782059903294793	0.95686031254522164
155	545	2.68	1.45	2022_09_21_15_25_29	0.514784523611981	-0.0036970157100449865	0.001476313470671784	0.00022068574289196033	0.006716729629250455	0.49086755210066063	0.0014485906366401829	-0.0015278931386094726	0.00052930138838778323	0.00056066554953015013	0.5138956962166229	-0.015229296514725101	-0.00020809132797739829	0.0018354786231241438	0.014672339581406454	0.49479828942951476	1.3719730006753386	0.0035756707157637104	0.28745044302738204	8.9514235331092623E-06	0.029827961438784377	0.05680959493383908	-0.000866519528290714	0.0030008680603352119	0.001944276716938756	0.029635639114124392	0.0033817418427473421	0.029840545231052951	-6.4514350750094143E-05	0	0	0	0	0	0	0	0	0	0	0	0.013088102744155979	0.039320460345210868	0.028724059214221536	0.72317247805584017	0.96117553410068934
156	544	2.68	1.45	2022_09_21_15_25_32	0.51404924007088471	-0.0049334368213010829	0.0014907605832602637	0.00010745508804413502	0.0061873149414970125	0.48894799173871883	0.00039277891628304113	-0.00067990106748267885	0.00044140860406531086	0.00092889464376017525	0.51315555890812381	-0.01694097571596655	0.00019616204115662102	0.0012315690685549417	0.016864611755723267	0.49429324855084017	1.3757457180890675	0.0022551781338603564	0.49197659715157893	0.00030748127850345063	0.033600681151843732	0.028625550605151397	0.00055547625866145679	0.0012487712564239004	0.0018778708061449149	0.033545629906434594	0.0019226253010890268	0.033605272320601766	-2.6395347327385715E-05	0	0	0	0	0	0	0	0	0	0	0	0.01206701560459768	0.035610117922497811	0.032894749049846905	0.74894945115857514	0.96156790054330143
157	543	2.68	1.45	2022_09_21_15_25_36	0.50873873480534082	-0.0053773404916779392	0.0012454884815645457	0.00018592504084909663	0.0055469256633272554	0.48428531079191672	0.00049127876243230722	-0.0016704904046445227	0.00045868373089406	0.0007857521493931307	0.50741954754858354	-0.017778969657036379	0.00029825405300549016	0.0016562108089766784	0.017208036379556511	0.48841031443718635	1.3972780433986181	0.0016852584354481533	0.73495593595395325	0.00048111018415888858	0.035284838980299375	0.048232746177513879	0.00030695624028284066	0.00016972813013684581	0.0016766897017902291	0.035120793107672174	0.0033984928061923255	0.0352861741196053	-2.7346542000371468E-06	0.0016576093218610185	-0.8354503729245184	0.00049420358693790542	0.035309218634729266	-0.048657117492276976	-0.00031473561475650564	-0.00016565702245302212	-0.00164931089089733	0.035142160319522796	-0.0034306688374236755	0.03531062133554589	0.010940503644684269	0.041251907015863724	0.033981204098747664	0.73742275866903617	0.96004153217086419
158	542	2.68	1.45	2022_09_21_15_25_39	0.50133070003411029	-0.0058279805344761872	0.0011545459740645748	-0.00016009281609387141	0.0048152500010967972	0.47731568363785309	0.00091857704621497549	-0.0017305237293113686	0.00023843566863551247	0.0016159943566187993	0.49816367874381057	-0.01847138028068878	-0.0001905506823367451	0.0014500300269976287	0.017550750960967532	0.48277431558381489	1.4268159590813792	0.0017342736327849728	1.1059744275483578	-0.00035627389229606727	0.0368490584546868	0.044310868987779591	0.00071806786651723521	-0.0010373028479034397	0.0013898589263319498	0.036704450338735609	0.0032613546768507267	0.03685605419002215	2.3658539426776613E-05	0	0	0	0	0	0	0	0	0	0	0	0.00961670543961126	0.024738183935739705	0.035127609960858938	0.74418214353806678	0.9629857408512329
159	541	2.68	1.45	2022_09_21_15_25_42	0.50518488216426938	-0.0061910611913767385	0.00099841038840406122	0.00034284194109269106	0.0047887148682385465	0.48199949415532939	0.00072974395190116166	-0.001806570335805259	0.00021516615661852889	0.0011067135681080906	0.50228786455781882	-0.019915870957472388	0.00034879534927400544	0.0022768364188762522	0.019776313902882519	0.48532669699834735	1.4112047325077437	0.0018629733900931609	1.2197036854346652	0.000691079247349274	0.040385457873704983	0.051906195053657359	0.00039904360955921459	-0.0014222545525867415	0.0012032713076615318	0.040168035953267768	0.0041849845072338653	0.040387429275346678	3.1715166720836318E-05	0	0	0	0	0	0	0	0	0	0	0	0.00948869713743812	0.022450859953332174	0.039405272460031955	0.728085763876051	0.96069125211972439
160	540	2.68	1.45	2022_09_21_15_25_48	0.5066733940779895	-0.0078565283504849568	0.0012743771485080185	-0.00013685851587120942	0.0027993664077708416	0.48197145362846411	0.00091341014753253754	-0.0010867922257641702	0.0002232637942535234	0.00098550651382954221	0.50644872039231481	-0.021067759643069364	-0.00012276548559807628	0.0013658108497465659	0.019527022201252492	0.48624401336477086	1.4046878192696031	0.0053279012463967887	1.4298546328812094	-0.00025136505573866388	0.040950021830121475	0.03042768412157186	8.60594991129403E-05	-0.0051176262958883105	0.0014820367023083288	0.040874218567622904	0.0024904907897072013	0.040950112260222347	0.00010060962329328595	0	0	0	0	0	0	0	0	0	0	0	0.0055425359656702967	0.039793327432956743	0.038633821584379106	0.75048269977563176	0.95967938922391083
161	539	2.68	1.45	2022_09_21_15_25_51	0.49835081238388845	-0.0073290570516801505	0.001082884494300987	-0.00023724379434194082	0.0027487963249224244	0.47479627689608561	0.00066252644081424522	-0.0012843652137056541	0.00029972611252733152	0.0012581475048601188	0.49652307173801513	-0.020928026484148283	5.7987976395716631E-05	0.0013781053703227539	0.019144595524587596	0.47749196218755241	1.4394387692300048	0.004911412565875223	1.4266389630227181	-0.00017992452712922111	0.041212963491397733	0.033428569416769652	0.00062291960838548553	-0.0047086911730223066	0.0013964959109638855	0.041120889356661666	0.0027533285783704984	0.041217670829169779	8.8933207619640539E-05	0	0	0	0	0	0	0	0	0	0	0	0.00554847889321438	0.05430497826254814	0.038515302387220833	0.74946811642637	0.95814424361714878
162	538	2.68	1.45	2022_09_21_15_25_55	0.49190512623138588	-0.0083251351984125737	0.0012399184127500111	-8.9007247998478372E-05	0.0013063244959867545	0.46823242677134141	0.00088184183678180017	-0.0012750543705052943	0.0001384849885190078	0.0016736484468228405	0.49100411488020662	-0.021504408969906696	0.00017028124188569178	0.0011649701352143696	0.020757301161020033	0.47223766791495503	1.4639330227562371	0.0074489033916865077	1.4753651824975052	9.6512367918342738E-05	0.043921424366155204	0.028877580462514173	0.00082652517283207964	-0.00731363889791006	0.0014130986553159296	0.043848191287511717	0.0025352789127970204	0.04392920056423992	0.00012492305077507103	0	0	0	0	0	0	0	0	0	0	0	0.0026705240403363	0.052808347962903159	0.042264179386150215	0.75736587543159717	0.960017781341072
163	537	2.68	1.45	2022_09_21_15_25_58	0.49396457242574493	-0.0090227236091733626	0.0012718620136388122	-0.00053692057697420895	0.0011171804941294628	0.4709238727967987	0.00034193334203026386	-0.0015031029382153863	0.00032320628299068349	0.0015144331314973045	0.49201622096695413	-0.0220456471808161	-0.0002039279742107052	0.0018657165606679989	0.021246582646472112	0.47346784820042365	1.4566027961817194	0.0083558465980538323	1.4728872960952104	-0.00075988380925347048	0.044950158519832493	0.039180567809242978	0.0012315544125809244	-0.0081961565796377939	0.0016257889445644219	0.044812221629141682	0.0035187417664211246	0.044967026555346276	0.0001441368961942432	0	0	0	0	0	0	0	0	0	0	0	0.0023544072913081575	0.14080826603696683	0.043177877908406305	0.74160422446745855	0.958505679618547
164	536	2.68	1.45	2022_09_21_15_26_04	0.49456033542853356	-0.0099106494721554958	0.0012237194762701059	-4.8905546337758759E-05	0.0002978588127630542	0.47131094986498129	0.00045090025327423986	-0.0012222963667998948	0.00015829602675371507	0.0012052716420047512	0.49203673850368457	-0.022582026419236564	-0.00011068303379600866	0.0020851796117574255	0.022101856453342041	0.47327881257364052	1.4557172139958117	0.010054446427618463	1.500796411431309	-0.0001530050492420615	0.046388623909754761	0.037302292189476879	0.000806502590426353	-0.009956073923185307	0.001403027085240762	0.046259587853692358	0.0034575945174629349	0.04639563421992457	0.00016790955859042594	0	0	0	0	0	0	0	0	0	0	0	0.00068203854560813923	0.24424359802425025	0.0448883566798626	0.73836533037487762	0.95696880374271676
165	535	2.68	1.45	2022_09_21_15_26_07	0.4898182209087994	-0.010345479871618379	0.000965815055889511	-9.2529322301758641E-05	-0.00045399762261425088	0.46758618856470691	0.00053605301507343381	-0.0012030584617418615	0.00025133913922801768	0.0018530323976686102	0.48689942905546357	-0.024236189372625928	-0.00018541777399862857	0.0010990463579590058	0.022201590836892521	0.46896565565613074	1.4742413792010327	0.011353331102518119	1.5156383677548535	-0.00028356886946295372	0.048605554931890609	0.024635765158492567	0.0013810697875428547	-0.011284318374036114	0.0012499143797861686	0.048546567410212974	0.0023939011931747023	0.048625171711728685	0.00017665488202244048	0	0	0	0	0	0	0	0	0	0	0	0.0010594276647022762	1.317989760165694	0.045381687151725005	0.76066682934230467	0.95742795109994239
166	534	2.68	1.45	2022_09_21_15_26_11	0.48792724080635197	-0.012597270904038919	0.000896147552756074	0.00026366296053931346	-0.0011836920915876213	0.46407733946337326	0.00071178577225155029	-0.00091290739303064028	2.4339448098701372E-05	0.0014403340158585483	0.48495251097172781	-0.023342529424702187	-0.00032685932355815714	0.0015100935737532649	0.021537377508363792	0.46846270424071218	1.4825749720125778	0.014511980701850632	1.5382779331542416	-5.4529144923954069E-05	0.047108849413650809	0.026952111118783595	0.000783732095918095	-0.014481300248732044	0.000943147388777811	0.047040424712742071	0.0025381363089624076	0.047115368289722626	0.00025446226381787505	0	0	0	0	0	0	0	0	0	0	0	0.0024264730554280269	1.5605166185704706	0.044248918516861746	0.75039793533491828	0.96010770676899992
167	533	2.68	1.45	2022_09_21_15_26_14	0.49040488870357718	-0.012999602551179781	0.00082187636275117342	0.00029018062580249047	-0.0019838944272387708	0.46665500294652051	0.000496053669711344	-0.00092702373944081057	-6.4094891001458107E-05	0.0015387321231162541	0.487198824104885	-0.024688443935685291	-0.00018943585376774935	0.0016053827425757427	0.024444873495561285	0.47098391921850652	1.4720930047272627	0.015680654889819918	1.5461476667739256	0.00011848333067254022	0.051303212884104027	0.025740538970759973	0.0011084378595624491	-0.015661604982503911	0.00077270120075094352	0.051235243409619172	0.0026399782174806579	0.051315185732102822	0.00025167323030664328	0	0	0	0	0	0	0	0	0	0	0	0.0040475321093934339	-1.5546481377285937	0.049953687187695155	0.75260845228182216	0.96039809159241563
168	532	2.68	1.45	2022_09_21_15_26_17	0.49242824306241512	-0.013885015504531651	0.00071792101770922954	-0.00021810296434199888	-0.0035830372631644597	0.46816081461934356	0.00067460522835246367	-0.00076881335139027454	-0.00024726155865597253	0.0014404103137996781	0.49023911912134555	-0.025265217430552683	-0.00024837589244756735	0.0010511197290007338	0.022986151231684109	0.4731099288902349	1.4631774853742705	0.018197509179031526	1.5572408775662792	-0.00046493745506959042	0.0500839813496142	0.018713911450652081	0.00080175133635287856	-0.018190821996596735	0.00049329039020538392	0.050048905574059666	0.0018740967604055966	0.050090398211971192	0.00024263239616835632	0	0	0	0	0	0	0	0	0	0	0	0.0072935677592948283	-1.5363464798349993	0.046727969024114406	0.76254988454123307	0.96076928071379608
169	531	2.68	1.45	2022_09_21_15_26_20	0.48927828121728006	-0.014292900909720872	0.00094410310033254659	-0.00022562887992021765	-0.0044446358903046041	0.4647462840027291	0.000742094454785614	-0.00064265644242691555	-0.00021059526982585702	0.001627608660366495	0.48636124965627969	-0.025241095542164804	-0.00019769622927438173	0.000684277758386572	0.023987879363888839	0.46965949102331961	1.4776368713566734	0.019663331088084487	1.5511740491179513	-0.00041675749232742668	0.051469783830802175	0.013140787940607751	0.00092457106822580967	-0.019648190937949662	0.00077148061900653066	0.051452009217727745	0.0013525513108062852	0.05147808736977031	0.00023455300966425836	0	0	0	0	0	0	0	0	0	0	0	0.0090942567153827515	-1.5471230846639521	0.049047010969342768	0.77113904043682657	0.95990259337661443
170	530	2.68	1.45	2022_09_21_15_26_26	0.48840341874481646	-0.015273136672676393	0.00063563703071629993	-0.00018584772246833207	-0.0048692178812562983	0.46423263632253425	0.00027503902444666369	-0.00094534817229735546	-0.000328557106936625	0.0011523761899590592	0.48551785935054431	-0.024534229076690537	-0.00034600399686233075	0.0017428143152376379	0.024564620037339727	0.469154187482597	1.4805126802811672	0.021153807307190697	1.5631766442394539	-0.00053619927104007884	0.0514663367056152	0.027544962773090736	0.00093595491465295214	-0.021151350993144583	0.00032235811538747379	0.051388258865172537	0.0028338427447143688	0.051474846532049194	0.00026182732121696434	0	0	0	0	0	0	0	0	0	0	0	0.00999233425507227	-1.537109210499253	0.050422184225443124	0.749983431162329	0.96058743546126391
171	529	2.68	1.45	2022_09_21_15_26_29	0.48880797418707611	-0.01537667659752852	0.00071467615240335385	-0.00032986925805991561	-0.0053580891811854086	0.46499630159238264	0.00063311653297471935	-0.00082821290711584819	-0.00025056392899013556	0.0014621105090061248	0.48491767665894614	-0.024936288580000698	-9.975568419866758E-05	0.0011397365740990653	0.023628698547256528	0.469682298266442	1.4793823851665433	0.021752621760206176	1.5592612090586424	-0.00042960873743312666	0.050874452407641817	0.020133693389674266	0.00087359097322580869	-0.021746833255311446	0.00050179359130563	0.05083321247369324	0.002048027680909096	0.050881952291219272	0.00024561988975369149	0	0	0	0	0	0	0	0	0	0	0	0.010973521116160756	-1.5474315122153843	0.048395630953852284	0.76129920838195875	0.96087282341815
172	528	2.68	1.45	2022_09_21_15_26_32	0.49058382546161428	-0.016419073063300624	0.00069191810838877346	-0.00024357447965565863	-0.0057830716674943227	0.46693504951038295	0.00024331633697187804	-0.0012035784006913068	-0.00045438410679415322	0.0013297477835843895	0.48698814821047109	-0.025997958999965712	-0.00044666775594743061	0.00068187400029022418	0.023828728833229881	0.47000526592857261	1.4729800180168116	0.023197696751531341	1.5654070594125111	-0.00070478365921141067	0.052059874882991006	0.018850417528880586	0.0011133712156804264	-0.02319634924735374	0.00025003233950670066	0.052022881536282768	0.0019622358407101305	0.052071779000688878	0.00027360336688937118	0	0	0	0	0	0	0	0	0	0	0	0.011824472600287251	-1.5315911656448193	0.04859206872587965	0.77109425365017537	0.95805291885911992
173	527	2.68	1.45	2022_09_21_15_26_35	0.48827163713138733	-0.01760494861973718	0.00065640811774852277	-0.00025474764013866987	-0.0065660215888587907	0.46390317020045135	0.00075987363825363678	-0.0010955636582552224	-0.00024451922171751881	0.0014001120368676123	0.48452849979547108	-0.025618475648427431	-0.000425265166446265	0.0015016399567485026	0.024784754986009613	0.4688221224360824	1.4823952425936646	0.02539965597476896	1.5620586508648195	-0.00069563192441114523	0.052892244289779559	0.025679623263396331	0.00067756279062027578	-0.025395777699381769	0.00044384533364698407	0.052822500776534671	0.0027153117174115293	0.052896583985593548	0.00030054699467680013	0	0	0	0	0	0	0	0	0	0	0	0.013456798368798527	-1.5521848832199339	0.050853257776523192	0.75514152821444136	0.96016660969788969
174	526	2.68	1.45	2022_09_21_15_26_41	0.48860354687818686	-0.018985830594679957	0.00060542478627260065	-0.00036294339192179115	-0.0076413911422163793	0.463501971569029	0.00037591170963023672	-0.0010512368365188417	-0.00054038041122635573	0.0019381482806609634	0.48509951107461552	-0.025717591356250083	-0.00044437580250470716	0.0010038832479376859	0.024766703348971224	0.468042976101649	1.4827912945317632	0.027980446361304367	1.5692046168935867	-0.0008260954405533245	0.052963137419420867	0.020150040585037075	0.0016290886972258332	-0.027980304582241013	8.9073356585246959E-05	0.05292013461577573	0.0021338410335903133	0.052988185997370089	0.00031750023439531644	0	0	0	0	0	0	0	0	0	0	0	0.015678303094052271	-1.5354963214946351	0.050730373633917185	0.76514245977587414	0.95791972672342518
175	525	2.68	1.45	2022_09_21_15_26_46	0.49560781575895874	-0.019676327672495428	0.00060772405049676077	-0.0005874557623976427	-0.0086571913562671216	0.47098677327125632	0.0007112558058905567	-0.0010763843980836718	-0.00035886886248995763	0.0011006460888452142	0.49200105132005317	-0.026222906456937364	-0.00050513134364145635	0.0013345379598072229	0.024171282548715374	0.47585351282047633	1.4524196828117724	0.029327706645123061	1.5660417320375941	-0.0011084657913815956	0.052083609025482577	0.02391551630017234	0.00040031456025975138	-0.029326380680793893	0.0002788785175558494	0.052024041742967014	0.0024902630072655653	0.052085147411392495	0.00028375886089658265	0	0	0	0	0	0	0	0	0	0	0	0.017482828219132086	-1.5500815532320285	0.04884526597516179	0.75782030539542422	0.96014126026598012
176	524	2.68	1.45	2022_09_21_15_26_50	0.50533374485949356	-0.020090067819593938	0.000491169760729944	-0.0004210253435815	-0.0088846204812637573	0.48104630545134358	0.00053834834594697226	-0.0015232514350648403	-0.00066665084508285956	0.0016884187309279938	0.50150452796399858	-0.026545283202567254	-0.00035927730000438117	0.00083372347372390578	0.024354127121509438	0.4834326632670719	1.4146918018616423	0.029388927208977244	-1.5683137524573065	-0.00078340599430620534	0.051689913360337313	0.023038754193733489	0.0011358221654371543	-0.02938856495149848	-0.00014591979344205023	0.051635050690029514	0.0023808997117184165	0.051702391000713652	0.00027904341418081609	0	0	0	0	0	0	0	0	0	0	0	0.017631112686490265	-1.5333493731714882	0.048222375344152524	0.76828816779120923	0.95666016406936927
177	523	2.68	1.45	2022_09_21_15_26_53	0.50097950158246185	-0.020494857050592095	0.0004251966288465642	-0.00052287605623578808	-0.0090277254635674278	0.47698972707496684	0.00074398352697575137	-0.001329966372405593	-0.00060718416332499814	0.001628265432714849	0.49628898433883534	-0.0263346066582284	-0.00052874574779026315	0.00043534791439540693	0.025825246126844857	0.48012234869967463	1.4318446396373861	0.03020264492538401	-1.5683021424838508	-0.0010682548957906489	0.053401474174748262	0.016588517769545338	0.00086627049553554222	-0.030202269147550517	-0.00015066130140998525	0.053372086950307332	0.0017713776009475758	0.053408499965901877	0.00029738928327473	0	0	0	0	0	0	0	0	0	0	0	0.018060861381066842	-1.5372180412128778	0.051556830595782296	0.77697023436371093	0.95836725291772418
178	522	2.68	1.45	2022_09_21_15_26_56	0.4987459508152452	-0.021490557921912581	0.00034892323678457828	-0.0005336703340950835	-0.0098219664902646671	0.47459128438831111	0.00078213329941454975	-0.00077949752031072428	-0.00057746137053275946	0.0014734422934744907	0.49368463852670796	-0.025805725103728788	-0.00038390600559763677	0.0010136777453544771	0.023716354297987085	0.47804556256408126	1.4415856720770759	0.032186870106900516	-1.5677879233758747	-0.00092250623422601534	0.050954091747633011	0.017854069433071166	0.00070485628628109964	-0.032186287494693253	-0.00019366101166465175	0.0509216101522373	0.0018190891483833311	0.050958966710585023	0.00030609828746729957	0	0	0	0	0	0	0	0	0	0	0	0.0197273323807605	-1.5414337039000032	0.047595389073136186	0.76404030358977937	0.95849512518883151
179	521	2.68	1.45	2022_09_21_15_26_59	0.51183185810092025	-0.023209431153776341	0.00054219372066549771	-0.00075000470828557361	-0.010781137442701769	0.48710737306869895	0.0009440300116823929	-0.00116612463469339	-0.00062005116831853667	0.001261737750622893	0.5075369668527604	-0.0260900642101585	-0.00052417660771455067	0.001360348906160334	0.02625907398780113	0.49049638972870685	1.3889038363031934	0.034044708312383425	-1.570300736763586	-0.0012529444434378409	0.052467831652530064	0.024025140772083842	0.00030348084043299432	-0.034044691588978639	-3.3744430591693426E-05	0.052407273665139462	0.0025201240654808658	0.052468709331741192	0.00032652003946161714	0	0	0	0	0	0	0	0	0	0	0	0.021098634105987505	-1.5420716733069722	0.051372899784810418	0.75951884415979432	0.95831547404771633
180	520	2.68	1.45	2022_09_21_15_27_05	0.51822866671550427	-0.023564314995464838	0.00036815952328967858	-0.00068189061989822725	-0.011296005306547736	0.4944358004360011	0.00069564197630299709	-0.0015022814807659096	-0.00057965306046739125	0.0018586205840919043	0.51384799644592627	-0.027138889480566246	-0.00058332502273626349	0.001689594129492677	0.025909681362747648	0.4952415684641176	1.364245169654785	0.034442990494633625	-1.5683995668167894	-0.0012400521117151664	0.052619354206225266	0.029958932931792345	0.0011418631873331402	-0.034442594782739713	-0.00016510253000295838	0.052524926757683957	0.0031509532176998041	0.052631742215309411	0.0002979753735076885	0	0	0	0	0	0	0	0	0	0	0	0.021826017483141148	-1.5451613760679095	0.050102810941186467	0.75283880423862837	0.9556429434962036
181	519	2.68	1.45	2022_09_21_15_27_08	0.50593901932930385	-0.024230529146103717	0.00043744788960486155	-0.000655877093886137	-0.012478295394494826	0.48036098237980934	0.00080686263365245851	-0.0012036477494887783	-0.00060354941747643286	0.0017187375264576651	0.5023534268352644	-0.02652192131087111	-0.00070924095029089511	0.0012013982808765902	0.024960336619006752	0.48549602511834211	1.4120636495233845	0.037243082468587242	-1.5691323450544277	-0.0013642978094290433	0.052126910365100074	0.023151134370941653	0.00090821444291653414	-0.037242876228859773	-0.00012394338958683176	0.052071042903429704	0.0024127318873759249	0.052134821738311334	0.00026682400628379676	0	0	0	0	0	0	0	0	0	0	0	0.024692468085596542	-1.5466311905093382	0.049391788270838233	0.76135057502222614	0.959593956129215
182	518	2.68	1.45	2022_09_21_15_27_11	0.49780991278196224	-0.024000300199658917	0.00028493183315421086	-0.00053489861445633121	-0.012058652689639758	0.47364323630395638	0.00095981271259656616	-0.0014640039634660302	-0.00076475375854473729	0.0017796412768597597	0.4928059049977499	-0.02597922617898981	-0.000547282216905337	0.0013219869875228665	0.023854711444511057	0.47782541125383066	1.4447936480496186	0.037143851475140773	-1.5649114013136085	-0.0011025267425913165	0.0513762920787694	0.027725711820670317	0.00082379956822644512	-0.037141278747266068	-0.0004371675024506557	0.051297324853722244	0.0028474287725442941	0.051382896312796855	0.000292458856931659	0	0	0	0	0	0	0	0	0	0	0	0.0242720729261534	-1.5391289856337338	0.0479928460019358	0.7577173397727982	0.959855155522215
183	517	2.68	1.45	2022_09_21_15_27_15	0.50082950456264852	-0.024444009007637074	0.00013568949395132958	-0.00050579511112214357	-0.013270753937684272	0.476942121048856	0.00067490351688652558	-0.00092886824411854061	-0.00060271220647852388	0.0016774759696102308	0.49573615718283454	-0.025402233331570743	-0.00057215541440832469	0.0010779710835282395	0.024799073480704811	0.48073359746402239	1.4323619729497583	0.038599519671537894	-1.5652389727724274	-0.0010879997804599513	0.051407733423421066	0.019699232070222512	0.0010171770613729724	-0.038597135466767851	-0.00042901355854098528	0.051367840040400348	0.0020248618020413259	0.051417795605293179	0.00021064547158473624	0	0	0	0	0	0	0	0	0	0	0	0.026524861911358451	-1.5481036326366775	0.049562757244192887	0.76367773669447669	0.959874753952096
184	516	2.68	1.45	2022_09_21_15_27_18	0.49400537445541354	-0.024793041091410728	0.00014365938343526794	-0.000449628852333334	-0.013297536120929506	0.470264974305581	0.0005738969141366679	-0.00076150759722543764	-0.00080259564834093868	0.0015246012651106828	0.48919187176582268	-0.025115638250286992	-0.00054283527826655322	0.0013372068103873565	0.024641772392698418	0.47311792362455529	1.4609143577954113	0.039533287355491588	-1.5627706015899712	-0.0010025427489126796	0.05170849553885748	0.020885497530430622	0.000982888867591878	-0.03952819460767007	-0.0006345393526280041	0.051663391191752318	0.0021592872574100024	0.05171783620201139	0.00023826455380577825	0	0	0	0	0	0	0	0	0	0	0	0.026966781761715661	-1.5406545334240058	0.049954978896109607	0.7582918232192396	0.95771817087236277
185	515	2.68	1.45	2022_09_21_15_27_21	0.48439317345346794	-0.025475027912109718	-8.3673460160738408E-05	-0.00051949258245383959	-0.013644254969849366	0.46037417999306857	0.00093774293164499713	-0.001102998561935803	-0.00077687355812723819	0.0016428734247053143	0.4809807967781235	-0.02361001269390291	-0.00062972488564438239	0.0012197362404677995	0.022000317728776708	0.4650787858945416	1.4986469184388189	0.04144440036821339	-1.5606359157787728	-0.0012064722745157592	0.048236653498048759	0.025235505037625495	0.00073265724338216344	-0.041435843724186926	-0.00084212632397106092	0.04817522937360777	0.0024335191577422362	0.048242217272085448	0.00026665907219054161	0	0	0	0	0	0	0	0	0	0	0	0.028213349299138893	-1.5423581427070623	0.045488056299405874	0.7577056359914095	0.96012663138659671
186	514	2.68	1.45	2022_09_21_15_27_25	0.47224729005329991	-0.025162096744116035	0.00011835385040391879	-0.00053536427695924284	-0.013776192960012817	0.44883808738954506	0.00089177565393366235	-0.00088421499209267768	-0.00079849072714334023	0.0012373880533025914	0.4672160510680628	-0.022845351716632097	-0.00054544788314459165	0.00093616505589506709	0.021981190957034016	0.452940327893591	1.5517864367843917	0.042311283026460811	-1.5627937885346857	-0.0011554989587446538	0.04871918512696672	0.020061046363564709	0.00035341353868970581	-0.042305863860666468	-0.00067716641088112783	0.048679976745588577	0.001954191261010675	0.048720466957583489	0.0002426548906369318	0	0	0	0	0	0	0	0	0	0	0	0.029220526540260562	-1.5418478960739765	0.0465881281443926	0.76411633998354034	0.959116838642886
187	513	2.68	1.45	2022_09_21_15_27_28	0.46962620115323861	-0.025344939313172807	-0.00013215230270430766	-0.00032739394545661148	-0.014295751048993888	0.4463577475938153	0.0013082404605791651	-0.00076630175828985782	-0.00077543223927714969	0.0013979027314892992	0.46551403612713405	-0.023356510402387679	-0.00063485078861137917	0.00077760876203066811	0.022019569708056082	0.45127352521103231	1.5610198628673844	0.043319500136544183	-1.5602299923716057	-0.0010378309976647904	0.049483079628271247	0.016497708513289081	7.8107048999734177E-05	-0.043309827475403781	-0.00091538851358914978	0.049456146018301346	0.0016324186087793265	0.049483141272648974	0.00020224087493405968	0	0	0	0	0	0	0	0	0	0	0	0.030485450178210034	-1.54370180474604	0.046916666456369771	0.76774827832837	0.96092067287315208
188	512	2.68	1.45	2022_09_21_15_27_31	0.46938374504906827	-0.026130988327731555	0.00013945551529723565	-0.00061699435190343006	-0.014773816597912189	0.44587046151815118	0.00099966953305123218	-0.00069591454876563586	-0.000692731881305385	0.0016579226795860867	0.46602097242448526	-0.02210070190120619	-0.00065875432217080848	0.0012084378817118068	0.021854808532457849	0.4505381354415593	1.5622263569288082	0.044731991197055863	-1.5648543307778207	-0.0013657686863647951	0.047966365209605226	0.021315717139994382	0.00071101531590835867	-0.04472883250107447	-0.00053158211435935777	0.047922783834809239	0.0020442555963902332	0.047971634683432282	0.00021369371767498651	0	0	0	0	0	0	0	0	0	0	0	0.031509502929567661	-1.5473689048160833	0.046631765362675291	0.75777933141035192	0.95985031478766081
189	511	2.68	1.45	2022_09_21_15_27_35	0.45946994000254965	-0.025344279909217431	-6.9592470550912383E-05	-0.0005627168696564328	-0.014694880608165905	0.43614561022454879	0.0011242055090583819	-0.0012151066018532102	-0.00087846382436095407	0.0011762138658440728	0.45465272762247122	-0.021503937439439253	-0.0007143672539176942	0.0010883643148618723	0.020991721927930078	0.44061673876332141	1.6074369894542557	0.0447533701119204	-1.5598129288307367	-0.001416287518921516	0.047501142011826904	0.026890302540777997	2.845239217831E-05	-0.044742572897737753	-0.000983009087014598	0.047432463520989732	0.0025534088504830226	0.047501150533080433	0.00016689633796976422	0	0	0	0	0	0	0	0	0	0	0	0.03203934209528	-1.5409417251696653	0.04574818838683601	0.75949769982415094	0.958967497984474
190	510	2.68	1.45	2022_09_21_15_27_38	0.45426747471093365	-0.026093510846217822	3.251796459134966E-05	-0.00071351708613617707	-0.014855887826526578	0.43077257389356943	0.00081684368362038148	-0.000661710085030771	-0.00087364688223632886	0.0013192145746077758	0.4491075895917353	-0.02122016284864213	-0.00079428803312347346	0.0011206232998476294	0.019890885399834121	0.43616785521515722	1.6306499637979357	0.046317120863795781	-1.5612817511584622	-0.0016714911308120441	0.046449813803873717	0.021394996899177017	0.00055411299562003818	-0.046308735202990156	-0.000881322308129541	0.046407295869002579	0.0019869807601970435	0.046453118771794567	0.00021749564774479872	0	0	0	0	0	0	0	0	0	0	0	0.032759453955192266	-1.5414260919643206	0.043856161041907385	0.7572586437276706	0.96015647057431563
191	509	2.68	1.45	2022_09_21_15_27_44	0.45859392290869128	-0.026502258194650224	5.275572784170093E-05	-0.00054707831382343132	-0.015600604805160814	0.43478204451516433	0.00077104715746986806	-0.0010016286223804986	-0.00087954988726121337	0.0013916907836238528	0.45367591849571937	-0.020808527280735036	-0.000667690091126444	0.0010835348469194789	0.0194231201767834	0.44133436200131726	1.610443059120894	0.04717872996897924	-1.5617192347900657	-0.0013398845307763165	0.044981136870898185	0.025738957327922991	0.00067168353403293979	-0.047170955731756836	-0.00085644429970448122	0.044921550571389593	0.0023145125751577959	0.04498615156877022	0.00015775460585956976	0	0	0	0	0	0	0	0	0	0	0	0.034072364504095072	-1.5426365293261874	0.042419488510612176	0.75753413014203519	0.96236417439223132
192	508	2.68	1.45	2022_09_21_15_27_47	0.45960332896405648	-0.026693887380429306	-5.05758620636345E-06	-0.00053981887585318952	-0.015415556156442679	0.43646353534985416	0.00095125621828732424	-0.00092190230121342481	-0.0010063801235947062	0.00159421371693018	0.45415681459334728	-0.020228435037044683	-0.00077584816998997738	0.0013179903430944329	0.020410481105908023	0.44221741090002153	1.6058559275552466	0.047046810045174248	-1.559644266174046	-0.0014394363569796228	0.045373200664896848	0.027221597099740893	0.0006977929323924673	-0.047035108252038965	-0.0010492507544358873	0.045305972796764432	0.0024690418214030371	0.045378566014733127	0.00019117879990502418	0	0	0	0	0	0	0	0	0	0	0	0.033612400565946686	-1.5382008740891124	0.044501398553332953	0.75315583222320037	0.96217190571003319
193	507	2.68	1.45	2022_09_21_15_27_52	0.46235555235714859	-0.026913577485282596	-4.0888297109758283E-05	-0.00045514993992120208	-0.01575032889848945	0.43948252968589913	0.00096942259083476463	-0.0013583857560511942	-0.00083889611448831976	0.0011925408002405337	0.45721562375029279	-0.020780686080551402	-0.00064363732960650405	0.0013838369178303055	0.019980421450668157	0.44355247441881568	1.5945794819239862	0.047358639950861058	-1.5612399043940222	-0.0012118843593493397	0.045322866531590754	0.033547338928714733	0.0002232373970879162	-0.047349990138788385	-0.00090510322722643709	0.045220889916962589	0.0030386420911881745	0.045323416305215206	0.00016548592985791061	0	0	0	0	0	0	0	0	0	0	0	0.034113689550056191	-1.5441904002803535	0.043317931501585784	0.75082355345892682	0.95933199494961752
194	506	2.68	1.45	2022_09_21_15_27_56	0.467507531221032	-0.028454153279329163	-0.00010617309945280415	-0.00055259972435664061	-0.016765548482460573	0.443354354687423	0.00073327957948941781	-0.0010737356228775437	-0.0008078543183163945	0.0015481387561221266	0.46305132369880941	-0.019691426482980588	-0.00073905388747397087	0.0016847716393463344	0.018812663722846044	0.44878106827603853	1.5726927895357232	0.049702328449592541	-1.5614451886509919	-0.0013975335573140988	0.042310786447920405	0.035786234732980357	0.00088887249147201128	-0.049693636383547915	-0.00092949249103971157	0.042202461695683549	0.0030257026730807594	0.042320122213287861	0.00017260635127372537	0	0	0	0	0	0	0	0	0	0	0	0.035903166174786408	-1.5467222574303015	0.040401387840543992	0.740739703960238	0.95994404005410594
195	505	2.68	1.45	2022_09_21_15_27_59	0.46380832681632661	-0.027998059535044268	-8.4778632997500235E-05	-0.00048745875203721388	-0.01694539190033062	0.44011677086081591	0.001054139351713118	-0.0015946085289534873	-0.0010972487263961471	0.0014634927682454098	0.45928049021384576	-0.019592121731178812	-0.00067436604707880789	0.0014227620522329861	0.01866526300105564	0.44588031658486721	1.5876696738559584	0.049784018839484037	-1.5585669145142524	-0.0012801250033853714	0.042371108433326608	0.039390388530310634	0.00041651991224632488	-0.049769128333014778	-0.0012175371789014226	0.042239690170847763	0.0033345770555661628	0.042373155637809405	0.00010798009377838484	0	0	0	0	0	0	0	0	0	0	0	0.03661184654755098	-1.5384654413678478	0.040360227470120913	0.74735915813894283	0.96134607941491512
196	504	2.68	1.45	2022_09_21_15_28_02	0.46316074732863416	-0.028436597420481304	-0.0001564029812348387	-0.000479380878458469	-0.016994134305913948	0.439478725964961	0.0013552802780735361	-0.0011059568941414447	-0.000903361406613433	0.0015274001456622879	0.45815377582660305	-0.019226500875803798	-0.00076697308243149761	0.0014384000588659087	0.019212157813656948	0.44519315977564927	1.5911085574721451	0.0503923833793923	-1.5601112399815185	-0.0013634842407419618	0.042616160838951762	0.032775403595340924	0.00017076769153435414	-0.050380877111607131	-0.0010768120173891608	0.042524634751152465	0.0027915235862306159	0.042616502980135265	0.00014174086273668885	0	0	0	0	0	0	0	0	0	0	0	0.036743458010462193	-1.5442426949342958	0.041596634976386535	0.74803324399929894	0.96120658398489878
197	503	2.68	1.45	2022_09_21_15_28_05	0.46739505318575947	-0.028264073286838002	-0.00011967697493356603	-0.00071147281385026745	-0.017926229185193737	0.44369562533407597	0.0011504418356155714	-0.0013191950965142736	-0.00107919261677095	0.00086839936626475816	0.46246862889785911	-0.019379434523171219	-0.00068548320366639828	0.0013675697191523719	0.017882907892147477	0.4496822527041221	1.5721837397751062	0.050763763610709438	-1.5586712527410369	-0.0015186758865460889	0.040935430435890187	0.036123773656523306	-0.00034271302617480464	-0.050748838026977751	-0.0012309081344945442	0.04082864139988536	0.0029549122510104777	0.040936865014188792	-2.0696375807892996E-06	0	0	0	0	0	0	0	0	0	0	0	0.038422923803860067	-1.5407316747947339	0.038372513799051926	0.7472356592939754	0.96210314944305231
198	502	2.68	1.45	2022_09_21_15_28_08	0.46921858693007634	-0.029230690336830147	-3.4293752916744561E-05	-0.00047277715354165559	-0.017591884673530636	0.4456068445874049	0.0011092014109591755	-0.0014727063223869794	-0.00098704697384241632	0.0012639685018244016	0.46491961943020926	-0.019772125106534	-0.0008868823623078303	0.00098384663594511083	0.018693888345889354	0.450357777192798	1.5646546538111428	0.051245513718674307	-1.5606759203553873	-0.0014889510347135225	0.0420870913029027	0.031702821084731547	0.00012564622608231811	-0.051235016676836942	-0.0010371800302151429	0.042002518792180296	0.0026667713534177608	0.04208727885374626	0.00012644688815562945	0	0	0	0	0	0	0	0	0	0	0	0.037550843174844362	-1.5427716675748755	0.039895606342956941	0.75910775883514248	0.9598037881221253
199	501	2.68	1.45	2022_09_21_15_28_12	0.46713471933806827	-0.028240773864852641	-0.00012911584572720855	-0.000707331663401058	-0.017510692424811677	0.4445367380299915	0.00073178377789813649	-0.0012265142042851055	-0.0010347802134279321	0.0012366090810876974	0.46211196580377767	-0.018307980852206342	-0.00073422236905813342	0.00072518079434002439	0.017745668434731295	0.44717979182147621	1.5747096418049886	0.050248116853117794	-1.5588351890269003	-0.0015850792792840439	0.039688966580109591	0.02693105202789535	0.00051337094025605723	-0.05023373966154035	-0.0012019346492919221	0.039631409145787326	0.0021366977596891049	0.039692286630016109	4.5776327750129E-05	0	0	0	0	0	0	0	0	0	0	0	0.037550710325230004	-1.5412835531384412	0.038020037599325679	0.7649769117262013	0.957282285622297
200	500	2.68	1.45	2022_09_21_15_28_15	0.46828119605438029	-0.02944289596973362	-0.00019103791845889541	-0.00084140667308178752	-0.017891359740794085	0.4447755060346415	0.0012116922993684377	-0.0012201667169659991	-0.000887152012410788	0.0014118719794700841	0.4632329069304208	-0.01779457532967928	-0.00093366313461356969	0.0017288468061928575	0.017862705173196044	0.44957297208459063	1.5694320786947573	0.0519061305901409	-1.5603421464970564	-0.0019258887461807343	0.039175717942213147	0.041235838825785909	0.0002032037266844664	-0.051894785373297128	-0.0010851930243913209	0.039042565095574092	0.0032272259055883597	0.039176244945660368	0.00010558702104583252	0	0	0	0	0	0	0	0	0	0	0	0.038253385628914886	-1.5460238665308983	0.038323498285238317	0.73715578722261965	0.96004916676684771
201	499	2.68	1.45	2022_09_21_15_28_19	0.46934328080080617	-0.029933345818365341	-0.00014159516584651242	-0.00052485683542474943	-0.018222133871177996	0.44511931610285455	0.0012810969180989402	-0.0011103132991290394	-0.0010542232008428855	0.0012076257928512763	0.46439666554723785	-0.018261083199554381	-0.0008036923237215764	0.0011606974118632419	0.01645061239907978	0.45085826464572148	1.5653183356644416	0.052730657113292986	-1.5592729196219266	-0.0014411971054104577	0.0379877419890749	0.032487959470741588	-0.00011262277321890486	-0.052716653639878368	-0.0012151660844407484	0.037907580542691069	0.0024665520120024523	0.037987908935838671	0.00010818927914889752	0	0	0	0	0	0	0	0	0	0	0	0.038889667016424677	-1.5419015394617619	0.035137413497883768	0.7501782868287743	0.9606151469271168
202	498	2.68	1.45	2022_09_21_15_28_22	0.46913317344944833	-0.030211012864685589	-0.0002223385826762888	-0.000593542834734455	-0.018560347017688276	0.44495428845497664	0.0010200316581945295	-0.0013386061346130158	-0.0012477464750568624	0.0012885255648578703	0.46426761609451533	-0.0169987865957799	-0.00084345273624500329	0.0011088432545523527	0.016922343576484051	0.45124228284745771	1.5655088958687082	0.053435716209435082	-1.556627581508544	-0.0015656199474074974	0.0371305076250173	0.035962532120520169	0.00024997132275351931	-0.053414262847775909	-0.0015140314540950045	0.037034506974708337	0.0026683121316194939	0.037131349048393963	8.48586110756531E-05	0	0	0	0	0	0	0	0	0	0	0	0.03965236649499343	-1.5372335957973293	0.03614886842605515	0.75268223498056386	0.9618639405300583
203	497	2.68	1.45	2022_09_21_15_28_26	0.46940994276173165	-0.029758779936600151	-0.00031494181498302633	-0.00065630403584209819	-0.018465007104802734	0.446047479798103	0.0012394161208144623	-0.0014996490104630474	-0.0011555605814765188	0.0010793946705741605	0.46440237120905337	-0.016740710725236807	-0.00092115450615717573	0.0015352958125169581	0.016694014091668319	0.45073077966927594	1.5643955395837046	0.052754787317262158	-1.5564701954719369	-0.0017180172849008773	0.036668976763940916	0.045350712349851177	-0.00020999713211599367	-0.0527331342205091	-0.0015113372129793835	0.036518246917429636	0.0033213700474472706	0.03666957806833801	5.1248759216035175E-05	0	0	0	0	0	0	0	0	0	0	0	0.039413587604907353	-1.5395465264020267	0.035713908187055041	0.73954372784143163	0.96020714222080916
204	496	2.68	1.45	2022_09_21_15_28_29	0.46878679028904996	-0.029695424025714446	-3.5209979360504872E-05	-0.00081278709093768223	-0.018391026268007031	0.446037676016852	0.0012981603503529591	-0.0011225593819599762	-0.0011133634940150683	0.0010147483067844962	0.46348021384957466	-0.016529454568285768	-0.00093311426340730657	0.0016521537563542648	0.014959062160277892	0.44910732835475847	1.5679365174982847	0.05263105386950509	-1.5597098355834622	-0.0018872441895483902	0.034624875657241323	0.04398424664924408	-0.00033858402163896109	-0.052618116603646584	-0.0011668918115224044	0.034490990494203858	0.003041971237234529	0.034626531062454585	5.3048616076279894E-05	0	0	0	0	0	0	0	0	0	0	0	0.039302933565499416	-1.5405640184071581	0.032104193202075908	0.73039856622685462	0.95802044267894726
205	495	2.68	1.45	2022_09_21_15_28_33	0.46965692451794577	-0.030339835043529322	-0.00016925666380702232	-0.00067642774074474707	-0.018229484999539608	0.44623260423086591	0.0011891602073942171	-0.0020438167092666566	-0.000923134033064681	0.001287519396681789	0.46389700973582054	-0.015739654219194876	-0.00076746669958498832	0.0015981148823640547	0.015198188030411732	0.4515142365899803	1.563702409950646	0.053098242462083	-1.5604378130022323	-0.0015943301208827324	0.034017000636938632	0.0589298430970987	7.0514327941386323E-05	-0.0530868481133797	-0.0010999590670149051	0.033781010530306826	0.0039999574853718705	0.034017073721940405	0.00014046065612843286	0	0	0	0	0	0	0	0	0	0	0	0.038864206307827678	-1.5454981310651679	0.0325386010042389	0.73301482675092267	0.96137033868586719
206	494	2.68	1.45	2022_09_21_15_28_36	0.47348445586628435	-0.031091530637131905	-0.00023330422086396729	-0.00080425673147606011	-0.018731942883542917	0.44891256527682755	0.00092093161954730511	-0.00122083035575119	-0.0011348324508653688	0.0013951277021000471	0.46875027597473645	-0.015886458140986114	-0.00081550497649661435	0.0016223878400190366	0.013876984083020823	0.45457781048586593	1.5481725363733927	0.054093283270157826	-1.5579518065906564	-0.0017414796979669908	0.032371955825147992	0.047905421342794068	0.000490661679280472	-0.054075435448124771	-0.0013894517052519951	0.03222348674671642	0.0030968412664398085	0.03237567409072508	0.00014345371051192096	0	0	0	0	0	0	0	0	0	0	0	0.039634431072164716	-1.5405419338735575	0.029507833775314515	0.72720626720500858	0.96006913184546483
207	493	2.68	1.45	2022_09_21_15_28_39	0.4726472838689833	-0.030667347100103753	-0.00010604289206574141	-0.0006871630178424689	-0.018460383476365853	0.44900088841413394	0.0011944940493249579	-0.00093019153267667276	-0.0010602628112453818	0.0014545518712628734	0.46737639901983857	-0.015217788877109416	-0.00090857766886901523	0.0017346706042672409	0.014511249836594211	0.45324003278760772	1.5518616004193433	0.053374189777336663	-1.5598330559661517	-0.0017042261266873577	0.03240978928226966	0.044657718921910748	0.00026275595962127864	-0.053361359850589	-0.0011702176221103145	0.03228060474037539	0.0028908474392079445	0.032410854385767712	0.00013589638952992634	0	0	0	0	0	0	0	0	0	0	0	0.0391217867294734	-1.5421105934384141	0.030920653890475727	0.72591059044451556	0.9589392518613199
208	492	2.68	1.45	2022_09_21_15_28_45	0.47189750263661212	-0.030938996925058422	-0.00025049715673392307	-0.00066398258989780945	-0.018757028056785488	0.44768472903487166	0.0012370794547232839	-0.0015183566838733069	-0.0011838432785597187	0.0014586798387268484	0.4669632049785975	-0.014948847815857643	-0.000841859925776891	0.0019720034065102816	0.014343200662206375	0.45270593616900734	1.5552059246547043	0.054121262777845833	-1.5573694580359272	-0.0016260522250714452	0.032065487443821969	0.059645731594772752	0.00021334743405985773	-0.05410174990088041	-0.0014531835160183125	0.031837604666771144	0.0038160731246002981	0.0320661971885898	0.00012370238837022051	0	0	0	0	0	0	0	0	0	0	0	0.039827186515933678	-1.5392808038958592	0.030680663371694821	0.717082969180019	0.95933107007268192
209	491	2.68	1.45	2022_09_21_15_28_48	0.470379374733	-0.031476893741116056	-0.0001250914802773428	-0.00058362985860908715	-0.019201593221120732	0.44517676794907307	0.00090713856851940456	-0.0014587241249476607	-0.0011371095725550874	0.0015460774025583273	0.4656482932756244	-0.014219056575714522	-0.00080638964371310357	0.0019957450300593618	0.014284781489840151	0.45231310137251279	1.5615634716224303	0.055433295194646084	-1.5592307200887261	-0.0014999063807565809	0.031270139056997874	0.060799640554709267	0.00067086694445456685	-0.055418465979477916	-0.001282125040010428	0.031039237623779754	0.0037930626647235078	0.031277334590740717	0.00012024985793723619	0	0	0	0	0	0	0	0	0	0	0	0.040893020275005659	-1.5412210960904127	0.030663593157540463	0.71599178582428114	0.96159212259095728
210	490	2.68	1.45	2022_09_21_15_28_52	0.463891082206057	-0.030097253595659998	-0.00025702000435337758	-0.00097162875092071069	-0.018279342719782488	0.44012881874316406	0.0012007961655292596	-0.0015259928269131967	-0.0011270224820294674	0.0013166160157177451	0.45760838790544006	-0.0141087022977016	-0.00094501784595569063	0.0017951624959007771	0.012751210846461452	0.44568248336310334	1.5902498183963458	0.053589807505292075	-1.5574623925058784	-0.0021116460052088932	0.029953616134194436	0.061873436897599478	9.9792401659658031E-05	-0.053570752763180254	-0.001428956556538463	0.029724564465813036	0.0036972133874579346	0.029953782366140377	0.00011625883207303178	0	0	0	0	0	0	0	0	0	0	0	0.039479209771437651	-1.5400075380917373	0.027758575513508455	0.71546592233882367	0.96074811622512379
211	489	2.68	1.45	2022_09_21_15_28_57	0.46557025178658418	-0.030247369908905718	-0.00034579384411026904	-0.00071559671856870019	-0.018927590556024953	0.44102112313820124	0.00085635238992543548	-0.0016157199080098631	-0.0011019830744536921	0.00094446163931395666	0.46059550822791012	-0.013534309596483558	-0.00085846066230038751	0.0025832759890056867	0.013824537284711365	0.44776337640195596	1.5818766375169053	0.054323998781714296	-1.5568864436641448	-0.0017119019657932354	0.030469847633994695	0.077147621429245777	8.0175080368298751E-05	-0.054302978396104137	-0.00151108601606383	0.030107868460812023	0.0046827205324781775	0.030469953115854383	4.1081858537909129E-05	0	0	0	0	0	0	0	0	0	0	0	0.040723483980737656	-1.5417186564829675	0.030207737635077014	0.69303255416543919	0.96175254901640317
212	488	2.68	1.45	2022_09_21_15_29_02	0.46511368743116838	-0.029655503670615768	-0.00038212790668972049	-0.00055186549783398727	-0.0187762423965338	0.44186296244368345	0.0013410146132377772	-0.0015951987196728822	-0.0013015850905424974	0.0014918934965200506	0.45926473559233577	-0.01405481734764649	-0.00082057853356941692	0.0017720632994509026	0.013656775459570206	0.44665431437112568	1.5840528583626827	0.053485092172031727	-1.5544941012677906	-0.0015084237640334685	0.030803024472120241	0.060651897944810809	0.00013263398209133756	-0.053456666020639157	-0.0017435431192180761	0.030576674970398787	0.0037273669506270495	0.030803310023490068	-2.0990595500532394E-06	0	0	0	0	0	0	0	0	0	0	0	0.040466024395289152	-1.5361912609023813	0.029608383525684262	0.72088010675050151	0.96031212677916633
213	487	2.68	1.45	2022_09_21_15_29_06	0.46492398964797993	-0.030087701237599209	-0.00024937987237278283	-0.00067435492353452452	-0.018588180330012877	0.44115772421457122	0.0013095692641793121	-0.0010181475396452717	-0.0010725714099180594	0.0012717359718181246	0.45976342419502081	-0.01283542509204387	-0.00078361279100644149	0.0015500886748692885	0.012094595469333266	0.44639294362673082	1.5849056858208772	0.0537972608134407	-1.5581978434844155	-0.0015912563537841527	0.027650067101471811	0.051498449065227117	-6.68082283806111E-05	-0.0537801841227739	-0.0013553843550451481	0.02750353576124135	0.0028428386070989	0.027650147812539324	7.10134025760963E-05	0	0	0	0	0	0	0	0	0	0	0	0.040047619995488108	-1.5419773840932487	0.026226918239298225	0.72166374037226233	0.96014177277606172
214	486	2.68	1.45	2022_09_21_15_29_09	0.46687814292479995	-0.030149501856031727	-0.00033029519658730929	-0.00072333890543969427	-0.018723739172488048	0.44347103849151354	0.0015902010955057869	-0.001496761339328685	-0.0010622115071822703	0.0010848636240166896	0.462218645199462	-0.012704567019870048	-0.00074950200096104557	0.0019091282681912107	0.011359777820283502	0.44799844097463665	1.5757621562260087	0.053762824511048822	-1.5576071810117416	-0.0016126312599779784	0.026697004770786504	0.070899152636423268	-0.00058118353817203676	-0.053744121125456956	-0.0014180070021135719	0.0264290590569798	0.0037729167886492343	0.026703330092638998	5.3979092826490546E-05	0	0	0	0	0	0	0	0	0	0	0	0.040168607748235559	-1.5424613302253225	0.024672573201969285	0.70214596883346447	0.95956182092421438
215	485	2.68	1.45	2022_09_21_15_29_15	0.46469897838879681	-0.030119270229631189	-0.00041791330520384349	-0.00081436381063504414	-0.01816812609127651	0.4414503640778929	0.0014491299752070761	-0.0015725168617190929	-0.00097210962778211066	0.0015497888790250785	0.45922434527551953	-0.01204500808275759	-0.00077757037001636965	0.0018896902053831834	0.011659234283664088	0.44615359368996077	1.5856752360683322	0.053363635536123943	-1.5575196047975526	-0.0017572722320382803	0.026453270370412868	0.07301582014897888	9.0323097577975874E-05	-0.053344823681660242	-0.00141682179713995	0.0261717100967862	0.00384929914399266	0.026453424571350293	0.00013142264897902356	0	0	0	0	0	0	0	0	0	0	0	0.039152473657068296	-1.5440686521752187	0.02541726906768051	0.70505843033360638	0.96009161723760061
216	484	2.68	1.45	2022_09_21_15_29_18	0.467126537284073	-0.030109462780243082	-0.00015664913888650329	-0.00082572663116702938	-0.018667648395775342	0.44341229427012707	0.0012589705019084737	-0.0014971704315461078	-0.0011405792989500193	0.00095010494304863051	0.46225909294444217	-0.01127083665478547	-0.000837855658933208	0.0016091231665774106	0.0105697799108411	0.44838962315807013	1.5751366807420411	0.053644576035845659	-1.5584016827211464	-0.0018243595953816865	0.024223847592316047	0.071342431194169345	-0.00037684001941633142	-0.053628094347676319	-0.0013296746603409641	0.023977679369427383	0.0034446602492397534	0.024226778584367951	5.9622962828660563E-05	0	0	0	0	0	0	0	0	0	0	0	0.040037246256581289	-1.540284632455744	0.022887938056711514	0.70985912717894883	0.959888996598349
217	483	2.68	1.45	2022_09_21_15_29_24	0.46375900184487306	-0.030155600449907907	-9.0938093352986043E-05	-0.00061791968113223154	-0.018212477080996218	0.440067835488195	0.0011524355870682073	-0.0015455429645948977	-0.0011495163021155519	0.0011463778719946057	0.45791162601159563	-0.011513574502685709	-0.0010039187358020384	0.0023292096715267466	0.011393635130329594	0.44744852023179221	1.5882680728538607	0.053588677530345935	-1.558826181918566	-0.0017716698879575124	0.0256579422494405	0.084457881432058943	-3.6256029913472442E-05	-0.053573321424174543	-0.0012828059219868208	0.025292768699896002	0.0043134501236463691	0.025657967865271965	0.000129737158764024	0	0	0	0	0	0	0	0	0	0	0	0.03934957152617901	-1.5392796508127651	0.025076126491841509	0.68457202906542125	0.96482983284810353
218	482	2.68	1.45	2022_09_21_15_29_27	0.4538805338803078	-0.029244605264570622	-0.00012465405854545242	-0.00073146210584926728	-0.017259625124520075	0.43073805507650381	0.0012378630858381585	-0.0017284028947268069	-0.0010959302399950307	0.0012914734224130748	0.4474338739232589	-0.010881179573386669	-0.00076825393621044835	0.0020185262065871476	0.010068375180334682	0.43686377000555932	1.633277503273604	0.052640423777879475	-1.5586331236059712	-0.0016927639803189206	0.024064926416287886	0.0893005041382135	2.8359459335612451E-05	-0.052624848927653942	-0.0012804260448530682	0.023682130223842149	0.0042752066011285117	0.024064943126471009	0.000186351550382597	0	0	0	0	0	0	0	0	0	0	0	0.038103383691875971	-1.5390905129741195	0.022624281129201871	0.6864687594790958	0.9625082756264759
219	481	2.68	1.45	2022_09_21_15_29_30	0.46514350961932571	-0.030679991930413739	-5.6735437125007372E-05	-0.000714373685126785	-0.018005609610796003	0.44086090155411667	0.0011474842290914733	-0.0018538177652511563	-0.0010098915212263574	0.0012032252728399631	0.45970834001477168	-0.010021693669725997	-0.00092313978360340266	0.0021942566545257803	0.010676025891852608	0.448230811282514	1.5831067611280874	0.053807243562367539	-1.5607079579671519	-0.0018032286039875115	0.023230214432069889	0.09764692981965023	2.772391974281631E-05	-0.053796291449525344	-0.0010855809770208068	0.022788624015521227	0.0045079350083111567	0.023230230975512793	0.00021389685108747007	0	0	0	0	0	0	0	0	0	0	0	0.038770633574116489	-1.5427818757829206	0.023431881580414076	0.6840439924309375	0.96363982730694642
220	480	2.68	1.45	2022_09_21_15_29_36	0.47321547329284053	-0.030596122611236991	-0.00026219398962277411	-0.00082576918509525668	-0.018408644202599425	0.45008784611021829	0.0014317764727743562	-0.0021144650204703627	-0.0010336476921668308	0.0012488647700435974	0.46844068911284842	-0.0108006186082891	-0.00081859187429322237	0.0021401589563702348	0.0096465723144236737	0.45429912924888033	1.5480057754914758	0.053146964366417006	-1.5585775218137405	-0.0017957346810738377	0.022637008954037776	0.10375791781022295	-0.00022793533881777361	-0.053131095558163019	-0.0012986555180452381	0.022151348793785282	0.0046638954749494387	0.022638156482007725	0.00013334913601540836	0	0	0	0	0	0	0	0	0	0	0	0.038962464521234606	-1.5427507134484588	0.02088081621819024	0.67623775305750355	0.96002593932034386
221	479	2.68	1.45	2022_09_21_15_29_39	0.46551962275266068	-0.029446391857420248	-0.00010516414846649242	-0.00052132555841821716	-0.018491200953960837	0.44281211760243083	0.001106589802524525	-0.0019344680617772818	-0.0012328487562675767	0.00079986120043394138	0.46076041598878431	-0.010152241694028065	-0.00074321733463993925	0.0022788655734578213	0.0090593208117044112	0.44640934303973262	1.5813946276581909	0.052849506913069944	-1.5576413774517357	-0.001393652376280675	0.021688165912995459	0.10932629800571421	-0.00037467015740962593	-0.052831216469268916	-0.0013903047622292211	0.021171783843780698	0.0047044776056268771	0.02169140194631208	1.7143799472793375E-05	0	0	0	0	0	0	0	0	0	0	0	0.039809822909064804	-1.537509498343252	0.020066926709774953	0.66218002788961039	0.95894849802479387
222	478	2.68	1.45	2022_09_21_15_29_45	0.4622026962156438	-0.029519646277616916	-0.00013595220391346343	-0.00075208372095843473	-0.018462477992109812	0.43948326112004821	0.0015294186830209472	-0.0021706699516788369	-0.0010234379929801904	0.0013919358577620601	0.45785402945332737	-0.0095939687169018309	-0.00079704062454870079	0.0023818832902973322	0.0085210698036569891	0.44328595279976657	1.5954621369775688	0.053283199326386692	-1.5597745123623195	-0.0017280178947542356	0.020735074802279607	0.12466158023252404	-0.00018228481919535197	-0.053270254122565495	-0.0011744599494019799	0.0200939390848568	0.0051163404021033355	0.020735876031926882	3.0992342985514262E-05	0	0	0	0	0	0	0	0	0	0	0	0.040005873421130378	-1.5431079626626985	0.019142492162592187	0.6491123716999555	0.95907262426039264
223	477	2.68	1.45	2022_09_21_15_29_48	0.46567297153243503	-0.02943535590799844	-0.00023024983973969632	-0.00073800359431948543	-0.017885280160044766	0.4433347218071112	0.001662019711620879	-0.0018346486787711768	-0.00096563590166593642	0.0013306433202283135	0.46118922773345705	-0.009631412048287118	-0.000754015549777759	0.0017162757185073044	0.0096219144221034725	0.44623149859354128	1.5803339981731543	0.05212393462837682	-1.559259041612125	-0.001657256602852908	0.021575013911428059	0.092025797816019522	-0.00039781957163646992	-0.052110058919700775	-0.0012026306700785271	0.021210617627418334	0.00394853455623285	0.02157868127782352	0.00010076263926053865	0	0	0	0	0	0	0	0	0	0	0	0.038463320585547835	-1.5438272421219346	0.020988513123045685	0.69714059321067623	0.95825080232826088
224	476	2.68	1.45	2022_09_21_15_29_51	0.4684973875240136	-0.03009914388646328	-8.88607192431118E-05	-0.00058698959077959658	-0.018011466407630405	0.44530979241942725	0.0013144345600856321	-0.0023543777132732061	-0.00099453033014746187	0.00068272780330349138	0.46430831543946832	-0.0096695175717119285	-0.00087425644494334206	0.0021271765290847137	0.00833126144032344	0.4496891955014064	1.5679068089320971	0.052716070392118154	-1.5603311790795793	-0.001623044933242	0.020306594985664	0.12363055682153469	-0.00072813579983837444	-0.052704523957629326	-0.0011032823693111458	0.019688998288746363	0.004970024778362489	0.020319645214786613	0.00014666401973434056	0	0	0	0	0	0	0	0	0	0	0	0.038503742473014108	-1.5432160780894846	0.018353431253797202	0.66040626383116285	0.959854222193196
225	475	2.68	1.45	2022_09_21_15_29_55	0.46299889562314023	-0.029657530868576955	-7.2804040769950041E-05	-0.00072859577148918424	-0.018047663993888519	0.43949004319355445	0.00137993048196989	-0.0019885141553336585	-0.0010159529899309374	0.0011039378317858231	0.45918337332006454	-0.0088354738645270939	-0.00077604192468109416	0.0020179989915645969	0.0090974635786118321	0.4444825576460158	1.5917756625025916	0.052927620888944572	-1.5603446671952108	-0.001676808712965426	0.020341647559369735	0.11144091517886706	-0.00034331849436832515	-0.052916057980999034	-0.0011062823850128973	0.019838486676426494	0.0044963398246641861	0.020344544551751165	0.00010814164198037078	0	0	0	0	0	0	0	0	0	0	0	0.039041641244789031	-1.5426796164250909	0.020126597371874586	0.67625537371146	0.96000781394477475
226	474	2.68	1.45	2022_09_21_15_29_58	0.46066609502619466	-0.029601451053444097	-7.5649824405126779E-07	-0.00067914767157087471	-0.017633667460457511	0.43696136776958211	0.0016132311014249261	-0.0017830635233969611	-0.00098178121872930435	0.0013143332229965138	0.45687616400539927	-0.00879850490508443	-0.00093557919207038875	0.0020733133092198574	0.0077414058371341474	0.44295692096547196	1.6014364070778273	0.052687482415626652	-1.5614311120562363	-0.0017991673447804073	0.01887893359206801	0.11587204209817197	-0.00036540441147733522	-0.052678240537745877	-0.00098680147160137366	0.018374248768354116	0.0043360253426786193	0.018882469487798492	0.00016387501122057272	0	0	0	0	0	0	0	0	0	0	0	0.038337914562069107	-1.5429867790272092	0.017397062523940281	0.65455813800861662	0.96155746157156252
227	473	2.68	1.45	2022_09_21_15_30_01	0.46418966106617654	-0.029584683938012366	-6.2523239924824471E-05	-0.00046345561241549504	-0.017491117115782863	0.44111771624859708	0.0015190750590827337	-0.002173676028539791	-0.00091830826348594775	0.0011910988582954796	0.46007479439882881	-0.0083603279831627759	-0.00067302423994065527	0.0018357350684180067	0.0085255986904252887	0.44524598089767659	1.5867866506775785	0.052062999168692871	-1.5613551004250017	-0.0012813819038417047	0.019176897968308231	0.11801001020033712	-0.00040014867561020224	-0.052053717990821272	-0.00098301870346609657	0.018645243993832321	0.0044842270345472144	0.019181072301868239	0.00017550167668882241	0	0	0	0	0	0	0	0	0	0	0	0.037732867045956235	-1.5445697024708502	0.018787568689584994	0.679356985650523	0.95918978435454794
228	472	2.68	1.45	2022_09_21_15_30_05	0.46745611698518763	-0.029524718813519694	-7.7826097033172028E-06	-0.00071543143189480376	-0.017553334478687354	0.44469445123946533	0.0016401136484628278	-0.0021224888666213182	-0.0010551940934087117	0.0013707019848421711	0.46421553817033473	-0.0083582561952959631	-0.00082340941426902771	0.002364393728364804	0.0085321309011910772	0.4475449879001317	1.5721719840707085	0.0516743663449133	-1.5605883330453925	-0.001698112398046939	0.019177531071078786	0.13154657469336445	-0.00033208182876686494	-0.051663597456883523	-0.0010549099304708993	0.0185176354458981	0.0049874718520519484	0.019180406052093615	0.00015485458324974169	0	0	0	0	0	0	0	0	0	0	0	0.037618550695594694	-1.5407756543335129	0.018940126679607962	0.65023177324375714	0.95740535130127125
229	471	2.68	1.45	2022_09_21_15_30_08	0.46601009456543624	-0.030071458389536412	-4.9099282284814651E-06	-0.0010194316499833687	-0.018558965333359479	0.44107903863983211	0.0010850384818136844	-0.0017655996842504929	-0.0010772366649236557	0.0011887963031030173	0.46311806575270204	-0.0080448664748656879	-0.00082069408177211335	0.0026686849684121766	0.0078311719534539161	0.44764307197862785	1.5790064321952395	0.05368160387898472	-1.5605790412462317	-0.0020101479539696913	0.018120122906251233	0.13877062098978268	8.4901652835949869E-05	-0.053670396309803789	-0.0010968842093981115	0.017426702482631853	0.004964765323707	0.018120321808077936	8.16012503865515E-05	0	0	0	0	0	0	0	0	0	0	0	0.039892274495115211	-1.5418068516208712	0.01775369086279107	0.62118065310093384	0.96058664221869272
230	470	2.68	1.45	2022_09_21_15_30_14	0.46566475387668493	-0.02951145239655233	-6.0692313638375079E-06	-0.00082889283772567585	-0.017347645732904746	0.44273093806983077	0.0013851071880906865	-0.0016516027135902711	-0.0010740106335333543	0.0010174558065928448	0.46179048354123858	-0.0079201362839421384	-0.00061011548964368285	0.0022669424370285558	0.0081162355221270632	0.44637131050687157	1.5802476272126904	0.051646674314445369	-1.5602271469144977	-0.0015800607747467267	0.01818901593607614	0.121677053205925	-0.00043956948637508876	-0.0516351360958054	-0.0010916446812243848	0.017653080813340633	0.0043828117140138016	0.018194326644758906	0.00018578404006971356	0	0	0	0	0	0	0	0	0	0	0	0.037324835825877589	-1.539880271142932	0.0180964523538354	0.64921397649750945	0.958567954286438
231	469	2.68	1.45	2022_09_21_15_30_17	0.470799577404982	-0.029462280527514994	6.2999472193009273E-05	-0.00069999886213033019	-0.017295030571920306	0.44824354084237583	0.0012673767158451824	-0.0020956300321373364	-0.0010649096963416462	0.0011136031504576601	0.46712587997909233	-0.0075156042578038759	-0.00057605190086057055	0.0023074452569297388	0.007691920504326444	0.45095843485661924	1.5577027483747705	0.05093485166663711	-1.5609787793811309	-0.0014014274837958894	0.017261306046219192	0.14309641277189297	-0.00020510464483794368	-0.050925033348435136	-0.0010000463804718418	0.016559212748990193	0.0048729005279118795	0.017262524564401853	0.00018028729228423618	0	0	0	0	0	0	0	0	0	0	0	0.036805012825452468	-1.5400485647749873	0.017057286252797631	0.63967757221544741	0.957856498814791
232	468	2.68	1.45	2022_09_21_15_30_20	0.47432309556092855	-0.02959017086795751	-0.00020291244866050271	-0.000534901428270027	-0.017241202896184631	0.45193685382195364	0.0013512243084028907	-0.0018478968133305909	-0.0011732220407520188	0.0013696366026191935	0.47097289696904865	-0.0076210999514564606	-0.00067990782769807349	0.0022114817281813333	0.007094140752681586	0.45297497778631762	1.5435366825597281	0.050626343159972352	-1.5571272341860154	-0.0013227752280818147	0.016532222180203764	0.13635670299744715	-1.1971039655808312E-05	-0.05060742587189692	-0.0013838599538021736	0.015921250742278154	0.0044528805303004262	0.01653222651433895	0.00019197230385011537	0	0	0	0	0	0	0	0	0	0	0	0.036433128415221394	-1.5368249094619808	0.015666213365769437	0.63430493257266185	0.954992455618538
233	467	2.68	1.45	2022_09_21_15_30_24	0.47249389538599773	-0.029099046260132128	-8.5918525948221484E-05	-0.000744988590407253	-0.01773948966502336	0.44996729759959603	0.0013933776492441189	-0.0022763384394731507	-0.0011173068387754649	0.000957703713411498	0.46935545554129721	-0.008191213980369292	-0.00081606770954480666	0.0024105341435862178	0.0063480990672131182	0.45179124299010115	1.5507046059094027	0.050839172674909429	-1.5588705733558579	-0.00171065622735615	0.016603687818039909	0.15826135371979927	-0.00050449054017150867	-0.050824712300646072	-0.00121247590731246	0.015778875001988716	0.0051681285617273913	0.016611350332349548	8.562620587244459E-05	0	0	0	0	0	0	0	0	0	0	0	0.037618774183970659	-1.5393457914955293	0.014371325382758459	0.60394466650734557	0.95618429656327342
234	466	2.68	1.45	2022_09_21_15_30_27	0.47411977464379346	-0.029827888136961848	-3.2341239633192335E-06	-0.00063397103295636376	-0.01784060778484305	0.45031383909858835	0.0015685448914167892	-0.0022931053552042663	-0.0010906704405740833	0.0011513663719181938	0.4718499440880306	-0.007242879965017969	-0.00078179521022973255	0.0023960714679002165	0.0063864855028376638	0.4542748686634871	1.5432583941491509	0.051628734276960658	-1.5603359326902022	-0.001548426186681441	0.015586496146943797	0.16842592370922044	-0.00048753178057302574	-0.05161743627285871	-0.0010800350264606286	0.0147105328859134	0.0051516098795574786	0.01559411906379333	0.00014386847566114183	0	0	0	0	0	0	0	0	0	0	0	0.037699155900375793	-1.5402672455869666	0.014387017852365633	0.60593462631277872	0.95814368638132452
235	465	2.68	1.45	2022_09_21_15_30_29	0.4742574915158998	-0.029452859838190414	-0.00012108726083171188	-0.00066278553924669747	-0.017398325314478266	0.45127974484381927	0.0013986186138591585	-0.0022027954182073351	-0.0012200474159899664	0.0010608999326024481	0.47089130774220106	-0.0072585382467961384	-0.0007806556890050917	0.0025773659960720788	0.0065429384302547137	0.45423881888486217	1.5430452063517208	0.050686974643049776	-1.5574645451237243	-0.0015712032637188323	0.01580967718635155	0.16922800561122894	-0.00040092399528726111	-0.050668957869443747	-0.0013513352247704481	0.014912769567059669	0.0052493043897666736	0.015814759966140547	0.00016245703189893908	0	0	0	0	0	0	0	0	0	0	0	0.036775487416007453	-1.5357914214487762	0.014827963262330551	0.597773019123171	0.95778944352138617
236	464	2.68	1.45	2022_09_21_15_30_33	0.47281436334084748	-0.029124743961124331	-8.5825802078694273E-06	-0.00066550384527264573	-0.017270093399335839	0.44988231161678771	0.0013667650176655136	-0.0021476595639333277	-0.0010567361788558999	0.0010869979499032365	0.46918351148714565	-0.0070297905066208609	-0.00056195862763980134	0.0025059534742058582	0.0057662072587639484	0.45213844542248655	1.5502542781336159	0.050340497158768552	-1.5602413814820488	-0.0013439206535595803	0.014803752555454271	0.17723670875676967	-0.00033432703344159036	-0.050329281020794606	-0.001062603464077075	0.013883394285196493	0.0051383317180668893	0.01480752728474301	0.00015358298485384673	0	0	0	0	0	0	0	0	0	0	0	0.036594475002602447	-1.5402400270006691	0.013297407326670245	0.58041421888039113	0.95627053761170144
237	463	2.68	1.45	2022_09_21_15_30_35	0.47697604929612014	-0.030458032341465626	-4.0134943206396734E-05	-0.000651297908509566	-0.01778961525707342	0.45302812287243116	0.0015133937757485648	-0.0023605803896309878	-0.0011257568684195003	0.0012391015521790378	0.47548941015973123	-0.00699045568016462	-0.00083495840243138423	0.0023156960150537815	0.0073273432597418678	0.4567572726810693	1.5306819714259232	0.051944782441629291	-1.5597536059242712	-0.0016198529685715166	0.016179100861217353	0.16050900949964292	-0.0003357231383757423	-0.051932114488043621	-0.0011471302057432665	0.015352586502897662	0.0051050359791571139	0.016182583684414702	0.00020522803124868846	0	0	0	0	0	0	0	0	0	0	0	0.037371267574143448	-1.5391976180046509	0.016110990112308363	0.63234716116817247	0.95761049921712427
238	462	2.68	1.45	2022_09_21_15_30_39	0.48088472669431953	-0.029501356120677141	-0.000133768342688851	-0.00059205205562672537	-0.017277736317970149	0.45823804842798854	0.0014639547336029158	-0.0022296811302486069	-0.0012263867534882103	0.0012916911152786384	0.47810060209340854	-0.0070659239698462962	-0.00081185636651794958	0.0025955052027221382	0.0058933431229197773	0.45970938509171577	1.5148497547090389	0.049875610526021588	-1.5572888430873748	-0.0015106735503397195	0.014767504853576604	0.18079028682628062	-0.00021648368794739584	-0.04985741181149457	-0.0013472241099524477	0.013812621147457932	0.0052240498310416709	0.014769091535621136	0.00017321128439043697	0	0	0	0	0	0	0	0	0	0	0	0.036019456638728339	-1.5353653735351125	0.013391101335288178	0.57797172666595686	0.955965867853266
239	461	2.68	1.45	2022_09_21_15_30_42	0.47625640326439889	-0.02937531950341269	-0.00011219310422029234	-0.00077997878523911675	-0.01720790976439816	0.45275644980323543	0.0016091124648867266	-0.0022895277809985379	-0.0012449550178673704	0.0013147749081005586	0.47357413461357373	-0.0060438559268217312	-0.00067361301263983459	0.0024479320765731713	0.0060791201952073767	0.45609324644203281	1.5344336003066883	0.050207595182685534	-1.5573709951930861	-0.0015818475700459028	0.014028587490149831	0.18942220067742119	-0.00035700249880721182	-0.050189497483454054	-0.0013479452462123404	0.013033857535395842	0.0051884318166275749	0.014033129292960389	0.00018211275730473317	0	0	0	0	0	0	0	0	0	0	0	0.036226044982297478	-1.5346853257284678	0.013760398700501293	0.59399144030113638	0.95766323206541271
240	460	2.68	1.45	2022_09_21_15_30_48	0.47578118769807232	-0.029062227267738393	4.5620557725428964E-05	-0.00050222850700556358	-0.016902591297094378	0.45285105718400975	0.0018052885530705854	-0.0024743748023862127	-0.0011340836477330613	0.001267885697942157	0.47270868802739724	-0.0064309314388928882	-0.00065108048796121577	0.0022929121899062442	0.0067204224710519121	0.45489850729758347	1.5370061130554431	0.049554448260025495	-1.5600669928132263	-0.0012699255620017276	0.015101456577946967	0.17646195403097123	-0.00062233766078978112	-0.049543039419648417	-0.0010632908438933273	0.014170694870397226	0.0052197124121655877	0.015114274542287996	0.00019136309031928908	0	0	0	0	0	0	0	0	0	0	0	0.035605851655614772	-1.5372989057773621	0.014924531952356488	0.620997674450741	0.95610864628439063
241	459	2.68	1.45	2022_09_21_15_30_53	0.48012586153116987	-0.029939595154008739	0.00022944703039159788	-0.00076597066416888714	-0.016901633380761838	0.45674235051402634	0.0014171706200714991	-0.0021558724036794112	-0.001043622746657873	0.0011332126020428151	0.477822537454215	-0.0061184886024438214	-0.000858525293169991	0.0025723565946685002	0.0069788577157338652	0.45894893651855184	1.5183867499920631	0.050050836506269104	-1.5630047973048846	-0.0017458074961700224	0.014889415039035108	0.17600140191827016	-0.00034324274819303997	-0.050044759663703767	-0.0007799135717558481	0.013976456742202385	0.0051335501495544346	0.014893370867229217	0.00026622954670611841	0	0	0	0	0	0	0	0	0	0	0	0.035269549710035181	-1.5399620453436334	0.015491439310715996	0.60882737000281661	0.95589297159481745
242	458	2.68	1.45	2022_09_21_15_30_56	0.48347214290570534	-0.030325636217509142	8.2646837409406949E-05	-0.00063382729063203276	-0.017277489565475018	0.45984549017743614	0.001310466662243127	-0.0023392037900453115	-0.001110282189715822	0.0012700740061654247	0.48172450213361773	-0.0059092737346158235	-0.00076923478739976349	0.0026962143886646184	0.0063639692094453366	0.4625161938576085	1.5036267174920268	0.05052184846864935	-1.5609343183200453	-0.0015037532781167716	0.014082123081684272	0.1979804410906966	-8.1014102818485626E-05	-0.050512021356991316	-0.00099642918464911377	0.012992538283664671	0.0054314030816367195	0.014082356115812454	0.00024970758812983455	0	0	0	0	0	0	0	0	0	0	0	0.035809978752418092	-1.5387095577761902	0.014295675872973175	0.58502693284199181	0.95665531229545109
243	457	2.68	1.45	2022_09_21_15_30_59	0.48029790880632323	-0.028657775080542812	-1.9753411004203441E-05	-0.00050660094065160658	-0.016615943177037379	0.45827492457752328	0.0013896261745842381	-0.0023444724756950149	-0.00094585729792970947	0.0010259546028493671	0.4773682215522343	-0.0059187256296007618	-0.00094388079467078926	0.0028342311444587249	0.0062510675549628594	0.45838815247442732	1.5175574664631903	0.048288743913947885	-1.5609937925365209	-0.001563003863166179	0.014160434026772943	0.20386842320987361	-0.0004169729447539149	-0.048279464111488188	-0.00094664348852282294	0.012999569964387794	0.00561507547300797	0.014166571859954184	0.00018152049731695949	0	0	0	0	0	0	0	0	0	0	0	0.034651083028854168	-1.5423646689743729	0.014290253017647829	0.57255947054112366	0.95438298620464979
244	456	2.68	1.45	2022_09_21_15_31_03	0.47727821189276337	-0.028790189605775448	0.00025873130879859921	-0.00066687539687347434	-0.016617087290252009	0.4551496516941696	0.001174559776861833	-0.0025572480387899233	-0.0010071221815886038	0.0014444385537258453	0.47407787276272634	-0.0059344648589962539	-0.00082959530041701226	0.0028872712477531455	0.0057048617006216582	0.45573800189384178	1.5305138035919432	0.048747055041493459	-1.5633961074002707	-0.0016268708234463566	0.013853708183537442	0.22190816638744643	0.00025540397343298	-0.048741716044914632	-0.00072145146427489513	0.012511554726210593	0.00594863251240566	0.013856062269788543	0.00019753708952593855	0	0	0	0	0	0	0	0	0	0	0	0.034880240793116371	-1.5405295379739756	0.013396560247926981	0.55113747461224416	0.95486865006156763
245	455	2.68	1.45	2022_09_21_15_31_05	0.480315091906339	-0.029333690764856882	0.0001408971529947233	-0.00068953344834196011	-0.016894883604461841	0.45775435270886744	0.0015012471529736269	-0.00250135717458449	-0.0010124540740209253	0.0012680305678159072	0.47754005986520348	-0.0057416218049508852	-0.0008232606295874008	0.0025875893269173339	0.0062084217602927112	0.458327820751083	1.5180435629502975	0.049332682331245437	-1.5623198598149803	-0.0016391984944270476	0.013907674067514067	0.20429381805674937	-0.00028674884203059854	-0.049325593345990335	-0.00083629364553959118	0.012762834522079224	0.0055257083645652225	0.013910629851541919	0.00020880188750084074	0	0	0	0	0	0	0	0	0	0	0	0.035237687096843905	-1.5408687840661612	0.014003469115443085	0.58795134998383858	0.95422323486028737
246	454	2.68	1.45	2022_09_21_15_31_08	0.48424400270251483	-0.029834377358867868	9.4562395216413114E-06	-0.00063715296722158038	-0.017454276127797909	0.4607492767288302	0.0016223195802467097	-0.002246129146431563	-0.00097451742407909589	0.0012381482042177364	0.48239522221609454	-0.0058303277943922765	-0.000696341203046193	0.0024487842060393287	0.0064025647868605762	0.46285724604267053	1.500775251346252	0.050097025438458287	-1.5616080019674858	-0.0014296495880936361	0.013888740350183181	0.18631580862145875	-0.00044045142455126449	-0.050088566762384983	-0.00092056367060572373	0.01293559061244212	0.0050564418341463926	0.013895722578268309	0.00018371284077008853	0	0	0	0	0	0	0	0	0	0	0	0.036100519112816309	-1.5429089858132596	0.014155838731583334	0.602746699816573	0.95583475161181752
247	453	2.68	1.45	2022_09_21_15_31_12	0.48189164792793626	-0.029966545254697507	0.00010876579281443801	-0.000876097706328327	-0.016996904780156745	0.45821633774267523	0.0013243192919465158	-0.0021142911087267931	-0.00092930571216979965	0.0011989589094074402	0.48007677525277004	-0.0058638199596568229	-0.000773360587969408	0.002378186931279913	0.0055602475076033135	0.46093146465448215	1.5104565346723617	0.050008588137513237	-1.5629456592771338	-0.0017707065355908624	0.013074775333152121	0.19064333567494621	-0.00016473028088631624	-0.050002423907482288	-0.00078516933452193929	0.012135831448614243	0.0048653206536906383	0.013075813017852619	0.00025708565702596949	0	0	0	0	0	0	0	0	0	0	0	0.035323896541824606	-1.5434860202057303	0.012549479140417945	0.58331523908660921	0.95650436490530633
248	452	2.68	1.45	2022_09_21_15_31_14	0.48219362759132717	-0.029288565353696037	-4.9411917705679938E-06	-0.00076536252714626621	-0.01650352234466413	0.45930326528813303	0.0015881063409596953	-0.0025717271909525448	-0.00097561238402517369	0.0014102004170939637	0.47910829139038369	-0.0055621123244199112	-0.00088318159028193685	0.002571381282465778	0.0042888266078084016	0.46062171110642314	1.5102599388188258	0.048690005792772037	-1.5611044078969334	-0.0017828418724130137	0.011861014367002152	0.24406753818971597	-0.00021809834409333294	-0.048680858854122211	-0.00094374007290456128	0.010475754698398952	0.0055625736231715408	0.011863019375434219	0.00025229515827583106	0	0	0	0	0	0	0	0	0	0	0	0.034285675108441376	-1.5412729840727657	0.010370530041477252	0.515352576096428	0.95526295817582463
249	451	2.68	1.45	2022_09_21_15_31_17	0.48285887100504188	-0.029308664037727538	-1.8374186506065343E-05	-0.00063057686675927968	-0.016532065778509054	0.4606779047886872	0.0012179896705429086	-0.0025312131249480858	-0.0010689002763848853	0.0013700246801823426	0.47945166574374481	-0.0060257366704983212	-0.00075221297562364387	0.0024879923009623038	0.0053406504978714244	0.4612266874405051	1.5070401413826846	0.04863846331166681	-1.5598373363488138	-0.0014972954818684918	0.013237169515324989	0.21085583103338648	0.00012872063846329431	-0.048626780871876919	-0.0010659715562919305	0.012077456526940122	0.0054182746900946844	0.013237795351954027	0.00024551608316075729	0	0	0	0	0	0	0	0	0	0	0	0.034309373277746712	-1.5385131708115349	0.012201794082687519	0.56741613178418759	0.95519978017694762
250	450	2.68	1.45	2022_09_21_15_31_20	0.48477359559571331	-0.029435814746044318	0.00023870040990563645	-0.00066583611266744021	-0.017078972640853739	0.46189595958324448	0.0014458538501524554	-0.0025180470684294642	-0.00083362658650358514	0.001057863960411877	0.4822323081786774	-0.0053520163846657526	-0.00070720556680564271	0.0023473111766010545	0.0042427133835678081	0.46436073403050665	1.497519429526746	0.049183517620029781	-1.5652152559233008	-0.0014808555656810499	0.011402158800114521	0.23835824636948066	-0.00044099925243021028	-0.049180453680796085	-0.00054898199501485548	0.010130890997053579	0.0052320429001344922	0.01141068383768795	0.000193253525412842	0	0	0	0	0	0	0	0	0	0	0	0.035272765260249736	-1.5464106236692983	0.010002115198872622	0.53272796289904623	0.957891969053879
251	449	2.68	1.45	2022_09_21_15_31_23	0.4826448615008031	-0.029877950239314482	0.00024117323144793085	-0.00055704338375216851	-0.017223268347413116	0.45900412999616524	0.0012454534544320264	-0.0024665671588086154	-0.00078478899972733913	0.0012199043751190946	0.47991264266975248	-0.0055232481171869335	-0.00078018374724204856	0.0026104177141809772	0.0053381012916878775	0.46325414123418285	1.5064859658212477	0.050071136254816719	-1.5657962673834764	-0.0014414686910149696	0.012747227768435794	0.22211017755444432	-5.686427713149614E-05	-0.050068632659371573	-0.00050070896669766581	0.011510058265006652	0.0054781725526431412	0.012747354601108195	0.00021992532313508227	0	0	0	0	0	0	0	0	0	0	0	0.035722205191979793	-1.5480292617311469	0.012311720545722623	0.55798717479762194	0.9598240407940446
252	448	2.68	1.45	2022_09_21_15_31_26	0.47870941184044985	-0.028721119889381707	5.9823960307765341E-05	-0.00076617087382680285	-0.016867905121716195	0.45595448911787323	0.0012573455523247805	-0.0025599969709800803	-0.00081862451256349111	0.0011428509138949015	0.47482658991336174	-0.0053328319101120071	-0.000776167516768392	0.0025761091763936237	0.0054207826143529711	0.45860916650230793	1.5242267156882094	0.048825673277306234	-1.5632952332742336	-0.0016762516985777088	0.012801666047947405	0.22612068578084893	-0.00015138990261139842	-0.048820178890240248	-0.00073246440677787218	0.011514713561392758	0.0055941062916472209	0.012802561169773102	0.00016365573562580362	0	0	0	0	0	0	0	0	0	0	0	0.035277681101138943	-1.546549607659643	0.012537393551030262	0.5635808770624281	0.95801159358688115
253	447	2.68	1.45	2022_09_21_15_31_31	0.48110861676182859	-0.029086423858575069	-5.620712493620896E-05	-0.00053415838139941679	-0.017307531172386668	0.45803630644991689	0.0017168339235627455	-0.0026644326045461666	-0.00089646526312207962	0.0012470114387610066	0.47826829437112856	-0.0051567799846394717	-0.00074634863201342736	0.0026689042361872067	0.0053588949488287451	0.461747771275976	1.5124646379844089	0.049454726210228762	-1.5615594387086578	-0.0013899545042284434	0.012580431289626631	0.23826793853542266	-0.00053122491879020392	-0.049446287485708895	-0.00091356357705177978	0.011178836097174745	0.0057706910284228263	0.012591642122747947	0.00013846884203409861	0	0	0	0	0	0	0	0	0	0	0	0.036022494273492536	-1.5449213233717853	0.012443591392837555	0.55436194912670256	0.95975784924376628
254	446	2.68	1.45	2022_09_21_15_31_34	0.48384726989914134	-0.029080094135405927	0.00023904567064549377	-0.00075547220949174966	-0.016911724370723167	0.46134503040058611	0.0015899455314737354	-0.002525713537262584	-0.00082610519725480618	0.001068858932198984	0.48052168767102738	-0.0048946134325451567	-0.00090077710007132445	0.0026916734292981989	0.0038616307553744605	0.46275712497522342	1.5025648697364571	0.048705389829788476	-1.565265598508423	-0.0017778610713485895	0.010846807115009878	0.27239116268160057	-0.00058119518827023432	-0.048702410166177837	-0.00053874156795266008	0.0092766245860119827	0.0056211618799343385	0.010862366797208489	0.00018163497757770332	0	0	0	0	0	0	0	0	0	0	0	0.034994284822902982	-1.5463916873795587	0.0097285945457026655	0.48103313448460688	0.95641156572338581
255	445	2.68	1.45	2022_09_21_15_31_36	0.47966399770089668	-0.029424328680115689	6.335915036451137E-05	-0.00051735407240512381	-0.016517594194941636	0.45693356265207086	0.0012613716002453641	-0.0025613042484068406	-0.00070699766695375211	0.0012229039588924958	0.47641288833085116	-0.0049245861713212487	-0.00078747360641924133	0.0027861377176576986	0.0050679697336539591	0.45979963562458376	1.5192013591649665	0.049100988254229483	-1.5645903571253739	-0.0014194768433455265	0.012144679644588988	0.24923318058704927	-6.530161285906019E-05	-0.049097206146014538	-0.00060942283985242207	0.010666876103732525	0.0058061172789837922	0.012144855205820121	0.000266231516885232	0	0	0	0	0	0	0	0	0	0	0	0.034467289718896031	-1.5494080309001408	0.012057039597753335	0.53407091934545259	0.95858692298874659
256	444	2.68	1.45	2022_09_21_15_31_40	0.48059875218279896	-0.028716290508974385	0.00024912759301049854	-0.00063366506468546613	-0.01621321180678173	0.45868226743342205	0.0013674400651729388	-0.0023047748525495825	-0.000758782208478838	0.00127836556019586	0.47671223738699786	-0.0049907660683939986	-0.00068631442962193432	0.002504046444099546	0.0040110549733323	0.45964668455478647	1.5161321819201667	0.0478774925044843	-1.5659342251160886	-0.0014295027770040965	0.010932096329163052	0.2486624980527504	-0.00012078397202238875	-0.047875228871341685	-0.00046556313600020556	0.00960780279461876	0.0052154439513637	0.010932763553557616	0.00023724450340232968	0	0	0	0	0	0	0	0	0	0	0	0.033772367523191071	-1.5474132683673634	0.0098387904202998054	0.5063552193961498	0.956404240475341
257	443	2.68	1.45	2022_09_21_15_31_42	0.48086675529293832	-0.028866924793452767	0.000233503629811177	-0.00061244343149899577	-0.015859734177203304	0.45893019870205803	0.001222237493251123	-0.0025784204680578487	-0.00089272440371447647	0.0013998016437792216	0.47755365855058513	-0.0047714151066458052	-0.00080264631911617127	0.0029136687960703732	0.0049446446634640985	0.45959395225462951	1.5147279498636779	0.047636563492125986	-1.5642491428269891	-0.0015320904890966749	0.011949610057075392	0.26075267926111623	0.00015777983810207714	-0.047632479609020853	-0.00062375286417249375	0.010361150948519766	0.0059531278785311939	0.011950651655598906	0.00029049569509500569	0	0	0	0	0	0	0	0	0	0	0	0.03303376516793189	-1.5426816263976058	0.011935216417505015	0.51915659714400775	0.95576154349587
258	442	2.68	1.45	2022_09_21_15_31_45	0.48209352021588703	-0.028650002002012422	0.00012377727318006919	-0.00061253359549978659	-0.016401053991901334	0.45924712222570896	0.0015358245991509041	-0.0027614980917685977	-0.0008847691155868091	0.0013937256030644599	0.47948017977255203	-0.0044497193890074274	-0.000766485070709353	0.0027645919133809805	0.0043072122482909264	0.46102238057404427	1.5095794264786049	0.047905832815720764	-1.5633094005897921	-0.0014971035561086974	0.011059836963488218	0.28566893613975819	-0.00018181159611415547	-0.047900462282831305	-0.00071730806411478233	0.0093032944477620342	0.0059806944477360149	0.011061331254212662	0.00021129040389402905	0	0	0	0	0	0	0	0	0	0	0	0.034069948641339165	-1.5438495116924069	0.010616424775971491	0.500085268755868	0.95629242302944284
259	441	2.68	1.45	2022_09_21_15_31_48	0.48246235468408177	-0.028809155395198169	0.00016718462652974786	-0.000682628603963904	-0.016738817098109107	0.45897969002537281	0.0014027258935097773	-0.00265520960722062	-0.00099322622187944759	0.0012275156425405123	0.47943684984038287	-0.0044843174336186712	-0.00079090373158649454	0.0027106142383866295	0.0031896858978097036	0.461598651919427	1.5089477076002233	0.048431313839906981	-1.5626179980911585	-0.001593269663608619	0.010006707550017091	0.309633085131658	-0.00021790867436985504	-0.048424835321646056	-0.00079213908565707038	0.0081485081725956969	0.0058082708745985836	0.010009079886879447	0.00018644729352941943	0	0	0	0	0	0	0	0	0	0	0	0.034755579224195525	-1.5411627210452137	0.008676059617368807	0.43320744795252175	0.95675579128175414
260	440	2.68	1.45	2022_09_21_15_31_50	0.47679508492248113	-0.0283727441118996	0.0001126534270558833	-0.000588790840818739	-0.015999065335198383	0.45402086386116153	0.001524770955014915	-0.002396753662062379	-0.00095861237206041358	0.00140262125069447	0.47396456065413639	-0.0042620984783324819	-0.00077517329123259358	0.0027814856101992407	0.0043601959570438078	0.45552096164590089	1.5326047132505476	0.047718079687328718	-1.5622521054537313	-0.0014863111766552691	0.010864672552751425	0.274397803092159	-0.00016341504267558754	-0.047711112662373586	-0.000815387984059304	0.0092692325982814752	0.0056676658967749882	0.010865901442341671	0.00024171267238220812	0	0	0	0	0	0	0	0	0	0	0	0.033615610968640353	-1.5408737134774924	0.010847100198386309	0.50147766599837651	0.95538099290591672
261	439	2.68	1.45	2022_09_21_15_31_53	0.47723579455863996	-0.028140378908936246	0.00013936780475863153	-0.00075542447221074878	-0.015834305664113778	0.45526383118649494	0.0015065800158037676	-0.0027580266204072523	-0.00084135705464198282	0.0013325018228284526	0.47467212838053152	-0.0040733032651081571	-0.000860693171596976	0.0028041392750947866	0.0028963885397902968	0.45432710444656604	1.5313322132860296	0.047202237318455922	-1.563735707681263	-0.0017716360772853262	0.0096592794322915669	0.34129217579995763	-0.0002129743764642401	-0.047197531112480623	-0.00066653188540143082	0.0074950705609439141	0.0060930777475396427	0.0096616270491114084	0.00023713844481919598	0	0	0	0	0	0	0	0	0	0	0	0.033226012960110914	-1.5442537489338535	0.0084474167303908616	0.40078966702111057	0.95199712516689894
262	438	2.68	1.45	2022_09_21_15_31_56	0.47961841621553031	-0.028444620738731032	9.8321255918133157E-05	-0.00067526485728554016	-0.015979682922593118	0.45727731929571913	0.0015450526741085228	-0.0027789300398997274	-0.00095183481863708069	0.0012743634515594382	0.476824649502719	-0.004013135599100718	-0.00068813764543142761	0.0024480070628374612	0.0026375329337838091	0.457010145049087	1.5214450973333329	0.047463811545672162	-1.562147243432243	-0.001499731681980896	0.0091165645711064978	0.33768901567636417	-0.00031958178093141067	-0.047456710505930352	-0.00082099598013741669	0.007115211209457825	0.0056996069183725215	0.0091221643316626057	0.00024479116342978957	0	0	0	0	0	0	0	0	0	0	0	0.033376545708896734	-1.5410488186032134	0.00750287319818046	0.41132426226936436	0.95286196192207173
263	437	2.68	1.45	2022_09_21_15_31_58	0.47469328920914766	-0.028604702055528754	0.00016996885541907588	-0.000560363445047276	-0.015762644357168912	0.45177085667468209	0.0015631704115372837	-0.0024699002237276776	-0.00084923287910127941	0.001342139266941725	0.47227979715487439	-0.0039536133426318967	-0.00076697882992059316	0.002587521168056944	0.0037951058191428673	0.45336969577871705	1.5414562302840043	0.047935518331359686	-1.5640970448262634	-0.0014621473173547111	0.010044882186048789	0.29343839405900674	-0.00026964186259904833	-0.047931215667278163	-0.00064224789060712969	0.0083641148104212325	0.0055624851972560334	0.010048500627738755	0.00029466501226434763	0	0	0	0	0	0	0	0	0	0	0	0.033254113550428635	-1.5438841979919455	0.0096762820535664425	0.48619330186955917	0.955079218697285
264	436	2.68	1.45	2022_09_21_15_32_01	0.46523067690699538	-0.027989714492544178	0.0001894501650108911	-0.00073760989858847974	-0.015515544308175509	0.44227589235842962	0.0013792070694800308	-0.0027525470473098645	-0.00091103233632124124	0.0012365994075227826	0.46189911868962696	-0.0036696074742826983	-0.000700217171290374	0.0027175162470465305	0.0037324452600185349	0.44539175787679913	1.5821357708588972	0.047986786719396719	-1.5634150207111537	-0.0016181763741463565	0.010207864722285681	0.3229718939468777	-0.00019259646603422267	-0.04798155782094507	-0.00070838459058209565	0.0081513067071979986	0.00614464817167537	0.010209681463552788	0.00028563777678967917	0	0	0	0	0	0	0	0	0	0	0	0.033407659442906953	-1.5414713002210247	0.0099239585438491446	0.470736340239944	0.95735681240520976
265	435	2.68	1.45	2022_09_21_15_32_07	0.4649106206821243	-0.028655119473347611	9.48181450713054E-05	-0.00064905386078511	-0.015488632670027154	0.44123768240062211	0.001523124898082102	-0.0026534732770984088	-0.00087691626517252027	0.0014265814241537064	0.46195804868847035	-0.0035113215518699416	-0.00064478898117837865	0.0028008844912704861	0.0031627514556678	0.44574151737176582	1.5832327507495341	0.048766086096722644	-1.5629544061211971	-0.0014583797405928675	0.0095671567576752874	0.34781379333047813	-0.00013738691432800391	-0.048760088408530383	-0.00076480820162082373	0.00734424370149119	0.0061312782418545412	0.0095681431631304773	0.00035418806138295603	0	0	0	0	0	0	0	0	0	0	0	0.033368643776507313	-1.5425181337154121	0.0090870875291811579	0.42300138579078989	0.9587681966003847
266	434	2.68	1.45	2022_09_21_15_32_10	0.46519323789221079	-0.027918905334855	0.00021917183039650687	-0.00069224504996128291	-0.015183049238312932	0.44253306850444196	0.0014952956594556646	-0.0025796100144446455	-0.00076262914923394716	0.0015151365226734963	0.461214372019764	-0.0038330934459830449	-0.00083321147626474958	0.0026476810515758003	0.002619916132752015	0.44556591691555453	1.5824179976143395	0.047527743406279778	-1.5654286833082571	-0.0017118702166986012	0.009213714502476527	0.34481836746076017	-3.6391523777605256E-06	-0.047525004732241159	-0.00051021416447055929	0.0071081706275863818	0.0058622901038983474	0.00921371522115679	0.00031806475160273573	0	0	0	0	0	0	0	0	0	0	0	0.032679301801182573	-1.5457029233631707	0.0080070068240209527	0.39006366172142076	0.9578082410105796
267	433	2.68	1.45	2022_09_21_15_32_12	0.457316702153107	-0.027201227657347303	0.00029442684863970108	-0.00061317231823399421	-0.014965156970800963	0.43476374338619894	0.0012996458715112663	-0.002696550322058192	-0.00064719573227372629	0.0013195447434264874	0.45272481280045035	-0.003323987526718804	-0.00070989445573932657	0.0027723961317952812	0.0031520340694859315	0.43906584216418365	1.6164381118135891	0.04731017221249452	-1.567423965670198	-0.0015138490718774001	0.0095679305144907335	0.35516762996223705	-4.2392382503149417E-06	-0.04730909611647053	-0.00031909155181781917	0.007253862410925984	0.0062391325080878024	0.0095679314536248564	0.00029387635143846957	0	0	0	0	0	0	0	0	0	0	0	0.03275442367988509	-1.5491863729309956	0.0091791900728104055	0.42469537257424578	0.96009142044671469
268	432	2.68	1.45	2022_09_21_15_32_16	0.45103846921219393	-0.026527522895515045	0.00025842373644625823	-0.00070403167926099438	-0.014542896492746258	0.42824318594455052	0.0013677574113761016	-0.0028553875383381102	-0.000622472844423144	0.0010698319218340696	0.44507995021380969	-0.0031801678849574305	-0.00067797442527614267	0.0027057547355830583	0.0028925037631440855	0.43325026979228359	1.6460636393560835	0.046750698916675916	-1.5671663548645243	-0.0016081740149033082	0.009442585311975343	0.37522911416697974	-0.00036715309256657989	-0.046749466882572352	-0.00033940446808094013	0.0069060844853332057	0.0064395973830180149	0.00944972056556773	0.00029718841039713526	0	0	0	0	0	0	0	0	0	0	0	0.032272662086348831	-1.5494081141100826	0.0087814426477044	0.40937210629954668	0.96056168013566545
269	431	2.68	1.45	2022_09_21_15_32_21	0.45046242838123007	-0.0272531705959648	0.00021023238661261606	-0.00060859355838772814	-0.015195195630654567	0.42643557245442471	0.0015762960350966639	-0.0026817629172024736	-0.00059868219928361534	0.0010821484871839351	0.44537926380424053	-0.002963858385521954	-0.00063109810243803719	0.0025939645320440215	0.0030797545158255217	0.43426715759277718	1.6473914594301178	0.048454469205706105	-1.5671156273758025	-0.0014431758804517505	0.0091902097313769637	0.36386508977781457	-0.00059334101025445619	-0.048453156333119383	-0.00035668945178384627	0.0068622023750999819	0.0061131116029292318	0.0092093435412707678	0.00029021479684711592	0	0	0	0	0	0	0	0	0	0	0	0.033758608866908089	-1.5511067906829119	0.00893882321483028	0.43540546794215179	0.96404745486398991
270	430	2.68	1.45	2022_09_21_15_32_26	0.44919909036888822	-0.026326031887003956	0.00020282324291156855	-0.000612565381148198	-0.013863400040007964	0.42675842581947465	0.0013671667565388612	-0.0026780700386714435	-0.0005933486326793057	0.0011506320516164524	0.44214625693789528	-0.00278996665076535	-0.0007860976607757138	0.0028543901650401314	0.0029917306140852728	0.43273111921351981	1.6537053572497924	0.04592050847372578	-1.5667579980709232	-0.0016246370068806549	0.0092042942036241332	0.385600334946319	-0.00027351211644580206	-0.045919010729481714	-0.00037088018451332451	0.0066001630413528873	0.006415362781201717	0.00920835710996872	0.00036158533780760138	0	0	0	0	0	0	0	0	0	0	0	0.03089073883736149	-1.5494095555832401	0.0092052105875532631	0.40444321053865906	0.96333925978824964
271	429	2.68	1.45	2022_09_21_15_32_32	0.44214096436333222	-0.025659450442752203	0.00029458253598086895	-0.000706355072149028	-0.014012136978623238	0.41920314966010835	0.001518356132043453	-0.0025686557180367715	-0.00049294989593407423	0.0010296585332456802	0.43537512757115826	-0.0026109089937098192	-0.00082228811898701383	0.0028888953603689112	0.0030791844010601304	0.42679325092898668	1.6851985851053275	0.046097771828400858	-1.5691260569430898	-0.001791872573134574	0.0092081858464709426	0.38652849025484326	-0.0005954425005341552	-0.046097514621385317	-0.0001539911506373673	0.0065910283276225615	0.00643032131138287	0.0092274177511690748	0.00029893289933056267	0	0	0	0	0	0	0	0	0	0	0	0.0317111655951857	-1.5532134741017207	0.0095494753197205573	0.40863591597106069	0.96528773700838666
272	428	2.68	1.45	2022_09_21_15_32_35	0.4301721356489539	-0.024701178518435417	0.00022425189047168233	-0.000692371387831842	-0.013196912313243733	0.40770561646818204	0.0014735390754825302	-0.0025818972230727574	-0.0004778234406109196	0.0010548230932529395	0.42242403526154221	-0.0024996126850224043	-0.00067915626531795867	0.0027469913860901328	0.0025383001283139374	0.41542217398619452	1.7413895074682915	0.045269176812463334	-1.5683048262891715	-0.0016599656192133876	0.0088176532988322818	0.41090815479110343	-0.00052538434086125355	-0.045268614790026585	-0.00022557542032380923	0.0060038704322489984	0.0064579059710694183	0.0088332914818899776	0.00033049728187232113	0	0	0	0	0	0	0	0	0	0	0	0.030698315194504049	-1.5527006241599464	0.0086946070853637734	0.37296668826872204	0.96571148979580534
273	427	2.68	1.45	2022_09_21_15_32_40	0.43509068315364469	-0.025082156291344145	0.00010783923973789083	-0.00054248562243075342	-0.013649362530614009	0.41224817164272987	0.0017458710782372702	-0.0025785846278407565	-0.00061884120486448385	0.0010628077321024575	0.42794378930729088	-0.0026504361502630884	-0.00073647980250041666	0.0027721319491466933	0.0029772713547669008	0.42029299599838021	1.7178675815346767	0.045751426050702773	-1.565205742912118	-0.0015308163314075901	0.0092143750733767651	0.38426123920019761	-0.000837741656024947	-0.045748566192880424	-0.0005115437112919374	0.006624568445099413	0.0064046702420234095	0.0092523791035120529	0.00030182532921088151	0	0	0	0	0	0	0	0	0	0	0	0.031403531526429627	-1.5481426057704906	0.0093498417609573416	0.41053157742652863	0.96598941846327946
274	426	2.68	1.45	2022_09_21_15_32_46	0.43877762929809178	-0.025436097758537758	0.00033619287856065518	-0.0007604067137417296	-0.013063751785934663	0.41643692083833733	0.0013345226732736706	-0.0028214035422869758	-0.00048732555520871119	0.0009719878061391511	0.43123827802780018	-0.00268088503888405	-0.00081543040558453158	0.0027721855014994812	0.0023790360362514755	0.42321396176024922	1.7012528326990628	0.045054778883183849	-1.5695726449764091	-0.0018754948234231987	0.0088938349211430644	0.42169338738527645	-0.00044999194914593661	-0.045054643953452343	-0.0001102653174365868	0.0059138404815340419	0.0066427998888656178	0.0089052115280233522	0.00039646204502571388	0	0	0	0	0	0	0	0	0	0	0	0.029793766278778781	-1.5521531489450124	0.00832553139382691	0.35461211962291733	0.96452948715106646
275	425	2.68	1.45	2022_09_21_15_32_49	0.43022575356257642	-0.023969868839733028	0.00026201332885445968	-0.00051544521007766122	-0.012936657880669909	0.40862228898339342	0.0015457072203455887	-0.0026889508276911737	-0.00041118748086276289	0.00099815837816359058	0.42199250159697943	-0.0021963437487385416	-0.00063303930082872029	0.0026166427854576752	0.0025994918883240192	0.41579451096480291	1.7402215329688802	0.0440319503122638	-1.569616811182188	-0.0013997979665168771	0.0085943293653970923	0.42164996647246444	-0.00068032743858700254	-0.044031827792795325	-0.00010387264936021357	0.0057152455613574647	0.0064186030734351062	0.0086212146861460968	0.00029062077101558515	0	0	0	0	0	0	0	0	0	0	0	0.030084649406325693	-1.5549093373189011	0.0085731365608383136	0.39105506401138451	0.96645658127559186
276	424	2.68	1.45	2022_09_21_15_32_52	0.42274785840506057	-0.023646532097836074	0.00025363918077740271	-0.00058696352839663062	-0.012556955033773068	0.40083761657550709	0.0011923362181507917	-0.0028049455015140665	-0.00036090661023918577	0.0008699596495102338	0.41393933097332297	-0.0026840346886727985	-0.0007669330968438137	0.0028078611345881935	0.0010834310897647013	0.409474635464643	1.7758959167887827	0.043994388107128961	-1.5699734120094937	-0.0016722250396564453	0.008282005791429372	0.49333064483701305	-0.00040653662475469252	-0.043994328522133558	-7.2407232207303163E-05	0.0045673443695512204	0.0069087614909763978	0.0082919775660898042	0.00032121103358313032	0	0	0	0	0	0	0	0	0	0	0	0.029715444383117462	-1.5564294966395353	0.0071192216477513172	0.18412722199678056	0.96860250696361971
277	423	2.68	1.45	2022_09_21_15_32_55	0.42735844838004583	-0.023450182496703428	0.00024257400419620465	-0.00071102648289358766	-0.01305451912274878	0.40510440328393071	0.0011449144865029006	-0.0027858065596933338	-0.00033680823661803882	0.0010497592599813417	0.41904647060601358	-0.0021524719957540153	-0.00066144345267541641	0.0026758710630566851	0.0017024669921475613	0.41386823458218286	1.7537187502224312	0.043887025257652354	-1.5701930876935373	-0.0016750257384048756	0.008103744242701879	0.48207698998832177	-0.00013006904171199846	-0.043886993316906278	-5.2948726510259865E-05	0.0046200429908014144	0.0066577679078104381	0.0081047880112150826	0.00023811952293730475	0	0	0	0	0	0	0	0	0	0	0	0.030557166465078268	-1.5578991250081506	0.0074212694120312462	0.28331672060559637	0.96843349219139285
278	422	2.68	1.45	2022_09_21_15_32_59	0.42775339052830363	-0.024200067839918207	0.00014378608070928154	-0.00059219619426734214	-0.012823912106101161	0.40559144822709181	0.0013104283721292525	-0.0026941133411071123	-0.00032575779062962289	0.001182978919965822	0.42005044080680004	-0.00098929705038392629	-0.00080175358048072587	0.0028121656902312525	0.0020588544999742119	0.4137840338583702	1.7515771781792358	0.044465262072037957	-1.5691484393339372	-0.001698591357981272	0.0076293232642899739	0.536268460128964	-0.00017255202042718433	-0.04446502057847606	-0.00014654723033065965	0.0036460329785750157	0.0067017174657082951	0.0076312743150007212	0.00033164686422697552	0	0	0	0	0	0	0	0	0	0	0	0.029989356562107251	-1.5580978714926073	0.0081478659376856884	0.315981041186122	0.96734249925481508
279	421	2.68	1.45	2022_09_21_15_33_02	0.4283199424471294	-0.024223316296964004	4.7335336584268154E-05	-0.00073298154998725567	-0.013642810654519824	0.40594736393758479	0.0010882709838328181	-0.0029114144808414675	-0.00034566473358795018	0.0008600860678056601	0.4210819056149866	0.00028966223811043848	-0.00072161144978523384	0.002620562297662549	0.002124484894172338	0.41479784077143433	1.7480888813292383	0.045428339966201076	-1.5675584249814658	-0.0017757430427628937	0.0070782945723687129	0.62828571919661313	-0.00029918494482187425	-0.045427387427356691	-0.00029418295256105405	0.0021877550743604206	0.006731714624658016	0.0070846147167247173	0.0002329192660880097	0	0	0	0	0	0	0	0	0	0	0	0.031862137652618687	-1.5581306523927068	0.00787621880293342	0.34061511089664903	0.968429904060878
280	420	2.68	1.45	2022_09_21_15_33_07	0.43916001247205561	-0.024964944790316454	0.00015599916876301651	-0.00065538596876722039	-0.013567211808667993	0.41684697139449867	0.0011504413333715028	-0.0027945120850056027	-0.00041704136451623262	0.0010952564465193824	0.43161826494525835	-0.00057005494630468572	-0.000678724843964369	0.0028497691760463661	0.0022455095534783093	0.42505607318546418	1.6977423472575413	0.045051549102327476	-1.5681446772315779	-0.0015861424979177539	0.007452936480474244	0.5576643960367762	-8.8629934510731827E-05	-0.045050915566816951	-0.0002389207210642149	0.0032784143487368804	0.00669315034494071	0.0074534634531387613	0.0002926157107788232	0	0	0	0	0	0	0	0	0	0	0	0.030908141928292221	-1.5554317075443251	0.0082615751764906556	0.33367870847721276	0.96788428161480466
281	419	2.68	1.45	2022_09_21_15_33_13	0.43350454919241488	-0.0245521136807243	0.00017702630492420968	-0.00059358902346773757	-0.013702101347209259	0.41043433942046254	0.0011165070206970314	-0.0029879216886745095	-0.00049226962255352667	0.0011114071123825263	0.42519767803434622	-0.0019805646079524221	-0.00070745839422689917	0.0029163779316592263	0.0012909070278603054	0.42078067754285375	1.7245369908320334	0.045368551931745445	-1.5673996633127687	-0.0015696164801637883	0.0080716570692047959	0.53620466813341761	-2.3765728601709592E-05	-0.045367505072513248	-0.0003082010366111628	0.0038583276826501564	0.007089778228981442	0.0080716920563596653	0.00025139222345079381	0	0	0	0	0	0	0	0	0	0	0	0.031628137012346784	-1.5528407599797838	0.0073570403436928238	0.20835847347813041	0.97064881631977173
282	418	2.68	1.45	2022_09_21_15_33_17	0.42488662340699507	-0.023165013844594663	8.7737599290286779E-05	-0.00064524287726460165	-0.013489690115598439	0.40251157935614174	0.0012258625321667194	-0.0028113977949075762	-0.00043700802540639841	0.0012358181441498009	0.41571153937335525	-0.0017878745155688678	-0.00076342961369309378	0.0028821151461087369	0.0017287705532662804	0.41233975353916263	1.7657047901499094	0.044339616964314432	-1.5668495252626753	-0.0017207731458099224	0.0081585903359912056	0.51236473049893194	-3.9811149861912649E-06	-0.044338235593570141	-0.00034999570167405439	0.0042370015461263167	0.0069721169072708682	0.0081585913073155981	0.00016095784083710552	0	0	0	0	0	0	0	0	0	0	0	0.031765572525521708	-1.5546041370357422	0.00790996539471961	0.2701461514644492	0.97047007559987619
283	417	2.68	1.45	2022_09_21_15_33_20	0.43456173148577942	-0.0240271955993456	7.0721756478627857E-05	-0.00058241772392992274	-0.013586009905391777	0.41233708471161623	0.0011699460584601064	-0.0030411226148013507	-0.00039240166109285734	0.0012568304197204279	0.42487288371401422	-0.0018441922562248316	-0.0008013762447070629	0.00317527382010636	0.0018392798699673008	0.42178016215404529	1.7201639174670287	0.044450812939954953	-1.5672903703455499	-0.0016576758287411594	0.0086093302148651275	0.52120431437440484	8.9641010841247934E-05	-0.04444972018959481	-0.000311682674516788	0.0043403213304680031	0.0074351985512744771	0.00860979687678021	0.00021231676881637267	0	0	0	0	0	0	0	0	0	0	0	0.03127674289664617	-1.5563589532515407	0.0084441661170503429	0.26251149673348395	0.97058744844366862
284	416	2.68	1.45	2022_09_21_15_33_25	0.44305656192075188	-0.024837232990043593	-2.3556502473726543E-05	-0.000649447069854397	-0.014268994270431957	0.42071781354508841	0.0015231566143827893	-0.0030369640020562229	-0.000384143920363031	0.0010593455797995675	0.43342110829660069	-0.0017404176464814157	-0.000853249768698074	0.0032286900108514293	0.0018522383317255838	0.43006248029164867	1.6807824009667298	0.045313414897828877	-1.5664432519571199	-0.0017607937088980345	0.00843813460896822	0.52831894307609517	-0.00055583306331420993	-0.0453116975972661	-0.00039450038870645612	0.0041498937698244854	0.0073471421231822622	0.0084564215879614543	0.00018880821393165462	0	0	0	0	0	0	0	0	0	0	0	0.032217476146322789	-1.5573387856438079	0.0084013220775902946	0.26042125101317559	0.97067173190535561
285	415	2.68	1.45	2022_09_21_15_33_29	0.43947722788552063	-0.024773057873068032	0.0002275367483530788	-0.00082037472560578012	-0.013901860855739188	0.41717705229634711	0.00096071180910483537	-0.0028777866673108665	-0.000397906301352475	0.00088633295910904976	0.42975671607930732	-0.0015407790412759316	-0.0006403949185929894	0.0030874363299452303	0.00094717059719041528	0.42673498564552126	1.6971857522745477	0.045183387703530829	-1.5691701191678213	-0.001725308826966524	0.0076351510868790211	0.590751712978382	-0.00010286035817610876	-0.045183148724172964	-0.00014695488031436576	0.0028978018583834604	0.0070638712126580606	0.0076358439201409832	0.00023481557088185124	0	0	0	0	0	0	0	0	0	0	0	0.031645676608799231	-1.556488972640822	0.0073484067335316027	0.14883367463837621	0.97100591013257553
286	414	2.68	1.45	2022_09_21_15_33_32	0.43811586056106011	-0.025301858006583449	0.00013648692049308744	-0.00051981323572430872	-0.01440159629124531	0.41514500868722903	0.0010855992578981627	-0.0029785113887048032	-0.00037201716624427392	0.00097195790339399879	0.42851203352321038	-0.0013010968982301123	-0.00077806716263623653	0.0028933232189410217	0.0019383785306255302	0.425693446450599	1.7039113166127737	0.046574413009148309	-1.5684916082864702	-0.0015487614176794228	0.00792835286264007	0.53659612190177453	-0.00015329782040029603	-0.04657391822885263	-0.00021468106314248954	0.0037843736739997689	0.0069668712497124924	0.0079298347609690137	0.00022354919391132908	0	0	0	0	0	0	0	0	0	0	0	0.032882626943349293	-1.5578833674969361	0.0079490807439137716	0.2951357178421824	0.97164582424714607
287	413	2.68	1.45	2022_09_21_15_33_35	0.4435928915600727	-0.025278321480244868	-5.9862491178309909E-05	-0.00074162610459203068	-0.015048662720350645	0.42009608652861419	0.0014805650975358319	-0.0029379566341840592	-0.00043763211784146947	0.0012467148696670319	0.4343233704209411	-0.0015178293599759243	-0.00078846999143713679	0.0030588817046051792	0.0020179588756683172	0.43030037103628965	1.6796741927587158	0.046736010182190556	-1.5655423213955821	-0.0017890943693090896	0.0081349518365319111	0.52280579709086861	-0.00028935330046313441	-0.046733429950747814	-0.00049109346194608128	0.0040786439842396679	0.0070386152496438878	0.008140096235007473	0.0001350807788094526	0	0	0	0	0	0	0	0	0	0	0	0.033938832384884508	-1.5562598587288481	0.0082610621469510256	0.29158366770197114	0.97003441494061238
288	412	2.68	1.45	2022_09_21_15_33_41	0.45050973011931927	-0.026050233551646335	0.00018335050514119578	-0.00072420850088173578	-0.014343572221609995	0.42758704263094444	0.0012167020221295923	-0.0028955984331590873	-0.00041489800991820761	0.0012018391183901446	0.44084286397041228	-0.0011583153679027389	-0.00065680114827167666	0.0030389849435389525	0.0014887604192993804	0.43651930019180879	1.6484289538911132	0.046040868393810108	-1.5686694172890388	-0.0015984278899594656	0.0074901485373554512	0.5787573875662303	-3.5644627282172643E-05	-0.046040451840229688	-0.00019584893064128218	0.0030081691554123026	0.0068595366785282261	0.0074902333509111775	0.00028092119383944634	0	0	0	0	0	0	0	0	0	0	0	0.031851857168348589	-1.5563375034638693	0.0075116164611287043	0.22776242325249196	0.96894533238204406
289	411	2.68	1.45	2022_09_21_15_33_44	0.45151897427726423	-0.025979015347313634	0.000218767430046509	-0.00062994077355380614	-0.014084420242536481	0.42942533372413716	0.0014108401222604659	-0.003211329939179562	-0.00026702070803357413	0.0012257404351032877	0.44154484669189081	-0.00118338903016703	-0.00068795138204371309	0.0031572502617642382	0.001466783985173124	0.43732106124137388	1.6434229449187598	0.045515517149286332	1.5706220761470993	-0.0015333808313185934	0.00792773610487621	0.59102523317599742	-0.00022691830097583063	-0.045515514385284825	1.5862216375108374E-05	0.0030048351605855409	0.0073362091986438529	0.0079309830200218912	0.00029953055774251846	0	0	0	0	0	0	0	0	0	0	0	0.031199023707385261	-1.5613181687039652	0.0077102711491308842	0.21745466603134864	0.96855522393357529
290	410	2.68	1.45	2022_09_21_15_33_48	0.44893789411119739	-0.025866906568541664	4.6635386872769324E-05	-0.00078948749197042226	-0.01440294956100564	0.42642327548397957	0.0015098249939574362	-0.003332325990325148	-0.00040337893154052487	0.0010974870328617579	0.43913119832574421	-0.0010022971615610374	-0.00086562479451270514	0.0033957008189631163	-0.00030441215625523336	0.43497487229754328	1.6552593386460806	0.046043728682305961	-1.5671928127609309	-0.0019227576266568174	0.0078394272389303646	0.73510158041566276	-0.00048535614922241626	-0.04604253290298839	-0.00033183557228892832	0.00078726351823539737	0.00779979715039686	0.00785443760087706	0.00025610733736604585	0	0	0	0	0	0	0	0	0	0	0	0.032094856096917396	-1.5567966417753338	0.0075941868074888841	-0.044703673269152817	0.96889765378060155
291	409	2.68	1.45	2022_09_21_15_33_51	0.45249737218906305	-0.025848545644258904	0.00013201538489142025	-0.000655323167434833	-0.014624701576647093	0.430988075120026	0.001495209464353306	-0.0030892661002347712	-0.00027214826381167682	0.001016522965165824	0.44267684480957087	-0.00060705438665837729	-0.00085941632055763089	0.0034495511194533651	-0.0016542140567041509	0.4376618913689877	1.6388859150885398	0.045849129942158756	-1.5698111935711481	-0.0017412086170317778	0.0076123697133785853	0.86454189116779923	-0.00055032993140089891	-0.045849040950175439	-9.0334943925998718E-05	-0.001199917308893364	0.0075172050061829282	0.0076322366110177222	0.00021715642272045457	0	0	0	0	0	0	0	0	0	0	0	0.032325565702409083	-1.5614929965682183	0.008454590421937018	-0.2235749453699292	0.967214216630021
292	408	2.68	1.45	2022_09_21_15_33_56	0.46185851464983668	-0.026125946020663114	0.00011312267528736318	-0.00083254420039217654	-0.015230173911771833	0.439416808635074	0.0015183436425803777	-0.0032703921653462376	-0.00047390054352986416	0.0013128991018779596	0.4528686567304917	-0.00022536725776450416	-0.000777926366257626	0.0032675991144630054	-0.0037138822663186147	0.44628765345032539	1.5978366036812666	0.045925343719496504	-1.5672479965834629	-0.0018208854213803067	0.0083452241131246052	1.0279070098361567	-0.00023146518881623406	-0.045924187264741193	-0.00032591383352058062	-0.0038907438655673811	0.0073827418802790432	0.0083484334837087889	0.00016238263331493381	0	0	0	0	0	0	0	0	0	0	0	0.0329918028254776	-1.5552433957615468	0.010710485152318781	-0.42461757703645253	0.96628651263186838
293	407	2.68	1.45	2022_09_21_15_34_00	0.45939596995517984	-0.025952797257540596	0.00020227771012107029	-0.00082819167628937209	-0.014278185998887768	0.4377236464297245	0.0012095276962606817	-0.0032854053914379514	-0.00029668793187482846	0.0012162926137051764	0.44946011146507048	-0.00091002082977142929	-0.000751016341226135	0.0032448889506402206	-0.0037681494165985995	0.44432072517668919	1.6083720703048228	0.044879870425658976	-1.5702551840627073	-0.0017983911695585273	0.0080679393312746341	0.98981534071831112	1.4005161307202281E-05	-0.044879844140826845	-4.8572821922322339E-05	-0.003207328761463023	0.0074030187943176437	0.0080679514870672982	0.00026032260954611839	0	0	0	0	0	0	0	0	0	0	0	0.031087055732179385	-1.5604082690080143	0.010824542460531769	-0.42993634372475853	0.96718463860281267
294	406	2.68	1.45	2022_09_21_15_34_05	0.45736438865314127	-0.026796177512529332	1.5522184053588683E-05	-0.00080302640824604253	-0.014857674640085359	0.43386448987129644	0.0013750865170460895	-0.0032845275369416623	-0.00040567336445967804	0.0012437021865868252	0.44822771134366041	-0.00010308700547287455	-0.000698194205767232	0.0034050197575357178	-0.0024129104067654008	0.44400642755242059	1.6168154915605548	0.046779150366032557	-1.566900014476261	-0.0017150986992528539	0.0080517771095117933	0.94976778505543291	-0.00015234374591220168	-0.046777730041296553	-0.00036452867029298835	-0.0025995165777268877	0.0076206054997868238	0.0080532181913925971	0.00027699875086200786	0	0	0	0	0	0	0	0	0	0	0	0.032497527620898706	-1.557147737474077	0.00912463612037485	-0.30824832976086647	0.970793613512286
295	405	2.68	1.45	2022_09_21_15_34_08	0.46170317191824395	-0.026529719645784745	0.00015526973116888109	-0.00082456006539413543	-0.014628863538430223	0.4391990500329177	0.0015209125996506067	-0.0034997642318450018	-0.00027982709043791179	0.00145414311698408	0.4513231118521065	0.00016061370536157602	-0.00079396485329667494	0.0037771108341595715	-0.0013144248602136523	0.44656094367011873	1.5996241199657764	0.045723224469983559	-1.5701183132896348	-0.0018303463089199127	0.0083775535527590827	0.88488520943506555	-8.1906779635634776E-05	-0.04572318243184588	-6.20019083879173E-05	-0.0016559388048256859	0.00821226340322927	0.0083779539417387951	0.00026909014617063092	0	0	0	0	0	0	0	0	0	0	0	0.031690359757229579	-1.5612332815201819	0.0086620258428822053	-0.16744483960666126	0.96720354294900424
296	404	2.68	1.45	2022_09_21_15_34_12	0.45232645832138557	-0.026469612305164539	1.3492120319522052E-05	-0.00077454474501800535	-0.014649200443562806	0.42924460994465818	0.0014277647797248925	-0.0033756827580726473	-0.0003526845725199044	0.0012364174992599781	0.44221197478103708	0.0017242587277959691	-0.00089136051995639717	0.003580729788127123	-0.0020037780204156721	0.43845962082589457	1.6407313856690402	0.046684313493490961	-1.5674962616535482	-0.0019201875253093033	0.0090680258243025745	1.0289735207548023	-0.00023108573319796525	-0.046683296672691652	-0.00030812031416215115	-0.0042448332346611359	0.0080131443990567562	0.0090709697919409936	0.00027748047178025427	0	0	0	0	0	0	0	0	0	0	0	0.032395728926667255	-1.5587609786444707	0.0090714595341010312	-0.25509205507934068	0.96934329787615836
297	403	2.68	1.45	2022_09_21_15_34_15	0.46023431919215024	-0.027363867637994137	7.3116693496151912E-05	-0.00077195923727744261	-0.014480117391780793	0.43733094975854558	0.0017035359188483869	-0.003472290118624319	-0.0003226766598109261	0.001153919820467496	0.45177586672730552	0.0032295932219575684	-0.00064607487641557668	0.003391126046965258	-0.0021346133294662473	0.44480722620775065	1.6048278338526623	0.046658814140585404	-1.5687002291460386	-0.0016266939050435334	0.0098276659228576247	1.11342619770995	-0.00063517703062020386	-0.046658404138488319	-0.000195602288300551	-0.0059948409956685472	0.0077874834785024577	0.0098481707616960273	0.00036520824560441019	0	0	0	0	0	0	0	0	0	0	0	0.031470300288617366	-1.5596561110360281	0.0087065053438748138	-0.28090374930898304	0.96647991611864414
298	402	2.68	1.45	2022_09_21_15_34_20	0.46997127304565756	-0.027418597053374738	6.8762327785365016E-05	-0.0009648290880784915	-0.015196212674845076	0.44745547398937818	0.0016582759289694583	-0.0036316868639551928	-0.00027473057349895969	0.0010579901929330441	0.46176625828210149	0.003554576799387837	-0.00082580140818811279	0.0034238443241678016	-0.0040292332426112853	0.45360976816732168	1.5621709850692116	0.046489091367791772	-1.5691781589649205	-0.0019989308675769733	0.01141294920206682	1.1922853844742514	-0.000667614496109327	-0.04648884790768934	-0.00015045404155273928	-0.0082958956562803558	0.0078379541175657829	0.011432458992026736	0.00026652161447411886	0	0	0	0	0	0	0	0	0	0	0	0.032339627451291583	-1.5617578691966236	0.011250642228055819	-0.43322346587623561	0.96518615962991772
299	401	2.68	1.45	2022_09_21_15_34_26	0.45700577501031731	-0.026745812856425587	0.00010676987283525873	-0.00065233534744786668	-0.014553642234869999	0.43434901238255896	0.0015272478709810349	-0.0034401417140047337	-0.00028496195035066912	0.00097309332948756523	0.44842834157335409	0.0040960269332660938	-0.0007632829866016025	0.003355449733407778	-0.0033291596902524658	0.44157427354539192	1.6191126100620623	0.046373211527437987	-1.5694198083246407	-0.0016332073865325206	0.011402480686619631	1.1964475026256964	-0.00064241984673207918	-0.046373035791339161	-0.00012766700311583746	-0.0083531834802920459	0.0077615005993241885	0.01142056343041835	0.00030471053834915868	0	0	0	0	0	0	0	0	0	0	0	0.031851745769971539	-1.5610075214287404	0.010342909143871553	-0.39073263115987966	0.96623346507037677
300	400	2.68	1.45	2022_09_21_15_34_31	0.4483785643104336	-0.025507464551317475	0.00017563167289581054	-0.00080113545698561929	-0.014509745991244662	0.42600479916829403	0.0012982887854974701	-0.0031054692875332459	-0.00025508445490088078	0.0009486037610616343	0.4386649188767891	0.004079182545900781	-0.00080790971088821168	0.0036308647815892644	-0.0036427289512598712	0.43348742271147872	1.6585718662568292	0.045804288561838588	-1.5704808665272727	-0.0018630970227400073	0.0118347491583878	1.2086157908572419	-0.00042094176460010803	-0.045804279445394808	-2.8898864338833112E-05	-0.0088633154302340082	0.00784238020158016	0.011842232881139662	0.0002122018642565786	0	0	0	0	0	0	0	0	0	0	0	0.032365481298440871	-1.5620071246686327	0.0114706962005665	-0.39351464547534654	0.96678890833718567
[truncated: 38 more columns]
