# Supplementary material for: Metasurface analogues of molecular diastereomers from hierarchical multiscale chiral interactions with biomolecules
Source: Nat Commun. 2026 Apr 22;17:5541. doi: 10.1038/s41467-026-72200-6 (PMC13287669; doi:10.1038/s41467-026-72200-6)
Supplement: Supplementary file 3 — Supplementary Data 1 (Raw data) [file 41467_2026_72200_MOESM3_ESM.zip › Raw_Data/MMP/strept/bgstrepMueller_ St_BG_Res1nm_repeat_00_2022_09_22_08_50_33.xlsx]

## Sheet: CD (mdeg)
	0	1	2	3
0	700	52.4513	7.76467	30.108
1	699	22.3466	8.94213	15.6444
2	698	3.3357	-44.5772	-20.6208
3	697	-10.6989	6.51519	-2.09186
4	696	7.17444	38.3279	22.7512
5	695	-2.5782	-14.6327	-8.60543
6	694	-15.0155	31.2309	8.10771
7	693	12.2835	24.4804	18.382
8	692	5.0385	62.6367	33.8376
9	691	5.85391	-14.6522	-4.39912
10	690	38.1575	5.30128	21.7294
11	689	52.832	51.2674	52.0497
12	688	-6.72856	35.2641	14.2678
13	687	29.4336	33.3477	31.3906
14	686	-56.7636	-2.95711	-29.8603
15	685	4.95581	-20.2438	-7.644
16	684	-38.5111	24.0094	-7.25082
17	683	-5.01986	3.26057	-0.879642
18	682	-20.3376	-8.62492	-14.4813
19	681	1.10184	-34.1229	-16.5105
20	680	-18.5394	25.4847	3.47266
21	679	11.2208	-8.70413	1.25833
22	678	4.88541	1.37489	3.13015
23	677	0.762164	-20.379	-9.80839
24	676	3.58923	-14.8556	-5.63319
25	675	34.3391	41.306	37.8225
26	674	14.5715	26.853	20.7123
27	673	31.4335	-2.42858	14.5024
28	672	-27.4073	13.0504	-7.17847
29	671	-2.74597	5.90012	1.57707
30	670	-12.4299	19.2062	3.38815
31	669	-1.64069	-7.76716	-4.70392
32	668	-19.0734	16.3783	-1.34753
33	667	-4.51914	-19.272	-11.8956
34	666	-3.72823	3.63972	-0.044256
35	665	-48.4468	-38.9737	-43.7103
36	664	-53.2062	-37.551	-45.3786
37	663	-2.04502	4.2225	1.08874
38	662	15.4771	27.5261	21.5016
39	661	9.64378	-1.19273	4.22553
40	660	-13.3318	-16.5519	-14.9419
41	659	32.2924	-34.215	-0.961307
42	658	14.5209	6.49478	10.5078
43	657	30.1622	16.1642	23.1632
44	656	23.2479	11.4297	17.3388
45	655	18.6715	17.9678	18.3197
46	654	-9.15094	19.5925	5.2208
47	653	12.4999	-24.0406	-5.77031
48	652	4.02023	-2.64333	0.688453
49	651	14.5407	0.230543	7.38563
50	650	-11.8036	5.62834	-3.08761
51	649	-5.63622	8.59902	1.4814
52	648	38.5504	30.2938	34.4221
53	647	1.93677	-29.1019	-13.5826
54	646	11.5722	21.4773	16.5248
55	645	-4.59157	22.8564	9.13242
56	644	-22.4399	35.9991	6.7796
57	643	36.2643	9.06677	22.6656
58	642	8.03439	-21.1455	-6.55555
59	641	23.6348	20.1895	21.9122
60	640	8.06259	-6.82768	0.617453
61	639	-1.3894	27.4225	13.0165
62	638	-15.92	5.45164	-5.23419
63	637	0.0983285	23.3909	11.7446
64	636	32.1376	28.1782	30.1579
65	635	13.4043	4.30305	8.85367
66	634	-1.46061	-12.1273	-6.79393
67	633	21.5237	-28.7977	-3.63701
68	632	14.0755	-8.26422	2.90561
69	631	8.17424	7.03811	7.60618
70	630	-16.1739	-1.53403	-8.85396
71	629	-8.07478	21.2397	6.58249
72	628	8.23204	12.0335	10.1328
73	627	-17.369	12.5564	-2.40629
74	626	-6.86554	16.4765	4.80548
75	625	4.09745	11.5181	7.80778
76	624	-4.30367	-1.86006	-3.08187
77	623	17.5831	-13.7984	1.89235
78	622	24.1207	-26.2777	-1.07849
79	621	16.3429	2.5135	9.42821
80	620	21.1338	6.46654	13.8002
81	619	17.297	19.6674	18.4822
82	618	8.89742	1.94709	5.42226
83	617	31.1515	6.81324	18.9823
84	616	25.5968	25.4144	25.5056
85	615	26.9725	-2.95539	12.0085
86	614	18.1172	4.88343	11.5003
87	613	-3.11392	27.5809	12.2335
88	612	-8.93169	-4.72964	-6.83066
89	611	-1.36427	2.33536	0.485545
90	610	13.7423	-19.2078	-2.73271
91	609	13.8881	-4.84148	4.52331
92	608	3.21366	15.5686	9.39115
93	607	18.2982	-25.7191	-3.71045
94	606	-13.5095	8.60628	-2.45163
95	605	-16.6683	17.5908	0.461254
96	604	-21.3489	-0.788396	-11.0687
97	603	-4.08137	4.80134	0.359986
98	602	2.96358	9.36392	6.16375
99	601	-4.30555	15.1241	5.40929
100	600	9.69927	11.4309	10.5651
101	599	-19.1909	10.334	-4.42844
102	598	7.89252	15.4117	11.6521
103	597	-12.5886	-17.465	-15.0268
104	596	12.959	0.586978	6.77297
105	595	-1.57012	-20.6656	-11.1179
106	594	5.25519	13.5669	9.41105
107	593	-10.5305	10.7712	0.120357
108	592	23.266	-0.420563	11.4227
109	591	17.3057	12.3796	14.8426
110	590	-5.33502	2.838	-1.24851
111	589	-2.23533	3.26016	0.512415
112	588	-18.2184	6.53432	-5.84206
113	587	-9.27871	-2.47449	-5.8766
114	586	5.89497	2.21021	4.05259
115	585	20.9922	-17.8258	1.58319
116	584	-10.884	-0.185215	-5.5346
117	583	10.1097	9.47394	9.79183
118	582	4.34974	-19.2479	-7.44908
119	581	14.7298	11.9672	13.3485
120	580	-3.37936	3.38876	0.00470073
121	579	22.5944	6.75116	14.6728
122	578	8.79595	5.00953	6.90274
123	577	11.3316	5.72625	8.52894
124	576	8.82688	20.3461	14.5865
125	575	-13.6075	0.815448	-6.39601
126	574	-6.89504	12.7541	2.92955
127	573	-11.2897	-4.7001	-7.99491
128	572	2.80356	12.7489	7.77622
129	571	-8.89994	-2.8373	-5.86862
130	570	12.2448	8.41909	10.332
131	569	-3.10364	20.4114	8.65389
132	568	12.5874	11.6898	12.1386
133	567	-13.445	-7.49671	-10.4709
134	566	8.72411	15.6789	12.2015
135	565	21.4121	13.0493	17.2307
136	564	5.30276	5.15653	5.22964
137	563	8.23244	-1.63771	3.29736
138	562	3.88253	7.9759	5.92921
139	561	7.56088	4.95454	6.25771
140	560	5.26476	1.52281	3.39378
141	559	-17.6908	-2.64801	-10.1694
142	558	-3.61287	5.17644	0.781784
143	557	2.4467	2.02288	2.23479
144	556	18.5582	13.4039	15.9811
145	555	13.2526	19.7013	16.4769
146	554	7.80343	0.289393	4.04641
147	553	3.11646	-6.99391	-1.93873
148	552	0.310501	-14.272	-6.98077
149	551	-4.79106	0.209987	-2.29054
150	550	-7.21703	2.02362	-2.59671
151	549	9.77153	-5.57949	2.09602
152	548	-10.4507	6.92364	-1.76353
153	547	3.66131	10.9011	7.28119
154	546	-1.74898	9.63911	3.94507
155	545	12.4832	13.2002	12.8417
156	544	-16.4974	-3.82916	-10.1633
157	543	12.242	-1.88971	5.17612
158	542	12.8482	9.30912	11.0787
159	541	-4.19051	6.40375	1.10662
160	540	7.08522	7.26209	7.17365
161	539	0.890112	-10.61	-4.85995
162	538	0.436329	-12.3936	-5.97864
163	537	-10.4272	-5.5553	-7.99124
164	536	-13.6509	-3.70167	-8.6763
165	535	-4.70243	-1.20362	-2.95302
166	534	1.98074	3.2703	2.62552
167	533	-3.30971	7.34404	2.01717
168	532	1.39903	13.1784	7.28874
169	531	5.03696	0.0901251	2.56354
170	530	4.94646	4.6934	4.81993
171	529	6.40905	-0.989041	2.71
172	528	-6.17968	-5.54258	-5.86113
173	527	-20.0995	-10.8411	-15.4703
174	526	0.905738	-4.6934	-1.89383
175	525	5.27364	0.631686	2.95266
176	524	-3.38018	4.31143	0.465626
177	523	4.8107	-6.91215	-1.05072
178	522	7.56783	6.10728	6.83756
179	521	-1.79852	-0.525489	-1.162
180	520	6.25365	6.70792	6.48078
181	519	-2.68335	-7.57701	-5.13018
182	518	0.207746	5.2732	2.74047
183	517	3.88581	7.11895	5.50238
184	516	7.5691	8.7491	8.1591
185	515	-11.3332	-0.12875	-5.73098
186	514	-6.65044	-1.03071	-3.84058
187	513	5.20979	-5.39577	-0.0929874
188	512	-1.94343	-12.3554	-7.1494
189	511	6.6866	5.47522	6.08091
190	510	-0.879416	9.01687	4.06873
191	509	7.40787	11.661	9.53444
192	508	-2.49106	-13.3751	-7.9331
193	507	-6.92665	-3.31	-5.11832
194	506	0.010143	7.43023	3.72019
195	505	-5.45009	1.83869	-1.8057
196	504	-1.13667	-3.6626	-2.39963
197	503	8.42291	11.055	9.73896
198	502	11.147	11.0659	11.1065
199	501	-10.5981	7.13403	-1.73205
200	500	1.83267	0.0447046	0.938689
201	499	-4.56168	-1.58936	-3.07552
202	498	-5.68943	-7.69816	-6.69379
203	497	-2.74593	0.408965	-1.16848
204	496	4.36865	2.23584	3.30224
205	495	7.53005	-8.81084	-0.640398
206	494	7.62352	9.25272	8.43812
207	493	-2.43224	1.78502	-0.32361
208	492	8.96722	11.425	10.1961
209	491	8.48662	-0.0688681	4.20888
210	490	-1.45457	1.17402	-0.140278
211	489	-7.93339	11.0818	1.57418
212	488	-9.90304	-12.7066	-11.3048
213	487	4.6777	9.43501	7.05636
214	486	7.69991	1.32347	4.51169
215	485	7.64724	1.17609	4.41167
216	484	4.47264	-0.919618	1.77651
217	483	4.4663	-0.120555	2.17287
218	482	-2.50179	-4.2357	-3.36874
219	481	-1.48679	-12.5173	-7.00204
220	480	-10.0078	1.23939	-4.38419
221	479	7.31701	6.78107	7.04904
222	478	1.67504	-1.33211	0.171462
223	477	-16.5868	4.88281	-5.85199
224	476	-12.6309	-5.43862	-9.03476
225	475	-0.293225	-2.83191	-1.56257
226	474	-1.80827	-10.3447	-6.0765
227	473	5.32195	17.9764	11.6492
228	472	-1.91923	5.87305	1.97691
229	471	6.45747	2.09591	4.27669
230	470	-8.75058	4.81691	-1.96684
231	469	-0.71553	-6.79584	-3.75568
232	468	-2.5711	4.39456	0.911731
233	467	7.25779	-1.35067	2.95356
234	466	0.101631	10.6885	5.39506
235	465	6.69559	-0.150784	3.2724
236	464	-9.11899	0.21099	-4.454
237	463	-4.16149	-1.59246	-2.87698
238	462	0.822962	2.04267	1.43282
239	461	7.38721	4.25128	5.81924
240	460	3.94435	-0.720096	1.61213
241	459	7.13677	10.9819	9.05932
242	458	9.31188	2.3926	5.85224
243	457	9.25626	11.9106	10.5834
244	456	9.13433	-0.333448	4.40044
245	455	-1.9211	-1.92968	-1.92539
246	454	10.1336	4.29309	7.21336
247	453	6.40512	6.54231	6.47372
248	452	1.19995	-1.50829	-0.154173
249	451	0.0498551	-7.56591	-3.75803
250	450	-3.27003	-0.191634	-1.73083
251	449	-8.54672	2.64614	-2.95029
252	448	-2.93178	-3.67947	-3.30563
253	447	4.70591	6.11956	5.41273
254	446	0.457052	1.85648	1.15677
255	445	0.949608	0.692886	0.821247
256	444	-7.65408	7.93634	0.141128
257	443	0.558522	-0.425961	0.0662802
258	442	2.09934	8.13296	5.11615
259	441	-5.31871	-5.83795	-5.57833
260	440	-1.74339	3.19334	0.724972
261	439	3.16227	5.94003	4.55115
262	438	7.10091	-8.23732	-0.568209
263	437	7.44439	1.52834	4.48637
264	436	6.97169	3.14661	5.05915
265	435	-0.493755	-0.870837	-0.682296
266	434	-3.28523	1.91616	-0.684536
267	433	3.17105	-6.44582	-1.63739
268	432	3.79682	-9.70363	-2.95341
269	431	-0.347167	-1.4422	-0.894684
270	430	5.48388	7.63185	6.55786
271	429	-6.40816	3.40571	-1.50122
272	428	-0.463461	-3.25805	-1.86076
273	427	-9.05799	2.02643	-3.51578
274	426	1.72248	-8.31073	-3.29413
275	425	-0.383312	4.88798	2.25234
276	424	-6.55093	6.29566	-0.127636
277	423	-9.88469	4.92477	-2.47996
278	422	-3.65558	2.21935	-0.718113
279	421	-0.451042	-1.43171	-0.941377
280	420	0.245836	3.11965	1.68274
281	419	-2.65374	-5.39801	-4.02587
282	418	-1.85849	7.46728	2.8044
283	417	3.64081	-4.61652	-0.487855
284	416	-0.48799	5.63609	2.57405
285	415	6.63009	4.25281	5.44145
286	414	5.41384	-8.77556	-1.68086
287	413	-1.32909	-1.85252	-1.59081
288	412	8.18553	-3.71914	2.23319
289	411	5.01005	2.59049	3.80027
290	410	2.23837	3.81805	3.02821
291	409	8.78753	0.977923	4.88273
292	408	4.88256	-2.75555	1.06351
293	407	5.427	0.848682	3.13784
294	406	-0.128133	-1.00841	-0.56827
295	405	2.29282	-0.960403	0.666207
296	404	0.638316	-2.7572	-1.05944
297	403	4.3982	2.4424	3.4203
298	402	-11.0875	-6.09983	-8.59367
299	401	-9.32939	-5.9721	-7.65075
300	400	6.29389	6.49654	6.39522

## Sheet: CB (mdeg)
	0	1	2	3
0	700	-5.89545	-49.5961	-27.7458
1	699	46.9497	39.5031	43.2264
2	698	-19.8465	14.347	-2.74972
3	697	14.3397	-46.2377	-15.949
4	696	-4.99743	-60.9492	-32.9733
5	695	61.7364	16.3241	39.0303
6	694	-58.4023	16.4546	-20.9739
7	693	-53.1857	-6.42186	-29.8038
8	692	-96.8521	22.4759	-37.1881
9	691	-1.88061	0.342949	-0.768828
10	690	39.4113	55.4785	47.4449
11	689	-29.1437	-43.9001	-36.5219
12	688	28.3839	27.4002	27.892
13	687	2.38877	2.94493	2.66685
14	686	22.3253	97.0732	59.6993
15	685	-64.091	14.3645	-24.8633
16	684	-51.585	3.96944	-23.8078
17	683	1.58174	-1.36071	0.110515
18	682	-89.56	-4.48097	-47.0205
19	681	-26.7301	-75.6391	-51.1846
20	680	-19.9887	-42.6845	-31.3366
21	679	-43.3923	-31.9131	-37.6527
22	678	-24.1116	5.42669	-9.34247
23	677	55.3254	50.0124	52.6689
24	676	-57.3017	-38.3353	-47.8185
25	675	39.8148	24.2673	32.0411
26	674	-20.0553	41.5817	10.7632
27	673	18.8219	38.8269	28.8244
28	672	-12.1506	47.774	17.8117
29	671	15.4663	3.2752	9.37075
30	670	-4.20419	-23.1614	-13.6828
31	669	-23.8112	-17.5299	-20.6705
32	668	-2.08528	-5.06541	-3.57535
33	667	-0.0311009	-1.89303	-0.962065
34	666	-16.9228	28.0214	5.54928
35	665	17.6725	6.62998	12.1512
36	664	24.696	-42.2998	-8.80187
37	663	-23.3461	2.52115	-10.4125
38	662	-28.7903	-16.2243	-22.5073
39	661	-68.5144	-22.0636	-45.289
40	660	-28.49	-54.273	-41.3815
41	659	20.6506	-23.8177	-1.58356
42	658	51.3321	-2.48548	24.4233
43	657	-3.16409	49.4948	23.1653
44	656	9.05925	13.9654	11.5123
45	655	9.08092	-49.2202	-20.0697
46	654	44.8283	4.22682	24.5276
47	653	-33.0057	3.48826	-14.7587
48	652	-39.7129	-38.2492	-38.981
49	651	61.409	-19.4073	21.0008
50	650	-10.8263	-26.4373	-18.6318
51	649	-4.39175	-23.5452	-13.9685
52	648	-14.8261	17.2516	1.21275
53	647	-15.3968	8.48339	-3.45669
54	646	-34.3226	32.1928	-1.06489
55	645	36.9909	-8.1292	14.4308
56	644	-24.2004	-42.8142	-33.5073
57	643	1.90694	21.5246	11.7158
58	642	9.20164	57.5316	33.3666
59	641	0.0525053	24.5583	12.3054
60	640	-23.7905	-18.4548	-21.1226
61	639	-18.0808	-22.5187	-20.2998
62	638	-18.1438	11.7449	-3.19947
63	637	-1.52882	46.774	22.6226
64	636	-0.379039	1.38118	0.50107
65	635	8.55602	2.43168	5.49385
66	634	-16.503	2.73295	-6.88505
67	633	-19.9466	-12.1302	-16.0384
68	632	1.15514	-28.7863	-13.8156
69	631	-11.209	-15.633	-13.421
70	630	-55.3659	-8.74184	-32.0539
71	629	-9.91355	22.875	6.48072
72	628	18.4495	-6.10964	6.16991
73	627	-4.53392	54.9331	25.1996
74	626	-3.26088	-10.4497	-6.85529
75	625	-11.8595	5.67364	-3.09293
76	624	7.18438	10.2584	8.7214
77	623	3.65879	24.3122	13.9855
78	622	-0.944751	18.4393	8.74727
79	621	-15.2153	-22.8068	-19.011
80	620	-39.3512	-7.56206	-23.4566
81	619	-22.3111	2.89564	-9.70775
82	618	-20.8914	4.40427	-8.24357
83	617	-2.50448	6.65604	2.07578
84	616	9.4944	3.70085	6.59762
85	615	5.51641	-35.4878	-14.9857
86	614	-2.9362	-7.66614	-5.30117
87	613	-17.282	25.0813	3.89964
88	612	-28.6768	1.37922	-13.6488
89	611	-38.9075	-5.63791	-22.2727
90	610	-22.1225	3.37717	-9.37268
91	609	16.9145	5.26394	11.0892
92	608	-0.866344	-7.61235	-4.23935
93	607	9.1144	-30.3501	-10.6178
94	606	-10.7442	-21.8707	-16.3074
95	605	-19.1932	-51.8195	-35.5064
96	604	-36.5253	-22.0363	-29.2808
97	603	-19.2501	-25.3448	-22.2974
98	602	-39.5481	-49.199	-44.3735
99	601	6.85902	-12.6374	-2.88919
100	600	-14.505	-5.23524	-9.87012
101	599	-1.27063	2.15609	0.442728
102	598	-24.7852	28.8486	2.03172
103	597	16.422	17.9457	17.1839
104	596	6.83788	19.3633	13.1006
105	595	37.1002	-2.24246	17.4289
106	594	15.271	3.52019	9.39559
107	593	-2.91462	-38.6331	-20.7739
108	592	-12.6777	-8.68975	-10.6837
109	591	-4.8906	16.8891	5.99926
110	590	-20.7952	-26.0305	-23.4128
111	589	21.9344	-10.3808	5.7768
112	588	15.3102	15.838	15.5741
113	587	3.16776	8.52956	5.84866
114	586	27.8697	-11.0968	8.3865
115	585	-2.71091	2.49784	-0.106538
116	584	-21.5183	-29.0658	-25.292
117	583	6.58019	-6.25916	0.160517
118	582	-7.59363	13.0983	2.75235
119	581	-8.6856	-0.296825	-4.49121
120	580	16.1487	13.7712	14.9599
121	579	-14.3258	-14.7982	-14.562
122	578	-17.3768	-5.86949	-11.6232
123	577	-12.6188	9.58589	-1.51646
124	576	1.86631	-8.78486	-3.45927
125	575	-8.10452	4.77494	-1.66479
126	574	-1.41812	-35.1961	-18.3071
127	573	1.00357	-4.3469	-1.67167
128	572	6.58698	-17.0968	-5.25494
129	571	-13.3253	-21.0897	-17.2075
130	570	-34.2269	-5.87496	-20.0509
131	569	11.8276	0.19295	6.01025
132	568	-7.09451	-4.82598	-5.96025
133	567	9.40788	-12.3421	-1.46712
134	566	-21.7634	-27.5029	-24.6332
135	565	-13.4309	-21.8349	-17.6329
136	564	-17.3422	-23.5207	-20.4315
137	563	24.0036	-27.0458	-1.5211
138	562	-8.25665	-37.6775	-22.9671
139	561	1.56944	-6.70947	-2.57002
140	560	-0.405857	-4.78441	-2.59513
141	559	-7.38805	-29.1513	-18.2697
142	558	-14.0567	-33.8912	-23.9739
143	557	-3.84273	-12.8363	-8.3395
144	556	-11.3195	-18.2846	-14.802
145	555	-2.7388	-7.66055	-5.19967
146	554	-12.1303	-20.8036	-16.4669
147	553	-2.64949	10.0285	3.68949
148	552	-10.5498	-38.4576	-24.5037
149	551	-11.3338	-0.828054	-6.08091
150	550	-10.5417	-9.53009	-10.0359
151	549	-28.5705	-5.79448	-17.1825
152	548	-29.2134	-19.0631	-24.1382
153	547	-21.6364	-22.9457	-22.291
154	546	-18.5961	-7.17009	-12.8831
155	545	-11.5543	-6.53228	-9.0433
156	544	3.49389	-15.0488	-5.77743
157	543	-35.0659	-16.3334	-25.6996
158	542	1.95962	-16.9378	-7.48911
159	541	-19.0892	-10.0164	-14.5528
160	540	-12.2157	-13.6959	-12.9558
161	539	-14.0815	6.37668	-3.8524
162	538	6.7313	-12.202	-2.73534
163	537	-4.88907	3.53645	-0.676313
164	536	-10.2152	-12.7657	-11.4904
165	535	-15.9768	-15.7431	-15.8599
166	534	-25.3158	-41.1621	-33.239
167	533	3.61001	-4.35303	-0.371509
168	532	-12.2885	-0.215037	-6.25177
169	531	-18.5653	-15.319	-16.9421
170	530	-11.6688	-13.7379	-12.7034
171	529	-14.3156	-9.93012	-12.1229
172	528	-15.1804	-15.9087	-15.5445
173	527	-5.82395	-17.2731	-11.5485
174	526	-8.55048	-4.35469	-6.45258
175	525	-9.85818	-8.00296	-8.93057
176	524	-8.08956	-7.74176	-7.91566
177	523	-20.5852	-24.1313	-22.3582
178	522	-6.4792	-12.6021	-9.54067
179	521	-20.578	-18.6454	-19.6117
180	520	-15.8043	-17.0573	-16.4308
181	519	-12.1223	-7.14086	-9.63156
182	518	-5.52468	-13.8778	-9.70126
183	517	-16.1924	-13.088	-14.6402
184	516	-9.04852	-13.0835	-11.066
185	515	-18.1371	-18.3894	-18.2633
186	514	-17.278	-10.7611	-14.0196
187	513	-9.89668	-19.4169	-14.6568
188	512	-7.37889	-18.5267	-12.9528
189	511	-16.364	2.34887	-7.00758
190	510	-22.7746	-15.5374	-19.156
191	509	-13.7406	-9.94302	-11.8418
192	508	-22.0854	-10.8725	-16.4789
193	507	-11.5837	-7.14643	-9.36505
194	506	-15.3454	-2.64224	-8.99382
195	505	-15.2622	-30.2156	-22.7389
196	504	-13.8944	-24.523	-19.2087
197	503	-5.62148	-14.5887	-10.1051
198	502	-20.6661	-22.7435	-21.7048
199	501	-2.56479	-20.4996	-11.5322
200	500	-34.1315	-18.9806	-26.5561
201	499	-23.805	-15.2302	-19.5176
202	498	-18.8466	-15.7309	-17.2888
203	497	-24.0432	-15.3575	-19.7003
204	496	-8.69817	-18.0798	-13.389
205	495	-12.6382	-2.38762	-7.51289
206	494	-18.0013	-14.4503	-16.2258
207	493	-2.2102	-10.1782	-6.19421
208	492	-11.804	-11.2687	-11.5364
209	491	-9.3396	-16.0281	-12.6838
210	490	-0.944237	-7.07909	-4.01166
211	489	5.19298	-12.3148	-3.5609
212	488	-21.7732	-26.417	-24.0951
213	487	-13.2916	-17.5559	-15.4237
214	486	-14.0685	-13.2103	-13.6394
215	485	-16.0379	-27.7203	-21.8791
216	484	-16.2106	-1.09021	-8.6504
217	483	-20.5393	-11.6988	-16.119
218	482	-18.3677	-17.244	-17.8058
219	481	-28.9454	-20.7742	-24.8598
220	480	-19.5061	-19.4785	-19.4923
221	479	-24.1453	-18.9809	-21.5631
222	478	-7.52015	-21.7261	-14.6231
223	477	-18.9248	-16.9238	-17.9243
224	476	-11.1221	-8.2296	-9.67585
225	475	-22.7121	-7.74319	-15.2276
226	474	-12.5075	-27.6707	-20.0891
227	473	-12.7796	-26.8786	-19.8291
228	472	-20.2082	-16.0317	-18.12
229	471	-33.4307	-17.9862	-25.7084
230	470	-21.9786	-7.33962	-14.6591
231	469	-29.6168	-7.70656	-18.6617
232	468	-32.74	-27.4052	-30.0726
233	467	-26.4938	-20.447	-23.4704
234	466	-20.2148	-19.4994	-19.8571
235	465	-28.393	-24.6803	-26.5367
236	464	-25.2925	-13.6968	-19.4946
237	463	-12.0042	-23.5446	-17.7744
238	462	-22.7589	-30.478	-26.6184
239	461	-29.6902	-14.6617	-22.176
240	460	-21.3629	-30.5239	-25.9434
241	459	-23.635	-16.6768	-20.1559
242	458	-22.1063	-20.5693	-21.3378
243	457	-37.4154	-35.2632	-36.3393
244	456	-31.0973	-18.4539	-24.7756
245	455	-29.4457	-15.6639	-22.5548
246	454	-28.0707	-17.9604	-23.0156
247	453	-19.981	-23.2321	-21.6066
248	452	-27.3452	-22.4171	-24.8811
249	451	-19.4568	-30.9295	-25.1932
250	450	-15.2403	-30.0993	-22.6698
251	449	-21.96	-19.8435	-20.9017
252	448	-28.8914	-30.4925	-29.692
253	447	-25.5537	-19.8533	-22.7035
254	446	-15.6931	-25.1299	-20.4115
255	445	-30.6576	-32.4596	-31.5586
256	444	-33.3172	-36.6165	-34.9668
257	443	-16.0167	-18.409	-17.2129
258	442	-25.4735	-34.816	-30.1447
259	441	-26.1776	-24.6392	-25.4084
260	440	-22.8421	-17.7897	-20.3159
261	439	-20.3068	-25.5671	-22.937
262	438	-23.0981	-19.6183	-21.3582
263	437	-13.6305	-23.9194	-18.775
264	436	-22.423	-24.7411	-23.5821
265	435	-23.1052	-30.8473	-26.9762
266	434	-18.3422	-21.8194	-20.0808
267	433	-18.9248	-26.711	-22.8179
268	432	-26.3783	-25.0823	-25.7303
269	431	-25.2327	-14.6985	-19.9656
270	430	-30.1134	-28.1051	-29.1093
271	429	-22.9119	-27.4528	-25.1823
272	428	-26.5294	-25.2402	-25.8848
273	427	-19.5718	-23.2178	-21.3948
274	426	-24.2467	-29.0902	-26.6685
275	425	-18.7749	-15.0159	-16.8954
276	424	-25.152	-19.342	-22.247
277	423	-22.4648	-30.9605	-26.7126
278	422	-14.1125	-23.4577	-18.7851
279	421	-17.3473	-19.3168	-18.3321
280	420	-32.1264	-23.4212	-27.7738
281	419	-29.9433	-27.1219	-28.5326
282	418	-33.5111	-26.5844	-30.0478
283	417	-28.5585	-30.1969	-29.3777
284	416	-27.28	-35.7738	-31.5269
285	415	-26.0802	-22.6448	-24.3625
286	414	-25.3086	-37.6244	-31.4665
287	413	-25.7356	-15.9862	-20.8609
288	412	-20.6129	-26.653	-23.633
289	411	-10.7502	-23.1934	-16.9718
290	410	-31.5008	-26.6224	-29.0616
291	409	-34.9123	-17.381	-26.1467
292	408	-32.732	-29.7145	-31.2232
293	407	-29.5158	-27.4292	-28.4725
294	406	-27.5294	-31.0547	-29.2921
295	405	-14.1316	-33.7813	-23.9564
296	404	-37.7407	-34.2726	-36.0066
297	403	-25.3003	-32.2586	-28.7794
298	402	-36.2768	-32.9701	-34.6235
299	401	-24.3342	-24.5098	-24.422
300	400	-36.3358	-25.1253	-30.7305

## Sheet: LB (mdeg)
	0	1	2	3
0	700	-0.00620185	-0.00612516	-0.0061635
1	699	-0.0107488	-0.00819874	-0.00947376
2	698	-0.0112954	-0.00748479	-0.00939007
3	697	-0.00667754	-0.00409526	-0.0053864
4	696	-0.00439794	-0.0113316	-0.00786478
5	695	-0.00768542	-0.00781102	-0.00774822
6	694	-0.00998294	-0.0070518	-0.00851737
7	693	-0.00829225	-0.00695664	-0.00762445
8	692	-0.00778675	-0.00654032	-0.00716353
9	691	-0.0073664	-0.00938365	-0.00837502
10	690	-0.00727757	-0.0105205	-0.00889904
11	689	-0.00871292	-0.00824286	-0.00847789
12	688	-0.00855651	-0.00849992	-0.00852822
13	687	-0.0111646	-0.0101036	-0.0106341
14	686	-0.00695236	-0.00898784	-0.0079701
15	685	-0.00991923	-0.00565392	-0.00778657
16	684	-0.00326266	-0.00933135	-0.00629701
17	683	-0.00632892	-0.00549391	-0.00591142
18	682	-0.00790466	-0.010792	-0.00934835
19	681	-0.00743863	-0.00809027	-0.00776445
20	680	-0.00908877	-0.00972486	-0.00940682
21	679	-0.00848041	-0.0105535	-0.00951696
22	678	-0.00769119	-0.00985478	-0.00877298
23	677	-0.0065122	-0.00753698	-0.00702459
24	676	-0.00890487	-0.00643845	-0.00767166
25	675	-0.00854097	-0.00873803	-0.0086395
26	674	-0.00727176	-0.00518304	-0.0062274
27	673	-0.00762684	-0.00867579	-0.00815132
28	672	-0.00506823	-0.00908593	-0.00707708
29	671	-0.00943889	-0.00733833	-0.00838861
30	670	-0.00607112	-0.00773264	-0.00690188
31	669	-0.00802753	-0.00720645	-0.00761699
32	668	-0.00786389	-0.00731718	-0.00759054
33	667	-0.00896119	-0.00515225	-0.00705672
34	666	-0.00498198	-0.0064447	-0.00571334
35	665	-0.00635619	-0.0054965	-0.00592635
36	664	-0.0106722	-0.00738872	-0.00903044
37	663	-0.00732756	-0.00892917	-0.00812837
38	662	-0.00840358	-0.00748483	-0.0079442
39	661	-0.00546247	-0.00648373	-0.0059731
40	660	-0.0105244	-0.0111341	-0.0108293
41	659	-0.00745548	-0.0102433	-0.00884939
42	658	-0.00543811	-0.00651562	-0.00597686
43	657	-0.00520042	-0.00942196	-0.00731119
44	656	-0.00577367	-0.00637556	-0.00607462
45	655	-0.0107936	-0.00603975	-0.00841666
46	654	-0.00890984	-0.00831066	-0.00861025
47	653	-0.0077075	-0.00715699	-0.00743225
48	652	-0.00880083	-0.00776403	-0.00828243
49	651	-0.00488849	-0.0049406	-0.00491455
50	650	-0.00732127	-0.00544584	-0.00638356
51	649	-0.00730211	-0.00812243	-0.00771227
52	648	-0.00903311	-0.00700904	-0.00802107
53	647	-0.00944443	-0.00795749	-0.00870096
54	646	-0.00906116	-0.00705633	-0.00805875
55	645	-0.0105079	-0.00789778	-0.00920286
56	644	-0.00820454	-0.00720567	-0.0077051
57	643	-0.00800497	-0.00517514	-0.00659005
58	642	-0.0077143	-0.00797433	-0.00784432
59	641	-0.00961932	-0.00735173	-0.00848552
60	640	-0.00914808	-0.00780794	-0.00847801
61	639	-0.00802619	-0.00763749	-0.00783184
62	638	-0.00683543	-0.00857157	-0.0077035
63	637	-0.00640773	-0.0101309	-0.00826931
64	636	-0.00753478	-0.0081383	-0.00783654
65	635	-0.00612957	-0.00807113	-0.00710035
66	634	-0.00937237	-0.00731353	-0.00834295
67	633	-0.0102129	-0.00642469	-0.00831882
68	632	-0.00926823	-0.00684145	-0.00805484
69	631	-0.00595997	-0.00836425	-0.00716211
70	630	-0.00743276	-0.00560807	-0.00652042
71	629	-0.00624722	-0.009175	-0.00771111
72	628	-0.00758428	-0.00714253	-0.00736341
73	627	-0.00946196	-0.00847749	-0.00896972
74	626	-0.0082257	-0.0062567	-0.0072412
75	625	-0.00769411	-0.00830098	-0.00799754
76	624	-0.00611463	-0.00710242	-0.00660852
77	623	-0.00863111	-0.00776004	-0.00819558
78	622	-0.00752218	-0.0089593	-0.00824074
79	621	-0.00918913	-0.00755176	-0.00837045
80	620	-0.00971353	-0.00780911	-0.00876132
81	619	-0.00829732	-0.00926077	-0.00877904
82	618	-0.00593425	-0.00615624	-0.00604524
83	617	-0.00680367	-0.00649842	-0.00665104
84	616	-0.00603176	-0.00543109	-0.00573142
85	615	-0.00902684	-0.00711103	-0.00806893
86	614	-0.005718	-0.00905698	-0.00738749
87	613	-0.00867226	-0.00846967	-0.00857097
88	612	-0.0096286	-0.00742547	-0.00852704
89	611	-0.0101201	-0.00963468	-0.00987739
90	610	-0.0072699	-0.00749385	-0.00738188
91	609	-0.0112869	-0.00672115	-0.00900405
92	608	-0.00743228	-0.0102985	-0.00886537
93	607	-0.0098453	-0.00824933	-0.00904731
94	606	-0.00965137	-0.00867065	-0.00916101
95	605	-0.00828709	-0.0073014	-0.00779424
96	604	-0.0102623	-0.0106676	-0.0104649
97	603	-0.00688217	-0.00888655	-0.00788436
98	602	-0.00862388	-0.0097011	-0.00916249
99	601	-0.00742936	-0.00836128	-0.00789532
100	600	-0.00676079	-0.00839682	-0.0075788
101	599	-0.00806547	-0.0086066	-0.00833604
102	598	-0.00891407	-0.00961186	-0.00926296
103	597	-0.00864153	-0.00936382	-0.00900268
104	596	-0.00941895	-0.00723133	-0.00832514
105	595	-0.00871463	-0.0103718	-0.0095432
106	594	-0.00822338	-0.00876086	-0.00849212
107	593	-0.007924	-0.00908002	-0.00850201
108	592	-0.00816801	-0.0092024	-0.00868521
109	591	-0.00947329	-0.00713876	-0.00830602
110	590	-0.00743643	-0.00785806	-0.00764724
111	589	-0.00872289	-0.00815884	-0.00844087
112	588	-0.00814382	-0.00879867	-0.00847124
113	587	-0.00887657	-0.00893288	-0.00890472
114	586	-0.00756938	-0.00820952	-0.00788945
115	585	-0.00672829	-0.0076865	-0.0072074
116	584	-0.00763999	-0.00832341	-0.0079817
117	583	-0.00762309	-0.0102636	-0.00894336
118	582	-0.0107995	-0.00869008	-0.00974478
119	581	-0.00913372	-0.00735169	-0.00824271
120	580	-0.00831047	-0.00852784	-0.00841915
121	579	-0.00862396	-0.00773286	-0.00817841
122	578	-0.00868469	-0.0102237	-0.00945419
123	577	-0.00920642	-0.00807572	-0.00864107
124	576	-0.00973261	-0.00854014	-0.00913638
125	575	-0.00981422	-0.00945377	-0.009634
126	574	-0.00830076	-0.00989089	-0.00909582
127	573	-0.00994872	-0.00946478	-0.00970675
128	572	-0.00853032	-0.00997973	-0.00925503
129	571	-0.00833809	-0.0095361	-0.0089371
130	570	-0.00992023	-0.00836071	-0.00914047
131	569	-0.00874377	-0.00883747	-0.00879062
132	568	-0.00884521	-0.00824506	-0.00854513
133	567	-0.00965067	-0.0103682	-0.0100095
134	566	-0.0106389	-0.00803575	-0.00933734
135	565	-0.00916734	-0.00967303	-0.00942018
136	564	-0.00993364	-0.00928544	-0.00960954
137	563	-0.00840997	-0.00870327	-0.00855662
138	562	-0.00794242	-0.00737681	-0.00765961
139	561	-0.00813752	-0.00853233	-0.00833493
140	560	-0.00934107	-0.00749237	-0.00841672
141	559	-0.00682224	-0.00853659	-0.00767942
142	558	-0.00961764	-0.00861224	-0.00911494
143	557	-0.00792856	-0.00833411	-0.00813133
144	556	-0.00996387	-0.00796168	-0.00896277
145	555	-0.00983165	-0.00938678	-0.00960922
146	554	-0.0092332	-0.00854278	-0.00888799
147	553	-0.00846332	-0.00740975	-0.00793654
148	552	-0.00968016	-0.00770911	-0.00869463
149	551	-0.0101908	-0.0113518	-0.0107713
150	550	-0.00917039	-0.0111247	-0.0101475
151	549	-0.00812429	-0.00856054	-0.00834242
152	548	-0.00796787	-0.00899935	-0.00848361
153	547	-0.00850923	-0.00978615	-0.00914769
154	546	-0.0101431	-0.00796322	-0.00905318
155	545	-0.0104354	-0.00721026	-0.00882281
156	544	-0.0102148	-0.00813551	-0.00917517
157	543	-0.00943949	-0.00948364	-0.00946156
158	542	-0.010156	-0.00928338	-0.0097197
159	541	-0.0101375	-0.00809984	-0.00911868
160	540	-0.00936554	-0.00946312	-0.00941433
161	539	-0.00789411	-0.00771166	-0.00780288
162	538	-0.00955832	-0.00858926	-0.00907379
163	537	-0.0085918	-0.00886133	-0.00872657
164	536	-0.00871484	-0.00877377	-0.0087443
165	535	-0.00939105	-0.0101914	-0.00979121
166	534	-0.00938269	-0.0085685	-0.0089756
167	533	-0.00988238	-0.00849868	-0.00919053
168	532	-0.0103753	-0.00989145	-0.0101334
169	531	-0.0116479	-0.00973478	-0.0106913
170	530	-0.0101599	-0.00943024	-0.00979507
171	529	-0.00915441	-0.00861523	-0.00888482
172	528	-0.0089159	-0.00839146	-0.00865368
173	527	-0.00893001	-0.00835032	-0.00864017
174	526	-0.00884859	-0.00900508	-0.00892683
175	525	-0.00970996	-0.0100012	-0.00985558
176	524	-0.0108724	-0.00894422	-0.00990832
177	523	-0.00978801	-0.00922284	-0.00950542
178	522	-0.0103576	-0.00935489	-0.00985625
179	521	-0.0108327	-0.0101177	-0.0104752
180	520	-0.00986172	-0.0101344	-0.00999804
181	519	-0.0111238	-0.00985563	-0.0104897
182	518	-0.00924052	-0.00958707	-0.0094138
183	517	-0.00966654	-0.0115851	-0.0106258
184	516	-0.0108242	-0.00986462	-0.0103444
185	515	-0.00940761	-0.0108596	-0.0101336
186	514	-0.00972701	-0.00861709	-0.00917205
187	513	-0.00999254	-0.00856299	-0.00927776
188	512	-0.0104156	-0.00952646	-0.00997103
189	511	-0.00950966	-0.00930649	-0.00940808
190	510	-0.00909488	-0.0109716	-0.0100332
191	509	-0.0101832	-0.0113348	-0.010759
192	508	-0.00918838	-0.00994721	-0.0095678
193	507	-0.0112866	-0.0102696	-0.0107781
194	506	-0.00976147	-0.0101312	-0.00994631
195	505	-0.00944136	-0.0106771	-0.0100592
196	504	-0.00959639	-0.0104353	-0.0100158
197	503	-0.00956724	-0.00932507	-0.00944615
198	502	-0.0104862	-0.0108218	-0.010654
199	501	-0.0100122	-0.00964269	-0.00982744
200	500	-0.0117383	-0.0106122	-0.0111753
201	499	-0.0100202	-0.011875	-0.0109476
202	498	-0.0101601	-0.0110409	-0.0106005
203	497	-0.0104597	-0.0110484	-0.0107541
204	496	-0.010654	-0.0114147	-0.0110343
205	495	-0.0106144	-0.00885055	-0.00973248
206	494	-0.0101632	-0.0112201	-0.0106916
207	493	-0.0109395	-0.00971147	-0.0103255
208	492	-0.0110292	-0.0107438	-0.0108865
209	491	-0.00993234	-0.0116103	-0.0107713
210	490	-0.0101893	-0.0102718	-0.0102306
211	489	-0.00998503	-0.0102721	-0.0101286
212	488	-0.0112335	-0.0111133	-0.0111734
213	487	-0.0110147	-0.00884745	-0.0099311
214	486	-0.0111503	-0.0115971	-0.0113737
215	485	-0.00959857	-0.0112504	-0.0104245
216	484	-0.0101613	-0.0117099	-0.0109356
217	483	-0.0114667	-0.0123144	-0.0118906
218	482	-0.0121452	-0.0122339	-0.0121896
219	481	-0.0121432	-0.00946932	-0.0108062
220	480	-0.0105655	-0.0104933	-0.0105294
221	479	-0.0110959	-0.00960966	-0.0103528
222	478	-0.0108671	-0.0104862	-0.0106766
223	477	-0.0103507	-0.0100278	-0.0101892
224	476	-0.0104815	-0.0110835	-0.0107825
225	475	-0.0114349	-0.0101383	-0.0107866
226	474	-0.0113881	-0.010586	-0.010987
227	473	-0.0119025	-0.0114617	-0.0116821
228	472	-0.0105805	-0.0111333	-0.0108569
229	471	-0.0111171	-0.0135774	-0.0123472
230	470	-0.0109822	-0.0104647	-0.0107235
231	469	-0.0117662	-0.0110826	-0.0114244
232	468	-0.0107615	-0.010785	-0.0107732
233	467	-0.0115088	-0.0108665	-0.0111877
234	466	-0.0114168	-0.0115272	-0.011472
235	465	-0.0115509	-0.0121523	-0.0118516
236	464	-0.0113411	-0.010475	-0.0109081
237	463	-0.0102432	-0.0110597	-0.0106515
238	462	-0.0117441	-0.0110268	-0.0113855
239	461	-0.0116862	-0.0124357	-0.012061
240	460	-0.0116156	-0.0104876	-0.0110516
241	459	-0.0120772	-0.0104678	-0.0112725
242	458	-0.0124857	-0.010323	-0.0114044
243	457	-0.0105673	-0.00998796	-0.0102776
244	456	-0.0103814	-0.012586	-0.0114837
245	455	-0.0117914	-0.0107358	-0.0112636
246	454	-0.0114542	-0.0101841	-0.0108192
247	453	-0.0122808	-0.010436	-0.0113584
248	452	-0.0123009	-0.0111467	-0.0117238
249	451	-0.0117521	-0.0119835	-0.0118678
250	450	-0.0114601	-0.0123152	-0.0118877
251	449	-0.0110399	-0.0116657	-0.0113528
252	448	-0.0120305	-0.0104092	-0.0112198
253	447	-0.0122052	-0.0109021	-0.0115536
254	446	-0.012459	-0.0105583	-0.0115087
255	445	-0.0128394	-0.0109928	-0.0119161
256	444	-0.0123596	-0.0118335	-0.0120966
257	443	-0.0120373	-0.0126873	-0.0123623
258	442	-0.0125905	-0.0119725	-0.0122815
259	441	-0.0105155	-0.0130889	-0.0118022
260	440	-0.0123531	-0.0108225	-0.0115878
261	439	-0.0121693	-0.0113845	-0.0117769
262	438	-0.012616	-0.012571	-0.0125935
263	437	-0.011032	-0.0119313	-0.0114816
264	436	-0.0108994	-0.0112719	-0.0110857
265	435	-0.0115691	-0.0122702	-0.0119196
266	434	-0.0129525	-0.0117043	-0.0123284
267	433	-0.0114865	-0.0120985	-0.0117925
268	432	-0.0120724	-0.0123665	-0.0122194
269	431	-0.0124195	-0.0120612	-0.0122403
270	430	-0.0111816	-0.0112293	-0.0112055
271	429	-0.0114216	-0.0129256	-0.0121736
272	428	-0.0131314	-0.0118161	-0.0124737
273	427	-0.0129071	-0.0131117	-0.0130094
274	426	-0.0127101	-0.0114597	-0.0120849
275	425	-0.0136159	-0.0129131	-0.0132645
276	424	-0.0128388	-0.0107908	-0.0118148
277	423	-0.0117633	-0.0128126	-0.012288
278	422	-0.0105829	-0.0121783	-0.0113806
279	421	-0.0083735	-0.00927742	-0.00882546
280	420	-0.0114202	-0.0115472	-0.0114837
281	419	-0.0109982	-0.0125302	-0.0117642
282	418	-0.012395	-0.0131835	-0.0127892
283	417	-0.0117886	-0.011771	-0.0117798
284	416	-0.0129371	-0.0120583	-0.0124977
285	415	-0.013205	-0.0125885	-0.0128967
286	414	-0.0119919	-0.0135958	-0.0127939
287	413	-0.0132438	-0.0119288	-0.0125863
288	412	-0.0120378	-0.0117513	-0.0118946
289	411	-0.0138541	-0.0121925	-0.0130233
290	410	-0.0106406	-0.0118111	-0.0112258
291	409	-0.0102371	-0.0103581	-0.0102976
292	408	-0.00963059	-0.010509	-0.0100698
293	407	-0.00899214	-0.00954709	-0.00926961
294	406	-0.00996888	-0.0106187	-0.0102938
295	405	-0.0133518	-0.0113561	-0.012354
296	404	-0.0109839	-0.010254	-0.0106189
297	403	-0.00793264	-0.00622411	-0.00707838
298	402	-0.00719026	-0.00606651	-0.00662839
299	401	-0.00740275	-0.00528235	-0.00634255
300	400	-0.00627182	-0.00620129	-0.00623655

## Sheet: LD (mdeg)
	0	1	2	3
0	700	0.000258166	0.0001903	0.000224233
1	699	-0.00214814	-0.00249659	-0.00232237
2	698	-0.00245286	-0.00192284	-0.00218785
3	697	-0.00274985	-0.00326388	-0.00300687
4	696	-0.00157616	-0.00213354	-0.00185485
5	695	-0.00125832	-0.00192474	-0.00159153
6	694	-0.00237045	-0.00170925	-0.00203985
7	693	-0.00155768	-0.000879795	-0.00121874
8	692	-0.00222038	-0.00212806	-0.00217422
9	691	-0.00152464	-0.00178473	-0.00165468
10	690	-0.0020707	-0.00226901	-0.00216986
11	689	-0.00104749	-0.00161848	-0.00133299
12	688	-0.00109772	-0.0014457	-0.00127171
13	687	-0.000890654	-0.00243081	-0.00166073
14	686	-0.0028999	-0.00237737	-0.00263864
15	685	-0.00235505	-0.00137588	-0.00186547
16	684	-0.00195757	-0.00188886	-0.00192322
17	683	-0.0018607	-0.00217102	-0.00201586
18	682	-0.0022975	-0.00292978	-0.00261364
19	681	-0.00275736	-0.00200091	-0.00237914
20	680	-0.00250132	-0.00254968	-0.0025255
21	679	-0.00222147	-0.00235124	-0.00228636
22	678	-0.0026095	-0.00245816	-0.00253383
23	677	-0.00219932	-0.00199536	-0.00209734
24	676	-0.00145854	-0.00284463	-0.00215158
25	675	-0.00270853	-0.00269648	-0.00270251
26	674	-0.00280915	-0.00316202	-0.00298558
27	673	-0.00234597	-0.00313168	-0.00273883
28	672	-0.00227865	-0.00253124	-0.00240495
29	671	-0.00211753	-0.0026722	-0.00239487
30	670	-0.00248546	-0.00223049	-0.00235798
31	669	-0.00230419	-0.00262686	-0.00246552
32	668	-0.00260954	-0.00290756	-0.00275855
33	667	-0.00216321	-0.00231592	-0.00223957
34	666	-0.00294078	-0.00218543	-0.0025631
35	665	-0.00278766	-0.00240821	-0.00259793
36	664	-0.00398309	-0.00379998	-0.00389153
37	663	-0.00249276	-0.00310321	-0.00279798
38	662	-0.00244721	-0.00293985	-0.00269353
39	661	-0.00273302	-0.00278148	-0.00275725
40	660	-0.00314164	-0.00249835	-0.00282
41	659	-0.00245193	-0.00312124	-0.00278659
42	658	-0.00308143	-0.00269219	-0.00288681
43	657	-0.00159674	-0.00194653	-0.00177163
44	656	-0.00197266	-0.00188171	-0.00192718
45	655	-0.00252219	-0.00211278	-0.00231749
46	654	-0.00178277	-0.00262538	-0.00220408
47	653	-0.00187746	-0.00183168	-0.00185457
48	652	-0.0021004	-0.00163983	-0.00187011
49	651	-0.00240815	-0.00136922	-0.00188868
50	650	-0.00213561	-0.00227636	-0.00220599
51	649	-0.00212715	-0.00252444	-0.00232579
52	648	-0.00221168	-0.00214498	-0.00217833
53	647	-0.00222515	-0.00196268	-0.00209391
54	646	-0.00172887	-0.0017508	-0.00173983
55	645	-0.00210507	-0.00155139	-0.00182823
56	644	-0.000913738	-0.000903341	-0.00090854
57	643	-0.00149351	-0.000956543	-0.00122502
58	642	-0.00157888	-0.00191273	-0.0017458
59	641	-0.00167579	-0.002607	-0.00214139
60	640	-0.00262148	-0.00224476	-0.00243312
61	639	-0.00195504	-0.00177742	-0.00186623
62	638	-0.00100319	-0.00205328	-0.00152823
63	637	-0.00195772	-0.00108798	-0.00152285
64	636	-0.00101041	-0.00234493	-0.00167767
65	635	-0.00239772	-0.00196126	-0.00217949
66	634	-0.00165343	-0.00243277	-0.0020431
67	633	-0.00169274	-0.00130932	-0.00150103
68	632	-0.00218317	-0.00191556	-0.00204936
69	631	-0.00318047	-0.00394608	-0.00356328
70	630	-0.0021447	-0.00245398	-0.00229934
71	629	-0.00193085	-0.00259871	-0.00226478
72	628	-0.00154403	-0.00128131	-0.00141267
73	627	-0.00190964	-0.00213617	-0.0020229
74	626	-0.00177093	-0.00226545	-0.00201819
75	625	-0.00223017	-0.00168392	-0.00195704
76	624	-0.0031113	-0.00254297	-0.00282713
77	623	-0.00169289	-0.00334684	-0.00251987
78	622	-0.002205	-0.00197303	-0.00208902
79	621	-0.00274265	-0.0018736	-0.00230812
80	620	-0.00258648	-0.00223042	-0.00240845
81	619	-0.00233497	-0.00210627	-0.00222062
82	618	-0.00149457	-0.00253396	-0.00201427
83	617	-0.00210557	-0.00171778	-0.00191167
84	616	-0.00303776	-0.00216247	-0.00260011
85	615	-0.00300027	-0.0033388	-0.00316954
86	614	-0.00185669	-0.00230241	-0.00207955
87	613	-0.00231452	-0.00192275	-0.00211864
88	612	-0.00170052	-0.00114673	-0.00142363
89	611	-0.000173971	-0.00095156	-0.000562765
90	610	-0.00145153	-0.00161539	-0.00153346
91	609	-0.000808175	-0.00130737	-0.00105777
92	608	-0.00207035	-0.00228455	-0.00217745
93	607	-0.00286522	-0.0026253	-0.00274526
94	606	-0.00196723	-0.00227541	-0.00212132
95	605	-0.00126026	-0.00185544	-0.00155785
96	604	-0.00247968	-0.00185339	-0.00216654
97	603	-0.00171851	-0.0027786	-0.00224856
98	602	-0.00195185	-0.00153092	-0.00174138
99	601	-0.00202117	-0.00246239	-0.00224178
100	600	-0.00249012	-0.00186414	-0.00217713
101	599	-0.00194946	-0.00220148	-0.00207547
102	598	-0.00137969	-0.00204619	-0.00171294
103	597	-0.00128683	-0.00118578	-0.00123631
104	596	-0.00276817	-0.0022683	-0.00251823
105	595	-0.00215206	-0.00250734	-0.0023297
106	594	-0.00119744	-0.0012041	-0.00120077
107	593	-0.00150107	-0.000893087	-0.00119708
108	592	-0.000860027	-0.000736512	-0.00079827
109	591	-0.00114548	-0.00122963	-0.00118755
110	590	-0.00186627	-0.00153309	-0.00169968
111	589	-0.00144351	-0.000929706	-0.00118661
112	588	-0.00137423	-0.00106547	-0.00121985
113	587	-0.00117052	-0.00155109	-0.0013608
114	586	-0.00143554	-0.00249603	-0.00196578
115	585	-0.00272685	-0.00205653	-0.00239169
116	584	-0.00112604	-0.00136217	-0.00124411
117	583	-0.00179962	-0.00240294	-0.00210128
118	582	-0.00138947	-0.000808602	-0.00109904
119	581	-0.00281628	-0.00153743	-0.00217686
120	580	-0.00110774	-0.00188942	-0.00149858
121	579	-0.00160508	-0.00142909	-0.00151708
122	578	-0.00158627	-0.00165744	-0.00162185
123	577	-0.00236152	-0.00242053	-0.00239103
124	576	-0.00160238	-0.00230323	-0.0019528
125	575	-0.00196603	-0.00212348	-0.00204475
126	574	-0.00160468	-0.00141423	-0.00150946
127	573	-0.00138989	-0.00218829	-0.00178909
128	572	-0.00104969	-0.000448896	-0.000749291
129	571	-0.0011506	-0.00114004	-0.00114532
130	570	1.0221e-06	-0.000570353	-0.000284665
131	569	-0.00189109	-0.00114954	-0.00152031
132	568	2.06619e-05	-0.00109089	-0.000535116
133	567	-0.00146523	-0.00166876	-0.001567
134	566	-0.00149652	-0.00185945	-0.00167798
135	565	-0.00105073	-0.00142257	-0.00123665
136	564	-0.00168901	-0.00157627	-0.00163264
137	563	-0.00125498	-0.000653246	-0.000954114
138	562	-0.00111823	-0.00178585	-0.00145204
139	561	-0.00144618	-0.00140861	-0.00142739
140	560	-0.00131314	-0.00197458	-0.00164386
141	559	-0.00208083	-0.000760167	-0.0014205
142	558	-0.00100483	-0.000713628	-0.000859229
143	557	-0.000808292	-0.000413293	-0.000610792
144	556	-0.00117565	-0.00126186	-0.00121875
145	555	-0.00109936	-0.00144817	-0.00127377
146	554	-0.00096457	-0.00174838	-0.00135648
147	553	-0.00133664	-0.00109242	-0.00121453
148	552	-0.00208149	-0.00195003	-0.00201576
149	551	-0.00219009	-0.00137734	-0.00178371
150	550	-0.00187631	-0.00183364	-0.00185498
151	549	-0.00200217	-0.00175737	-0.00187977
152	548	-0.0014894	-0.00158669	-0.00153805
153	547	-0.000845235	-0.00129302	-0.00106913
154	546	-0.000751381	-0.000967927	-0.000859654
155	545	0.000201715	-0.000490626	-0.000144455
156	544	-0.00130095	-0.000959	-0.00112997
157	543	-0.000671356	-0.000705056	-0.000688206
158	542	-0.000248859	-0.000174104	-0.000211482
159	541	-0.000566115	-0.000731619	-0.000648867
160	540	-0.000684805	-0.000522839	-0.000603822
161	539	-0.00142085	-0.00108446	-0.00125266
162	538	-0.000621762	-0.000657679	-0.00063972
163	537	-3.47216e-06	-0.000109593	-5.65325e-05
164	536	0.000204711	0.000176589	0.00019065
165	535	0.000252491	6.07815e-05	0.000156636
166	534	-0.00170302	-0.00101199	-0.0013575
167	533	-0.00077988	-0.00084039	-0.000810135
168	532	-0.00123466	-0.00157018	-0.00140242
169	531	-0.000705443	-0.00093772	-0.000821581
170	530	-0.000987472	0.000113373	-0.000437049
171	529	0.000445703	-0.00135748	-0.000455889
172	528	-7.52249e-05	-0.00151204	-0.000793632
173	527	-0.00179341	-0.00161375	-0.00170358
174	526	-0.00174823	-0.00114769	-0.00144796
175	525	-0.000377024	-0.00173662	-0.00105682
176	524	-0.00121473	-0.000465889	-0.00084031
177	523	0.000826739	0.000142569	0.000484654
178	522	-0.000475875	-0.00145924	-0.000967556
179	521	-0.000535628	-0.000248074	-0.000391851
180	520	-0.000954762	-0.000785508	-0.000870135
181	519	-0.000876953	-0.00163441	-0.00125568
182	518	-0.000170481	-0.000549333	-0.000359907
183	517	-0.000363837	7.77241e-05	-0.000143057
184	516	-0.000672853	-0.000404455	-0.000538654
185	515	-0.00134748	-0.00110195	-0.00122472
186	514	0.000584604	0.000156731	0.000370668
187	513	0.000170362	-0.000639374	-0.000234506
188	512	-0.0012378	-2.98936e-05	-0.000633849
189	511	-0.000941935	-0.00129199	-0.00111696
190	510	-0.000612348	-0.000447982	-0.000530165
191	509	-0.000761579	-2.55994e-06	-0.000382069
192	508	8.56263e-05	-0.000305842	-0.000110108
193	507	1.78392e-05	-0.000286445	-0.000134303
194	506	-0.000695883	-0.000385066	-0.000540474
195	505	-0.000861836	-0.000453511	-0.000657673
196	504	-0.000145428	-0.00153603	-0.00084073
197	503	-0.000616213	0.000295209	-0.000160502
198	502	-0.000232524	-0.000650057	-0.00044129
199	501	-0.000112179	0.000417022	0.000152421
200	500	-9.40919e-05	-0.00052501	-0.000309551
201	499	-0.00078906	3.1352e-05	-0.000378854
202	498	0.000107438	-0.000331486	-0.000112024
203	497	-0.000815011	0.000328792	-0.00024311
204	496	7.24929e-05	-0.00121867	-0.00057309
205	495	0.000335613	0.000412103	0.000373858
206	494	-0.00024719	-0.000400654	-0.000323922
207	493	-0.00111381	4.72778e-05	-0.000533266
208	492	-0.000310256	-0.000498633	-0.000404445
209	491	-0.000652944	-0.00109721	-0.000875075
210	490	-0.000300131	-0.000294606	-0.000297369
211	489	-0.000407247	7.4762e-05	-0.000166243
212	488	-0.000720035	-0.000765535	-0.000742785
213	487	-0.000487628	-0.000361318	-0.000424473
214	486	-0.000320436	-0.000551351	-0.000435893
215	485	0.000804821	9.79809e-05	0.000451401
216	484	-5.52861e-05	0.000262579	0.000103647
217	483	0.000582807	0.000444367	0.000513587
218	482	-0.000134274	0.000565685	0.000215705
219	481	0.000375489	3.51493e-05	0.000205319
220	480	0.000352552	-3.78096e-05	0.000157371
221	479	4.31703e-05	0.000403364	0.000223267
222	478	0.000194514	0.00106826	0.00063139
223	477	-0.000189343	-0.00032444	-0.000256891
224	476	0.000230882	0.000847927	0.000539405
225	475	0.000238676	-9.82751e-05	7.02003e-05
226	474	-0.000564666	0.00118551	0.00031042
227	473	0.00127524	-0.000898381	0.000188427
228	472	-0.000908747	-0.000149023	-0.000528885
229	471	-0.000135235	-0.000398602	-0.000266919
230	470	0.000567711	-0.000256623	0.000155544
231	469	0.00115493	0.00163045	0.00139269
232	468	-4.5441e-05	-0.000120812	-8.31267e-05
233	467	0.000341134	-0.000124013	0.000108561
234	466	-0.000990494	0.000513142	-0.000238676
235	465	0.000705542	0.000467607	0.000586575
236	464	0.000169168	0.000254065	0.000211616
237	463	-0.000400647	-4.8887e-06	-0.000202768
238	462	0.000304231	0.000845957	0.000575094
239	461	0.000596112	0.00030461	0.000450361
240	460	7.53835e-06	0.000294493	0.000151015
241	459	0.00049788	0.00140436	0.000951117
242	458	0.00116274	0.000289809	0.000726272
243	457	0.000226421	0.000425537	0.000325979
244	456	0.000754778	0.00106741	0.000911095
245	455	0.000577051	-0.000206669	0.000185191
246	454	-0.000265097	0.000337474	3.61885e-05
247	453	-2.41072e-05	-0.0012563	-0.000640205
248	452	8.05091e-05	0.000100094	9.03016e-05
249	451	0.000816977	0.00115227	0.000984625
250	450	0.000845355	0.000713033	0.000779194
251	449	2.86805e-05	-0.00015221	-6.17648e-05
252	448	0.00102831	0.000441578	0.000734942
253	447	0.000475152	0.00121312	0.000844138
254	446	0.000297664	0.00136132	0.000829493
255	445	0.000804636	0.000991391	0.000898013
256	444	0.00169461	0.00114492	0.00141976
257	443	0.00143739	0.00148026	0.00145883
258	442	0.0006242	0.00123706	0.00093063
259	441	0.00103064	3.71233e-05	0.000533884
260	440	0.00113466	0.00208931	0.00161198
261	439	0.00145658	0.00124553	0.00135105
262	438	0.00100694	0.00107577	0.00104136
263	437	0.00127243	0.00221353	0.00174298
264	436	0.000119757	-5.16034e-05	3.40767e-05
265	435	7.92006e-05	0.00018476	0.00013198
266	434	0.000724866	0.00130728	0.00101607
267	433	0.00173147	0.00104794	0.00138971
268	432	0.000878373	0.00179041	0.00133439
269	431	0.000877213	0.000514155	0.000695684
270	430	0.000431228	0.00113858	0.000784904
271	429	0.00142822	0.000890357	0.00115929
272	428	0.00130207	0.00188904	0.00159556
273	427	0.00054898	0.00105452	0.000801751
274	426	0.00209944	0.0023185	0.00220897
275	425	0.00203956	0.0020692	0.00205438
276	424	0.00162895	0.00263336	0.00213116
277	423	0.00206106	0.0021277	0.00209438
278	422	0.00239074	0.00202633	0.00220854
279	421	0.000564887	0.00122939	0.00089714
280	420	0.00080438	0.000903925	0.000854152
281	419	0.00270642	0.00184161	0.00227402
282	418	0.00186775	0.00213894	0.00200335
283	417	0.00278037	0.00323581	0.00300809
284	416	0.00299752	0.00211331	0.00255542
285	415	0.00180144	0.00206969	0.00193557
286	414	0.00177651	0.00168112	0.00172882
287	413	0.00180119	0.00173172	0.00176645
288	412	0.00152139	0.00266148	0.00209144
289	411	0.00292299	0.00308428	0.00300363
290	410	0.0027749	0.00328399	0.00302945
291	409	0.00226904	0.00250804	0.00238854
292	408	0.00355316	0.00287539	0.00321427
293	407	0.00299412	0.00248629	0.00274021
294	406	0.00338181	0.00309823	0.00324002
295	405	0.00132464	0.00138029	0.00135247
296	404	0.00238375	0.00197151	0.00217763
297	403	0.00244983	0.00206658	0.0022582
298	402	0.00256551	0.00161561	0.00209056
299	401	0.00200503	0.00212772	0.00206637
300	400	0.00216039	0.00168281	0.0019216

## Sheet: LBp (mdeg)
	0	1	2	3
0	700	0.00225122	0.00680817	0.0045297
1	699	0.00871645	0.00629768	0.00750706
2	698	0.00840924	0.00441381	0.00641153
3	697	0.00794317	0.00187943	0.0049113
4	696	0.00626884	0.00296425	0.00461654
5	695	0.00791496	0.00861374	0.00826435
6	694	0.00896993	0.00473382	0.00685188
7	693	0.0109591	0.00905228	0.0100057
8	692	0.0117174	0.0105105	0.0111139
9	691	0.0104036	0.0100504	0.010227
10	690	0.00793241	0.00841674	0.00817458
11	689	0.00775096	0.00587282	0.00681189
12	688	0.0081653	0.0100252	0.00909527
13	687	0.00572038	0.00916495	0.00744267
14	686	0.00972995	0.0104782	0.0101041
15	685	0.00422798	0.00682714	0.00552756
16	684	0.0048382	0.00344401	0.00414111
17	683	0.00715627	0.00698306	0.00706966
18	682	0.00850271	0.00843806	0.00847038
19	681	0.00641923	0.00999747	0.00820835
20	680	0.00434954	0.00590275	0.00512615
21	679	0.00869065	0.00799373	0.00834219
22	678	0.00999681	0.00890154	0.00944917
23	677	0.0087452	0.00477873	0.00676197
24	676	0.0116732	0.00403703	0.00785513
25	675	0.00582564	0.0101107	0.00796818
26	674	0.00963154	0.00888354	0.00925754
27	673	0.00896033	0.00901872	0.00898953
28	672	0.00614372	0.00882176	0.00748274
29	671	0.00287713	0.00762019	0.00524866
30	670	0.00665866	0.00618844	0.00642355
31	669	0.00755127	0.00709051	0.00732089
32	668	0.00929385	0.0108587	0.0100763
33	667	0.0108138	0.0108736	0.0108437
34	666	0.0109934	0.00718641	0.00908991
35	665	0.0103819	0.00984657	0.0101142
36	664	0.00920462	0.00665681	0.00793071
37	663	0.00897267	0.00996829	0.00947048
38	662	0.00977064	0.00907547	0.00942306
39	661	0.0122217	0.0105991	0.0114104
40	660	0.0105878	0.00754448	0.00906614
41	659	0.00828651	0.0114975	0.00989202
42	658	0.0106615	0.00998249	0.010322
43	657	0.00814155	0.00890627	0.00852391
44	656	0.00943681	0.00983926	0.00963804
45	655	0.00897441	0.010562	0.00976822
46	654	0.00936471	0.00652769	0.0079462
47	653	0.00956525	0.0114391	0.0105022
48	652	0.00529544	0.00912252	0.00720898
49	651	0.0111046	0.00544954	0.00827705
50	650	0.0099314	0.0100931	0.0100122
51	649	0.00788736	0.00655095	0.00721916
52	648	0.0110142	0.0101899	0.010602
53	647	0.00973056	0.00939006	0.00956031
54	646	0.0104558	0.00539684	0.0079263
55	645	0.0102085	0.0107107	0.0104596
56	644	0.00980697	0.00994644	0.00987671
57	643	0.0114111	0.00933362	0.0103724
58	642	0.0108616	0.0111968	0.0110292
59	641	0.00985198	0.0108847	0.0103683
60	640	0.00965541	0.0102568	0.00995611
61	639	0.010274	0.0105236	0.0103988
62	638	0.0106145	0.009855	0.0102347
63	637	0.0110418	0.00536757	0.00820466
64	636	0.010711	0.0100035	0.0103573
65	635	0.0111129	0.00887583	0.00999436
66	634	0.0104211	0.00651935	0.00847021
67	633	0.0112511	0.01047	0.0108605
68	632	0.00933763	0.0106761	0.0100069
69	631	0.0100518	0.00908048	0.00956612
70	630	0.00985454	0.0103215	0.010088
71	629	0.0101966	0.0104792	0.0103379
72	628	0.0105541	0.00995911	0.0102566
73	627	0.0115375	0.0103688	0.0109532
74	626	0.0114083	0.0109748	0.0111915
75	625	0.0113935	0.00860558	0.00999956
76	624	0.0108753	0.0103723	0.0106238
77	623	0.00966254	0.0107761	0.0102193
78	622	0.0106684	0.010644	0.0106562
79	621	0.01047	0.0105902	0.0105301
80	620	0.011249	0.0103107	0.0107799
81	619	0.0108416	0.011678	0.0112598
82	618	0.0112218	0.0104893	0.0108555
83	617	0.00850666	0.00966766	0.00908716
84	616	0.0112509	0.010139	0.010695
85	615	0.0112479	0.0110393	0.0111436
86	614	0.0107665	0.0104826	0.0106245
87	613	0.00721083	0.012148	0.00967939
88	612	0.0110955	0.0115491	0.0113223
89	611	0.00952659	0.0107313	0.0101289
90	610	0.0116686	0.010746	0.0112073
91	609	0.0118418	0.0110441	0.0114429
92	608	0.0110683	0.0109732	0.0110207
93	607	0.0112535	0.0118385	0.011546
94	606	0.0112683	0.0111825	0.0112254
95	605	0.0116338	0.0111566	0.0113952
96	604	0.0108697	0.0100682	0.010469
97	603	0.0116315	0.00981544	0.0107235
98	602	0.0118187	0.0112571	0.0115379
99	601	0.0114189	0.0119468	0.0116829
100	600	0.0114888	0.0107119	0.0111003
101	599	0.0101646	0.0114019	0.0107833
102	598	0.0109795	0.0115042	0.0112418
103	597	0.0105567	0.0103322	0.0104445
104	596	0.0118598	0.0113409	0.0116003
105	595	0.0100763	0.01109	0.0105831
106	594	0.0115498	0.0113421	0.0114459
107	593	0.0111807	0.0110227	0.0111017
108	592	0.0106927	0.0100081	0.0103504
109	591	0.0115982	0.0105184	0.0110583
110	590	0.011126	0.0110043	0.0110652
111	589	0.0114561	0.0109623	0.0112092
112	588	0.010907	0.0101461	0.0105265
113	587	0.0108319	0.0104394	0.0106357
114	586	0.0109305	0.0117805	0.0113555
115	585	0.0101774	0.0102873	0.0102324
116	584	0.00939195	0.0105492	0.00997056
117	583	0.00741639	0.0105024	0.00895938
118	582	0.0115273	0.0118516	0.0116894
119	581	0.0110979	0.0119592	0.0115285
120	580	0.0115363	0.0107071	0.0111217
121	579	0.0116873	0.0116768	0.011682
122	578	0.0114682	0.0112269	0.0113475
123	577	0.011116	0.0119585	0.0115372
124	576	0.0113016	0.0111994	0.0112505
125	575	0.0121317	0.0113524	0.0117421
126	574	0.0113211	0.0111772	0.0112492
127	573	0.0112689	0.0108191	0.011044
128	572	0.0106816	0.0117081	0.0111949
129	571	0.0115942	0.0111412	0.0113677
130	570	0.0109196	0.0106355	0.0107775
131	569	0.0119694	0.0112488	0.0116091
132	568	0.010712	0.0107121	0.010712
133	567	0.011795	0.0111067	0.0114509
134	566	0.0113766	0.0119896	0.0116831
135	565	0.011398	0.0120465	0.0117222
136	564	0.0115196	0.0126124	0.012066
137	563	0.0112507	0.0113565	0.0113036
138	562	0.0120093	0.0118545	0.0119319
139	561	0.013035	0.0126716	0.0128533
140	560	0.0124327	0.0121054	0.012269
141	559	0.0120366	0.0115609	0.0117987
142	558	0.0117852	0.0127343	0.0122598
143	557	0.0119328	0.0115804	0.0117566
144	556	0.0124455	0.0122703	0.0123579
145	555	0.0116987	0.01177	0.0117344
146	554	0.0130527	0.0120715	0.0125621
147	553	0.0117122	0.0123969	0.0120546
148	552	0.0119781	0.0126455	0.0123118
149	551	0.0125943	0.0128719	0.0127331
150	550	0.011639	0.0117713	0.0117052
151	549	0.012601	0.0128871	0.0127441
152	548	0.0124963	0.0121735	0.0123349
153	547	0.0121022	0.011997	0.0120496
154	546	0.011869	0.0112881	0.0115786
155	545	0.0132177	0.0122716	0.0127446
156	544	0.0123648	0.0124148	0.0123898
157	543	0.0131353	0.0130368	0.013086
158	542	0.0122668	0.0118743	0.0120705
159	541	0.0129418	0.0122709	0.0126063
160	540	0.0125797	0.0125297	0.0125547
161	539	0.0131791	0.0123912	0.0127851
162	538	0.0125826	0.0128223	0.0127024
163	537	0.0126514	0.0121536	0.0124025
164	536	0.0127803	0.012788	0.0127842
165	535	0.0133635	0.0125471	0.0129553
166	534	0.0133634	0.0134903	0.0134269
167	533	0.0124441	0.0128822	0.0126632
168	532	0.0125645	0.0126757	0.0126201
169	531	0.0134001	0.0124647	0.0129324
170	530	0.0130101	0.0128993	0.0129547
171	529	0.0130591	0.0125577	0.0128084
172	528	0.0136194	0.0130741	0.0133467
173	527	0.0134362	0.0130276	0.0132319
174	526	0.013229	0.0132035	0.0132163
175	525	0.0126664	0.013428	0.0130472
176	524	0.0131382	0.0128554	0.0129968
177	523	0.0131806	0.0126736	0.0129271
178	522	0.0132439	0.0133283	0.0132861
179	521	0.0132262	0.0134101	0.0133182
180	520	0.0136674	0.0135592	0.0136133
181	519	0.0124047	0.0131431	0.0127739
182	518	0.0139322	0.013359	0.0136456
183	517	0.0131395	0.013258	0.0131988
184	516	0.0130517	0.0128717	0.0129617
185	515	0.0127795	0.0132858	0.0130326
186	514	0.0128613	0.0130248	0.0129431
187	513	0.012751	0.0130763	0.0129137
188	512	0.0134391	0.0128826	0.0131608
189	511	0.0127633	0.0133353	0.0130493
190	510	0.013618	0.012899	0.0132585
191	509	0.0131693	0.0139774	0.0135733
192	508	0.013128	0.0133706	0.0132493
193	507	0.0137596	0.0137584	0.013759
194	506	0.0134108	0.0137222	0.0135665
195	505	0.0134139	0.0127574	0.0130856
196	504	0.0132821	0.0127136	0.0129978
197	503	0.0136268	0.0132214	0.0134241
198	502	0.0142144	0.0132798	0.0137471
199	501	0.0138833	0.0131915	0.0135374
200	500	0.0135474	0.0139298	0.0137386
201	499	0.0135112	0.0135301	0.0135206
202	498	0.0135252	0.0139581	0.0137416
203	497	0.0136832	0.0142957	0.0139895
204	496	0.0130326	0.0135403	0.0132864
205	495	0.0139392	0.0132043	0.0135718
206	494	0.0138665	0.0133916	0.0136291
207	493	0.0144059	0.0137039	0.0140549
208	492	0.0139056	0.0135675	0.0137366
209	491	0.0139578	0.0144536	0.0142057
210	490	0.0142478	0.0142771	0.0142624
211	489	0.0144571	0.01394	0.0141986
212	488	0.0138721	0.0137061	0.0137891
213	487	0.0141105	0.0137074	0.013909
214	486	0.0142398	0.0136553	0.0139475
215	485	0.0139863	0.0141776	0.014082
216	484	0.0138139	0.0142281	0.014021
217	483	0.0143537	0.0141647	0.0142592
218	482	0.0139657	0.0136864	0.0138261
219	481	0.0143571	0.0145009	0.014429
220	480	0.0146858	0.0142711	0.0144785
221	479	0.0142503	0.0137491	0.0139997
222	478	0.014852	0.0139795	0.0144158
223	477	0.0146858	0.0139702	0.014328
224	476	0.0143887	0.0143929	0.0143908
225	475	0.0147482	0.0143105	0.0145293
226	474	0.0147102	0.0144648	0.0145875
227	473	0.0142758	0.0143505	0.0143132
228	472	0.0146276	0.0140184	0.014323
229	471	0.0148225	0.014146	0.0144842
230	470	0.0147413	0.0142129	0.0144771
231	469	0.0145422	0.0144075	0.0144748
232	468	0.0146809	0.0149268	0.0148038
233	467	0.0150814	0.0139965	0.014539
234	466	0.0146186	0.0143029	0.0144608
235	465	0.0149031	0.0144731	0.0146881
236	464	0.0149839	0.0141772	0.0145806
237	463	0.0148783	0.0144325	0.0146554
238	462	0.0148256	0.0146252	0.0147254
239	461	0.0152551	0.0149756	0.0151154
240	460	0.0152268	0.0142856	0.0147562
241	459	0.0150168	0.0149498	0.0149833
242	458	0.0152537	0.014691	0.0149723
243	457	0.014932	0.0148724	0.0149022
244	456	0.0150679	0.0151359	0.0151019
245	455	0.0154168	0.0145395	0.0149781
246	454	0.014977	0.0149191	0.0149481
247	453	0.0152288	0.0146118	0.0149203
248	452	0.0150719	0.0148427	0.0149573
249	451	0.0150738	0.0146959	0.0148849
250	450	0.0150666	0.0149948	0.0150307
251	449	0.0149883	0.0151781	0.0150832
252	448	0.0152225	0.0150804	0.0151515
253	447	0.0156122	0.0151288	0.0153705
254	446	0.0155416	0.0152381	0.0153899
255	445	0.0159509	0.0152405	0.0155957
256	444	0.0154051	0.015285	0.015345
257	443	0.0160286	0.0154406	0.0157346
258	442	0.015966	0.0155716	0.0157688
259	441	0.0157645	0.0154218	0.0155932
260	440	0.0155921	0.0154518	0.015522
261	439	0.0160933	0.0156807	0.015887
262	438	0.0160489	0.015438	0.0157434
263	437	0.015938	0.0152377	0.0155878
264	436	0.0160669	0.0157764	0.0159216
265	435	0.0162114	0.0158606	0.016036
266	434	0.0163272	0.0158755	0.0161014
267	433	0.0155795	0.0156307	0.0156051
268	432	0.0164221	0.0157409	0.0160815
269	431	0.0164156	0.0158974	0.0161565
270	430	0.0167624	0.0161268	0.0164446
271	429	0.0165748	0.0161493	0.0163621
272	428	0.0167063	0.0162742	0.0164902
273	427	0.0168762	0.0162626	0.0165694
274	426	0.0167447	0.0161509	0.0164478
275	425	0.0169115	0.0169623	0.0169369
276	424	0.0167652	0.0164854	0.0166253
277	423	0.0169197	0.016691	0.0168054
278	422	0.0171126	0.0169855	0.017049
279	421	0.0176002	0.0166782	0.0171392
280	420	0.0171082	0.0164677	0.016788
281	419	0.0175166	0.0168153	0.017166
282	418	0.0168548	0.0172547	0.0170548
283	417	0.0174735	0.0170865	0.01728
284	416	0.0176999	0.0166894	0.0171947
285	415	0.0174627	0.0173403	0.0174015
286	414	0.0173576	0.0168621	0.0171098
287	413	0.0177215	0.017196	0.0174588
288	412	0.0179198	0.0171565	0.0175381
289	411	0.0173689	0.0172891	0.017329
290	410	0.0179357	0.0172598	0.0175978
291	409	0.017711	0.0177493	0.0177301
292	408	0.0178951	0.0174868	0.0176909
293	407	0.0181369	0.0175814	0.0178591
294	406	0.0177687	0.0178023	0.0177855
295	405	0.0180682	0.0174806	0.0177744
296	404	0.0180957	0.0176702	0.0178829
297	403	0.0184857	0.0177546	0.0181202
298	402	0.0178237	0.0176856	0.0177547
299	401	0.017862	0.0177289	0.0177955
300	400	0.0182279	0.0180062	0.0181171

## Sheet: LDp (mdeg)
	0	1	2	3
0	700	0.000522214	0.000316114	0.000419164
1	699	2.23235e-05	-5.11763e-05	-1.44264e-05
2	698	-0.000244967	-0.000877478	-0.000561223
3	697	-0.000149401	-0.000117069	-0.000133235
4	696	0.000315879	0.00018198	0.00024893
5	695	0.000561142	0.000354886	0.000458014
6	694	-0.000747434	0.00051359	-0.000116922
7	693	0.000301644	0.000549065	0.000425354
8	692	-0.000600719	0.000284202	-0.000158258
9	691	0.00038372	0.000363692	0.000373706
10	690	0.000451509	0.000938053	0.000694781
11	689	9.50436e-05	0.000804328	0.000449686
12	688	6.49143e-05	-0.000388841	-0.000161963
13	687	0.000597835	0.00205442	0.00132613
14	686	0.00143798	0.000526721	0.000982348
15	685	0.000300815	0.000646533	0.000473674
16	684	-0.000928941	-0.000435123	-0.000682032
17	683	-0.000798659	-0.000422927	-0.000610793
18	682	0.000780222	0.000831552	0.000805887
19	681	0.000597342	0.000159421	0.000378381
20	680	0.000526277	0.000922446	0.000724362
21	679	0.00145236	0.000841151	0.00114676
22	678	0.000341363	0.00145706	0.000899209
23	677	0.00137691	0.00165773	0.00151732
24	676	0.00132025	0.00118819	0.00125422
25	675	0.00150538	0.00213626	0.00182082
26	674	0.00129812	0.000813913	0.00105602
27	673	0.000746189	0.00203644	0.00139131
28	672	0.00128716	0.00169069	0.00148892
29	671	0.00176849	0.000708367	0.00123843
30	670	0.000974425	0.000895313	0.000934869
31	669	0.000805072	0.000786125	0.000795598
32	668	0.0012433	0.00132737	0.00128533
33	667	0.00125925	0.000406371	0.000832809
34	666	0.00137362	0.00144947	0.00141154
35	665	0.000673228	0.000848989	0.000761109
36	664	0.00120014	0.000228044	0.00071409
37	663	0.00149448	0.000858197	0.00117634
38	662	0.00110533	0.00130484	0.00120508
39	661	0.00139071	0.00174	0.00156535
40	660	0.000791733	0.00102354	0.000907636
41	659	0.000728385	0.0015855	0.00115694
42	658	0.000425671	0.00146039	0.00094303
43	657	0.0013273	0.00145999	0.00139364
44	656	0.00102036	0.00156118	0.00129077
45	655	0.000735782	0.00143884	0.00108731
46	654	0.00120281	0.00110543	0.00115412
47	653	0.000959225	0.000725302	0.000842263
48	652	0.000574328	0.00141286	0.000993596
49	651	0.00126006	0.00110258	0.00118132
50	650	0.000820242	0.00100207	0.000911155
51	649	0.000815542	0.000244021	0.000529781
52	648	0.00108172	0.000908868	0.000995296
53	647	0.000770973	0.00134924	0.00106011
54	646	0.000828077	0.000619295	0.000723686
55	645	0.00125473	0.000390154	0.000822443
56	644	0.000573049	0.00038106	0.000477055
57	643	0.000737911	0.000787001	0.000762456
58	642	0.000635757	0.000660402	0.000648079
59	641	0.00168787	0.000738757	0.00121331
60	640	0.000805021	0.000961858	0.000883439
61	639	0.0013988	0.000869499	0.00113415
62	638	0.00131766	0.000427655	0.000872656
63	637	0.000956128	0.000679857	0.000817993
64	636	0.00092606	0.000497099	0.000711579
65	635	0.00136539	0.00111912	0.00124225
66	634	0.00116438	0.00156909	0.00136673
67	633	0.00126717	0.000602041	0.000934607
68	632	0.000819509	0.000872822	0.000846165
69	631	0.00144138	0.000977722	0.00120955
70	630	0.0008867	0.00111347	0.00100008
71	629	0.000809482	0.000713233	0.000761358
72	628	0.00048139	0.00103461	0.000758001
73	627	0.000629359	0.000339652	0.000484505
74	626	0.00123853	0.000598881	0.000918706
75	625	0.000598475	0.000645486	0.00062198
76	624	0.000995766	0.000908979	0.000952372
77	623	0.000998011	0.000648857	0.000823434
78	622	0.00104896	0.000745058	0.00089701
79	621	0.000513429	0.000610826	0.000562127
80	620	0.000711491	0.000234484	0.000472987
81	619	0.00031781	0.000419836	0.000368823
82	618	0.000730046	0.000521572	0.000625809
83	617	0.000546548	0.00106816	0.000807353
84	616	0.000555688	0.000634125	0.000594907
85	615	0.00107185	0.0012329	0.00115237
86	614	0.00126809	0.000549124	0.000908605
87	613	0.000445257	0.000400411	0.000422834
88	612	0.000516083	0.000760666	0.000638375
89	611	0.000740716	0.00105129	0.000896005
90	610	0.000909874	1.02039e-05	0.000460039
91	609	0.000964601	0.000611343	0.000787972
92	608	0.000921093	0.000687444	0.000804268
93	607	0.000600786	0.000701058	0.000650922
94	606	0.000499605	0.000804278	0.000651942
95	605	0.000940925	0.00129325	0.00111709
96	604	0.000729123	0.000682245	0.000705684
97	603	0.00118034	0.000662271	0.000921305
98	602	0.00070235	0.00111098	0.000906664
99	601	0.000861866	0.000973804	0.000917835
100	600	0.000953724	0.000831237	0.00089248
101	599	0.000920466	0.00079282	0.000856643
102	598	0.000900154	0.00095218	0.000926167
103	597	0.000754411	0.00103071	0.000892559
104	596	0.00066423	0.000759252	0.000711741
105	595	0.000943421	0.000502378	0.0007229
106	594	0.00092053	0.000805377	0.000862953
107	593	0.000811314	0.000627375	0.000719345
108	592	0.000726258	0.000612064	0.000669161
109	591	0.000473357	0.000683452	0.000578405
110	590	0.000736583	0.0012582	0.000997392
111	589	0.000949146	0.000943731	0.000946438
112	588	0.000890411	0.000552905	0.000721658
113	587	0.00113077	0.000933177	0.00103197
114	586	0.00104007	0.00102741	0.00103374
115	585	0.000725267	0.000542528	0.000633898
116	584	0.000697356	0.000776245	0.000736801
117	583	0.00106698	0.000887285	0.000977132
118	582	0.000499363	0.000692147	0.000595755
119	581	0.000949738	0.000792799	0.000871269
120	580	0.000636217	0.0010026	0.00081941
121	579	0.000777821	0.000602374	0.000690097
122	578	0.000988792	0.000793861	0.000891326
123	577	0.000673684	0.00089879	0.000786237
124	576	0.000109822	0.000413256	0.000261539
125	575	0.000266894	-4.33906e-05	0.000111752
126	574	-7.14027e-06	-0.000276424	-0.000141782
127	573	0.000206525	0.000156716	0.000181621
128	572	0.000429411	-6.38052e-05	0.000182803
129	571	0.000922349	0.000439374	0.000680861
130	570	0.0017508	0.00114761	0.00144921
131	569	0.00181318	0.00189188	0.00185253
132	568	0.00177088	0.00178286	0.00177687
133	567	0.00180829	0.00165809	0.00173319
134	566	0.00189522	0.00177838	0.0018368
135	565	0.00191794	0.00204656	0.00198225
136	564	0.0020283	0.00175633	0.00189231
137	563	0.00242559	0.00196143	0.00219351
138	562	0.00158038	0.00224255	0.00191147
139	561	0.00196359	0.00189515	0.00192937
140	560	0.00177898	0.00201551	0.00189725
141	559	0.00205268	0.0021236	0.00208814
142	558	0.00126341	0.00150263	0.00138302
143	557	0.00087443	0.000930174	0.000902302
144	556	0.000959088	0.00111864	0.00103886
145	555	0.000965379	0.000744538	0.000854958
146	554	0.00137832	0.00092746	0.00115289
147	553	0.00104398	0.0011017	0.00107284
148	552	0.0013537	0.00111789	0.0012358
149	551	0.00121697	0.00124112	0.00122905
150	550	0.00115408	0.00124012	0.0011971
151	549	0.00164048	0.00130652	0.0014735
152	548	0.00126762	0.00125134	0.00125948
153	547	0.00130858	0.00152839	0.00141848
154	546	0.00129888	0.00103694	0.00116791
155	545	0.00109895	0.00104663	0.00107279
156	544	0.00092094	0.000933889	0.000927415
157	543	0.00112474	0.000870219	0.000997479
158	542	0.0010559	0.000732357	0.000894129
159	541	0.00100188	0.000785056	0.00089347
160	540	0.00112048	0.000521517	0.000821
161	539	0.000799575	0.00129612	0.00104785
162	538	0.00117662	0.00101786	0.00109724
163	537	0.00118828	0.00120775	0.00119801
164	536	0.000753804	0.00110205	0.000927927
165	535	0.00112766	0.00108177	0.00110471
166	534	0.00123967	0.00117803	0.00120885
167	533	0.0009742	0.000951189	0.000962695
168	532	0.00100844	0.00112628	0.00106736
169	531	0.00108131	0.00136862	0.00122497
170	530	0.00100898	0.000922558	0.00096577
171	529	0.000742841	0.000923298	0.000833069
172	528	0.000936385	0.00109725	0.00101682
173	527	0.00139295	0.00113869	0.00126582
174	526	0.00089668	0.00127896	0.00108782
175	525	0.00135934	0.00133985	0.00134959
176	524	0.00117563	0.00131078	0.00124321
177	523	0.00131303	0.00119156	0.00125229
178	522	0.00109159	0.0010555	0.00107355
179	521	0.00115894	0.00121712	0.00118803
180	520	0.00113818	0.000927547	0.00103286
181	519	0.00106024	0.000999737	0.00102999
182	518	0.0011632	0.00120445	0.00118383
183	517	0.00129023	0.00125224	0.00127123
184	516	0.00152586	0.00156035	0.00154311
185	515	0.00129126	0.00122323	0.00125725
186	514	0.00104033	0.00132892	0.00118462
187	513	0.00125448	0.00139469	0.00132458
188	512	0.00136347	0.00129362	0.00132855
189	511	0.00147253	0.00122795	0.00135024
190	510	0.00135235	0.00122976	0.00129105
191	509	0.00132839	0.00118087	0.00125463
192	508	0.00121304	0.00137156	0.0012923
193	507	0.00145128	0.00142913	0.0014402
194	506	0.00129359	0.0015965	0.00144504
195	505	0.00146535	0.00139741	0.00143138
196	504	0.00150483	0.00152716	0.001516
197	503	0.00159408	0.00124534	0.00141971
198	502	0.00154217	0.00128468	0.00141343
199	501	0.00152864	0.00153026	0.00152945
200	500	0.00118015	0.00124874	0.00121444
201	499	0.00121084	0.00134004	0.00127544
202	498	0.00115275	0.00122822	0.00119049
203	497	0.00116308	0.00109709	0.00113009
204	496	0.00133819	0.00145167	0.00139493
205	495	0.00131962	0.00121471	0.00126717
206	494	0.00139358	0.00127496	0.00133427
207	493	0.0011746	0.0012667	0.00122065
208	492	0.00139815	0.00137839	0.00138827
209	491	0.00126791	0.00123673	0.00125232
210	490	0.0011036	0.00133551	0.00121955
211	489	0.00117455	0.000976275	0.00107541
212	488	0.000975992	0.00120471	0.00109035
213	487	0.00111697	0.0010723	0.00109463
214	486	0.00120261	0.00129842	0.00125052
215	485	0.0015355	0.00115952	0.00134751
216	484	0.00136482	0.00148644	0.00142563
217	483	0.00138023	0.00127067	0.00132545
218	482	0.00130749	0.00126869	0.00128809
219	481	0.00109692	0.00120337	0.00115014
220	480	0.00113066	0.00148038	0.00130552
221	479	0.00134176	0.00114375	0.00124276
222	478	0.00143553	0.00146142	0.00144848
223	477	0.00148943	0.00117579	0.00133261
224	476	0.00138005	0.00116821	0.00127413
225	475	0.0013924	0.00113231	0.00126235
226	474	0.00120363	0.00148391	0.00134377
227	473	0.00123479	0.00146881	0.0013518
228	472	0.00136221	0.00126777	0.00131499
229	471	0.00153131	0.00137027	0.00145079
230	470	0.00124792	0.0011483	0.00119811
231	469	0.00114523	0.0011067	0.00112596
232	468	0.00118339	0.00107863	0.00113101
233	467	0.00123442	0.00118771	0.00121106
234	466	0.00124908	0.00124835	0.00124871
235	465	0.00126152	0.00124423	0.00125287
236	464	0.0010705	0.000958184	0.00101434
237	463	0.00108672	0.00125182	0.00116927
238	462	0.00115929	0.0012599	0.0012096
239	461	0.00107103	0.00136013	0.00121558
240	460	0.00118477	0.00134131	0.00126304
241	459	0.00127394	0.00136823	0.00132108
242	458	0.00130831	0.00114852	0.00122842
243	457	0.00134466	0.00119375	0.00126921
244	456	0.00128912	0.00122865	0.00125888
245	455	0.00113441	0.00114255	0.00113848
246	454	0.00147011	0.00118298	0.00132655
247	453	0.00113176	0.00135601	0.00124388
248	452	0.00115987	0.00141989	0.00128988
249	451	0.00122174	0.00120121	0.00121148
250	450	0.00140255	0.00136297	0.00138276
251	449	0.0013322	0.0015048	0.0014185
252	448	0.00147492	0.00141258	0.00144375
253	447	0.00155669	0.00132792	0.0014423
254	446	0.00145257	0.00150751	0.00148004
255	445	0.00154822	0.00151897	0.00153359
256	444	0.00150821	0.00164733	0.00157777
257	443	0.00152866	0.00143615	0.00148241
258	442	0.00153979	0.00128553	0.00141266
259	441	0.00123163	0.00102494	0.00112829
260	440	0.00132297	0.00106866	0.00119581
261	439	0.0012426	0.00106123	0.00115191
262	438	0.00127957	0.001282	0.00128078
263	437	0.00128545	0.00128453	0.00128499
264	436	0.00115242	0.00136288	0.00125765
265	435	0.00136777	0.00150266	0.00143521
266	434	0.00138635	0.0014573	0.00142182
267	433	0.00143327	0.00150364	0.00146846
268	432	0.00152858	0.00139496	0.00146177
269	431	0.00144933	0.00150213	0.00147573
270	430	0.00164382	0.00139007	0.00151695
271	429	0.00158059	0.00143401	0.0015073
272	428	0.00165306	0.00142075	0.00153691
273	427	0.00175913	0.00172393	0.00174153
274	426	0.0015643	0.00166848	0.00161639
275	425	0.00165027	0.00150667	0.00157847
276	424	0.00142031	0.00156646	0.00149338
277	423	0.00134543	0.00136116	0.00135329
278	422	0.00147861	0.00138692	0.00143277
279	421	0.00156569	0.00152374	0.00154472
280	420	0.00139546	0.00144858	0.00142202
281	419	0.00128324	0.00134152	0.00131238
282	418	0.00146912	0.00129232	0.00138072
283	417	0.00128051	0.00130863	0.00129457
284	416	0.00126355	0.00151865	0.0013911
285	415	0.00146942	0.00127421	0.00137181
286	414	0.00131956	0.00152654	0.00142305
287	413	0.00144275	0.00155926	0.001501
288	412	0.00143446	0.00135149	0.00139297
289	411	0.00149805	0.00142755	0.0014628
290	410	0.00154176	0.00146483	0.00150329
291	409	0.00167931	0.00146413	0.00157172
292	408	0.00160166	0.00152151	0.00156159
293	407	0.00158064	0.0014401	0.00151037
294	406	0.00154808	0.00160425	0.00157617
295	405	0.00155835	0.00145317	0.00150576
296	404	0.00138348	0.00152547	0.00145447
297	403	0.0015109	0.00136006	0.00143548
298	402	0.00148167	0.0014398	0.00146073
299	401	0.00155655	0.00133114	0.00144385
300	400	0.00134582	0.00143065	0.00138823

## Sheet: G-factor
	0	1	2	3
0	700	0.0230939	0.00319418	0.0131441
1	699	0.00896341	0.00341829	0.00619085
2	698	0.00130452	-0.0165711	-0.00763327
3	697	-0.00406655	0.00237426	-0.000846143
4	696	0.00267141	0.0137341	0.00820276
5	695	-0.000941539	-0.00514669	-0.00304412
6	694	-0.00539243	0.0107321	0.00266982
7	693	0.00431496	0.00828262	0.00629879
8	692	0.00173593	0.020741	0.0112385
9	691	0.00198972	-0.00477209	-0.00139119
10	690	0.0124765	0.00166165	0.00706906
11	689	0.0169809	0.0158663	0.0164236
12	688	-0.00212334	0.0106799	0.0042783
13	687	0.00908501	0.00992595	0.00950548
14	686	-0.0172644	-0.000870801	-0.00906759
15	685	0.00149203	-0.00588461	-0.00219629
16	684	-0.0114641	0.0069267	-0.00226868
17	683	-0.0014711	0.000931326	-0.000269889
18	682	-0.00592005	-0.00243266	-0.00417636
19	681	0.000321078	-0.00969027	-0.0046846
20	680	-0.00541594	0.00723666	0.00091036
21	679	0.00323619	-0.00246806	0.000384067
22	678	0.00138294	0.000379195	0.000881065
23	677	0.00021526	-0.00563246	-0.0027086
24	676	0.00100945	-0.00409354	-0.00154204
25	675	0.00965655	0.0113494	0.010503
26	674	0.00408144	0.0073564	0.00571892
27	673	0.00878269	-0.000666089	0.0040583
28	672	-0.00763105	0.00358652	-0.00202227
29	671	-0.000773197	0.0016303	0.000428553
30	670	-0.00351205	0.00532555	0.000906751
31	669	-0.000462577	-0.00216259	-0.00131258
32	668	-0.00535637	0.00454518	-0.000405596
33	667	-0.00127986	-0.00537863	-0.00332924
34	666	-0.00105038	0.00102117	-1.46063e-05
35	665	-0.0133732	-0.0106803	-0.0120267
36	664	-0.0147446	-0.0103442	-0.0125444
37	663	-0.00056479	0.00116353	0.000299368
38	662	0.00428239	0.007529	0.00590569
39	661	0.0026653	-0.000328103	0.0011686
40	660	-0.00370568	-0.00460889	-0.00415728
41	659	0.0090033	-0.00949839	-0.000247547
42	658	0.00400514	0.00179187	0.00289851
43	657	0.0084486	0.00451528	0.00648194
44	656	0.00654927	0.00321425	0.00488176
45	655	0.00523129	0.00502204	0.00512667
46	654	-0.00256067	0.00547415	0.00145674
47	653	0.00352888	-0.0068125	-0.00164181
48	652	0.00111875	-0.000739081	0.000189832
49	651	0.00394409	6.28263e-05	0.00200346
50	650	-0.00316351	0.00151254	-0.000825484
51	649	-0.00152616	0.00233668	0.000405258
52	648	0.0104912	0.00830013	0.00939569
53	647	0.000521941	-0.00789881	-0.00368843
54	646	0.00310589	0.00582742	0.00446666
55	645	-0.00123654	0.00619111	0.00247728
56	644	-0.00604802	0.0097943	0.00187314
57	643	0.00976493	0.00245781	0.00611137
58	642	0.00215312	-0.00574107	-0.00179397
59	641	0.00628687	0.00544395	0.00586541
60	640	0.0021712	-0.00186451	0.000153345
61	639	-0.000369162	0.00738277	0.00350681
62	638	-0.00420867	0.00145605	-0.00137631
63	637	2.59209e-05	0.00622025	0.00312308
64	636	0.00846038	0.00748166	0.00797102
65	635	0.00352512	0.00113781	0.00233147
66	634	-0.000385294	-0.00323376	-0.00180953
67	633	0.00571365	-0.00772205	-0.0010042
68	632	0.00373206	-0.00220336	0.00076435
69	631	0.00214941	0.00187113	0.00201027
70	630	-0.00429291	-0.000408473	-0.00235069
71	629	-0.00214283	0.00569355	0.00177536
72	628	0.00214752	0.00316206	0.00265479
73	627	-0.00451977	0.00329757	-0.000611096
74	626	-0.00178095	0.00429031	0.00125468
75	625	0.00107447	0.00304476	0.00205961
76	624	-0.00113431	-0.000492765	-0.000813537
77	623	0.00459581	-0.00361942	0.000488194
78	622	0.00626455	-0.00685754	-0.000296496
79	621	0.00423936	0.000655507	0.00244744
80	620	0.00549704	0.0016913	0.00359417
81	619	0.00460749	0.00526679	0.00493714
82	618	0.002438	0.000534473	0.00148623
83	617	0.00857228	0.00188546	0.00522887
84	616	0.0070339	0.00702181	0.00702786
85	615	0.00742044	-0.00081588	0.00330228
86	614	0.00496499	0.00133659	0.00315079
87	613	-0.000863236	0.00766441	0.00340059
88	612	-0.00250239	-0.00132633	-0.00191436
89	611	-0.000377329	0.000647433	0.000135052
90	610	0.00379381	-0.00533091	-0.000768548
91	609	0.00392257	-0.00136709	0.00127774
92	608	0.000919661	0.00444472	0.00268219
93	607	0.0051886	-0.00724393	-0.00102766
94	606	-0.00382362	0.00243425	-0.00069468
95	605	-0.00469721	0.00494727	0.00012503
96	604	-0.00598531	-0.000219079	-0.00310219
97	603	-0.0011352	0.00133834	0.000101569
98	602	0.000825861	0.00259886	0.00171236
99	601	-0.0011889	0.00413328	0.00147219
100	600	0.00270373	0.00314568	0.00292471
101	599	-0.0054835	0.00291479	-0.00128435
102	598	0.00227447	0.00440676	0.00334061
103	597	-0.00357675	-0.00490714	-0.00424194
104	596	0.00366361	0.000163866	0.00191374
105	595	-0.000453741	-0.00592261	-0.00318818
106	594	0.00154477	0.0039251	0.00273494
107	593	-0.00304435	0.00308725	2.14531e-05
108	592	0.00664388	-0.000119205	0.00326234
109	591	0.00504	0.00354091	0.00429045
110	590	-0.00155007	0.000816257	-0.000366907
111	589	-0.00065404	0.000944255	0.000145108
112	588	-0.00529867	0.00188101	-0.00170883
113	587	-0.00267658	-0.00070715	-0.00169186
114	586	0.00172498	0.000633158	0.00117907
115	585	0.00629872	-0.00526939	0.000514668
116	584	-0.00329938	-5.53038e-05	-0.00167734
117	583	0.0030067	0.00276662	0.00288666
118	582	0.00126523	-0.00558837	-0.00216157
119	581	0.00441784	0.00354419	0.00398102
120	580	-0.0010199	0.00101472	-2.58883e-06
121	579	0.00676072	0.00199457	0.00437765
122	578	0.00263563	0.00148451	0.00206007
123	577	0.00338835	0.0016994	0.00254387
124	576	0.00263862	0.00603252	0.00433557
125	575	-0.00413839	0.000243974	-0.00194721
126	574	-0.00210523	0.00386905	0.000881909
127	573	-0.00340536	-0.0014077	-0.00240653
128	572	0.000839575	0.00381607	0.00232782
129	571	-0.00274352	-0.000869859	-0.00180669
130	570	0.00384897	0.00262121	0.00323509
131	569	-0.000945451	0.00624697	0.00265076
132	568	0.00382231	0.00355372	0.00368802
133	567	-0.00418767	-0.0023332	-0.00326044
134	566	0.00274194	0.00495102	0.00384648
135	565	0.00664085	0.00409942	0.00537014
136	564	0.00165946	0.00162954	0.0016445
137	563	0.00262839	-0.000525033	0.00105168
138	562	0.00121282	0.00248952	0.00185117
139	561	0.00249325	0.00160335	0.0020483
140	560	0.00180994	0.000506805	0.00115837
141	559	-0.00602869	-0.000867396	-0.00344804
142	558	-0.00126234	0.00171245	0.000225057
143	557	0.000881966	0.00067907	0.000780518
144	556	0.00697344	0.00464501	0.00580922
145	555	0.00493474	0.00665221	0.00579347
146	554	0.00280208	9.50057e-05	0.00144854
147	553	0.00119424	-0.00243672	-0.000621242
148	552	0.000126448	-0.0052216	-0.00254758
149	551	-0.00180192	7.18839e-05	-0.000865018
150	550	-0.00264625	0.000686275	-0.000979986
151	549	0.00388334	-0.00205161	0.000915865
152	548	-0.0043889	0.00270872	-0.000840094
153	547	0.00145068	0.00409455	0.00277261
154	546	-0.000679211	0.00359698	0.00145888
155	545	0.00499125	0.00509722	0.00504424
156	544	-0.0065422	-0.00148096	-0.00401158
157	543	0.00459629	-0.000696115	0.00195009
158	542	0.0044351	0.0032042	0.00381965
159	541	-0.00151859	0.00231217	0.000396787
160	540	0.00262759	0.00266169	0.00264464
161	539	0.000299981	-0.0035788	-0.00163941
162	538	0.000138355	-0.00389425	-0.00187795
163	537	-0.00339762	-0.00180696	-0.00260229
164	536	-0.00448322	-0.00120921	-0.00284621
165	535	-0.00147859	-0.000378192	-0.000928389
166	534	0.000613952	0.00100514	0.000809545
167	533	-0.00106211	0.00233886	0.000638374
168	532	0.000459639	0.00432031	0.00238998
169	531	0.0016266	2.8819e-05	0.00082771
170	530	0.00157736	0.00149182	0.00153459
171	529	0.00206458	-0.00031666	0.00087396
172	528	-0.00204588	-0.00182247	-0.00193417
173	527	-0.00652874	-0.00351294	-0.00502084
174	526	0.000299454	-0.00153946	-0.000620003
175	525	0.00189504	0.000224431	0.00105973
176	524	-0.00137716	0.00174135	0.000182094
177	523	0.00186279	-0.00264234	-0.000389774
178	522	0.00285577	0.00229835	0.00257706
179	521	-0.000812229	-0.000235693	-0.000523961
180	520	0.0031737	0.00336127	0.00326749
181	519	-0.00114841	-0.00321783	-0.00218312
182	518	8.14882e-05	0.00205372	0.00106761
183	517	0.00160335	0.00292519	0.00226427
184	516	0.00292331	0.0033394	0.00313136
185	515	-0.00393528	-4.46426e-05	-0.00198996
186	514	-0.00206408	-0.000317559	-0.00119082
187	513	0.00160043	-0.00164482	-2.21981e-05
188	512	-0.00059858	-0.00379142	-0.002195
189	511	0.00188039	0.0015352	0.00170779
190	510	-0.000237488	0.00242149	0.001092
191	509	0.00210728	0.00329932	0.0027033
192	508	-0.000723761	-0.00385599	-0.00228987
193	507	-0.0020748	-0.000989288	-0.00153205
194	506	3.23744e-06	0.00235598	0.00117961
195	505	-0.00168948	0.000564776	-0.000562349
196	504	-0.000352431	-0.00113134	-0.000741888
197	503	0.0027614	0.00360058	0.00318099
198	502	0.00374005	0.00370942	0.00372474
199	501	-0.00352511	0.00235753	-0.000583786
200	500	0.000621347	1.50596e-05	0.000318203
201	499	-0.00157022	-0.000545606	-0.00105791
202	498	-0.00198665	-0.00265706	-0.00232185
203	497	-0.00096456	0.00014316	-0.0004107
204	496	0.00153114	0.000778143	0.00115464
205	495	0.00267943	-0.00309715	-0.000208857
206	494	0.00286351	0.00345362	0.00315856
207	493	-0.000909825	0.000660472	-0.000124676
208	492	0.00334666	0.00422456	0.00378561
209	491	0.00313643	-2.51968e-05	0.00155562
210	490	-0.00049806	0.000398294	-4.98828e-05
211	489	-0.00279168	0.00385771	0.000533018
212	488	-0.00350086	-0.00443199	-0.00396643
213	487	0.00166517	0.00330331	0.00248424
214	486	0.0028116	0.000477184	0.00164439
215	485	0.00272307	0.000412308	0.00156769
216	484	0.00164793	-0.000333296	0.000657319
217	483	0.00158041	-4.21526e-05	0.00076913
218	482	-0.000794421	-0.00132724	-0.00106083
219	481	-0.000540117	-0.00446575	-0.00250293
220	480	-0.00409184	0.000497957	-0.00179694
221	479	0.00269267	0.00247368	0.00258317
222	478	0.000598481	-0.000468179	6.51509e-05
223	477	-0.00616701	0.00178546	-0.00219077
224	476	-0.00487352	-0.00206201	-0.00346777
225	475	-0.000105199	-0.00101283	-0.000559015
226	474	-0.00063742	-0.00358406	-0.00211074
227	473	0.0019442	0.00651568	0.00422994
228	472	-0.000727431	0.00220159	0.000737078
229	471	0.00238004	0.000762115	0.00157108
230	470	-0.00316612	0.00172741	-0.000719353
231	469	-0.000271692	-0.00257001	-0.00142085
232	468	-0.00102926	0.00173021	0.000350479
233	467	0.00281348	-0.000515634	0.00114892
234	466	3.9628e-05	0.00408169	0.00206066
235	465	0.00261378	-5.74027e-05	0.00127819
236	464	-0.0034362	7.85095e-05	-0.00167884
237	463	-0.00163755	-0.00061836	-0.00112795
238	462	0.000343274	0.000830973	0.000587124
239	461	0.00285492	0.00160548	0.0022302
240	460	0.00150203	-0.0002682	0.000616913
241	459	0.00287216	0.0043302	0.00360118
242	458	0.00393523	0.000988624	0.00246192
243	457	0.00376411	0.00472187	0.00424299
244	456	0.00352771	-0.000126648	0.00170053
245	455	-0.000774189	-0.000760543	-0.000767366
246	454	0.00430905	0.00178749	0.00304827
247	453	0.00262118	0.00263811	0.00262965
248	452	0.000497499	-0.000613691	-5.8096e-05
249	451	2.07282e-05	-0.00310502	-0.00154215
250	450	-0.00139999	-8.00344e-05	-0.000740011
251	449	-0.00354187	0.00108096	-0.00123045
252	448	-0.00115768	-0.00143508	-0.00129638
253	447	0.0019273	0.00245201	0.00218966
254	446	0.00019468	0.000770032	0.000482356
255	445	0.000381071	0.000273912	0.000327491
256	444	-0.00311415	0.00313749	1.16686e-05
257	443	0.000227916	-0.000170328	2.87938e-05
258	442	0.000859434	0.00327256	0.002066
259	441	-0.00220245	-0.00236233	-0.00228239
260	440	-0.000665784	0.00120199	0.000268104
261	439	0.0012134	0.00223119	0.0017223
262	438	0.00280625	-0.00318871	-0.000191229
263	437	0.00275933	0.000552476	0.0016559
264	436	0.00229788	0.00101965	0.00165876
265	435	-0.000161863	-0.000280205	-0.000221034
266	434	-0.00106824	0.000611142	-0.000228551
267	433	0.000945178	-0.00188073	-0.000467774
268	432	0.0010501	-0.00264036	-0.000795129
269	431	-9.47738e-05	-0.000387306	-0.00024104
270	430	0.00148238	0.00202575	0.00175406
271	429	-0.00160533	0.00084107	-0.00038213
272	428	-0.000103666	-0.000719971	-0.000411819
273	427	-0.00210155	0.000464072	-0.000818739
274	426	0.00041184	-0.00195841	-0.000773287
275	425	-8.42573e-05	0.00106039	0.000488066
276	424	-0.00134544	0.00127998	-3.27268e-05
277	423	-0.0020976	0.0010329	-0.000532349
278	422	-0.000774707	0.000465557	-0.000154575
279	421	-9.57244e-05	-0.000300743	-0.000198234
280	420	5.66442e-05	0.000713376	0.00038501
281	419	-0.000582024	-0.0011738	-0.00087791
282	418	-0.00038152	0.00152648	0.000572482
283	417	0.000811535	-0.0010153	-0.000101883
284	416	-0.000116571	0.00133865	0.000611039
285	415	0.00153552	0.000978104	0.00125681
286	414	0.00124167	-0.00199993	-0.000379126
287	413	-0.000318888	-0.000442931	-0.000380909
288	412	0.0020811	-0.000938032	0.000571535
289	411	0.00127675	0.000658432	0.000967589
290	410	0.000555189	0.00094629	0.000750739
291	409	0.00224688	0.000248743	0.00124781
292	408	0.00134797	-0.000759417	0.000294277
293	407	0.00145359	0.000227424	0.000840509
294	406	-3.33252e-05	-0.000263189	-0.000148257
295	405	0.000618159	-0.000258355	0.000179902
296	404	0.000157835	-0.000677796	-0.000259981
297	403	0.00117175	0.000643751	0.00090775
298	402	-0.00325328	-0.00175486	-0.00250407
299	401	-0.0024131	-0.00152549	-0.00196929
300	400	0.0015322	0.00154109	0.00153664

## Sheet: CDind (mdeg)
	0	1	2	3
0	700	49.6835	7.70317	28.6933
1	699	21.4706	9.01124	15.2409
2	698	3.36182	-42.2023	-19.4202
3	697	-9.76094	6.55582	-1.60256
4	696	7.19724	37.0391	22.1182
5	695	-1.98794	-13.5638	-7.77587
6	694	-14.0549	30.3393	8.1422
7	693	12.207	24.0503	18.1287
8	692	5.3722	61.2461	33.3091
9	691	6.29039	-13.6621	-3.68585
10	690	37.1626	5.60193	21.3823
11	689	51.4923	49.7844	50.6384
12	688	-6.04631	34.8424	14.3981
13	687	28.6653	32.9526	30.8089
14	686	-54.6001	-2.11205	-28.3561
15	685	4.64005	-19.4123	-7.38611
16	684	-37.2178	23.5079	-6.85492
17	683	-4.46773	3.52121	-0.473259
18	682	-19.6299	-8.13546	-13.8827
19	681	1.55097	-32.9229	-15.686
20	680	-17.71	25.3935	3.84171
21	679	11.5277	-7.98052	1.77358
22	678	5.27337	1.98175	3.62756
23	677	1.38838	-19.7358	-9.1737
24	676	4.13918	-14.0874	-4.97413
25	675	34.1479	41.0867	37.6173
26	674	14.9583	26.873	20.9156
27	673	31.4332	-1.82844	14.8024
28	672	-26.716	13.2773	-6.71936
29	671	-2.40858	6.15584	1.87363
30	670	-11.8411	19.3014	3.73011
31	669	-1.17413	-7.3152	-4.24466
32	668	-18.3674	16.4652	-0.951095
33	667	-3.74926	-18.3173	-11.0333
34	666	-3.07822	3.95578	0.438778
35	665	-47.0216	-37.9309	-42.4763
36	664	-51.8688	-36.6111	-44.2399
37	663	-1.59937	4.62799	1.51431
38	662	15.8728	27.6185	21.7457
39	661	10.2256	-0.540801	4.84241
40	660	-12.5544	-15.6239	-14.0891
41	659	32.1287	-33.0118	-0.441562
42	658	14.9532	7.03009	10.9917
43	657	30.099	16.3346	23.2168
44	656	23.535	11.8425	17.6887
45	655	18.9442	18.2249	18.5845
46	654	-8.64976	19.8077	5.57899
47	653	12.9145	-22.9966	-5.04107
48	652	4.23711	-2.09847	1.06932
49	651	15.0392	0.593788	7.8165
50	650	-11.0631	6.1434	-2.45987
51	649	-5.21391	8.89753	1.84181
52	648	38.5579	30.4129	34.4854
53	647	2.56021	-28.0241	-12.732
54	646	12.018	21.5097	16.7639
55	645	-3.97564	23.154	9.58917
56	644	-21.532	36.0549	7.26148
57	643	36.2946	9.49037	22.8925
58	642	8.67254	-20.2083	-5.76788
59	641	24.0825	20.7361	22.4093
60	640	8.74805	-6.15381	1.29712
61	639	-0.720497	27.6344	13.457
62	638	-15.2332	5.98389	-4.62464
63	637	0.882127	23.2499	12.066
64	636	32.1699	28.4108	30.2903
65	635	13.7553	4.64596	9.20065
66	634	-1.0087	-11.5977	-6.30322
67	633	21.6929	-27.7498	-3.02848
68	632	14.4692	-7.48837	3.49043
69	631	8.67227	7.41051	8.04139
70	630	-15.3343	-1.09041	-8.21236
71	629	-7.35081	21.5656	7.10738
72	628	8.65317	12.4815	10.5674
73	627	-16.4591	13.0244	-1.71735
74	626	-5.97189	16.9371	5.4826
75	625	4.74174	11.9534	8.34757
76	624	-3.5706	-1.24296	-2.40678
77	623	17.7675	-12.8059	2.48077
78	622	24.3801	-25.4728	-0.546333
79	621	16.8242	3.25069	10.0374
80	620	21.5273	6.97708	14.2522
81	619	17.6063	19.9908	18.7986
82	618	9.26748	2.35782	5.81265
83	617	31.0539	7.349	19.2014
84	616	25.8735	25.4509	25.6622
85	615	27.1553	-2.33821	12.4085
86	614	18.4901	5.50325	11.9967
87	613	-2.55989	27.875	12.6576
88	612	-8.23852	-4.08289	-6.16071
89	611	-0.865922	2.95382	1.04395
90	610	14.2667	-18.2113	-1.97231
91	609	14.4342	-3.98737	5.22341
92	608	3.85365	16.0326	9.94313
93	607	18.8905	-24.7585	-2.93399
94	606	-12.6155	8.96376	-1.82586
95	605	-15.6785	18.1104	1.21594
96	604	-20.285	-0.125696	-10.2053
97	603	-3.36033	5.28107	0.96037
98	602	3.66607	10.0131	6.83958
99	601	-3.59311	15.6793	6.04311
100	600	10.2765	11.9917	11.1341
101	599	-18.3074	10.9038	-3.70177
102	598	8.56914	15.9828	12.276
103	597	-11.8486	-16.5955	-14.222
104	596	13.557	1.22392	7.39044
105	595	-0.992695	-19.7241	-10.3584
106	594	5.88877	14.071	9.97989
107	593	-9.93528	11.3629	0.713813
108	592	23.6056	0.132991	11.8693
109	591	17.7613	12.9127	15.337
110	590	-4.47427	3.48883	-0.492724
111	589	-1.47566	3.98012	1.25223
112	588	-17.3412	7.07539	-5.13293
113	587	-8.35296	-1.79121	-5.07209
114	586	6.46895	3.13596	4.80245
115	585	21.533	-16.961	2.28601
116	584	-10.179	0.480252	-4.84935
117	583	10.4744	9.97808	10.2262
118	582	4.99108	-18.2569	-6.63292
119	581	15.2922	12.5485	13.9203
120	580	-2.71612	3.94036	0.612121
121	579	22.8102	7.3273	15.0688
122	578	9.31728	5.52663	7.42195
123	577	11.826	6.37764	9.10182
124	576	9.26073	20.6257	14.9432
125	575	-12.8248	1.2713	-5.77677
126	574	-6.27966	13.1726	3.44647
127	573	-10.6807	-4.13887	-7.4098
128	572	3.34279	13.2206	8.28168
129	571	-8.14219	-2.16608	-5.15414
130	570	12.8597	9.0247	10.9422
131	569	-2.07531	21.2652	9.59494
132	568	13.3277	12.4498	12.8888
133	567	-12.2188	-6.51005	-9.36444
134	566	9.49518	16.4124	12.9538
135	565	22.2395	13.9644	18.1019
136	564	6.31179	6.14413	6.22796
137	563	9.02934	-0.74297	4.14319
138	562	4.92142	8.86162	6.89152
139	561	8.60321	6.10572	7.35447
140	560	6.27168	2.40613	4.33891
141	559	-16.9135	-1.78841	-9.35095
142	558	-2.81895	5.8981	1.53958
143	557	3.04832	2.64471	2.84651
144	556	19.2778	14.0614	16.6696
145	555	13.8681	20.4402	17.1541
146	554	8.51329	1.08129	4.79729
147	553	3.86572	-6.15626	-1.14527
148	552	1.3342	-12.9805	-5.82316
149	551	-3.701	1.14798	-1.27651
150	550	-6.17492	3.05753	-1.55869
151	549	10.4499	-4.51851	2.96568
152	548	-9.36831	7.75352	-0.807395
153	547	4.45784	11.4635	7.96065
154	546	-0.971216	10.2841	4.65646
155	545	13.2218	13.954	13.5879
156	544	-15.5074	-2.87386	-9.19065
157	543	13.1967	-0.808739	6.19396
158	542	13.6409	10.1214	11.8811
159	541	-3.23051	7.22687	1.99818
160	540	7.93705	8.02725	7.98215
161	539	1.60701	-9.66258	-4.02779
162	538	1.31483	-11.4394	-5.06229
163	537	-9.59281	-4.71616	-7.15448
164	536	-12.7329	-2.80351	-7.76821
165	535	-3.80563	-0.455062	-2.13034
166	534	2.82491	4.29594	3.56042
167	533	-2.30982	8.23334	2.96176
168	532	2.36052	13.9436	8.15205
169	531	5.88712	1.05369	3.4704
170	530	5.70156	5.50049	5.60103
171	529	7.28896	-0.034303	3.62733
172	528	-5.1553	-4.56439	-4.85985
173	527	-18.9454	-9.79115	-14.3683
174	526	1.72027	-3.86439	-1.07206
175	525	6.04421	1.51443	3.77932
176	524	-2.48503	5.04368	1.27933
177	523	5.65982	-5.81304	-0.076612
178	522	8.40251	7.11806	7.76028
179	521	-0.954806	0.28485	-0.334978
180	520	7.16886	7.55951	7.36419
181	519	-1.56458	-6.5345	-4.04954
182	518	1.25408	6.07859	3.66633
183	517	4.62502	7.87399	6.24951
184	516	8.34851	9.54031	8.94441
185	515	-10.1826	0.878341	-4.65211
186	514	-5.5968	-0.190511	-2.89365
187	513	6.02373	-4.41046	0.806635
188	512	-0.872447	-11.3543	-6.11338
189	511	7.58938	6.31705	6.95322
190	510	0.129082	10.0163	5.0727
191	509	8.33653	12.7369	10.5367
192	508	-1.49467	-12.2483	-6.87147
193	507	-5.69997	-2.18839	-3.94418
194	506	1.00865	8.37096	4.68981
195	505	-4.57074	2.69198	-0.939381
196	504	-0.148555	-2.6553	-1.40193
197	503	9.27089	11.7558	10.5134
198	502	12.0346	11.9371	11.9858
199	501	-9.66549	7.97493	-0.845279
200	500	2.83032	1.15527	1.99279
201	499	-3.49467	-0.556121	-2.0254
202	498	-4.77128	-6.66113	-5.7162
203	497	-1.75094	1.36298	-0.193976
204	496	5.33594	3.14368	4.23981
205	495	8.51915	-7.73955	0.3898
206	494	8.74186	10.224	9.48291
207	493	-1.03069	2.85029	0.909798
208	492	9.95252	12.4371	11.1948
209	491	9.59254	1.08687	5.33971
210	490	-0.545231	2.1236	0.789184
211	489	-6.98945	11.9127	2.4616
212	488	-8.69612	-11.6758	-10.186
213	487	5.72683	10.3011	8.01396
214	486	8.66051	2.39709	5.5288
215	485	8.55821	2.10866	5.33344
216	484	5.60376	0.232422	2.91809
217	483	5.55994	0.948084	3.25401
218	482	-1.3144	-3.20655	-2.26047
219	481	-0.294401	-11.2926	-5.79351
220	480	-8.89216	2.28722	-3.30247
221	479	8.1359	7.50602	7.82096
222	478	2.75481	-0.410229	1.17229
223	477	-15.6145	5.85369	-4.88039
224	476	-11.491	-4.38001	-7.93552
225	475	0.808393	-1.65335	-0.422478
226	474	-0.74126	-9.17554	-4.9584
227	473	6.30651	18.9429	12.6247
228	472	-0.880519	6.76454	2.94201
229	471	7.39125	3.1293	5.26027
230	470	-7.62726	5.78864	-0.919308
231	469	0.369862	-5.77113	-2.70064
232	468	-1.52974	5.54286	2.00656
233	467	8.32469	-0.469704	3.92749
234	466	1.06982	11.6305	6.35014
235	465	7.55176	1.00236	4.27706
236	464	-8.01878	0.951845	-3.53347
237	463	-3.06013	-0.558055	-1.80909
238	462	1.72071	2.81353	2.26712
239	461	8.29414	5.37425	6.83419
240	460	4.9934	0.355258	2.67433
241	459	8.19016	11.9719	10.081
242	458	10.4204	3.38486	6.90262
243	457	10.3163	12.7414	11.5289
244	456	10.1518	0.723212	5.43751
245	455	-0.892976	-0.968567	-0.930771
246	454	10.9739	5.26009	8.11699
247	453	7.62987	7.62883	7.62935
248	452	2.18226	-0.492539	0.844862
249	451	1.2394	-6.38769	-2.57415
250	450	-2.23352	0.971808	-0.630858
251	449	-7.45166	3.86374	-1.79396
252	448	-1.78583	-2.67019	-2.22801
253	447	5.72155	7.0765	6.39902
254	446	1.6281	2.93532	2.28171
255	445	2.20873	1.59819	1.90346
256	444	-6.58498	9.09702	1.25602
257	443	2.07989	0.701351	1.39062
258	442	3.04769	9.29841	6.17305
259	441	-4.30096	-4.70461	-4.50279
260	440	-0.798205	4.05217	1.62698
261	439	4.18715	6.90812	5.54763
262	438	8.22502	-7.01071	0.607152
263	437	8.36931	2.64062	5.50496
264	436	8.22916	4.38223	6.30569
265	435	0.696255	0.367375	0.531815
266	434	-1.76111	3.17727	0.708077
267	433	4.33324	-5.04568	-0.356219
268	432	5.10801	-8.19092	-1.54146
269	431	0.936218	-0.0924095	0.421904
270	430	6.97823	8.80594	7.89208
271	429	-4.87428	4.89572	0.0107194
272	428	0.926026	-1.92064	-0.497307
273	427	-7.83301	3.23514	-2.29893
274	426	3.04805	-7.07737	-2.01466
275	425	1.00285	6.30503	3.65394
276	424	-5.12539	7.43774	1.15618
277	423	-8.74716	5.93992	-1.40362
278	422	-2.37507	3.49682	0.560872
279	421	0.949485	-0.136823	0.406331
280	420	1.91469	4.50931	3.212
281	419	-1.51946	-4.36214	-2.9408
282	418	-0.939821	8.52288	3.79153
283	417	4.68064	-3.5631	0.55877
284	416	0.67527	6.59583	3.63555
285	415	7.79151	5.48322	6.63737
286	414	6.33767	-7.4661	-0.564217
287	413	-0.0861563	-0.719148	-0.402652
288	412	9.24098	-2.4001	3.42044
289	411	6.41631	3.9937	5.20501
290	410	3.52456	4.87772	4.20114
291	409	10.0776	2.15493	6.11626
292	408	6.09239	-1.49113	2.30063
293	407	6.95238	2.13671	4.54455
294	406	1.30469	0.12511	0.7149
295	405	3.66819	0.331282	1.99974
296	404	1.97365	-1.17219	0.400729
297	403	5.84879	3.65338	4.75109
298	402	-9.57921	-4.48065	-7.02993
299	401	-7.98276	-4.6834	-6.33308
300	400	7.31826	8.00681	7.66254

## Sheet: CBind (mdeg)
	0	1	2	3
0	700	-6.5789	-48.6843	-27.6316
1	699	45.5159	37.8491	41.6825
2	698	-19.4136	13.6435	-2.88508
3	697	14.1878	-46.4442	-16.1282
4	696	-4.88159	-62.6392	-33.7604
5	695	61.7918	16.5642	39.178
6	694	-58.3819	16.3107	-21.0356
7	693	-52.8472	-6.8667	-29.857
8	692	-97.6359	23.0346	-37.3007
9	691	-1.54448	0.573988	-0.485247
10	690	39.9666	56.6285	48.2976
11	689	-29.9401	-44.7807	-37.3604
12	688	28.9163	28.426	28.6712
13	687	1.72781	2.85327	2.29054
14	686	23.7829	100.117	61.9498
15	685	-64.9508	14.7435	-25.1037
16	684	-52.9069	4.05633	-24.4253
17	683	1.45354	-1.7819	-0.16418
18	682	-92.9634	-3.98826	-48.4758
19	681	-28.3509	-78.1248	-53.2378
20	680	-22.049	-44.9727	-33.5108
21	679	-45.0664	-33.7816	-39.424
22	678	-25.2003	5.24872	-9.97578
23	677	57.2271	52.0154	54.6213
24	676	-59.1343	-40.6674	-49.9008
25	675	40.7876	25.4878	33.1377
26	674	-21.233	43.6157	11.1913
27	673	19.0661	41.1416	30.1039
28	672	-12.365	50.3853	19.0101
29	671	15.2831	3.75696	9.52002
30	670	-4.39681	-24.3193	-14.3581
31	669	-25.332	-18.6817	-22.0069
32	668	-1.1692	-4.66481	-2.917
33	667	-0.326371	-2.12142	-1.2239
34	666	-17.9294	29.0965	5.58357
35	665	18.611	6.88512	12.748
36	664	25.9017	-43.9268	-9.01254
37	663	-24.4063	2.91133	-10.7475
38	662	-29.7817	-16.7456	-23.2637
39	661	-71.3835	-23.2792	-47.3314
40	660	-29.5918	-57.1157	-43.3537
41	659	21.6783	-24.879	-1.60036
42	658	53.7258	-2.30168	25.7121
43	657	-3.31099	51.6533	24.1712
44	656	9.6777	14.8142	12.246
45	655	9.44694	-50.7067	-20.6299
46	654	47.0364	3.28139	25.1589
47	653	-34.2124	3.80587	-15.2032
48	652	-41.9154	-40.0925	-41.0039
49	651	64.5656	-20.2944	22.1356
50	650	-11.0536	-27.4877	-19.2707
51	649	-4.5431	-25.2697	-14.9064
52	648	-15.6404	18.2251	1.29238
53	647	-16.3281	8.83165	-3.74824
54	646	-35.6493	33.3345	-1.15737
55	645	38.9114	-8.00472	15.4533
56	644	-24.8181	-44.408	-34.613
57	643	2.58427	22.6541	12.6192
58	642	9.49411	59.7068	34.6004
59	641	-0.258471	25.0796	12.4106
60	640	-24.9223	-19.1164	-22.0193
61	639	-19.2316	-23.3576	-21.2946
62	638	-18.7539	12.4846	-3.13466
63	637	-1.63809	48.4437	23.4028
64	636	0.0543752	1.48405	0.769212
65	635	9.06584	2.81916	5.9425
66	634	-17.004	2.803	-7.10052
67	633	-20.3774	-12.4441	-16.4107
68	632	1.1228	-30.1678	-14.5225
69	631	-11.3356	-16.3898	-13.8627
70	630	-58.0481	-8.82513	-33.4366
71	629	-9.74026	23.5854	6.92256
72	628	19.4504	-6.11595	6.66723
73	627	-4.80983	57.512	26.3511
74	626	-3.52565	-10.8408	-7.18321
75	625	-11.8689	5.5447	-3.16208
76	624	7.39479	10.695	9.04489
77	623	3.98679	25.662	14.8244
78	622	-0.852121	19.5179	9.33289
79	621	-16.3724	-23.4094	-19.8909
80	620	-41.7882	-8.08616	-24.9372
81	619	-23.2544	2.88582	-10.1843
82	618	-21.6736	4.26812	-8.70274
83	617	-2.57274	6.64799	2.03762
84	616	10.0194	4.08456	7.05198
85	615	6.11398	-36.935	-15.4105
86	614	-2.80403	-8.36672	-5.58537
87	613	-19.0093	26.1997	3.59519
88	612	-30.3227	1.61184	-14.3554
89	611	-40.6293	-6.16031	-23.3948
90	610	-23.2721	3.62425	-9.82394
91	609	17.5318	5.34151	11.4367
92	608	-0.903368	-8.40092	-4.65215
93	607	9.59773	-31.7043	-11.0533
94	606	-11.231	-22.6336	-16.9323
95	605	-20.0049	-54.2136	-37.1093
96	604	-38.5523	-23.1492	-30.8507
97	603	-19.8399	-26.5686	-23.2042
98	602	-41.6054	-51.9431	-46.7743
99	601	7.02153	-13.2307	-3.10458
100	600	-14.7661	-5.45031	-10.1082
101	599	-1.36394	2.38468	0.510369
102	598	-25.8896	30.1003	2.10535
103	597	17.5556	19.1442	18.3499
104	596	7.21945	20.5882	13.9038
105	595	39.3377	-2.41066	18.4635
106	594	16.0609	3.57022	9.81555
107	593	-2.91556	-40.4387	-21.6771
108	592	-12.9793	-8.93912	-10.9592
109	591	-5.09087	18.0407	6.47492
110	590	-21.6958	-27.1097	-24.4028
111	589	23.0075	-10.6024	6.20255
112	588	16.0007	16.3603	16.1805
113	587	3.68141	8.66629	6.17385
114	586	29.4273	-11.6889	8.86919
115	585	-2.69162	2.94146	0.12492
116	584	-22.4719	-30.0748	-26.2734
117	583	6.37146	-6.82588	-0.227211
118	582	-7.62069	13.9678	3.17355
119	581	-8.91033	-0.336709	-4.62352
120	580	16.8855	14.6699	15.7777
121	579	-14.6337	-15.7493	-15.1915
122	578	-18.2176	-5.94986	-12.0837
123	577	-13.1834	10.2341	-1.47467
124	576	1.67018	-9.62239	-3.97611
125	575	-8.61964	4.89345	-1.86309
126	574	-1.50891	-36.9557	-19.2323
127	573	1.02839	-4.5798	-1.7757
128	572	6.80095	-18.1426	-5.67084
129	571	-13.952	-22.0664	-18.0092
130	570	-35.8764	-6.09553	-20.986
131	569	12.3869	0.299428	6.34315
132	568	-7.27575	-4.76455	-6.02015
133	567	9.55681	-12.7725	-1.60786
134	566	-22.623	-28.6372	-25.6301
135	565	-13.6191	-22.7499	-18.1845
136	564	-18.133	-24.2739	-21.2035
137	563	25.3652	-27.9732	-1.30397
138	562	-8.53864	-38.9458	-23.7422
139	561	1.76471	-7.18929	-2.71229
140	560	-0.367904	-4.61462	-2.49126
141	559	-7.21601	-29.898	-18.557
142	558	-14.5878	-35.0564	-24.8221
143	557	-3.60174	-13.2816	-8.44169
144	556	-12.0695	-19.0469	-15.5582
145	555	-3.14221	-8.03153	-5.58687
146	554	-12.3756	-21.7015	-17.0385
147	553	-2.79004	10.9866	4.09826
148	552	-11.3848	-40.175	-25.7799
149	551	-11.8752	-1.08591	-6.48056
150	550	-11.2503	-10.3581	-10.8042
151	549	-29.5351	-5.89497	-17.715
152	548	-30.459	-19.7334	-25.0962
153	547	-22.4784	-23.7897	-23.134
154	546	-19.7437	-7.17594	-13.4598
155	545	-11.9745	-6.71615	-9.34534
156	544	3.64337	-15.3418	-5.84922
157	543	-36.7573	-16.8448	-26.801
158	542	2.0148	-17.9599	-7.97255
159	541	-19.6943	-10.2795	-14.9869
160	540	-12.6207	-14.2145	-13.4176
161	539	-14.6391	7.03413	-3.8025
162	538	6.89349	-12.7104	-2.90847
163	537	-4.96539	3.89402	-0.535683
164	536	-10.3346	-13.5054	-11.92
165	535	-16.6017	-16.2863	-16.444
166	534	-26.2363	-42.9499	-34.5931
167	533	3.76345	-4.23739	-0.236974
168	532	-12.7865	0.171355	-6.30759
169	531	-19.4554	-15.9148	-17.6851
170	530	-12.286	-14.0163	-13.1512
171	529	-15.0226	-10.4018	-12.7122
172	528	-15.5812	-16.3582	-15.9697
173	527	-5.79781	-18.153	-11.9754
174	526	-8.81292	-4.63415	-6.72354
175	525	-10.1876	-8.20936	-9.19849
176	524	-8.72653	-8.00604	-8.36628
177	523	-21.6481	-24.8906	-23.2694
178	522	-6.76999	-12.8319	-9.80094
179	521	-21.4283	-19.2863	-20.3573
180	520	-16.5635	-18.0692	-17.3164
181	519	-12.6528	-7.43144	-10.0421
182	518	-5.59331	-14.4197	-10.0065
183	517	-16.7784	-13.8969	-15.3376
184	516	-9.27968	-13.6508	-11.4652
185	515	-18.8881	-19.1289	-19.0085
186	514	-17.7344	-10.84	-14.2872
187	513	-10.1946	-19.992	-15.0933
188	512	-7.59654	-19.1135	-13.355
189	511	-17.0224	2.64468	-7.18886
190	510	-23.5827	-16.2045	-19.8936
191	509	-14.3322	-10.3857	-12.359
192	508	-22.9203	-11.2175	-17.0689
193	507	-11.9464	-7.59322	-9.7698
194	506	-15.5931	-2.88809	-9.24058
195	505	-15.7009	-31.6555	-23.6782
196	504	-14.3421	-25.2884	-19.8153
197	503	-5.66792	-15.0423	-10.3551
198	502	-21.1213	-23.7025	-22.4119
199	501	-2.53278	-21.0264	-11.7796
200	500	-35.6903	-19.5691	-27.6297
201	499	-24.5683	-15.7983	-20.1833
202	498	-19.4775	-16.5702	-18.0238
203	497	-25.0312	-15.8963	-20.4638
204	496	-9.08044	-18.7312	-13.9058
205	495	-13.0914	-2.28418	-7.68781
206	494	-18.6268	-14.8212	-16.724
207	493	-1.77525	-10.4282	-6.10173
208	492	-12.3506	-11.734	-12.0423
209	491	-9.53269	-16.8303	-13.1815
210	490	-0.64576	-7.10624	-3.876
211	489	5.71025	-12.468	-3.37888
212	488	-22.8011	-27.6832	-25.2422
213	487	-13.813	-17.9764	-15.8947
214	486	-14.6069	-13.7137	-14.1603
215	485	-16.3809	-28.8866	-22.6337
216	484	-16.6739	-1.0742	-8.87407
217	483	-21.454	-12.1024	-16.7782
218	482	-19.2112	-18.0926	-18.6519
219	481	-30.4273	-21.3852	-25.9063
220	480	-20.4467	-20.0805	-20.2636
221	479	-25.1418	-19.5078	-22.3248
222	478	-7.89559	-22.5214	-15.2085
223	477	-19.4885	-17.3617	-18.4251
224	476	-11.4683	-8.55273	-10.0105
225	475	-23.2805	-7.93089	-15.6057
226	474	-13.0874	-28.7835	-20.9355
227	473	-13.5357	-27.9897	-20.7627
228	472	-20.7898	-16.5617	-18.6757
229	471	-34.9376	-19.0731	-27.0053
230	470	-22.787	-7.41553	-15.1013
231	469	-31.0781	-7.83624	-19.4572
232	468	-33.7463	-28.3956	-31.0709
233	467	-27.4878	-21.1578	-24.3228
234	466	-20.8239	-20.2582	-20.541
235	465	-29.78	-25.621	-27.7005
236	464	-26.5504	-14.1799	-20.3652
237	463	-12.1669	-24.4548	-18.3108
238	462	-23.7372	-31.8109	-27.7741
239	461	-30.9125	-15.4976	-23.205
240	460	-22.2348	-31.7129	-26.9739
241	459	-24.8302	-17.0956	-20.9629
242	458	-23.15	-21.3597	-22.2549
243	457	-39.0959	-36.6638	-37.8799
244	456	-32.2315	-19.4596	-25.8456
245	455	-30.4716	-16.138	-23.3048
246	454	-28.8658	-18.3559	-23.6108
247	453	-20.7822	-23.9101	-22.3461
248	452	-28.8148	-23.1126	-25.9637
249	451	-20.3551	-32.5446	-26.4499
250	450	-15.6872	-31.5631	-23.6252
251	449	-22.7621	-20.7029	-21.7325
252	448	-30.079	-31.3293	-30.7042
253	447	-26.5928	-20.2812	-23.437
254	446	-16.4039	-25.8762	-21.14
255	445	-31.8733	-33.5105	-32.6919
256	444	-34.6701	-38.0572	-36.3637
257	443	-16.4675	-19.1937	-17.8306
258	442	-26.6716	-36.1335	-31.4026
259	441	-27.0456	-25.8634	-26.4545
260	440	-23.9044	-18.3372	-21.1208
261	439	-21.172	-26.4969	-23.8344
262	438	-24.0896	-20.4596	-22.2746
263	437	-13.7562	-24.7587	-19.2574
264	436	-23.1209	-25.4451	-24.283
265	435	-23.8521	-31.9164	-27.8843
266	434	-19.2951	-22.448	-20.8716
267	433	-19.316	-27.4401	-23.378
268	432	-27.3265	-26.0767	-26.7016
269	431	-26.1804	-15.2238	-20.7021
270	430	-30.8645	-29.0491	-29.9568
271	429	-23.2495	-28.5023	-25.8759
272	428	-27.6103	-25.9565	-26.7834
273	427	-20.3662	-24.2818	-22.324
274	426	-25.3092	-30.0054	-27.6573
275	425	-19.8168	-15.7064	-17.7616
276	424	-26.1744	-19.466	-22.8202
277	423	-23.5059	-32.2965	-27.9012
278	422	-14.7783	-24.7546	-19.7664
279	421	-18.4286	-20.4489	-19.4387
280	420	-33.9157	-24.8977	-29.4067
281	419	-30.8977	-28.2489	-29.5733
282	418	-34.5715	-27.6632	-31.1173
283	417	-29.6651	-31.236	-30.4505
284	416	-28.3819	-36.901	-32.6414
285	415	-27.1197	-23.3401	-25.2299
286	414	-25.9159	-39.3894	-32.6526
287	413	-26.6711	-16.2925	-21.4818
288	412	-21.1267	-27.467	-24.2969
289	411	-11.354	-23.9382	-17.6461
290	410	-32.1876	-27.3455	-29.7665
291	409	-35.5332	-17.2042	-26.3687
292	408	-32.9315	-30.103	-31.5173
293	407	-29.2259	-27.3695	-28.2977
294	406	-27.7639	-31.4038	-29.5838
295	405	-14.6032	-34.6926	-24.6479
296	404	-39.2411	-35.6564	-37.4487
297	403	-26.4848	-33.2882	-29.8865
298	402	-37.6613	-34.069	-35.8652
299	401	-25.2352	-25.076	-25.1556
300	400	-37.4243	-25.6854	-31.5548

## Sheet: LDind (mdeg)
	0	1	2	3
0	700	0.000240911	0.00018627	0.00021359
1	699	-0.00206015	-0.00239389	-0.00222702
2	698	-0.00236117	-0.00184309	-0.00210213
3	697	-0.0026409	-0.00314287	-0.00289188
4	696	-0.00152223	-0.002061	-0.00179161
5	695	-0.00121832	-0.00185352	-0.00153592
6	694	-0.00228263	-0.00165329	-0.00196796
7	693	-0.00150373	-0.000851744	-0.00117774
8	692	-0.0021539	-0.00206515	-0.00210953
9	691	-0.00148131	-0.00174239	-0.00161185
10	690	-0.00201307	-0.0022113	-0.00211218
11	689	-0.00101763	-0.00157424	-0.00129593
12	688	-0.0010644	-0.00140923	-0.00123681
13	687	-0.00086997	-0.00237182	-0.00162089
14	686	-0.00283171	-0.00231913	-0.00257542
15	685	-0.00230317	-0.00135357	-0.00182837
16	684	-0.0019148	-0.00185254	-0.00188367
17	683	-0.00183055	-0.00212829	-0.00197942
18	682	-0.00225425	-0.00287543	-0.00256484
19	681	-0.00271258	-0.00196658	-0.00233958
20	680	-0.00245677	-0.0025112	-0.00248399
21	679	-0.00217685	-0.002308	-0.00224243
22	678	-0.00256324	-0.00242349	-0.00249337
23	677	-0.00216781	-0.001965	-0.0020664
24	676	-0.00143072	-0.00279662	-0.00211367
25	675	-0.0026677	-0.00264931	-0.0026585
26	674	-0.0027621	-0.00311189	-0.002937
27	673	-0.00230523	-0.00308201	-0.00269362
28	672	-0.00224344	-0.00249524	-0.00236934
29	671	-0.00208382	-0.0026338	-0.00235881
30	670	-0.00244308	-0.00219468	-0.00231888
31	669	-0.00226326	-0.00258509	-0.00242418
32	668	-0.00256329	-0.00285664	-0.00270997
33	667	-0.00212165	-0.00227847	-0.00220006
34	666	-0.00288893	-0.00215583	-0.00252238
35	665	-0.00274478	-0.00236779	-0.00255628
36	664	-0.0039148	-0.00373946	-0.00382713
37	663	-0.00245374	-0.00305859	-0.00275616
38	662	-0.00241109	-0.00289331	-0.0026522
39	661	-0.00268496	-0.0027393	-0.00271213
40	660	-0.00309077	-0.00245566	-0.00277322
41	659	-0.00241594	-0.00306277	-0.00273935
42	658	-0.00303026	-0.00264978	-0.00284002
43	657	-0.00157177	-0.00191945	-0.00174561
44	656	-0.00194199	-0.00185764	-0.00189981
45	655	-0.0024834	-0.00207792	-0.00228066
46	654	-0.00175294	-0.00258699	-0.00216996
47	653	-0.00184974	-0.00180251	-0.00182613
48	652	-0.00206812	-0.00161082	-0.00183947
49	651	-0.00237988	-0.00134729	-0.00186358
50	650	-0.00210102	-0.00224368	-0.00217235
51	649	-0.00209228	-0.00248234	-0.00228731
52	648	-0.00218083	-0.00211048	-0.00214565
53	647	-0.00218757	-0.00193145	-0.00205951
54	646	-0.0017046	-0.00172517	-0.00171488
55	645	-0.00206797	-0.00152617	-0.00179707
56	644	-0.000902234	-0.000889241	-0.000895738
57	643	-0.00147341	-0.000939433	-0.00120642
58	642	-0.0015507	-0.00188562	-0.00171816
59	641	-0.00165146	-0.00256874	-0.0021101
60	640	-0.00257968	-0.00220874	-0.00239421
61	639	-0.00192361	-0.00175071	-0.00183716
62	638	-0.00098733	-0.00202153	-0.00150443
63	637	-0.00192928	-0.00107535	-0.00150232
64	636	-0.00099974	-0.00230823	-0.00165399
65	635	-0.00235902	-0.00193061	-0.00214481
66	634	-0.00162603	-0.00239647	-0.00201125
67	633	-0.00166636	-0.00129121	-0.00147878
68	632	-0.00215126	-0.00188318	-0.00201722
69	631	-0.00313318	-0.00388084	-0.00350701
70	630	-0.00211375	-0.00241596	-0.00226486
71	629	-0.0019071	-0.00256373	-0.00223541
72	628	-0.00151985	-0.00126176	-0.0013908
73	627	-0.00188215	-0.00210123	-0.00199169
74	626	-0.00174115	-0.00223312	-0.00198714
75	625	-0.00219696	-0.00165942	-0.00192819
76	624	-0.00306942	-0.00250622	-0.00278782
77	623	-0.00166938	-0.00329955	-0.00248447
78	622	-0.00217513	-0.0019457	-0.00206041
79	621	-0.00270529	-0.00184925	-0.00227727
80	620	-0.00254999	-0.00219957	-0.00237478
81	619	-0.0023019	-0.00207817	-0.00219004
82	618	-0.00148101	-0.00250052	-0.00199077
83	617	-0.00207641	-0.0016972	-0.0018868
84	616	-0.00299296	-0.00212816	-0.00256056
85	615	-0.0029558	-0.00328551	-0.00312066
86	614	-0.00183034	-0.00227444	-0.00205239
87	613	-0.00228609	-0.00189519	-0.00209064
88	612	-0.00167353	-0.00112965	-0.00140159
89	611	-0.000174317	-0.000936658	-0.000555488
90	610	-0.0014304	-0.00159334	-0.00151187
91	609	-0.000799272	-0.00128718	-0.00104323
92	608	-0.00204519	-0.00225257	-0.00214888
93	607	-0.00282398	-0.00258999	-0.00270699
94	606	-0.00194289	-0.00224498	-0.00209393
95	605	-0.0012438	-0.00182874	-0.00153627
96	604	-0.00244302	-0.00182516	-0.00213409
97	603	-0.00169948	-0.00273808	-0.00221878
98	602	-0.00192586	-0.00151041	-0.00171813
99	601	-0.00199044	-0.00242723	-0.00220884
100	600	-0.00245592	-0.00183831	-0.00214712
101	599	-0.00192469	-0.00217141	-0.00204805
102	598	-0.00135891	-0.00201773	-0.00168832
103	597	-0.00127161	-0.00116838	-0.00122
104	596	-0.00273125	-0.00224389	-0.00248757
105	595	-0.00212413	-0.00247158	-0.00229785
106	594	-0.00118281	-0.00118426	-0.00118353
107	593	-0.00148354	-0.000881541	-0.00118254
108	592	-0.000849937	-0.000724704	-0.000787321
109	591	-0.00113265	-0.00121478	-0.00117371
110	590	-0.00183918	-0.00151074	-0.00167496
111	589	-0.00142982	-0.000917505	-0.00117366
112	588	-0.00136022	-0.00105031	-0.00120527
113	587	-0.00116041	-0.00153051	-0.00134546
114	586	-0.00142221	-0.0024599	-0.00194106
115	585	-0.00269124	-0.00202985	-0.00236054
116	584	-0.00111306	-0.00134555	-0.00122931
117	583	-0.00177828	-0.00237222	-0.00207525
118	582	-0.0013776	-0.000800664	-0.00108913
119	581	-0.00277969	-0.00151906	-0.00214937
120	580	-0.00109284	-0.00186932	-0.00148108
121	579	-0.0015862	-0.00141134	-0.00149877
122	578	-0.00156639	-0.0016355	-0.00160095
123	577	-0.00233075	-0.0023903	-0.00236053
124	576	-0.00158239	-0.00227303	-0.00192771
125	575	-0.00194297	-0.00209488	-0.00201892
126	574	-0.00158145	-0.00139685	-0.00148915
127	573	-0.00137311	-0.00216317	-0.00176814
128	572	-0.00103549	-0.000445189	-0.000740339
129	571	-0.00113578	-0.00112935	-0.00113257
130	570	-2.20737e-06	-0.000562172	-0.00028219
131	569	-0.00186805	-0.00113588	-0.00150197
132	568	2.23408e-05	-0.00107552	-0.000526592
133	567	-0.00144768	-0.00164868	-0.00154818
134	566	-0.00147708	-0.0018377	-0.00165739
135	565	-0.00103742	-0.00140265	-0.00122004
136	564	-0.0016727	-0.0015552	-0.00161395
137	563	-0.00123615	-0.000647771	-0.000941962
138	562	-0.00110403	-0.00176098	-0.0014325
139	561	-0.0014267	-0.0013961	-0.0014114
140	560	-0.00129727	-0.00194646	-0.00162187
141	559	-0.00205438	-0.000748664	-0.00140152
142	558	-0.000994202	-0.000705487	-0.000849845
143	557	-0.000797945	-0.000409365	-0.000603655
144	556	-0.00116279	-0.00124709	-0.00120494
145	555	-0.00108585	-0.00143065	-0.00125825
146	554	-0.000950277	-0.00172874	-0.00133951
147	553	-0.00132081	-0.00107782	-0.00119931
148	552	-0.00205583	-0.00192288	-0.00198936
149	551	-0.00216359	-0.00136052	-0.00176206
150	550	-0.00185267	-0.00181162	-0.00183214
151	549	-0.00197857	-0.00173983	-0.0018592
152	548	-0.00147336	-0.00156871	-0.00152103
153	547	-0.000835817	-0.00127808	-0.00105695
154	546	-0.000744905	-0.00095693	-0.000850917
155	545	0.000198746	-0.000484401	-0.000142828
156	544	-0.00128709	-0.000950331	-0.00111871
157	543	-0.000663073	-0.000695635	-0.000679354
158	542	-0.000244912	-0.000172543	-0.000208727
159	541	-0.00055839	-0.000723472	-0.000640931
160	540	-0.000680284	-0.00051787	-0.000599077
161	539	-0.0014034	-0.00107207	-0.00123773
162	538	-0.000615512	-0.000650336	-0.000632924
163	537	-3.90474e-06	-0.000110031	-5.69677e-05
164	536	0.000203614	0.000176488	0.000190051
165	535	0.000250967	5.88907e-05	0.000154929
166	534	-0.00168208	-0.000995919	-0.001339
167	533	-0.000770077	-0.000830017	-0.000800047
168	532	-0.00121883	-0.00155225	-0.00138554
169	531	-0.000697981	-0.000925233	-0.000811607
170	530	-0.000973468	0.000114411	-0.000429528
171	529	0.000440396	-0.00133792	-0.000448762
172	528	-7.33218e-05	-0.00149091	-0.000782117
173	527	-0.00177195	-0.00159546	-0.0016837
174	526	-0.00172584	-0.00113566	-0.00143075
175	525	-0.000370736	-0.00171426	-0.0010425
176	524	-0.00120299	-0.000461062	-0.000832026
177	523	0.000818318	0.000141695	0.000480006
178	522	-0.000470275	-0.00144188	-0.000956077
179	521	-0.000528429	-0.000247657	-0.000388043
180	520	-0.000942666	-0.000776695	-0.000859681
181	519	-0.000868239	-0.00161517	-0.00124171
182	518	-0.000170514	-0.000543414	-0.000356964
183	517	-0.0003595	7.6994e-05	-0.000141253
184	516	-0.000666097	-0.000400396	-0.000533247
185	515	-0.001332	-0.0010907	-0.00121135
186	514	0.000581087	0.000156621	0.000368854
187	513	0.000168982	-0.000636115	-0.000233566
188	512	-0.00122204	-3.02297e-05	-0.000626136
189	511	-0.000930378	-0.0012758	-0.00110309
190	510	-0.000602457	-0.000442406	-0.000522432
191	509	-0.000752598	-1.31152e-06	-0.000376955
192	508	8.63603e-05	-0.000301484	-0.000107562
193	507	1.79722e-05	-0.000281352	-0.00013169
194	506	-0.000687114	-0.000380346	-0.00053373
195	505	-0.000850079	-0.000447834	-0.000648956
196	504	-0.000142341	-0.00151927	-0.000830806
197	503	-0.00060838	0.00029172	-0.00015833
198	502	-0.000229501	-0.000643232	-0.000436367
199	501	-0.00011038	0.000414386	0.000152003
200	500	-9.18477e-05	-0.000517992	-0.00030492
201	499	-0.000782922	3.38678e-05	-0.000374527
202	498	0.000105521	-0.000327943	-0.000111211
203	497	-0.000807338	0.000327981	-0.000239678
204	496	7.16718e-05	-0.00120434	-0.000566333
205	495	0.000332243	0.000408645	0.000370444
206	494	-0.000246229	-0.000395616	-0.000320922
207	493	-0.00110061	4.88004e-05	-0.000525904
208	492	-0.000307064	-0.000494799	-0.000400931
209	491	-0.00064408	-0.00108132	-0.000862701
210	490	-0.000294219	-0.000289505	-0.000291862
211	489	-0.000403008	7.34958e-05	-0.000164756
212	488	-0.000713087	-0.000756578	-0.000734833
213	487	-0.000482577	-0.000356839	-0.000419708
214	486	-0.000316717	-0.000543274	-0.000429996
215	485	0.000798387	9.84558e-05	0.000448421
216	484	-5.546e-05	0.000261953	0.000103247
217	483	0.000577722	0.000441081	0.000509402
218	482	-0.000131538	0.000558052	0.000213257
219	481	0.000370777	3.29525e-05	0.000201865
220	480	0.000349087	-3.56297e-05	0.000156729
221	479	4.31762e-05	0.000399584	0.00022138
222	478	0.00019389	0.00106014	0.000627015
223	477	-0.00018623	-0.000319831	-0.000253031
224	476	0.000228748	0.000839838	0.000534293
225	475	0.000238513	-9.86447e-05	6.99344e-05
226	474	-0.00056112	0.00117451	0.000306693
227	473	0.00126402	-0.000887878	0.00018807
228	472	-0.000896171	-0.000147421	-0.000521796
229	471	-0.00013347	-0.000391714	-0.000262592
230	470	0.000561216	-0.000253283	0.000153966
231	469	0.0011455	0.00161645	0.00138098
232	468	-4.3033e-05	-0.000118145	-8.05892e-05
233	467	0.000338474	-0.000123783	0.000107346
234	466	-0.000978159	0.000508354	-0.000234903
235	465	0.000701018	0.000465341	0.000583179
236	464	0.000166869	0.000252939	0.000209904
237	463	-0.000397777	-6.78469e-06	-0.000202281
238	462	0.000302897	0.000839129	0.000571013
239	461	0.000590161	0.000303762	0.000446962
240	460	8.6441e-06	0.00029375	0.000151197
241	459	0.000492381	0.00139217	0.000942273
242	458	0.00115314	0.00028692	0.00072003
243	457	0.000225091	0.000422329	0.00032371
244	456	0.000749064	0.00105886	0.000903965
245	455	0.000572922	-0.000203362	0.00018478
246	454	-0.000261694	0.000334527	3.64164e-05
247	453	-2.44872e-05	-0.0012416	-0.000633046
248	452	8.09652e-05	9.75492e-05	8.92572e-05
249	451	0.000812036	0.00114179	0.000976911
250	450	0.00083971	0.000707721	0.000773716
251	449	2.82217e-05	-0.000148702	-6.02403e-05
252	448	0.00102077	0.00043815	0.00072946
253	447	0.00047008	0.0012028	0.000836439
254	446	0.000296234	0.00135061	0.000823422
255	445	0.000799335	0.000984204	0.00089177
256	444	0.00167966	0.00113661	0.00140813
257	443	0.00142649	0.00146896	0.00144773
258	442	0.000621306	0.00122517	0.000923238
259	441	0.00102131	3.43287e-05	0.00052782
260	440	0.00112472	0.00207217	0.00159845
261	439	0.00144478	0.00123469	0.00133974
262	438	0.00099819	0.00106622	0.00103221
263	437	0.00125958	0.00219409	0.00172684
264	436	0.000119106	-5.11861e-05	3.39601e-05
265	435	7.98301e-05	0.000183457	0.000131643
266	434	0.000715381	0.00129426	0.00100482
267	433	0.00171557	0.00103634	0.00137595
268	432	0.000869897	0.00177298	0.00132144
269	431	0.000869714	0.000509919	0.000689816
270	430	0.000426472	0.00112754	0.000777007
271	429	0.00141244	0.000879313	0.00114588
272	428	0.00128939	0.00186931	0.00157935
273	427	0.000542243	0.00104244	0.00079234
274	426	0.00207815	0.00229464	0.00218639
275	425	0.00201886	0.0020484	0.00203363
276	424	0.00160822	0.00260355	0.00210588
277	423	0.00203749	0.00210326	0.00207037
278	422	0.00236677	0.00200422	0.00218549
279	421	0.000559689	0.0012176	0.000888647
280	420	0.000794855	0.000894796	0.000844825
281	419	0.00267915	0.00182385	0.0022515
282	418	0.00184647	0.00211319	0.00197983
283	417	0.0027509	0.00319894	0.00297492
284	416	0.00296851	0.00209047	0.00252949
285	415	0.00178251	0.00204678	0.00191465
286	414	0.00175666	0.00166196	0.00170931
287	413	0.00178252	0.0017104	0.00174646
288	412	0.00150429	0.00263265	0.00206847
289	411	0.00289386	0.00305347	0.00297367
290	410	0.00274685	0.00325111	0.00299898
291	409	0.00224578	0.00248507	0.00236543
292	408	0.00352302	0.00284888	0.00318595
293	407	0.00296259	0.00246136	0.00271198
294	406	0.00334582	0.00306495	0.00320538
295	405	0.00131249	0.00136565	0.00133907
296	404	0.00235685	0.00194978	0.00215331
297	403	0.00242613	0.00204508	0.0022356
298	402	0.00253917	0.00159965	0.00206941
299	401	0.00198596	0.00210586	0.00204591
300	400	0.00213692	0.00166276	0.00189984

[truncated: 35 more sheets: LBind (mdeg), LDp-ind (mdeg), LBp-ind (mdeg), G-factor-ind, mCD (mdeg), mCB (mdeg), mLB (mdeg), mLD (mdeg), mLBp (mdeg), mLDp (mdeg), mG_factor, aCD (mdeg), aCB (mdeg), aLB (mdeg), aLD (mdeg), aLBp (mdeg), aLDp (mdeg), aG-factor, Abs (au) (from M00), M00 …]
