# Supplementary material for: Metasurface analogues of molecular diastereomers from hierarchical multiscale chiral interactions with biomolecules
Source: Nat Commun. 2026 Apr 22;17:5541. doi: 10.1038/s41467-026-72200-6 (PMC13287669; doi:10.1038/s41467-026-72200-6)
Supplement: Supplementary file 3 — Supplementary Data 1 (Raw data) [file 41467_2026_72200_MOESM3_ESM.zip › Raw_Data/MMP/strept/Mueller_ St_LH_Res1nm_2022_09_22_05_42_46.csv]

HINDS Mueller polarimeter
Filename	Mueller_ PL_LH_Res1nm_2022_09_22_05_42_46
Mode	Mueller
Integration	0.01
Integration cycles	16
Repeats	1
Repeat Delay	0
Start time	2022_09_22_05_42_46
Total samples	602
PARAMETERS
Wavelength	700	400	301
X	1.9	2	2
Y	2.18	10	1
Temperature	27	200	1	100	0	25	False	False
Notes	S42216 St_LH_Res1nm
DATA
#	Wavelength	X	Y	Time	M00	M01	M02	M03	M10	M11	M12	M13	M20	M21	M22	M23	M30	M31	M32	M33	A	LDabs	LDang	CD	LRabs	LRang	CR	LD	LDp	LR	LRp	TR	A	LDabsA	LDangA	CDA	LRabsA	LRangA	CRA	LDA	LDpA	LRA	LRpA	TRA	N	NAngle	S	SAngle	C
0	700	1.9	2.18	2022_09_22_05_43_04	0.37575288726489148	-0.037030777199371416	0.0015373419043019448	-0.00054743956447993452	-0.030230536094922558	0.31867171386879328	0.00024889640575695763	0.0010527768171448328	0.0018107252446367913	-4.4271411551339276E-05	0.32071640651691313	-0.0095020022504277435	-0.00081302237575665707	0.00058824374348782026	0.00869965573755108	0.308882670234552	2.2215002946459195	0.097501497376174931	1.5459610398842865	-0.0018732080992518736	0.028916547829861087	-0.013538363277600113	-0.0003794805083205628	-0.09738124591763872	0.0048409641730358258	0.028905948406653531	-0.00078286979027693249	0.028919037740783131	-0.0012260810027139848	0	0	0	0	0	0	0	0	0	0	0	0.080597427934622684	1.5408834523499946	0.023205465512127783	0.75164109758986675	0.82203671802208
1	699	1.9	2.18	2022_09_22_05_43_07	0.37343089409902924	-0.038630829296108705	0.0017662187161219297	-0.00084890734754476606	-0.032231450718859717	0.31652442708893258	-0.00090609889594609426	-0.00019710693185850733	0.001407892738299568	-6.36121403952938E-05	0.3181333108304073	-0.0073622019893937359	-0.0013828752715695804	-0.00067859948464491578	0.0068889810903586431	0.31105787930133377	2.2292741751398903	0.10340175834872868	1.5489234581476852	-0.0033412387435079079	0.022663208306682094	-0.017980772288823648	0.0013076441078999099	-0.10330283469475986	0.004521943568422687	0.022648555485006647	-0.00081482832218790849	0.022700901829332456	-0.0015973671331279199	0	0	0	0	0	0	0	0	0	0	0	0.086393990038023089	1.5489698450722782	0.018537092817954744	0.83449231052937234	0.83297307270684751
2	698	1.9	2.18	2022_09_22_05_43_10	0.37481138875668368	-0.04219890359133624	0.0015786741297173826	-0.0016364267305451485	-0.0361992599120605	0.31872404786429165	-0.00052082509816357052	0.0033908697461243927	0.00023545912080510592	0.00026210534413312233	0.31798936501696273	-0.0058159714688845133	-0.0014662493473708773	-0.000880776664560744	0.0094152396442527628	0.31021693678665296	2.226642471707585	0.1137972566866009	1.5593017382532575	-0.0042955707746401527	0.025190865761171417	-0.13724230617483402	0.0011933890730106784	-0.11376718695712346	0.0026158748553881837	0.024247846249001389	-0.0068280063036107071	0.025219117654607579	-0.0023191705436167629	0	0	0	0	0	0	0	0	0	0	0	0.096581979003716054	1.5675441083684718	0.025229615822054234	0.83203642291650015	0.82766144811046949
3	697	1.9	2.18	2022_09_22_05_43_13	0.3770196420196012	-0.046011004590289444	0.0015691709086446931	-0.00083562865178107707	-0.039639094304971138	0.32320589616805245	0.00090067250327104012	0.0040366482768490388	0.0012164435810735461	0.0015498156307070358	0.32047176714514458	-0.0070560556826177057	-0.0011354876750807488	-0.00027805891231566141	0.0083146730364229652	0.31333001811229305	2.2089512377569993	0.12324777150817651	1.5536040459828444	-0.0024887729751355532	0.025230997482598369	-0.13865585955329357	0.0010752994569316046	-0.12317492088450587	0.0042369855826289186	0.024267044355619508	-0.0069075170799123347	0.025253900746002839	-0.0029072775164911734	0	0	0	0	0	0	0	0	0	0	0	0.10518750374897888	1.5554571527377445	0.02206601520629526	0.80211291114198269	0.83107080690507651
4	696	1.9	2.18	2022_09_22_05_43_17	0.37953135692156326	-0.049430450503926818	0.00070906766383335641	-0.0015417205309387211	-0.042910662704636629	0.32721394290267491	6.6810391351198483E-05	0.0039390714641643976	2.9756110668632838E-05	0.00066086509880037224	0.32189962603152539	-0.0057835909555833519	-0.00029972685359862364	0.0011704677515564188	0.004144999950177918	0.31079006893104338	2.2025736007504659	0.13165009465563818	1.5664744642187263	-0.0021435332259805741	0.016267704265881488	-0.13253417872798864	0.00091354996711825835	-0.13164517663469233	0.0011379330644405532	0.015699548108826469	-0.0042617357098747892	0.016293335313084321	-0.0035421641783202834	0	0	0	0	0	0	0	0	0	0	0	0.11306226017733524	1.5704496052107544	0.011348441571088075	0.64779071067588079	0.81887850177099741
5	695	1.9	2.18	2022_09_22_05_43_20	0.3813310418648706	-0.052836532879723341	0.0010796901743869568	-0.0018465221309014609	-0.046456978510046078	0.33068666873422981	-0.0001620179053345312	0.0028260800087383585	3.1660314249079021E-05	0.00086567551437844923	0.32099629734749369	-0.0047362802947521834	-0.00096536322392125427	-0.00073523934051174039	0.0040697501065925243	0.31493525882203727	2.1909222129531485	0.1406147084834268	1.564867009509308	-0.0038179794587415447	0.014901691343694064	-0.1885529951382198	0.0015009980514848853	-0.14060482147194967	0.0016674593609023291	0.013854611969909484	-0.0054872700011907114	0.014977095848437642	-0.0044019164365235374	0	0	0	0	0	0	0	0	0	0	0	0.12182850121789923	1.5704555781026328	0.010845251057699122	0.874764035348721	0.825884138049371
6	694	1.9	2.18	2022_09_22_05_43_26	0.38324628316510762	-0.0559905049670657	0.00022039999601358319	-0.0021187252888803256	-0.04962736332065943	0.33427542224690449	0.00027293075901025114	0.003070174496810458	-0.00047744177906726832	0.00032270624964838266	0.32235504464776554	-0.0021033987207355084	-0.00083903367694896551	-0.0017573193257418862	0.0010440410779167036	0.31463312243792968	2.1825936717559165	0.14850758845497109	-1.569778282516018	-0.0040994835679709993	0.00888142629568043	-0.49000465572572321	-5.304810107725343E-06	-0.14850728062434421	-0.00030237439266980092	0.0049470860126449977	-0.00737604724965181	0.00888142787994217	-0.0052128787851134853	0	0	0	0	0	0	0	0	0	0	0	0.12949808535724441	-1.5659862077586009	0.0053335490834020335	1.3027576261932043	0.82096849012983519
7	693	1.9	2.18	2022_09_22_05_43_29	0.3845382814432568	-0.05846740988083169	0.00043749980510111543	-0.0024949837386745184	-0.051914302702353282	0.33615806947517363	0.0013574338464626974	0.0032160911314996913	-0.0015241430200099606	0.00090294861993659413	0.32544692174428025	-0.0018052838250580277	-0.00028373886545860692	-0.002086496502581464	0.0050631250165242975	0.31954294270590039	2.1664642091232507	0.15461594624921837	-1.5667174903533538	-0.0038029446674649786	0.013294509410771396	-0.3196325363350625	-0.000899583593328764	-0.15461080161559937	-0.0012612923225661004	0.010669301618287063	-0.007931581396613558	0.013324910172848276	-0.0057383827206607726	0	0	0	0	0	0	0	0	0	0	0	0.13506242138958685	-1.5561211288238808	0.014240959702400148	0.98084354969028276	0.83097823578600649
8	692	1.9	2.18	2022_09_22_05_43_32	0.3852869792809982	-0.06086942271936089	0.0006188099775073819	-0.00308077583810716	-0.054956269424323245	0.33808807928169171	-0.00015393754915009691	0.0044732399313350312	-0.0012900611667637546	0.0024067822958245997	0.32451448986940967	-0.00083754790294709091	-0.00041548579635754512	-0.0017016634523049925	-0.00250099533314241	0.3161458659514349	2.1705819378900348	0.1617483234621615	-1.5685857233383851	-0.0046702041244072	0.0095595065490491713	-0.92124139655884374	0.003637222949600095	-0.16174674261179012	-0.00071512047610377313	-0.0025653549904462326	-0.0092088609086198384	0.010228076859625743	-0.0068103290556410113	0	0	0	0	0	0	0	0	0	0	0	0.14267652931639596	-1.5590613209573272	0.0078512952877080617	-1.084121346411991	0.8205464574520771
9	691	1.9	2.18	2022_09_22_05_43_37	0.38607860861931809	-0.06333769622037301	-0.00073410416488350211	-0.0029988056810279968	-0.05648418489279329	0.34106172460507389	0.0004021265117730547	0.0049231780521256721	-0.0019364494630433318	0.0016450780151186293	0.325602948510248	0.0055622300514917246	-0.00026350319621330488	-0.0014029006207346366	-0.0049676695568227234	0.319502988068935	2.1588564422861025	0.16655239767737806	-1.5600716244479216	-0.0042042723411482054	0.01877592474627535	-1.3107409098657818	0.0016795150558889583	-0.16651408568573822	-0.0035721758531910754	-0.016293073499292439	-0.0093311899575804144	0.01885089177998624	-0.007075214014866678	0	0	0	0	0	0	0	0	0	0	0	0.14638824210604604	-1.5536615186385854	0.013370240549563929	-0.923017445054689	0.82755941649171227
10	690	1.9	2.18	2022_09_22_05_43_41	0.38494103925471096	-0.064229918341697723	-0.0016503820625129615	-0.0037327834769163826	-0.057536445085042333	0.34145067786019817	0.0015109177425785775	0.0044158836310805374	-0.0020419659322126575	0.0017420026799038015	0.32310614882803174	0.0042472727095933492	0.0009161572399684195	-0.003493285863152899	-0.0036696302833005624	0.318681325956568	2.1654094117307947	0.16951987450466449	-1.5563472814549939	-0.0038812342796807303	0.016833894014128849	-1.1946203629134486	0.00027491354510299519	-0.16944909643692735	-0.0048981189028126666	-0.012290151316435714	-0.011503571979956339	0.016836138664676179	-0.0075558383142213855	0	0	0	0	0	0	0	0	0	0	0	0.14956230293087922	-1.5530587930808619	0.013161707277462952	-1.1657901901139904	0.82787048783775
11	689	1.9	2.18	2022_09_22_05_43_44	0.38459832683082557	-0.065534018151563608	-8.7854194278795963E-07	-0.004207792417179849	-0.058242687252499509	0.34241509648568141	0.0011349409841079198	0.0065094352494014631	-0.0030170926728674348	0.0012240196132495137	0.32679292145582939	0.0047676781737812932	0.00080010307419041014	-0.0042480297496552931	-0.0052343345271633583	0.31607587538922516	2.1632059884267081	0.17219473566648183	-1.5590797174340776	-0.0045835044108403595	0.022181198430090084	-1.1724566554676181	-0.00030175793748471046	-0.17214746041002	-0.0040347076263532056	-0.015506542162570334	-0.01586041342322007	0.022183250926044763	-0.007691047447386825	0	0	0	0	0	0	0	0	0	0	0	0.15164075523825343	-1.5449184148482495	0.017527943121859561	-1.1262762697357784	0.8218337245347882
12	688	1.9	2.18	2022_09_22_05_43_47	0.38321964947262632	-0.065713214159390215	-0.00083913729846725048	-0.0051259166196386766	-0.058407663952231383	0.34228537998896774	0.0028066544927296349	0.00505620482769462	-0.0033473897809088984	0.0032320589934962409	0.32394524939465852	0.0095103990968656363	0.0018506190018975455	-0.0036847766729479021	-0.0065777993812421616	0.31689376179316686	2.1682985402925361	0.17307130284405176	-1.5554534533018942	-0.00452430040368019	0.02791587505510042	-1.3405033873146648	0.00029688598646013253	-0.17298982596436835	-0.0053099887904803651	-0.025006824355988205	-0.01240785298594132	0.027917453705181179	-0.0078590595319711614	0	0	0	0	0	0	0	0	0	0	0	0.15266311679626363	-1.5421722396837574	0.019674262298863539	-1.0407122804410094	0.82692461680726737
13	687	1.9	2.18	2022_09_22_05_43_50	0.38165855490333939	-0.065052504031300654	-0.0017688738712861693	-0.0055999688586776562	-0.058742594659921724	0.34174715497821284	0.00053943425476029921	0.0068141769411677825	-0.003492147605723442	0.0024358289889346118	0.32263507235327454	0.0090642135888954565	0.0013412299296456792	-0.0018169109701920855	-0.0088177154437091183	0.3161375229262286	2.1742935964468817	0.17317960257600179	-1.5497065966376018	-0.0054957034838798	0.0305085575934517	-1.3628542388123115	0.0025311505421190044	-0.1730255729037502	-0.0073024564162304743	-0.027907992035402809	-0.012325423602653696	0.030613376316568363	-0.0084281717108504531	0	0	0	0	0	0	0	0	0	0	0	0.15418573350538112	-1.5411071169462103	0.023589040267953689	-0.88700231043077138	0.8283255251707774
14	686	1.9	2.18	2022_09_22_05_43_54	0.3791874074866991	-0.064724688472108549	-0.0024354446063355882	-0.00673933482022441	-0.057470380017612156	0.33913874422494755	0.0014110798904934509	0.0078998879190725659	-0.0047243265726959948	0.0027047994182325726	0.32239329401377143	0.01128089374391573	0.0018452140712903883	-0.004721306120270578	-0.011262353722470054	0.31924547946654463	2.1763528681177613	0.17229904134615864	-1.5418252990277619	-0.0066339175320569311	0.039436932087982865	-1.3310221406703682	0.0015523332789339869	-0.17200989403769512	-0.0099777754006685846	-0.034988579626838906	-0.018195354028117335	0.039467472063980213	-0.007809673662038206	0	0	0	0	0	0	0	0	0	0	0	0.15207317674163762	-1.5297862636302815	0.032205537953913545	-0.98387685379368128	0.84192004576982937
15	685	1.9	2.18	2022_09_22_05_43_57	0.37622484410745544	-0.062443666612256567	-0.0030288271044797668	-0.0068649475805036128	-0.055419418913015439	0.33823845520612561	0.0013336389084980201	0.0090808908383406359	-0.0055257309706583536	0.0031690120524085191	0.32029375457710824	0.013057537975365633	0.0033253367435924826	-0.0062120239034965967	-0.01159943676717087	0.31848383182436418	2.1849577572137591	0.16717178469532343	-1.5346079847308007	-0.00472425389224115	0.044328670795992134	-1.3093365110698827	0.0023833150634681461	-0.16673412076471561	-0.012088778723957434	-0.038404798949472213	-0.022138258111018216	0.044392693601889036	-0.0075636993181061171	0	0	0	0	0	0	0	0	0	0	0	0.14803439184935455	-1.5211068133352086	0.034974091147054479	-1.031237097253966	0.84652525427959358
16	684	1.9	2.18	2022_09_22_05_44_02	0.37252335196735209	-0.060015182613822819	-0.0039904238356804154	-0.0075322585238272654	-0.053186338091862739	0.33491833788219472	0.00073860716759465111	0.0097542278213668884	-0.0066522897034784877	0.0032240156872511594	0.31961626900442497	0.010917658652713503	0.0025348188866587181	-0.0068255717523375619	-0.011062354504167545	0.31345058269358561	2.2031638626395562	0.16237092175332921	-1.5236973329637751	-0.0069375894999997049	0.042324183260855429	-1.2620221592252772	0.0033552723014225239	-0.16165107449828334	-0.015272404675630114	-0.034506928314262261	-0.024507312929263378	0.042456970463225094	-0.0071025867995373896	0	0	0	0	0	0	0	0	0	0	0	0.14388558860389364	-1.5085818284173462	0.034893436182479046	-1.0618143108222335	0.84142532552175786
17	683	1.9	2.18	2022_09_22_05_44_05	0.3677890463669311	-0.056495466966364039	-0.004374092930601591	-0.0075717280711813731	-0.049754744601682679	0.33207368798175774	0.003477209828230147	0.010573518996615735	-0.0075720143734065038	0.0038093951255527094	0.31650933146857735	0.014925339625041157	0.00366603355387415	-0.0073776025360922865	-0.013504843207959175	0.31484034339123484	2.2147651612030845	0.15415704934475141	-1.515346828554295	-0.0053493245302734683	0.051940707839844814	-1.3036530489369684	-2.003809083523083E-05	-0.1532100635169317	-0.017060841122813118	-0.044701843241468794	-0.026449618933346977	0.051940711705070051	-0.0064793128055457829	0	0	0	0	0	0	0	0	0	0	0	0.136838296912083	-1.4952823674485309	0.04184090342617991	-1.0353945440194552	0.85603512802044934
18	682	1.9	2.18	2022_09_22_05_44_11	0.36340334241508321	-0.05295804945028617	-0.0053906733240865748	-0.0077118109427381822	-0.046547657257036704	0.327474800489909	0.00401794836847645	0.0078365732765150672	-0.0080559967654439211	0.0056060011361817007	0.31735826029614228	0.01250251039581967	0.003248853385958005	-0.0056461613995464031	-0.012102360575998691	0.31031999043396252	2.2329232720243493	0.14642688068110424	-1.5053088293540071	-0.006402944016175173	0.043629217752886446	-1.3349659119085708	0.0020348464821651844	-0.14517273881341875	-0.019123474877993315	-0.038865556895514852	-0.019823650746779213	0.043676644124002496	-0.0057600740568087413	0	0	0	0	0	0	0	0	0	0	0	0.12999230703295611	-1.4851101899203549	0.036748794574996094	-1.0036572259829932	0.85392717736622159
19	681	1.9	2.18	2022_09_22_05_44_14	0.35973601991954379	-0.049559404980225159	-0.0070230918177136316	-0.0075631075343312324	-0.043563846688672317	0.3234787096179077	0.0055012463245210251	0.0079380700439819485	-0.0096264366594737538	0.0063843789008221621	0.31444660780430861	0.014873866443268418	0.0033862039023222234	-0.0048876966336727952	-0.0098556163944362868	0.30864151366437576	2.2505391380096995	0.13927529250757745	-1.484634208749428	-0.0058645458831478843	0.043618469480411433	-1.3461708300453521	0.00099051150399256938	-0.13721247019522007	-0.023881899547504623	-0.039290323983167015	-0.018943107482970012	0.043629714563048948	-0.00530477353779487	0	0	0	0	0	0	0	0	0	0	0	0.12402083721580209	-1.4620571984657473	0.030580852527476714	-1.0155913513514085	0.857966666038626
20	680	1.9	2.18	2022_09_22_05_44_17	0.35656607185014821	-0.046655356181527392	-0.0080336821895646143	-0.0074924638729815893	-0.039878525159237947	0.32130573324146294	0.0059302898908228123	0.0075667666634287286	-0.01022094603479852	0.0068933773520855907	0.31391498276085172	0.012087460371235969	0.0029575954283556595	-0.0068298436957809367	-0.011065925253113743	0.30689030219564928	2.2609532795650775	0.13106238578802415	-1.4694670896688264	-0.00673329633395331	0.042758694364943568	-1.3048740422008138	0.0011661743523293643	-0.12838018854012695	-0.026379464718798491	-0.036852568977220765	-0.021683959591685335	0.042774594170075862	-0.0042989505861928809	0	0	0	0	0	0	0	0	0	0	0	0.11545550983889612	-1.4453457705275783	0.036469824257528621	-1.0618820058279472	0.860682847931264
21	679	1.9	2.18	2022_09_22_05_44_21	0.3533123317707188	-0.044200086206971231	-0.0084472493736372847	-0.0068874314548070517	-0.037272930767794324	0.31760046926309526	0.0058814986380452293	0.0056984143995740116	-0.011122258447417911	0.0074578906697454822	0.31284921097908236	0.013227551039173981	0.0029326748440312253	-0.0033546292552674903	-0.0092608573612480427	0.30651182039367519	2.2731371630990949	0.12526104386304893	-1.4559497881378811	-0.0057143520415339367	0.038324889820105422	-1.3932632041804196	0.0020792508468681619	-0.12197122796793836	-0.028519268182298788	-0.035934315818655867	-0.013323742956403768	0.038381251462236379	-0.0038298872339102793	0	0	0	0	0	0	0	0	0	0	0	0.11009237064961847	-1.4258020013997557	0.0278782277333398	-0.95916561461713	0.86753784918151489
22	678	1.9	2.18	2022_09_22_05_44_24	0.34910583494914305	-0.041506212453905442	-0.0087110374453573062	-0.0064939497321588125	-0.035541135509970505	0.31487370979623297	0.0079802789405808167	0.0057602311912927449	-0.01199885546847107	0.0067318754948466689	0.30990738598068135	0.012226478261855212	0.0022074552961169141	-0.0018371846132218003	-0.0086812961951068246	0.30264904648312707	2.2940913177430855	0.12030684772889087	-1.4429359967747852	-0.0061998269141241933	0.035595950051552007	-1.4106168835588822	-0.002526809671027001	-0.11639462077650667	-0.030430738813833243	-0.033784915795407058	-0.01120942125044108	0.03568552125423112	-0.0039308501857130643	0	0	0	0	0	0	0	0	0	0	0	0.10745145347269108	-1.4080013902930497	0.025417978838353013	-0.889672480286979	0.86692634778566879
23	677	1.9	2.18	2022_09_22_05_44_27	0.34706904606671118	-0.040079543067955324	-0.00868009788424123	-0.0062314268352628805	-0.033110069179948118	0.31168084812561936	0.0088723613194614144	0.0037445786112836697	-0.01159093276390402	0.0074514055252224163	0.306258727164727	0.014197787804320943	0.0013919559442239396	-0.0010108821636203469	-0.011594401371890531	0.29764676275318691	2.3155578937176018	0.11529105576695847	-1.4394252717329639	-0.0073008779713504115	0.042938007726785216	-1.4928573400437308	-0.0028108670208303269	-0.11133442844165034	-0.029944491704334664	-0.042417410504738004	-0.0066660178231091587	0.0430299137920849	-0.0030996609250683038	0	0	0	0	0	0	0	0	0	0	0	0.10107581044210659	-1.4024265152708602	0.033533344483355931	-0.8288817514574699	0.8576010051209676
24	676	1.9	2.18	2022_09_22_05_44_31	0.34481159868507927	-0.03813671089322878	-0.0091977416462422946	-0.0049601910300825927	-0.031430375970919217	0.31010255715828594	0.00804341803968529	0.0032942029906929803	-0.011573699699858588	0.0080677621521093538	0.30819938575538253	0.01442547304507533	0.0010594917672320007	-8.2199886633748209E-05	-0.010834302296167424	0.298787600035093	2.3158583387971792	0.11072934285682824	-1.4300644038513841	-0.0057775998585281353	0.041643966152465427	-1.5157072907137903	-0.00041949154743591184	-0.10637212845293304	-0.030756424660511726	-0.041391459368700062	-0.0045789745835653857	0.041646078927866141	-0.0029158612142986245	0	0	0	0	0	0	0	0	0	0	0	0.097135849101943311	-1.3943839540630558	0.031421837775760887	-0.78919159223244273	0.86652421546868985
25	675	1.9	2.18	2022_09_22_05_44_34	0.34430848222532034	-0.037097624194925523	-0.0095414733351358982	-0.0042575213159791068	-0.03047574458112275	0.3079145334977374	0.00972921508840968	0.0011851845665420604	-0.011897873040393628	0.0086935526205838918	0.30488917060154846	0.0133539070359933	0.00041530259028178747	0.0031464775724106804	-0.010177480955563424	0.29707326168778969	2.3283815299111961	0.10838154978331326	-1.4220602151817734	-0.005667937834669852	0.039242321901472726	1.5175972966537132	-0.0022102022831931474	-0.10362148038030436	-0.031767107788198266	-0.039020409088609341	0.0041674335959172278	0.039304514020038948	-0.0027676610689088394	0	0	0	0	0	0	0	0	0	0	0	0.095019164311448162	-1.3846926906697132	0.030939600135637405	-0.63547825705695837	0.862811336414828
26	674	1.9	2.18	2022_09_22_05_44_37	0.3434859323793199	-0.03591603502373699	-0.0090853297234520635	-0.0034357245707826081	-0.028879943493801033	0.30704219448331727	0.010807199913371991	-0.00091267822328715991	-0.011410158924053443	0.0092569001297566015	0.30319910409563061	0.016725908096144521	-0.0011049766345632643	0.0041974819995970452	-0.0094625625759255216	0.29763103804002872	2.3323053557608624	0.10404962622561302	-1.4232669726424472	-0.0068052612653886537	0.044642213157831637	1.4656646803981572	-0.003075857559258259	-0.099553129101988	-0.030257217381852615	-0.043659012824682535	0.0093176067100668048	0.044748051302309487	-0.0023787969745995038	0	0	0	0	0	0	0	0	0	0	0	0.090403295338519346	-1.38266336299475	0.030137363814330347	-0.5766435766153708	0.86650139054704423
27	673	1.9	2.18	2022_09_22_05_44_40	0.34271826868613442	-0.0343247041553989	-0.0090035191358851362	-0.002085392388425119	-0.027756625639173853	0.3054786721283998	0.011044989033466441	-9.6815734509937777E-05	-0.010249833180396689	0.010022908594188192	0.30037761514300793	0.0195155073494084	-0.002387119310859975	0.0066073499059279769	-0.011633620939882504	0.29537734205720478	2.3437073753274937	0.099814723711839165	-1.4266610448556092	-0.0064631750347994635	0.053826304847520226	1.4583700919580043	-0.0022908167416816425	-0.095696066605750557	-0.028376784628610416	-0.0524713358900164	0.012001250078856642	0.053875030718155033	-0.0021758496185007806	0	0	0	0	0	0	0	0	0	0	0	0.086335255335087013	-1.3939252087592573	0.039037957552672579	-0.52713709085864646	0.86186634634208825
28	672	1.9	2.18	2022_09_22_05_44_43	0.34313604398186254	-0.03347059535971865	-0.0085279565040015867	-0.00059877556843043224	-0.026414715542913556	0.30553987113042919	0.011960373677874349	-0.0047360411646417671	-0.0091653542124930532	0.0083599981433047314	0.30217466813043831	0.018567634216754957	-0.0027820323295926854	0.0098364464524656921	-0.014982394828436186	0.29417213845758827	2.3410289329326694	0.095863564720497618	-1.4340316053943976	-0.0050402370834401588	0.06197993527249613	1.3625865899493876	-0.0064400700660754776	-0.09229969119518959	-0.025895753439389955	-0.056683320979897846	0.025070171500663544	0.062313617122092754	-0.0017384585649338905	0	0	0	0	0	0	0	0	0	0	0	0.081482638112346809	-1.4038057952073613	0.052232431624901078	-0.49492086512564665	0.85730468604789767
29	671	1.9	2.18	2022_09_22_05_44_47	0.343985060864719	-0.031549017775707996	-0.0079557316505549959	0.00099797740906872154	-0.025064888484660663	0.30598656851992928	0.012510439090277128	-0.0038439183259031356	-0.0071879044864533491	0.0082581683997420552	0.29802467080610356	0.022679663012006603	-0.003744904549919467	0.0099840930288033654	-0.017746991825478519	0.29275173883750238	2.3471421290769441	0.089856811998688307	-1.4475400439158699	-0.0038958420149045325	0.072897596200855563	1.4036062350999967	-0.0075503684668660753	-0.087140380633396616	-0.021927168664338977	-0.068860082998094582	0.023923806163704715	0.0732875678123407	-0.0014610465408981307	0	0	0	0	0	0	0	0	0	0	0	0.075803211168617532	-1.4311577590817608	0.059196343420980534	-0.52917325466259557	0.85105945619142609
30	670	1.9	2.18	2022_09_22_05_44_50	0.34589278426222758	-0.03005841784656639	-0.0057792033058210119	0.0030410596299981951	-0.023876627359022514	0.30812306351710661	0.014103872600252551	-0.007412983355481721	-0.0051086459267409567	0.008014809392714985	0.299680922184296	0.024922146374054238	-0.00451030513235736	0.011461976650558011	-0.022165834578052341	0.2924895811480494	2.3369449007054488	0.084001770087689193	-1.4811716624664788	-0.0021371284181859679	0.08634325043879483	1.3787744421958326	-0.010388534693194857	-0.082655877594319554	-0.014976757892743596	-0.08005376028130777	0.032350461529309808	0.086965962016228832	-0.0012443619598522557	0	0	0	0	0	0	0	0	0	0	0	0.070591339546828891	-1.4654053230802964	0.072143685571538191	-0.546780824796263	0.84560764044822556
31	669	1.9	2.18	2022_09_22_05_44_54	0.34725567413372271	-0.028267656598648543	-0.00524650655699576	0.0051811814250984746	-0.022503903730532474	0.30892924626046553	0.013365117661551854	-0.0086155428584312535	-0.0032472311782902321	0.007703570861668012	0.29820886913322475	0.028768207643240253	-0.0057038598946612127	0.013377684350353246	-0.022302803063620206	0.29333047644204358	2.3334351690305692	0.078523629127037517	-1.4994119360819884	-0.00051195999644282342	0.094562295402645435	1.3679161469550785	-0.00978014500428705	-0.077724716905498759	-0.011172677084772915	-0.086884076781314948	0.037325392344565479	0.0950667078851585	-0.0010103437030220038	0	0	0	0	0	0	0	0	0	0	0	0.065476190140119989	-1.4991427303231508	0.07489368735902234	-0.51525431443384917	0.84471039148257832
32	668	1.9	2.18	2022_09_22_05_44_57	0.34918516888729206	-0.026303265503890793	-0.0030529127086175735	0.0072546674410610837	-0.020710500098954962	0.31125427478301548	0.014609112269937262	-0.0084885445841904814	0.00012925610771491905	0.0068288386775328513	0.29922693209596724	0.033420001129082721	-0.0070581603053559532	0.012647048826722679	-0.028455467454816908	0.28893263713181228	2.3303352989734609	0.071764636323923658	-1.5557149850889034	0.00062866068870109232	0.11154097078142106	1.4055309461222316	-0.013049535055945099	-0.071731993515390835	-0.0021642857974283735	-0.10550328265782334	0.036200076122644545	0.11230172985327593	-0.00076779680442585921	0	0	0	0	0	0	0	0	0	0	0	0.059312093668137361	1.5676758220048335	0.0891772920706337	-0.57628343961580442	0.82744819332539366
33	667	1.9	2.18	2022_09_22_05_45_02	0.3520070876049361	-0.02481685229527867	-0.0012463082708300578	0.010512939835896986	-0.018829706080848205	0.31288455288174927	0.013694895275671521	-0.010207627677960577	0.0032831381730341717	0.0069605778012207875	0.30166822416069033	0.037535456256539153	-0.0068664950659468142	0.014575411234030297	-0.02937259482861064	0.29137383610239947	2.3139482997611065	0.066683510248183656	1.5288040279468753	0.0060345957072353192	0.1205085836814906	1.3929543079291078	-0.011344378702234878	-0.066448475289426961	0.0055938064616170248	-0.11296577121394046	0.041964905277606483	0.1210413717249542	-0.000321128078865275	0	0	0	0	0	0	0	0	0	0	0	0.054299435976107736	1.4844842601866279	0.09315187306464269	-0.5550867011415378	0.82774991289213351
34	666	1.9	2.18	2022_09_22_05_45_06	0.3554871124129258	-0.022095874172500942	0.00089349178121987129	0.011813973201441367	-0.016336839704602032	0.31783261181758743	0.012472391324324997	-0.0089072642932562229	0.005879792332337457	0.0069593901502184724	0.29988187627373841	0.04107533573794396	-0.0072386995713560826	0.013941058730016373	-0.037789342774038157	0.29282705214325122	2.2987378457422167	0.059383881445522951	1.4602873754471892	0.00754844301224885	0.13814589150129261	1.4295334352992724	-0.0092473257706169962	-0.057939357084373179	0.013018305426798877	-0.13266900909405544	0.038512613059728126	0.13845504820191579	-0.00019959366515153945	0	0	0	0	0	0	0	0	0	0	0	0.048842071650289073	1.3980583651583034	0.11330613908303598	-0.60868550811404876	0.823734650057046
35	665	1.9	2.18	2022_09_22_05_45_09	0.35730120218167943	-0.018881868179934022	0.003269253620011479	0.013209795502121521	-0.013387109384070665	0.31958962951774017	0.01160499841640927	-0.0099141232415268267	0.0081395674840383583	0.0059047047683602914	0.30109179283567394	0.04649955795456584	-0.0078377740775551485	0.011060251210326203	-0.042055024378955176	0.29140612209889166	2.2911526545089891	0.0525789622619817	1.3738460863259212	0.00860064583596391	0.15266701297141078	1.4534988734070673	-0.00912933357744997	-0.048552418552036611	0.020179443136388742	-0.1484852474089855	0.035487295635273031	0.15293973185925647	-0.00013398166928173813	0	0	0	0	0	0	0	0	0	0	0	0.043849263864880451	1.2976501883488734	0.12170433041598834	-0.65681259162508654	0.81557554332190119
36	664	1.9	2.18	2022_09_22_05_45_13	0.36035492937925856	-0.016699852935413258	0.005352516362821331	0.014391789410219338	-0.010855278091961164	0.3218918783889827	0.0076768662903597476	-0.00786803012350196	0.010208606392924313	0.0059105896557975846	0.30222488777422368	0.049608445002395869	-0.0084996494844311321	0.010928099098196913	-0.04280010316726373	0.29742923599565779	2.2703588980540186	0.048893763849466282	1.2868518454037745	0.0092903768799279338	0.15588007226955158	1.4702132670557766	-0.0030825364968964132	-0.041219314661449208	0.026297685111199693	-0.15273663204256016	0.031146719940568609	0.15591054794982706	-8.8205168163160643E-05	0	0	0	0	0	0	0	0	0	0	0	0.041352099929725418	1.1934426731252981	0.12258249574307369	-0.66040432118173809	0.8253785691457155
37	663	1.9	2.18	2022_09_22_05_45_16	0.36414748671472807	-0.01301121313352064	0.0071237696413482222	0.01415627805255658	-0.0071100091016846854	0.327603558226775	0.00696215223555875	-0.0070410431737658215	0.01089648005259453	0.0058465718072067139	0.30678802820258078	0.05555890732727687	-0.0092035479866305579	0.0074788214541241533	-0.048493582784048542	0.29750601714262453	2.245685872817436	0.042125034814810412	1.177876059796926	0.0076559225331666557	0.17194870674026258	1.4999751115347935	-0.0017173429945068156	-0.029773718013380537	0.029800071708113197	-0.17022672140484974	0.024273876274804096	0.17195728253438294	-0.00013047126411344978	0	0	0	0	0	0	0	0	0	0	0	0.0357299634840429	1.0744653027568742	0.13474457022567948	-0.70888948710438	0.81699319093664313
38	662	1.9	2.18	2022_09_22_05_45_19	0.36761790491050245	-0.0087508285745547254	0.0086868540579955137	0.013889943969168045	-0.0033792530684022357	0.33183037989831043	0.0042320236659675152	-0.0040442542627487825	0.011866705354184891	0.003867117151124734	0.31061940970348834	0.056059502037453829	-0.0094066063580939014	0.0055163030210933738	-0.051472716762982464	0.30139401356727419	2.2211270538400507	0.037556983735344357	1.0322159165685563	0.0069030576116542643	0.17417974866280642	1.5254258779687806	-0.000639171902847578	-0.01779564429553513	0.033073283347797633	-0.17346315033455811	0.015783545870586391	0.17418092141494659	-0.00026486509928667131	0	0	0	0	0	0	0	0	0	0	0	0.033563322557476211	0.924110259412155	0.14081866463170947	-0.732017178939848	0.81985673042951857
39	661	1.9	2.18	2022_09_22_05_45_23	0.37136483692401123	-0.0047850058030588991	0.0093181966135433038	0.013486238094786033	0.00036180918321041726	0.33633136902080052	0.000977075756349225	-0.0028909149311497091	0.012025790580218736	0.0048071227922859847	0.31352414857467442	0.06064898537484581	-0.0090519909869767635	0.00056717906086313356	-0.054275778215382466	0.30414755970823565	2.1983356044112727	0.034435468603221712	0.87972476778121056	0.0066817176519710555	0.18356425130053244	1.5543166550550942	0.0062741544367695985	-0.0064578958734007336	0.033824504117751411	-0.18346455572133555	0.0060490618692483761	0.18367144407724753	-0.000356337809089101	0	0	0	0	0	0	0	0	0	0	0	0.032397337785379142	0.77035964791122979	0.14616015366430543	-0.78017337956864685	0.8189993490699562
40	660	1.9	2.18	2022_09_22_05_45_26	0.37580274184598822	-0.0018621637668915991	0.0095744069321236532	0.012174814960227497	0.0036302120302483553	0.33965119881385786	0.002340293991562349	-0.0010829063017030296	0.011715403109234839	0.0027891116483321878	0.31854850653793332	0.063417467032066285	-0.00883226628375388	0.0029444916146167135	-0.056939326795144574	0.31009823586920315	2.1688950497735475	0.033214820983659792	0.75131956227771424	0.0049342336586305231	0.18885062632231528	1.5525091710091628	0.0005134973097796155	0.00226207694452	0.033137702709657435	-0.18872432952387083	0.0069055418394343131	0.18885132443755304	-0.00051766985594955191	0.033571512693748806	-0.8172570411910689	0.0041039046620030672	0.18891243616921777	-1.5527588195400739	-0.00022603989670878132	-0.002137654292650025	-0.033503386376180729	-0.18878952354761233	-0.0068135407868676681	0.18891257140122697	0.032636681841430648	0.63515618663272921	0.15171632230772228	-0.75956477853768511	0.8251622496045754
41	659	1.9	2.18	2022_09_22_05_45_29	0.37890374520503406	0.0014372108985775422	0.00958097511228018	0.010907752868788942	0.0072094887421668063	0.34440578823385093	0.00082279037239422581	0.0010231156518935121	0.011151837296610364	0.0015468987961824022	0.32307972752835734	0.063286581566739372	-0.0079670036358135861	-0.0016545680154304607	-0.057946256337888254	0.31532522018328918	2.1427837684324382	0.0338633675781754	0.60494725019594	0.0043053423579008984	0.18730440100288637	-1.5613818498017251	0.0013002348298116002	0.011957768234722417	0.031681847209076748	-0.1872711995152252	-0.003526537562365744	0.18730891395142602	-0.00067734808164792814	0	0	0	0	0	0	0	0	0	0	0	0.035046670883752747	0.498448253828783	0.15299366687900395	-0.79967103176110521	0.83220402060860865
42	658	1.9	2.18	2022_09_22_05_45_35	0.38090660666731596	0.0047204781508605343	0.0095028399493268609	0.0090954871824184269	0.010044573821154141	0.34667700556696607	0.0016364354680209593	0.003691820456860396	0.0097133200014192754	0.0011149582949764693	0.32667217344446242	0.0644066881627898	-0.0078260604483964477	-0.0018859607736161316	-0.058389420649340606	0.3195650605085561	2.1247423479483545	0.03545529371293412	0.48000263705428381	0.0017046469229469209	0.18761078203558734	-1.5503402656943279	-0.0008658979787151428	0.02033416637137073	0.029044784906276062	-0.18745379230790493	-0.0076734141937930805	0.18761278025580827	-0.00083905590763476456	0	0	0	0	0	0	0	0	0	0	0	0.036683281006609024	0.38431704485526974	0.15337058919584876	-0.8015424007187042	0.83895909106051392
43	657	1.9	2.18	2022_09_22_05_45_38	0.38465412593492815	0.0071821757708164487	0.0086219265737897486	0.0077595813274784695	0.01306742255121493	0.35136638025331679	4.58798482295859E-05	0.0032166342110668236	0.0089161419707819	0.0021110585800982033	0.33320920655165215	0.06433274135288157	-0.00746333806721644	-0.0040538436955557889	-0.056665605225451568	0.32121302474961727	2.1016969543256145	0.037943128581606943	0.37824126231662258	0.00036818413589704072	0.18286365979066893	-1.5429864686588	0.0032611445374452095	0.027594321852854375	0.026042933936894309	-0.18258088350368706	-0.010165581687761952	0.18289273669484971	-0.0011154566842807147	0	0	0	0	0	0	0	0	0	0	0	0.041126437421914672	0.29938012148327087	0.14769223007094295	-0.82110720653396152	0.83506974991854577
44	656	1.9	2.18	2022_09_22_05_45_42	0.38784560425643272	0.0090834253505365763	0.0081254721879229757	0.007241821751510581	0.015046062360631255	0.35428785494609144	0.00017640174502846475	0.0045479986858126412	0.00741326401812678	-0.00049161257052620245	0.33712340838117028	0.065663869039987083	-0.0071802264821003263	-0.0044328340698501422	-0.059596371738026371	0.32950575776494834	2.0743443448790408	0.039964254796600637	0.30707711781608393	-4.7160186140768681E-05	0.18596826313410475	-1.5365195656154012	-0.00080030282053751795	0.03266123186188892	0.023030101925774212	-0.18553144737566005	-0.012738796167939647	0.18596998515276647	-0.0012046263558948653	0	0	0	0	0	0	0	0	0	0	0	0.0432471243770656	0.22889713416646032	0.15408451937683437	-0.82252027377476189	0.84957971457912484
45	655	1.9	2.18	2022_09_22_05_45_45	0.3889843343258968	0.01030243688224268	0.0072256007061208887	0.0063640000885561675	0.016216168613209212	0.3555204922610033	-0.00045559057215219955	0.0060744781637533558	0.0062905836961065125	-0.00096944143095154824	0.34353660350772153	0.0632856774251246	-0.0057917643138536059	-0.00463678095086312	-0.06056663902256415	0.33443397366068367	2.0552509658444684	0.040880022792301941	0.25231825973592242	0.00066187002235360524	0.1812001526549252	-1.5285892514404245	-0.00077459527220557871	0.035784339037620475	0.019765053583022676	-0.18055494253645427	-0.015277697726617478	0.18120180826913379	-0.0012359306888308911	0	0	0	0	0	0	0	0	0	0	0	0.044715295877796025	0.18502490526205107	0.15616019115313073	-0.82360198433303566	0.85976206275826517
46	654	1.9	2.18	2022_09_22_05_45_50	0.39076319863911996	0.011559701827103723	0.0064284079785907	0.00567963865993664	0.017192901488444084	0.35922179518509323	-0.00042424682200161763	0.0053412213479150919	0.0056918843764894875	-0.00195519905414074	0.34608372992019493	0.061930465941925	-0.004921994121344973	-0.0044502237013425219	-0.058985238257520764	0.33712896490590322	2.0411883666091781	0.042321242925897611	0.21432435438120268	0.00094615377364957488	0.17563452718144337	-1.5309997244692988	-0.0021398484777580972	0.038492365317316306	0.017590492178193973	-0.17507849158403455	-0.01396455953148246	0.17564756215147689	-0.0012990709358071126	0	0	0	0	0	0	0	0	0	0	0	0.046346709169278973	0.15985164362357632	0.15137780865206041	-0.82305002986872289	0.86274492091372867
47	653	1.9	2.18	2022_09_22_05_45_53	0.39318034061513768	0.011607331336209056	0.0052753535529041946	0.0053261468383290888	0.01740868680870656	0.36110442948995908	0.00011019129833707965	0.006188496269843447	0.004823920428721087	-0.0024255734289873915	0.35116547260265962	0.0612064182466659	-0.0039096924644933407	-0.0050596365619749511	-0.057283125736423426	0.34214294522972055	2.0217975781653834	0.041259271633899176	0.17996638246477922	0.0018629521822777764	0.16995833977827013	-1.5239776992062757	-0.0035439291933802739	0.038615398415545836	0.014531982004136169	-0.16921379214370008	-0.015891186504933666	0.16999528432963548	-0.0012686378833647507	0	0	0	0	0	0	0	0	0	0	0	0.04594501798028032	0.13515804523020919	0.1462589465489538	-0.82944726116256717	0.87019341988063748
48	652	1.9	2.18	2022_09_22_05_45_57	0.39309230649633181	0.011935019315220423	0.005406232056420014	0.0039332445501969538	0.018386525325729632	0.36191059211785281	0.00035876751305524257	0.0063346407402618075	0.0042156450476280348	-0.0019675386846419378	0.35324861976318384	0.057971368320987142	-0.0031849572325642534	-0.00395028310260402	-0.054541451958520296	0.34486848441532086	2.0155357153897806	0.042505527429646674	0.16261202926929813	0.00085315681929160579	0.16040688042332951	-1.5257408961736196	-0.0033627219491414685	0.040277351924791961	0.013581413181215821	-0.15975607166801958	-0.014434848539105772	0.16044212410103392	-0.0014049120995354844	0	0	0	0	0	0	0	0	0	0	0	0.047987749552451824	0.11269177587046096	0.13911317483727995	-0.821548625963865	0.87732188780077036
49	651	1.9	2.18	2022_09_22_05_46_00	0.39253503665054879	0.012266025595370099	0.0040516811697529354	0.004318429942613256	0.018478997476997518	0.36168566363157223	0.0009465336229245539	0.0056334096193684877	0.0030931348388268131	-0.0015042323149711408	0.35548928316392431	0.058548533617467709	-0.0023145740165630268	-0.00497775450092796	-0.055698003020600254	0.34491467402607434	2.0129976451579834	0.042118218163317712	0.12209264181634058	0.0026277326310224529	0.16233436463493109	-1.5252255883051029	-0.0033573411816380742	0.04086876511499421	0.010182747135633802	-0.1616605942135344	-0.014774918610731026	0.1623690785871395	-0.001363692233720602	0	0	0	0	0	0	0	0	0	0	0	0.047730984268596066	0.0829244903261562	0.14245860229044238	-0.829964977438344	0.87868506457203688
50	650	1.9	2.18	2022_09_22_05_46_03	0.39229952567482052	0.012073391826500315	0.0030502208241979792	0.0037662157502579255	0.017856225319858643	0.36177118290387705	0.00040441807864433288	0.0076246139452103038	0.0022826933721885592	-0.003664826732522968	0.35678713224716907	0.055389324551048905	-0.0018056804247229708	-0.004944891997127142	-0.051708700100101646	0.34878745067598	2.0074211093500729	0.04054051757837001	0.095522714320876737	0.0025410284943308882	0.1516975212543325	-1.5121790728353179	-0.00580203089403555	0.03980293394324632	0.007698052677898342	-0.15065625462057622	-0.017743474812132169	0.15180843691048268	-0.00126063087238841	0	0	0	0	0	0	0	0	0	0	0	0.045887235738511639	0.063573878563722416	0.13241056407230017	-0.833068095049306	0.88908455873355308
51	649	1.9	2.18	2022_09_22_05_46_06	0.39462225707287751	0.012407932443951018	0.0017555457933560391	0.0033096897530723265	0.018446943278610066	0.36435134688752274	-0.0010087011479907027	0.0085045305557563938	0.0016992270445749329	-0.0020638624017362628	0.359011741302393	0.055671560333025734	-0.0011006881607532745	-0.0069684094044762711	-0.050483456912634866	0.351878161874104	1.9937362766529343	0.041063839157143539	0.061316468883331011	0.0029661443248128749	0.14982226682891603	-1.498325382317528	-0.0015006448663835324	0.04075544973222886	0.0050231666752678554	-0.14825127560665224	-0.021639568358803974	0.14982978199533603	-0.0013342152659660195	0	0	0	0	0	0	0	0	0	0	0	0.046943727016609461	0.045927537555944732	0.12914153665299213	-0.85398153733230742	0.89168351649542232
52	648	1.9	2.18	2022_09_22_05_46_10	0.39607642464285936	0.011850037759456564	0.00072373106946596621	0.002233529072967698	0.017809448142024387	0.365513667304919	-0.00023805575032025109	0.0074755442041438587	0.00020100157440195652	-0.0038105607289539746	0.36368137920444166	0.051493370284816979	-0.001070890525224963	-0.0059945927958858286	-0.048255580506717639	0.35461039684081147	1.981408366173476	0.039055768353099291	0.020449336011832148	0.0015344119992987846	0.13931752963060987	-1.5028430566049571	-0.0049463903807351623	0.039023108587303248	0.0015968837886620685	-0.13803287049968604	-0.01887592975174348	0.13940531137720144	-0.0012403738407451243	0	0	0	0	0	0	0	0	0	0	0	0.044967539780302809	0.0056428767188164619	0.12277049022101053	-0.84719452779730264	0.89530801324659082
53	647	1.9	2.18	2022_09_22_05_46_13	0.39713874930685322	0.012969174790273562	-2.25540506758487E-05	0.0025630844649472155	0.018883375496220666	0.36695948128121769	-0.001984268929004752	0.0072857434336769658	-0.0010875351903848552	-0.0019250593409379155	0.3646981067136576	0.0525766521561491	-0.00022518331065686758	-0.0062931833865222213	-0.046087951436204769	0.35558623461222283	1.9757353587844835	0.041772395405026745	-0.013680809382782141	0.0030485076947640486	0.13749588736275914	-1.501634050787203	0.00010195419183273808	0.041756759757753031	-0.0011428177488979436	-0.13618258212670986	-0.018958464256750074	0.13749592516263812	-0.0013681118263652579	0	0	0	0	0	0	0	0	0	0	0	0.04762735033399642	-0.028764327028037377	0.11712688746348354	-0.85325215283709332	0.89537028364229343
54	646	1.9	2.18	2022_09_22_05_46_19	0.39833456324328703	0.012698414307578437	-0.0021597224550451918	0.0015079662162004086	0.018936249977010218	0.36751218565405	-0.0012861453180119415	0.0086672334307810617	-0.0029013931100024771	-0.0023635897826826953	0.36647840141719362	0.051172864776108065	0.00032930174972879342	-0.0076316040665190335	-0.047194230238262823	0.35795126710524383	1.9677899681434634	0.041848470373444295	-0.077050076168186959	0.0024364190782626208	0.13688973247954583	-1.4878048453715143	-0.0014962553022006423	0.04135256806339993	-0.0064233626052808942	-0.13500837815900782	-0.022617176773327891	0.13689790954668005	-0.0014179445664884458	0	0	0	0	0	0	0	0	0	0	0	0.048093327989700604	-0.076018304250459384	0.12001792467743429	-0.86555742391302648	0.89861965326524107
55	645	1.9	2.18	2022_09_22_05_46_22	0.40000733318254694	0.013661629942753759	-0.0036266218040569257	0.00032154583614924377	0.019314914793369893	0.37012574853585672	-0.0015940823098312131	0.009185926559998555	-0.0042062167121263688	-0.001243267270479783	0.37075214257348255	0.050277086130498944	0.00025638621712826767	-0.0072280879815836132	-0.045072234799439156	0.35900588965694735	1.9556630943893731	0.044019883677953668	-0.11547735936923197	0.00077031686634421127	0.13191356800025134	-1.4846159696913153	0.00035753073609124937	0.042851080795258831	-0.010076459383075564	-0.12995895582731348	-0.022624306018778052	0.13191405251444663	-0.0014659638487945549	0	0	0	0	0	0	0	0	0	0	0	0.049418105575835779	-0.10721132154855227	0.11411822830763417	-0.86490458388601577	0.89749827034573837
56	644	1.9	2.18	2022_09_22_05_46_25	0.40215661634058303	0.014188390599426785	-0.0047037301106801479	-0.00050992265726151	0.019871426380072912	0.37210750995551078	-0.0015027678936414526	0.0055110051387026139	-0.0056624602205484417	-0.00198405100678892	0.37244305632553049	0.048884060989290753	0.00028342214877444938	-0.0063752939044132116	-0.043305730891264847	0.36356565073880626	1.9426226473806736	0.045979843402649594	-0.14694344398736783	-0.00023525899338792036	0.1257105298116078	-1.5054887422108099	-0.00053375057830181306	0.044008465687599266	-0.013319194688703104	-0.12463972238619044	-0.016373054357953824	0.12571166292430852	-0.001577332326243853	0	0	0	0	0	0	0	0	0	0	0	0.051379124578744696	-0.13879872009393504	0.10884438092200414	-0.8584811860583631	0.90403995847952323
57	643	1.9	2.18	2022_09_22_05_46_28	0.40456121292026681	0.014381272326562205	-0.0066510677692812751	-0.000785460488909388	0.020197324753231691	0.37448917595913189	-0.0016604100234583409	0.0072785373629748939	-0.0076866903992264621	-0.0016953831050217755	0.37580534457092452	0.04770260380501453	0.00050928915351179779	-0.0060482731819832495	-0.044463166381389543	0.36775426226062791	1.9264364092250068	0.04803325965716615	-0.19586721607111776	-0.00036698670096872152	0.12467803783745056	-1.4977258273570064	-0.00015020281896877181	0.0443946565641924	-0.018338715926698744	-0.12334901933909642	-0.018155785498842236	0.12467812831400534	-0.0016957570676127077	0	0	0	0	0	0	0	0	0	0	0	0.053417328656474194	-0.18182670284351196	0.11091683824626115	-0.85299767340866894	0.90902007042654132
58	642	1.9	2.18	2022_09_22_05_46_32	0.40671103974531736	0.014421829677163751	-0.0082556898377573636	-0.0023822472144994114	0.019896020799792916	0.37637675878775273	-0.00048315438255498163	0.0041485949535965821	-0.0096346648986962331	-0.0025204165121949854	0.38065596736936069	0.047364194939643063	0.00015506894147393949	-0.0046542596078597252	-0.043819891869539704	0.36845887489370333	1.914331667048375	0.049380874795253493	-0.23943017025943295	-0.0028550047617008239	0.12172941495482957	-1.521235555629449	-0.0026597892979971409	0.043826544498676595	-0.022753127100467358	-0.12113190378199785	-0.012046258813171031	0.12175846970274727	-0.0017285032025788486	0	0	0	0	0	0	0	0	0	0	0	0.054353262294803188	-0.22548454514728267	0.10834810645878965	-0.83830649931257273	0.90594756199495452
59	641	1.9	2.18	2022_09_22_05_46_35	0.40909121348649929	0.013769726331398032	-0.0096270403864563928	-0.0032477504232635776	0.019533754447720656	0.37833265256482657	-0.0005458182716415453	0.0047264011105988078	-0.011661473762413199	-0.0023458305878886259	0.38551626399720323	0.045178814915107689	-0.00020730842420569037	-0.0041899415829329528	-0.041223900609153395	0.37216645683142452	1.8984044673365166	0.050092022720048049	-0.28279480434269116	-0.0044531667577393293	0.11418378291002616	-1.5176942569788581	-0.0024110749053431794	0.042291330667583407	-0.026845001220915023	-0.11354043029444651	-0.012104006287007502	0.11420923588678439	-0.0018215616042104447	0	0	0	0	0	0	0	0	0	0	0	0.055610802891583738	-0.2691019967430564	0.10128861768082768	-0.83604356993827578	0.90973955089286374
60	640	1.9	2.18	2022_09_22_05_46_38	0.41276868355543311	0.013718467518401242	-0.01120931395095238	-0.0045161636584216411	0.019782403402374554	0.38247650682899503	0.0010800519087078091	0.0022749778286076283	-0.012385323837945977	-0.0026344044866102919	0.38822764829751089	0.0433721112023531	0.0005381888851523776	-0.0042524667605512417	-0.042124087624259905	0.37947224660016315	1.8756381897417671	0.051529772182471463	-0.30678178002616108	-0.0049710224160951985	0.11118897232004096	-1.5313837916109292	-0.0047471685378521356	0.042130812344379209	-0.029670053461025546	-0.11084372082092388	-0.0087554051967867613	0.11129026540858643	-0.0018402578750170635	0	0	0	0	0	0	0	0	0	0	0	0.056544163773370425	-0.27968699786724566	0.10257122329506348	-0.835703213650222	0.919333907145118
61	639	1.9	2.18	2022_09_22_05_46_42	0.41487380666312534	0.012919421839922106	-0.011411171494839799	-0.0040051023886510792	0.018891150221843421	0.38477593254494713	0.0017003805527321526	-0.00082008045957879239	-0.014206878305664429	-0.0034850531194361087	0.39439190135764479	0.042649117683781858	0.00030025701964626124	0.00068895094597353889	-0.039393794186256027	0.37958987071724831	1.8626414631999921	0.050934101260394007	-0.33679801185591596	-0.00476342748559766	0.10557248677261889	1.562384381593237	-0.0066894359915759434	0.039809254274117835	-0.031772723291255682	-0.10555754633311792	0.0017760561608390021	0.10578420731489263	-0.0019249948538808354	0	0	0	0	0	0	0	0	0	0	0	0.0569741132468469	-0.32240233830523823	0.094968198912932747	-0.77665464512862759	0.91495260636078835
62	638	1.9	2.18	2022_09_22_05_46_47	0.41756561137109832	0.012901445984366947	-0.012423695476813755	-0.0045046389188593784	0.018570628536586146	0.38816751875324423	0.0016968751004603109	-0.00078663472099922476	-0.014524064578981552	-0.0026233459175731225	0.39617020132735009	0.04355433967646203	0.00017049755471454961	0.00066906630457246854	-0.040208199459792586	0.38318382200105489	1.847937625313957	0.051344976164003457	-0.35257187361656683	-0.0054632540159818338	0.10702380378597223	1.5626694922523206	-0.0055638443213999467	0.039100143625294084	-0.033278902412240963	-0.10700966722883966	0.0017394528999897603	0.10716832993217286	-0.0018457708826197781	0	0	0	0	0	0	0	0	0	0	0	0.056460025382883958	-0.33186490413901382	0.09630526227875584	-0.77707890798470758	0.91766134845934977
63	637	1.9	2.18	2022_09_22_05_46_50	0.42020440893229521	0.011751321929185987	-0.012250073140318396	-0.0045083591335109471	0.017844320370971837	0.39036614511324491	0.0033354737037963361	-0.0025704732499035486	-0.015119598253182275	-0.0024500461663852563	0.39949787109560675	0.041062088168137813	0.00091354637555978769	0.0039633985992603409	-0.041105933060457581	0.38810889202312931	1.8315754160342279	0.049710821001565979	-0.37150260030015386	-0.0046744689342456489	0.10421837087142913	1.5308177316978076	-0.0074659846686042763	0.036608980184282727	-0.033629574700202919	-0.10388540636238458	0.0083241319077109917	0.10448545235661558	-0.0018355900212663056	0	0	0	0	0	0	0	0	0	0	0	0.055659820308162015	-0.35146396501292071	0.098277323810011627	-0.7373371627946923	0.92361927617390316
64	636	1.9	2.18	2022_09_22_05_46_54	0.42374746034511618	0.012059093167279036	-0.012802117905940729	-0.0046500916749864386	0.01735028286184559	0.39528814655638828	0.00466062687041865	-0.004970780322704124	-0.014962197227840863	-0.0023701368428521693	0.40289786545897893	0.0417106458120496	0.0012072186248618109	0.00562251195689971	-0.0378033408213245	0.39068757109530944	1.8139191004151432	0.04945075677354676	-0.37710195120410378	-0.0043159053489767981	0.1007094318696094	1.5035799939170329	-0.0089278670833366734	0.036040545721626384	-0.033859362214369	-0.099800783983744631	0.013497895529653466	0.1011043840699167	-0.0016863452555577244	0	0	0	0	0	0	0	0	0	0	0	0.054066846278944682	-0.35581315034367972	0.090193280220766642	-0.71157405915932259	0.92198209465873493
65	635	1.9	2.18	2022_09_22_05_46_59	0.42765858110117871	0.011569130692780212	-0.012371102088269246	-0.0044363460347522261	0.016740789153826912	0.39902708289742217	0.0048636155436534547	-0.0050055282386412816	-0.014597357797946964	-0.0038651708133441856	0.4075696799589178	0.044793929428816222	0.0015858177008380332	0.0072275519733694142	-0.03914070929924305	0.39436118620371896	1.7935796852933204	0.047316252735407911	-0.37908360015511439	-0.0035692617370306295	0.10535409748362691	1.4975922534342232	-0.011048949450743768	0.034356210342456839	-0.032534267839093273	-0.10422696228520648	0.015369651570146567	0.10593188915786717	-0.0015705560684641528	0	0	0	0	0	0	0	0	0	0	0	0.051936729594936483	-0.35855382271203462	0.093070551334753712	-0.69409878197176733	0.92214023903899633
66	634	1.9	2.18	2022_09_22_05_47_04	0.43194271733812717	0.010910849210805259	-0.011087051508453264	-0.0034409935026937831	0.016227838156486374	0.40175668949741661	0.0056134467149289323	-0.0075537970708974807	-0.013217198122121743	-0.0045130767674502349	0.413614742116825	0.043864438006792537	0.0015458955492490948	0.00998266445413556	-0.041297404664423644	0.39987341082785655	1.7705593674191751	0.04362607446949144	-0.36239277602480763	-0.0024645315954124696	0.1065322096573313	1.4676790503669375	-0.012625968690381548	0.032660294750563534	-0.028922992936830115	-0.1042746775125572	0.021815208551049632	0.10727780189696323	-0.0013929176706845184	0	0	0	0	0	0	0	0	0	0	0	0.048453959319000171	-0.3417530753186272	0.098362145304321122	-0.66680990308408739	0.92575564948079314
67	633	1.9	2.18	2022_09_22_05_47_10	0.436825546062962	0.011261108513437323	-0.010875947705614803	-0.0033500252586556008	0.016859867852868013	0.40743986896028717	0.0064809405527761384	-0.0094846596210516557	-0.0131484769526694	-0.0041484804125096857	0.41661946239242187	0.045325370576359117	0.00243805910356384	0.010562983594662763	-0.042114814937851373	0.40198659045199	1.7513678679281211	0.043880614589839273	-0.35195895105747615	-0.0012621167265357	0.10922045344776052	1.4564258417987339	-0.013025752650848724	0.033450734065958374	-0.028399942380761038	-0.10637555048097383	0.024765898150566047	0.10999444387538634	-0.0014455895446942116	0	0	0	0	0	0	0	0	0	0	0	0.048945800848378886	-0.33117221169804434	0.099397310465880129	-0.66252586430042149	0.92024515066719459
68	632	1.9	2.18	2022_09_22_05_47_13	0.43961975167574852	0.010800036655162907	-0.010014240656687792	-0.0016550533021783066	0.017000132447748461	0.4107006759278608	0.0062505328207234879	-0.00867191035960325	-0.011508713992889708	-0.0037330121939044155	0.42171817929344663	0.045495885979473988	0.0031239275000304293	0.01135581268791913	-0.042437766063230374	0.40810330348746365	1.7305657785054529	0.041361027825317594	-0.32733840867462061	0.0015518912471309209	0.10837638595969165	1.4567997974285858	-0.012232607138475323	0.032809418440981564	-0.025184850294001651	-0.10557181873620983	0.024495553115063642	0.10906455753858962	-0.0013523279158913425	0	0	0	0	0	0	0	0	0	0	0	0.046698013800479277	-0.29755360983486873	0.099929171021512081	-0.65466724997399883	0.92830975389947779
69	631	1.9	2.18	2022_09_22_05_47_17	0.4428119608807638	0.011682209886788867	-0.008991557458319312	-0.0014250190806190603	0.017070214275342097	0.4139671337579085	0.0065573491726027182	-0.0095144167196115209	-0.010755146330189125	-0.0042020699110860826	0.42596178681963548	0.046260607783822787	0.0038358773153561337	0.011976913851903803	-0.041536387645284334	0.41346194465061237	1.7115426815308372	0.040762666823262766	-0.29917162069303133	0.0026475002433106872	0.10739777145882119	1.4485562488570554	-0.013030290790427127	0.033680967006173949	-0.022960563322212905	-0.10420411457632983	0.025995842353813286	0.10818534925027638	-0.0012995682151178626	0	0	0	0	0	0	0	0	0	0	0	0.045563045491769295	-0.28111248078141249	0.097623087098573577	-0.64503193830653272	0.93371900756299908
70	630	1.9	2.18	2022_09_22_05_47_20	0.44658050341009814	0.012312074843078056	-0.0088934441221271265	-0.00054912157644071674	0.017681480581593783	0.41783677005499947	0.00562614766050791	-0.010188390586239701	-0.0098091769332339374	-0.0021539185912220348	0.42959345558845452	0.044623998728838328	0.00446264203901225	0.01178740847396282	-0.043417970477785742	0.41252058307909606	1.6995835152853436	0.04097558766326901	-0.27753912391842589	0.0043979531516023752	0.10750741084708348	1.4461085252402106	-0.0093141178914264121	0.034823480376181618	-0.021594536319169653	-0.10418185304715261	0.026532713444069433	0.1079101301043558	-0.0012878492858659906	0	0	0	0	0	0	0	0	0	0	0	0.045277740118257095	-0.2532494852454506	0.10074239494817115	-0.65284958937474347	0.923731734657201
71	629	1.9	2.18	2022_09_22_05_47_23	0.44983526300240562	0.013378203357356771	-0.0078840793989401713	-0.00063059096194021812	0.018694963488006717	0.420727995142163	0.0067185063966311341	-0.0083782227393775638	-0.0091541306610668175	-0.0028964379063348769	0.43435150239362841	0.042291015368135509	0.0047845423158329719	0.010834036380691508	-0.042247814493162478	0.41796232205660017	1.6810878234925948	0.041818502453987008	-0.24312293906830296	0.0045935403293340029	0.1015178549241437	1.45661061477294	-0.011385780549919532	0.036971463015036551	-0.019542212516035693	-0.0988820841539256	0.022982782724802094	0.10215434825366179	-0.0013530498424400785	0	0	0	0	0	0	0	0	0	0	0	0.046274393044137753	-0.22766974823494707	0.096957358624557427	-0.65988278995878724	0.92914530369835635
72	628	1.9	2.18	2022_09_22_05_47_26	0.45043608805229063	0.014225910819363108	-0.0079772477486461865	0.00038064158458758242	0.019547359945265061	0.42239410835888475	0.0056087002603254785	-0.0096923994733616164	-0.0089459578008049337	-0.0027346444801216946	0.43411985446284107	0.044501764947586467	0.0049581715785856021	0.011443788666050231	-0.040377457600935994	0.42157344453859319	1.6744596997684038	0.043364428247479984	-0.23134431570330866	0.0059945575816425711	0.10201312416745788	1.4464966220605369	-0.0099068488743290252	0.0388049035168897	-0.019355957746278567	-0.0988770349603732	0.025099989240043814	0.10249303955403007	-0.0014308672337685934	0	0	0	0	0	0	0	0	0	0	0	0.0477252971251451	-0.21460100869673812	0.093171569899744372	-0.647309431056982	0.93592288833139226
73	627	1.9	2.18	2022_09_22_05_47_29	0.45304768656759165	0.014721785564682602	-0.00782128330373348	0.00086581306610959761	0.020347681338459031	0.425066724071797	0.0058942451065731108	-0.00975835824404307	-0.0082653109088700986	-0.0022511977929693251	0.43589711634198447	0.044270973981799994	0.0049897381091366325	0.010669509082045827	-0.039983077997717074	0.4202205636389546	1.668115111915	0.044039628245367404	-0.21448898707634062	0.0066232955518564784	0.10107902709035305	1.4495040268757822	-0.0095887882346832425	0.040049255997581606	-0.018317913364527521	-0.098119470073345316	0.024280430598698569	0.10153282512242987	-0.0014706497962967842	0	0	0	0	0	0	0	0	0	0	0	0.048476839551997782	-0.1929216212084566	0.091341778761059	-0.6550111019557826	0.92754157254980385
74	626	1.9	2.18	2022_09_22_05_47_35	0.4543489232244094	0.015293008305219711	-0.0077096360969110276	0.0007285297127012253	0.021305979513036095	0.425868566582376	0.0055930711146851952	-0.010130058717423335	-0.0084073487210854642	-0.0010599925674138141	0.43875556353336781	0.044310637635009059	0.00562487499223913	0.010321315192367085	-0.040537862530614546	0.42377904269950617	1.658342039142813	0.04556976611193906	-0.20705129015870025	0.00714229108563602	0.10102227692397062	1.4497900436021616	-0.0077754875162368269	0.041718108430361292	-0.01833583956325556	-0.098078246906475874	0.024210698433869308	0.10132106711350095	-0.001618185527170922	0	0	0	0	0	0	0	0	0	0	0	0.0504122804624483	-0.18792146396491613	0.092068409451461941	-0.6607421316040426	0.93271717184238967
75	625	1.9	2.18	2022_09_22_05_47_40	0.45732803889939183	0.016137588723419447	-0.0077575297827662017	0.0014390455074425371	0.022279528098613898	0.42926231137561588	0.0048342832890464794	-0.0095037394117307647	-0.0083827066939559519	-0.0015342328164290023	0.4441120494623283	0.039696978185742089	0.0059189647040755605	0.010199785435159868	-0.037491959524571482	0.427231527529258	1.6419867768091276	0.047080940392981274	-0.19764400884328934	0.0082080674241671557	0.091331927086633027	1.4430921413975162	-0.007380868193732174	0.043450326373095538	-0.018129646614287162	-0.0883691381266279	0.023074148567498891	0.091629679256512192	-0.0017225974775248263	0	0	0	0	0	0	0	0	0	0	0	0.052050933549365463	-0.17993372829332716	0.084960097738198487	-0.65258617030903776	0.93419053980909583
76	624	1.9	2.18	2022_09_22_05_47_44	0.4605512642274896	0.016710962262611952	-0.00806301026404171	0.0012091512275762221	0.0220982389691606	0.43228080252759782	0.0047567009815385457	-0.010343118541754348	-0.0087964207439521682	1.3451475921808728E-05	0.44814387168210218	0.038963254777071327	0.0060824593361240142	0.010960583064833359	-0.035294305470473235	0.430922951776927	1.6265096231797978	0.047506065798048287	-0.20387258620611537	0.0080883261629702326	0.0878768396650294	1.4277366264435043	-0.0054898891765398075	0.043611389589176937	-0.018838072770576159	-0.084304323063884329	0.024801614105809833	0.0880481563275687	-0.0016742154630360214	0	0	0	0	0	0	0	0	0	0	0	0.051643852928091594	-0.18941633946661768	0.080245212878271216	-0.6348452983408629	0.93566772094251016
77	623	1.9	2.18	2022_09_22_05_47_49	0.46099495202990548	0.017212196922259435	-0.0073330335775721638	0.0014617292936220602	0.023066056353202729	0.43315327164944806	0.0045310018463492977	-0.011758617867313151	-0.00860810610088515	-0.00027374851126790939	0.44620706475297173	0.039377180229957606	0.005214306256725719	0.011683078915571209	-0.036855704493471746	0.42957130512030223	1.6285107696677934	0.048552291982271477	-0.18755563700940245	0.0073684974812484264	0.091050702215906359	1.4186121405904402	-0.0055066090267880292	0.045176298643988935	-0.017788397835692422	-0.086865687413664655	0.027287043155335804	0.0912170659305788	-0.0017683441749218093	0	0	0	0	0	0	0	0	0	0	0	0.05340613864672808	-0.17859304707810395	0.083868869931942244	-0.63191075302115385	0.93183516051263671
78	622	1.9	2.18	2022_09_22_05_47_52	0.46166023519520344	0.017299052598703273	-0.0080780167781870325	0.0016832875739009115	0.023126138642774127	0.43398055595859375	0.0028321730807447758	-0.010978271191866154	-0.00893068028832723	-2.2853926747620145E-05	0.44882861816193675	0.03421006770327182	0.0054522259990183617	0.011611172652688745	-0.034910245279723195	0.43375241014183513	1.6198420445768396	0.049015709752169144	-0.19735320949703752	0.0078187068286536647	0.0824022039439	1.4098572112579177	-0.0032803855689654778	0.04524686717247229	-0.018848363684562622	-0.078170266985367914	0.026067845600440124	0.082467473250325579	-0.0017850049275426423	0	0	0	0	0	0	0	0	0	0	0	0.053698863738725	-0.18426481940238462	0.079691831811695146	-0.62485263543363645	0.93954899528748
79	621	1.9	2.18	2022_09_22_05_47_58	0.46300795173654491	0.01734894185486173	-0.0075033449267571774	0.00087564337870442367	0.023548504193138281	0.43436821708806345	0.0028295165981936151	-0.011805615870736867	-0.0082570528619300334	0.0004647758096065089	0.44977859534526815	0.0342740554802867	0.0054604373008216708	0.010548092974113278	-0.030892046039356073	0.4343245020422179	1.6165730998788894	0.048943239056920135	-0.18277046755615778	0.0070043422089661059	0.077967154457623533	1.4023812601105827	-0.0027026206680886137	0.045709585588788584	-0.017494983129001385	-0.073585949027468928	0.025767911827419589	0.078013981648769243	-0.0018118235979278602	0	0	0	0	0	0	0	0	0	0	0	0.053895785906583928	-0.16862253192548893	0.07050253588821509	-0.62087926706294017	0.93804976872049894
80	620	1.9	2.18	2022_09_22_05_48_01	0.46439888526591794	0.016852588911089105	-0.0073833822252502	0.00055939665435385537	0.023318326289541974	0.4347191361426378	0.002422557596005162	-0.013028074885083316	-0.0085568082878835789	0.00016227169191910027	0.45412563320294735	0.030042265840675656	0.0049687376411474641	0.012396803503925472	-0.029248139763598923	0.43589685336970996	1.6083963869167617	0.048113122884325753	-0.18649102638723211	0.0060153903066467607	0.0726512624682484	1.3640008453086265	-0.0025597046567925274	0.044805097685975334	-0.017532136636258515	-0.0665255638524285	0.029198549490458917	0.072696341215774576	-0.0017867509967584366	0	0	0	0	0	0	0	0	0	0	0	0.053485800487980358	-0.17585006861099156	0.0684042901511429	-0.58495036898494446	0.938625968320558
81	619	1.9	2.18	2022_09_22_05_48_04	0.46919787481217784	0.0181828234674485	-0.007149966572545006	0.00035566172691247152	0.023744384774337331	0.44107338003467739	0.0022551219649110995	-0.012687206135800603	-0.0081924647716222921	0.0002280611927667856	0.45792808313656658	0.028063813385144663	0.0043640800029193265	0.013708278342798575	-0.028745876997816784	0.43933203104482244	1.5881498040999649	0.049102599713368091	-0.17354564249533319	0.0050348654611978242	0.069984128393965214	1.3495275957362396	-0.0022995988666536025	0.046174421645943417	-0.016702936396750363	-0.063242413586780385	0.02996957375041601	0.070021899303078908	-0.0017294266788439538	0	0	0	0	0	0	0	0	0	0	0	0.053533847378846568	-0.16611904494818719	0.06787577974817946	-0.562908384767341	0.93634701823977606
82	618	1.9	2.18	2022_09_22_05_48_07	0.47317532813774155	0.017988230080094814	-0.00679877947677884	0.0003102090505581926	0.023880808383237726	0.44491237005704987	0.0026418501005440911	-0.013548746831552447	-0.0078475530501844349	0.0012816981182066679	0.464261422425536	0.029538208398717517	0.0043476583945991137	0.013084207562909045	-0.026109202129427508	0.44394092705416843	1.5676109129799341	0.048393188206290114	-0.16655304381935451	0.0049893019210518232	0.068187778785518668	1.3429899023506797	-0.0015566227887209455	0.04573307637615872	-0.015823602306107465	-0.061232048175222369	0.03000349066308914	0.068205544131024975	-0.0017164658115106826	0	0	0	0	0	0	0	0	0	0	0	0.053124421699582994	-0.15874829716509245	0.06171967576799376	-0.55312098514589991	0.93821655664375014
83	617	1.9	2.18	2022_09_22_05_48_11	0.47448590244583366	0.017151267867868917	-0.0064141627480653208	0.00091156618817601919	0.022660599935828554	0.4458205280952024	0.0020961049537677897	-0.014102648388875733	-0.0074573365062207859	0.001810871145711641	0.46571411723907286	0.025807735113252208	0.00421526260168809	0.013689060249991822	-0.024276814388908295	0.44652798557192652	1.5609578337472556	0.045863997454180905	-0.16563947596859982	0.005464139700697924	0.063135059210823144	1.3124261200183127	-0.00034322291781852367	0.043370240487170614	-0.014917389267633238	-0.05489177908633798	0.031191798445918642	0.063135992140184671	-0.001535334644263184	0	0	0	0	0	0	0	0	0	0	0	0.0502778354004801	-0.15896254977650506	0.058737906024470155	-0.52868192970525163	0.94107745513661756
84	616	1.9	2.18	2022_09_22_05_48_14	0.4760418969058493	0.016284743404200674	-0.0059242859054299407	0.00068463455012840707	0.022548673031424625	0.44740826644074105	0.001738652008775117	-0.014347045107670285	-0.00715546229903571	0.00065240802730546013	0.46609700775024165	0.022156590165782981	0.0038436403763048087	0.014545632988655433	-0.023363880016841795	0.44967945889700023	1.55377505705055	0.04440591464272331	-0.16025156460171214	0.0047364238612942356	0.05921069434136738	1.2832351145943501	-0.0011905658019593839	0.042144633597839348	-0.013989821805895142	-0.049685216371895054	0.032206918487567335	0.05922266264966166	-0.0015248307311762671	0	0	0	0	0	0	0	0	0	0	0	0.049694746076051691	-0.1536413922557662	0.057813698773916414	-0.50697344237303232	0.94462160120737648
85	615	1.9	2.18	2022_09_22_05_48_17	0.47711546240552694	0.016563078212340661	-0.0053855075064790084	0.00028072786452779049	0.022040283453967923	0.44921928583668791	0.0021477341386294709	-0.01495293113291154	-0.0066151606285355753	0.0009706717352105772	0.46708924581247585	0.020660712150498771	0.0031318006427644889	0.014667541744897159	-0.02198769686039969	0.44833776483009941	1.5511548672764057	0.043688226112692713	-0.14894198948951956	0.0035574879722257342	0.057104343550228774	1.262536844882012	-0.0012620605829396598	0.0417641825167574	-0.012822408493755797	-0.046591212672579686	0.033017646100244706	0.057118288220302654	-0.0014019103099361251	0	0	0	0	0	0	0	0	0	0	0	0.048230705661410286	-0.14579240585248304	0.055397406058424935	-0.49125398630933464	0.93968399718102669
86	614	1.9	2.18	2022_09_22_05_48_21	0.47702685299618724	0.015054058398083435	-0.0050908488217795414	0.00040674100258186388	0.021486878576166196	0.44875605801596175	0.0017755812477497934	-0.0144806424318465	-0.0060763800525007895	0.001622829979666884	0.46760915201649816	0.01985574870660008	0.0025877317056118782	0.014491825774675433	-0.017096726514993079	0.44826632643353936	1.5514782922318733	0.041305689008598545	-0.1464782059042565	0.0031214864727134319	0.051722671889393869	1.2331542409913334	-0.00023476104135618106	0.039545831070202528	-0.011928419402505216	-0.040371063032396175	0.032332832492873095	0.051723204658300451	-0.0013477503784930117	0	0	0	0	0	0	0	0	0	0	0	0.046809817121826337	-0.13779927198978556	0.0469833033376913	-0.43383772046459307	0.93970878917611422
87	613	1.9	2.18	2022_09_22_05_48_24	0.47971701224262048	0.015019233896501102	-0.0044269582371805607	4.9305416144998076E-05	0.021051536228987103	0.45290155648600916	0.0011957429616958884	-0.014862904797784623	-0.0055130697399221953	0.0013936576695775646	0.470350871587695	0.016450456992350142	0.0032702127639309938	0.014994487985654658	-0.016042896238184109	0.45159671055055239	1.5375639765571596	0.04017475692947281	-0.13304212593342077	0.0034377887367170621	0.048290803783438557	1.1946353328937407	0.00019368638861455697	0.038760925197946355	-0.010564173992387222	-0.035257315810342464	0.032998839553844	0.048291192203834626	-0.00127543183690158	0	0	0	0	0	0	0	0	0	0	0	0.045363117947545918	-0.12806618171226894	0.045775449873295918	-0.40958210522523886	0.94138147913368975
88	612	1.9	2.18	2022_09_22_05_48_27	0.48086857132944383	0.013608951799584743	-0.004116639346019451	0.00048058824636447033	0.019132466885937498	0.45298488803803122	0.0023767599424683837	-0.015463878014225975	-0.004914017083291331	0.0024789228563199986	0.47189780310544543	0.01442382096376341	0.0028907191041829313	0.014976342919371936	-0.013549845000545596	0.4555893663183937	1.530250443700873	0.03642662379614605	-0.13333652489896908	0.0035028829598107393	0.045151488787651732	1.1521038515224054	9.00427410527975E-05	0.035139050582313605	-0.0095992731682956	-0.030224759678710564	0.033542821021876376	0.045151578570816947	-0.0010426613038188688	0	0	0	0	0	0	0	0	0	0	0	0.041078691459021724	-0.12570377937618724	0.041999554282215891	-0.36771658769742627	0.94743011600620641
89	611	1.9	2.18	2022_09_22_05_48_30	0.48095088472797176	0.012648512359806075	-0.0033745785883487855	0.00040852108853527754	0.018901445496910512	0.454133155815608	0.00145713767454407	-0.015758546227238313	-0.004792219830160753	0.0019718004655369173	0.47385646230167533	0.012217417332424256	0.00243614089812117	0.014576320005715885	-0.012481599362074394	0.45463318483868642	1.5279168580709601	0.034887118982119582	-0.12507665327287551	0.0029304543293356689	0.042725992838187184	1.1221196045811506	0.00057339313196002662	0.03380123932104926	-0.0086363934158722525	-0.02664738596971828	0.03339801318925549	0.042729840202048515	-0.0010360407364266048	0	0	0	0	0	0	0	0	0	0	0	0.040543614991582821	-0.12415251243440104	0.039900304395147676	-0.35406804615767784	0.94527985970091155
90	610	1.9	2.18	2022_09_22_05_48_34	0.48076009572458617	0.010378060556612848	-0.00232987973936111	0.0002177393079360387	0.017582496815731891	0.45358081797173205	0.0012943954920744596	-0.01686421970117143	-0.0037335087822919877	0.0010394582781441178	0.47406124609664718	0.012234487084216658	0.0021785473985862238	0.014207887634178393	-0.011360475491715727	0.45456981654631295	1.5284343053924598	0.03065377768022506	-0.10526518614491295	0.0024587466512617636	0.042635229062012579	1.1050352842424542	-0.00025602066058299719	0.02997694888466515	-0.0064059832683856519	-0.02543673858763202	0.034216006301068427	0.042635997745437221	-0.00091150784734566877	0	0	0	0	0	0	0	0	0	0	0	0.037387706958631396	-0.10461727715191099	0.037838684640126456	-0.33724524471289363	0.9455231842010513
91	609	1.9	2.18	2022_09_22_05_48_37	0.48330189754282027	0.00938087171618439	-0.001815227784388102	0.00038121323814420193	0.016047249876974069	0.45521401774003328	0.0017599286758295228	-0.01598755730021556	-0.0031482077936827828	0.0017244153080150475	0.47658997447183138	0.010465108655723246	0.00225435405045655	0.014244558803817337	-0.0091939963856640643	0.45877968845192385	1.5167903780743783	0.027643487501771678	-0.095308615337635155	0.00269558246263005	0.039229489214285991	1.0688795341423973	-3.976087355502E-05	0.027142794241788688	-0.0052374728647058139	-0.021069079560819316	0.033091490000809069	0.039229509364008708	-0.00075182650311123608	0	0	0	0	0	0	0	0	0	0	0	0.033836299465603827	-0.096861649173176356	0.035079456365660018	-0.2865811685507213	0.949261094947959
92	608	1.9	2.18	2022_09_22_05_48_40	0.48404306125576047	0.0084255712095910318	-0.0011948658480585225	-0.00052757244063357078	0.014913582702612539	0.45645891825079682	0.0020846524257158686	-0.014833446362318535	-0.0028446433047980358	0.0023976387411023255	0.4783686444583326	0.008819451313133499	0.0013498310008072691	0.014393643210035475	-0.0066324679701683775	0.46020620743159868	1.5113062102535864	0.025224384923866635	-0.085054787818549374	0.00075846767003756436	0.035924816474499091	1.0244943742703039	0.00030871855450783194	0.024860301770078669	-0.00427024480422538	-0.0165317063472362	0.031895064257267014	0.035926142930633939	-0.0006432967108612026	0	0	0	0	0	0	0	0	0	0	0	0.031365918388449432	-0.094238891689966658	0.032741377048141874	-0.21589589277860791	0.95075468334920143
93	607	1.9	2.18	2022_09_22_05_48_44	0.482863791726803	0.0073889207065584717	-0.00086051221853399615	0.00039037427936036982	0.013735148963032452	0.4556134478294368	0.0021123540214713398	-0.015409031790175477	-0.0017187178566982757	0.0020383111738502082	0.47690930650914559	0.0063497492789384583	0.0013489551225372961	0.01432001231624383	-0.006585816757964269	0.46104406801431425	1.5140343352885188	0.022700181356816965	-0.060501946040731135	0.0017406874279891306	0.035285672583534	0.98720918237733457	-6.6066238641215337E-05	0.022534196665097733	-0.0027401120946192424	-0.013858514896323507	0.032450273566500834	0.035285734432207179	-0.00054246053547905317	0	0	0	0	0	0	0	0	0	0	0	0.028667018563200111	-0.0622428821403039	0.032642423288003125	-0.21552934302535876	0.95481184531468444
94	606	1.9	2.18	2022_09_22_05_48_47	0.48281954265567978	0.00634070462804097	-0.00064451761349723722	0.00040091392811558279	0.013279641356694951	0.45576795973188355	0.00082547956983022028	-0.014874862427971475	-0.001519895301196211	0.0024277327534595172	0.476543825815405	0.0062197086855704745	0.001125786792102157	0.013332564784960768	-0.0062747427417746754	0.4595958658885867	1.5158791294673897	0.021048253345715778	-0.054763010839480604	0.0015182470888453334	0.033615515212476188	0.99038033979727147	0.0017318494897809516	0.020922132608230844	-0.0023007251094033735	-0.013398358935211858	0.03082996660464371	0.033660097528906134	-0.00051289499010281306	0	0	0	0	0	0	0	0	0	0	0	0.027683918111927323	-0.056978585393941822	0.030519313194514279	-0.21993954727590323	0.95189988242945889
95	605	1.9	2.18	2022_09_22_05_48_50	0.48155236779351274	0.0056213296730270043	-3.2184502597339007E-05	0.00016547894862949483	0.012362371393182315	0.45442652024842373	0.0017568524134647832	-0.014101510802838566	-0.00097599958294723916	0.0014596536364917003	0.47590002462863429	0.0070932143801345207	0.0012110319356589785	0.013225419513436769	-0.0071682503753080036	0.45812077827655917	1.5209143313996172	0.019265557595961387	-0.028305928395819125	0.0013595440948085363	0.033647480676115782	1.0216993399650047	-0.00030509934802132039	0.019234693725048553	-0.0010900765050597735	-0.015316498909648011	0.029959269300173796	0.033648863895557428	-0.00044738588848087434	0	0	0	0	0	0	0	0	0	0	0	0.025751796849466043	-0.039392900714503638	0.031238809136291193	-0.24834235092484383	0.95134155476315529
96	604	1.9	2.18	2022_09_22_05_48_56	0.4803012644077303	0.0047020482423986657	0.00045812235909369764	0.00032112858624496116	0.011554304595483575	0.4534473963528261	0.00083348284984163454	-0.013150714280576296	-0.00090967030316254185	0.0014477912595456551	0.47616300497072367	0.0030307593762906805	0.0010379818488597233	0.012907280667980732	-0.0057183885528043462	0.45724805356398296	1.5240486958888067	0.017429485617155464	-0.014221660859371011	0.001340503331400766	0.03012521485977742	0.94419476921224277	0.00071392269844741869	0.017422435669018903	-0.00049568562368403372	-0.0094075335162058654	0.028618645731222463	0.030133673124382178	-0.00039444888386077855	0	0	0	0	0	0	0	0	0	0	0	0.024130809771524792	-0.039283963443229639	0.029392571939148172	-0.20852374885330216	0.95200260221639277
97	603	1.9	2.18	2022_09_22_05_48_59	0.47912010285318507	0.0044242893042392472	0.000751471198322148	0.00025324560166427627	0.010596981315765931	0.45183919102235137	0.0017023465715304009	-0.013269216886641275	-0.00018997484641282739	0.001959809512010227	0.47365991188101336	0.0042016631846907172	0.00052453851690206885	0.011455459957239709	-0.0018434360027653539	0.4592384771976793	1.52757345907211	0.016150275627621703	0.017220829479283287	0.00075184983803615617	0.027921546632266397	0.90347366850093325	0.00026048836202369977	0.016140697620942553	0.0005561323200920775	-0.0065325866159931514	0.027146603442095185	0.027922761692292845	-0.00032881011592237523	0	0	0	0	0	0	0	0	0	0	0	0.022121142444554855	-0.0089626702587006883	0.024216969013508522	-0.079777079538655413	0.95850387922128577
98	602	1.9	2.18	2022_09_22_05_49_03	0.47909283972925448	0.0030702720753671277	0.00062106761644841184	0.00017777319979568823	0.00984360855983703	0.45229125140363974	0.0014311008204047513	-0.012393398514331617	-0.00011683910741814896	0.001493063471817971	0.47325561164282992	0.0010483811396018155	0.00098524887362260783	0.013110293624727288	-0.0003914432311624292	0.45667782042237	1.5302739845724898	0.013886128225756786	0.018254221676969429	0.0011357208893192	0.028098211594737688	0.81375237275117174	6.3871789615151759E-05	0.013876875076473019	0.00050684831470688453	-0.0015925512614241215	0.028053043957873589	0.028098284190109547	-0.00028907390415552458	0	0	0	0	0	0	0	0	0	0	0	0.020547796026798414	-0.0059344914100438895	0.027377023893422239	-0.014924416758662323	0.953213620726305
99	601	1.9	2.18	2022_09_22_05_49_08	0.47782723636926494	0.0022785588536202972	0.0014451582454083178	-7.7591538241095573E-06	0.0090641556254950073	0.45076281210623015	0.0017691940643134927	-0.012765349626259973	0.00018429304254485756	0.00088668209291120571	0.4719175472139916	0.00093942332216691987	0.0005024961901838003	0.010482507792726642	0.00097575882160959781	0.45640336311880786	1.5350538440453954	0.012339917151835887	0.069162172067924452	0.00045046399919403362	0.025622102856009892	0.7853353589521378	-0.00096828369608179172	0.01222205159610011	0.0017014729196905421	3.2183639066569059E-06	0.025622102653882331	0.025640392510257095	-0.0002423113626327832	0	0	0	0	0	0	0	0	0	0	0	0.01897344536128874	0.01016463426384541	0.022032699359240546	0.046408511029339586	0.95516397639187589
100	600	1.9	2.18	2022_09_22_05_49_13	0.47767837256356888	0.0013131043114551289	0.0016884249567313716	8.448867102391667E-05	0.0081102385688890666	0.45045041705610234	0.001259279790308769	-0.010455021950459366	0.00043500134045518067	0.0011105605713140588	0.47282484533703162	-0.00074685581332494054	0.00023948012710117903	0.011151252329485583	0.00095787503320089945	0.45702427414568692	1.5339319342408586	0.010393551256657703	0.1077154750978406	0.00025756909095964636	0.023871829781481332	0.74760369393437986	-0.00014802059685820393	0.010153297681753961	0.0022218132033230377	0.0018027284338249224	0.023803664157223743	0.023872288688207365	-0.00019099751419340589	0	0	0	0	0	0	0	0	0	0	0	0.017002854931005246	0.026792363377198414	0.023430654059402489	0.042844044501296918	0.95676149559161094
101	599	1.9	2.18	2022_09_22_05_49_19	0.48047848294541456	0.00044501726670853609	0.001661152585805799	0.00050027807485081787	0.0073563721348747519	0.45407401248524853	0.00077832490775211214	-0.010622926587223448	0.00045967967454488284	0.00036784289823318966	0.4762915498712762	-0.0030382063538500234	0.00015570315643619341	0.010475192445245527	0.0041508301246692535	0.45829700314650662	1.5219292537176661	0.0086311515134107966	0.1295254211936345	0.00061839617230800923	0.024361427103329936	0.6250852518929455	-0.00044195269881414046	0.0083431606517350258	0.0022109832172121668	0.0076777608217308436	0.023119929049959333	0.024365435614797603	-0.00015071244920632007	0	0	0	0	0	0	0	0	0	0	0	0.015340375209266243	0.031203069006726775	0.0234508119492533	0.18863617082377029	0.953834603241894
102	598	1.9	2.18	2022_09_22_05_49_22	0.48079858529877595	-0.0010484962069407303	0.0017895850493385855	-0.00053569594991728176	0.0059904027549172465	0.4542318733519809	0.0015241586662740232	-0.010243034015347379	0.0003415659533885041	0.0008408408197494681	0.47786841184717971	-0.0044875964030510881	-9.1586039297130234E-05	0.009417176818108065	0.0053948227111012019	0.46062223079340647	1.5172308661890819	0.0057358494275470545	0.19885230782702912	-0.000736915522535345	0.023900510091349247	0.5579102122506715	-0.00073567726291413362	0.0052881803267192055	0.0022215124324639346	0.010502856111662823	0.021469149869624414	0.023911829784896345	-8.7526580226801408E-05	0	0	0	0	0	0	0	0	0	0	0	0.012479514057548134	0.028478595425476903	0.022572835150724391	0.2601162124375761	0.95803574485804366
103	597	1.9	2.18	2022_09_22_05_49_25	0.47958042877213103	-0.0025917243753682232	0.001544931595968584	-0.00021677753008319013	0.004910189847270147	0.45281788238328963	0.0013436129492868318	-0.0091281107006174426	0.00054026681670061888	0.00047513709449246966	0.47606930463625841	-0.0062774348685864356	0.0002585692970342454	0.0096818753266173473	0.0072332393208289223	0.45989253029630667	1.5226903033672372	0.0033138364897468929	0.36027543649580812	-3.1601910177258619E-05	0.025133486546783584	0.48004236729244265	-0.00093085279470955828	0.0024901571717626252	0.002186465078773766	0.014412812190264617	0.020590361598707078	0.025150718338106566	-4.059378894663662E-05	0.0032940926093344841	-1.2068178878314981	-0.00031780876025485461	0.025257436601631243	-0.48157459687111709	0.00092766327913395706	-0.0024591565532167364	-0.0021917105569949813	0.014420414008486942	-0.020736194528149451	0.025274466618405128	0.010300301753435126	0.054794445950673	0.025200079353100389	0.32081828771834958	0.95894766071619886
104	596	1.9	2.18	2022_09_22_05_49_31	0.47901563670720043	-0.0037242950221001003	0.0011125977072748	-0.00052579365683491565	0.003320420609669267	0.45230913169172926	0.0019125337074934626	-0.0094688265688442266	0.0002588207448345972	0.00062834523719719124	0.47419167360181363	-0.0069958583889368929	-0.00018887162934288492	0.0094691892297660042	0.00532377101527926	0.45715946395102547	1.528812495200651	0.0015089955840632365	0.93039239521044248	-0.00083388103798436974	0.02463098008197329	0.50264331577439059	-0.0013621022756697982	-0.00043148396347480545	0.0014459907544609064	0.013198417799397875	0.020796320525302121	0.024668613710704335	8.1954249907979641E-06	0.0016006152913250274	-0.648345726090598	-0.0010152149637808444	0.024728940153367695	-0.50368512713177027	0.0013586276841259376	0.00043326308962919976	-0.0015408609301259028	0.013207376580826368	-0.020906594293693084	0.024766234075711119	0.0069527847975656048	0.038895442269375267	0.022678074950464439	0.25608850556056978	0.95437273633400277
105	595	1.9	2.18	2022_09_22_05_49_34	0.48113656372770008	-0.0050184497828246744	0.0013266268096867482	-0.00050977442277160012	0.0017634460384108835	0.45529969180879409	0.0013889045814347535	-0.0080103579771246616	-4.2815633447777179E-05	-9.6819649862942209E-05	0.47757493575035276	-0.0089814549956990977	-0.00039224343170042022	0.0082742460055172141	0.0097505334417715469	0.46153610057615974	1.514940531132781	0.0037277586113833453	1.3856579468705872	-0.0010060013653266256	0.026683793184775793	0.36365184090389158	-0.0015945497066820577	-0.0034751180816728964	0.0013489768653215581	0.019931987235226326	0.017740932996397396	0.026731393669148021	4.7661548511645484E-05	0	0	0	0	0	0	0	0	0	0	0	0.003666247519836829	-0.0121373782593724	0.026578984804763946	0.43355948771335684	0.95926216249357166
106	594	1.9	2.18	2022_09_22_05_49_38	0.4831354563641525	-0.0067931402163194992	0.0011970074019847529	0.00014446283402726109	-0.00010323333179946023	0.45739617881151728	0.0013168283700731947	-0.0076311127710208086	-0.00027238188147929421	0.00082287242114762263	0.48074232353619628	-0.0090434128118025044	-0.00027533013266090972	0.0085110103407363222	0.009436480912155383	0.46307252172580138	1.5056387393630784	0.0074014180137111857	1.5053681988961583	-0.00018158958108936414	0.026250047253682855	0.36507761345648193	-0.00052306584719507383	-0.0073381398142848258	0.0009657601564033875	0.0195581457352305	0.017508395592402741	0.026255258115301109	8.2794656853536075E-05	0	0	0	0	0	0	0	0	0	0	0	0.00060291276567783509	-0.9665355741884224	0.026302466082832841	0.418458994053923	0.95847347907492608
107	593	1.9	2.18	2022_09_22_05_49_41	0.48166002870144659	-0.0087235976749393731	0.0009068117690245658	-0.0001325833161244793	-0.0014133845086869736	0.45523941184787109	0.0014880034417467788	-0.0085009790605575734	-0.00049783178822772941	-0.00052129433642958238	0.47822090691101737	-0.0093765064523558175	-0.00045302934271613865	0.0074577374495805263	0.00883646034233248	0.46202034488076937	1.5133265220585324	0.010832491996001703	1.5505934168345528	-0.00067911602017330965	0.026017411443883389	0.36576463906838336	-0.0021648993708115812	-0.010823650471772566	0.00043757663138979652	0.019360953048227512	0.017379850267037523	0.026107326318986681	0.0001175213640808796	0	0	0	0	0	0	0	0	0	0	0	0.0031111086180251792	-1.4014677495377561	0.02400637160425215	0.43490571901168024	0.95922500799240973
108	592	1.9	2.18	2022_09_22_05_49_44	0.48170512486002265	-0.0099852523952686564	0.00047565759589549141	-0.00026430131145565249	-0.00294845416439731	0.45542741030565875	0.0016617120622820284	-0.0063352793964752477	-0.00042183529617426666	0.00066416651013522518	0.47834797934334594	-0.010738856221344394	-0.00041241158332476003	0.00625652548907945	0.009720021455127438	0.46129720971023264	1.5137753154929361	0.013805649862653468	1.5680390426625106	-0.00075866715120330528	0.025709416853307233	0.28103470050039814	-0.0010682278652386561	-0.01380543994508226	7.6131812738492019E-05	0.02175412746088333	0.013701534707935451	0.025731599750291281	0.00012251279990687614	0	0	0	0	0	0	0	0	0	0	0	0.0061831961876632081	-1.4997435094366562	0.0239971256579761	0.49944051995342975	0.95763400865680992
109	591	1.9	2.18	2022_09_22_05_49_48	0.48320708068073287	-0.01173801416823062	0.00015999238514761876	-0.00017777529027951952	-0.0048200476657641591	0.45802180431743461	0.0020304492525176142	-0.0072333175103755946	-0.00081218924560201263	-0.00053739061269021486	0.47999698850839906	-0.011531813572984233	-0.00056123160783928545	0.0075910004196725759	0.0099473042680999733	0.46157860065664563	1.5073508764440851	0.017609449537378391	-1.5521490439826198	-0.000825987167703801	0.027902718808368025	0.30731901799289485	-0.0027312485294061855	-0.017597204600442423	-0.0006565845411247998	0.022796025480131432	0.0160904611247799	0.028036073823348343	0.00011800012313485719	0	0	0	0	0	0	0	0	0	0	0	0.010115738793177832	-1.4873292310768846	0.02589548011219792	0.45947514861468941	0.95523972870261453
110	590	1.9	2.18	2022_09_22_05_49_51	0.4836222286470806	-0.01451282356589809	-0.00033762243052995841	-0.00044073310302489434	-0.0070770613850975016	0.45708153864108619	0.001928100037243878	-0.0076673173361086035	-0.0010301568700675234	-0.00026585091924151069	0.480965813946072	-0.011201009563715288	-0.00037684604900649712	0.0065860209662679959	0.010895240212818768	0.46338276467759532	1.505092767561909	0.022998081919583052	-1.5406560355674659	-0.00092847064711305176	0.028031856464027734	0.29208357623371922	-0.00236442965360215	-0.02295630994672071	-0.0013854983254933029	0.02338338120884928	0.015459704397610193	0.028131397128594353	0.00012644781912118339	0	0	0	0	0	0	0	0	0	0	0	0.014787667344835161	-1.4985225326615665	0.026324555556454042	0.51354238555885212	0.95815026115299828
111	589	1.9	2.18	2022_09_22_05_49_54	0.48454686550532655	-0.015874786176468418	-0.00078219859443963489	-0.0001036422434823861	-0.0087889611346518067	0.45980487016025645	0.00092998307473460924	-0.0071966120504531128	-0.0019071904145441293	-0.0011950782225929573	0.48313214768338425	-0.012186060883329792	-0.000895849856855773	0.0077033517094301646	0.011311457186160783	0.46364176959086179	1.4986779947132074	0.026279100924322962	-1.5177670581855605	-0.0010933636106980793	0.029593383421708547	0.28806447793344542	-0.0022658805556518176	-0.026131440320098398	-0.0027819008227986195	0.024816354431833124	0.016121938315782347	0.029680002645497444	7.40325659434592E-05	0	0	0	0	0	0	0	0	0	0	0	0.018560659740004572	-1.463953592162367	0.02824374668831886	0.48646055927152876	0.95685640047910914
112	588	1.9	2.18	2022_09_22_05_49_57	0.48479048062759161	-0.017870016048851065	-0.00067179674381476456	-0.00023590408214087125	-0.010032175208890975	0.45928392598060064	0.0020464373294370214	-0.00643435597020897	-0.0019137344407269118	-0.0002253864414248077	0.4816924064533683	-0.011524397472536975	-0.00085085661695427812	0.0076515690745437882	0.01100798917833499	0.46479079171734422	1.4993784662691319	0.029685464847786888	-1.5262381579600637	-0.0011726870168229113	0.0282316528740943	0.28438857368535431	-0.002425746374466639	-0.029567665989949442	-0.002641959715055874	0.02378686810802437	0.015205628221642478	0.028335674854793824	8.89125212333765E-05	0	0	0	0	0	0	0	0	0	0	0	0.021066989324586748	-1.4765488035443437	0.027653298580249012	0.48168584317613383	0.95874570621857813
113	587	1.9	2.18	2022_09_22_05_50_00	0.484149178189742	-0.020297600761361598	-0.0010478570298727548	-0.000472438106590845	-0.012478200212030898	0.4585059498924261	0.00221246224743045	-0.0083692710397665349	-0.0020715897335398287	-0.0011351009404508168	0.48278080185332373	-0.010836437398758453	-0.00059986399025434116	0.0068806523313710045	0.011769509876949191	0.462301989544693	1.5025858524347677	0.0349320104354547	-1.5250856864411739	-0.0012137892822535325	0.029077110219841881	0.3026449135963411	-0.0036172730267609579	-0.034786133817576913	-0.0031890824837792976	0.023911189994687828	0.016544888388102644	0.029301245756570924	2.6429243498243548E-05	0	0	0	0	0	0	0	0	0	0	0	0.0261262256003942	-1.4885382169933923	0.028159134641848056	0.52088242798811069	0.95487508885848627
114	586	1.9	2.18	2022_09_22_05_50_04	0.48668374875390308	-0.02175670680415125	-0.0013632657985730144	-7.2856964903413526E-05	-0.014104220948301723	0.46044706910699723	0.0025180151718431627	-0.008214412092844894	-0.0025995848148505016	-9.6195786017362468E-05	0.48491173202561039	-0.0099611073919369571	-0.00058436891434399043	0.0072600665430199041	0.0097374272018367677	0.46696505626034635	1.4908335937703987	0.038096639967573807	-1.5179032428327228	-0.00076180401808401067	0.02654425652502931	0.33902137076032435	-0.0028164054020423986	-0.037883674393561259	-0.0040225851465907963	0.020672718452525472	0.016650413395744079	0.02669325184115294	-4.445889735206045E-05	0	0	0	0	0	0	0	0	0	0	0	0.029468393533563265	-1.4796628387180841	0.024956720747462861	0.46506383848182092	0.95948356084614672
115	585	1.9	2.18	2022_09_22_05_50_07	0.49117169168585728	-0.023859125385124188	-0.0017724609395739915	0.00076578653936799283	-0.015496380456732073	0.46501059097800806	0.0021840327222091959	-0.007907849846582481	-0.0030924031077500984	-0.00040982266235785867	0.48968116282357438	-0.0097956097435577625	-0.00052475390253768671	0.0081192453383352268	0.0085684507472809177	0.47006261124482313	1.473263680961407	0.041485089109950496	-1.5113484513714111	0.00019182455450832478	0.025647305127408107	0.36491562762129365	-0.002755336642570415	-0.041192213616739526	-0.0049207881292971578	0.019114601108562279	0.017100183763893415	0.025794885933305953	-5.9150515612811407E-05	0	0	0	0	0	0	0	0	0	0	0	0.032171892373867188	-1.4723117967126385	0.024032853710474231	0.40615501222359818	0.95702301089751107
116	584	1.9	2.18	2022_09_22_05_50_12	0.49424695077839748	-0.02549044406617141	-0.0018878310249108255	0.00027180315338458258	-0.017614021128077386	0.46861986321664051	0.0021649639706215456	-0.00839911961037586	-0.0032682723702449012	3.7352736840382455E-05	0.49329033416538332	-0.010899735319696539	-0.00064325643515235928	0.0085122697391268771	0.00843898022896143	0.47176845565769687	1.4609279730411329	0.045099409594911051	-1.51336051374211	-0.00044675938174903573	0.026881423970612776	0.3654172268431628	-0.0022426467798323897	-0.044802182233989761	-0.0051692565115233746	0.020016383314111291	0.017943114381578307	0.026974810829122189	-0.00019167621854442778	0	0	0	0	0	0	0	0	0	0	0	0.036246391386833395	-1.4790648241108593	0.024251957069816924	0.39053732213407949	0.95451970905374561
117	583	1.9	2.18	2022_09_22_05_50_15	0.49362911939851145	-0.027020730526049388	-0.0023285101563656	0.00075281343692259746	-0.019176614249851072	0.46830358153715412	0.0015693746653976848	-0.0079023056772177021	-0.003139516127920002	-0.00097288269237342	0.49160183816031239	-0.0075674241223495121	-0.00048448804974519227	0.0085243697197893414	0.0087316584241779478	0.47250620868805304	1.4630390894192369	0.04839348090663096	-1.5134885602125534	0.00023413893150347841	0.024281020655916849	0.400579663782676	-0.0026982051948030274	-0.048075962915528979	-0.0055345084700574552	0.016896545309310375	0.017437738405638566	0.024430478410508515	-0.00027187149107848021	0	0	0	0	0	0	0	0	0	0	0	0.03936540298758244	-1.4896581930022546	0.024720451804936729	0.39870506212657458	0.9572089451769038
118	582	1.9	2.18	2022_09_22_05_50_19	0.493980481963344	-0.028230763845381129	-0.0023221300432977182	0.00070373584888685234	-0.02051630790162157	0.4691549757542165	0.002048740155649566	-0.0087253561982965112	-0.003368418013540556	-0.000941818092559562	0.49186689757944929	-0.0075814137860960333	-0.000470725714019893	0.0090154793852939459	0.0085925603459347556	0.47034177483653122	1.4639059173547251	0.050990769093488965	-1.514387518502196	0.00018738380170654778	0.025253302201018971	0.42159535408906995	-0.0031721641419068056	-0.050666612601406619	-0.0057404616752046479	0.016795554447503927	0.018858383357459905	0.025451756273373139	-0.00036588107977525588	0	0	0	0	0	0	0	0	0	0	0	0.042088680634305542	-1.4894310030899793	0.025212241354479636	0.38069213066573127	0.95214647543793662
119	581	1.9	2.18	2022_09_22_05_50_22	0.49784414451899189	-0.030235699292800445	-0.002302129663877911	0.000996333404011138	-0.022518316192173135	0.47182571121517625	0.0017160252389347703	-0.0087331020757773162	-0.0031825511688609275	-0.00076462857709115248	0.49597487698300868	-0.0078930931372060073	-0.0007860893904116272	0.0085699636770741362	0.0063889935950541	0.47539572463554841	1.4479150335706381	0.054753012528337891	-1.5205247389192875	0.00014246013955557647	0.023407941405214967	0.44616817173432749	-0.0025995895695378936	-0.054476498393955422	-0.0054957714346302779	0.014690702395934284	0.018224022167020869	0.023551848903218355	-0.00047979583789316152	0	0	0	0	0	0	0	0	0	0	0	0.045681167670177637	-1.5005954417034024	0.021471401323753102	0.32031065412850751	0.95490873975201063
120	580	1.9	2.18	2022_09_22_05_50_25	0.5005507631993833	-0.031178873902632537	-0.0023638256386853719	0.0011069570988225762	-0.023865789018543568	0.47538756246518749	0.0023586527912255809	-0.0093085227112219959	-0.00345266108436728	-0.000493251829541236	0.49921026461449997	-0.0072464533315557559	-0.0005681313621410327	0.0098975265344519378	0.0068421021028856133	0.47755575490995311	1.43600944965623	0.056769303755781528	-1.5199215491381264	0.00050128599360404992	0.024735340146127438	0.47470124426059834	-0.0029737551362322119	-0.056475691693778016	-0.0057662896758247824	0.014400148502195934	0.02011150852768951	0.024913455636560965	-0.0006099171679945476	0	0	0	0	0	0	0	0	0	0	0	0.048175421101689909	-1.4989597794402698	0.0240380507590674	0.30242958891037841	0.954060586897416
121	579	1.9	2.18	2022_09_22_05_50_29	0.50044087626631917	-0.032146037007957942	-0.0022218963964092059	0.00097037240416907489	-0.024819221580458607	0.47524993985933889	0.0019211952812791865	-0.010510596508391416	-0.0030678264956173272	-8.7414902826322569E-06	0.499292835854122	-0.0049192845078634877	-0.00045102043154420434	0.0095085513569240342	0.00466293779393347	0.47715185408154753	1.4367565927130466	0.058697443470632438	-1.5261343921763806	0.00042690565319151281	0.023161295752780638	0.5671425614153206	-0.0020300404323369031	-0.058463432905788718	-0.0052361133351401037	0.009792141541313356	0.020989511308809924	0.023250090002077346	-0.0006738321807191872	0	0	0	0	0	0	0	0	0	0	0	0.049972147075751774	-1.509304791350899	0.021162042643352415	0.22796671343273292	0.95346298975709987
122	578	1.9	2.18	2022_09_22_05_50_32	0.50185404485519614	-0.033773118173479777	-0.001902487243547334	0.0011272109989301064	-0.026153856365902367	0.476436164867428	0.0025433610232419046	-0.010836255769096536	-0.0034064705979777879	-4.4304754440697186E-05	0.5004789284163248	-0.0049170358398704182	-0.00038143931766406532	0.010192905776868542	0.0043882747461656468	0.48081677341618473	1.4292400307337974	0.061565875963584066	-1.5283648971121748	0.0006608032894771204	0.023885013878033295	0.58194211690058206	-0.0027166819032342169	-0.061344319341637477	-0.0052183874592272262	0.0094531020744743136	0.021934738410188816	0.024039015132014112	-0.00075539407419365052	0	0	0	0	0	0	0	0	0	0	0	0.052554653235391081	-1.50603720684679	0.022112803440479445	0.20326944810572142	0.95808089691678888
123	577	1.9	2.18	2022_09_22_05_50_37	0.50294728171256453	-0.034801264472017188	-0.0017908309416162121	0.0012717558960807231	-0.026945458178558059	0.47723229430520836	0.0024383067640982355	-0.011053670306457352	-0.0030341605610444103	-0.00012861878572104776	0.501597968433538	-0.0023232036816060288	-0.00062690565752820623	0.00995863061519262	0.0041238865532251135	0.47997718627518421	1.4272038742710329	0.063272519666203772	-1.5333880250294971	0.00054261574829743376	0.02286832946194918	0.64035432244392287	-0.0027085519212168064	-0.063095517524926245	-0.004729419961461135	0.0065411710808506354	0.021912863191999719	0.0230281728734648	-0.00078855021279148653	0	0	0	0	0	0	0	0	0	0	0	0.053913700381731426	-1.5147306025666063	0.021431109181985548	0.19630182809975155	0.95432901961580185
124	576	1.9	2.18	2022_09_22_05_50_40	0.50345061751587172	-0.035835720037334255	-0.0018141868253549302	0.0016545232629916187	-0.028665743919622157	0.47700747143403271	0.0022350376795490829	-0.010827111833538766	-0.003498508047689336	-0.00021434224774248011	0.50170654585401075	-0.0013386549269855151	-0.00021007099250832929	0.010059115601454734	0.0023976038723965533	0.48105187494358637	1.4259172002908582	0.066105830629846887	-1.5312774081814282	0.0013702430051752562	0.022093732977831324	0.6995036771716997	-0.0025948524949042963	-0.065899457206183343	-0.005219423645615731	0.0037768189591022502	0.021768524879878223	0.02224559049263522	-0.00099665815722964129	0	0	0	0	0	0	0	0	0	0	0	0.057361022815912953	-1.5100741697938789	0.020540057730534224	0.11699277362225029	0.95550955388076519
125	575	1.9	2.18	2022_09_22_05_50_43	0.5050375489331197	-0.036246241624159639	-0.0014798198350922033	0.0014523007432515559	-0.02856823516169768	0.47909567890840032	0.0021881515296027255	-0.011419222015449549	-0.0032700043547400615	0.00040461668534448071	0.50359540396250635	-0.0016012626350042866	8.2090113038764528E-05	0.010305373086697914	-0.0012736412988858651	0.4807531729066159	1.4205848346306622	0.0661268782184544	-1.5358251547301223	0.0014266715200536315	0.022620660087788527	0.77872160998203643	-0.0018627770574115622	-0.065965200065095819	-0.0046212988747949052	0.00030204711444087968	0.022618643424129725	0.02269722893158739	-0.000937057674515744	0	0	0	0	0	0	0	0	0	0	0	0.056935911758649316	-1.5138128516919063	0.020560410839916214	-0.061483234816386338	0.95191570195561892
126	574	1.9	2.18	2022_09_22_05_50_47	0.50672975064421055	-0.037094387816113426	-0.0012579566841125394	0.0013802599414477141	-0.029660558800820955	0.48053909112276533	0.0024021968395343271	-0.011179994923594542	-0.00298783633610058	-0.0005480948476811688	0.50456311962357892	0.0015236460152810471	-0.00020399936731307276	0.00985434742478665	-0.0011254320521907402	0.48424759364102249	1.4129507992331016	0.067859235143856264	-1.5403456758626235	0.0010594732026542604	0.021950964041598291	0.84704441817437059	-0.003076716238872883	-0.0677334301498401	-0.0041301615520351817	-0.002699537996333923	0.0217843365049728	0.022165536428656207	-0.0010454313881942546	0	0	0	0	0	0	0	0	0	0	0	0.058829519594033715	-1.52059850037856	0.01957336257627772	-0.05685698300948213	0.95563284576323715
127	573	1.9	2.18	2022_09_22_05_50_52	0.50557572449537935	-0.03712225550731988	-0.001300891119697681	0.0016979007554510026	-0.029414855178103536	0.47963439442922584	0.0020164636217516844	-0.0110926052344891	-0.002912583755280041	0.00019929285528832221	0.50268083673433739	0.0030451330184998486	-0.00028186685169733725	0.010446281280028535	-0.0029907959182273553	0.4813528817685076	1.419866114955415	0.06778233310929134	-1.54053483558892	0.0013221882936603087	0.023218975124861197	0.91968671832563109	-0.0019226569362593906	-0.067658226592796161	-0.0040998848833574087	-0.0061613832229015335	0.022386562099381641	0.023298442341570164	-0.0010021700543181445	0	0	0	0	0	0	0	0	0	0	0	0.058465429252530461	-1.5214484619196136	0.021492301789874445	-0.13942167425571528	0.95208859612267016
128	572	1.9	2.18	2022_09_22_05_50_58	0.50621869090037919	-0.037079172138934538	-0.0010992102630377071	0.0016145377590994546	-0.029543385010138097	0.48117780646009656	0.0025255424386181132	-0.011560691225719899	-0.0028373697579011925	-0.0001565732173184424	0.50297230187921527	0.00400180208951604	-1.8966075425488884E-05	0.010986475109322486	-0.0028933346810926233	0.48212354101253657	1.4165009281845338	0.067696315373639682	-1.5426057783774083	0.0015036043667846616	0.0244290917314926	0.93132299098283478	-0.0028144712005859418	-0.067588746399320554	-0.0038147706792961726	-0.007028839792477707	0.023396066635171006	0.024590684637980451	-0.0010328043954420522	0	0	0	0	0	0	0	0	0	0	0	0.058629450862054712	-1.5229227687315083	0.022443017251505357	-0.12875366217323991	0.95240169847346789
129	571	1.9	2.18	2022_09_22_05_51_03	0.50939154088914651	-0.037390486475882556	-0.00060666196248119987	0.0015079310329811698	-0.029855789317516663	0.48425548759912784	0.00212025472835608	-0.011760054683799872	-0.0020513050475848235	-4.1732190261821285E-05	0.50479024732061817	0.0050241628118568174	-4.03916694995859E-05	0.010983764455819904	-0.0074663060487256978	0.4880154232908947	1.4022711878758223	0.067841980588739623	-1.5520611572262595	0.0013457501906962827	0.026565469960225838	1.0325779058265519	-0.0022146797814412717	-0.067794360197814679	-0.00254146720850071	-0.012604463291348619	0.023384860473064758	0.026657625564591947	-0.00103968694190421	0	0	0	0	0	0	0	0	0	0	0	0.058748867163117786	-1.5364966756480696	0.026072566484353063	-0.29850571259754527	0.958035978451979
130	570	1.9	2.18	2022_09_22_05_51_07	0.51164524272082013	-0.037415270740695186	-0.0002237781395748858	0.0015716183741892663	-0.029375728899939203	0.48749238760287955	0.00264764684259604	-0.011464122457315389	-0.00086571057016325071	0.00010887231790307123	0.50486151906718058	0.00754512691334693	1.1965944194654774E-05	0.010672476155529553	-0.0047184989227109621	0.4918080590229113	1.392753143291384	0.066970568478371226	-1.5635542929335347	0.0014598382958186306	0.025753130306433846	1.0351082293227876	-0.0026149308176330395	-0.066963543783077756	-0.0009699723336454234	-0.012333600983878316	0.022607653733871573	0.025885547777885026	-0.00094087255983533536	0	0	0	0	0	0	0	0	0	0	0	0.057439178630710429	-1.556065456943265	0.02280685317166363	-0.20814017633680659	0.96122863648175649
131	569	1.9	2.18	2022_09_22_05_51_12	0.50984460422547662	-0.037238305091169648	-2.7776996449346522E-06	0.0020635834176429761	-0.02929707609236664	0.48543211269327291	0.0019904042052536442	-0.011132952926388563	-0.00030147181598959652	0.00055950681249100089	0.50135670539788324	0.0080993957589482329	0.00013159026946853731	0.010821552970759606	-0.00846852560090883	0.49244215950857739	1.3994117191546811	0.06697304033671922	-1.5692880676086969	0.0020905139021848433	0.027973255433789864	1.1051974190555194	-0.0014570952497922239	-0.066972735630274879	-0.0002020251002468892	-0.016696490985212392	0.022443934778571591	0.028011178949323451	-0.00094338137232361408	0	0	0	0	0	0	0	0	0	0	0	0.057465798218138534	-1.5656514247061739	0.0269518383977501	-0.33200829971619328	0.96586715918405
132	568	1.9	2.18	2022_09_22_05_51_15	0.50895228543476723	-0.037513280081830296	2.7564041024893148E-05	0.0017677724486206514	-0.028629134707458734	0.48380058442640406	0.0027637112420306024	-0.011199523631767433	3.367220242173239E-05	0.00050121069374178861	0.50097842891832234	0.0093396554474083834	0.0003064988283920373	0.011222825963080404	-0.0090989425479944836	0.48992742758017854	1.4048375877825157	0.066742296566411743	1.5694182135052561	0.0019768008080206854	0.029641542899725423	1.1254587806311134	-0.0023037162346389432	-0.066742043053134983	0.00018395665884519144	-0.018641189526689896	0.023046195315198765	0.029730929584626205	-0.000796961354704454	0	0	0	0	0	0	0	0	0	0	0	0.056251156205739415	1.5702082512690521	0.028387585324160244	-0.34063174547542741	0.96261956493949741
133	567	1.9	2.18	2022_09_22_05_51_19	0.51233781034634784	-0.037928054117195506	0.000294246409167762	0.0019531552932244172	-0.028811568715481517	0.48683244388523461	0.0023485581235659276	-0.012410528872276857	0.000316877152867965	0.00081736048348801757	0.50487254534792192	0.010849735026748996	0.00027489118638267365	0.011245801869607771	-0.008962318998821146	0.49325092353364935	1.3911107627101667	0.066918273877020248	1.5654323939425487	0.0020685983343619418	0.031282693966557161	1.1297439048113687	-0.0015542648464683978	-0.066914423198825734	0.00071787648543704462	-0.019881010691614007	0.024152688373868476	0.03132128159922961	-0.00077872526919116813	0	0	0	0	0	0	0	0	0	0	0	0.05623889283542996	1.5652974180014687	0.02806788196313376	-0.336438588611033	0.96274550418249338
134	566	1.9	2.18	2022_09_22_05_51_24	0.51379108359414438	-0.036498033025687389	0.00045707567762060772	0.0018663498899331402	-0.028516849905719323	0.48969107985906812	0.0025269915489259547	-0.012240233841840665	0.000958191698674866	0.0002850163781480461	0.50531466116904078	0.011830509283847539	0.00019041718748403106	0.010794662256854919	-0.011117743560325306	0.49476802719819124	1.3846196486007538	0.064917169356187285	1.5592681528816543	0.0019060060552009025	0.032797284192590481	1.1733387209851895	-0.0022263787783963159	-0.064899915293550325	0.0014966202290140817	-0.0229694235373694	0.023410840069730224	0.032872763998094821	-0.0008649139567166828	0	0	0	0	0	0	0	0	0	0	0	0.0555341350312683	1.5540021973591602	0.030160303144754087	-0.40007065690267535	0.96297511380913747
135	565	1.9	2.18	2022_09_22_05_51_27	0.5124284070921753	-0.03631712310936501	0.000756283006302524	0.0020456017769169017	-0.028107535817803977	0.48779255820680845	0.0023439366117636645	-0.011648214630974435	0.00084340160829052626	0.00081103948768809981	0.50339594692817491	0.012211591484130159	0.00019778761356584887	0.010755352844297334	-0.010802990791373568	0.49489931602781451	1.3896470792086908	0.064544935845441659	1.5576821913059806	0.0021066487875449433	0.032450587520371423	1.1810484217351775	-0.0015454304873031349	-0.064522736171038847	0.0016927079767917541	-0.023081065587885127	0.022810196004090594	0.032487366556992144	-0.00080867193540863787	0	0	0	0	0	0	0	0	0	0	0	0.054876322700524352	1.5557977046357494	0.029748718030216843	-0.39380394092039878	0.96579211686598077
136	564	1.9	2.18	2022_09_22_05_51_31	0.51416823337097517	-0.0351717090070504	0.000994950594265288	0.0018660972824328032	-0.027500020867165985	0.49024143188874847	0.0019555236042009226	-0.010969941118713803	0.00091343489876375057	0.00022872275185532488	0.50523409846373168	0.013742781067409822	0.00010373075244535645	0.010629317931095618	-0.011570116541202003	0.495273134763716	1.3830885562193431	0.062529629068871689	1.5551455960354079	0.0018555014924995933	0.033486122091287207	1.2139649027567452	-0.0017519073149710957	-0.06249899888323171	0.0019569491777982036	-0.025314477798969282	0.021920255164529556	0.033531918405496013	-0.00080496512546958561	0	0	0	0	0	0	0	0	0	0	0	0.053513976807472254	1.5541945358740918	0.030557042719841776	-0.41387610736913394	0.96325113575496546
137	563	1.9	2.18	2022_09_22_05_51_34	0.515076348506607	-0.034864006734163816	0.0013417873620195522	0.0023753153112048495	-0.026936458691411685	0.49113227604544074	0.0018843865836240315	-0.011017364826895887	0.0013865907035455708	0.00076372853930442239	0.50498196023823638	0.014187858763739937	0.00017819238244909055	0.010791816278495346	-0.012336507025436493	0.49576057759098124	1.3809624105859872	0.061586708674708286	1.5482413184231954	0.0024324912312119395	0.0345220469393667	1.223468573967003	-0.0011325443956827505	-0.061524057484079242	0.0027772353301623474	-0.026522400251577493	0.022098280697352	0.034540619300933655	-0.00073550002782791937	0	0	0	0	0	0	0	0	0	0	0	0.052365292012543412	1.5450808471432107	0.031821745639999933	-0.42604348148406912	0.96249920818218659
138	562	1.9	2.18	2022_09_22_05_51_37	0.51215836403678039	-0.034262997315794394	0.0017390798379522024	0.0018017536460961953	-0.026097423886237221	0.4873007609540429	0.0017117316588228426	-0.012063370532239999	0.0018378892728499539	0.00087156544422202682	0.50174096036323257	0.014886865630978893	0.00037463454180537324	0.01053436768709964	-0.01289508806917848	0.49448603044526768	1.3921058768750805	0.060594319932734758	1.5409275170112808	0.0020212353904801817	0.036186844893982238	1.225689388607216	-0.0008349194096762255	-0.060486234145423132	0.0036176079134789168	-0.0279040327948537	0.02304024082263155	0.036196475433414539	-0.00065756318179576974	0	0	0	0	0	0	0	0	0	0	0	0.0510819730561151	1.535642284110335	0.032511451763378829	-0.44290895002523756	0.96549439620155542
139	561	1.9	2.18	2022_09_22_05_51_43	0.51637158160988172	-0.034214225707667814	0.0019189795483688238	0.0018109964530698679	-0.026092748369115185	0.49065154801779648	0.0012979366966857872	-0.010824845770902479	0.0015393427277186507	0.0011227409214287717	0.50788457886575089	0.0153387016091556	0.00027760549976634864	0.010112943802604801	-0.01476790089756989	0.49946754082579253	1.3734364826460961	0.060079813458837762	1.5419750912042953	0.0019451733029381764	0.036631537250487047	1.2628077844773431	-0.00016934991570325807	-0.059980028861783663	0.0034612314265795954	-0.029899002102405273	0.021164101554618023	0.036631928706086017	-0.000642074661381521	0	0	0	0	0	0	0	0	0	0	0	0.050618811438715147	1.5413329568259642	0.034662391561475464	-0.48517500154480375	0.96726380500765008
140	560	1.9	2.18	2022_09_22_05_51_48	0.51859778399092626	-0.033035648899031121	0.001800315221823763	0.0016877172977618751	-0.024499481721691509	0.49384289844190382	0.0018180990021517849	-0.010944302017508451	0.0020678174703293705	0.00067461868880412332	0.50998386478325075	0.01665989500325182	7.6119485909681829E-05	0.0109029415437505	-0.013993129167393256	0.50109171970156674	1.3641488333052436	0.057041956306754606	1.537047325102785	0.0016361346608687031	0.037454035917221566	1.2572874716860778	-0.001145466987489999	-0.056912064614133784	0.0038472952393028953	-0.030329563392447693	0.021975495237013885	0.037471547887803519	-0.00050287382382489853	0	0	0	0	0	0	0	0	0	0	0	0.047409750097330706	1.5286948621925893	0.03420622554084253	-0.45444502860458236	0.96624346491679991
141	559	1.9	2.18	2022_09_22_05_51_52	0.51798683559234282	-0.03193989829678124	0.00208951395096448	0.0019211856269805558	-0.02454569077025788	0.4921050545145233	0.0017298254697588156	-0.010500899605959492	0.0020830737232699023	0.00092431569934688269	0.50979583137083329	0.017621655187457771	0.00034744198954967986	0.0098876214900562014	-0.014177958645965294	0.49992099347559837	1.3678111966024042	0.056156659408602483	1.5338352478995547	0.0021307671862822652	0.037628559262505433	1.2815355357940006	-0.00081603568866094891	-0.056003295642452017	0.0041474417558172855	-0.031505336961203639	0.020574795627974027	0.037637406744049889	-0.00058773351837962276	0	0	0	0	0	0	0	0	0	0	0	0.047557043309369093	1.5284651817607891	0.033370039946354284	-0.48091079165910205	0.96512297055564111
142	558	1.9	2.18	2022_09_22_05_51_57	0.51774647076353031	-0.030937640770013292	0.0019881477151304974	0.0015753766385110152	-0.023475800997399356	0.49313609458372709	0.0014578690498270762	-0.010760053358736576	0.0011851612242142953	0.00064334075977918515	0.51547730672997882	0.016748019935175808	7.2481294079008052E-05	0.0093614344081129584	-0.015336656039760881	0.49503474756212629	1.3662359037573955	0.053989986169381783	1.5416804728290743	0.0015005014199738756	0.037733288847377248	1.2856147099982203	-0.000810320545879064	-0.05389847385237749	0.0031421525988748963	-0.031760294385322935	0.020373629715817174	0.037741988641653179	-0.00050926691255439433	0	0	0	0	0	0	0	0	0	0	0	0.045400015937077265	1.5455755494793937	0.034704268400811471	-0.51138385602457437	0.95613350455501778
143	557	1.9	2.18	2022_09_22_05_52_01	0.51886322467183676	-0.029291429195172431	0.001960569748469484	0.0014845252732408308	-0.021694279014916884	0.49532382598249142	0.0012877841174946368	-0.010641464996464125	0.0013617041924988693	0.0015264128266661273	0.51595802542076974	0.018016269075426607	0.00030725405018443795	0.0091922157263227451	-0.015578056197327014	0.49506824961525936	1.3622221408222139	0.050438028320025231	1.5381968807968049	0.0016432565282946008	0.038826365819938931	1.299350432741196	0.00023287371124627648	-0.050330862896264275	0.0032861742085768	-0.033243845901360286	0.020058249985238821	0.038827064181432926	-0.000391205293977573	0	0	0	0	0	0	0	0	0	0	0	0.041893454041967433	1.539453498521008	0.03486066081348458	-0.51885343000190443	0.95414017813340513
144	556	1.9	2.18	2022_09_22_05_52_04	0.52215606465784536	-0.028460071278955654	0.00222616536276513	0.0015391975855031873	-0.020840858752029737	0.49784750135441863	0.0013340536843737527	-0.0096040172148682927	0.0013390256412128332	0.0011896191867182778	0.51856266413927132	0.017862860233248613	0.00012016926227058247	0.0096750742550443629	-0.01589953535454439	0.498439895084955	1.3505228896842183	0.0485175425058868	1.534716456883777	0.0015386736980652319	0.038446583184046271	1.306759913154419	-0.00017048300920513484	-0.048391281204929609	0.0034979757226084787	-0.033209378770994218	0.019372065459636156	0.03844696116709638	-0.0003307475248043128	0	0	0	0	0	0	0	0	0	0	0	0.039995380839595189	1.5387154111547539	0.0356442965613562	-0.51207037807494415	0.95458030428425467
145	555	1.9	2.18	2022_09_22_05_52_08	0.51983471823087213	-0.027461898628608344	0.0025748300834464205	0.001288533697572867	-0.019798574152150548	0.49480298271651063	0.00096424384275033224	-0.0094472594443472321	0.0017090736010059145	0.00099591345922950139	0.516690206385171	0.016507020774395337	0.00029351449141306582	0.00871262073690745	-0.016273784204568757	0.495954028567128	1.360088777831638	0.046815211461509319	1.5260372736640522	0.0014580979084970233	0.037217274702104619	1.3129914099709832	3.6603156364821334E-05	-0.046627760044023726	0.0041852141477800257	-0.032378738553298994	0.01835055383221515	0.037217292701686028	-0.00027271012980332386	0	0	0	0	0	0	0	0	0	0	0	0.038227926646847266	1.5277415260842553	0.035509943580478147	-0.53962436849031981	0.95406099510818343
146	554	1.9	2.18	2022_09_22_05_52_11	0.51641861045556636	-0.026682021496872703	0.0023304701183941845	0.0015639507179251271	-0.018702874586420604	0.49112502575817552	0.0014300782237385702	-0.0097685036331457368	0.0017410454047838467	0.0010589967833559174	0.51448390597216243	0.017666091789177323	5.3998122264743076E-06	0.0096450147157371	-0.015761127251296924	0.49625817463740629	1.3688290509095424	0.045276586283039072	1.5263303454351609	0.0014565528578196019	0.038493192076639239	1.3024729658326901	-0.00038331712143410603	-0.045097660394535277	0.0040212302078650583	-0.033082123109261896	0.019679912775027279	0.038495100574808566	-0.00019840703546427168	0	0	0	0	0	0	0	0	0	0	0	0.036373082068651467	1.5243852186826954	0.035781204709602471	-0.5108183469020936	0.96096105870318027
147	553	1.9	2.18	2022_09_22_05_52_14	0.52163131964301745	-0.025813977082017488	0.0028959057434919584	0.0012469553778669815	-0.018122878183557525	0.49609776442382841	0.00090794557790105617	-0.0095843449899693858	0.0020049941951943524	0.0012299954552034273	0.51961643508104249	0.016905293014306905	0.00020757900092714207	0.0091065808864906166	-0.015930694252027956	0.50052462407243448	1.349494169448151	0.043476496790601164	1.5159606967802308	0.001326781576560502	0.037271186252017183	1.3068092504743187	0.00031471052992488625	-0.043215295769955225	0.004758569606346348	-0.032195947675912925	0.01877664181589541	0.037272514905090585	-0.00018588212393055856	0	0	0	0	0	0	0	0	0	0	0	0.034954669639649293	1.5157037103853093	0.035177806514027618	-0.52574639527360867	0.9595371390179801
148	552	1.9	2.18	2022_09_22_05_52_17	0.52629746956408519	-0.025628096743052022	0.0029680856730262494	0.0012384906226308634	-0.016478170091726165	0.50052222316189854	0.00085992223721003877	-0.0088671555021435419	0.0019521399154351659	0.001246853942771817	0.52496838148755587	0.016346779959808915	0.00040437051078077828	0.00916886076375386	-0.016274049144759894	0.50381734131930234	1.332126649817027	0.041315860559112995	1.5134761631173606	0.0015064193745627078	0.036461470395699649	1.3128753065972372	0.00037252758128670052	-0.041044662891090176	0.0047260958408429869	-0.031717019261718216	0.017985258201323587	0.036463373406958675	-2.4282250986535695E-05	0	0	0	0	0	0	0	0	0	0	0	0.031528558371630752	1.5118370047523877	0.035491724067914975	-0.52886029126304546	0.95728626956272012
149	551	1.9	2.18	2022_09_22_05_52_21	0.519332095597652	-0.023723708468117805	0.0030668813023397514	0.0012838549699465513	-0.015434322113430998	0.49351011926517957	0.0012979263404316165	-0.00841305750606722	0.0021394972599932355	0.0010627385779852353	0.51827350930883942	0.015775171667587223	-0.00024861193504289092	0.0088381148286226785	-0.015075230727352016	0.49693392083465787	1.3591031816372703	0.0390349616668135	1.5055471023967031	0.0009407966576145798	0.035041831437777705	1.3104682318971752	-0.00024192280197207338	-0.038703053420915817	0.0050795559084762312	-0.030398541558811498	0.017431540999316042	0.035042666524620243	-3.8767659658165335E-05	0	0	0	0	0	0	0	0	0	0	0	0.030003738696323175	1.5019254891305713	0.033648946642359505	-0.52026779970877723	0.9568711909915405
150	550	1.9	2.18	2022_09_22_05_52_24	0.51617769626306409	-0.022701418995538906	0.0029962039041167483	0.0013342525194716243	-0.013970057358870519	0.49095376188703477	0.00073775993221814875	-0.00872179913309013	0.0021432857856438121	0.0011259354545952391	0.51444991550318753	0.015359417164630547	0.00022146488042314451	0.0078178867524255312	-0.014436536157035464	0.49548687072530767	1.3698558440064805	0.036789369813333521	1.5022406974339793	0.0014349181513459894	0.033948591094643474	1.3122356281585144	0.00039820224013720261	-0.036444100401113094	0.0050284467995400121	-0.029509673711333118	0.016783503649773525	0.03395092638405256	3.3874721107773159E-05	0	0	0	0	0	0	0	0	0	0	0	0.027381098867775535	1.4946798406953925	0.031805826150698754	-0.53723776529927636	0.9599153049665835
151	549	1.9	2.18	2022_09_22_05_52_28	0.52198085406816	-0.02171504865725836	0.0031837951844541383	0.0012477526743424163	-0.013611316005259133	0.49687992963942329	0.00086841213271561751	-0.0080681368847282334	0.002406597275830031	0.00088151376916627592	0.52088362318746206	0.014562155117257137	0.00050047837167049164	0.00837454548925742	-0.014805363369610948	0.50025212062055457	1.3472386001882568	0.035116962649414746	1.4936653481162809	0.00164053022795734	0.033168740105099612	1.3102695957003279	1.8439278436547992E-05	-0.034699955768456116	0.0053957516054373312	-0.028767090867395186	0.01651120235436148	0.0331687452305123	5.6804792818642122E-06	0	0	0	0	0	0	0	0	0	0	0	0.02648072656631929	1.4832963511722064	0.032586934546174867	-0.52801137549675559	0.95837254704217933
152	548	1.9	2.18	2022_09_22_05_52_33	0.52567168366452677	-0.021048168695570177	0.0031839351177141212	0.0015093892193750783	-0.012418250849905431	0.50103967730657817	0.00083819786952863025	-0.0080013657346936756	0.002135981018264301	0.0016387412946182092	0.5253166196192236	0.014070692406712305	0.00040410233284547128	0.00811999624143148	-0.012466697747488377	0.50298519211392856	1.3326000370926368	0.033022035155703622	1.4931752564334349	0.0017785778169074481	0.030418960731503426	1.29231597072447	0.00077087519456864382	-0.032624916126905455	0.0051058450365155262	-0.02582161005633991	0.016079727176885595	0.030428726896640758	6.8466000227711884E-05	0	0	0	0	0	0	0	0	0	0	0	0.023970493867177537	1.4856280212905164	0.02830270967073853	-0.49674160448373156	0.95684285028927618
153	547	1.9	2.18	2022_09_22_05_52_36	0.52100806513470577	-0.020523796779878804	0.0033162838071464917	0.001282549377882337	-0.010901995385658603	0.49606135639153581	0.00098469974382233653	-0.0071062642779567394	0.0024566726535518884	0.000994394230428046	0.52150062958744237	0.011782963973699216	0.00019090804370785561	0.0079854531150776158	-0.013171505523978781	0.49860439497542047	1.350053578275187	0.031423991811716151	1.4815727301549466	0.001381287101904706	0.028803469067298661	1.2930752132797656	2.2360014177217583E-05	-0.030924994686937504	0.0055778100537478611	-0.02447336661686416	0.01518861931669201	0.028803477746290721	0.0001510800953810174	0	0	0	0	0	0	0	0	0	0	0	0.02144950146530061	1.4599765663813991	0.029564066705415719	-0.51289062774289174	0.956999379359909
154	546	1.9	2.18	2022_09_22_05_52_42	0.51834481334481031	-0.017876007931700244	0.0028942444654810654	0.0011378897908122273	-0.010555899597349514	0.4943313914459474	0.0010867763262834983	-0.0075991792514906913	0.0021916983267008697	0.0012607443889674195	0.51706886296045274	0.01191348585621863	0.00036689659798521242	0.0071392566428486034	-0.010554983015757115	0.49694857227364686	1.3602841563720856	0.028529354644904317	1.4836330999421086	0.0014116238976832976	0.026707966028613098	1.2751064341268064	0.00017531589934242117	-0.02809695191818317	0.0049482693299805983	-0.022172211705714304	0.014889878356203477	0.026708541424984508	4.5807591855857025E-05	0	0	0	0	0	0	0	0	0	0	0	0.020798949663862375	1.4684367670150809	0.024583461483486547	-0.48804710002243534	0.95872199254180568
155	545	1.9	2.18	2022_09_22_05_52_45	0.51964776246369671	-0.018220542279397959	0.002857605592513197	0.0006890941343626599	-0.0095878553526832413	0.49513243509355986	0.00085983515531538792	-0.0074176994115314615	0.0017116907818328492	0.00099028510652848984	0.51768902818795	0.011142788153809589	0.00048080147539757069	0.00728574582881862	-0.010657939164557808	0.49961968461783113	1.3549231044349694	0.027773537271314073	1.4907316408274993	0.0010707888996209026	0.026055591647287584	1.2686589678507783	0.00013017125688302949	-0.027418221071799635	0.0044283773347575592	-0.02144152141657274	0.014803885146570651	0.026055916806865979	0.00012820830293070983	0	0	0	0	0	0	0	0	0	0	0	0.01874240423446917	1.4824634404190713	0.024844173538169277	-0.48558172409084333	0.961458358348527
156	544	1.9	2.18	2022_09_22_05_52_48	0.51873242681480869	-0.017334077686891609	0.0026369127161124804	0.00099831274700788925	-0.00871553366492493	0.4936009410306626	0.00075996372781778944	-0.0073103832767529115	0.002205362509851371	0.0011727637188227954	0.51671185628314265	0.010367644378155509	0.00058151207496549319	0.0076676153074348961	-0.010426632434418375	0.49929474017817732	1.3585970114642099	0.026173983844648131	1.4805041892712147	0.0014888277684233214	0.025447972986987179	1.2530047196901664	0.0004198854396560885	-0.025748366660956631	0.0047009620922571094	-0.020478635585723385	0.015107111361659212	0.025451436755689536	0.00013423109413626623	0	0	0	0	0	0	0	0	0	0	0	0.017331141896657611	1.4468783030575718	0.024950144660557189	-0.4683564943001714	0.96252849131490525
157	543	1.9	2.18	2022_09_22_05_52_52	0.51296211730219077	-0.016883289671448778	0.0025891105970450167	0.00085505141850406063	-0.0079866759676026286	0.48800349695987122	0.00033398685111420828	-0.0067861257576201711	0.0017494053316227441	0.0015069571261579788	0.51081673793916393	0.00861506819802071	0.00046428000427239078	0.0069139156468432661	-0.008766352236823604	0.49526158713665469	1.3797329884330738	0.025222860505995738	1.4860032277151833	0.0012423070123555671	0.0222152064775207	1.2312954992097029	0.0011830906470359304	-0.024861030765390216	0.004256975615062982	-0.017287875533792463	0.013951514554591472	0.022246687445954323	0.00016310900314369455	0	0	0	0	0	0	0	0	0	0	0	0.015938850821847921	1.4629788782898443	0.021765210455499982	-0.45149559430386177	0.96549349441508847
158	542	1.9	2.18	2022_09_22_05_52_57	0.50498883715896115	-0.016229924967162142	0.0025331849638528282	0.0010075804811853248	-0.0074423206741844388	0.48086819670739706	0.00010286591070837538	-0.0063538022230950914	0.001721589958376551	0.0011842023556430522	0.50248317262227793	0.0074480140451125181	0.00023352873728524492	0.0066996999520404126	-0.00710367829879558	0.48705773403586217	1.4115324796104827	0.024398674741710424	1.4834998785102234	0.0011893435684452536	0.019962960675572617	1.1997066605400488	0.0011040491451854506	-0.02402774991982572	0.0042382263910854777	-0.014712648290627049	0.01349287883332418	0.019993467019240145	0.00016786238272637486	0	0	0	0	0	0	0	0	0	0	0	0.015126767381455958	1.4571334113108274	0.019336351306711679	-0.40732822023458209	0.96449208021314226
159	541	1.9	2.18	2022_09_22_05_53_00	0.5089146575162985	-0.015058939049168253	0.0025591372745617275	0.00074539018143282511	-0.0071560550214561282	0.48530828276339794	0.00047755952868845371	-0.0069172824153560389	0.0018802266578241823	0.00095487989900778028	0.50622511091659816	0.005611223945112067	0.00021912216532654922	0.0059040946760543977	-0.0041545419198037179	0.48928497201301124	1.397110669033431	0.022783208465604738	1.4738770035003825	0.00089656620364415667	0.016420780625189941	1.105883993680306	0.00048695200940926208	-0.022356525433647616	0.0043886624980591492	-0.0098192084804257472	0.013161503757494747	0.016427999226932083	0.0001268040019437251	0	0	0	0	0	0	0	0	0	0	0	0.014538673868344431	1.4423269783453514	0.01418571444510814	-0.30659283517029312	0.9614283353537354
160	540	1.9	2.18	2022_09_22_05_53_06	0.50985363792805816	-0.014943430024815843	0.00271386834645141	0.00057241728065901662	-0.0069844874455918726	0.48611621366600882	0.000367469381576463	-0.006163844401698911	0.0016682173950675334	0.0010407038648047578	0.5070636933678585	0.0042178238319994362	0.00032654379590510982	0.0061165964690113126	-0.0039845838914763171	0.49051982633735342	1.3932812743796421	0.022447815858661881	1.4739101100582552	0.0008437261780218099	0.015035599305193829	1.0750703111268387	0.00068265930255579721	-0.0220277003072423	0.00432259829254458	-0.0082316199418826785	0.012582117452906905	0.015051088671246047	0.00013309253311933635	0	0	0	0	0	0	0	0	0	0	0	0.014084332177210791	1.4535695197032685	0.014317788965722784	-0.28869275626961094	0.96207968296691293
161	539	1.9	2.18	2022_09_22_05_53_09	0.501000544367475	-0.014645709738367627	0.0024529558184770562	0.00056298589641902148	-0.0063779277210548871	0.47740731888218541	0.00048741630574778512	-0.0063416012320428533	0.0016667850166878382	0.0013427161789444266	0.49831561766865679	0.0034679196679831166	0.00033223455446262337	0.00594531697449923	-0.0031549578385004773	0.48115160150066244	1.4294142040974585	0.021893831507765162	1.4756924871346491	0.0008502465892140155	0.014505794971949999	1.0283496448188547	0.00088515081226226658	-0.021498976078160339	0.00413930980733504	-0.0067743077618225549	0.012826801710339196	0.014532776050318068	0.00015350670016147085	0	0	0	0	0	0	0	0	0	0	0	0.013157923209583431	1.4429865862007576	0.013434253948487081	-0.24393789627069312	0.96038139461131267
162	538	1.9	2.18	2022_09_22_05_53_12	0.49426276493298221	-0.014485017536718218	0.0023782300610096273	0.00052531720243341722	-0.0067579777855678183	0.46975416682319265	0.00039786906871893286	-0.0057419200578958211	0.0020333129672694557	0.0017207696795049803	0.49183327586135822	0.0023552351894981704	0.00021975179396722697	0.005035546679742737	-0.00087145298705348147	0.47632895141709125	1.455901538495491	0.022502671658174416	1.470297723073152	0.00071042219409549418	0.011876305935669808	0.92818647714846314	0.0013828746031777023	-0.022049647333152844	0.0044925810219952483	-0.003345683311553957	0.011395308063251966	0.011956545690363073	0.00012944470103115307	0	0	0	0	0	0	0	0	0	0	0	0.014278314528633691	1.4246662158560519	0.01033943414961616	-0.08568147100268482	0.96371603368033876
163	537	1.9	2.18	2022_09_22_05_53_16	0.49665562093722565	-0.013791638164925332	0.0024269405537392019	0.00050151427624430651	-0.0059691679593667319	0.47367240972470914	0.00029719367968407255	-0.0058733060716062175	0.0013546146578109325	0.0012126527911998188	0.49400583342609256	0.0010612695338363871	0.00046156089581753091	0.0056224530132697416	-0.00096011500359061055	0.47631599762621585	1.4470972918283236	0.020730739605040124	1.4779026487103808	0.00093766412086092256	0.012286760337235286	0.87101243271646578	0.000950295633056465	-0.020373986681500946	0.0038293904572400577	-0.0020935785691632773	0.012107080918181657	0.012323454928503791	0.00014208382438107313	0	0	0	0	0	0	0	0	0	0	0	0.012324321021402171	1.4592184860449875	0.011484498427894228	-0.084566512533834459	0.95904682751273929
164	536	1.9	2.18	2022_09_22_05_53_21	0.49596001001630019	-0.014132134906872824	0.0020665391110453522	0.00039471997310904129	-0.0066274469646957742	0.47204913588682107	-2.4281886989616165E-05	-0.0057020800802157559	0.0013025112166327533	0.0012997794538844008	0.49324301076387556	-0.00038694897237024056	0.00020202356257083173	0.0054389245744610936	0.0010340175694974359	0.47707022962419382	1.4495245668847252	0.0217259071206536	1.4918807432956809	0.00056479886217921369	0.01182819483157411	0.72367326459255277	0.0013728926084072913	-0.021455864867109223	0.0034148064395533419	0.001456482240845808	0.011738179264936163	0.011907603750876827	0.00012549091362662641	0	0	0	0	0	0	0	0	0	0	0	0.013618492086622767	1.4737665390670964	0.011162881688294912	0.093936151388004485	0.961912694550745
165	535	1.9	2.18	2022_09_22_05_53_25	0.49177440933376426	-0.014178181241238335	0.0019224678162026593	0.00046235068374577543	-0.0063329519657850048	0.46874799724811478	0.00056082150637240937	-0.0048660160556671288	0.0014219179016107017	0.0014216500333951293	0.48887328021432475	-0.0017974124077910661	0.00014657594968664364	0.0046565073887775907	0.0014317465657938411	0.473021441951523	1.4659917430689065	0.021639178069174887	1.4912341003836811	0.00058951602372419567	0.010647700713296739	0.62551891472637688	0.00090926197191269092	-0.021365797253219833	0.0034288095957289971	0.0033469695846619837	0.010107983235012188	0.010686453472200515	0.00014134871115111336	0	0	0	0	0	0	0	0	0	0	0	0.013198366115971963	1.46036429297707	0.0099062668294731086	0.14914892337359956	0.96186672786075433
166	534	1.9	2.18	2022_09_22_05_53_30	0.48966581150260591	-0.014645596805576394	0.0019735400887099545	0.00041225082321559944	-0.0071527201479824462	0.46569808390783252	0.00039445303420657612	-0.0049092299594136459	0.0013255205418173971	0.0010715907165703149	0.48683063849411756	-0.00196864714772017	-3.2882094879926128E-05	0.0054145218951341494	0.002941930801338085	0.471617420432417	1.4750012817767888	0.023080500845350883	1.4970343062808269	0.0003580232877317989	0.012137983982140761	0.56786220152322175	0.00071262866822691519	-0.022829801587115898	0.0033925917474938406	0.0051158643944518587	0.011007206123639432	0.012158885424638418	0.00012345118567262073	0	0	0	0	0	0	0	0	0	0	0	0.014856058869528751	1.4791772041320146	0.012584384451614569	0.24885811486768455	0.96314141063921743
167	533	1.9	2.18	2022_09_22_05_53_35	0.49212186057765472	-0.015386417241494822	0.0017708911607412134	0.00027313360291147417	-0.0067206085909731258	0.46864605053119535	0.00038090285998136744	-0.0043470813728189433	0.0012901852723267561	0.001400878087470552	0.48948762519348393	-0.00393992040442164	-0.00010822484026904729	0.0052381345857035926	0.0030809971144204087	0.4741882574787003	1.4638946603021639	0.0232348046390681	1.5031400722252084	0.00013922572199748169	0.012495077351238343	0.47455012588210244	0.001081278361032373	-0.023022420450690924	0.0031343744523060282	0.0072773170153932511	0.010157146010120032	0.012541775030172812	0.00017531760294427228	0	0	0	0	0	0	0	0	0	0	0	0.013905761949490395	1.4759628620034508	0.0123486791805309	0.26584369984114337	0.96355861314938562
168	532	1.9	2.18	2022_09_22_05_53_39	0.49396613692488883	-0.0161801070690966	0.0016521502392889912	0.00018595247390474568	-0.0081106085325554945	0.46866463787046919	0.00044225329315069353	-0.0046737537202772069	0.0010004972488359184	0.0010406982712545777	0.4916985715671881	-0.0051194332732040953	9.40241697556559E-05	0.0054886773781019733	0.0041549978491576241	0.47704521233130742	1.4567802469629037	0.025391311796248327	1.5173543350496987	0.0002591333570294939	0.0143822946379338	0.42158519462328997	0.0006357888822205763	-0.025246412288214608	0.0027087601052485266	0.0095656449892386787	0.010740057494827125	0.01439634073489144	0.00013897013382824642	0	0	0	0	0	0	0	0	0	0	0	0.016543815285966355	1.5094280414606538	0.013936197166133729	0.32398703847203142	0.9657447680545066
169	531	1.9	2.18	2022_09_22_05_53_44	0.49125396219605127	-0.015732429055318516	0.0017686662651680988	0.00016537453968265889	-0.0082162892300463169	0.46683957437443874	0.00051948221187752359	-0.00463459801228781	0.0010230274272424555	0.0011431462332176607	0.48964139139891649	-0.0054322717220007853	-0.00017052871724004923	0.0048154030909045376	0.0057675297479778745	0.47467159078483678	1.466058407273527	0.025173663742739518	1.5137818978931714	-3.7994004164800275E-05	0.01533520883159452	0.35617759526426129	0.00065327704517780232	-0.025010179707285137	0.0028643074628644386	0.01160606300465029	0.010023369265905673	0.015349117264727989	0.00011260169237604182	0	0	0	0	0	0	0	0	0	0	0	0.016854284259741562	1.5088590407905729	0.01529450929804955	0.43756236083109606	0.96624480882131436
170	530	1.9	2.18	2022_09_22_05_53_47	0.49001582327440729	-0.015998704119948831	0.0014895022037859887	0.00039949863180213619	-0.0075145976561964718	0.46613619562970282	0.00017502733590438633	-0.0043845210668095585	0.00084589472754950028	0.0007001272372517439	0.48682919032216426	-0.0066881198853366132	0.00014126408365558555	0.004513229717497149	0.0072176041737039478	0.47234451868351413	1.473358377336365	0.024719708213888948	1.522200497467137	0.00052614990999512684	0.017314783557503086	0.28948198686778437	0.00055211752114780349	-0.024603046209172155	0.0023987687277327147	0.014492992728742283	0.0094739058158608766	0.017323584022953725	0.00016540221155054925	0	0	0	0	0	0	0	0	0	0	0	0.015432272358791374	1.5147488293518916	0.017371935496210734	0.50598757594891242	0.96393727763154846
171	529	1.9	2.18	2022_09_22_05_53_51	0.49081050337548421	-0.016109652432738521	0.0013563831293274659	0.00038002289582262446	-0.0081186710639091237	0.46704351497210594	0.00045433593285670035	-0.0046475008072763549	0.0006196873923916533	0.0015071926675911615	0.48676905907971563	-0.0077490099828508522	8.51837576669449E-05	0.0039529682311496726	0.0068909420688665025	0.47338225853691945	1.4705554715838676	0.02538979588303238	1.5305439952012341	0.00044218663335720193	0.017762539984181709	0.26988144687806953	0.0011014947972191806	-0.025307564665493019	0.002041789823644234	0.015237249659071115	0.009128748518652	0.017796660290008204	0.00013585470217014579	0	0	0	0	0	0	0	0	0	0	0	0.016589471129160448	1.5327058480526319	0.01618597338250528	0.52498972919691089	0.96449088860424892
172	528	1.9	2.18	2022_09_22_05_53_54	0.49285036541222871	-0.017338405721427946	0.0015712295268985274	-8.56280605484323E-05	-0.0090491516276539948	0.46820937673627971	0.00045852207298917379	-0.0044868316107153144	0.0007115608776315709	0.00086668455350117409	0.49010198445154685	-0.0083806276260745619	-0.00015275230149865436	0.00469847864313534	0.0069759303644005947	0.47552384821639104	1.4616055366275138	0.0275699199219264	1.5283035767187154	-0.000276008188669946	0.018632846746772128	0.27443115902016174	0.00043282992947689706	-0.027470417472841659	0.0023402239997978506	0.015896028541332003	0.0097210727032491159	0.018637873259482896	0.00013752326700338782	0	0	0	0	0	0	0	0	0	0	0	0.0184175262807081	1.5315606190827358	0.017065354507323875	0.48902958513363265	0.96484426428020309
173	527	1.9	2.18	2022_09_22_05_53_57	0.49076634947535475	-0.018002225132038512	0.001485413677141296	0.00034528723238095709	-0.0096888884795262482	0.46607672564637082	0.00020240062713213259	-0.0045560346253173713	0.00053907779216955424	0.0011733432422418577	0.48818228464933006	-0.010023703476276959	-2.6085997064913202E-05	0.0042576792393348144	0.0095196887280640276	0.47419468094145556	1.4693320089571849	0.029031726743581125	1.5348999277382771	0.00029632221448008415	0.022350954006138658	0.21593754678356489	0.0010119786178458897	-0.028956941125499513	0.0020824788998495096	0.020298744849106952	0.0093555386020998145	0.022373851829926447	0.00013029220040803932	0	0	0	0	0	0	0	0	0	0	0	0.019772899492612964	1.5430055975040267	0.021249291809337628	0.57511589500976057	0.9662330790372754
174	526	1.9	2.18	2022_09_22_05_54_03	0.49144581007802512	-0.018302555395563556	0.0013888066279297718	-0.00028852803173141911	-0.010516795939096105	0.46659668537342258	0.00016071691670231772	-0.0046418118341828079	0.00030056177067163336	0.0010669448163403107	0.48829549742805417	-0.0099441743340127689	-0.0001180890994817975	0.0044470105102078468	0.010609172997984723	0.47313747990305816	1.4690952209445487	0.030147205281211779	1.5418580697895241	-0.00045242915371133334	0.023451034115570226	0.21226232047138907	0.00093386660308961763	-0.030096727464791355	0.0017438412134128027	0.021369394405567239	0.0096591916757537317	0.023469620958209033	8.6819411995348546E-05	0	0	0	0	0	0	0	0	0	0	0	0.021408443731575359	1.556510607912833	0.02340745864557962	0.58693850786215052	0.96274598379003329
175	525	1.9	2.18	2022_09_22_05_54_09	0.49817844307849046	-0.019672499173502316	0.0012860990442612272	-0.00022987042084883936	-0.010879517248344335	0.47270258120839	0.00072364001515590258	-0.0042763347431997575	0.00036083918801085624	0.0010294545428695188	0.49558115341632258	-0.011716221622227822	0.00014978827076874197	0.0042391754997447555	0.010644754480157514	0.48125541437069458	1.4398897824267682	0.031529746415276207	1.543974750546947	-0.00011067703907172844	0.024554399533916475	0.18572246237262616	0.00031316094225405521	-0.031484392485703692	0.0016905439413951063	0.022879884399312746	0.00891231879733231	0.024556396442616556	0.00012996234620218816	0	0	0	0	0	0	0	0	0	0	0	0.021850603337663577	1.5542189844999197	0.02299940919234237	0.59590371201725045	0.96603018668728391
176	524	1.9	2.18	2022_09_22_05_54_14	0.50785074393451068	-0.01986633104286711	0.0010901299853339011	0.00026713285445282322	-0.011144899958801149	0.4842736113537876	0.00046577298953849648	-0.0046046022996876369	0.00015141179043228709	0.0017419376869834123	0.50417184909721346	-0.01260417876426176	-6.1135480768610174E-05	0.0043793736414538863	0.011926736961460384	0.48941928361893738	1.4011292554673469	0.031300535690110744	1.5507575014158859	0.00017458899616030918	0.026332661933614915	0.1783598809154883	0.0012824739935335763	-0.031275401311324953	0.0012541161443302552	0.024674950553758252	0.009195428194469106	0.026363873464537453	0.00011006993460441795	0	0	0	0	0	0	0	0	0	0	0	0.021947252348452573	1.5640038712081152	0.025017885858139778	0.609445330342442	0.96370693449658484
177	523	1.9	2.18	2022_09_22_05_54_17	0.50346275836355214	-0.020483426918093444	0.0012107382275439956	-0.00022819564939250038	-0.011514360998698002	0.47973578037358117	-1.2897570645979438E-05	-0.0044040406207555369	0.00024341837917651668	0.001529350252871623	0.49932587833169834	-0.012596352453917884	-0.00027080528773455525	0.0032434757834885288	0.011972093366897698	0.48547899258335286	1.4190884827278796	0.032596468871456792	1.5482472828298259	-0.00054762905333517666	0.026158597863633965	0.153428746713213	0.0015538245895871906	-0.03256332652825765	0.0014695401668288234	0.024936664747281019	0.0079015817070398914	0.026204705933219729	0.00011802516899171886	0	0	0	0	0	0	0	0	0	0	0	0.022875443124320913	1.5602276931422681	0.024636728027765214	0.6531137469503534	0.9642798489432397
178	522	1.9	2.18	2022_09_22_05_54_23	0.50146646913330617	-0.020908697660029774	0.00090958662533776778	0.00014260463485065328	-0.012263501740446456	0.47720042414618585	0.00015394745186857688	-0.00467104211391058	9.087123016657813E-05	0.001405198481559451	0.4961525509190291	-0.01301971558071975	-9.0268027176097985E-05	0.0044205841561074134	0.013534931338301309	0.482676502991685	1.4297834297482956	0.033931349146832358	1.555707260057976	1.8006401407070265E-05	0.028713858177725343	0.16760928420712043	0.0012701789928952433	-0.03391589934468657	0.0010238293633853658	0.027115599708266235	0.0094461581561816332	0.028741938106615513	8.3587848210862182E-05	0	0	0	0	0	0	0	0	0	0	0	0.024455949028948369	1.5670914483269041	0.028393796376783267	0.62755645892122014	0.96252996501621291
179	521	1.9	2.18	2022_09_22_05_54_28	0.514276649963787	-0.022508725399771612	0.00101283813327958	3.1650312968362533E-05	-0.013634373383773371	0.48965860246984566	0.00025773230762615609	-0.0043338895581241411	5.0331329686107241E-05	0.00099433892179314723	0.51006141119328186	-0.013850394182783605	-0.00021360766941343871	0.0032899315369745588	0.013236018080641475	0.49514428091923735	1.3778040156908886	0.036040182043399989	1.5561394394592738	-0.0002202039529799947	0.028020596421772691	0.13956672322102176	0.00071260806219589274	-0.036024698535091486	0.0010563224778393496	0.026936046751734107	0.0077203114717124578	0.028029656331859783	5.4460189873202993E-05	0	0	0	0	0	0	0	0	0	0	0	0.026511929490757917	1.56895058369962	0.026520282083697763	0.6635871748355765	0.96279751560585758
180	520	1.9	2.18	2022_09_22_05_54_32	0.52114578649925491	-0.023734803783485459	0.00091024454871609681	-0.00010187545126879159	-0.014498563123621718	0.49631777583733766	1.1906157477977796E-05	-0.0042776510224654622	-8.0742802817538787E-05	0.0015897718287030747	0.51762356672855325	-0.015014673751506816	-0.00027705484032363657	0.0032142974655210393	0.014329405253359316	0.5008028035065718	1.3513807671480753	0.037611835089184406	1.5598795866260264	-0.00041088124119549336	0.029758039166430068	0.12716516260311458	0.0015292517643680074	-0.037602870648170562	0.00082113201920045354	0.028800782594863274	0.0074870432718267838	0.029797307025796953	4.7449898996107618E-05	0	0	0	0	0	0	0	0	0	0	0	0.027820982778074089	-1.5680118450698573	0.028179232301896621	0.675067088557819	0.96096489020982956
181	519	1.9	2.18	2022_09_22_05_54_35	0.50902360012917036	-0.024033607042998142	0.00080313017334997271	0.00020855327925009768	-0.014527607511733967	0.483143504150159	0.00043824266246370313	-0.0044035524851106268	-0.00010653697739212565	0.0015214980195950092	0.50410647043588308	-0.014832836915974691	-0.00023110401804408683	0.0047579138373045745	0.013467822401978514	0.489588326199471	1.4011936580107487	0.0389017028817377	1.5615718316122333	-4.7129460485242144E-05	0.029971509401249687	0.15921297678038862	0.0010948660756576458	-0.038895082675689044	0.0007176564291588647	0.028464823171074339	0.0093832413178319054	0.0299915005878803	7.073454123229343E-05	0	0	0	0	0	0	0	0	0	0	0	0.028540912725340831	-1.5671296849355572	0.028060695865509046	0.61560117523805991	0.96181852093936815
182	518	1.9	2.18	2022_09_22_05_54_38	0.5002561930227174	-0.024154027675311787	0.00046888502728123846	0.00028585317295950233	-0.015506016986597581	0.47528301331816758	0.00039116938381380926	-0.0041232055837396768	-0.00011662496598277721	0.0013213530266512567	0.49563600345944953	-0.015117992060569145	-0.00028393929449776865	0.0046634349277623393	0.014414999255687802	0.48209311951708833	1.4342975889204559	0.040688698596442988	1.566127990034625	-1.8144579384998008E-05	0.031543530618076035	0.14700554082419109	0.00095961905965751058	-0.040686925121753731	0.0003798915753033406	0.030189972244404041	0.0091411104213664218	0.031558124034757808	-1.9370319546876257E-05	0	0	0	0	0	0	0	0	0	0	0	0.030997028683893153	-1.5670357618794033	0.030285625865941253	0.628955126249896	0.963692456467392
183	517	1.9	2.18	2022_09_22_05_54_42	0.50347940876215613	-0.024617115073944255	0.00070292912341448689	-7.9371020972760932E-05	-0.016530319709287224	0.47831092226817462	0.0004628325150947192	-0.0044299073476166372	-0.00022249447445712339	0.0016413364081913531	0.499604115303485	-0.01590137057764129	-0.0005820662035330614	0.0028862167184875998	0.014149348395642891	0.48516939435652506	1.4208079424148208	0.041949425370154385	1.5646747529438068	-0.00071917796162743858	0.031419441463124358	0.12132680024614032	0.0011700512356945018	-0.041946281411881371	0.0005135801801157522	0.030498970842057979	0.0075494423257612409	0.03144122010591905	-9.6554183705868521E-05	0	0	0	0	0	0	0	0	0	0	0	0.032835140260277763	-1.564066842921976	0.028681842258372541	0.68478728757810992	0.9636330422118996
184	516	1.9	2.18	2022_09_22_05_54_45	0.4961114342759555	-0.025272406984023527	0.00049765309048174647	-0.0001606313033414359	-0.016387809984634918	0.47136483576853405	0.000469679087087062	-0.0040431321008890892	-0.0001647892387755901	0.0011866009496101504	0.49211867267511816	-0.015560543902023757	-0.00040618254767743443	0.0032442654454614764	0.014020200806422913	0.47784480432196275	1.4506863990103944	0.04309812824388376	1.5665143926956815	-0.00062462424813638324	0.031426478773386633	0.12286935287080998	0.00072437069948388022	-0.043096547848659662	0.00036908217843649709	0.03048236080684472	0.0076452107711597744	0.0314348259261029	-3.9751679699207954E-05	0	0	0	0	0	0	0	0	0	0	0	0.033034188205775972	-1.5657686969577709	0.029006924121737519	0.67169964794968884	0.96318038913847692
185	515	1.9	2.18	2022_09_22_05_54_49	0.48694826559525783	-0.025417495998138223	0.00041993439783412513	6.8920145145151985E-05	-0.016653127239761423	0.46336600931896343	0.00048236009860193042	-0.0042227069428961185	-0.00024219307156823667	0.0012815290447172343	0.48222600012638711	-0.015989501026739388	-0.00028181624661942985	0.0030188784014086854	0.015249048570023143	0.4697377949414796	1.4872526649795015	0.044308781096304629	1.5683356574277423	-0.000275209306958895	0.033693787266262938	0.11563185873248252	0.00081277708862628772	-0.044308244527465505	0.00021805764046620556	0.032796775036089645	0.0077228781925076052	0.033703588932634136	-6.4358761927774626E-05	0	0	0	0	0	0	0	0	0	0	0	0.034202582653222194	-1.5635251399843657	0.031923314658150119	0.68767595958613181	0.96465646995838517
186	514	1.9	2.18	2022_09_22_05_54_52	0.47501160217332239	-0.025477848225413668	0.00036051172827304061	-0.000125731421526038	-0.016953566710050376	0.45182739182752757	0.00026375313363838029	-0.0035006536682524632	-0.000241365569021446	0.0013650132523550613	0.46996578436892739	-0.01571692548074102	-0.00033689018893859319	0.0029284931452761872	0.013164853484806985	0.45712742128617817	1.5388821957589483	0.045822108590912555	1.5690536694342538	-0.000533223665373956	0.031924473336545009	0.11120279789094462	0.0011807531371130315	-0.045821830281024753	0.00015970414629961176	0.031138162508293002	0.0070417919184614609	0.031946301441427856	-9.934318438941113E-05	0	0	0	0	0	0	0	0	0	0	0	0.035694464491864385	-1.5636783772856855	0.028392231326076642	0.6759561981252491	0.96235001249376084
187	513	1.9	2.18	2022_09_22_05_54_55	0.47310537373186157	-0.025575919168950908	0.0004099866410604675	-1.4608979304429206E-05	-0.017713459464563187	0.44961837376113917	0.00024748687035284572	-0.0039603201854086917	-0.00037973201878641706	0.0014659197514666662	0.46874476906456125	-0.015251380765024511	-0.000303939622421837	0.0040654876874771321	0.01470582049490588	0.45586988787799992	1.5460223892422902	0.046959079222924346	1.570061760333644	-0.00036459033272364478	0.0335633453809651	0.13307198740130136	0.0013119192996316983	-0.046959028545832893	6.89891044797992E-05	0.032381655569572537	0.00882760079158109	0.033588975652893871	-0.0001875211342043576	0	0	0	0	0	0	0	0	0	0	0	0.037449435644698346	-1.5600792259098371	0.032249550790650283	0.65053927215547835	0.96356945659291948
188	512	1.9	2.18	2022_09_22_05_54_58	0.47312095281010386	-0.026448460412882836	0.00029394966210774071	-1.7510987262915086E-05	-0.017987830330174204	0.45007022030325466	0.00053877768755844664	-0.0040956807558829092	-0.00032202109192448677	0.0012468830497614676	0.46896648918450978	-0.015841289051619419	-0.00028525647954920753	0.0042899451086669364	0.014289427449256787	0.45513394587089995	1.5461192328631865	0.048179479386616528	1.5706657447611285	-0.0003527481825850783	0.033868014379196648	0.137969742820396	0.00076587434612713275	-0.048179477743535606	1.2582748665345886E-05	0.03258677582874514	0.0092273744411171775	0.033876672822216861	-0.00015885018360849951	0	0	0	0	0	0	0	0	0	0	0	0.038025609370370424	-1.5618462007545448	0.031534211448278511	0.63956971506677318	0.96198222287055768
189	511	1.9	2.18	2022_09_22_05_55_04	0.46333029384996416	-0.026757079758810753	0.00036228358623951323	-0.00014388061711230894	-0.018415764259926085	0.43928668736246934	0.00021005882250406532	-0.0038830868745841933	-0.00042062915685166848	0.0014535954607336789	0.45858835813606186	-0.015555513516697	-0.00041451606487802171	0.0042898001106460608	0.015248837009489627	0.44701164488732109	1.5889380857283286	0.050099217840212519	-1.5705571080192318	-0.0006305911177079982	0.035213869436563447	0.131918303467642	0.0013729218398568074	-0.050099212106294762	-2.3969346192563969E-05	0.033995348105664805	0.0091832950442643051	0.035240623080100231	-0.00019242752869715285	0	0	0	0	0	0	0	0	0	0	0	0.039756881025613908	-1.5593779564611963	0.034188897062593676	0.64828208659137587	0.96477966327855225
190	510	1.9	2.18	2022_09_22_05_55_09	0.45837999921248168	-0.027192563093377153	3.1202865545275383E-05	2.3473482742175482E-05	-0.018428641793912327	0.43451397814745318	0.0003708282258687204	-0.0033741176699259774	-0.00041623397404048755	0.0011315570947179057	0.45271238011804238	-0.014806833455608402	-0.00026547443267891215	0.0040216958345182892	0.014716793457091674	0.44299012852180553	1.610827888253612	0.051150104102505978	-1.5670328045508919	-0.00028309285907500122	0.033996148718838028	0.12475769896048865	0.00085554188580863621	-0.051148655119000762	-0.00038500547361790011	0.032943362798470023	0.0083948183566849022	0.0340069122331288	-0.00016103348423529015	0	0	0	0	0	0	0	0	0	0	0	0.040214105783978868	-1.5595051198434744	0.033283324005282958	0.652018405293787	0.96642551874620042
191	509	1.9	2.18	2022_09_22_05_55_13	0.46312278200559076	-0.02782575468883507	0.0003209592944913399	-6.4479943971270133E-05	-0.019359077812706318	0.4390990410241673	0.00040463537410741825	-0.0039361065220028307	-0.00045206000838112615	0.0014706442910641013	0.4577230002405373	-0.015064542994264999	-0.00040229156521075563	0.0037217804847240088	0.01352589528143998	0.44685177621028971	1.5906993518309007	0.052357964795836466	-1.5698828850462976	-0.00054686842168672313	0.032738736645196435	0.13296452874874498	0.0011697530710454603	-0.052357877423420296	-9.56518486259856E-05	0.031587929313290346	0.0086039292664514978	0.032759627582906806	-0.0002386984507500246	0	0	0	0	0	0	0	0	0	0	0	0.041812573133065987	-1.5591227886083472	0.030291309554050308	0.65114085266623689	0.96486675579888737
192	508	1.9	2.18	2022_09_22_05_55_18	0.46443244881291817	-0.028167376582456431	0.00016946353558106692	1.2597521030868945E-05	-0.019522304643190446	0.44095941583937709	0.00020270518141620161	-0.00395801305857246	-0.00042993610328762413	0.0016437899465034582	0.45809093488666114	-0.014766453732622866	-0.0004612501591357808	0.0041483671008140524	0.014581176865410637	0.447364256807906	1.5861847815225787	0.0527336597876032	-1.5685205592566007	-0.00052007631102367856	0.033641144956544945	0.13666178758577535	0.001589307775191986	-0.052733113560864742	-0.00024001827351637973	0.032392354471847781	0.0090808593072149568	0.033678665846371574	-0.00023628484622956539	0	0	0	0	0	0	0	0	0	0	0	0.042044948239174193	-1.55978669897688	0.0326415701652553	0.64680912764441123	0.96324935510290421
193	507	1.9	2.18	2022_09_22_05_55_21	0.46721681727046577	-0.028789444309722353	0.00019002606432849274	-0.0001360221178892927	-0.020523354537679325	0.44399761531644383	0.00039729160438746036	-0.0047215583575512064	-0.000516750107388339	0.0011086691539120824	0.46198558880902835	-0.015019354105358675	-0.000532919367516285	0.0045904437892962079	0.014981612684990056	0.44957155290406	1.5731221599196092	0.054182136955796795	-1.5679175268503323	-0.00076865120774877041	0.034492745615870742	0.15290300851798405	0.00076063210142098719	-0.054181238890536568	-0.00031195734216073407	0.032892440932116546	0.010384451340749511	0.034501131304855534	-0.00033259788359043667	0	0	0	0	0	0	0	0	0	0	0	0.043940753585738193	-1.5582096673462136	0.03353711968291169	0.63673681261130055	0.9622332422246882
194	506	1.9	2.18	2022_09_22_05_55_25	0.4721901904119139	-0.030357465682274258	0.00041080323278064464	-0.00014065471379120988	-0.020732518709678568	0.44878789456667256	0.00044185736706417217	-0.0043875669999920508	-0.00049701177896729768	0.0012261519956595394	0.46681020587509509	-0.01471212535011914	-0.00049724434895147176	0.0039025936238126649	0.015344293747338013	0.45476089502578626	1.5516127845137391	0.055541380338539267	-1.5703741757100331	-0.00073538669937708379	0.033851806820437466	0.1366386552638495	0.00081727357873156157	-0.055541360542310771	-4.689370235811584E-05	0.032595619090737077	0.0091362159070258984	0.033861670973398657	-0.0002206024022488416	0	0	0	0	0	0	0	0	0	0	0	0.043919750135097003	-1.5588123365601694	0.033530558923898057	0.66087083997191109	0.963088400098013
195	505	1.9	2.18	2022_09_22_05_55_28	0.46858271393737022	-0.029752901853773953	0.00020280049658118242	-0.00010942130250605335	-0.021829888851733197	0.44499936477213226	0.00043271104854689861	-0.0035194906645996185	-0.00073183024421337407	0.001326349579578471	0.46340409513092073	-0.013970799939590852	-0.00053346887184809431	0.0039326644353972935	0.014148445336410079	0.45089088176121378	1.5677597853684022	0.056536237708562712	-1.5661920921042103	-0.00070747115534624714	0.031834364813290147	0.13152905391626668	0.00095926676846316036	-0.056533840704685263	-0.00052060485627758175	0.030739239757715864	0.0082780385468603744	0.031848814354677686	-0.00045007885761166687	0	0	0	0	0	0	0	0	0	0	0	0.046613227036686314	-1.5540404863912871	0.031338830363956939	0.64984138557857229	0.96224395042766964
196	504	1.9	2.18	2022_09_22_05_55_32	0.46757169123075176	-0.030629405701236387	0.00025812764348239506	-0.00034916245468521654	-0.021929051421762519	0.44378672645021128	0.00029729333774209776	-0.0035402412287054803	-0.00051661344386510967	0.0010786048219857262	0.46278389631281319	-0.014437089150451851	-0.00071205893933893715	0.0042767023009718493	0.014005788559410303	0.45166565838600425	1.5700624207502729	0.057746407416471808	-1.5687159827796873	-0.0011606101568256378	0.032282063984879296	0.13636710434714916	0.0008510627041787241	-0.057745907583782966	-0.00024026409292102484	0.031088854185355924	0.0086956771194380347	0.032293280459722344	-0.00038760004215554424	0	0	0	0	0	0	0	0	0	0	0	0.0469128826296847	-1.5590193034176441	0.03131966734396871	0.63721813044970954	0.96598161705881014
197	503	1.9	2.18	2022_09_22_05_55_37	0.47217990280359839	-0.031573775700983804	0.00012683802948836923	-0.00018811269379266442	-0.023034663058928137	0.44778062001099067	0.00028920289260394173	-0.0035796982929539875	-0.00069838101714311482	0.0012513188964244574	0.46695375982620063	-0.014193395741591454	-0.000798225096549489	0.0030308026502966073	0.014008581594934084	0.45547399779509679	1.5521251544872379	0.059446057008763209	-1.565999516368662	-0.0011027687953797305	0.031413040259361813	0.11684694396064886	0.0010142878472993522	-0.059443321394694021	-0.00057029418394146086	0.030559159400144281	0.0072743986069543718	0.031429411037648562	-0.000473439824629493	0	0	0	0	0	0	0	0	0	0	0	0.0488060747443939	-1.5556416196501717	0.030354307995894021	0.67886351678421908	0.96461961868917079
198	502	1.9	2.18	2022_09_22_05_55_40	0.47407648361949056	-0.031211973087509302	0.00027618535606335857	-0.00041835938951660862	-0.023177546421220746	0.45087373849274037	0.00061610957244131667	-0.0035296073003578668	-0.00060311142991449119	0.0016350928349062718	0.46905462715990281	-0.014713544913151527	-0.00074340153718498278	0.0038005243538515405	0.012516252332372274	0.45623702223405427	1.5436024878291017	0.0588823003702644	-1.5683955611156144	-0.0012630098329665647	0.030490387268818229	0.1333666791644503	0.0010926712231029898	-0.058881621614583546	-0.00028272412533584303	0.029412157797680583	0.0080367088715997421	0.030509959786999229	-0.00053380317819140522	0	0	0	0	0	0	0	0	0	0	0	0.048906437645096147	-1.5577885789153787	0.027591626333570821	0.63799844531601868	0.96237007739925184
199	501	1.9	2.18	2022_09_22_05_55_44	0.4718344516847357	-0.032027529355233016	9.7863018569370035E-05	-0.00021502330693328205	-0.022942884950074849	0.44862380260414564	0.00085162741888836614	-0.0040687953369563309	-0.00072664049950551439	0.0012585092583234773	0.4664812539495562	-0.013560815062682854	-0.0006185943224186819	0.0041743460797274744	0.013590171319752461	0.45265912956380905	1.5551896345549277	0.059805461702460372	-1.5657297539772017	-0.00093087326501796539	0.030893676831695433	0.14953160765033008	0.00041616953921971974	-0.059802391297177557	-0.00060600708223262261	0.029522396377817881	0.00910205363048586	0.030896479819982885	-0.00042408650484903514	0	0	0	0	0	0	0	0	0	0	0	0.048649243307878939	-1.5549657613830719	0.030130945754871873	0.63639223699605907	0.95936006357217218
200	500	1.9	2.18	2022_09_22_05_55_47	0.4728768167980722	-0.032068022185161645	0.00020433752748903671	-0.00025874455629552607	-0.023153798727083227	0.44987317708972752	0.00055151346760670694	-0.003384597729276669	-0.00078693124136850184	0.0016279911969094355	0.46647833660392424	-0.013357374046997536	-0.00077347416767906813	0.0039203545976195693	0.012988664615827572	0.45425029065261918	1.5509897080461161	0.0599302014922725	-1.5661266290134415	-0.001120997819141364	0.029705116612918105	0.13687646761660222	0.0011502910459461483	-0.059927587826049428	-0.0005597037211900152	0.028598989734020204	0.00803067488947661	0.029727380013675055	-0.00045640826352017183	0	0	0	0	0	0	0	0	0	0	0	0.048991971720741469	-1.5538092988973371	0.02869121213115591	0.6388312354611706	0.9606101938522249
201	499	1.9	2.18	2022_09_22_05_55_52	0.47416378498288048	-0.033464844392661806	0.00013437650659781973	-0.0004491047496987919	-0.023875317730673737	0.45021059950264697	0.00047379011731351944	-0.0039973771675607022	-0.00078874019950598824	0.0014655242771201393	0.46893913508355523	-0.013054519603167255	-0.00071677703209440248	0.0040506529228865346	0.013521820161165765	0.45600738904159244	1.5448110901074443	0.062125488597263114	-1.5656931182874403	-0.0012847472228232886	0.030048312288975625	0.14936458509810074	0.001043604281733447	-0.062122252789823182	-0.00063406763517394771	0.028717510803400757	0.0088433955397440225	0.030066429473960755	-0.00043683050054085722	0	0	0	0	0	0	0	0	0	0	0	0.050379938885863923	-1.5542844323372298	0.02976925463858068	0.63986970911622976	0.96170859834446532
202	498	1.9	2.18	2022_09_22_05_55_58	0.47413126430901237	-0.03399561866766742	6.9092840220426338E-05	-0.0005427811058853646	-0.024451997233473296	0.44961977576397077	0.00053752363597238189	-0.0036669380755929046	-0.00075525447890820955	0.0010506754193882091	0.46903789889120295	-0.013948273484339619	-0.00081509338153228756	0.0033866437958332178	0.013604548254736806	0.45655463080593039	1.5448544595612568	0.063372722441141283	-1.5654555096602925	-0.0014973617022988183	0.030746748809543843	0.12739247828319805	0.00052331214796813986	-0.063369107146916182	-0.00067691137129445795	0.029754167414802538	0.0077493279585450874	0.030751201894582865	-0.00048126205025728373	0	0	0	0	0	0	0	0	0	0	0	0.051596804838872995	-1.5553576198281465	0.029569320424702717	0.663410286860632	0.96292876081753909
203	497	1.9	2.18	2022_09_22_05_56_04	0.47408980753991203	-0.033720308596849095	2.8920352812360853E-05	-0.00019493607100794705	-0.025051111056335333	0.44950775485416994	0.0005039311864564745	-0.0035215022720229134	-0.00072046397936988192	0.0010744130173980845	0.46828064893962879	-0.012380422343937426	-0.00096740868670298138	0.0040115925264420987	0.01163334933174051	0.45569848641436411	1.5469024238607645	0.063737519120319025	-1.5653811548159795	-0.0012633492343504722	0.027264664373363123	0.15421130313840784	0.00060284019140717428	-0.063733781067674328	-0.00069028576024071241	0.025978142536709097	0.00827635389133173	0.027271328161431962	-0.00061595860633800812	0	0	0	0	0	0	0	0	0	0	0	0.052862282003248551	-1.5564204087245108	0.025956254991239977	0.61936486661917156	0.9612070944511929
204	496	1.9	2.18	2022_09_22_05_56_07	0.47349755751622197	-0.033540120288918084	-0.00012041512533462281	-0.0004788417301413394	-0.025147078580395835	0.4500093265533297	0.00079533182509803387	-0.0038051820016672963	-0.00082236155953042793	0.001510439526423593	0.4667569119938153	-0.013001254484026547	-0.0010322004584566761	0.0042145590234304465	0.011910436105238469	0.45521970521009431	1.5490932964228203	0.0636525628953608	-1.5634722747484537	-0.0016452672092174658	0.028404180064074587	0.1576618448724969	0.00076264533903513336	-0.063645734149212069	-0.00093235602410359918	0.027003741639617142	0.0088088241311300788	0.028414416640598558	-0.00066139222338415212	0	0	0	0	0	0	0	0	0	0	0	0.053137595012156418	-1.5544511160899266	0.026682545893460093	0.61534598407712915	0.96139821205835585
205	495	1.9	2.18	2022_09_22_05_56_10	0.4742479482836936	-0.034180900216533985	-0.00011507940312710384	-0.00040548951139348776	-0.025196242927156495	0.4503238096296685	0.00046926400532854452	-0.0038177241153675785	-0.00075110546722315129	0.0015476459465477567	0.46803576452923268	-0.011272264731593915	-0.00080998822100963039	0.0038886206213194306	0.011800855335022049	0.45571239903575339	1.546134408462404	0.064327545536872449	-1.564136160468766	-0.0013388738959496749	0.026361422658043254	0.16349300908234146	0.0011470486729985708	-0.0643218387624613	-0.0008568389663935771	0.024964654898965363	0.0084670307860288865	0.026386366275298764	-0.00060097715806734062	0	0	0	0	0	0	0	0	0	0	0	0.053152440281008392	-1.5558956311191119	0.026199454418138271	0.62624073887165466	0.9609159105168078
206	494	1.9	2.18	2022_09_22_05_56_14	0.47797694957842973	-0.035033509706557352	5.2983870233120039E-05	-0.00011648329895795387	-0.02478274402813762	0.4540595934016	0.00060403635293655408	-0.0042510523175878587	-0.00081897804622628988	0.0014051748155213849	0.47186107640838526	-0.011860500305706991	-0.00083051536223031214	0.0031576294031715668	0.011529344679137648	0.458592462555648	1.530850914145351	0.064284149659249265	-1.5649736164439561	-0.0010835987032581235	0.026389157823792069	0.15538083544123	0.000817757826834285	-0.064279790734569839	-0.00074859904666424947	0.025125141953552508	0.0080693799305053028	0.026401825287512885	-0.0004360379005192609	0	0	0	0	0	0	0	0	0	0	0	0.05187754860466	-1.5542791865496393	0.02500942512932389	0.65173694452198994	0.95944472418622151
207	493	1.9	2.18	2022_09_22_05_56_17	0.47712600038623826	-0.035270201997339191	-3.9847081218127E-05	-0.000262741904688478	-0.025563086590960359	0.4527353505669634	0.000682209484900976	-0.0041628539051333782	-0.00072310975974488028	0.0017641155649939042	0.4716307936157027	-0.011780583747184924	-0.00090752230398076451	0.0041295337691924124	0.010877960262351874	0.4579743312604081	1.5342191863694934	0.065533058645516118	-1.5652270663382686	-0.0012933446509898936	0.025987677893649138	0.17795100414797915	0.00114708285186851	-0.065528993454081849	-0.00072992625076371013	0.024359097116947052	0.0090550422390622762	0.0260129814010834	-0.0005497762840677425	0	0	0	0	0	0	0	0	0	0	0	0.053598655120929477	-1.5566564657955351	0.024386478625183991	0.60398899803127648	0.95986035321838115
208	492	1.9	2.18	2022_09_22_05_56_21	0.47612915760573055	-0.035653991559485849	2.2314811557878378E-05	-0.00016953483256857316	-0.025340688206286384	0.4521547296307587	0.00082084473833755043	-0.0033582813903923945	-0.0007418851863724695	0.0015627961612038055	0.46983005118651711	-0.010750384234764793	-0.00070449038380636408	0.0036829836756866741	0.010818882650004177	0.4572981868321343	1.5386065493234777	0.065817462841069541	-1.5655933213329274	-0.00095935687895826421	0.024492893649776127	0.15984264006198198	0.00077797360328810822	-0.065813899349159183	-0.00068488487668689015	0.023251945797256091	0.0076973278467730938	0.024505246015224105	-0.00047416956523745534	0	0	0	0	0	0	0	0	0	0	0	0.053245102415113044	-1.5561622858764306	0.024003122615521698	0.6213398810220615	0.96044986854346426
209	491	1.9	2.18	2022_09_22_05_56_24	0.47456726897986534	-0.03574552365575355	3.1720311721392691E-05	-0.00017209829631706266	-0.025880601048148825	0.44979928821182824	0.00059258162167728258	-0.0037834297791786574	-0.00090763500589723068	0.0019028194962416414	0.46838558518967283	-0.01043560450212273	-0.00096463611229537726	0.004088465197632939	0.010216716339818143	0.45617773329808869	1.5457093437679563	0.066787853492588964	-1.5644059706011355	-0.0012472467532452444	0.02393509510993895	0.18453329572749613	0.001394414683976932	-0.066782398782140651	-0.00085357310798043053	0.022323412899119537	0.0086344666573707311	0.023975678723087569	-0.000562227698841377	0	0	0	0	0	0	0	0	0	0	0	0.054568684506665681	-1.55326846538487	0.023188284732487768	0.595069939137495	0.96124988619356966
210	490	1.9	2.18	2022_09_22_05_56_30	0.4677861360167419	-0.035201177705084942	-6.5568510718662883E-05	-0.0004585188506052781	-0.025874031674271266	0.44295336934361912	0.00063545637702830816	-0.0045446209802391955	-0.000848220944284906	0.0012187212641326685	0.4619279748888267	-0.01025530677247305	-0.00097814349458367317	0.00417728423058065	0.010119082366042045	0.45064024840809891	1.5736432115577497	0.067182906356712022	-1.5639402172705208	-0.0016203724312547729	0.024340241177820961	0.20547024461083729	0.00060709200256611328	-0.067176590424329718	-0.00092119785963129313	0.02231380728646187	0.0097232373712222188	0.024347811016476838	-0.00063084211784017539	0	0	0	0	0	0	0	0	0	0	0	0.055341382395157082	-1.5544108386737405	0.02340257127240607	0.58964683651484429	0.9633467384163148
211	489	1.9	2.18	2022_09_22_05_56_35	0.46906339661188656	-0.03491886915517084	-2.7469214165270649E-05	-0.00035251817208156261	-0.025735703114356991	0.44512789397388525	0.00071736988135951351	-0.0041864407699799631	-0.00093325976414712609	0.0012819235869913402	0.46199956227904276	-0.010032404163132978	-0.00091249752220710662	0.0044828687166029091	0.0099978876912060269	0.45161921315398973	1.5686324950066413	0.066465328663892348	-1.5635281567331261	-0.0014025864304405944	0.023933289099758278	0.20701604449170688	0.00058833690084068445	-0.066458306553286647	-0.00096612859837891132	0.021911073210853241	0.0096284577104143662	0.023940519364489554	-0.00063913601613210076	0	0	0	0	0	0	0	0	0	0	0	0.054902214175108266	-1.5526726525207768	0.023359123267929646	0.57464454590403946	0.96281060602063873
212	488	1.9	2.18	2022_09_22_05_56_39	0.46836036359286881	-0.035611121462094664	-7.1574029444390071E-05	-0.00033011907064593661	-0.025706143519851735	0.44422007964198551	0.0011687523951653244	-0.0039632614791430014	-0.00096783416061019148	0.0013213356573682511	0.46217878574660426	-0.0091593061326787281	-0.00092885850902440126	0.0043819894635557756	0.0082993640913594045	0.45062725892271288	1.5714195432978357	0.0673129544906816	-1.5631359416069182	-0.0013976268259160874	0.021247485335810775	0.22606517685653363	0.00013786868573855272	-0.0673050545947661	-0.0010312459745995223	0.019112504636183532	0.0092826612362703863	0.021247932625787412	-0.00056100062483474273	0	0	0	0	0	0	0	0	0	0	0	0.054924281611352037	-1.5519802558128932	0.02003833644702676	0.54250374354065689	0.96213790480876227
213	487	1.9	2.18	2022_09_22_05_56_44	0.46849261259092634	-0.034801764392988883	4.4445726721930038E-06	-0.00066696281523821635	-0.026100365106973798	0.44501875905023686	0.00077822848408087169	-0.0040042622763457568	-0.00072000255517645371	0.001508251425360417	0.4620679975500061	-0.0095035338535143059	-0.0011041322819036108	0.0043007528387654726	0.0085232629121635671	0.44979508081097586	1.571390583290152	0.066783033838270042	-1.5656115341298633	-0.0019571760064094027	0.021812090904851617	0.21880983676714891	0.00078330035640188458	-0.0667794433373976	-0.00069249995727378179	0.019756584329416967	0.0092436294428187987	0.021826151036998025	-0.00072577622756519154	0	0	0	0	0	0	0	0	0	0	0	0.05573256329490011	-1.5570068644823667	0.020377818377035593	0.551741750248525	0.96009001790541226
214	486	1.9	2.18	2022_09_22_05_56_47	0.47045864303690066	-0.035109465062284406	-7.1220607065190081E-05	-0.00044110464917799304	-0.025902192829770139	0.44689001166356757	0.000833301041890233	-0.0044749173904914162	-0.00068843148461035161	0.001542472636127033	0.46406838132449812	-0.0085802791620803523	-0.000826746860971829	0.0044540472994154014	0.00826137822523972	0.45159465519451686	1.5630454465556218	0.066622769921652489	-1.5653008086658962	-0.0014214242996287243	0.020878602820407471	0.24717374278266965	0.0007541374615726823	-0.066618745850988412	-0.00073223853685576358	0.018378984911636302	0.009906006730775626	0.020892218145598471	-0.00064914408710422	0	0	0	0	0	0	0	0	0	0	0	0.055076764353517639	-1.557510396603619	0.019949828214024721	0.538164203989681	0.95990298377639927
215	485	1.9	2.18	2022_09_22_05_56_51	0.4678190734087897	-0.03514829399689446	-0.00027159670653791192	-0.00035835577537539619	-0.026124691628030897	0.44420760888476335	0.00088773381470246839	-0.0042847349962792476	-0.00080969292830256317	0.0015557409001657097	0.46124467224628252	-0.0076784863312617359	-0.00089584679873100891	0.0028934873698933158	0.0085492222649183377	0.448954417426625	1.5749287163010881	0.067307079924701529	-1.5627674841273842	-0.001455882329521427	0.019528967441732149	0.21094380814335134	0.00069501609492322587	-0.067298402570838953	-0.001080749463778397	0.017816621073793802	0.0079967857826179645	0.019541330986205536	-0.00069452592943110194	0	0	0	0	0	0	0	0	0	0	0	0.05587039449413151	-1.5553045876386209	0.019292930432841551	0.62222376894838	0.95967531668876538
216	484	1.9	2.18	2022_09_22_05_56_54	0.47034444435207023	-0.035264566468909353	-3.5413789798674975E-05	-0.00045938473720969478	-0.026082458799962436	0.44673058804185189	0.00057711374183029671	-0.0041819533281629755	-0.00073536819722505023	0.0013356440852237256	0.46340665366576334	-0.008127895542175188	-0.001000535215950026	0.0040032866697689686	0.0075139291341400254	0.45222674463142559	1.5634157452037916	0.067011785097704793	-1.5651003684039497	-0.0016305794449944864	0.019333487123065367	0.24421742966571422	0.0008057449022712956	-0.0670074368917925	-0.00076337616770114558	0.017072791024306	0.0090721293519278583	0.01935027000290359	-0.00066850969275076058	0	0	0	0	0	0	0	0	0	0	0	0.055475988991458787	-1.5567030726346391	0.018101282937081138	0.54063414401215948	0.96147993255112651
217	483	1.9	2.18	2022_09_22_05_56_59	0.46673911305968563	-0.035477435200780817	6.244846069149714E-05	-0.00024212222785832522	-0.026133171488543945	0.44262930773428055	0.00086872351285095925	-0.0043394822091216883	-0.00083144326144197686	0.0015784399989406538	0.4592454940162341	-0.0072774183156065608	-0.00095196118483738951	0.0045341234818344726	0.00797722997790873	0.44909100896346293	1.5799170527745767	0.067873498278349084	-1.565292723880255	-0.001340856843498159	0.019487056799534837	0.26670375352229292	0.00074809803308721091	-0.067869386591521946	-0.00074708247978130565	0.016779904275006058	0.0099085919902845085	0.019501411061136214	-0.00066032771819045421	0	0	0	0	0	0	0	0	0	0	0	0.056019291840590985	-1.55489387703606	0.019659279496777562	0.52697448378818057	0.962188504022019
218	482	1.9	2.18	2022_09_22_05_57_03	0.45654628292019117	-0.034273479102199855	-1.7465404091949453E-05	-0.00051622702545902667	-0.024819664280518194	0.43313732927313869	0.00071475027347549615	-0.0032977508612226343	-0.00073414135060343106	0.0012348745644342129	0.44860121315049317	-0.00694206403478074	-0.000885341509261434	0.00411829201270691	0.007452410525608918	0.43949611882878609	1.6242488990132098	0.066534485764290691	-1.5650700682456542	-0.001573677837503703	0.018279225859814195	0.24088650142608786	0.00056419807896555016	-0.066530122475485454	-0.00076197067890171528	0.016198589197304342	0.00846969928929446	0.0182879309246948	-0.00056206992408491	0	0	0	0	0	0	0	0	0	0	0	0.054387737731143949	-1.5560111276473139	0.018650069447674496	0.53297494973124682	0.9626540293300655
219	481	1.9	2.18	2022_09_22_05_57_08	0.46809725280428127	-0.0355239015806837	5.1622911244998791E-05	-0.00032740515890124222	-0.026050235247468551	0.44440304361616234	0.00062073931628890374	-0.0043946012573347348	-0.00088201561079782984	0.0013697012500228736	0.46099327065426077	-0.0070014926531974248	-0.0011093614695808179	0.0046079510896461177	0.0063231820494598816	0.44912358631551214	1.5745409563109072	0.067600457915458018	-1.564660546047367	-0.0016057867903164754	0.017741329621587212	0.30064080453579928	0.00079431161114964892	-0.067595367961567066	-0.00082954235573845687	0.014629700641275627	0.01003626603316529	0.017759102107860494	-0.00064150303147777912	0	0	0	0	0	0	0	0	0	0	0	0.055683220892390882	-1.5538736619537734	0.016714593930311182	0.470520754589575	0.9594664006782746
220	480	1.9	2.18	2022_09_22_05_57_14	0.47552015844681039	-0.036788069957717169	5.1395697254481296E-05	-0.00029453465436527469	-0.026788770116096376	0.45129036647196008	0.00080046378653902939	-0.0037878302982525514	-0.00092985606682513826	0.0012313822245069127	0.46998218565748512	-0.00662575065848028	-0.0011001888671293611	0.0045074474445925992	0.0073251449816490429	0.45657265748907944	1.5411796219222631	0.068724582629279163	-1.5645314056147988	-0.001512479611459598	0.017582437457891831	0.27184904364525625	0.00042930961883159058	-0.068719187924942374	-0.000861085654898905	0.015047076367357918	0.00909547138721114	0.017587677894182027	-0.00062839911505947787	0	0	0	0	0	0	0	0	0	0	0	0.056369646468063	-1.5534479585623637	0.018087271588054954	0.50958721257970729	0.96015415830189177
221	479	1.9	2.18	2022_09_22_05_57_17	0.46790020278005146	-0.035193965538975587	1.5196038370249769E-05	-0.00045053792263970003	-0.026255354095683883	0.44473181329245576	0.00084943380217853033	-0.0042500234670799809	-0.00085200666406175176	0.0014577398405604249	0.4611201389118525	-0.0061073289201773731	-0.0011884436007566443	0.0043225302439261872	0.0057178584669927042	0.44806601792609629	1.5754472731417488	0.067452481730148367	-1.5646927301536295	-0.0018302519163219803	0.016134053852374885	0.31720345949886919	0.00063824399583988867	-0.067447456057623936	-0.00082338503197965953	0.012994743818663546	0.0095626527072062168	0.016146673004354753	-0.0007210294488996543	0	0	0	0	0	0	0	0	0	0	0	0.056142686926907985	-1.5545766296544523	0.015319200335059412	0.46174263369016383	0.95761022385519523
222	478	1.9	2.18	2022_09_22_05_57_20	0.46448012812614453	-0.035190848724743228	-2.7632167842827163E-06	-0.00022985459727868564	-0.026397725509293351	0.44067453419611069	0.00087714011270454079	-0.0038411225476175869	-0.000929368461915345	0.0013601535680286348	0.45879579683263821	-0.0059265570656986842	-0.00091181439895650428	0.0041868580784097907	0.0060132751900086817	0.44530499092483256	1.5893657411432907	0.068167781784242959	-1.5639579329159232	-0.0012806996159794998	0.015987185116149896	0.29995432512837167	0.00050000823994603778	-0.068161406337657937	-0.00093228721800195488	0.013195617821586108	0.0090258383679680324	0.0159950022250095	-0.00075113938412410281	0	0	0	0	0	0	0	0	0	0	0	0.05686805246334025	-1.5532004023640156	0.015775261498249819	0.48128933579273442	0.9587169912334671
223	477	1.9	2.18	2022_09_22_05_57_23	0.46726654100274267	-0.035191093052097583	8.2017056548684041E-05	-0.00033716578156747947	-0.0264919238803401	0.44406777946742049	0.0011050301171965026	-0.0040638437998844175	-0.000874437051371531	0.001485840960443537	0.46124003095173188	-0.0049683503592298636	-0.001067452550455302	0.0045027343763417819	0.0056823847095330464	0.4471046429977471	1.5778586938678507	0.067805426821390166	-1.5651732945561014	-0.0015612496387096323	0.015128186715275041	0.34265134689474031	0.0003805424569913497	-0.067801139055950185	-0.00076252812840059555	0.011712658262186178	0.009574741235431174	0.015132972142107353	-0.00076782613991043869	0	0	0	0	0	0	0	0	0	0	0	0.056726406015926968	-1.5542984745764992	0.015516007661694234	0.45035268255637467	0.95685139800138774
224	476	1.9	2.18	2022_09_22_05_57_27	0.46988898462840889	-0.035520013656862304	-3.5076833924900252E-05	-0.0004192784534681024	-0.026199956469978313	0.44685157172016432	0.0012928233449167692	-0.0041654100964248373	-0.00072821578819377646	0.0014269336933316582	0.4637495014135809	-0.0050999106677976922	-0.000941691731665378	0.0047249017229902789	0.0061607152869148207	0.44949652343668478	1.5665153012649131	0.067442428475144867	-1.5654580206445532	-0.0015067372883404142	0.015793649499997568	0.33820754750646437	0.00011565381312843054	-0.067438584628754031	-0.00072004298164140765	0.012316233455742943	0.0098868477277852147	0.015794072949472677	-0.00067026958851839735	0	0	0	0	0	0	0	0	0	0	0	0.055779291674659004	-1.5569026328976996	0.016522971297737481	0.45827059831050049	0.95660153385410684
225	475	1.9	2.18	2022_09_22_05_57_32	0.464153185617052	-0.035379835627596952	-3.5781874856423161E-05	-0.00047667641019888423	-0.025837247714651269	0.44051305084700138	0.001048652638106934	-0.0043510871332228017	-0.0007609144785684903	0.0011639857214032466	0.45749563462724158	-0.005190741991783189	-0.00097712620816561152	0.0046764208414667276	0.0055620892285256022	0.44549663345676932	1.5910770649682431	0.067788543168965723	-1.5650116650447232	-0.001636730891786441	0.0156451177056071	0.35346234490930656	9.6672874612785311E-05	-0.0677840064968646	-0.00078425009005187167	0.011895966721373798	0.010161480393440114	0.015645416378830788	-0.00062324270900595777	0	0	0	0	0	0	0	0	0	0	0	0.05568948067970373	-1.5560754359319911	0.0156559442399584	0.43584350066115524	0.95980518342133025
226	474	1.9	2.18	2022_09_22_05_57_35	0.46204978893434251	-0.035025816108561716	0.00019910330039209047	-0.00034514995721990268	-0.02592425760363767	0.43840879647643172	0.00067627737088670652	-0.0045764677728078436	-0.00066307386694909544	0.0015030324754110958	0.45590489195121719	-0.0043003216069566509	-0.0011624478655693593	0.0047022273049555675	0.0046588642514926422	0.44307400902935268	1.6002331417088485	0.067808277824649529	-1.5676171484265231	-0.0017115713061452531	0.014460721971771924	0.40579306802104093	0.00088931314374364771	-0.067806907128993357	-0.00043114631498568433	0.0099540198660645028	0.010489517074245149	0.014488041890211476	-0.00068390999939010443	0	0	0	0	0	0	0	0	0	0	0	0.056125414782534994	-1.5580104383945841	0.014326080208203794	0.39038296594204308	0.95893130922372027
227	473	1.9	2.18	2022_09_22_05_57_39	0.46528269239306197	-0.0355267565970665	0.000226688581278089	-0.00044687671701338342	-0.026045645127293494	0.4416979571411126	0.0013342876159856626	-0.00461046226944564	-0.00074156847463883416	0.0011643509518164642	0.45998259116609563	-0.004015697580250565	-0.0010688908386741291	0.0040571722722149107	0.0032423036757677584	0.44546725833448647	1.5859007816493749	0.06800734100406769	-1.5673764584866656	-0.0017345300054403628	0.012607217036464171	0.44148901805936636	-0.00022637036622569109	-0.068005750250658428	-0.00046514867366995573	0.0080037299861857366	0.009740750880334827	0.012609249182533335	-0.0006459494202561175	0	0	0	0	0	0	0	0	0	0	0	0.056000793364690563	-1.5565642318559343	0.011162183997047449	0.33711230438165329	0.95741205425746678
228	472	1.9	2.18	2022_09_22_05_57_44	0.46805322940652289	-0.035495023487036551	4.7369305487453991E-05	-0.000543853593257556	-0.0260007337697532	0.44411327131471307	0.001249269280412065	-0.0043704278672863214	-0.000810557467324447	0.0011721383520240216	0.46204453876461821	-0.0037630886260796572	-0.0010354401473379542	0.0045935464822755229	0.0039033334169961322	0.44870394848703482	1.5743116374499389	0.067536045124567512	-1.5653723334082894	-0.0017648387916742825	0.013075529880652186	0.43630335960371047	-0.00012114815268489182	-0.067532071382587877	-0.00073261575513667329	0.0084053686029892452	0.010015950294790344	0.013076091103029496	-0.00063156635838169418	0	0	0	0	0	0	0	0	0	0	0	0.055577791993735623	-1.5552141695926871	0.012878858817496341	0.35217238692986541	0.958660084571957
229	471	1.9	2.18	2022_09_22_05_57_47	0.46561628168154789	-0.035650137020826971	0.00018704567311163378	-0.00038364592541806776	-0.025863294598374081	0.44162497522335137	0.001031269965205892	-0.004282318414703991	-0.00070322510773459883	0.00089008581497671045	0.46016765745835569	-0.0037214430912115176	-0.0010314596008121676	0.0043854757569082511	0.0040080329543704246	0.44537008060599359	1.5855171466687725	0.067922600783811848	-1.567210196944504	-0.0015999664802966117	0.012948041679524036	0.42597558052254447	-0.00019425364036986274	-0.067920853777546072	-0.00048715435570620587	0.0085264928925943111	0.00974426509733958	0.012949498747499401	-0.00059279673714214825	0	0	0	0	0	0	0	0	0	0	0	0.0555668996643664	-1.5572046344517234	0.01275965853095936	0.37023001022028457	0.95651741171413451
230	470	1.9	2.18	2022_09_22_05_57_53	0.46404011316467469	-0.035247793849352595	2.8311850048632094E-05	-0.00034992886388986085	-0.025503528201068375	0.44026282848242965	0.0010262150099666135	-0.0042785613019911016	-0.00071272333667094163	0.0013970815091226268	0.458801001055833	-0.0035322652740594424	-0.00098622544408729154	0.0041856876900593608	0.0033908002002525778	0.44400331298251244	1.5917493624067816	0.067298511909263989	-1.5659172605871492	-0.0015254170895428723	0.012235204263801893	0.44733754108161539	0.00038184670814172812	-0.067295307813899544	-0.0006566973685476693	0.0076564517567021054	0.0095435302626569636	0.012241161312778895	-0.00057177062914543853	0	0	0	0	0	0	0	0	0	0	0	0.054981206238526079	-1.5568269285922229	0.011608457833162347	0.34043277264655974	0.95682097384746612
231	469	1.9	2.18	2022_09_22_05_57_58	0.46772941924787531	-0.035316620983279493	0.00021205438188520926	-0.0003980887485176881	-0.02512439506726202	0.44525668314868116	0.0011653514113725446	-0.0046863658566993647	-0.00078540150116992091	0.0010952901028628351	0.46105004808519168	-0.0028957134449603505	-0.00095879097798146941	0.0046654251911516032	0.002833857507984578	0.44744936143239811	1.5757692471817542	0.066311434602328662	-1.5667496504226037	-0.0015403233807730261	0.012202345190260824	0.51439493513342549	-0.00011685933870595995	-0.066309262836497448	-0.0005366759722677326	0.0062946518915281326	0.010453448507873503	0.01220290474630218	-0.00049746056728035466	0	0	0	0	0	0	0	0	0	0	0	0.053741900899294266	-1.5551711582613974	0.011670545348364238	0.27292758452316795	0.95664147479094164
232	468	1.9	2.18	2022_09_22_05_58_01	0.47018255723915892	-0.035362457716755488	0.00010518173303157638	-0.00029015029783766027	-0.025609699107378363	0.44707403176656207	0.0014306304513798632	-0.0044334227485105125	-0.00081071529514972263	0.0014717263768195897	0.46451676888500465	-0.0027214142438398959	-0.00098856347210589889	0.004692757876816305	0.00313008098314759	0.44978631386398482	1.5647954676298679	0.0665857109592299	-1.5658982031533435	-0.0014329386112928015	0.01198834045923183	0.50457362190392985	6.5502249246341716E-06	-0.0665825159872695	-0.00065227965713287477	0.00638478235869811	0.0101466674922613	0.011988342248697333	-0.00057399592229644592	0	0	0	0	0	0	0	0	0	0	0	0.054494850422053778	-1.5549733247729969	0.011997185292670898	0.29411751513008028	0.95662058691641438
233	467	1.9	2.18	2022_09_22_05_58_04	0.46809115669568158	-0.034994155083451814	0.00033322954066771464	-0.00019455971075833849	-0.025840568676670089	0.44494085079454493	0.0011913897032567594	-0.0046627286223585576	-0.000641072585782332	0.0011719918190325679	0.46303836674324406	-0.002340373248225489	-0.00085269871069619334	0.003743459849642822	0.0017835363844528535	0.4475491961293791	1.5735356472290389	0.0667425146434492	-1.5689505048887034	-0.0012241538159661948	0.010425759547757584	0.56131550459187829	-5.7971052373670482E-05	-0.0667420598526608	-0.0002463890315644711	0.0045176147337454209	0.0093961491721398678	0.010425920716683574	-0.00065786211109772775	0	0	0	0	0	0	0	0	0	0	0	0.055221123478115641	-1.5583944884102863	0.0088585830184046751	0.22231155404535249	0.9561154696634071
234	466	1.9	2.18	2022_09_22_05_58_08	0.468311699784567	-0.03566997557820973	0.00021488065389904651	-0.0003128397769524668	-0.0256196442682103	0.44461976636278905	0.0011251955225552379	-0.0038007858875926557	-0.00068597826348596553	0.0012975350924910025	0.4633490212510879	-0.0024565650521513925	-0.00084007059233088643	0.0044708233297664586	0.003470850971732135	0.44866841881465774	1.5720917069384173	0.067249706146643551	-1.5676822885983066	-0.0012814560432462181	0.011288410994092085	0.47925157152834041	0.00015152657017757738	-0.067248401878600442	-0.0004188335996030331	0.0064879640496868524	0.0092376699043378932	0.011289427933824143	-0.00054015915227399508	0	0	0	0	0	0	0	0	0	0	0	0.0547260005101192	-1.5574117849403852	0.012085867127968846	0.33007139446949019	0.95805511376515773
235	465	1.9	2.18	2022_09_22_05_58_13	0.46814859301268397	-0.03480030373542331	0.00028142068743649206	-0.00027515187103486	-0.025590965729685503	0.44523694649388412	0.0013025878474411388	-0.0043580374991007524	-0.00075088691639560229	0.0013109238590296845	0.46249459194950143	-0.0015966701662759853	-0.000905940969230261	0.0044973305834237727	0.0018232633757902198	0.44749123747697	1.5737577455811711	0.066228236754519623	-1.5676896540408793	-0.0013342919502233731	0.010582970420830154	0.60454618937204552	-3.1568426194928138E-05	-0.066226958366157565	-0.00041149626965080919	0.0037449792404612224	0.0098982015243518073	0.010583017504176132	-0.00063338688429874306	0	0	0	0	0	0	0	0	0	0	0	0.054687720857732533	-1.5561295974374223	0.010366072420537748	0.19258078196145878	0.95587436159366124
236	464	1.9	2.18	2022_09_22_05_58_16	0.4657309576654729	-0.034331897895042207	0.00020629152935287484	-0.00039824216032092492	-0.025056604274955947	0.44292139783962214	0.0013823001860655223	-0.004241771419610945	-0.0007262244289381178	0.0013139247953086954	0.45955172346654471	-0.0016096987461177723	-0.00099878027009181469	0.004353881698590324	0.0022373347842594149	0.44502127290883681	1.5848627807478157	0.065465761772648942	-1.5672385918629013	-0.0015788896142894734	0.010547069363925698	0.57856965204617172	-0.00011536324979862715	-0.065464104516782529	-0.00046581572429178064	0.0042395061896779457	0.0096574975762431549	0.010547700263415913	-0.00058787592874959911	0	0	0	0	0	0	0	0	0	0	0	0.053823190970969451	-1.5563087056444389	0.010510563420505581	0.23734147847409853	0.95553294361095165
237	463	1.9	2.18	2022_09_22_05_58_22	0.46888785255504706	-0.035546147397490076	0.00019490674380042978	-0.00012666849007146681	-0.025517172113151236	0.44526922491013682	0.0014171593157698646	-0.00444508914587278	-0.000598026868294236	0.0013427708757683323	0.46379839325890887	-0.0012667928625960908	-0.00087285259923250641	0.0046650556525859935	0.00087121431861337324	0.44903627455549394	1.5698398308120833	0.066911320208577943	-1.5683082690521113	-0.0011369432063918974	0.010427228423075328	0.67284838317700346	-0.00011070179125476651	-0.066910491790421273	-0.0003329570825472867	0.0023273929612845352	0.010164169153981707	0.010427816045250176	-0.00053358822446820475	0	0	0	0	0	0	0	0	0	0	0	0.054435572954530581	-1.5590803456629403	0.010121203761668168	0.092313233382943061	0.957662417801232
238	462	1.9	2.18	2022_09_22_05_58_24	0.47223881342831936	-0.03525541403029734	0.00026942956216626586	-0.00036773044494901739	-0.026082667821898664	0.44793314148435565	0.0013481535276270479	-0.0044341634064991239	-0.00070987026198949263	0.0012011584242283503	0.4678343474507532	-0.0010270035287764487	-0.00092269816633759063	0.0036024668005508248	0.0012831010100943028	0.4516374120796442	1.5560894699709347	0.066773829795398171	-1.5679740905486328	-0.0014723409484418961	0.0092599935023274932	0.64864906831733493	-0.00020078002764500067	-0.06677276608878599	-0.00037690104414448555	0.0025011358351543231	0.0089158173600211374	0.0092621699553964414	-0.00065767286053837123	0	0	0	0	0	0	0	0	0	0	0	0.055252396172942482	-1.5571916013687766	0.00809791327824765	0.17108171678276291	0.95637503575973593
239	461	1.9	2.18	2022_09_22_05_58_27	0.46710446806206612	-0.034523602654570468	0.00034568468932098557	-0.0004082888210950583	-0.024913363645540282	0.44411234369990155	0.0010312640900651047	-0.0039753055016626638	-0.00072258735756271762	0.0012097642971651168	0.46213426329405832	-0.0012552243732240191	-0.0010365458644927324	0.0042484996129677436	0.00030567872550297143	0.44601568123173579	1.5781281396283331	0.065334041859999359	-1.5682812637364494	-0.001622340521998818	0.0093751909036300721	0.69376758292482421	0.00016212434116869273	-0.065333215315265952	-0.0003286370844063356	0.0017085074931123907	0.0092181997497063854	0.009376592599740453	-0.00053728622285523534	0	0	0	0	0	0	0	0	0	0	0	0.053358171695973435	-1.5562983880830712	0.0091189069503215814	0.03591301741989298	0.95485209782337566
240	460	1.9	2.18	2022_09_22_05_58_30	0.46568637574413918	-0.034531857073957346	0.00028589684822369246	-0.00041179569178992	-0.025058637089705058	0.44248485481413408	0.0013006091911503021	-0.0043752702987764208	-0.00071285322609073234	0.0012878303508395321	0.46015145210816411	-0.00049765831894372245	-0.00085333149903156838	0.0046607622421668323	0.0010972596658717592	0.44492860217840891	1.5848721372544259	0.0657228439360789	-1.5679937229901444	-0.0014326229060968366	0.010319702952828695	0.70026638265753594	-5.5589401604257E-05	-0.065721811487048087	-0.00036838825591637092	0.0017485921950950317	0.010170481521042846	0.010319852674151506	-0.00056316385983564408	0	0	0	0	0	0	0	0	0	0	0	0.053831882909924009	-1.5565764587404491	0.010281987820611613	0.11560731101715989	0.955425422243542
241	459	1.9	2.18	2022_09_22_05_58_35	0.47015279393837395	-0.034827391101578523	0.00036350123969588685	-0.00041606696914950651	-0.025152806021570672	0.44679632247971562	0.0013372348486426573	-0.0043925082421073895	-0.00056170062789988892	0.0014071689427457052	0.46459717486373636	-0.00052737046622868347	-0.00094201445847882849	0.0046873235460282749	0.00074713709801073943	0.44981628974275856	1.5649678558270586	0.065518578632771135	-1.5699158138947251	-0.0015201193799951258	0.010205379633977012	0.71760232909352484	4.1897472711407285E-05	-0.065518477039300527	-0.00011537984773785554	0.0013795282412698	0.010111709811161109	0.010205465637187378	-0.00054023124741338943	0	0	0	0	0	0	0	0	0	0	0	0.053512554601941043	-1.5596324176369585	0.010095643746707593	0.079032774805254363	0.95674490408690194
242	458	1.9	2.18	2022_09_22_05_58_39	0.47292366463086283	-0.035011111925489981	0.00051631654389290257	-0.00038387789681478159	-0.025102834643300872	0.44994852683011655	0.0012030254374874063	-0.0044066712904773037	-0.00060618677539431211	0.0015037521734280505	0.46808020133561279	0.00010924814327476404	-0.0010596181897245729	0.0046209623374245884	0.00072459570552687116	0.45157191213640996	1.5528142611532645	0.065242827876488038	-1.5707817731768647	-0.0016090963675073852	0.010015044820043787	0.75264762697827137	0.0002837633699865436	-0.06524282784885016	-1.8990383922102855E-06	0.00065552720088561472	0.0099935682734639368	0.010019064047985322	-0.00051117689801205113	0	0	0	0	0	0	0	0	0	0	0	0.053095572491353389	-1.5587246027026211	0.0098904501097693467	0.077769837174243489	0.95485158791721947
243	457	1.9	2.18	2022_09_22_05_58_41	0.47016993599680179	-0.034778145426065457	0.0003941030355608838	-0.00026582859903269814	-0.02469861069106654	0.44733034506875663	0.0013309241520474118	-0.004621770076151715	-0.000666956128238041	0.001358590705316301	0.46475389884727408	0.00037327492489720618	-0.00072609665405822736	0.004466813166191741	-0.00071706690026879434	0.44840825803580847	1.5657072036949775	0.064927150430458075	-1.5692702087835246	-0.0011431652626739473	0.010211086076990917	0.84470375478605231	-6.4612881982559819E-06	-0.064926847995327427	-0.00019817267969674625	-0.001208311129654212	0.010139342339899146	0.010211088121251473	-0.00046549021261847788	0	0	0	0	0	0	0	0	0	0	0	0.0525503915295477	-1.5572977115971984	0.0096220596783922439	-0.079587018925361	0.95371529250406739
244	456	1.9	2.18	2022_09_22_05_58_44	0.46647855678973271	-0.034499016213849168	0.00030339439391029611	-0.00013572688346413594	-0.024707050960167003	0.44350811101772586	0.001180709653014341	-0.0044710717973768027	-0.00055576585456290075	0.0013107753450777848	0.46106836881019675	0.00020406132831698461	-0.00096858633205419427	0.0041981100051363711	-8.1224544837762926E-05	0.4459055815378	1.5807406389144938	0.065168676843240139	-1.5693802942151176	-0.0012743224269105694	0.0097294445183462933	0.80222355825622937	0.00011140218110964012	-0.065168415497695947	-0.00018456169246629619	-0.00032734170443045584	0.0097239363451289262	0.0097300822751678062	-0.00050222908316008123	0	0	0	0	0	0	0	0	0	0	0	0.052978428632609542	-1.5595511128963955	0.0090012619701992022	-0.0096727350878108315	0.95589727554999693
245	455	1.9	2.18	2022_09_22_05_58_47	0.46980766207040997	-0.034982064021670055	0.00028554518712171548	-0.00034296527357052337	-0.025114949033891124	0.44659803772106516	0.0014011517961609176	-0.0042503707720161505	-0.00069752046179139514	0.001202831374729663	0.46494695227431315	0.00089113162658283464	-0.00087015857877199474	0.0039135850844192787	-0.0010005041790751884	0.44890485239841449	1.5662111976895317	0.06568627489701441	-1.5681503950346427	-0.0013846318290227416	0.00934089299764788	0.89780227676564739	-0.00025421825867617581	-0.065685355165867182	-0.00034760117956013614	-0.0020822664360821419	0.009105846939339194	0.0093443517119461816	-0.00051926340018533437	0	0	0	0	0	0	0	0	0	0	0	0.053478551659522637	-1.556913336218825	0.0085980932003421433	-0.12514413872087266	0.955507729312293
246	454	1.9	2.18	2022_09_22_05_58_53	0.47346219258804834	-0.034906150279633813	0.00021997989884444514	-0.00029058156632564181	-0.025368038794507289	0.44991827613880891	0.0013262747680952908	-0.0042412953528050187	-0.00057599129810772891	0.0012718989954970347	0.46810311701522045	0.0013172670471902845	-0.00082093261791113894	0.0043718445439612065	-0.0013681011961029852	0.45175752835585137	1.5520617539841097	0.065381342704785364	-1.5686021439983093	-0.0012487902575861886	0.0099846178387137021	0.93444336802991756	-8.9105879682973947E-05	-0.065380713156935111	-0.00028691631386526653	-0.0029324360029827617	0.0095442869023081214	0.0099850154352887181	-0.00056355359064659137	0	0	0	0	0	0	0	0	0	0	0	0.053593671054756355	-1.5594455804448166	0.0096753423816495036	-0.15164035324503455	0.95415755561483273
247	453	1.9	2.18	2022_09_22_05_58_56	0.47133177151126154	-0.035293457424400237	0.0003731129198363135	-0.0003680597403803613	-0.025102822897916884	0.44747222402516762	0.0013795089853922977	-0.0041189556198641866	-0.00051969835278122337	0.0014827718267316128	0.46662422434024731	0.0015832194365341782	-0.000823292644457933	0.0043267221310824694	-0.0013212148960428127	0.45019301167779019	1.5603827180013987	0.065840961856707292	-1.5703770032432445	-0.0013405957664999861	0.00992662661750867	0.94856188330074409	7.8973511350430509E-05	-0.0658409387027809	-5.5217325467237671E-05	-0.0031821434895780792	0.0094027591065158882	0.00992694075830649	-0.0004755450444863326	0	0	0	0	0	0	0	0	0	0	0	0.053270760515063589	-1.5604464126539712	0.0095982306610947754	-0.14818421396821641	0.95515099742652021
248	452	1.9	2.18	2022_09_22_05_59_00	0.47131942128535975	-0.035433220480349734	0.00052370437895135494	-0.0004851424779373346	-0.024726974599043657	0.447579841939475	0.00128228806445734	-0.0040905437283118686	-0.00063172592768056461	0.0011856071854176697	0.4663586045206915	0.0015296660107997702	-0.00093916737999294019	0.0046175965743115921	-0.0012203901074897005	0.450168026105129	1.560560916185969	0.065575158340217224	-1.5705895575977862	-0.0015869531835565236	0.010149300699352064	0.93609083799821846	-0.00014987064795413704	-0.06557515273308212	-2.7117844907877174E-05	-0.0030127528998189395	0.0096918328839544522	0.010150407178876445	-0.00039392015385335131	0	0	0	0	0	0	0	0	0	0	0	0.052480423779954988	-1.5580250810472767	0.010133560470370036	-0.12919165858039053	0.95512301376729258
249	451	1.9	2.18	2022_09_22_05_59_03	0.47181828444193319	-0.034544414765029487	0.00033162823147534626	-0.00035895372934227594	-0.0246907008935311	0.44918015104098424	0.0012541395172638052	-0.0043789429968090036	-0.00054691789296862944	0.0010999281723723616	0.46602231396937333	0.0016259464464269944	-0.00084017861468903277	0.0045741375922673834	-0.0010899588667124254	0.45041568187035552	1.5582656971767392	0.064415945102898914	-1.5696575982180836	-0.0013495517938112557	0.010380944729907362	0.9307681371650891	-0.00020360961995862978	-0.064415778046302025	-0.00014670442816075321	-0.0029758140417615931	0.0099452774860355683	0.010382941315577736	-0.00048735889139154355	0	0	0	0	0	0	0	0	0	0	0	0.052343790585702613	-1.5597227555732645	0.0099661385680598451	-0.11696246247723403	0.954638039098267
250	450	1.9	2.18	2022_09_22_05_59_06	0.47386174880392767	-0.034661105557067029	0.00048297857679654391	-0.00044691360414726646	-0.024987305124234277	0.45094758940735485	0.0012114678208684909	-0.0045870695808247972	-0.00047923851559486714	0.001238459423262183	0.46828318504153021	0.0017892991927383451	-0.00090010297704348546	0.00443108057087216	-0.0022160808727626838	0.45275263358388335	1.5491432907538196	0.064599320767232682	1.5701111967538997	-0.0015154816649190616	0.010886364351784012	0.99150195519492768	-1.1062846347021597E-06	-0.064599260120989876	8.8517842870873987E-05	-0.0043614365472807483	0.0099745075088365914	0.01088636440799496	-0.00052297562952344071	0	0	0	0	0	0	0	0	0	0	0	0.052740911224736745	-1.5612078624850414	0.01045524455017911	-0.2318726017124679	0.955453008660594
251	449	1.9	2.18	2022_09_22_05_59_12	0.47221899432906483	-0.034571760068078439	0.00047115155609526852	-0.00018723921134859711	-0.02493984057465494	0.44870897796869158	0.0012561852592168851	-0.0040513930505568993	-0.00055935594872493085	0.0012973092445435798	0.46627612049737277	0.0021950003238391893	-0.00083558268305696285	0.0039929937498041877	-0.0015385252584353437	0.45127329524695364	1.5571709735706958	0.064724777196829952	-1.5707636301125416	-0.0011600033843011321	0.0098157367020650713	0.99978689198399273	5.6370540535070728E-06	-0.064724777058438918	-4.2325709579936217E-06	-0.0040809832471828981	0.0089271643168746372	0.009815738320709538	-0.00052136628881399919	0	0	0	0	0	0	0	0	0	0	0	0.052827422788107689	-1.5595841022134263	0.0090617751056895918	-0.18388774473402378	0.955644098747296
252	448	1.9	2.18	2022_09_22_05_59_14	0.46840894352774176	-0.034958340649820875	0.00040058745735531339	-0.000553955608281692	-0.02462520600484645	0.44452343730970195	0.0012844619857203166	-0.0041878416290665752	-0.00039922292280439287	0.00137367052386648	0.46257699018583048	0.0026015283544677166	-0.00072314512424041658	0.0036785778346346727	-0.0022021019762216137	0.448431934853632	1.5730772589471269	0.065371057339199637	1.5700687887992189	-0.0014653134593107305	0.010278194021990587	1.0554507610731159	6.9836679001929972E-05	-0.065370988135902419	9.5119822498430158E-05	-0.0052853168169222052	0.0088151402994190841	0.010278431276971067	-0.00042563778279983822	0	0	0	0	0	0	0	0	0	0	0	0.052578931777722278	-1.5626910554598821	0.0091529609569408373	-0.26970526160808772	0.95735135088656431
253	447	1.9	2.18	2022_09_22_05_59_17	0.47039630640154617	-0.0341784597339992	0.00031981987490082978	-0.00035883036675921629	-0.024982575012510406	0.447727750621622	0.0014549663398816112	-0.0042902391137066946	-0.000619738793755478	0.0012648749873855848	0.46402835864082564	0.0023628565967087345	-0.0007584955946588535	0.0045010021821572776	-0.0031274226368369564	0.44970606140326769	1.5643303332547627	0.064537215914614365	-1.5690464785482525	-0.0012605685325487786	0.011500613484946796	1.0609858978243003	-0.00023968357999927721	-0.064536820693123484	-0.00022586020717101356	-0.0060227445869047913	0.0097974822363222046	0.01150311082919144	-0.00057905939711620758	0	0	0	0	0	0	0	0	0	0	0	0.053125971380728804	-1.5583954490725163	0.011651573116821598	-0.30362321330969472	0.95601529026331977
254	446	1.9	2.18	2022_09_22_05_59_20	0.47263613860977954	-0.03434666020478655	0.0002881644059136383	-0.00048351930004839787	-0.024925005249486144	0.44984469383811004	0.0014354368315344919	-0.00431745109126682	-0.00042556712507238909	0.0013547683168626458	0.4665067884085648	0.0029470285381928063	-0.00078191232391955671	0.0043217386723215486	-0.0027621028458992484	0.45139811855602907	1.5550425466603397	0.064351574950483312	-1.5704115876137561	-0.0014224204765113514	0.011438476976369537	1.073593657459317	-0.0001144231660897123	-0.064351555899298626	-4.9517139616612278E-05	-0.0062339879187051205	0.00959041970762357	0.011439049269929471	-0.00054590026210809845	0	0	0	0	0	0	0	0	0	0	0	0.052743825522968552	-1.5622602046451006	0.010851898995178839	-0.28434376907927517	0.955064756334079
255	445	1.9	2.18	2022_09_22_05_59_23	0.46904990052965878	-0.033856268450426844	0.0002865271757197639	-0.00035380065942018147	-0.024571903921498859	0.44672553224607342	0.001397477206912067	-0.004060318604513999	-0.00042105064868695486	0.0013026357079631355	0.46296799035490721	0.003217774575963955	-0.00093954209446710484	0.00469040188857464	-0.0026075535771065378	0.44795686594107742	1.5699326026638003	0.063899736394213077	-1.570411223952056	-0.0014419107165127652	0.01168890834609564	1.0755701694520086	-0.00013495718006721245	-0.0638997174410155	-4.9215935418387357E-05	-0.0064091647112360876	0.009775130997980044	0.011689687410871003	-0.00054287000660198457	0	0	0	0	0	0	0	0	0	0	0	0.05239423582714519	-1.5622294398506684	0.011441190200474627	-0.25369379835256417	0.95503029727804489
256	444	1.9	2.18	2022_09_22_05_59_26	0.4691984892353297	-0.034138291605412714	0.00030061249598971123	-0.00043514587073425381	-0.024059810956247825	0.44671879052818408	0.0011340810923888905	-0.0042387266253819693	-0.00059321600435964582	0.0014332614608828158	0.46265760169972864	0.0033085470134131367	-0.00097656790781588628	0.004010003327703902	-0.00346187042607081	0.44826582349677896	1.5697439471872872	0.063638198005373819	-1.5690132379486368	-0.0016029899487129259	0.011843799407995294	1.1252720345835046	0.00029881299077768437	-0.063637793342486718	-0.00022694464108546095	-0.0074449750634364587	0.0092112936508201154	0.0118475682576758	-0.00042170361762409997	0	0	0	0	0	0	0	0	0	0	0	0.051294118653397287	-1.5584708799866351	0.011290765621799927	-0.35608492022739957	0.955386331757663
257	443	1.9	2.18	2022_09_22_05_59_29	0.46993593864021449	-0.0348416580606493	0.00041018001268583107	-0.00041822891476677273	-0.023485408252401811	0.44722855386898663	0.0011323130285765845	-0.0041166546135600977	-0.00060989329028454068	0.0015115607960322242	0.46467660020603785	0.0037217580255012516	-0.000815056665011319	0.0046287176986463457	-0.0033955370403410397	0.44864373837492372	1.5657691035501271	0.0636906747826443	-1.5698142692035162	-0.0013907901627615905	0.012500285895583397	1.1226399948703345	0.00037627217917159724	-0.063690551931382788	-0.00012509574090952989	-0.0078063551090898822	0.00976309210148647	0.01250594771395354	-0.00024437797794121227	0	0	0	0	0	0	0	0	0	0	0	0.049992614215670111	-1.5578147290920121	0.012215746664317195	-0.3164547726752906	0.95469127062956516
258	442	1.9	2.18	2022_09_22_05_59_31	0.47130746352860187	-0.034403591345232874	0.0002959418850808808	-0.0005267440487782244	-0.02456443953010699	0.44769942262241624	0.0014504442877321857	-0.004150577220616937	-0.00072080056570978865	0.0013149738828968386	0.46585862513302551	0.0042279096548229391	-0.000893442070604588	0.0042202230794791745	-0.0033475088161795284	0.45081175876495017	1.5601627354463652	0.064265345893548514	-1.5680226107127173	-0.0015938704236930549	0.012464962685051805	1.1485173940322888	-0.00019069048951768472	-0.0642643570450909	-0.00035650581833839072	-0.00827750707102543	0.0093197731425640334	0.012466421202675866	-0.00047228102736981173	0	0	0	0	0	0	0	0	0	0	0	0.052142209646750592	-1.5561289089711197	0.01142918304728003	-0.3352924393714391	0.95651309102935966
259	441	1.9	2.18	2022_09_22_05_59_34	0.47158972401942129	-0.034287703355340225	0.00039125860849938284	-0.00037077658794373077	-0.024750114816440121	0.44747603160664495	0.001046057712948705	-0.0045983863843850666	-0.00091071840274269946	0.001405499032556057	0.46647686700883018	0.0043004974361690075	-0.000714605388821423	0.0039572015501139627	-0.0031354455680457491	0.45062094221487675	1.5596677825577836	0.064339523866915882	-1.567137352042665	-0.0012558531635254934	0.01252134859937158	1.138222894820033	0.00034287298248366575	-0.06433780110712925	-0.00047082918443542909	-0.0081204493119644266	0.0095311318173027654	0.012526042177364	-0.0005124336440867199	0	0	0	0	0	0	0	0	0	0	0	0.052517821162620382	-1.5524063574930807	0.010705933191145796	-0.33502609110112919	0.95553596540267072
260	440	1.9	2.18	2022_09_22_05_59_37	0.46636334103637567	-0.033365401582599652	0.00033475750872068578	-0.00051673312570261988	-0.024009857721525297	0.44340786876605109	0.0014222739293561937	-0.0040731294164726012	-0.00073113116279604942	0.0015730377140807442	0.46039290260361365	0.0046427034046601662	-0.00086530609524669132	0.0039436022156299341	-0.00383864211614308	0.44485167431265871	1.5827348201309697	0.063161232522464389	-1.5682222987401773	-0.0015748835821590486	0.013024022418335352	1.187642093434039	0.00012509418465906979	-0.063160395559608132	-0.00032515613272177053	-0.0093834900868341679	0.0090319031075176345	0.013024623161855292	-0.00049031468057561458	0	0	0	0	0	0	0	0	0	0	0	0.051507022470087885	-1.55557538486176	0.011800623519326439	-0.38595592821126673	0.953873589901143
261	439	1.9	2.18	2022_09_22_05_59_42	0.46669962588510838	-0.034038618016541657	0.0003354782703318016	-0.00049471174929422259	-0.024125778758896259	0.44342686095624617	0.0010748744604837442	-0.004100807462283633	-0.00071400642667158619	0.0013101084697804443	0.46200543658441029	0.0048192667982735271	-0.00083247036999694343	0.0040662973499643257	-0.0047815194305235948	0.44475900978383959	1.5807400538998577	0.064007273880236637	-1.5682458870383904	-0.0015152543963346536	0.014036048008239571	1.213361434551222	0.00022172403377584103	-0.0640064411803149	-0.00032649197618426351	-0.010599723173771353	0.0092008973654215155	0.014037799159297012	-0.00043986511880492792	0	0	0	0	0	0	0	0	0	0	0	0.051717080273976763	-1.5560030618098608	0.013449247749558517	-0.43302938661119472	0.95298771440054653
262	438	1.9	2.18	2022_09_22_05_59_45	0.46871325394768931	-0.033686812553895357	0.00031503253474660607	-0.00033693233270148845	-0.023895138448054409	0.44564956425776875	0.0012820868241134797	-0.0043226695575197729	-0.00089244842888839735	0.001270696484655372	0.46381178687502522	0.0050677473418495609	-0.000951390129269127	0.0039503122578180335	-0.0034350512557817137	0.44714842969110258	1.5714136254223348	0.06307253939345657	-1.5665945498183471	-0.0014767187133473058	0.013158227644605565	1.1803673912262394	-6.317112102445315E-05	-0.063070312324057229	-0.000530027249304585	-0.0093464200647402421	0.0092619321267586041	0.013158379282335405	-0.000434814951916794	0	0	0	0	0	0	0	0	0	0	0	0.051015835929160216	-1.5521307347307922	0.011168736788748853	-0.35787158715668255	0.95399143490191662
263	437	1.9	2.18	2022_09_22_05_59_50	0.4634551973196076	-0.033639318785217039	0.00028102548022829622	-0.00061197206317734553	-0.023283027202631368	0.44044297410113936	0.0010544534892122327	-0.0040681771211928336	-0.00080314865499641209	0.001445191361417072	0.45818721310854987	0.0053714118487253777	-0.00097093681949191556	0.0040120728717116	-0.0043461321336285838	0.44160069270554608	1.5952504105455696	0.063070279118659964	-1.5669743335410526	-0.001811692740482537	0.014173136764363889	1.2192511206686969	0.0003901900292937288	-0.063068436512722467	-0.00048210366765836252	-0.010811943930014339	0.0091640424592856068	0.014178506762008599	-0.00033771810222363557	0	0	0	0	0	0	0	0	0	0	0	0.050267804819965248	-1.5535556493289915	0.012762532601758135	-0.41267236265915858	0.95284440709596741
264	436	1.9	2.18	2022_09_22_05_59_53	0.4541765439212907	-0.032777191210010076	0.00020331572984332643	-0.00045537285650053586	-0.022894305332081959	0.43114318213133879	0.0013802815277732269	-0.0041868198436923543	-0.00086607376874408681	0.0016176173573987018	0.44846396046513415	0.0056422082940765133	-0.00086598296491261471	0.0044230539373411957	-0.0050187128613994117	0.43423363985393304	1.6351456104303961	0.062980018861209811	-1.5657945154060986	-0.0015430171544873509	0.015666277772280648	1.2263526603177304	0.00022356189538989108	-0.062976867604507075	-0.00063001784318393291	-0.012093642523201869	0.0099587182789382216	0.015667872834540273	-0.00036759027381889	0	0	0	0	0	0	0	0	0	0	0	0.050444438910064671	-1.5518907304269265	0.014729096672205847	-0.42420116003503627	0.9560899735262115
265	435	1.9	2.18	2022_09_22_05_59_56	0.4545039194648125	-0.033059916276945586	0.00034123014797728644	-0.00052606754950132819	-0.022738702592830336	0.43123883477807351	0.0011881532628835313	-0.0042746161150545338	-0.0008437888194113781	0.0015376304755790402	0.44809035418127585	0.0056931447652225188	-0.00089527968184934729	0.0038719688330224903	-0.0051283480128235335	0.43447891202684569	1.6348124378969191	0.06309345412924848	-1.5671293190865521	-0.0016779659559571767	0.015471512516939571	1.2435717255209979	0.00035306177935804381	-0.06309175730837184	-0.00046272421709848488	-0.012274840138577095	0.0094178553362320484	0.015475540448781144	-0.00030691318634222959	0	0	0	0	0	0	0	0	0	0	0	0.050064151065969453	-1.5522508131582478	0.014138255681451143	-0.46204734153242216	0.95594095764554321
266	434	1.9	2.18	2022_09_22_05_59_59	0.45411177176131434	-0.033265668239829328	0.00018635501692932451	-0.00042895983242006709	-0.022601494412824621	0.43082173415903474	0.0014091693310209227	-0.0046612409614049909	-0.00070963218016118791	0.0014015313725058154	0.447629204922567	0.005995891650051168	-0.00098605255863177242	0.0046020412034716851	-0.0052320642817056829	0.43453187888229783	1.6361674476691461	0.063229295674837829	-1.5670052536985843	-0.0016669307963120979	0.016645368004708987	1.2213885694820474	-4.7742109659126321E-05	-0.0632274781909243	-0.00047940916997825573	-0.012743772260532556	0.010708153182686106	0.016645436471334249	-0.00026116136041928371	0	0	0	0	0	0	0	0	0	0	0	0.0497953002775385	-1.5551026934883661	0.015344280405867238	-0.42468792160405544	0.95688309773808744
267	433	1.9	2.18	2022_09_22_06_00_01	0.44589923215033778	-0.032099950412770119	0.0002937478100176	-0.0006351515698908289	-0.022105118250716736	0.42288657306555533	0.0013259280108644303	-0.00402237050446134	-0.0006056078854915607	0.0014159407988019088	0.4383926912532119	0.0061104257971570427	-0.00097790757821634143	0.0045357473182947566	-0.0061411169727941207	0.42671438284274166	1.6740372553849108	0.062484411306894222	-1.5687495182301237	-0.0018971200748472666	0.017397140397630309	1.261643474793239	6.6899857777653633E-05	-0.062483887760078072	-0.00025578654205503154	-0.014176263983445988	0.010084345962258167	0.01739726902723043	-0.0003039630318811978	0	0	0	0	0	0	0	0	0	0	0	0.049592847300672808	-1.557101389096764	0.017121688791034442	-0.46731991769611053	0.95697492185604882
268	432	1.9	2.18	2022_09_22_06_00_04	0.44015358228418516	-0.030947034220177687	0.00024665445233406681	-0.00072288563879268719	-0.021777742889257948	0.41748537549635423	0.0012571148411928863	-0.0040036138438639315	-0.00067933078289514857	0.0012801698270604618	0.4315984032137668	0.0065566833233442054	-0.00099413341036333654	0.0042562505655572118	-0.0055747017932881535	0.42222033381880886	1.7000067680318554	0.061566459545687333	-1.5675011160057129	-0.0020440195644320317	0.017298335796552971	1.2679478047339443	-1.5791110653063994E-05	-0.061565122522296269	-0.0004057459863067368	-0.014221056057951148	0.0098485524787613743	0.017298343004157408	-0.00037581033240774268	0	0	0	0	0	0	0	0	0	0	0	0.049501666345135753	-1.5552044775132683	0.015934824197321413	-0.45935746865608523	0.95925683855096355
269	431	1.9	2.18	2022_09_22_06_00_08	0.43984465780440091	-0.031532075810250949	0.00017501774691586983	-0.00065347080562935193	-0.021559994228105527	0.4166505853121073	0.0011720268065178413	-0.0042985962431537862	-0.00056269920469192687	0.0012937064031267292	0.43108718109170124	0.0069817901885763974	-0.00097778679307917614	0.0045394734133811379	-0.0062533142738157256	0.42257212847845771	1.7015289619670231	0.062079697822831695	-1.567920593329565	-0.0019523600287690646	0.018759824280357405	1.2723997273059529	0.00010837618570564301	-0.062078671046957676	-0.00035704736060223632	-0.015517039778745424	0.010542887817610473	0.018760137324324556	-0.00026918077266574952	0	0	0	0	0	0	0	0	0	0	0	0.0490339841641967	-1.557749674593083	0.017568188056537551	-0.47143914791815628	0.960730387377754
270	430	1.9	2.18	2022_09_22_06_00_10	0.43980198595282871	-0.031259850579179911	0.00020977756011646495	-0.000732263524127797	-0.021389520954365172	0.4164842819385472	0.001350838001118993	-0.0044900098975019891	-0.00055516142337668081	0.0014720349949652286	0.43069586838831275	0.0072644241568059539	-0.0010373514694683058	0.0046510000094403692	-0.00594093912976194	0.42289583674905495	1.7018175488161229	0.061575644203545846	-1.5683933764379079	-0.0021168560997533517	0.018940476007082846	1.2640271401380239	0.00010426820671559584	-0.061574933108388033	-0.00029592529328966962	-0.01548603380881796	0.010905245904931627	0.018940763005586989	-0.00026669516354209751	0	0	0	0	0	0	0	0	0	0	0	0.04865081328775233	-1.5578218237002555	0.017155377529812662	-0.45329317976367761	0.96155963423596946
271	429	1.9	2.18	2022_09_22_06_00_14	0.43273592037443576	-0.031133158093246655	0.0002436332007733625	-0.000627928977325218	-0.020434085144755646	0.40909512731288061	0.001352547919719325	-0.00439688559824998	-0.00061708855560807551	0.0014871706584337603	0.42306264277129269	0.0073854249343592391	-0.00092019151799054076	0.0045871672862454532	-0.0063095744352283812	0.41710950816419567	1.7346538591513991	0.061345513117476692	-1.5680717894730443	-0.0018933881085585352	0.019617060402431049	1.2764962202989025	0.00011967644221157203	-0.061344602371529458	-0.00033427462579098486	-0.016315875028296081	0.010891339719871593	0.019617425449927131	-0.00010682821923423786	0	0	0	0	0	0	0	0	0	0	0	0.047242208889260236	-1.5557014237609377	0.018026750807074266	-0.47108369072848361	0.96388926485067628
272	428	1.9	2.18	2022_09_22_06_00_16	0.42112758329460193	-0.029189921177383029	0.00015404164233995154	-0.0005691212420738111	-0.019949858805694602	0.39802531468048358	0.0011562543930647299	-0.0043388380829083081	-0.00053836634040144431	0.0012347135202013888	0.41036891530976655	0.0076278541059603983	-0.00096408892019401614	0.0044679447963527465	-0.006420780660296263	0.40540432390696995	1.7913524272062733	0.060074925395481142	-1.5676847254904929	-0.0019205814567281236	0.020431319277090285	1.287307938582428	6.0332844306986485E-05	-0.060073762100849457	-0.00037385601930256692	-0.017234401197419553	0.010973341458679963	0.020431408357098228	-0.00024327917564801908	0	0	0	0	0	0	0	0	0	0	0	0.04738972806564927	-1.5573066145218351	0.018574743704159142	-0.48142817681297378	0.962663905164738
273	427	1.9	2.18	2022_09_22_06_00_20	0.42541990390876361	-0.029601069286912064	0.00016431231690762206	-0.00068354859572511753	-0.019805128351286356	0.40225163402457592	0.0012066284507467457	-0.0043981338038014909	-0.00054030657744907917	0.0013519979087918586	0.41516196837700203	0.0077704522477548251	-0.0009595012886156254	0.0046470222773641609	-0.007462103684220768	0.40996204771551353	1.7695562957334445	0.059776723245001252	-1.5678087289307507	-0.0020329848501323814	0.021581227603960744	1.2991939918781528	0.00014578497269963063	-0.059775656145077377	-0.00035717549600531272	-0.018474753271516191	0.011154948518507783	0.021581719999856874	-0.00016879332165921368	0	0	0	0	0	0	0	0	0	0	0	0.046571626972484681	-1.5571591368540025	0.020663771493843162	-0.50690844748810848	0.96366447349730677
274	426	1.9	2.18	2022_09_22_06_00_22	0.42963800042932637	-0.029812030889098014	0.00014734055048986833	-0.00088277113966154391	-0.019926407993796566	0.40667601546435511	0.0014651824559839466	-0.0044658432201207729	-0.00048364291685873661	0.0012740961252001033	0.41958675384387106	0.00837314939565737	-0.0010791995004859141	0.00459972551702918	-0.0077855440983324205	0.41423286126487524	1.7486431703380965	0.059554937058245085	-1.568287655386909	-0.0023947147886665232	0.022328431456460324	1.3115384164298123	-0.0002608620266534164	-0.059554187449896559	-0.00029880628192330505	-0.019393486029437988	0.011065782888338292	0.022329955223931743	-0.00016830947222364273	0	0	0	0	0	0	0	0	0	0	0	0.046393187912586779	-1.5586629814712638	0.021047478732856409	-0.51858325753130241	0.96414390917689508
275	425	1.9	2.18	2022_09_22_06_00_25	0.4209041810275595	-0.029238232261314882	0.00029127032652471091	-0.00061037453509902228	-0.019615855572266624	0.39754959654319522	0.0012173216404621861	-0.0041919834193532984	-0.00037042419784541741	0.0011886160567767883	0.410437849458282	0.00842943249003687	-0.00087154584818140309	0.0045414992264902875	-0.0065338063687960827	0.4065981415357271	1.7906213095873023	0.05977433147419605	-1.5707441983115793	-0.0018506197453446629	0.021312599639608978	1.3029388602946541	-7.61865313388154E-05	-0.059774331149337057	-6.2318904708273258E-06	-0.018326787704128124	0.010879143157716004	0.021312735811852456	-0.00017293342103330659	0	0	0	0	0	0	0	0	0	0	0	0.046612397013044496	-1.5613554901584055	0.018904837546224549	-0.481690982269823	0.96601117276405557
276	424	1.9	2.18	2022_09_22_06_00_28	0.413836259832488	-0.02803502897589771	0.00028629066969676107	-0.00064065018213185331	-0.01906753352710094	0.39075786069501817	0.001025393710741943	-0.0046133150595330389	-0.00050649318891416958	0.0012979621047804319	0.40317785006587409	0.0088219414593319247	-0.0010135085336097157	0.0048127785199830117	-0.0073557445699875285	0.40002397722192518	1.8246690170350375	0.058622744796426381	-1.5692165518960564	-0.0021026059864550513	0.023423375122128578	1.3034566409874022	0.00030068624997656168	-0.058622452188422658	-0.00018522117329106326	-0.020154222781112584	0.011935736516915681	0.023425304999783392	-0.00021274139747150982	0	0	0	0	0	0	0	0	0	0	0	0.046091319712718862	-1.5575178890905206	0.021241070315430398	-0.49570615105914045	0.9666237979819513
277	423	1.9	2.18	2022_09_22_06_00_31	0.41868450872125451	-0.028345266456444286	0.00025384639052186567	-0.000879771392738068	-0.019086956223427008	0.39525599583082127	0.0014686589299125938	-0.0046979572314249035	-0.00038986766681438063	0.0011804869850933026	0.40765839913298391	0.0087213950741109828	-0.00094515276268845514	0.0046013057733480817	-0.0077417250350348844	0.40367397312665726	1.8030377319917923	0.058352454714854368	-1.57019477306348	-0.0022985984886349509	0.023420380878074555	1.3099997701958837	-0.00038818826007310653	-0.058352412483216626	-7.0204256805691764E-05	-0.020306090684338897	0.011669486775067933	0.023423597729625968	-0.00017540275821012304	0	0	0	0	0	0	0	0	0	0	0	0.045597429815239829	-1.5605848122891808	0.02151000243945644	-0.51727024899585061	0.96414833775330644
278	422	1.9	2.18	2022_09_22_06_00_34	0.41929417501303945	-0.028225103266166437	0.00020974847649529081	-0.00065903143132711468	-0.0193447306885869	0.39623017572397973	0.0010695220134632625	-0.0046468301202783526	-0.00043343300961862035	0.00091732201824845248	0.40870407635524619	0.010371249828248341	-0.0011411208556988024	0.00461597343676439	-0.0076271816837151949	0.40477182131602119	1.7984139700272093	0.058410934695551392	-1.5691442600656445	-0.0022585849527421683	0.024977328169296407	1.3299115145009028	-0.00023184408277309668	-0.058410615851053782	-0.00019299717250170957	-0.022134317724100409	0.011573197542827238	0.024978404155498898	-0.00024036257564214188	0	0	0	0	0	0	0	0	0	0	0	0.046147995670167967	-1.5595953308193087	0.021262441711367527	-0.51328088571603825	0.96536476163408036
279	421	1.9	2.18	2022_09_22_06_00_40	0.41964731377787112	-0.028638223247545728	0.00016962839235526753	-0.00068935030685080229	-0.019218522534458594	0.39697156945926465	0.0012187084283324888	-0.0046384855565949571	-0.00040925335665566159	0.0013511730593911398	0.4098445595710411	0.011802436929094879	-0.001012458954422647	0.0050122810679676024	-0.0080059653774478528	0.40429045957381732	1.7962186087622891	0.058682538311165773	-1.5691445994211275	-0.0021310071339319062	0.02717157456554364	1.3406450959710132	0.00010917110801847213	-0.058682218115665583	-0.00019385475719770219	-0.024343507612519882	0.012070132621064468	0.027171793880819205	-0.00017477475464314991	0	0	0	0	0	0	0	0	0	0	0	0.045807226402915645	-1.5601505679455365	0.022508309214324992	-0.50571458522103085	0.9634053318111252
280	420	1.9	2.18	2022_09_22_06_00_43	0.43044421532262028	-0.028634825052049687	6.52320007290641E-06	-0.0007654333631650494	-0.020151107999186433	0.40743572855948268	0.0013100285711025864	-0.0049090864659760121	-0.0004437410512181662	0.0012710190893963271	0.42015990092290978	0.011291423422856561	-0.0012228091353866967	0.0049165867291525766	-0.0092690824792323861	0.41466966959878776	1.745384371614086	0.058305589224239035	-1.5671887501495472	-0.0024208397710697794	0.027395404090177666	1.3446442217695598	-7.8847107391393466E-05	-0.058304071581900964	-0.00042068011394370857	-0.024640589671548925	0.011972865400666607	0.027395517555440837	-0.00033296294311741865	0	0	0	0	0	0	0	0	0	0	0	0.046826028620771724	-1.559787767185242	0.024375555718782027	-0.54155158701946982	0.96335286858946534
281	419	1.9	2.18	2022_09_22_06_00_46	0.42470842611541604	-0.027917010691575407	3.2196568413939623E-05	-0.00073845367637275178	-0.019779077435750067	0.40147402265047	0.0014969570415200269	-0.004722729945578861	-0.00036477584388179492	0.0011505431831479104	0.4135096711999024	0.010324611377543574	-0.0010921162494283761	0.00501117898625793	-0.0094274934869428891	0.410830776307763	1.7720770172195923	0.057808138967621693	-1.5681873090074079	-0.0022470976636395903	0.026814223637257564	1.3385973459988629	-0.00045105716042855427	-0.057807351972430837	-0.00030164355679875645	-0.023974365983707766	0.012009677970207956	0.026818017112210889	-0.00034358687131262296	0	0	0	0	0	0	0	0	0	0	0	0.046578875351942779	-1.5615761167801003	0.0251386319121805	-0.54111443247432722	0.96732428896081812
282	418	1.9	2.18	2022_09_22_06_00_50	0.4167954739217456	-0.02703498211202833	3.5173453640735853E-05	-0.0008533372173368071	-0.019048877433540317	0.39404590135372675	0.0014168811928409091	-0.004698717176585876	-0.00049575257624994481	0.0012205971953428074	0.40445152780713606	0.010354947983344222	-0.0010657502202737021	0.0048477383342854447	-0.0099761961980204868	0.4040690857438764	1.810110215510975	0.056908977017146659	-1.5666736940779316	-0.0024012592076382358	0.027871137800819717	1.3483671744647479	-0.00027151218637791832	-0.056907042566718434	-0.00046922430438200036	-0.025158485951907138	0.011993786179517001	0.027872460264204046	-0.00031626095804845823	0	0	0	0	0	0	0	0	0	0	0	0.045718652399857763	-1.5577866180487716	0.026611772017633303	-0.559233755298328	0.96946610754161255
283	417	1.9	2.18	2022_09_22_06_00_53	0.42684841460138956	-0.027720007169405047	6.1006166173904483E-05	-0.00080758827412212694	-0.019462090410518051	0.40417703853232256	0.0014180674962829707	-0.0048772807732807453	-0.0005067759283378107	0.0013389873755884631	0.41489116326991687	0.010696476961609566	-0.0010821326871272539	0.0050024306174256171	-0.0088293161959751409	0.4131103788865142	1.7617288632104127	0.056849277423027145	-1.5669788167836314	-0.0023146835223272532	0.026525590537882886	1.3335784757530238	-0.00013317194661998538	-0.056847620458525733	-0.00043404115439730107	-0.023595856441282002	0.012117859224542622	0.026525924831205954	-0.00030956990076066049	0	0	0	0	0	0	0	0	0	0	0	0.045610307146473079	-1.5577797025083373	0.023774159258749716	-0.52766003476812451	0.96781518861278992
284	416	1.9	2.18	2022_09_22_06_00_59	0.43523821536105	-0.028477017789805638	9.6380481451788751E-05	-0.00088553932217705475	-0.020008833015242634	0.41220125276731179	0.0013118947300945144	-0.0050983350913505216	-0.00039244811657923487	0.0010171894037073071	0.42292483941182346	0.011395065683539735	-0.0012539461183124331	0.0050534610062792692	-0.0095671129164464058	0.42109932594694449	1.7229929833470021	0.057289514813751427	-1.5685067804323196	-0.0025695700267707742	0.027680867841435856	1.3425274099264635	-0.00038279283133882034	-0.057288914188944273	-0.00026233308373837345	-0.024845908130561326	0.012202921519978094	0.027683514495214695	-0.000318289584868144	0	0	0	0	0	0	0	0	0	0	0	0.045980983808820278	-1.560990712366938	0.024859388528851067	-0.54241745279659448	0.96751459565108122
285	415	1.9	2.18	2022_09_22_06_01_04	0.4318953223236105	-0.028495856375355674	3.6586856205177516E-05	-0.0007277763595779286	-0.019264282832474562	0.40939501360495623	0.001390218020159012	-0.004851925616286874	-0.00022949910164163953	0.0010640711979935334	0.41927762723900869	0.011681619332457191	-0.0011112142550099866	0.0051901791445190144	-0.0092236901767164727	0.41741444291465152	1.738951528042326	0.05684208456863675	-1.569579376812015	-0.0022258016882105731	0.02780136279325901	1.3442855863742669	-0.00042608656341155179	-0.056841916206187296	-0.00013834781109303579	-0.024997004690050735	0.012168218016126603	0.027804627724929643	-0.00019454670218183137	0	0	0	0	0	0	0	0	0	0	0	0.044607220364796508	-1.5648400125264881	0.024505212160409521	-0.52912711788453914	0.96647132149741422
286	414	1.9	2.18	2022_09_22_06_01_09	0.43086018841367413	-0.028608507703940588	0.00020853799922669605	-0.00083981817582362485	-0.019997887358053405	0.40710227702151686	0.0015601091249893987	-0.0051142111965839518	-0.000284531162740512	0.0010356075433014882	0.41906143693835762	0.012243219397136658	-0.0012344273604164809	0.0053646309636855389	-0.010979753263674893	0.41740277325616543	1.7432273347419196	0.058083667358550209	1.5707505595026388	-0.0025118969573411217	0.030555545322537354	1.3557951953819041	-0.00066544147502607589	-0.05808366711522088	5.3166643513978431E-06	-0.02777391533752218	0.012737777544838212	0.030562790486379336	-0.00030177131548914657	0	0	0	0	0	0	0	0	0	0	0	0.046418564436500553	-1.5636827762474967	0.028362423750520838	-0.55815793119714574	0.96876616703191876
287	413	1.9	2.18	2022_09_22_06_01_13	0.43627231500649077	-0.028760110044889219	0.00018218295438569669	-0.00096952452578942441	-0.019784765417807007	0.41319140884401151	0.0013530524616598969	-0.0050744496717993115	-0.00034220760299458821	0.00098234054381934758	0.42427855333532266	0.012193951057088896	-0.00118686041058322	0.0051689762317907563	-0.010689763187080559	0.42199386484145845	1.7178790714254442	0.057220537108444228	-1.5698735576405682	-0.0025841538817100327	0.029711037168026616	1.3575263046463271	-0.00047281379625913641	-0.05722043966156392	-0.00010560263332822764	-0.027049007285912807	0.012292149301342505	0.029714799048383148	-0.00024926943993785875	0	0	0	0	0	0	0	0	0	0	0	0.045356361190666362	-1.5621489287628014	0.027216702321651045	-0.56019978213827482	0.96727170238886262
288	412	1.9	2.18	2022_09_22_06_01_16	0.44322600042748839	-0.029170772138180506	0.00025738761832126412	-0.000779118592972343	-0.019937998368634295	0.42008267377835329	0.0014999077134985788	-0.0053196522326221882	-0.00017444544088825704	0.00088085018843960764	0.43122563202313424	0.013101875765515822	-0.001225210444443992	0.005146724100991814	-0.011588375601663929	0.42854091361668029	1.6858192725609771	0.056958348528378985	1.5692151006665558	-0.0023799266018403918	0.03126964522431773	1.3676746177791872	-0.00074810000575484823	-0.056958063705424861	0.0001801277575940081	-0.028724663732583963	0.012356553156308285	0.031278592776423093	-0.00022953193950142216	0	0	0	0	0	0	0	0	0	0	0	0.044985541193229513	-1.5664217404776255	0.028608146896188149	-0.57641806497386472	0.96686772256897291
289	411	1.9	2.18	2022_09_22_06_01_19	0.4443263487348687	-0.0295531517398486	0.00020835800754889295	-0.00097854899700378973	-0.019833592092844497	0.42106550104577295	0.0015372507960579635	-0.0052036543201087262	-0.00035571875253656864	0.0010799374638460169	0.43245900279746774	0.013239667615885029	-0.0013293560726518776	0.0055324889123436758	-0.011333981873573238	0.42925970839373595	1.681154237639058	0.057141069923903672	-1.57012415478738	-0.0027129925169936658	0.031206841632503039	1.3620511920653917	-0.00057380825331983655	-0.0571410182895027	-7.6817232226640336E-05	-0.028526468293046434	0.012653362059229215	0.031212116566931229	-0.00017393995162672264	0	0	0	0	0	0	0	0	0	0	0	0.044644621751900163	-1.5618297054974888	0.028384991421182563	-0.55834371301814156	0.96609104910381294
290	410	1.9	2.18	2022_09_22_06_01_23	0.44165494680316958	-0.028344189928238336	0.00030104873273463457	-0.00074717226572137518	-0.0196321318476175	0.41961998721350818	0.0016914063230008519	-0.0053619892406637322	-0.0003036784383420573	0.00093548317934723875	0.42847977351563793	0.013399398667115267	-0.0011971085613492686	0.0053325500578075618	-0.013465276692312945	0.42677701884223207	1.6932551820789641	0.05577223529178732	1.570011912465529	-0.0023163880661415471	0.033875103175390463	1.3791852036558447	-0.00090915622765081524	-0.055772166657837213	8.74970451958454E-05	-0.031417959675200342	0.01266627115574407	0.033887301164147392	-0.00026804314743077287	0	0	0	0	0	0	0	0	0	0	0	0.04445660705261522	-1.5630627239561625	0.032791980260039606	-0.59686184206054738	0.96631323147486881
291	409	1.9	2.18	2022_09_22_06_01_28	0.44483055370503632	-0.028880123115585542	0.00030912377469593047	-0.00091304146013477855	-0.020038208914938946	0.42248519918749355	0.0015739705474339025	-0.0051498894877610992	-0.00023804488216828723	0.00076308987628690079	0.43275726668579062	0.013789592960262798	-0.0011209361288894379	0.0052778029285821745	-0.015374908092051144	0.42900403649530139	1.6786663422807553	0.056471205651965686	1.5694138016373431	-0.0023981695062958723	0.03600379762336782	1.3967536643116125	-0.00095592497904794951	-0.056470989776710195	0.00015614552601374328	-0.033844560894949652	0.012280844479614212	0.036016485612424681	-0.00027748914262012525	0	0	0	0	0	0	0	0	0	0	0	0.04505001428308314	-1.5648568317481229	0.036543247404492371	-0.62006310027697242	0.964421245173214
292	408	1.9	2.18	2022_09_22_06_01_34	0.45363568473477078	-0.029281000811312834	0.00024660100246977123	-0.00075026088235449718	-0.019994543671526737	0.43166493114365134	0.0017355139425532442	-0.0053043157456466837	-0.00014838707832389594	0.000907820453831254	0.44173168079507563	0.01437481416968271	-0.0011272018400389856	0.00587862543234072	-0.016077206695520811	0.43735843561894466	1.6381326815600885	0.055726179621415232	1.5690459028004633	-0.00216555678798776	0.036969510371161064	1.3925153795629921	-0.00095769625312485123	-0.055725838133500655	0.00019508848535560624	-0.034644218591511414	0.012904371943917314	0.036981912865570309	-0.00022887832048303352	0	0	0	0	0	0	0	0	0	0	0	0.044077428110575224	-1.5670857056219372	0.037735698903080969	-0.61012414620842959	0.96411823482241477
293	407	1.9	2.18	2022_09_22_06_01_37	0.45143804188203668	-0.029298565674945515	8.4957160750147087E-05	-0.00097522297701078617	-0.019771442870601851	0.42856196724748896	0.0017402140947441371	-0.0053334985015698862	-0.00029652372851698906	0.00093570043265365273	0.43899905038048953	0.014895924615217729	-0.0011440166627690279	0.0055954538432862458	-0.016432984137253664	0.43511383971598777	1.6498062941342286	0.055827534860979543	-1.5694096117061276	-0.0024601529872322406	0.038025331430325347	1.4005729368887567	-0.0009339661059461781	-0.05582732015079217	-0.00015483357142636816	-0.035842889440804396	0.012696972352508358	0.038036799590306557	-0.00018657068010699605	0	0	0	0	0	0	0	0	0	0	0	0.043801506474304676	-1.56329810065725	0.038453771116325808	-0.62130422936780094	0.96383955127486909
294	406	1.9	2.18	2022_09_22_06_01_40	0.44899712036065842	-0.029773889720939844	0.00017091316066208086	-0.0009141131114565104	-0.01987847862877555	0.42510979330215826	0.0016619330947079995	-0.0052600024074818475	-0.0002689011714207103	0.00079506020014728058	0.43684157058265177	0.014897517630065516	-0.0011772163834830847	0.0054223756659199764	-0.015653918588381568	0.43432291038501475	1.6600158646762411	0.056875101258963966	-1.5705405057496149	-0.0024431191394420244	0.037219959032122156	1.4000491220451776	-0.0010175922775131313	-0.056875093814649558	-2.9099694439524751E-05	-0.035070701681002625	0.01246479979602445	0.037233866900929134	-0.00015167910538756252	0	0	0	0	0	0	0	0	0	0	0	0.04427711535531214	-1.5640331137623691	0.036896565796290026	-0.61867015574864714	0.96731780826599389
295	405	1.9	2.18	2022_09_22_06_01_46	0.45230101797208438	-0.029298170340011181	0.0002324609758338286	-0.00082110789884609994	-0.020824141467397295	0.42863153087467459	0.0018419765213434089	-0.0054409737401456887	-0.00025063503454571257	0.00086771001014209273	0.44004057206533048	0.015521079093411371	-0.0010811426252220924	0.0055413967581666107	-0.014394212350339185	0.4369000134557775	1.6456721708988935	0.056969036318058872	1.5701740131931488	-0.0022082378321278016	0.0364158386879188	1.3922071526103363	-0.0011467560266168757	-0.056968992192786484	7.090519405189322E-05	-0.034117529205712246	0.012732144683512497	0.036433890222279386	-0.00035087547026110952	0	0	0	0	0	0	0	0	0	0	0	0.046043782527217289	-1.564778721371993	0.034101230149081826	-0.60165508683303981	0.96594965762987206
296	404	1.9	2.18	2022_09_22_06_01_49	0.44289476486719903	-0.029371820470636432	9.3381033807680226E-05	-0.00093373245653544643	-0.019419209699033258	0.41916400196462295	0.0017964543016834313	-0.0053785660338815169	-0.00027959320659574156	0.00067390949744381323	0.43016902175476945	0.016713954766947661	-0.0010541380683926941	0.0052732421684128254	-0.015413629824781868	0.42869626831414243	1.6880163230407657	0.056668520030097425	-1.569658120607252	-0.0023664705042942651	0.039473053534279205	1.4082394809607235	-0.0013414986550550922	-0.056668373200515154	-0.00012900080887092691	-0.037405234633480007	0.012608345543106744	0.0394958424895784	-0.00011803289096724707	0	0	0	0	0	0	0	0	0	0	0	0.043850647814995904	-1.5635979419520316	0.036782337993575623	-0.62058136320796786	0.9679416022058559
297	403	1.9	2.18	2022_09_22_06_01_52	0.45083494480101366	-0.029961235203844042	0.00017414340555243753	-0.00075492962842954592	-0.019714904634468785	0.42727448187299732	0.0018563720233725346	-0.0056229347478401453	-0.0002936891699598785	0.001006690384884347	0.43970636944298841	0.018634955147037325	-0.0011161406275624812	0.0057035892094568349	-0.01769442102653964	0.43476256881952891	1.6513862180160397	0.056642388412997416	-1.5704699475907988	-0.0021992307622599166	0.043583606714993825	1.417066828817553	-0.0010036321710726319	-0.056642376345519961	-3.697379267114209E-05	-0.04153978179940384	0.013190045577827707	0.043595160876203527	-0.00010877671478316323	0	0	0	0	0	0	0	0	0	0	0	0.043734613423917407	-1.5633484731626495	0.041236712864628523	-0.62948687218797772	0.96434975556613367
298	402	1.9	2.18	2022_09_22_06_01_56	0.45983816290145618	-0.029884049903665152	5.9190668518194057E-05	-0.0007190910260809313	-0.0195837883959037	0.43744169661042015	0.0018424451310398774	-0.0058449959221262456	-0.00030128318503177474	0.00097987145239856132	0.44818076355991909	0.019825649908520031	-0.0011209489704586118	0.0057694666239441013	-0.018536941937735196	0.44257280703850277	1.6111501801523751	0.055195709635672066	-1.5692234991584231	-0.0021269782748830068	0.045051323919567662	1.4215652337630211	-0.00099292959501511317	-0.055195436551064292	-0.00017362638871607091	-0.0430595965282264	0.013247374597714155	0.045062264657765104	-0.00010337483167160747	0	0	0	0	0	0	0	0	0	0	0	0.042593476046096708	-1.5631047756668526	0.042219289058172148	-0.63452917650012608	0.96245340805553492
299	401	1.9	2.18	2022_09_22_06_01_59	0.44740809439502049	-0.028651550573694305	6.1848498505293273E-05	-0.00078739970923497125	-0.019379007769347128	0.42500819149689734	0.0020094290623879252	-0.0054804008249533529	-0.000260767058074703	0.00084428324700946467	0.43496945916470492	0.019767666603468816	-0.0010824831737338587	0.0054782360264322367	-0.017693669708406478	0.43077891741836477	1.6677383307515488	0.055119419811654323	-1.5696324572175668	-0.0022069348119164263	0.045133857892780349	1.4263040602799004	-0.0013802547860868491	-0.055119270483028178	-0.00012830351581165071	-0.043262326348809971	0.012862202267681585	0.045154957995332104	-0.00019063219915291929	0	0	0	0	0	0	0	0	0	0	0	0.043317862136499449	-1.5640686520860878	0.041399202597253451	-0.63527069991980878	0.96283219462280523
300	400	1.9	2.18	2022_09_22_06_02_02	0.43864011852176882	-0.027852188114902608	0.0001195464862407724	-0.00084010282649393028	-0.019455334684943426	0.41538867542911434	0.0019740113605419005	-0.0052911909407245038	-0.0001826202492596704	0.00081399974256836762	0.42606326410790529	0.019816709227430861	-0.0009623175304656256	0.00553419892239183	-0.017944073854074056	0.42371795692729231	1.7076627195869027	0.055459532888851831	1.5706210917035826	-0.0021550638175669235	0.046279052168553617	1.4288076777423664	-0.0014081662041482155	-0.055459529482822706	1.9436912222121281E-05	-0.044425515549982961	0.012966273085892079	0.046300470858061611	-0.00027793878645800645	0	0	0	0	0	0	0	0	0	0	0	0.044355705143946655	-1.5661031439480737	0.042809816046902038	-0.63581924552465907	0.96598085545671319
301	700	2	2.18	2022_09_22_06_02_19	0.37191573762853269	-0.03133716885862909	0.0019750579838773907	-0.0015419038771528333	-0.02461077652962149	0.31438482652611038	0.00067804867559259749	0.00040763190545792146	0.0007319548271841346	-5.1029543126722486E-05	0.31993168446103032	-0.010292015071767077	-0.00076292763046507744	-0.0017871118637210921	0.00959943845193554	0.30850098637283813	2.2337683870787979	0.081996634021770987	1.5464852425720292	-0.0034440054291369347	0.031844964242234826	-0.05535363315572879	-0.0012487764006701711	-0.081899728368313718	0.0039852834399424384	0.0316500159588514	-0.003518271932876532	0.031869439751713323	-0.00056532205787522072	0	0	0	0	0	0	0	0	0	0	0	0.066202250273308214	1.5559300927671758	0.026254262423089949	0.87742878388578671	0.82949161640738944
302	699	2	2.18	2022_09_22_06_02_23	0.36967147474144268	-0.033507202875642482	0.0017438805662743097	-0.0009607651882642959	-0.027452926856833537	0.31270020549235472	-0.00054924296000918784	0.0009498049009563494	0.00095444547640693587	0.00023640592511079141	0.31869298943879143	-0.0093464143926078	-0.00076644885660766575	-0.000682326737987134	0.0086291258943606078	0.30823129546135747	2.2426318701052725	0.089867544318479958	1.5490354963273283	-0.0025134348932618015	0.028788612638727062	-0.045726192874359826	0.0012138923487424141	-0.089782447122677689	0.0039099501911843944	0.028668309180436641	-0.002629118939410648	0.028814193590954631	-0.0010375422812923787	0	0	0	0	0	0	0	0	0	0	0	0.074307906194520768	1.5534200155501321	0.02341554893230607	0.8248523319387564	0.83379788953676237
303	698	2	2.18	2022_09_22_06_02_26	0.37138682364679665	-0.037220643786543973	0.0015175562975231361	-0.0010635116174009054	-0.030966040993500928	0.314931504812062	0.00027574461621763017	-0.00021825624365284026	0.00085161825462118151	-0.00045900112306433184	0.31860301290222615	-0.011252273730428652	-0.0012756001220385086	0.00032312064601405251	0.0085753905412498457	0.30967938216323426	2.2354421420383939	0.099963505657107016	1.5536330845373905	-0.0034266347383116319	0.031564016932028087	0.013220365683105667	-0.001197152588782903	-0.099904617563626452	0.0034307218954625109	0.031552984178966056	0.00083447845225225327	0.031586711433863851	-0.0014646184498071676	0	0	0	0	0	0	0	0	0	0	0	0.083411007810317114	1.5570489503199705	0.023106570904736189	0.76656707609436814	0.8338459052541709
304	697	2	2.18	2022_09_22_06_02_29	0.3738223450924904	-0.041426766051920791	0.0017057575499145855	-0.0012812493041129578	-0.034949674694532661	0.31947657647987521	5.7801497536451008E-05	0.0011240707604979303	0.00078384272499138613	0.00013401341615611461	0.3173067465701187	-0.0091083661915353671	-0.00070267126055045576	-0.0024801333536375331	0.0059469377941052184	0.31257752478099221	2.2237397336748321	0.11090449316893734	1.5543922640303289	-0.0029750123242722731	0.024569448872137613	-0.11700764352578873	1.7339757951769874E-05	-0.11084481121596398	0.0036379158258779895	0.023899763170590671	-0.0056972921875450668	0.024569454990857855	-0.0020538443265888332	0	0	0	0	0	0	0	0	0	0	0	0.093516249000400564	1.5595843291711111	0.017236473157752608	0.98295436085898114	0.83616597264578951
305	696	2	2.18	2022_09_22_06_02_35	0.37648422487257222	-0.044863456358820039	0.0019806561617150497	-0.0024740272529083212	-0.038435515926615864	0.32396936884813282	0.00018259967010693864	0.0012885611783298942	0.0011584209845538285	0.00068135179843960541	0.32190281233411372	-0.0058078922108476079	-0.00071456512312832309	0.0026050704464836236	0.0059022381554265221	0.31037080218311786	2.2107188528415818	0.11978982744853627	1.5514900544817876	-0.0043165917469273913	0.018649342890115269	0.059400351704063471	0.00077629265938021074	-0.11970053950284283	0.0046242407894115682	0.018517892852730988	0.0022103471509850162	0.01866549277479972	-0.0027070910027865115	0	0	0	0	0	0	0	0	0	0	0	0.10213699922622495	1.5557312185783809	0.017136372758923085	0.57757115088078037	0.82439258188883846
306	695	2	2.18	2022_09_22_06_02_41	0.37902184441428577	-0.048694735599950328	0.0014809273662584348	-0.0027573426422907868	-0.041974139368388945	0.32829966908309771	-9.4340821447059172E-05	0.0012334470621309106	0.000128283613117397	0.0002130481002838154	0.32342664873773624	-0.00625762537188545	8.11077280826762E-05	-0.0012247995514215657	0.0021667728827570142	0.31566029808071028	2.1911398850964212	0.1291449157217501	1.5617754556086871	-0.0038461646400324632	0.013659160416236079	-0.13261646030004207	0.00034137413836587586	-0.12912389766834925	0.0023298728960198913	0.01318151966417261	-0.0035805310527212792	0.013663425616543445	-0.0033419826985749534	0	0	0	0	0	0	0	0	0	0	0	0.11074384239362359	1.5692682047698709	0.0065668601880730353	1.0426416291728478	0.83282877420563961
307	694	2	2.18	2022_09_22_06_02_46	0.38065661171331666	-0.051646276756909637	0.0011477874593805717	-0.0029834168307028047	-0.04526568872680873	0.33066885382116284	0.00064260487240363118	0.0013526996576924662	-0.00055645406143639727	0.000288449889363296	0.3245869394897089	-0.0045654735187753556	-0.00079806330591071788	-0.000810610629115558	0.0035569285156982966	0.314920786779546	2.1858635601293122	0.13732665198106353	1.5673111145679961	-0.0053988073558766747	0.013101004132991378	-0.12259659135624366	-0.00071570179202671441	-0.13732331586211211	0.00095721730172649764	0.012709158984103918	-0.0031801866626705762	0.013120538797921655	-0.0041519719278081766	0	0	0	0	0	0	0	0	0	0	0	0.11892374246927638	-1.5646501038025575	0.0095837739640376833	0.89743286741528949	0.82730938354676942
308	693	2	2.18	2022_09_22_06_02_49	0.38231378496443069	-0.054709420633369192	0.00071733363721953485	-0.002255830082270067	-0.048469373028254159	0.33417120928402261	0.0008876211432469383	0.0022889674671626669	-0.0006818509359485009	0.00027237619251753263	0.32421992241072484	-0.0023424234201171517	2.2969348195738284E-05	-0.0012332144100110022	0.0028014409995500457	0.31896997093227752	2.1737455909802792	0.14523811932713346	1.5701332447641796	-0.0030675957963219925	0.00954742352206598	-0.28823868403589503	-0.0010861640908767067	-0.14523799161120457	0.00019260951774450151	0.0080044447651281356	-0.0052040522587414074	0.0096090087075623356	-0.0050166313618806926	0	0	0	0	0	0	0	0	0	0	0	0.12679157990867018	-1.563762957891657	0.00800615695376143	0.99273837709515678	0.83431459569775523
309	692	2	2.18	2022_09_22_06_02_52	0.38349840451485695	-0.057783227640543319	0.00034137778141243223	-0.00291677606578075	-0.050946707536779344	0.33659547070471679	0.00036640568718818286	0.0015845047109111768	-0.00089431280208683876	0.00060932059714485993	0.32397332594033962	0.0024247877633486966	-0.00057203498372120445	-0.003491738163511636	0.0011984393451672285	0.3156027208821548	2.1753643473531095	0.1523925589289612	-1.5686047476075449	-0.00522937754834075	0.0078370637602806423	-0.908263135509319	0.00025024219939057894	-0.152391095042491	-0.00066795858209517107	-0.0019064786623334547	-0.007601638474221949	0.0078410579350659051	-0.0054893373425456164	0	0	0	0	0	0	0	0	0	0	0	0.13286771383072266	-1.5620202840950459	0.0096263211099792811	1.4054846856562566	0.8229570636190956
310	691	2	2.18	2022_09_22_06_02_56	0.38461185953106786	-0.059942984918516594	0.00024094801066300097	-0.0034637671399028636	-0.05354673430989243	0.33955444565558879	0.00056079269572115555	0.0044782326476701523	-0.0012687631848623696	0.0013776605830030987	0.32701199884530785	-0.0012184094447333024	0.0002686362607572643	-0.00240215313322808	0.00055665477498544134	0.3180065274126338	2.1619341077594534	0.15824394675123241	-1.5668978715785631	-0.004302675189099942	0.010509934538123697	-0.65171498952652773	0.0010506819072341985	-0.15823913680744572	-0.0012338013784054394	0.0027766435386908069	-0.010136516889676255	0.010562322493932604	-0.0064022306102513964	0	0	0	0	0	0	0	0	0	0	0	0.13926186161217422	-1.5589512923512372	0.0064111569874657189	1.4569401469192267	0.82682454930110161
311	690	2	2.18	2022_09_22_06_02_59	0.38385979246178936	-0.06181621985301114	-0.00017225403208593389	-0.0038801345154490046	-0.055063308441856744	0.339678924632814	0.00073222561288006059	0.0045602158367976271	-0.0014510812231485187	0.00097622413151385128	0.32582395225109861	0.002728192760826309	0.00053190406602048946	-0.0015320481633185146	0.00088235931604869794	0.319339468487449	2.1632705124564335	0.16319426206155008	-1.5643529305125785	-0.0043985499519311839	0.0092565940879344479	-0.94122490866059194	0.00022142438969170557	-0.16318071146064359	-0.0021029923946761539	-0.0028383762267483077	-0.0088106841110218576	0.0092592420245467891	-0.0067879177882388128	0	0	0	0	0	0	0	0	0	0	0	0.14349620968010909	-1.5576228952560767	0.0046057787764332281	1.3095281967540939	0.83191695186267023
312	689	2	2.18	2022_09_22_06_03_02	0.38369756125920979	-0.062790698272546852	2.8053232986575031E-05	-0.00401859917671597	-0.0560092661097539	0.342004599334532	0.00078982531791646959	0.0051305086168039809	-0.0024510721763995533	0.0022324670283281486	0.32875527901770207	0.0061789917883575936	0.00022871902537288332	-0.0022710112198017192	-0.0024592832316181045	0.31627164854535705	2.1606784675652557	0.16541311226397903	-1.5614338812198896	-0.0050828956555680795	0.017185690029152531	-1.2299978319836324	0.0018563722082744322	-0.16538411441047787	-0.0030971615259292457	-0.013345849230086172	-0.010827568984122016	0.017285660518295692	-0.0072298277856888511	0	0	0	0	0	0	0	0	0	0	0	0.14611214120422408	-1.5489293264242603	0.008724245127461663	-1.158207078494657	0.82427328312284309
313	688	2	2.18	2022_09_22_06_03_06	0.38370528779586338	-0.063694852189119341	-0.00080773144745106633	-0.0040612749298942208	-0.05735156671555483	0.34350117076216657	0.0012730684760561815	0.0051476423464788777	-0.0028583763528951412	0.0012999851500724033	0.325892889557881	0.0075341149839396717	0.00085067995760071879	-0.0028719539788549216	-0.0080720279129239472	0.32047832060872977	2.1564922626957008	0.16827897749751189	-1.55601752525253	-0.0043104188485229011	0.026724311647326304	-1.3471216050502615	-0.00027996010972539467	-0.1682054742248818	-0.0049731990097665281	-0.024094554897930352	-0.011560331193094808	0.026725778018356319	-0.0078840420725617213	0	0	0	0	0	0	0	0	0	0	0	0.14965327416827354	-1.5458971538503905	0.02232889690951537	-0.95631036131557134	0.83521997429242822
314	687	2	2.18	2022_09_22_06_03_11	0.38249184145105086	-0.064822573766176145	-0.0013653268968387888	-0.0054435701566544316	-0.057857578014256845	0.3436883554245605	0.0023352978111340623	0.0047184321346511009	-0.0034173887453087613	0.0015869289041089123	0.32778067835770597	0.0059051262692713675	0.00067053417491155245	-0.0032312616455674316	-0.0056654844420979825	0.31889904636334576	2.1579506592981028	0.17087182872580548	-1.5521396059097907	-0.0066665215287626282	0.021115813872200014	-1.2877476625297695	-0.0014312319462774044	-0.17075289070636857	-0.0063743366337170671	-0.017821758838437791	-0.011325303854200068	0.021164262811859041	-0.0079451937284814034	0	0	0	0	0	0	0	0	0	0	0	0.15152850023707667	-1.541297832071181	0.017051801426202665	-1.0445613363283846	0.83374078033545884
315	686	2	2.18	2022_09_22_06_03_16	0.3808929330822618	-0.064435925274137842	-0.0014175912272357389	-0.0053412962262617877	-0.057680900871560463	0.34333599026259487	0.001393567581639259	0.005208091645670797	-0.004082908350322381	0.0029306888011877905	0.32394340669815114	0.0081335385853128269	0.0008521950664830088	-0.003273546510600574	-0.0085434538758314259	0.3171548375849923	2.1689513760576382	0.17057592437135039	-1.5489433417266367	-0.00624865056425167	0.028620780895252065	-1.3518935460729882	0.0019158024786075706	-0.17041303222975551	-0.0074528129857758434	-0.025921388533666066	-0.012133866471193383	0.028684828711203151	-0.0081337212865718669	0	0	0	0	0	0	0	0	0	0	0	0.15181490234706466	-1.535463056420687	0.024020233434473334	-0.96835272793453808	0.83266138601866913
316	685	2	2.18	2022_09_22_06_03_20	0.37900549454424654	-0.06385364316505597	-0.00230498693703726	-0.0061693547186028449	-0.056925757994149846	0.34139611528371738	0.0015283155924409029	0.0078807445239298772	-0.0046973317551579	0.00325389717252463	0.32461332464518389	0.0097799745294759044	0.00148859314796342	-0.00435178929624558	-0.009702314998893723	0.31664922152785	2.1736756255934395	0.169714237035682	-1.5424849918077976	-0.0063125145855521753	0.035057317611913934	-1.30562218424815	0.0021926933552459155	-0.16944224703883387	-0.0096045390849563653	-0.030241527142063327	-0.017733176654464868	0.035125822727628035	-0.0079297670221614765	0	0	0	0	0	0	0	0	0	0	0	0.15070819404405961	-1.5296311859869438	0.028056527949875648	-0.9962139906093751	0.83547396036730337
317	684	2	2.18	2022_09_22_06_03_25	0.37609291578515047	-0.061592587274125241	-0.0030562962193385551	-0.0070005742012876947	-0.055103585264974352	0.33866249588456676	0.0010544696474483362	0.0095317982800254449	-0.006246889462895382	0.0039308638642275625	0.32492667951617032	0.011497582366874938	0.0025101269688956591	-0.0063443949559841744	-0.010238378275680374	0.31658959306550022	2.1802021832941341	0.16548110026159607	-1.5314949651037304	-0.006101661983277034	0.040888776244985124	-1.2692528200926037	0.0038662921970874817	-0.1649701601761665	-0.012993875297169055	-0.033675531055284869	-0.023191606907607853	0.041071160662510126	-0.007699111147389197	0	0	0	0	0	0	0	0	0	0	0	0.147454381247834	-1.5143541514206889	0.032025966120379008	-1.0627760864053903	0.84178557951449806
318	683	2	2.18	2022_09_22_06_03_31	0.37291756782743829	-0.059625756692162371	-0.0032498735117755511	-0.0069804707310113451	-0.05264679975961753	0.33618918868804804	0.0031644012767902672	0.0088828035694745264	-0.0064035879416366008	0.0034136009586283804	0.32287327246733077	0.013738546175958774	0.0035360767916940631	-0.0055000234075193756	-0.0098798337013740137	0.31558499861830624	2.1920013138168652	0.16043976504750218	-1.5288544848238226	-0.004577225532965596	0.042257542664928392	-1.31293704667026	-9.7169608035356687E-05	-0.159875630964889	-0.01344250096062212	-0.036761466731464271	-0.020839733103609773	0.042257654383684964	-0.0069716225817290558	0	0	0	0	0	0	0	0	0	0	0	0.14221591651477714	-1.5102771130082555	0.03032192967176359	-1.0393813759649446	0.84625940380566411
319	682	2	2.18	2022_09_22_06_03_36	0.3688003934883457	-0.056574899332717719	-0.004617983549351376	-0.0076090453057795614	-0.049892388252368206	0.33314364853822453	0.0025470285775787125	0.0089297648758253946	-0.00789057572259105	0.0028890288029916503	0.31980002446431238	0.014695407799890425	0.0024049399405883529	-0.0048122652520710615	-0.0089778650429692911	0.311442454322398	2.2125303737642281	0.15407076718846718	-1.5125689376726048	-0.0071465057121596585	0.042393583288478226	-1.322199389057257	3.8296557597069809E-05	-0.15302721540511005	-0.01790174984187038	-0.037260756141913168	-0.020220087926861759	0.04239360058621424	-0.0064781312201087253	0	0	0	0	0	0	0	0	0	0	0	0.13696430466197374	-1.4923699420467724	0.027619990001450698	-1.0314193455825123	0.84447430051952954
320	681	2	2.18	2022_09_22_06_03_39	0.36522879242046952	-0.0531118081447926	-0.005848769135979078	-0.0071476777962615453	-0.046565730341818892	0.32960047436471213	0.004470826140338802	0.007928620366255263	-0.00787147699518953	0.0044029064703020289	0.31903544112520082	0.012638881916482228	0.0033451615878050539	-0.006029891564779428	-0.010795604195696607	0.31266981262651966	2.2207577586355907	0.14589388597750785	-1.5038689324634482	-0.0053709893209863951	0.042123060805147557	-1.3164199802763006	-0.00044601603228624533	-0.14458883828400265	-0.01947033151491244	-0.036788290380552306	-0.020517649535712435	0.042125422038185145	-0.0056932297748583764	0	0	0	0	0	0	0	0	0	0	0	0.12930618594321236	-1.4870677777445582	0.033856757003073279	-1.0400903063185811	0.85609300010103984
321	680	2	2.18	2022_09_22_06_03_45	0.36165848663618122	-0.050080942493196563	-0.0069240784816608017	-0.0076550060880050215	-0.043424951966317564	0.32630609075416223	0.0047805114835140494	0.007462800883213455	-0.00990848727132274	0.0074162402293789561	0.31718662129367448	0.012066500516545254	0.0028849669259565646	-0.007113473639152817	-0.01200356490566434	0.30905720123888897	2.2384206104873305	0.13891711221325109	-1.4840830615170781	-0.0070973474200287734	0.043759887004324795	-1.3117658711478293	0.0036802304667306355	-0.1368332546249238	-0.023971326505217997	-0.038017760238589722	-0.021669739663235002	0.043914369025633587	-0.0050815908813384636	0	0	0	0	0	0	0	0	0	0	0	0.12315774505257297	-1.4586291440868691	0.038580682172830179	-1.0528834070547619	0.85455536827977785
322	679	2	2.18	2022_09_22_06_03_48	0.35810576787313536	-0.046786648472114389	-0.0079006666825681676	-0.0072223266106845969	-0.040443356634378973	0.3215598530726369	0.0053995131560620954	0.0065223544450446775	-0.0099103495706352029	0.0059970693622563055	0.31727503224393777	0.012483491132488507	0.0036839592521036493	-0.00393038632612729	-0.011807138557975636	0.30774857748809725	2.2517621883669365	0.13161308940662114	-1.472559939173901	-0.0050557535391769631	0.041431879866094645	-1.3815013084022609	0.00054598613319728484	-0.12908101559774649	-0.025692347409483278	-0.038497951583801371	-0.015313666872757302	0.0414354771916065	-0.0044583374858934936	0	0	0	0	0	0	0	0	0	0	0	0.11627817800295948	-1.4506425464912069	0.034749882793275504	-0.94607040569135215	0.85937900223132413
323	678	2	2.18	2022_09_22_06_03_51	0.3533670912987531	-0.043770557116482207	-0.0075510590482010054	-0.0069249051100081531	-0.03698797925533423	0.31901937628747673	0.0064334330880631728	0.0073877227722263837	-0.010567697401334409	0.0065478677603392731	0.31242199412469612	0.014817166471789421	0.0026790783332395979	-0.0025878695198640091	-0.0099481531833867862	0.30365794326500112	2.2758296891607364	0.12348064559436249	-1.4631185401164948	-0.0059541519444447927	0.042502721106268383	-1.3925081216558544	-0.000334157623826839	-0.12062830093763113	-0.026387172059560541	-0.039829188547519191	-0.014836341903697078	0.042504034664426781	-0.0038096382239022819	0	0	0	0	0	0	0	0	0	0	0	0.10886129050074341	-1.4316502050089297	0.029089415690142704	-0.91264573152496165	0.85932717206049747
324	677	2	2.18	2022_09_22_06_03_55	0.35060102704991747	-0.041987894858222512	-0.0084660989847188776	-0.0067886106935381137	-0.035488180769503649	0.31524150967072351	0.0064364974740444654	0.00484875982757417	-0.011208500043492945	0.0089184356701052653	0.31209984028722632	0.011903638112632307	0.0023067663778852166	-0.0020484645817738173	-0.0085960546000069336	0.30520690952798174	2.2836689193957453	0.12020837493096566	-1.4504286086922238	-0.0065527488901307752	0.034347357147717847	-1.4231497518768486	0.0035304073958065309	-0.11674191364981425	-0.02865971041240524	-0.032860696053038	-0.0099957790062974537	0.034528317645278486	-0.0036098580168642319	0	0	0	0	0	0	0	0	0	0	0	0.10614956065096666	-1.4178350333354179	0.02520460943371932	-0.90236800116092952	0.87052485868653018
325	676	2	2.18	2022_09_22_06_03_58	0.3490451798712923	-0.040036176217940755	-0.0084948567188984428	-0.0059391399494016306	-0.033681163620762657	0.31441205165227315	0.0080609213776090486	0.0027720019466572	-0.011473691429722677	0.00865884817405822	0.30978594559833783	0.014634872854299517	0.0016199819153822565	-0.000321755582789391	-0.011107019284794115	0.30135174858759267	2.2964867403027966	0.11510295348109921	-1.4425075494130293	-0.0064503642948601069	0.042046568888103326	-1.5245414960533719	0.00048477742049637604	-0.11133496170520824	-0.029209864809202783	-0.041866779107661109	-0.0038841681750833015	0.042049363424544753	-0.0033645783618146152	0	0	0	0	0	0	0	0	0	0	0	0.10194046090056225	-1.4066331073100435	0.031834499841274552	-0.7998784490528581	0.86336029249483914
326	675	2	2.18	2022_09_22_06_04_03	0.34705221321014423	-0.038441641058389507	-0.0090233546386111856	-0.0054823449906008393	-0.032007374443882228	0.31136339152978904	0.0082611252587058582	0.0032199004482431335	-0.011472544342391667	0.0076381752784198962	0.30685719993244154	0.013954397437676456	0.00069232044002557843	0.0026694866866389007	-0.010982360197825197	0.29916372529087337	2.3122662347310681	0.11133963434963198	-1.4329501436071206	-0.0069470977972990889	0.040981972793444267	1.5698121666892042	-0.0015681602586820956	-0.10713511094955655	-0.0303081206764121	-0.040981893405559841	8.0665593264826752E-05	0.041011964359678216	-0.0030008920770859078	0	0	0	0	0	0	0	0	0	0	0	0.097971835982394909	-1.398711866681696	0.032566111739619395	-0.66617509929500274	0.86201359306625769
327	674	2	2.18	2022_09_22_06_04_09	0.34602741547919486	-0.0372566837842884	-0.0093528178377200767	-0.0048405494978699358	-0.030450368415900042	0.3094844749056489	0.010531586781890404	0.0017106021783675224	-0.011634634959273782	0.0082573869133757468	0.30658748184333579	0.01667737759893119	-0.00016455286226427563	0.0034246817752294819	-0.011115843265812117	0.29685345748200376	2.3206378835544275	0.10780857763110475	-1.4255981789743217	-0.0073617587785007139	0.04614826451985047	1.5289115750624585	-0.0042652116761191256	-0.10329468408816531	-0.03086904031498339	-0.045986440390311217	0.0038612975050418782	0.046344949550476286	-0.0026533335459091112	0	0	0	0	0	0	0	0	0	0	0	0.094204638049969716	-1.3883124102108628	0.03361421769556884	-0.63596700257254446	0.85788999426796075
328	673	2	2.18	2022_09_22_06_04_12	0.34536474757559321	-0.036369043229919212	-0.0097498239321768473	-0.0037901557390582316	-0.029219435173896594	0.30855747105891	0.011327167581069615	-0.0011671796597508353	-0.010885638286219837	0.0099115697692463683	0.30358434935584683	0.016367526410769471	-0.00126093626633284	0.0060634300141488287	-0.011951006330201493	0.29896831859386891	2.3241518256037077	0.10469409037825495	-1.4240083410987627	-0.0074862393285052287	0.048860436943423791	1.4374553118227578	-0.0028146128621570204	-0.1002147740232851	-0.030296066206557521	-0.047133249648875178	0.012876298996182882	0.048941437901497256	-0.0022869466979498982	0	0	0	0	0	0	0	0	0	0	0	0.090285082292244551	-1.3924867643254566	0.038802987898814277	-0.55064011759024378	0.86565962708290289
329	672	2	2.18	2022_09_22_06_04_16	0.344864522796809	-0.03467237256718602	-0.0086990824755813628	-0.0022337269972424862	-0.027809177668204718	0.30820142304918469	0.012151863006987878	-0.0023092483973661932	-0.010185194204853115	0.0087580381383895387	0.30407766289014565	0.018166637556470504	-0.0018819781119452973	0.0067675013172738526	-0.013376194619131036	0.30002627870332677	2.3220076750815948	0.099506999243533512	-1.4303199500915778	-0.0061103768928076783	0.054780163857371271	1.4243010728395253	-0.0060714748314676242	-0.095605499300556063	-0.027590422286437606	-0.052445677020619738	0.015821419471377551	0.055115598144895341	-0.002096466218395173	0	0	0	0	0	0	0	0	0	0	0	0.085876275309525546	-1.3952562840374361	0.043468428972657874	-0.55120551424097319	0.86998301904223263
330	671	2	2.18	2022_09_22_06_04_19	0.34564755462270952	-0.033216605070476489	-0.008061317009100951	-0.00037125245663911219	-0.026861234362884772	0.30840377195783092	0.012951272750056126	-0.0043891229438417119	-0.0094128239601312148	0.0075773235212853521	0.30462188626930853	0.020058920256702778	-0.0035257362026588691	0.0085048214123472875	-0.014456756395727757	0.29325922012746869	2.3301664135758653	0.095259270361738549	-1.4365017836227854	-0.0058859161571540976	0.062215916235065678	1.3885799124223548	-0.00930253337326799	-0.091843870391681015	-0.025279083474819677	-0.058129952027495296	0.0221749613359258	0.062907530233903428	-0.0020074836682381814	0	0	0	0	0	0	0	0	0	0	0	0.082346114008722132	-1.4022700320153676	0.0485259866535583	-0.51951436513145921	0.84843423945983032
331	670	2	2.18	2022_09_22_06_04_22	0.34695417376301324	-0.032207794730874068	-0.007402004807667029	0.0011006681477643704	-0.025381758536959873	0.30876648870531831	0.013597523154607227	-0.0061552557244433917	-0.0071743588672989814	0.0085622857773892079	0.30180390612525421	0.023979163779944773	-0.0042394529057358209	0.010364843365356766	-0.019598550855243781	0.29409904889283134	2.3293251879510084	0.090289605411156409	-1.4553648385355911	-0.00469218566683219	0.078892061536938562	1.3871045735454546	-0.008700171770500283	-0.087894158364863861	-0.020659858920974168	-0.073627619325244573	0.02833603793837406	0.0793703367914255	-0.0014678925878619221	0	0	0	0	0	0	0	0	0	0	0	0.076022207200957814	-1.4330604142016208	0.063900506500865359	-0.542165004987319	0.84765963672688216
332	669	2	2.18	2022_09_22_06_04_25	0.34779679308535355	-0.030662406542831408	-0.0058030398918739292	0.0032784524292442424	-0.024229253086289787	0.310115307917149	0.012980271125295605	-0.0068758046059479265	-0.0052211041095657643	0.0093367089197221864	0.30068935021254067	0.02569727332213876	-0.0053362584932789038	0.011310283950894931	-0.021602600154501123	0.29223869956643539	2.3298650898111095	0.0849798471457434	-1.4818627852235511	-0.0030036198953097334	0.086089192732556719	1.3863345889139249	-0.0063952710305534722	-0.083639146422179525	-0.015035544775069685	-0.080296775500984185	0.031044757198081672	0.086326407297521265	-0.0012796306580997706	0	0	0	0	0	0	0	0	0	0	0	0.071264060494121831	-1.4646752317800535	0.070110812616832927	-0.5442389428174238	0.8402570275992064
333	668	2	2.18	2022_09_22_06_04_31	0.34925403193283955	-0.029017133160629711	-0.0041716647218029883	0.0059544304068663819	-0.022569383068523532	0.31086642204220771	0.01507515441269996	-0.0093082917807145518	-0.0024032866585412017	0.00904777376093651	0.30095057234123629	0.029039105524002386	-0.005598310831479103	0.013899566228617643	-0.024138907614255516	0.29294957711201564	2.3232925477859916	0.078962730814456122	-1.5209385540339004	0.00078087890312464152	0.098427619091740831	1.3645242993785522	-0.010271054871551544	-0.07857048527199037	-0.0078607697969220319	-0.090169913121218082	0.039463691765733333	0.098962067319974908	-0.00084791935952919053	0	0	0	0	0	0	0	0	0	0	0	0.064987019627990555	-1.5177540173607822	0.079754866801750132	-0.52417455542216984	0.83878652879331372
334	667	2	2.18	2022_09_22_06_04_34	0.3516690075010459	-0.027089755496446807	-0.0027258942233090071	0.0070643000041170408	-0.020384234367443396	0.31363928978403227	0.014440917301794217	-0.0090133843137049172	0.00010162015248387182	0.0086898701127938877	0.30146448804274689	0.030562272809585081	-0.00684878035296108	0.016636805426083215	-0.027371416618725171	0.29119116265368106	2.3159856236037957	0.0719730682624057	-1.5588931217470812	0.00075040824201574353	0.10746323980686749	1.3629654985546522	-0.00990154147346801	-0.0719526740315242	-0.0017132585380302758	-0.0983126747605643	0.043393154888897084	0.10791843416830656	-0.00054811906043590228	0	0	0	0	0	0	0	0	0	0	0	0.0579649819322348	1.5683037310754591	0.0910824856234198	-0.51232451676285473	0.82802623046847545
335	666	2	2.18	2022_09_22_06_04_37	0.35469961110585158	-0.024550650512740784	-8.8561506884982387E-05	0.0096842194106604457	-0.018686179750877014	0.3169315831420853	0.011984623017400801	-0.01046419815263608	0.0033229285061554337	0.0084561446849222253	0.30199914530582389	0.037115582925410805	-0.0073484716570553742	0.015535959233528622	-0.030998060255590102	0.29092175081884875	2.3035754065533407	0.0655837005306102	1.5146813205280121	0.0039357336519264419	0.12301107215765295	1.3891898772957303	-0.0061615187404581127	-0.065171101647398338	0.0073450177231395826	-0.11498585116452562	0.043703293987351358	0.12316528807486432	-0.00044872329591331424	0	0	0	0	0	0	0	0	0	0	0	0.053508193080230256	1.48280210677844	0.097754310397292474	-0.55309805160999159	0.8201919080537986
336	665	2	2.18	2022_09_22_06_04_41	0.3556237781317696	-0.022089322668486382	0.0016546078200642262	0.011809643173824861	-0.016044359192423127	0.31820900716166289	0.01077103295669506	-0.0093852372079634237	0.0061320891102278306	0.00561306550485729	0.30057823389335508	0.042965802036652692	-0.00791866052188045	0.012488320721079688	-0.035953403203796475	0.292911378821579	2.2966002428270436	0.059200640972346695	1.4475253436419397	0.0063104926950320866	0.13738839298244066	1.4360883065997081	-0.0085687605651491	-0.057410541350990218	0.014448032160918544	-0.1324323117461656	0.036568474562988819	0.13765534564237017	-0.00022322774056359951	0	0	0	0	0	0	0	0	0	0	0	0.048298969663400977	1.3882640890073756	0.10702475733127992	-0.618243293585404	0.82365521327161173
337	664	2	2.18	2022_09_22_06_04_44	0.35943604215241931	-0.01965608963846998	0.0032377530878160139	0.012962517540258704	-0.01364544434252757	0.32143225799021752	0.010240419094807562	-0.0096839444246239331	0.0078404741814155909	0.0062488791271394541	0.30385642185098033	0.047986327165261806	-0.00775989308985777	0.011408584749227619	-0.041120101289950195	0.29464026052797282	2.2753765221694167	0.053412966520480387	1.3845144163231196	0.0082251154861646518	0.15205562970387956	1.453792248951683	-0.00647935136662032	-0.049748685603630535	0.01944256344284578	-0.14791132415860978	0.035258399145310079	0.15219361523656458	-8.18900676746977E-05	0	0	0	0	0	0	0	0	0	0	0	0.043784068949112263	1.3100349763427024	0.11872319068814841	-0.65007901538023938	0.81972931474420763
338	663	2	2.18	2022_09_22_06_04_47	0.36300221942004679	-0.016054312797506787	0.0053526939652239237	0.014027659299433812	-0.010405736624876798	0.32555214182322356	0.0084025416085601583	-0.007784284264340296	0.0095510262438598011	0.0056710258002881	0.3057137401824222	0.050602331599378492	-0.0080270491808975015	0.0099688232167791761	-0.04519618773297817	0.2962841461203779	2.2564313183636986	0.046525923601708916	1.2863031322832872	0.00938071823660697	0.1604287576930501	1.4782959489784973	-0.0044657272741742068	-0.039195648932990476	0.02506716321632381	-0.1576912192810665	0.029510433012512438	0.16049090010035672	-1.4835041314927819E-05	0	0	0	0	0	0	0	0	0	0	0	0.038910226202328146	1.1994982202382378	0.12749931020504041	-0.67685225466909138	0.81620477856509666
339	662	2	2.18	2022_09_22_06_04_50	0.36604225213343744	-0.012412624703611125	0.0072639251293632051	0.013677452677085185	-0.0068573007044288	0.32988346899275356	0.00540397244270579	-0.0071857253366473719	0.01128420455985389	0.0049483676585894108	0.30836471198018323	0.053887445141700865	-0.0082167061156304781	0.00761421931526223	-0.046411471966324641	0.2988137825599384	2.2360083675888269	0.041297277714224388	1.1627949885372293	0.00839141447143577	0.16519271018308399	1.4970814321834798	-0.00069416175331122806	-0.028294349763189973	0.030081471341742015	-0.16340068299687094	0.024266196524970054	0.16519416865668152	-0.00016663168251386602	0	0	0	0	0	0	0	0	0	0	0	0.036073396666695866	1.0584256091194486	0.12848766808301965	-0.70409295704948849	0.81633685952464441
340	661	2	2.18	2022_09_22_06_04_54	0.37029521399479459	-0.0086141950817791042	0.00884971315319109	0.013039050758868194	-0.0028582546261871297	0.33530845853022456	0.0043663157627713963	-0.0047751529794558076	0.011382030220912024	0.0043528556026983306	0.31310889191803004	0.056282275816131086	-0.0078015022779955746	0.0050648320070325941	-0.050659296398525712	0.30446341192101034	2.2037398123580996	0.036100640748555388	1.0256536929842046	0.0078289323694954414	0.17185868981969588	1.5236583153887997	4.0534725519866463E-05	-0.016686886612920969	0.032012561247481849	-0.17109551801606107	0.016178163720217513	0.17185869459997191	-0.00012927400805044586	0	0	0	0	0	0	0	0	0	0	0	0.031692082154257041	0.9084143815526754	0.13748990441921055	-0.73557456339144	0.82221805849559348
341	660	2	2.18	2022_09_22_06_04_57	0.37461045965122197	-0.0052645020603131259	0.0092606197105850416	0.012847319517447912	0.00026780840269606906	0.33908642865448763	0.0021956750222763052	-0.0022424594624382778	0.011840487170568854	0.0047014335848281318	0.31694629340083563	0.059536885077188517	-0.00871751755986493	0.0035085937117462647	-0.05653644769209417	0.30896614448802628	2.1767071848027411	0.033843565571661266	0.89402885354944539	0.00622720400775505	0.18316913124311035	1.5444550461057265	0.0037351903800454	-0.0072951902564427394	0.033047951974753881	-0.18291500143750236	0.0096453558500604122	0.18320721134150525	-0.00033140516579769095	0	0	0	0	0	0	0	0	0	0	0	0.0316155492362915	0.77409108013180916	0.15121097520640442	-0.7544084213770853	0.82476646481170524
342	659	2	2.18	2022_09_22_06_05_00	0.3777188078815597	-0.0015200181219831457	0.0097283375327220558	0.011034849963628709	0.0042238364757005153	0.34284343372859144	0.001962054801768932	-0.0011158861479949893	0.010703599100304875	0.003053691547096941	0.32158825034627958	0.064328137684169284	-0.00867882989052067	0.001242207424266429	-0.056339481904140017	0.31265580343712757	2.1530703247772376	0.031702217543901332	0.72854802344371061	0.0033165865312337495	0.18767285725596636	1.5593144763107711	0.0017178391821729435	0.00359678956911712	0.031497518981601323	-0.187623376519924	0.0043092846136168275	0.18768071910048226	-0.00047979562836429173	0.031687917138402424	-0.84041677606531751	0.0023113296385182036	0.18775877824854456	-1.5597418937145844	-0.0014812964140095328	-0.00347981816212016	-0.031496268955684845	-0.18771289168802971	-0.0041507955266611657	0.18776462139724909	0.030464090780343692	0.59746895322514182	0.14919345698331335	-0.77437564291215266	0.82774751194059215
343	658	2	2.18	2022_09_22_06_05_06	0.38031349073997145	0.0014974245146100506	0.00942254520168188	0.010117939052017589	0.0076843157542448243	0.34649174927720733	0.0012431745949571646	0.00036466994687695697	0.0099648717484014	0.0021998626459801907	0.32640542679067019	0.0643338621058582	-0.0078398973496343373	-0.0029574637509286574	-0.062006487871325448	0.31838130311053542	2.1267914759086555	0.032096752237232018	0.583217524233341	0.0032959203668248092	0.19319223491452617	-1.5596854056941825	0.0019127539278985639	0.012627877531721125	0.02950827364015237	-0.19314453672247384	-0.0042927340390970523	0.19320170356096283	-0.00061367448088659327	0	0	0	0	0	0	0	0	0	0	0	0.033087481111323709	0.45695102034388707	0.16322580967198788	-0.80922812258372145	0.83715490210737642
344	657	2	2.18	2022_09_22_06_05_11	0.3837625988173391	0.0046283930471573828	0.0090825044415344443	0.0088033189850903262	0.010261336669763546	0.35025037335576215	0.0012292500924279675	0.0022295021885131274	0.00905835759619972	0.0015851406473293014	0.33006495720504342	0.067934713695486371	-0.00770285020928675	-0.0015172644314151811	-0.060623205494514096	0.321020087168274	2.1070470049851164	0.034019947385404169	0.46569982341941762	0.0014142899643491969	0.19472326052171285	-1.5582022223673129	0.00055880255523268747	0.020300090849211277	0.027299507900682685	-0.1946614931037291	-0.004904211540470816	0.19472406232539055	-0.00080847732494198493	0	0	0	0	0	0	0	0	0	0	0	0.035666697261933382	0.36160573356399256	0.15802006133869445	-0.79790944301666322	0.836506965914808
345	656	2	2.18	2022_09_22_06_05_17	0.38690463222809751	0.00658156918957036	0.0086895880518251568	0.0074455399852363675	0.01270018907191784	0.35358814301525016	0.00019893300809899659	0.0041172925429126123	0.0082043520602711143	-0.00031051463995697057	0.33686474011259787	0.063464506913048738	-0.0070571796136636548	-0.0029942165982543172	-0.059471517723148966	0.32910073794780442	2.0780009345724091	0.036117881997626895	0.38056276257819971	0.00043280530830992064	0.18260051337985614	-1.543167673934615	-0.00072890508545179382	0.026151519178738186	0.02491183342587594	-0.18232181085609051	-0.010084878419841205	0.1826019681964316	-0.0009855584505472604	0	0	0	0	0	0	0	0	0	0	0	0.03907869644117877	0.28677989522043856	0.15390574336018176	-0.81055045993294539	0.8505991154786301
346	655	2	2.18	2022_09_22_06_05_22	0.38878705499183308	0.0084665104017658446	0.007271164061982748	0.0065960163753206484	0.014372454673969543	0.35583811472365856	0.0003544009402774001	0.0029240688607111319	0.0068372045698451662	-0.0011943482320854416	0.34096904269268313	0.064612346934200288	-0.0058896282907923078	-0.0033844833416786595	-0.059454309934283564	0.33177298218676854	2.0624353164590392	0.037090412800455351	0.29595960931950915	0.00089745377202437443	0.18244237635373886	-1.5462848183501334	-0.0020091936367828689	0.030780271720461411	0.020694772154405225	-0.18222319237060136	-0.00894029372370395	0.18245343939939687	-0.0010510151556849291	0	0	0	0	0	0	0	0	0	0	0	0.04093723469330162	0.22201612406895674	0.15317013115892633	-0.81383037108907574	0.85335398369613369
347	654	2	2.18	2022_09_22_06_05_26	0.39058893933875122	0.01012057748713365	0.0067816120516712	0.00530965558455541	0.015464059778810713	0.35787487230324588	-0.00089088222585961472	0.0042880826270888213	0.0055642260939287747	-0.0023028562422848608	0.34406435064902441	0.062381491857217093	-0.0051665909788304347	-0.0036947826362233481	-0.060944406052710752	0.33744582995658789	2.044944656739764	0.038747143633130761	0.24114194852760237	6.4041731590051484E-05	0.1793055401945596	-1.5385665421508306	-0.0019580174872752256	0.034327565162702404	0.017971071468526455	-0.17893315866579324	-0.011549955599260642	0.17931623065674593	-0.0010828966708616504	0	0	0	0	0	0	0	0	0	0	0	0.042076591135704486	0.17269662589489102	0.15631856442539155	-0.81567383735280041	0.86394107966259337
348	653	2	2.18	2022_09_22_06_05_29	0.39272921598415672	0.010750502868214541	0.0063461329977234819	0.0051627399607836145	0.016676976598547374	0.36168027635791417	0.000493005468423862	0.0050344214937985618	0.005103864195084862	-0.00090840323655343516	0.34864038212258947	0.063715902252399287	-0.0047100422246111225	-0.00390987877984715	-0.05907053310538489	0.34076602765755432	2.0259759981313707	0.040009515077788875	0.21194531139250614	0.0004416347610219605	0.17660313033415334	-1.5355571813551399	-0.0019510988405059141	0.036468496612457685	0.016456307349675313	-0.17616470125322803	-0.012436385173468414	0.17661390780600314	-0.0012108596422542588	0	0	0	0	0	0	0	0	0	0	0	0.044408456287402538	0.14849557196423868	0.15073945793656113	-0.81844496066663186	0.86768698071930894
349	652	2	2.18	2022_09_22_06_05_32	0.39311804311898768	0.011536718720716202	0.0051883069436288159	0.004633363093211499	0.017278818603098673	0.36223405436102807	0.00067343977688709444	0.0052412939360934547	0.004111286756904196	-0.00140782676608277	0.35295478402890329	0.0595593236817321	-0.003807273739509863	-0.0039212026427237548	-0.05464115818285116	0.34357018173517972	2.0168560022796007	0.040497292579134953	0.16707788883264532	0.00097504231052581488	0.16295580632876219	-1.5316423315394163	-0.0029084952806535088	0.038257287190138163	0.013281968344012471	-0.16245642757407491	-0.012747703955081503	0.16298176020970764	-0.0012337781390947234	0	0	0	0	0	0	0	0	0	0	0	0.04518032441834173	0.11679716504350739	0.13935172070222657	-0.82121815906536089	0.87396187417220383
350	651	2	2.18	2022_09_22_06_05_38	0.39264091194010275	0.011711221090274024	0.0044175204742371741	0.0039016605274642909	0.017757385070173461	0.36174932731073572	-0.00020913559026685693	0.0057834112832171186	0.0035060003568416092	-0.0029527770358140975	0.35380219987330835	0.058679806968935024	-0.0021723714152707481	-0.0040282159134481842	-0.054431511041423949	0.3441223603889173	2.0164474612349497	0.040757934740407217	0.13983534106671094	0.0022198505212033229	0.161277081562642	-1.5273978339834435	-0.0038833455421135258	0.039174342045359266	0.011250785288880537	-0.16066995494384462	-0.013980794530570221	0.1613238277811512	-0.0012753697256878212	0	0	0	0	0	0	0	0	0	0	0	0.046098575753873	0.097465925889756957	0.13900834160504852	-0.82233344255514329	0.87643021886983863
351	650	2	2.18	2022_09_22_06_05_41	0.39278558514531614	0.012257468979215751	0.0029833890717904229	0.0039545249748868354	0.017882561674962237	0.36199794385215878	0.00019318434213201724	0.0061398783669110862	0.00292685526607694	-0.0033157336390251761	0.35465288910860293	0.056323275875613012	-0.0014267951788217363	-0.0056839196121688147	-0.052852843188633286	0.34484709466576813	2.014560939422235	0.04092732121149744	0.10420209901200359	0.0034410931238752105	0.15574278284366852	-1.5168094412051754	-0.0048276603058917669	0.04004174934050049	0.00846781738712031	-0.1548358137148195	-0.016783479947847596	0.1558175879415388	-0.0012625754911293283	0	0	0	0	0	0	0	0	0	0	0	0.046133310273246471	0.081116242727065052	0.13533489430435339	-0.838963476893207	0.87795252093629517
352	649	2	2.18	2022_09_22_06_05_44	0.39468168771828621	0.011617828008429913	0.0022870537395110408	0.0038451497743627774	0.017680675301864894	0.36427783467881658	-0.0011559847246826514	0.005276711781120721	0.00162134812621808	-0.0017137645783246098	0.35818615182399527	0.058051515013154836	-0.0016573907384071535	-0.0047327563134927217	-0.051607580868191831	0.34966120694957142	1.9973024743232548	0.039122189025417725	0.073757136972226481	0.0028745047378590472	0.15435179270731358	-1.5251488384202412	-0.00071517029675129368	0.038697301908135653	0.0057501738383387638	-0.15370899579710895	-0.01407197651383232	0.15435344952580379	-0.0012207475536151014	0	0	0	0	0	0	0	0	0	0	0	0.044985263869392694	0.045722975614483928	0.13130616553754868	-0.83112356971239854	0.88593217732247753
353	648	2	2.18	2022_09_22_06_05_48	0.39614120216083432	0.011790722550085562	0.0013251256364305776	0.002839768385251208	0.018345943887322986	0.36650897316215697	0.00056263112224042391	0.0072414105636443528	0.000615011316545836	-0.0013073820769323426	0.36236580648330546	0.056720343083140286	-0.0009572644561208982	-0.0061771377645886841	-0.0518473261873253	0.35164448079247773	1.9841365426935822	0.039701508103542081	0.03657553588370125	0.0024798109110944939	0.15203087264959317	-1.5097573117872172	-0.002558408233630077	0.039595332503273718	0.0029016184536932335	-0.15089941737513446	-0.018513564606573725	0.15205239784786928	-0.0013247493278289535	0	0	0	0	0	0	0	0	0	0	0	0.046337642761878059	0.016755231942703924	0.13180654825661098	-0.84468913745771979	0.88767459399416171
354	647	2	2.18	2022_09_22_06_05_53	0.39653666428073447	0.012139189114385525	-6.7421226370343047E-05	0.002415640105655344	0.018564748097842552	0.366342320387185	-0.00074547437908266661	0.00718996740808341	-0.00065836872873871932	-0.0010612930378232444	0.36385684721702438	0.055016892491491852	-0.00033536333339444907	-0.0049826577509742556	-0.050024037479325115	0.35481736953988768	1.9782505722984096	0.040317525588364114	-0.0084239976255300053	0.0027121547359974249	0.1461278337775479	-1.5129819541438678	-0.00057316110608337275	0.040311803559234582	-0.00067923734443665733	-0.14515205662237854	-0.016858952008131527	0.1461289578357835	-0.0013505735142794032	0	0	0	0	0	0	0	0	0	0	0	0.046846660330423687	-0.017724262508328453	0.12677661119682007	-0.83503707103895863	0.89479082642579821
355	646	2	2.18	2022_09_22_06_05_58	0.39752864830737078	0.0118774841254634	-0.0015110366975963944	0.001977631934744845	0.018258642677253564	0.36664523312310632	-0.00036295112952405872	0.0081114255872527172	-0.0017295706126871282	-0.0024800541393289652	0.36592406721513887	0.050752616299223632	0.0003331389814256091	-0.0057815573254035258	-0.051177933416646823	0.35605234990151985	1.9726289908855177	0.039689258308098788	-0.050709276380370885	0.003053094097803132	0.14161728496302953	-1.5023898214981395	-0.0031068364664234242	0.039485316849723971	-0.0040183302905426755	-0.14029396902763114	-0.019314700483672669	0.14165136015276736	-0.0013151080010008469	0	0	0	0	0	0	0	0	0	0	0	0.046135989393974362	-0.047222160716415822	0.1295591368853195	-0.84164456218364758	0.89566463050536849
356	645	2	2.18	2022_09_22_06_06_01	0.39942724223828513	0.01302700675798628	-0.00259084052830788	0.00093632179229998522	0.018821206449781597	0.36933579739815692	-0.0011782750739533286	0.0071359520925580143	-0.0034798997393497033	-0.0014364045739155933	0.36968828516471319	0.05116404485639791	0.00030709245007235148	-0.00603254235972988	-0.04841037842058054	0.35558153748754318	1.962799175664157	0.042187705941214015	-0.092512103534882609	0.0016140778132999697	0.13769719340183553	-1.5042737334643612	-0.000418313942192081	0.041467637634703763	-0.0077612860776577787	-0.13648029950995436	-0.018265949644506688	0.13769782880385853	-0.001393613216278646	0	0	0	0	0	0	0	0	0	0	0	0.0479191320112329	-0.091413906361447639	0.12213687673585658	-0.84738492383377906	0.8902285570081746
357	644	2	2.18	2022_09_22_06_06_07	0.40121433121216471	0.013440000947365265	-0.0035283875820053597	-0.00023903967553570165	0.019491951866345374	0.37106539978394282	-0.0013440654163909729	0.006872870566229124	-0.0049235075892050629	-0.0014512169123368959	0.36958353882160006	0.049094303020392721	0.00032872291982546529	-0.0057737235583668681	-0.046947296811117908	0.36102643767130832	1.9516368870063174	0.044042614120182427	-0.12523401211124344	5.25409595233896E-05	0.13188581139892827	-1.504529178804233	-0.00022052485500347161	0.042668331491759554	-0.010916288116782753	-0.13072919638129649	-0.017428266174639863	0.13188599576742541	-0.0015296681537499749	0	0	0	0	0	0	0	0	0	0	0	0.050108271525590373	-0.12370826559777955	0.11789459125402342	-0.84658247438476	0.89983435183025706
358	643	2	2.18	2022_09_22_06_06_12	0.40320042610104523	0.014183885036856678	-0.0053331174473793957	-0.00049504081283554267	0.02009005673780127	0.37242146632807255	-0.0011005296963076125	0.0073509749150084862	-0.0060203976056970995	-0.0010704701664614761	0.37362263510989419	0.048068491104970211	0.00037703837719107211	-0.0057543787559143356	-0.04592276363421334	0.36399188761959106	1.938439830776304	0.046565316137712483	-0.15940462595433005	-0.00016753903679391	0.1280167247144825	-1.500674310109793	-0.00010790416181554797	0.0442188579404649	-0.014595248180352762	-0.1267598454443955	-0.017894786658034147	0.12801677019020488	-0.0016160826149265964	0	0	0	0	0	0	0	0	0	0	0	0.052015654096601013	-0.14557724263925065	0.11478630559956551	-0.847726096789214	0.90275670375500006
359	642	2	2.18	2022_09_22_06_06_16	0.40530350208661287	0.014523981965461185	-0.0069069643114761286	-0.0017770017975147249	0.020660208751580148	0.3758734464933976	-0.0011661867816908959	0.0061216904840936306	-0.008172877886804427	-0.0011377370485874314	0.37638308653141789	0.046970509471164171	-0.00010651597353967766	-0.0063156592621477622	-0.043002151687944724	0.36590764289891992	1.925823454636665	0.0490203029145979	-0.20242079964468598	-0.0024090595027978093	0.12181052290272312	-1.5011763742141471	5.2083195410292408E-05	0.045057736850251259	-0.0193077820521272	-0.1206316133957438	-0.016906133188125616	0.12181053403747182	-0.0017920866383420411	0	0	0	0	0	0	0	0	0	0	0	0.054818214417301919	-0.18834747163488794	0.1072368302084208	-0.85831111672582761	0.90279911477479879
360	641	2	2.18	2022_09_22_06_06_19	0.40743062418680742	0.013783881639219713	-0.0085580116235376355	-0.0025596274079437448	0.020008844084280344	0.37712978291839017	-0.00038348888845730433	0.0039339557493390607	-0.0095886620593243158	-0.0023253119139866052	0.38188220759162794	0.044419088978960949	0.00043373538943133145	-0.005105076293807481	-0.042155261065206055	0.37154983533842917	1.9074161653996404	0.048857535576095151	-0.24581780878177648	-0.0026757257312100356	0.11505394224683578	-1.5173008564754895	-0.0025126330831573862	0.043070942612763105	-0.023064099484208588	-0.11439605540939118	-0.012286257905063169	0.11508137534609499	-0.0017571990050871628	0	0	0	0	0	0	0	0	0	0	0	0.0544577392941811	-0.22344340465640117	0.10422204491261113	-0.8456556151910144	0.911933991412666
361	640	2	2.18	2022_09_22_06_06_24	0.410764791012613	0.014263591073061884	-0.0099760440419828372	-0.003247682351089794	0.020297942264446662	0.38069373382615551	0.00079816634816500323	0.0026943935296266635	-0.011107775179437736	-0.00077410770425453122	0.38625981011423105	0.045485310704458479	0.000640155363380182	-0.003563924684334478	-0.041165687702032196	0.376066066813732	1.8872050152952336	0.051193941821521323	-0.27370522013466625	-0.003251429289359288	0.11344427146879604	-1.5341334719041866	-0.00203334016360286	0.043713236897496149	-0.026645311016550197	-0.11313943246800458	-0.0083109295451064234	0.11346249248675445	-0.0018507625275172575	0	0	0	0	0	0	0	0	0	0	0	0.056330235111910584	-0.25035952879343409	0.10059205224603017	-0.82857806079385887	0.9155265374295054
362	639	2	2.18	2022_09_22_06_06_30	0.41243792625565251	0.013085627786152161	-0.010858878437476984	-0.00416671572566653	0.019406429451123537	0.3816322817614331	0.00057560367649262206	0.0010517419737639234	-0.012734673188719219	-0.002802406305991031	0.3895915515326136	0.043993367987133443	2.5859065896904105E-05	0.00027511642371990161	-0.041722567776827361	0.377691064603167	1.8776942916437704	0.050481649206116447	-0.31252042291524634	-0.0053372948611814519	0.11122105281924261	-1.5651233276608747	-0.00454066009709605	0.040937549233777931	-0.029538347436872725	-0.11121389405973289	-0.0012618867981166277	0.11131370169183177	-0.0018641896610611622	0	0	0	0	0	0	0	0	0	0	0	0.056279172710694172	-0.29036383895005657	0.10116304093901363	-0.7821012374037245	0.91575250615786619
363	638	2	2.18	2022_09_22_06_06_35	0.41522056568092741	0.013764871132084706	-0.011541220905354211	-0.0045320623231798942	0.019125948348852381	0.38580815082880926	0.0015986044434688302	-9.2368779076916919E-05	-0.01311406248084401	-0.0022457840059497019	0.39305068175468294	0.043337221478930738	0.000713792687446156	0.00023445075292394518	-0.041027598234230876	0.38324393210256069	1.8575433271388178	0.051322979714722126	-0.32096353825593515	-0.00482784144562585	0.1081852967534432	1.5695157824174493	-0.0050033240327330948	0.0411068033052165	-0.030729122487048354	-0.10818494195045719	0.00027707184406616792	0.10830093113638079	-0.0017827145189200392	0	0	0	0	0	0	0	0	0	0	0	0.05585006509676791	-0.30052134421186433	0.0988107803420804	-0.78254096225651315	0.92298880108231707
364	637	2	2.18	2022_09_22_06_06_40	0.41768996140906373	0.013059852852673774	-0.01181576828392235	-0.0055001052355685212	0.01855353950899748	0.38862891692925217	0.0021489556390535346	-0.0019273192322533709	-0.014422195628520491	-0.0024153071453810039	0.3952504628877424	0.040756171653625467	0.00066857328900549867	0.0019998237519153216	-0.040031621250418606	0.38460094202711631	1.8468726342104442	0.051009968528505173	-0.34604918355610959	-0.0061706612117910084	0.10324945991650228	1.5469779770453009	-0.005871704645601248	0.039273014952213935	-0.032552222440906692	-0.10313233238460376	0.0049166034984551472	0.10341628444541307	-0.0018267298684259362	0	0	0	0	0	0	0	0	0	0	0	0.056260988475191974	-0.33038159658986577	0.095960031427663267	-0.76044085987983534	0.92078090823556624
365	636	2	2.18	2022_09_22_06_06_43	0.42043270602830812	0.012231258036635124	-0.012496945221123962	-0.0050625903568419887	0.017880447595395737	0.39138401515705284	0.0039044151427756134	-0.0040601386926573694	-0.014336698221151346	-0.00311481275172658	0.40022156437907425	0.04228145583914808	0.0011394131920174572	0.0051064535223926495	-0.039072484104531242	0.39012443745805664	1.8266141242455452	0.049700943718423311	-0.36260686540189346	-0.0049328058127752891	0.10315242420549799	1.5142477005063109	-0.0090151250490900642	0.037194082557203509	-0.03296640758757028	-0.10249341636381926	0.011641401184728239	0.1035456184448272	-0.0017113546525320282	0	0	0	0	0	0	0	0	0	0	0	0.054511368377713539	-0.33792141396223779	0.09372429054515509	-0.72042053699156439	0.92791172490702756
366	635	2	2.18	2022_09_22_06_06_49	0.42483211947828237	0.011753983222269315	-0.012517513312825315	-0.004343451978777473	0.017171901156860098	0.39515570342640355	0.0040505829222352253	-0.0060758957156474471	-0.014343984557128238	-0.0034902393016652436	0.40549455392271438	0.043980764137446074	0.0014838292214687991	0.0073928053729438005	-0.039796197006419051	0.39341837593863627	1.8055118781653812	0.048095010992209863	-0.37213466572853204	-0.0035917223910705808	0.10578620435839012	1.4901738512281113	-0.0095955146787608612	0.035377876260044565	-0.032581220874451026	-0.10441396422715171	0.0169836717739763	0.1062205014792596	-0.0016095219588885068	0	0	0	0	0	0	0	0	0	0	0	0.052666993153694878	-0.347953973319842	0.095277732975115381	-0.69356170137023621	0.92605610051748455
367	634	2	2.18	2022_09_22_06_06_52	0.42865432414302984	0.01181139224183592	-0.0116074648742752	-0.00379754848849887	0.017229252999145371	0.3997203655739241	0.0049558105775819993	-0.0078787521340977114	-0.013464312565915831	-0.0039131559864178144	0.40894688799441481	0.04424390845587968	0.0017392881450077585	0.0090525416962773	-0.041564418150032388	0.3983312655429736	1.7845101858027583	0.046326325358041348	-0.35437851940105103	-0.0026326716746334191	0.10792858343031804	1.4722401609850206	-0.011108493603440094	0.035169625635923095	-0.030153372179710279	-0.10583867398224398	0.021136561001151358	0.10849874539096197	-0.0015287885557067611	0	0	0	0	0	0	0	0	0	0	0	0.051011488991948808	-0.33167282807139564	0.099238001299787354	-0.67817487757828754	0.92925987936625065
368	633	2	2.18	2022_09_22_06_06_57	0.4327335529585738	0.0112814210836835	-0.011233373843975355	-0.0029874619504803141	0.017003377275709532	0.40387826947003591	0.0058820400013460264	-0.0083821574104857421	-0.013005837194623796	-0.0027907478933867189	0.41324546711657395	0.044407267644663323	0.0021909211784698853	0.010851451362272703	-0.040841730946107005	0.4001174106290461	1.7671557941667644	0.044578944847623758	-0.35248604955267526	-0.0011233998054490382	0.10714057898552658	1.4579099080401869	-0.010856595613726469	0.033952645367679404	-0.028887717048324858	-0.1044215001244295	0.023984452820892725	0.10768922570839594	-0.0014634936616623937	0	0	0	0	0	0	0	0	0	0	0	0.049469617363154333	-0.32648369942168365	0.097655331451003219	-0.65555056841218451	0.92462765573287986
369	632	2	2.18	2022_09_22_06_07_01	0.43600692760848264	0.01144249211498765	-0.010216812566651971	-0.0024289973686099473	0.016722896440737964	0.4068930589410566	0.0060698830159733649	-0.0095302172291781718	-0.012024890990969461	-0.0029761261733305868	0.41796476390134418	0.042189719099716541	0.0028739939879450318	0.01029185268587339	-0.042490047466030745	0.40623584900427273	1.7465086590152641	0.042627775946971591	-0.33230474856539022	0.00033280370311670332	0.10523320988649668	1.4537476171075112	-0.011023929198807547	0.033554781579660291	-0.026290757222387114	-0.10236287987589657	0.024410433968453542	0.10580905196624618	-0.0013519429513764087	0	0	0	0	0	0	0	0	0	0	0	0.047241013772037606	-0.31170431723240333	0.10027069741001958	-0.66657761962364137	0.9317187945441473
370	631	2	2.18	2022_09_22_06_07_04	0.43922801516130044	0.011331537719710259	-0.0091911871152594565	-0.0017104177796024305	0.017152958216419965	0.40985549129666354	0.0055657426593818679	-0.0091302684311419351	-0.011004037616542244	-0.0026192644149805881	0.42196485532537936	0.043342967766333694	0.0032674486444279087	0.011869970608051835	-0.041685014791028922	0.40544197143971678	1.7353317164937645	0.04116596343450149	-0.30641218143101856	0.0016199022938435995	0.10561062231698276	1.4474206666738316	-0.010050110664538904	0.033674859906436552	-0.023677845251892867	-0.10241178678474483	0.02579591971099969	0.10608773854951314	-0.0013401013463639347	0	0	0	0	0	0	0	0	0	0	0	0.046397826388342576	-0.285196867546384	0.09867787866499958	-0.6466923974888964	0.92307857751474209
371	630	2	2.18	2022_09_22_06_07_09	0.44323006162081435	0.012401843024893644	-0.0085751279539347282	-0.00083186009693608613	0.01751559317515643	0.41422688411161818	0.0075926751427210755	-0.010761104499854795	-0.00975347429709584	-0.0030971219689386424	0.42592216467592647	0.044213014447312307	0.0035561884453703483	0.011596396308685737	-0.043009203231637386	0.41264717184136906	1.711829006006828	0.041001392418858765	-0.2733024087592637	0.0030339492961662107	0.10716920521158097	1.442600669721215	-0.01279086000514602	0.035027252700532516	-0.021312103334450275	-0.10366599463921392	0.027177198184220989	0.10792981351486343	-0.0012564121761840573	0	0	0	0	0	0	0	0	0	0	0	0.045231811935064037	-0.25404173072876635	0.10050113182728739	-0.65371659036791963	0.93099996496715709
372	629	2	2.18	2022_09_22_06_07_13	0.44611648698548251	0.01301709054348343	-0.00845605497724922	-0.00044633056579421144	0.017868420262361122	0.41732439751455197	0.0053424968386085771	-0.0092310401725191216	-0.0092183570390564785	-0.0024519617203010166	0.42999202300320155	0.045049644992834981	0.0045725017448836041	0.011782791823365375	-0.041002723488577253	0.41528167501073726	1.69725843037586	0.041288733398909309	-0.2587189939938831	0.0046664594882097161	0.10456394027085922	1.448675117204165	-0.0094225156909878826	0.035883598184066084	-0.020423684463159394	-0.10146056644447629	0.02528578774200689	0.10498762501797403	-0.0012636202085185748	0	0	0	0	0	0	0	0	0	0	0	0.045069353971762316	-0.23814413649410465	0.095630027941127418	-0.6454851032891199	0.9308817027070585
373	628	2	2.18	2022_09_22_06_07_18	0.44732319405228332	0.013745717268037817	-0.0077620178884497733	0.0007167260028322584	0.018709751760401863	0.41924495625910912	0.0059125937026251584	-0.0097337258750291745	-0.0086338265940736382	-0.0026544274954672757	0.43063516172090394	0.041444910283341831	0.0047346307589413734	0.012305312784266971	-0.042066640148916513	0.41474783696865947	1.6938007733293037	0.0420262388985753	-0.23269982312001428	0.0061309686008912852	0.10199346456699564	1.439451007035808	-0.010221807713434153	0.037556424106563076	-0.018860534570581282	-0.098494555282969215	0.026485645055182524	0.10250440072167349	-0.0013253095161274891	0	0	0	0	0	0	0	0	0	0	0	0.046064614232443617	-0.21617208617789741	0.0979816746306429	-0.64310821070096313	0.927177133855893
374	627	2	2.18	2022_09_22_06_07_23	0.44908835689599769	0.014012633912534264	-0.0073339504667773994	0.000672927274655444	0.019707172172633323	0.42059399957058807	0.0059471513306934088	-0.010160499020002003	-0.0079381176309612153	-0.0026417002823261779	0.43167573594207381	0.042736210218671446	0.0049934112990469171	0.011744431339313747	-0.040434817103875129	0.41710218375943547	1.6862967877477324	0.042661510243144754	-0.21202727302842578	0.00640608298397736	0.10115406691823337	1.4396816256076379	-0.010213878710314751	0.0388829016141015	-0.017553473112009693	-0.097696058598021412	0.026222612160316908	0.10166842465784279	-0.001419086571947421	0	0	0	0	0	0	0	0	0	0	0	0.047308852440173028	-0.19146041787063914	0.093758590899715485	-0.64406035016604191	0.92877532306193866
375	626	2	2.18	2022_09_22_06_07_27	0.45090663881796939	0.014953862268920619	-0.0073079393278407271	0.0011507744480018605	0.020701737130908546	0.42339907632728363	0.00582746295804859	-0.011133433340682947	-0.0079756065537554127	-0.0021929785387334606	0.43465615329118074	0.041532869002621813	0.0048693316713049649	0.010860995100800087	-0.039272823353647242	0.42213832822627617	1.6719571401187661	0.044462778301334327	-0.20164015594871065	0.0067998945107046009	0.097609325483014139	1.4353795148416075	-0.00937771620777898	0.04089591318586705	-0.017448866409243681	-0.094051290635025181	0.026113888089195354	0.09805876800430767	-0.0015160765002072206	0	0	0	0	0	0	0	0	0	0	0	0.049200772188718517	-0.18386879260304292	0.090366763825198482	-0.65049369947724323	0.93619896423102578
376	625	2	2.18	2022_09_22_06_07_30	0.45403199791241666	0.015492371726911793	-0.0075724721820326279	0.0011148263448127443	0.021112070548060892	0.425974687582142	0.005609524068076235	-0.01055614288079075	-0.00843190520350338	-0.0017784757447709852	0.44066505009782164	0.040805427520726474	0.00529045155730728	0.011205444475142328	-0.038399187444824671	0.42364433626775633	1.6571369160987484	0.04547802593104458	-0.20474640851851844	0.0071772920543529389	0.0949581835220187	1.4336936225440515	-0.0086058216030175556	0.041718033392263307	-0.018106809008402537	-0.091410608711302938	0.025712977906700137	0.095347348066238027	-0.0015745583995429992	0	0	0	0	0	0	0	0	0	0	0	0.050070478837727674	-0.18998929019272293	0.088101157970888452	-0.64343293241764776	0.93307154168785666
377	624	2	2.18	2022_09_22_06_07_34	0.45653448114344308	0.015854718556931189	-0.0074752802031944031	0.0010233471633062298	0.021513930211921616	0.427921502849297	0.0050446662621905442	-0.011518344535086253	-0.007795535189753562	-0.0007002124548800289	0.44345018488917304	0.039514527821696489	0.0054121323942077056	0.010833046352590088	-0.039636694921398256	0.42757529077800144	1.6444224077205343	0.045742850146568426	-0.19281039302578068	0.0071885887316113272	0.094366304310710136	1.4299542260525606	-0.0065807385350074047	0.042383729079862778	-0.01720545985483124	-0.090647199627493236	0.026231366509485165	0.094595483554595156	-0.0015730459073839188	0	0	0	0	0	0	0	0	0	0	0	0.050122687259142144	-0.17381643276784126	0.090005070844466087	-0.65200167608550885	0.93656735348245757
378	623	2	2.18	2022_09_22_06_07_37	0.45679283603618631	0.016626045608487031	-0.0073726478544766643	0.0016045974727379039	0.022085459935945028	0.42864895655183988	0.0034263644007562523	-0.010173683963121981	-0.0081101338190193734	-0.00068652642070170516	0.44324694467972647	0.036403870385650863	0.0058998263280627518	0.011990382714877656	-0.037549343028886718	0.42662536922825772	1.6452328871411011	0.047154115130236381	-0.1889017847881441	0.008315845793301916	0.088701968619993174	1.4224387197868613	-0.00480833735485302	0.043828669988377686	-0.017394201929535846	-0.084825874790777217	0.025934729669723558	0.088832197682936612	-0.0016667435367741029	0	0	0	0	0	0	0	0	0	0	0	0.051505775557154035	-0.1759644608613046	0.086291384059516835	-0.6308536414014968	0.93395809997874224
379	622	2	2.18	2022_09_22_06_07_40	0.45809060210603764	0.017170725110715216	-0.0074872943122484895	0.0013491711736983646	0.023375700456952621	0.43055507337703552	0.0040779664373767751	-0.011941885550512323	-0.00800378114751363	-8.4306989454428983E-05	0.44311120200481097	0.035780176537334916	0.0051658010039769726	0.01227197036453845	-0.033680123562373224	0.4307993135731687	1.6373510194826653	0.048949822780251874	-0.18168426800498524	0.0072168104535941021	0.084207524430184449	1.400050136957002	-0.0048461575533707479	0.045753637623795883	-0.017397982480978506	-0.079345038950622782	0.028200566742252978	0.084346857758260341	-0.0018034326246348079	0	0	0	0	0	0	0	0	0	0	0	0.0539368674461852	-0.16494299627187881	0.078251391080939661	-0.6106894971592014	0.940423819202142
380	621	2	2.18	2022_09_22_06_07_43	0.45880471455414068	0.016973455295308387	-0.007250521773404058	0.00077670239522136333	0.022787028473263197	0.42976729964653393	0.0037523769567230549	-0.011711190533405464	-0.0082596305247635473	-0.00040677467748830758	0.44631258084883085	0.034719588718990647	0.0049697828873274241	0.011954238903659622	-0.034948891308763	0.43173016328919767	1.6327879560789413	0.048104340357365993	-0.18431953242048665	0.0063075729265626105	0.08383909950294785	1.4036309869253416	-0.0047736895562689018	0.0448726242538213	-0.017334219157281908	-0.079196941134284882	0.027510709195471605	0.083974893375608525	-0.0017240968591163762	0	0	0	0	0	0	0	0	0	0	0	0.052828105337744839	-0.17387055236198379	0.080506631669152118	-0.62061107277585037	0.9409889427765501
381	620	2	2.18	2022_09_22_06_07_47	0.46094693397209885	0.017201061630583572	-0.0076081132111018371	0.00063329970802945693	0.023416409618659061	0.43259993931586	0.0026653057932602064	-0.012353539762474773	-0.0085326010795491319	0.00032318746967498495	0.44931469834303128	0.032986260491395962	0.0047708888837790162	0.012739328302373169	-0.030727279883884049	0.43505615253943475	1.6205415961049712	0.048977207859613181	-0.18732831544110523	0.005904617065284219	0.077536989611302065	1.3795265232304899	-0.0027395317240279109	0.045579822227203859	-0.017923356143876853	-0.07193258883033686	0.028942830237363812	0.077585370992540342	-0.0018039570848934184	0	0	0	0	0	0	0	0	0	0	0	0.054068155370491575	-0.17471626311345048	0.072163266857220965	-0.58888652649628126	0.94383131869528547
382	619	2	2.18	2022_09_22_06_07_50	0.46503224890468231	0.017601783377864895	-0.0070558274686569247	0.00059702330332043964	0.023566762283493473	0.43685774453483883	0.0023814934133284246	-0.013069093564006637	-0.0082110337580520044	0.0014046907087574383	0.45413488258150453	0.031537097253063223	0.0047085920929455585	0.0130748460362797	-0.026640761048767437	0.43702447681168932	1.6040805847504667	0.04877156183180692	-0.17610331777413171	0.005785449267717094	0.071774876648373162	1.3554927893051381	-0.0011992074037385681	0.045777659810185	-0.016824717109560523	-0.065222728340027028	0.029960451027516554	0.071784894067529026	-0.0017688031858100839	0	0	0	0	0	0	0	0	0	0	0	0.05366558757723331	-0.16763143134311986	0.063815536784806393	-0.55727453135602989	0.93977240899107251
383	618	2	2.18	2022_09_22_06_07_53	0.46918834122232239	0.018127819874389391	-0.00652527241623927	0.00056313371359581607	0.023480719893195487	0.44170854742142285	0.0020234046056869658	-0.01348549206509532	-0.0077664438568910707	0.0012755135796746358	0.45941509072942588	0.029191734758499555	0.004402081110109912	0.011897771309177296	-0.02696485972377036	0.44035799083130944	1.5847203372232115	0.048375537649260732	-0.16387423318203304	0.0053911554090384211	0.068687950601968056	1.354454869472836	-0.0008198684529690766	0.045800485467244842	-0.015572673945720962	-0.06235794731950358	0.028801405590637763	0.068692843456786515	-0.0016781249359163078	0	0	0	0	0	0	0	0	0	0	0	0.05271187777671834	-0.15971563497811805	0.0628170960148119	-0.5776286835010539	0.93855271357360548
384	617	2	2.18	2022_09_22_06_07_57	0.47122154846542119	0.017832154321346778	-0.0063524453215500695	-6.9386455168521542E-05	0.022888918825728778	0.44327859016579424	0.0014784730104426187	-0.013809492058512554	-0.0077208225900288916	0.0020363455694046417	0.46184501234349756	0.024348016662523283	0.00412379936897806	0.014364392013522548	-0.024209041921493566	0.44308125514296415	1.5754145460822968	0.047188165963843932	-0.1646909815663769	0.00429349616662358	0.062351484806390176	1.3032742008294855	0.00059031237631400617	0.044651444988087249	-0.015263402880979627	-0.053637619575188353	0.031791719422970446	0.062354279133537693	-0.0015766859881513439	0	0	0	0	0	0	0	0	0	0	0	0.051262571599022665	-0.16266580242751261	0.0597380142672027	-0.51764109742723352	0.94028224427745577
385	616	2	2.18	2022_09_22_06_08_00	0.47139227366963316	0.017016815005362076	-0.006210603097334959	0.00053574528214890939	0.022635810771657997	0.44362649841504	0.0019889976160438281	-0.015098244537146068	-0.0073118265047651286	0.000726095303888599	0.46090414378682754	0.022455468526885874	0.0038518087943863149	0.014040558675558671	-0.023142262368399103	0.44475370166875144	1.5740532796997426	0.045836510725640447	-0.16240185059195644	0.0046791349589498862	0.060073790748774586	1.2819831183790493	-0.0013703485758341134	0.043439874878158931	-0.014627473673592729	-0.0503274833857482	0.032802511351797341	0.060089418287639015	-0.0015449646414067509	0	0	0	0	0	0	0	0	0	0	0	0.050462110770530276	-0.15622014609825141	0.057422369394983193	-0.512730118483913	0.94348958714679554
386	615	2	2.18	2022_09_22_06_08_04	0.4731043503832964	0.016578188682364114	-0.0056904635858735161	0.00051480633907367672	0.022277555420504705	0.44558787759517482	0.0020856973545831281	-0.015051275783979561	-0.0066815005455179589	0.0011076667240610956	0.46341537165303548	0.021633964395959684	0.0034921734165020749	0.014353082094220555	-0.020542680834080212	0.44426496605704557	1.56798413840913	0.044439822902343981	-0.15238981803834351	0.0042659599877644316	0.057032290103972746	1.2615921878195338	-0.0010940870705080466	0.042391729369984421	-0.01333563424114867	-0.046470039539020014	0.033063840365959066	0.057042783426315725	-0.0014668701481751472	0	0	0	0	0	0	0	0	0	0	0	0.049160281973879734	-0.14569203120186514	0.05296967058599561	-0.48047314498872778	0.93904223391121655
387	614	2	2.18	2022_09_22_06_08_09	0.47353461562922655	0.015672438833183311	-0.0051811003813584293	0.00013943110025209227	0.021638856302850503	0.4460519785239378	0.0018955307729095026	-0.014609708661863076	-0.0065533109999544774	0.0018191345902544758	0.4643021290501837	0.019186082126120177	0.0036432043787127024	0.015373896123987719	-0.018595735972003532	0.44619206549187668	1.5640053480139826	0.042599936077269578	-0.15080619873941306	0.0039606949688091508	0.05342177723667494	1.2304658050130264	-0.00012191658232849349	0.040676921774252139	-0.012654745701073032	-0.041517102218582611	0.033618692813622064	0.053421916352541753	-0.0014094099925575426	0	0	0	0	0	0	0	0	0	0	0	0.047746081879026195	-0.14703435702966788	0.050952879524529184	-0.43998000221638828	0.94225860320471511
388	613	2	2.18	2022_09_22_06_08_12	0.47612870522042483	0.014915038482017046	-0.004591891237518732	0.00033959305918976188	0.021160426145224051	0.44954617512206824	0.0020262044762851326	-0.015205846582250155	-0.0059293086031132853	0.0015644817761875437	0.46758096028056589	0.0182745225970804	0.0033597991061149646	0.015268134323771528	-0.017125610296026581	0.44628172999789661	1.5537678683715284	0.040655126136198864	-0.14045753851710005	0.0038748091384742177	0.051588197496635443	1.2105404407753548	-0.00053465111497689685	0.039061532570147328	-0.011271022776197357	-0.038766888679254943	0.03403631094995635	0.051590967937872705	-0.0013285732704093306	0	0	0	0	0	0	0	0	0	0	0	0.046154428880777178	-0.13660052070926296	0.04818752127659242	-0.42133800941703586	0.937313220363997
389	612	2	2.18	2022_09_22_06_08_16	0.4772281510835561	0.014368805971929482	-0.0043091592979939844	0.00039654313930352636	0.019726920545507974	0.45056510446014625	0.0017181520225606115	-0.014441807289652751	-0.005392377909888898	0.001538255794100272	0.47095013932199381	0.014805161628991082	0.0027886001039548703	0.015886670205427604	-0.01544695082095853	0.45147532311321703	1.5422443037498157	0.038238242096212183	-0.13668810465356884	0.003281775223272749	0.047003084623326891	1.1720285002742286	-0.00021746996518106146	0.0368182597760355	-0.010323706004768818	-0.032830357620744745	0.033637145874786042	0.047003587706614322	-0.0011232607661896355	0	0	0	0	0	0	0	0	0	0	0	0.042852985798692567	-0.13341635665983948	0.046431455169276138	-0.38568280800256433	0.94603665372240353
390	611	2	2.18	2022_09_22_06_08_19	0.47668074982213204	0.012828524652693813	-0.0036684901873275809	0.0001501706431804398	0.018867546017079847	0.44975341631431043	0.0017525492703337621	-0.015570228436976735	-0.0050473171575327429	0.0022695286136667041	0.46921701424469975	0.014556092299062037	0.0027264457597181322	0.016007549873429866	-0.013010794556437383	0.45083511978206775	1.5462083034717351	0.035531987997307196	-0.13274274110047846	0.0029654086867862434	0.046170707014435437	1.1392493991614152	0.00052148639317393659	0.034287133143063836	-0.00932280386314096	-0.030015100801980506	0.035083157070876426	0.04617365194860705	-0.0010567788333125086	0	0	0	0	0	0	0	0	0	0	0	0.040972901480504788	-0.13069626728188805	0.043274654961471815	-0.34124594656920276	0.94578000045164756
391	610	2	2.18	2022_09_22_06_08_25	0.47733972430702082	0.010956632801038018	-0.0029824558696223717	0.00087862382994540139	0.017748669124969838	0.44973432799599328	0.0016737747674750142	-0.016135548230101038	-0.00425713291732345	0.0018941961514644676	0.469255463717304	0.013410922925081489	0.0025949711512560504	0.014543629428173966	-0.011979743426518377	0.45254370962948631	1.543590379956679	0.031965816619560175	-0.1220781050221804	0.0036261676062579822	0.043813633887835	1.1260579829241539	0.00023112579048862095	0.03101776312007987	-0.0077273412751063843	-0.027594641185587212	0.034031901097293073	0.043814243501266482	-0.00094629197880969739	0	0	0	0	0	0	0	0	0	0	0	0.038237086504353007	-0.11770462619053933	0.039473515874182817	-0.34451620709731	0.94805373738057908
392	609	2	2.18	2022_09_22_06_08_28	0.47993445947039143	0.010142578928630561	-0.0030062125026386506	0.00019925525101121636	0.016194690301880223	0.45287765876200164	0.00169906463194039	-0.015416500293655487	-0.0038432963838634475	0.00202164585441804	0.47419527207705181	0.01112205120648729	0.00259410903355314	0.014965551347412127	-0.0092180410019949456	0.45501740633793564	1.52951265824223	0.0292121198809172	-0.12558704514008282	0.002884727929979704	0.0400247232295622	1.0755175992209294	0.00030854969294352914	0.028295480932355337	-0.0072604205624600907	-0.021942502995717837	0.03347394556794836	0.040025912513221629	-0.00077848173081444653	0	0	0	0	0	0	0	0	0	0	0	0.034680748335005333	-0.11650389806080398	0.036623103345956989	-0.27603271615965408	0.94808238366557007
393	608	2	2.18	2022_09_22_06_08_31	0.48119235967496538	0.0084122666334209666	-0.0014687441309531538	0.00041070187885781229	0.014748590938256393	0.45316978195467739	0.001946309317344391	-0.014932273496107108	-0.0032131941234343313	0.0019686723596515454	0.47534040670172734	0.0088247936807772671	0.0020523261230658732	0.015760406396434529	-0.0096421937394450749	0.45610994547284917	1.5253999143317103	0.025318542778770339	-0.098533077327090962	0.00248263942274157	0.039195563973226363	1.0514962289680332	3.614567689769004E-05	0.024828508058775588	-0.0049571963866423072	-0.0198888857966531	0.03377461260987269	0.039195580639776711	-0.00064971750657959063	0	0	0	0	0	0	0	0	0	0	0	0.031369063510224067	-0.10725623196353741	0.038396272149806752	-0.27452488237894934	0.9478744545755905
394	607	2	2.18	2022_09_22_06_08_34	0.47933593483717973	0.0072933137335441716	-0.0011692855853108833	0.0005575379496250085	0.013309246549632166	0.4514417671387751	0.0019436682527670969	-0.014876390172727861	-0.0023582530793486997	0.0014814263286698002	0.4732725310105303	0.0086977867464970368	0.0020922986210802521	0.0143755418878753	-0.0077710888535137551	0.45551756611072508	1.5320957602557097	0.022486484586971688	-0.0838558127961099	0.0027279287690134294	0.036844650248748924	1.037258517155135	-0.00050886632704923119	0.022170984334435588	-0.0037535906439470691	-0.017784449928536623	0.032268275328749874	0.036848164091192369	-0.00053150689690876964	0	0	0	0	0	0	0	0	0	0	0	0.028198512315125695	-0.08768445015503544	0.034092046473539972	-0.24778998583816111	0.95030965342803841
395	606	2	2.18	2022_09_22_06_08_38	0.4795941380115209	0.0067558995267967929	-0.00052291069769422945	0.00049667301247419528	0.012991807765509424	0.45301702278998435	0.0012620796202223862	-0.014670139685972174	-0.0016301418459965359	0.0017426584732586916	0.47290117195416292	0.0072827614173989249	0.0012413142074769593	0.015021893608412523	-0.0067202671954557274	0.45689185845472169	1.5289727155828508	0.02131582637308517	-0.054035967372355172	0.0017354750246033148	0.035971806040886949	1.0021262444826207	0.00051118038492211108	0.021191467925089205	-0.0022991609659675236	-0.015108512479701269	0.0326451172534868	0.035975437943534749	-0.00049425539691827665	0	0	0	0	0	0	0	0	0	0	0	0.027301582790745644	-0.06241113145102057	0.034313571406927985	-0.21033018720291877	0.95266355912745992
396	605	2	2.18	2022_09_22_06_08_41	0.47870068960726492	0.005538528706061775	-0.00084572497233285069	0.00041500722291281392	0.012295776828185657	0.45167587149123495	0.0015152873312479123	-0.014215345252880382	-0.0012983760707134977	0.0019516964011523134	0.47243607016898542	0.00576173134880681	0.0015280132290833256	0.013703075840757022	-0.0048346648953947521	0.45395798456663022	1.5351644504499773	0.019330143563031785	-0.059556328192571555	0.001976166532289581	0.032909643171430511	0.963769901233032	0.00045650589419172051	0.019193179267236467	-0.0022970241146194731	-0.011492856971455525	0.03083762073027926	0.03291280922835841	-0.00045274084774094784	0	0	0	0	0	0	0	0	0	0	0	0.025828535989560704	-0.052602707850771417	0.030354963348348803	-0.16959066554184102	0.94831278588519674
397	604	2	2.18	2022_09_22_06_08_44	0.47735456800925635	0.0043644379592605422	0.00016660842817948769	6.0108918706044908E-05	0.011145112122706075	0.45003106040438468	0.00019547543313496927	-0.013940256364936295	-0.0013525635153269178	0.0014462266854005741	0.47407722760494952	0.00406811546759161	0.00094363035103685637	0.013547440044380472	-0.0045552586400175836	0.45660140811434835	1.533742991536581	0.016787386050928086	-0.0378202719697391	0.00096082933189751388	0.031707618829873573	0.93409060438877323	0.0013722531366941557	0.016739384497634003	-0.0012685964934782592	-0.00929099441459973	0.030315845933248008	0.031737299357880472	-0.00037561989310791341	0	0	0	0	0	0	0	0	0	0	0	0.023518964720939835	-0.06038437939499823	0.029941639423501767	-0.16218436950471324	0.9565246437643693
398	603	2	2.18	2022_09_22_06_08_50	0.47658665881323314	0.0039140958969592814	0.00045529976340775161	0.00013761455263702744	0.011124230276723785	0.44943728852661946	0.0018099332828805926	-0.012248569694632869	-0.0010106456390293324	0.0018283998041152181	0.47099856654645167	0.002991943891968192	0.00060592487369086085	0.013083445927041169	-0.0044275496178275255	0.45543687280111644	1.5398170654658905	0.016260775533352964	-0.019008213040283311	0.00067580465857238338	0.029142184300646471	0.92555528915872753	4.8420187403800568E-05	0.016249026516516586	-0.00061802767869346422	-0.0080624081676063542	0.028004722465180047	0.02914222452606173	-0.00037263699614983919	0	0	0	0	0	0	0	0	0	0	0	0.023437594671961392	-0.045301055569906594	0.028981726929216193	-0.16315562495739944	0.955622370830139
399	602	2	2.18	2022_09_22_06_08_55	0.47653891531673054	0.0033741386734972563	0.00075464700293735652	0.00025046238013405869	0.0098044711820046947	0.44907040117478381	0.00088222178469627007	-0.012682149189717778	-8.6008418125920017E-05	0.0019075974612733351	0.47166269077408685	0.0027014254503541081	0.00076331030087921142	0.012974073377428124	-0.0032135371049690263	0.45553329754771205	1.53943825600877	0.014261197841761572	0.023834381809555705	0.000985249033414895	0.02908352365951046	0.89670697561333679	0.0011293014901901052	0.01424499797116292	0.00067955624007819213	-0.0064211593980753609	0.028365825572999159	0.029105440562016072	-0.00028794885741061457	0	0	0	0	0	0	0	0	0	0	0	0.020575126413189371	-0.0043860709256295224	0.028048347010821768	-0.12140127915140765	0.95592045666394909
400	601	2	2.18	2022_09_22_06_08_58	0.47467886956893962	0.0023963438138931053	0.00082317785581143541	0.00022779339351839149	0.0092837898885049439	0.447923997009897	0.0017295037979120206	-0.012352993810139367	4.8227218087214728E-05	0.0015994331542390024	0.47018776336944546	0.0026660677800255184	0.00078608952623778676	0.012148099287990162	-0.0011991796397053968	0.45130168777962182	1.5489257241957191	0.0126994804726574	0.03541319476392786	0.00099325799832124034	0.027577743718985522	0.86264419118834357	-0.0001539980206355933	0.012667641092101565	0.00089870653558684884	-0.0042436142379504958	0.027249287822427748	0.027578173688995528	-0.00026070162674810015	0	0	0	0	0	0	0	0	0	0	0	0.01955830720021742	0.002597365130955008	0.025716635194929519	-0.049197292554018369	0.950751585360126
401	600	2	2.18	2022_09_22_06_09_02	0.47532424255266664	0.0010884546449280402	0.0011648852632346362	0.000169627745933378	0.00794165480440769	0.44738728528199145	0.00088662016332194653	-0.012363423505021166	0.00028172417767014912	0.0011386753418279364	0.47148406466783854	-0.001075141690767974	0.00085087288634773655	0.011041968704055209	0.0011858178906928216	0.45558274068036941	1.5427544196662384	0.0099126215763540668	0.0768171758084521	0.0010092854534674962	0.026025257561903457	0.73904592213466969	0.00028136655215749943	0.0097958651517391655	0.0015169352144842607	0.0024092037403231803	0.025913505523202103	0.026026778484862203	-0.00018796664445889673	0	0	0	0	0	0	0	0	0	0	0	0.016718377683309905	0.017729685928636902	0.023363966711714111	0.053490936428690919	0.95846729431202993
402	599	2	2.18	2022_09_22_06_09_07	0.47764890507341534	0.00064157216734369964	0.001339700821674868	-0.00053679817841855338	0.0074890252014940279	0.45088746149298248	0.0011441040811423239	-0.011105917024260337	0.00041896135667483482	0.00072478653294477289	0.47337176502043937	-0.0038514815419681374	0.00041635080881516459	0.010862841916274912	0.0037614115287009724	0.45585058673283596	1.5341281075323128	0.008959828704420806	0.10374165229072026	-0.00021208670847663722	0.025550559672961982	0.6227211303667789	-0.00044238972252964371	0.0087676623028953952	0.001845705327225894	0.0081670906793953751	0.024210116262342159	0.025554389217279112	-0.00016134245676456376	0	0	0	0	0	0	0	0	0	0	0	0.015703448753756316	0.027942562299637604	0.024067116471038933	0.1666713503959216	0.95436330302645844
403	598	2	2.18	2022_09_22_06_09_13	0.47831330665647753	-0.00067123696852147479	0.001505958924927359	-0.0003393921645971187	0.0063683093799541133	0.4520854978616598	0.00086276692592624285	-0.01034629088566578	0.00032570013210532625	0.00048903224060107371	0.47511504945725497	-0.0038783905721734659	0.00070314078561547414	0.010311751752433896	0.0029230128852333497	0.45793475163447772	1.5280083963668298	0.0064291264789406131	0.15179780591086578	0.00030926018630902783	0.023825695379629596	0.63032897484371941	-0.00038044460768334556	0.0061351079950748072	0.0019220086292690017	0.0072713738531175178	0.022689003561441434	0.023828732623083805	-0.00010748642442466007	0	0	0	0	0	0	0	0	0	0	0	0.013331497656964328	0.025549685154717221	0.022407975520467298	0.1381090974951795	0.95739496531164747
404	597	2	2.18	2022_09_22_06_09_18	0.4759424727342737	-0.0014326345577009431	0.0012538910134148572	0.00011016447917071184	0.0048477385841363425	0.44969111109547077	0.0010751617015186507	-0.010397082500189746	0.00022641424912747755	0.00042692303910572105	0.47157928756941314	-0.0066137932599148975	0.00043271515297178776	0.0097793631453417448	0.00570638447677202	0.454857130713822	1.5401959256483406	0.0040102568008693312	0.20028290017258296	0.00051768054960574228	0.02594602997161977	0.51676949480268541	-0.00068985739724202269	0.0036928069319899634	0.0015637571972546116	0.0132787021643355	0.022290637947781196	0.025955199373472761	-5.4425025436657129E-05	0	0	0	0	0	0	0	0	0	0	0	0.010196658913790761	0.023335605801995677	0.023789617648668607	0.26410420482047359	0.95569770880224847
405	596	2	2.18	2022_09_22_06_09_21	0.475738847942197	-0.0035753672500129893	0.0015801521695719147	-0.00071917328954421037	0.0035622862185909921	0.44977665037323594	0.0016957891644935677	-0.00933255515387543	0.00020549106736741577	0.00054335626933172548	0.47129207639289566	-0.0074102595345016953	0.00049084186690922583	0.010249930509338173	0.005492963678821695	0.45558113118271454	1.539819663381669	0.0018986463089141232	0.78583537763170108	-0.00031540226534294635	0.025686133826363984	0.49968365040282092	-0.0012144175768763631	-1.6602301725616823E-06	0.0018986455830378134	0.01389194980315589	0.021605351226316065	0.025714826093071411	4.4843960614203255E-06	0.0019763511623465822	-0.77169684049734977	-0.00055721265034058972	0.025806700056511072	-0.50100218693077481	0.0012192642526525426	5.4150473308011831E-05	-0.0019756091827963355	0.013899865407985107	-0.0217434934968286	0.025835486701909161	0.0075003506749518247	0.028810654108571455	0.024444090870765194	0.24597771531172638	0.9576286089591497
406	595	2	2.18	2022_09_22_06_09_25	0.47786448687481914	-0.0047648887763784382	0.00124484680214348	0.00026468672026804988	0.0017875233250032817	0.45193247312740031	0.0019606907967245719	-0.0087412217403790814	0.00011681688584680861	0.00042227480840465175	0.47443509453153893	-0.0079831246595473155	-0.0003429843443920836	0.00889993880766654	0.0069154122974496111	0.45928953258702271	1.5278469865194513	0.0035158455053604792	1.360635245715385	-0.0001402294879524506	0.025050428525730146	0.44080214742057516	-0.0016450952471006339	-0.0032098176212020505	0.0014346569123606851	0.015929914006663267	0.019332920344920169	0.025104388215902568	4.2891139058947855E-05	0	0	0	0	0	0	0	0	0	0	0	0.0037486282664718814	0.032629227569667948	0.023585850119692765	0.33028478482202633	0.96112924312648851
407	594	2	2.18	2022_09_22_06_09_30	0.47986845318238974	-0.0062730939918868188	0.00093321737126054918	-0.00039132053250022042	0.00087169053311563611	0.45449091755277315	0.0018110810483208961	-0.0090947934274601856	5.7057594722155047E-05	0.000920739003224664	0.475899189859275	-0.0091882276522857135	-0.00048593562567305552	0.0078430249798916111	0.010741951973239189	0.45954609545422426	1.5210397868901007	0.0058786306169834471	1.4811378302629508	-0.00099859776830696465	0.028188783002566383	0.35773677208490567	-0.00098543802796023519	-0.0057843711354453068	0.0010484982109485715	0.021276405540170733	0.018491134482664054	0.028206002468849172	7.42976956717891E-05	0	0	0	0	0	0	0	0	0	0	0	0.0018204070709664608	0.032681504071557441	0.027716914028662918	0.47006677526186291	0.95765014850759256
408	593	2	2.18	2022_09_22_06_09_34	0.47859185597871451	-0.0075764728969487877	0.00075324750918410674	-0.00014916837297224926	-0.00070008322939863583	0.4532907170033435	0.0013785869320664087	-0.0083838656879346735	-0.00036025233795060579	0.00023564903750378973	0.47535735035416482	-0.0097903161505636643	-0.00042855758164259019	0.0073306230947805077	0.0089352337836688667	0.45806065942670365	1.5259498677657297	0.00889552588491652	1.5470813089693953	-0.00067265472359650982	0.026424485503635353	0.35482751145663971	-0.0012381467592440258	-0.0088855220361714823	0.00042175693702750384	0.020045263219755863	0.017217457901285475	0.02645347692703667	9.6268477679378332E-05	0	0	0	0	0	0	0	0	0	0	0	0.0016451098770895263	-1.3331726153088619	0.024149026303926978	0.44186451227585466	0.95710082339361
409	592	2	2.18	2022_09_22_06_09_39	0.47754838134003136	-0.00958688559568207	0.00064582444004369184	-0.00043053171674514972	-0.0023599770673393954	0.45199541020120104	0.001318772645905399	-0.0086523773235793258	-0.00054333609502043873	0.00072133468933749379	0.47427975692862068	-0.010944468922909893	-0.00074314187367451121	0.0081901789133254788	0.010189602841590262	0.4567142139899365	1.5310410300150352	0.012858345646685821	1.5660700245905093	-0.0013161683966825704	0.029264824150687898	0.34211039885889794	-0.00065105895347393168	-0.012857771193248274	0.00012154304471698966	0.022677657331023469	0.018497399561759033	0.029272065358146221	0.00012498695061442759	0	0	0	0	0	0	0	0	0	0	0	0.0050711416383046395	-1.4576532028897997	0.027375533700169298	0.4468779743211318	0.95637265633351565
410	591	2	2.18	2022_09_22_06_09_42	0.479262879798372	-0.0110033118526676	1.0215755708621419E-05	0.00015986285972780895	-0.0046446172677969133	0.45383429903725697	0.0015407536084294713	-0.007585937990188401	-0.0010287474114109906	-0.00013155522908829149	0.47646489765250194	-0.011770652544766525	-0.00047752281114079735	0.0083203816376218511	0.0099707072591706733	0.46007960547568627	1.5213220504700011	0.016810499564210366	-1.5394532672636621	-0.00037815870818771091	0.028982275697262711	0.32144119448484493	-0.0017846088908826665	-0.016777481533227778	-0.0010530949627255079	0.023196575264297012	0.017375016564019408	0.029037168138190787	9.9830918785475677E-05	0	0	0	0	0	0	0	0	0	0	0	0.0099260411658268766	-1.4618096478458542	0.027096383934189703	0.43769009141387444	0.95997337759445045
411	590	2	2.18	2022_09_22_06_09_48	0.47964434398880379	-0.013100998422966546	4.933536522992012E-05	-0.00036396078865434905	-0.006260180439701446	0.45393988082008607	0.00092149853968815656	-0.007456741941617058	-0.0012742655441066362	-0.00024522109762480543	0.47712232830976864	-0.010012280876645231	-0.00071826526064843355	0.0071426685031275991	0.010537887300807769	0.4590774752946411	1.5213299368784723	0.020785151301985706	-1.5402342312070156	-0.0011985540773541939	0.027141021144018479	0.31460821180823184	-0.0012808576919201885	-0.020746334994031813	-0.0012696845914828986	0.021943214332930089	0.015972801053013512	0.027171227892147407	0.00010685193868358293	0	0	0	0	0	0	0	0	0	0	0	0.013319354781081863	-1.4703925410806598	0.026541471505225275	0.48755991526336262	0.9571205853839011
412	589	2	2.18	2022_09_22_06_09_51	0.48079294064250544	-0.015551222691837617	-0.00076010349821160872	-0.00013412501127321817	-0.00775207042948958	0.45514465747988181	0.0019367101496119664	-0.0077126795247198293	-0.0014298072763868689	0.00014144413017905952	0.47816050003718436	-0.012674885773179144	-0.0005837445891418117	0.0071179319829663074	0.012424801130573721	0.45990535872640781	1.516791663810052	0.025009099777244338	-1.5257264669813857	-0.0008282938836833804	0.03124215754341372	0.27193053612940649	-0.0019487755500857021	-0.024907566970989212	-0.00225126170265699	0.026734450849591952	0.016166061540716557	0.031302877409466606	0.00013232688235972296	0	0	0	0	0	0	0	0	0	0	0	0.01639546938625475	-1.4796002438960125	0.029782550766991746	0.52527801051180045	0.95655597212349952
413	588	2	2.18	2022_09_22_06_09_57	0.4802116748699386	-0.017320697422244645	-0.00045046709413518573	0.000164533576089745	-0.0095515937707776315	0.45463132061575462	0.001648611344334646	-0.00813800723878946	-0.001586400768984861	-0.00096551825673521692	0.47814000986950544	-0.011977344923986961	-0.00063313059270790032	0.0074918421939469716	0.010417541806690344	0.45917281796539094	1.518935751970065	0.028838838372854024	-1.5341747640270158	-0.00056614000670040393	0.029361598386722008	0.31038373856324103	-0.0028235969152900849	-0.028761519173775271	-0.0021103586216932833	0.02388367209089684	0.017078456232273213	0.029497053401368621	0.00010181668153246618	0	0	0	0	0	0	0	0	0	0	0	0.020162854804130964	-1.4885037489370789	0.026720953242477394	0.473664529977077	0.95618836857674094
414	587	2	2.18	2022_09_22_06_10_00	0.480522728052372	-0.019285277797368824	-0.0010536770059974344	0.00011899412488899343	-0.011623316050848803	0.45474002189213353	0.00209828774438634	-0.0072341976428236254	-0.0023186260839402	-0.00073935896858001488	0.47865743804028177	-0.011070753745415529	-0.00045934586703824345	0.0070234636335903752	0.011582089131493993	0.45960442097346549	1.5176370176129068	0.03324786009572301	-1.518311874625726	-0.0004112701213695889	0.028714717094857026	0.28647615117567887	-0.0030846927865274	-0.033064857932893883	-0.0034835859143008078	0.0241290959831222	0.01556668573829864	0.028879929145081511	4.0321809457395978E-05	0	0	0	0	0	0	0	0	0	0	0	0.024665473410110852	-1.4723482823343206	0.028188575501045858	0.51283943811927923	0.95646760109830509
415	586	2	2.18	2022_09_22_06_10_03	0.482167585278289	-0.020978802961944043	-0.0011811220975863639	-0.00052271733848714176	-0.013474473198524888	0.45624218596616489	0.0023347936071833574	-0.0087595332618633989	-0.0023413622041411142	-0.00056246416632428414	0.47995023186910368	-0.010890474683667661	-0.00076857454572354324	0.0079408897454728358	0.011788481143350866	0.46104505830595982	1.511455594646834	0.036909962485113447	-1.5217767824164317	-0.0014403875286533919	0.030173005632892731	0.32328654409725316	-0.0031526833406475014	-0.036732721459470874	-0.003612825048824	0.024082676185055347	0.018177870521277908	0.03033726555194078	-2.8422523488593972E-05	0	0	0	0	0	0	0	0	0	0	0	0.028364373090957743	-1.4847738372572457	0.02947851764536601	0.48899960911906226	0.956192561223007
416	585	2	2.18	2022_09_22_06_10_06	0.48629739715077436	-0.023244873119261118	-0.0014823729778357725	0.00051091014789239923	-0.015271744471327934	0.46029425180308503	0.0020321220854908535	-0.0072977746157840782	-0.0029149624635350147	-0.00035671125290773361	0.48415058148285361	-0.010971299315134277	-0.00061710375202944016	0.0086642428385330511	0.01086213266760824	0.46504715871603547	1.494289106704453	0.040968719490270138	-1.5158247170386092	-0.00013619842875437361	0.028710387364465149	0.32139923567555684	-0.0025624142104314082	-0.040721363866091251	-0.0044951642414752593	0.022980408016741189	0.017210089773203895	0.02882450882848589	-7.49520872490158E-05	0	0	0	0	0	0	0	0	0	0	0	0.031971072787968305	-1.4764941681961714	0.02857186673149318	0.448743213111299	0.95630196961932257
417	584	2	2.18	2022_09_22_06_10_09	0.48897625953451929	-0.025068835606904746	-0.0015087885398542178	0.00039938694629304479	-0.017410274176860242	0.46295164125331623	0.0017829924618494664	-0.0083269688867413944	-0.0028709766641306696	-0.0002126047398507352	0.48859004515382803	-0.011655591420547815	-0.0008327819869405371	0.0079033561343537177	0.00955759450783801	0.46643436780855047	1.4827985251143965	0.044886225803229325	-1.5211788148575376	-0.00052210225595796292	0.02821485444991377	0.33271196700022	-0.0021343825966410423	-0.044665396538805968	-0.00444697862483166	0.022195359771689127	0.017419644549619917	0.028295469614386386	-0.00019253284627343114	0	0	0	0	0	0	0	0	0	0	0	0.0360864152757614	-1.4890810652611628	0.025363280870043647	0.43992777116655429	0.95389982379220706
418	583	2	2.18	2022_09_22_06_10_13	0.4887502819283579	-0.026539856667375617	-0.0017860864700728319	0.00054957916163215256	-0.018732131100738129	0.46326721261326165	0.001890144346684539	-0.0087033768783103382	-0.0031777468293011468	-0.00094125539874925107	0.48705029001112604	-0.010035493606512678	-0.00050169652820447044	0.00819929978870608	0.010654076263875732	0.46700399667451287	1.4837870878913235	0.047867760535832152	-1.5178426817048303	-1.8242154352613338E-05	0.028265849625758465	0.34848387652200097	-0.0030485561121926154	-0.047599560485654738	-0.0050600731504856292	0.02167403005815631	0.018143722774120168	0.028429772236779824	-0.00025622705535765909	0	0	0	0	0	0	0	0	0	0	0	0.038874163088339825	-1.4867754734253216	0.02750664006897929	0.45743666427787144	0.95550634739678242
419	582	2	2.18	2022_09_22_06_10_18	0.48918703260960933	-0.028063533469754178	-0.0018937308346974556	0.00058811414948408813	-0.020415691334779742	0.46373452499127571	0.0018063484743050635	-0.0095319158698058022	-0.0033377901705339223	-0.000718528184792445	0.48733068540109487	-0.010555489559534354	-0.00028901526500915194	0.0079143072131496982	0.00905042213821017	0.46651695015227779	1.4832536246338306	0.051203942785376565	-1.518707657985984	0.00020675360815488854	0.027800725769104372	0.36963837817346962	-0.0027197000051854847	-0.050926337902460032	-0.0053246469002722913	0.020543514223461221	0.018730840254494473	0.027933440915990815	-0.00036790416149450885	0	0	0	0	0	0	0	0	0	0	0	0.0422880016292929	-1.4897674982278295	0.024576990579097627	0.42613377469195091	0.953657638191274
420	581	2	2.18	2022_09_22_06_10_21	0.49250951908127005	-0.029925407989279069	-0.00230958249280662	0.0010756782903547143	-0.022331316334654298	0.46750252504540313	0.0020480489448124733	-0.0094244621889380126	-0.0032001091904072182	-0.0010608767841557994	0.48988647100809146	-0.0094118772912910025	-0.00063745586826982853	0.0087380214412798515	0.0079127055520445376	0.47036297547915551	1.4693269226287868	0.054789166518124446	-1.51976451995735	0.00036468749042487615	0.026426909572923558	0.41001858235621047	-0.0032892120510100873	-0.0545040452958384	-0.005582276788189967	0.018028280047493808	0.019322594756000434	0.02663081796513184	-0.00049083421252596991	0	0	0	0	0	0	0	0	0	0	0	0.045805086691713563	-1.4996301205550207	0.02393516422963023	0.36793616897735071	0.95503326789819853
421	580	2	2.18	2022_09_22_06_10_25	0.49536529236765758	-0.030672639194891761	-0.0023171843361811878	0.00067281496821307285	-0.023877666768461175	0.47092146397709483	0.0028789856819731031	-0.0097265370184403486	-0.0033101076693586857	-0.0010104146824834132	0.49436680599436639	-0.0071954392338116381	-0.0006130201049293014	0.0092071564881620691	0.0075224886071201822	0.47062836795785462	1.458106846077452	0.056802155641488578	-1.5211773859603601	-1.3973912633480096E-05	0.025199870778009715	0.46086292217529373	-0.0040898582401250111	-0.056522686831025862	-0.0056276779333636643	0.015231965389736304	0.020075375901692685	0.025529599049979347	-0.000666143785132632	0	0	0	0	0	0	0	0	0	0	0	0.0486631011880886	-1.5019214086866048	0.024001424941243115	0.34251846322466334	0.95006326686399467
422	579	2	2.18	2022_09_22_06_10_28	0.49496237994191661	-0.031959499716855938	-0.0023767150906132744	0.00077864687919409342	-0.0252066845770551	0.47083515549555016	0.0024409537543797892	-0.010075958956488319	-0.0031886328281486537	-0.00096266503886965221	0.49303586067681415	-0.0062958373298741032	-0.00051676907101688263	0.009505151181203448	0.0059313919765689128	0.47200088873982893	1.4586801162916017	0.059533329567460672	-1.5238171240868192	0.00018623205979694711	0.0242951737831476	0.51148907799930632	-0.003579633269583409	-0.059270737304414046	-0.0055854300442337093	0.012653556320092921	0.020739888659478838	0.024557468181757882	-0.00077399317989139632	0	0	0	0	0	0	0	0	0	0	0	0.051332314109281345	-1.50788075415868	0.022636036166295267	0.27894667104230431	0.95360962341262745
423	578	2	2.18	2022_09_22_06_10_31	0.49701603335457895	-0.033396861625409988	-0.0022556661242493963	0.00099240066935782877	-0.026009843698408898	0.47160259867259552	0.002459066834928508	-0.010344395674081706	-0.0034427581231257984	-4.4854276998060934E-06	0.49372003871825537	-0.0054163441823504663	-0.00038626888464176636	0.010186591044841757	0.0048504328508941442	0.47442383604397542	1.4526764913400228	0.061680006877350327	-1.5247293054056834	0.00054278189302415863	0.024112907650547941	0.55839804665707193	-0.0026090800054805927	-0.061418401036222266	-0.0056747918502580361	0.010575054268322316	0.021670268632065719	0.024253651556803812	-0.00077709061215798416	0	0	0	0	0	0	0	0	0	0	0	0.052788442700134608	-1.5049969886409693	0.022700343820884983	0.22219660954544984	0.95454432896637376
424	577	2	2.18	2022_09_22_06_10_37	0.49886817338694073	-0.034608528492183495	-0.002474849467313012	0.0011325766422754411	-0.027677571283054404	0.47405590560208194	0.0026797896424389425	-0.010721674375712654	-0.0035090725468427783	0.00032037188643444317	0.49723700377313323	-0.0050080008082315783	-0.00019829840948040473	0.010031602373191437	0.0049339478080352127	0.47534962122921637	1.4438756654317797	0.064386106929461714	-1.5248261126612468	0.00086550197842897431	0.02408938231477829	0.56707006037509444	-0.0024904474327307607	-0.064114169324480011	-0.0059113498766342875	0.010187683706996298	0.021829096201944669	0.024217775883072917	-0.00095759806610820771	0	0	0	0	0	0	0	0	0	0	0	0.055924857621054765	-1.507740757870585	0.022409339376315271	0.22854934321156176	0.95285617842074188
425	576	2	2.18	2022_09_22_06_10_42	0.49950437094691685	-0.03565027084800234	-0.001847225809400476	0.0013342637733121188	-0.028534731691849696	0.47418319097395079	0.0029427067943213633	-0.011962615890405415	-0.0033572372999232498	-0.00012806147528678604	0.49672483802449635	-0.0032557843339678563	-0.0004497371857962592	0.010937362359697229	0.0027609245880545244	0.4760533976579443	1.4429766666020112	0.066226824504649354	-1.5320416229263698	0.0007889971662479548	0.024835341827590549	0.66029697484525773	-0.0032343300490858895	-0.066027988359131262	-0.00512806369071702	0.00614923162687258	0.024062027223248225	0.025045061280813203	-0.0010114697251396708	0	0	0	0	0	0	0	0	0	0	0	0.057520116920588685	-1.5122383242966184	0.02258329010376187	0.12363247230858868	0.95305151535607935
426	575	2	2.18	2022_09_22_06_10_45	0.50076046648456918	-0.036227741665343711	-0.0014726398396808613	0.0014823506187361503	-0.02978427163289369	0.47528636296909588	0.00132073541966364	-0.011276968871496521	-0.0033058516154763793	0.00023710874713989678	0.49820151668263424	-0.00096509928659511133	-0.00035371541760304383	0.010440806778962428	0.0025671752861408576	0.47968223641637958	1.4354424825795391	0.067919775234557375	-1.5359035313379084	0.00105629950964413	0.022992958206473173	0.70697812965388729	-0.0012136918498471309	-0.0677544567157403	-0.0047359754082624108	0.0035914505175696182	0.022710737774552174	0.023024968512269619	-0.0011828898513243078	0	0	0	0	0	0	0	0	0	0	0	0.059843329441630948	-1.5155259535919616	0.021470909949527463	0.12054817199357629	0.95790755964390983
427	574	2	2.18	2022_09_22_06_10_48	0.50274766309008234	-0.0374897593266485	-0.001800653361736476	0.0014760745184108229	-0.029626361044702822	0.47733463803278475	0.0023840090165986681	-0.011955523765389751	-0.0033477800080246541	0.00044468279175567037	0.50098752386943468	-0.00065145654346758963	-0.00037183666266389067	0.010600435630630989	-0.0013247364130310698	0.4791532036328392	1.4291142498919052	0.068785986382390626	-1.5341976180963293	0.00097848955688971547	0.023563483165897223	0.80072384961181586	-0.0020356226200812385	-0.068601795735116891	-0.0050304616602977739	-0.00072214000995270416	0.023552415008137643	0.02365124728975003	-0.0010296060864019452	0	0	0	0	0	0	0	0	0	0	0	0.059303926966961205	-1.5145349636691208	0.021249011936114365	-0.062162726700282743	0.95306898233554693
428	573	2	2.18	2022_09_22_06_10_52	0.50160092776010656	-0.037468417583474453	-0.0012187933249705088	0.0012602452180420732	-0.029580971924436105	0.47685151612686066	0.0024319986012478023	-0.01115057260417316	-0.0029886468577844283	-0.00027868400594514224	0.498638550260937	0.00068106683172000485	-0.00052365948851970233	0.010818955079681218	-0.0026456350567169366	0.47711606914922672	1.4352432080616311	0.068772511271328329	-1.5407863128093393	0.000642166784040067	0.023256796399485552	0.85954642031655959	-0.0028380865709504758	-0.068648675277116059	-0.0041252502059943713	-0.003436274430013177	0.023001534662034223	0.02342932594317074	-0.0010274830130857736	0	0	0	0	0	0	0	0	0	0	0	0.059273343725803791	-1.5204507920193888	0.022204377747981865	-0.11991523235169446	0.95118657630834791
429	572	2	2.18	2022_09_22_06_10_55	0.50202790639883743	-0.038199910831610825	-0.0011997289777946046	0.0013081623214111194	-0.030339939283139376	0.47653673934078317	0.0028152993343422616	-0.011802377750296944	-0.0028513649995911576	0.00072768541678192228	0.50015667708723455	0.0041710590330384309	3.8459789048439013E-05	0.010985076286540491	-0.0031408875017669017	0.47928415598095242	1.431429504763307	0.070272807700394249	-1.5429271964027087	0.0012449659503800164	0.025002658458025951	0.93790539724510757	-0.0022252560497657502	-0.070163675805407638	-0.0039148562643147936	-0.0075084727321114118	0.023848600948479893	0.025101487893264725	-0.0010905830425384474	0	0	0	0	0	0	0	0	0	0	0	0.060701070207912496	-1.5239436546223695	0.022758261324910607	-0.13924636988886438	0.95469624272277764
430	571	2	2.18	2022_09_22_06_10_58	0.50565251237177644	-0.0379676521604984	-0.00095938761187579712	0.0016926013326610083	-0.030131543208033851	0.48095787906010812	0.0026713988742802413	-0.011188777175305942	-0.0019879412086713597	0.00042886966213689481	0.50084756097688654	0.003461135799736381	0.00022871290760144628	0.011453724731164393	-0.0037239622699971027	0.48195035953699156	1.4196852823757351	0.069203261018211781	-1.5504558582545025	0.0018604727416815746	0.024635748687107689	0.93686010098523231	-0.0023332583686509435	-0.069146005339686983	-0.0028144770595494389	-0.0073491449836926752	0.023514042217002866	0.024745993776553163	-0.0010533877282594567	0	0	0	0	0	0	0	0	0	0	0	0.059718974772211414	-1.5378563548273954	0.023818545532301928	-0.15717524087520132	0.95312561046397393
431	570	2	2.18	2022_09_22_06_11_03	0.50783620888613534	-0.0387300919003104	-0.000729024749542248	0.0016701505520359497	-0.030205985571428267	0.483076687139841	0.0018633324062194759	-0.01147973019419884	-0.00097579951232881822	0.00038614495089348293	0.50050104327126788	0.0054281238368755046	0.00020018070338	0.011392525925258567	-0.004587954579416873	0.48720427346173262	1.4102614348556835	0.0697148336063284	-1.5592691126414091	0.0017777541623999109	0.025672476039798386	0.988980300750514	-0.0015300448982735319	-0.069696307477573327	-0.001607093261018333	-0.010166480888632305	0.023573686439653352	0.025718029928529812	-0.000979137200123071	0	0	0	0	0	0	0	0	0	0	0	0.059510807728590812	-1.5546495224896892	0.024184277759568319	-0.19142286033280997	0.95937285474453293
432	569	2	2.18	2022_09_22_06_11_07	0.50581923257719641	-0.037888243084464923	-0.00022071599689433525	0.0020449305509126331	-0.030359085990089383	0.48202323257957563	0.0023774730243787748	-0.011819251253711175	-0.00048945789668621443	-0.00063302059424846758	0.49692606712017917	0.00617851144697398	0.00036106683245596208	0.011846952874765572	-0.0061175179811091569	0.48697980348695497	1.4170798401511329	0.069218501550357872	-1.5662221401762151	0.0023329382797733188	0.027438400192059956	1.0222457238368627	-0.0030932798198723076	-0.069215605027778793	-0.00063322785426580554	-0.012516784607837882	0.024417123257677767	0.027612210797827566	-0.0010994284388932596	0	0	0	0	0	0	0	0	0	0	0	0.060027435432544636	-1.562735881636917	0.0263596216934672	-0.23833240286222593	0.96275462086672192
433	568	2	2.18	2022_09_22_06_11_10	0.50540375033277041	-0.038444294886934439	0.00012165738728368684	0.0022154104966190767	-0.0298792014988514	0.480452812057264	0.0021330639630740555	-0.01116339708951441	-3.4263623730623757E-05	0.00014610950700893831	0.49689759550814588	0.0080388872997249269	-0.00032803027993796982	0.011125613947924168	-0.00805627749438043	0.48765002204384394	1.418449366592049	0.069445558580369771	1.5694411036169991	0.0018006425357522469	0.028224476436536833	1.0947715375417038	-0.0020410460738366459	-0.0694453034889526	0.00018822823070973658	-0.01637061151346517	0.022991827869741556	0.028298179079088232	-0.00094783656875696608	0	0	0	0	0	0	0	0	0	0	0	0.059119508165255907	-1.5702229579129845	0.027178645105519067	-0.31336550786801504	0.9648721872814815
434	567	2	2.18	2022_09_22_06_11_13	0.50851802637714461	-0.038147886927596811	0.00030802934764982541	0.0018926390720249203	-0.029540520471332116	0.48440818908907707	0.0017416903224673343	-0.011202396700730984	-0.00010527103556134727	-0.00014154329945239186	0.498525834551228	0.0092595018082121758	-7.1905330723126114E-05	0.010952681587949764	-0.0076015032916543421	0.48893220520094927	1.4082459303963932	0.06829898957863155	1.5688097380605315	0.0017167537120526548	0.028451015460200058	1.1075657711737994	-0.0019492632155835446	-0.068298450490662438	0.00027136329256642985	-0.017089588283062718	0.022746565741490476	0.028517712176823893	-0.0009107565444908389	0	0	0	0	0	0	0	0	0	0	0	0.058091761768809126	-1.569014526944039	0.026217497020774555	-0.30335442445693239	0.96148450957435783
435	566	2	2.18	2022_09_22_06_11_19	0.50999876515334941	-0.037657805343868242	0.00038450942103456995	0.0021568751827577967	-0.030106244875650834	0.48585723107683459	0.001145250806793116	-0.011070861727383278	3.6938219018791355E-05	0.00056721515411321431	0.50138793496630463	0.011120832370800252	-7.5777664783889642E-05	0.011015276619574986	-0.0085522344160631428	0.49049071509380571	1.4008018668997118	0.068179073539586119	1.5672227045595824	0.0019914442485906938	0.030077666042711858	1.1457486953514413	-0.00062595363197107579	-0.06817733214766325	0.00048728835764338691	-0.019848599932977072	0.022598652067712457	0.030084178774337181	-0.0010531395890706655	0	0	0	0	0	0	0	0	0	0	0	0.059032040061650387	1.5701828627007137	0.027344188231862229	-0.33009132069952107	0.96174882883554058
436	565	2	2.18	2022_09_22_06_11_22	0.5091957898559698	-0.037410160356289961	0.00067112823224464106	0.0021011124361325429	-0.029608894430064602	0.48528716672951427	0.0017459045452692546	-0.012021014621580291	0.0008882525977524276	0.0010246873437395625	0.49971244891674327	0.011183259474447113	0.00032088345203210846	0.011823362153415193	-0.0099014872407810935	0.49142094035050993	1.40278623591154	0.067535416087759037	1.5585778823835983	0.002322517544442535	0.032405420610481385	1.1440077550655667	-0.00073425108146892677	-0.067515252314828134	0.001650191204629111	-0.021299807238508092	0.024421906079268467	0.032413737976247817	-0.00099178361619860276	0	0	0	0	0	0	0	0	0	0	0	0.058174508900644545	1.5558010645366813	0.030286545427127737	-0.34858174873889358	0.96509230857842
437	564	2	2.18	2022_09_22_06_11_25	0.51065816457959956	-0.036884011018102694	0.00075781321205640616	0.0022065474710770638	-0.02852589637884	0.48700242175313774	0.0013418205274368033	-0.011621344650549237	0.00094971631539925757	0.0010656559062858216	0.50181725102668817	0.011360385688330119	0.00035354345092707823	0.011599935323037729	-0.011725918972361259	0.49333548275262884	1.3953896884970449	0.0657040471514938	1.5572597397107437	0.0024559589522641936	0.033171950649423722	1.1730603014243586	-0.00026270892668522612	-0.065679969509458924	0.0017785998207206612	-0.023218630833153942	0.023691211284388052	0.0331729909092919	-0.00084281264086425291	0	0	0	0	0	0	0	0	0	0	0	0.055891990950889585	1.5541559093088226	0.0322997094024318	-0.39539957066519588	0.96607773452279633
438	563	2	2.18	2022_09_22_06_11_28	0.511688941710228	-0.036124257283641131	0.0010178395471455567	0.0021121501142886243	-0.028498211093462282	0.48787612493332055	0.001748379664720034	-0.011676549841420244	0.0012129939128457227	0.00093636513536918958	0.50318706630212262	0.013763268723590948	3.4800573035361619E-05	0.01093041597373399	-0.011917326267719687	0.49229684538007057	1.3930754172790316	0.064807378859406864	1.5530291364729338	0.0020287921712204508	0.034619739652698829	1.2062205324967503	-0.00081793813302540519	-0.064766467278428053	0.00230240545929768	-0.025817321667537863	0.023064957739729934	0.034629400751530551	-0.00090224015233566471	0	0	0	0	0	0	0	0	0	0	0	0.055744832337281905	1.5495272340749373	0.031602907546958742	-0.41428320962189319	0.96210178733716056
439	562	2	2.18	2022_09_22_06_11_32	0.50922788759511317	-0.035802263230394454	0.0010711710288397707	0.00206949478180352	-0.027110038839285849	0.48517650059938949	0.0014816452835229787	-0.012163773093717958	0.0012659935971585852	0.0010771257310030736	0.49903651741147115	0.01345130017946725	0.00013823775814335385	0.010553102409048842	-0.013148735278518722	0.49197141728286026	1.402602371533128	0.0634199429446565	1.5517439186621373	0.0020566750758584853	0.035526861027694041	1.2140053475536246	-0.00037741104563832561	-0.063373906365432817	0.0024160205067091716	-0.026859094724831119	0.023253964931676377	0.035528865638779626	-0.00069942744670807978	0	0	0	0	0	0	0	0	0	0	0	0.053295554499495315	1.54746411134307	0.033108809492172188	-0.44723769148300413	0.96611247982951487
440	561	2	2.18	2022_09_22_06_11_35	0.51332439706815991	-0.036102331310709126	0.0013139819318807484	0.0023242288551724882	-0.02705893969438336	0.488168485338906	0.0013986308658967119	-0.01104811074945816	0.0014953135113538192	0.001052843219119785	0.50322385313992812	0.014219466121433409	-6.98272474645501E-05	0.01059051158417587	-0.014602886539167916	0.49568776494270361	1.3875383763175233	0.063246188099534986	1.5481283504313586	0.0021262337676044322	0.036285305537331877	1.2453485774264468	-0.000320962551639799	-0.0631812027489194	0.0028663440689665125	-0.028866467692785093	0.021985232336250667	0.036286725050589538	-0.00064697795515433775	0	0	0	0	0	0	0	0	0	0	0	0.052793564605367854	1.5431937271852327	0.0351413971872245	-0.47166734623916751	0.96564232632193692
441	560	2	2.18	2022_09_22_06_11_38	0.51582514319220674	-0.034265786508820048	0.0014335942920470949	0.0017096107979539489	-0.026503501498414832	0.49116446899125787	0.0016735393359587718	-0.01183706695349911	0.0016159810781633795	0.0012372513266765202	0.50575526264413806	0.014908733652925586	-0.00032574080955342216	0.0103428041125736	-0.013418453743193493	0.49683395571775613	1.3782375283605448	0.06052641566319375	1.5452472445649503	0.0012365319973498688	0.036104965780886608	1.2352009340642873	-0.00041676526607987356	-0.0604474149409439	0.0030914430273026221	-0.028273136149915383	0.022454360963682328	0.036107371094085537	-0.00071415994692745216	0	0	0	0	0	0	0	0	0	0	0	0.051476205140033114	1.540347840696926	0.032844299340354759	-0.45706106039146926	0.963182896907811
442	559	2	2.18	2022_09_22_06_11_44	0.51439885310554412	-0.03368430245850372	0.0018906107710209971	0.0017114444332875657	-0.025566090232626029	0.48972321727483509	0.002353170559742337	-0.011095658595790875	0.0019700514812809422	0.0011637106907909369	0.50525516811473881	0.016075269533195952	-0.00016704526763294881	0.010000058137237363	-0.014257546342637673	0.49663551225132574	1.3816707897192138	0.059232257776876185	1.5377544748546634	0.0014072700303167356	0.03709934839449424	1.2631992786675996	-0.0011818241255424633	-0.059102969546948644	0.0039114386200949612	-0.030297607506544071	0.021410666282847587	0.037118167513493665	-0.00061869710952527543	0	0	0	0	0	0	0	0	0	0	0	0.049848247264851271	1.532343711810614	0.033854860456879445	-0.47957003688401534	0.96546776738132867
443	558	2	2.18	2022_09_22_06_11_49	0.514841189579576	-0.031922964162274865	0.0016787850007424377	0.0016541195923349403	-0.024661991343227132	0.49106806391737645	0.0017116153647587908	-0.010703519684252715	0.0019868779025737251	0.00085688388936736427	0.50540007050251989	0.017230433436089283	0.00016673684741109037	0.010866462297646398	-0.015483880236402533	0.49567435701541546	1.3804532394079134	0.056453162252310764	1.5381845604196649	0.0017304732836545768	0.039337807465779626	1.2758627009806789	-0.00085921328229263637	-0.05633312585621527	0.003679464574300996	-0.032690289495794028	0.021881683410924443	0.039347189781218372	-0.00062518890137586245	0	0	0	0	0	0	0	0	0	0	0	0.048057339196805021	1.5306009538892471	0.036742222508618506	-0.47943436627130742	0.96277136920646855
444	557	2	2.18	2022_09_22_06_11_55	0.51636256533218594	-0.031486818537110134	0.0019744573177471795	0.0015538995224360446	-0.0237644600701073	0.49186814417503733	0.0013512950396770498	-0.010291864929951662	0.0011607678066585263	0.00089250747334198948	0.51294550493944246	0.014962255424533033	9.7855534262475939E-05	0.010777306821420534	-0.015731965060788698	0.49372098915549767	1.3727198821288764	0.054963923117868775	1.5423919048061483	0.0015572043800087037	0.037256819949994226	1.2650162435974754	-0.00046712616995126779	-0.054875255951332094	0.0031207577257424315	-0.030504142496509033	0.021390837368811897	0.03725974824988678	-0.00051189550840274618	0	0	0	0	0	0	0	0	0	0	0	0.046077685436299788	1.5463933737962514	0.036930407562208688	-0.48508458667613363	0.95615178617349517
445	556	2	2.18	2022_09_22_06_12_00	0.51942830137865736	-0.029978091988992869	0.0019653447039875431	0.0014927583341862425	-0.022332618087366932	0.49585455096593417	0.0010155304566407072	-0.009832666779455301	0.0012387738175787645	0.0014754721814299536	0.51576585933197017	0.017108255602817656	1.2037856357180787E-05	0.010133990670133009	-0.014748458323545663	0.49595129717861181	1.3605527297175184	0.051685997343228464	1.5401285416409656	0.0014005614126894111	0.037393319593458478	1.2862852774348048	0.00041970132823424585	-0.051588805109529512	0.0031682027610620963	-0.031501189886102531	0.02014783824578302	0.037395674875892362	-0.00042480357527430841	0	0	0	0	0	0	0	0	0	0	0	0.043060704576333118	1.5430900889819947	0.034450464719577384	-0.48438284121848929	0.95480222364138934
446	555	2	2.18	2022_09_22_06_12_04	0.51729642205825987	-0.029156248735396784	0.0023744524668897942	0.0015243441445410028	-0.021355492293026086	0.49244142536021057	0.0011501737222721013	-0.010531261214362318	0.0016280787275903303	0.0014817508488576758	0.51388824758388441	0.017900547863292766	1.9665872041132266E-05	0.0093397131763681678	-0.015624070421292106	0.49427985053688089	1.3694427055638052	0.050243765531181643	1.5313642132501495	0.0014032989083056645	0.038897416154394494	1.2983895392014124	0.00032321775731932335	-0.050087599281083889	0.0039583295731812065	-0.033266000795957248	0.02015892295068171	0.03889875901885298	-0.00035310069613628096	0	0	0	0	0	0	0	0	0	0	0	0.041402687874626969	1.53275141815283	0.035188329605982824	-0.516006418061489	0.95550602992806555
447	554	2	2.18	2022_09_22_06_12_07	0.51375494084264872	-0.027962596485280156	0.0024317633004422184	0.0013536387393564995	-0.020339784726476177	0.48936174583857117	0.001219392413597089	-0.01009703736150896	0.0016781211701140137	0.0014396534036459567	0.51075378752929568	0.017386022013416855	7.76258059883773E-05	0.0091953453052254237	-0.015217324487170154	0.49173785052873908	1.3815937956018489	0.048381487156383074	1.5285360667087546	0.0013114193716019346	0.03803004385548301	1.298691488277232	0.00021097172093895969	-0.048208778150171605	0.0040843614838548311	-0.032536099795397129	0.019689754842402686	0.038030629033937856	-0.00031339862347190046	0	0	0	0	0	0	0	0	0	0	0	0.039724958078162426	1.529637361064405	0.034607553218408957	-0.51362217580100911	0.95714476190185593
448	553	2	2.18	2022_09_22_06_12_10	0.51891078547241309	-0.027668262684583708	0.002611104071489919	0.0012389403225851613	-0.018974092773696685	0.49400881431350757	0.000988269268033591	-0.0091487917152979215	0.001448242119204518	0.0016960144199709266	0.5159897901327597	0.018069724493634268	-0.0001438258481032208	0.0097580185502510915	-0.017871378594561161	0.49783608153463943	1.3604139776898232	0.046273732221341915	1.5275812116200442	0.00098999539064546782	0.040270829070980334	1.3238902063743845	0.00067870685501916262	-0.046101003124388321	0.0039944717570155851	-0.035459766235303405	0.019087814243693577	0.040276547978434857	-0.00016079204418299791	0	0	0	0	0	0	0	0	0	0	0	0.036671588408987051	1.5327065085816489	0.039239604541466133	-0.53550936127825366	0.9593866527199133
449	552	2	2.18	2022_09_22_06_12_14	0.52387442308676191	-0.027410613290997761	0.002642809562468899	0.00123454436943857	-0.018447929742669743	0.49828835716700004	0.0016552747844114722	-0.0089923974402348218	0.0017304735572118532	0.0008813832671436115	0.52235327472329418	0.017360469188192007	0.00021082444297207295	0.0086669325425829027	-0.016454023551599764	0.5014330932811909	1.3416675698835225	0.045111290113705661	1.5236587723584962	0.0013091806597669228	0.037479682321904226	1.3249462226715196	-0.00076276261100006711	-0.0449109685723833	0.0042465748095750506	-0.033039517641956423	0.017695108390109123	0.03748744314769413	-0.00011677290015448479	0	0	0	0	0	0	0	0	0	0	0	0.035368998922425308	1.5240316026497069	0.035499078359813321	-0.54299455552775833	0.95716276875411732
450	551	2	2.18	2022_09_22_06_12_17	0.51636274686186712	-0.026078520109183989	0.0027560368985518249	0.0011391395609848644	-0.016987502359011881	0.49057685296596237	0.0014842489590696029	-0.0086672364023455111	0.0018129160062646541	0.0013082596506026356	0.51549907699151065	0.017259281027063415	6.3807147991743312E-05	0.0094740753053059873	-0.01420270972099274	0.49499585872976359	1.3697112214985294	0.043049936071617674	1.5184937056620667	0.0011033049552169238	0.036198807325414986	1.3035750000341115	-0.00021529431275231926	-0.042814619038103761	0.0044950408666008367	-0.031150979706583658	0.018438278528716576	0.036199447556884361	-4.6808339504463608E-05	0	0	0	0	0	0	0	0	0	0	0	0.033085202787467675	1.5176372449498341	0.033063269910029322	-0.49126034855321343	0.958620391842831
451	550	2	2.18	2022_09_22_06_12_20	0.51388172537792476	-0.023933363202336331	0.0029143801453159475	0.0013944179165198236	-0.01580637778327321	0.48908296180346739	0.0014882177061195906	-0.0085628957622754034	0.0019846599316991681	0.00090866970347298882	0.511761148947655	0.016246116196028254	0.00021559244200984872	0.0089155177819106347	-0.014073794907448839	0.49121094227282008	1.3810357800815996	0.039955470492058477	1.5101360347736605	0.0015182474000081914	0.035119313520917829	1.3041483897072821	-0.00060289421103608279	-0.039661785004938263	0.0048355384874706536	-0.03024251264880954	0.01785375621170842	0.035124488090365426	-6.4268097365939545E-05	0	0	0	0	0	0	0	0	0	0	0	0.0310003010301217	1.5083428094081626	0.032420060921222016	-0.50305985831089317	0.95588326654653488
452	549	2	2.18	2022_09_22_06_12_23	0.5197353593681503	-0.023187735270674612	0.003018746725160149	0.0013200051776623028	-0.015060131997109918	0.49508864151538867	0.00074891752038192146	-0.0081434518652329715	0.001680171839119479	0.00070344510321849053	0.5189027086788125	0.015036191424306495	0.00034244600468824252	0.0088799276380999662	-0.013476386115588946	0.49614551969452914	1.3573390754882238	0.037995957774276085	1.5106710432332782	0.0015606955965812917	0.032935951386652229	1.29631946955469	-7.5009676119454382E-05	-0.037721574097064108	0.0045580319025072093	-0.028096702857821145	0.01718581340126861	0.032936036801586049	-3.3203084989532658E-05	0	0	0	0	0	0	0	0	0	0	0	0.029156310839313897	1.5152439370858486	0.031052268826626737	-0.49408625502444686	0.95461182455952265
453	548	2	2.18	2022_09_22_06_12_26	0.52405929743684254	-0.022549076149727735	0.0032333946921798769	0.0011370854705405082	-0.014125262582022461	0.49952758183983764	0.00085404680549082271	-0.00850973889703926	0.0016903446904397521	0.0013209892956787218	0.52380715680846635	0.01476738749068625	9.2440206330290868E-06	0.0083596468990101841	-0.013108738846013535	0.499971565778198	1.3401481574696155	0.03617378171682336	1.5050368075417606	0.0010240170487953253	0.032054754236274324	1.2932401165605885	0.000437521845223043	-0.035861378807645665	0.0047438374456684907	-0.027241450667593509	0.016894100587868409	0.032057740009442247	1.4917051776691914E-05	0	0	0	0	0	0	0	0	0	0	0	0.027145865700625313	1.5112454171509813	0.029667319949961624	-0.50155271898023435	0.954036247851232
454	547	2	2.18	2022_09_22_06_12_30	0.51882766005394576	-0.021970052319153124	0.0030129990924050317	0.0014942782451804432	-0.013065208591794695	0.49445077727628278	0.001177032960624309	-0.0077344431527797712	0.0021333195096822884	0.0012920227508915545	0.51774308126473834	0.013345712653288992	0.00025460807743329185	0.0075314541529118749	-0.011438990834064829	0.49645645462442334	1.3596732266177851	0.034969659142325762	1.4988334978386526	0.0016370253655550073	0.028910859292332874	1.2894019496321127	0.00010859332314405203	-0.034608092767743556	0.0050156729867191011	-0.024451951066617086	0.015425299804439251	0.028911063237641425	6.74710656310745E-05	0	0	0	0	0	0	0	0	0	0	0	0.025515659241198668	1.4898692528316762	0.026397475965998882	-0.49426863942090415	0.95688123985680262
455	546	2	2.18	2022_09_22_06_12_33	0.51611588042414591	-0.019766362972670821	0.0029165459546455232	0.0012367746432482482	-0.011932493273009128	0.49248955439458331	0.00070708193277496179	-0.0082753065516510769	0.0019960451728746205	0.0012562443740812685	0.51410961451501414	0.013036349171425602	0.0001326056489045044	0.0084805268078984343	-0.012169925586865069	0.49282801205514842	1.3713294479973561	0.0318197977233095	1.4949915715066593	0.0012818713064174554	0.03027975473256166	1.2723546275939313	0.00054006734516109651	-0.031454801576223039	0.0048057241860898509	-0.02504412380599641	0.017019265831815844	0.030284570649117673	4.0524209815657992E-05	0	0	0	0	0	0	0	0	0	0	0	0.023441031879191439	1.487924548480752	0.028740227250884275	-0.48109616708135322	0.954878605266206
456	545	2	2.18	2022_09_22_06_12_38	0.51760844662226912	-0.019150510022178976	0.0027821461282123731	0.0010308998139389352	-0.011087403778523486	0.49337285685975973	0.00058430349309624666	-0.00790747904026574	0.0020537307054738479	0.000936356963147115	0.5152729080913665	0.010668039272645688	0.00030994224506898746	0.0075133988670194442	-0.011945708617128121	0.49835979312930734	1.3623181680840153	0.030297844240911264	1.4927762824466482	0.0012477150730769854	0.027208066946550497	1.2663270105100755	0.00037125294638128907	-0.029929738382659284	0.0047085163259875653	-0.022317568704763965	0.015562937835643812	0.027210599694203186	7.0249608999572842E-05	0	0	0	0	0	0	0	0	0	0	0	0.021784820179867145	1.4792187784822171	0.027264027957447236	-0.50467643986956356	0.96281232731310373
457	544	2	2.18	2022_09_22_06_12_42	0.51712220495208372	-0.018699754135321357	0.0027535692863678084	0.00083466643352522317	-0.010412223861383621	0.4928379825555832	0.00064640146793858632	-0.007718597476324039	0.0020300392927332864	0.000960249335940891	0.5159097537821018	0.010613259634945773	0.00027335335681478822	0.0068331865108684437	-0.00986997111459269	0.49852653011191833	1.3625694881962265	0.029216106448506817	1.4907920742644079	0.001009866005641689	0.024979368595975077	1.2563787467463718	0.00032364816758830906	-0.0288428978107819	0.0046549029944000231	-0.0202011455931529	0.014692942937948993	0.024981465201023921	9.48670492238718E-05	0	0	0	0	0	0	0	0	0	0	0	0.020514055156233474	1.4745206187477165	0.023214108806153211	-0.48262139393357517	0.96404007667416169
458	543	2	2.18	2022_09_22_06_12_45	0.51114025859637457	-0.018484384405586946	0.0027475936862960447	0.0007573669764585607	-0.0098752815731638546	0.48613373380509428	0.00042661560679990111	-0.0068847062991997292	0.0017515631263068175	0.0012861875430391009	0.50843090001272828	0.0093377916836813665	0.0003109565975510498	0.0068795057587824763	-0.0091361242303251121	0.49234203537252252	1.3888038885153562	0.028799053514829163	1.4934826514842361	0.000995163535772967	0.02322672566792304	1.2450758705295482	0.00086817619408876428	-0.0284554517717564	0.0044353971428993111	-0.018470146624411661	0.014083127100388235	0.023242945492276519	0.00012768915697031983	0	0	0	0	0	0	0	0	0	0	0	0.019621648944269283	1.4830249344680535	0.02237472723580133	-0.46268884343640715	0.96322296491480985
459	542	2	2.18	2022_09_22_06_12_50	0.50346364193416859	-0.016968505720122255	0.0024157567629773634	0.00098244565066455455	-0.00832260642926028	0.47931680875552035	0.00097988485591168385	-0.0070223957562121509	0.0021280299530984149	0.001251220819254568	0.49855563052501461	0.008013204754479402	0.00048775105516783983	0.0066283660837048539	-0.0064288993046953107	0.48577083908678076	1.4199477500366449	0.026152415106643991	1.4830941735617342	0.001413783545015914	0.020403174992363528	1.1871721698839131	0.00028544009795730381	-0.025751134159025923	0.0045637600105690448	-0.01468668473168757	0.014163009615227394	0.020405171545922626	0.00014821734269345233	0	0	0	0	0	0	0	0	0	0	0	0.017062523559618542	1.4456316728466683	0.018340863939235532	-0.38506152287510775	0.96485783406440839
460	541	2	2.18	2022_09_22_06_12_56	0.50663738762349741	-0.016392034916104404	0.0027409071422357595	0.00070745624276317737	-0.0085953181051425711	0.48306406078209752	0.00052800071907088328	-0.00653245569654027	0.0020164753866162444	0.0011016594685508646	0.5040723658197902	0.0071193544464686178	0.00018533886406070282	0.0067312634097288077	-0.0051983064886778245	0.48849380398912756	1.4046467066333113	0.025701582310404817	1.4783105040405677	0.00083755480093830625	0.018462714950087025	1.1543417257349766	0.00057636206340203229	-0.025263150993308087	0.0047270006502887658	-0.012420350513673923	0.013660407623700212	0.018471709085958885	0.00010652062596452478	0	0	0	0	0	0	0	0	0	0	0	0.017426041794108924	1.4555791378746537	0.016786837797505567	-0.32879895982344826	0.96418822598253828
461	540	2	2.18	2022_09_22_06_12_59	0.50755010079589347	-0.016462263995398633	0.0024461125928316309	0.00071397032462977756	-0.0082110760464489865	0.48389840664101053	0.00068417110628455919	-0.00659888478387494	0.0016278653166783366	0.00076905287732940378	0.50500995781422031	0.0058255161550815919	0.00014183073975300805	0.0059841827140493077	-0.00422541046649667	0.48837886753316723	1.4020914086765799	0.025226561664372142	1.4903171107504956	0.00079090747191797744	0.016437437432792038	1.1172839675232453	8.5366944419122247E-05	-0.024900486515920795	0.0040429178419573225	-0.010126974119223224	0.012947345077101172	0.016437659105607232	0.00013385655042315848	0	0	0	0	0	0	0	0	0	0	0	0.016492726463385437	1.4729390335123664	0.014433271213212248	-0.30740293335030749	0.96222789980208123
462	539	2	2.18	2022_09_22_06_13_02	0.49893384605689339	-0.015946478068675888	0.0023434902278657533	0.00081432864476550142	-0.0079576246162893511	0.47488224150408609	0.00076787573166923	-0.0070415288932062581	0.0016943196964289025	0.0016168177716038919	0.49737815890572451	0.0045480953381957191	0.00021124677435139573	0.0063634945946492863	-0.0036250825137400058	0.48067728237172286	1.4356132015455609	0.024900516814340072	1.4884855551951504	0.0009768446926523267	0.016344730134465794	1.0543344086455053	0.00087842976249279483	-0.024563872960389796	0.0040806718573126732	-0.008373569448565021	0.014036863533516762	0.016368318240312513	0.00012996238049599391	0	0	0	0	0	0	0	0	0	0	0	0.016306772629133475	1.4659037867159797	0.014678522304275628	-0.258909148136571	0.96340884902987978
463	538	2	2.18	2022_09_22_06_13_06	0.49227452409543021	-0.014979055736390051	0.0024523484424660573	0.00077700411689772726	-0.0078879528156998464	0.46868518314489277	0.00029286933988514115	-0.0059302063161020017	0.0015021688713947911	0.0013128506287428221	0.489623096608572	0.0033304502580619234	-0.00018123220157455314	0.0057671859204708855	-0.0033071992878969006	0.47495227092571218	1.4627655515951767	0.024155013760051268	1.4866374231763884	0.00056538785213147377	0.014180599644397569	1.0391027677401687	0.0010684535370186984	-0.023813654371488559	0.0040465485569247672	-0.0068905591582232827	0.012393934030876302	0.014220794606331119	9.7072028832423829E-05	0	0	0	0	0	0	0	0	0	0	0	0.0163114560214526	1.4767038227764555	0.013504980162640181	-0.26033474222966896	0.96481180251700371
464	537	2	2.18	2022_09_22_06_13_09	0.49484936314715655	-0.015071161496952534	0.0023754484324490358	0.00062524589932277551	-0.00723661052099894	0.47163450816989155	0.00027893057036364047	-0.0057317854607485275	0.0016689647956701352	0.001454919605968003	0.49202799436198436	0.000529437276597399	0.00017715708154115192	0.006276700048619104	-0.0020581807520570214	0.47537144176667551	1.4541261342442151	0.023459388061432093	1.4826267559589361	0.00078517173095086492	0.012964562020144694	0.889729408869666	0.0012382815063300416	-0.023095591614136851	0.0041154023144613907	-0.0026856296175996061	0.012683345849232768	0.013023563623797339	0.00013221887128077875	0	0	0	0	0	0	0	0	0	0	0	0.015007743363657651	1.4574639639280447	0.013348574117068015	-0.15842995921200442	0.96063868556563392
465	536	2	2.18	2022_09_22_06_13_12	0.49464771201846242	-0.014761394896292038	0.0021054179063196496	0.00031775220417447732	-0.00737351457611332	0.47187693430928318	0.00048646900497837791	-0.0057710576777150911	0.0013463559353310019	0.0016400491973337093	0.49222312526421863	0.000541686708237239	0.00024578338318911717	0.0059119590958486646	-0.0012835150834823047	0.47604280209774263	1.4531721166663214	0.023181745459168564	1.4946072910246433	0.00053629995716310275	0.012475666746596498	0.86179924269282415	0.001206010364894121	-0.022913136438134162	0.0035187357248208963	-0.0018988992224014734	0.012330305856518594	0.01253382311078171	0.00011267735107162414	0	0	0	0	0	0	0	0	0	0	0	0.015153056453941655	1.4804943675020019	0.012230287182056269	-0.10689357713013514	0.96238755488264471
466	535	2	2.18	2022_09_22_06_13_17	0.49024938115548955	-0.014752936739411065	0.0020362923864779025	0.0002424065475421694	-0.0078429578216114536	0.4669710533560365	0.00020783230690401579	-0.0050563068463282713	0.0012076743999733651	0.0012732500888005902	0.487187649722311	-0.00056122586413216236	0.00022558227541231979	0.0053237246090801	0.00071170895297094545	0.47185503429310754	1.4724559811340634	0.023850873522420761	1.5006830821433705	0.00045062112260265503	0.011136666446788252	0.72605953817283242	0.0011182453390178163	-0.023616762072392251	0.0033335742077425911	0.0013185686757207107	0.011058332432805022	0.011192667786781413	9.01193960307208E-05	0	0	0	0	0	0	0	0	0	0	0	0.016186442003619676	1.4944053070737242	0.010955825749723777	0.066449150268079793	0.962479612276047
467	534	2	2.18	2022_09_22_06_13_21	0.4880013962660808	-0.015658414084434955	0.0019728060148764578	0.00039033886714398856	-0.007928496277590914	0.46403690185871854	-2.7924708125675497E-05	-0.0052790708653902016	0.0013611959837137215	0.0009921309887023725	0.48589786237650695	-0.0019764734722841951	0.00012304531386794781	0.0053355737743763345	0.0017276233937167445	0.47142365618458715	1.4796997555665679	0.025024162516417026	1.5020069072740814	0.00049201243118817415	0.011985354291210686	0.62128287580977692	0.0010819410410298882	-0.024787707950888062	0.0034319446658609828	0.0038637015381031954	0.01134550694814037	0.012034089658221234	0.00012564768829824511	0	0	0	0	0	0	0	0	0	0	0	0.016484574745306332	1.4857831251270497	0.011492385370418294	0.15657007669947692	0.966029318341428
468	533	2	2.18	2022_09_22_06_13_25	0.49064866900095117	-0.015680287732269045	0.0017984668859227463	0.0001451792419627646	-0.00750719204360342	0.46708748842835468	0.00011614622213849119	-0.0053927940707307843	0.0012996373143538199	0.0013186200592084233	0.48705633243911328	-0.0021645903499700756	0.00012584771639134911	0.005109217683020131	0.003801218115246982	0.47199071294254796	1.4719005024366449	0.02442984385328293	1.5054807703318025	0.0002295392791563408	0.012789632644168412	0.53181620577192923	0.0012575879097263063	-0.024221698712311883	0.0031822291221366593	0.0062119259759641481	0.011179744131326091	0.012851312404710581	0.00014804530902529233	0	0	0	0	0	0	0	0	0	0	0	0.0155281324016765	1.4850863543126012	0.012979047459577151	0.31982250862459283	0.96197287950175392
469	532	2	2.18	2022_09_22_06_13_28	0.49276539949159193	-0.016387996617870382	0.0018332809720735656	0.0004611766876241443	-0.0080379679364556682	0.46865824812918611	0.00071698916172335608	-0.0054068020759425557	0.00104840009751948	0.00098582769559323481	0.49038775715005162	-0.0030620489266838841	0.00018358795189680888	0.0053467547012062445	0.0026602135178701281	0.4741840950437059	1.4623696696482924	0.025590500681497756	1.5129810494562583	0.00062014192607266652	0.012847541158414674	0.54584438049474593	0.00028523222685439503	-0.025419613274684977	0.0029524542494671312	0.0059225546869684509	0.011400993807428681	0.012850707032704285	0.00015240662314805026	0	0	0	0	0	0	0	0	0	0	0	0.016450123187424788	1.5059469239018537	0.012119312868359308	0.23083802579618218	0.96229178333735044
470	531	2	2.18	2022_09_22_06_13_33	0.49005425548505993	-0.016504122233340211	0.0016566262308639209	-4.8435916432422007E-05	-0.0088981423621440851	0.46511412634313021	8.1109218738480452E-05	-0.0052376777564690042	0.0009752309372669226	0.0013642626190404608	0.48755081654489374	-0.0045326993970922136	0.00015615833259790225	0.0049787737157979553	0.0040269713684279217	0.47139602008060333	1.4747913994522479	0.026744329823527303	1.52006228277798	6.9210402194221608E-05	0.014088801376900809	0.44272203042756614	0.0013504825642989043	-0.026606771134092017	0.0027090418098766698	0.008917447288142432	0.010907495500845431	0.01415337865649886	0.00010789656073875748	0	0	0	0	0	0	0	0	0	0	0	0.018266192134406462	1.516214484397026	0.013066900408330614	0.34005035493193969	0.96192618430384091
471	530	2	2.18	2022_09_22_06_13_39	0.48850946299385439	-0.016456985674234932	0.0016392876873251726	0.00013515714711817426	-0.0081985978822964132	0.46496140357888704	-2.0664576407796009E-05	-0.0044914001800194824	0.00074131519456172219	0.0013321420784852401	0.4856036535883147	-0.0050004679621200006	-0.00012311383596729566	0.0048309781489312958	0.0052871048909506188	0.47143013854186616	1.4784646948518612	0.025988371162361228	1.5234885575042418	-2.0988458380360845E-05	0.014640011796378452	0.3734372728227433	0.0014226695297528055	-0.025872132665503842	0.0024552366507564522	0.010743070833774134	0.009945671141688317	0.014708974606986964	0.00014890826755698815	0	0	0	0	0	0	0	0	0	0	0	0.016851350999147956	1.5257090574082721	0.014660578500132512	0.41522400714098384	0.96503788412343794
472	529	2	2.18	2022_09_22_06_13_42	0.48867174814169473	-0.016876322304517171	0.0014317467079075538	-9.5770796434040489E-05	-0.0093605581712318427	0.46454402530467431	0.00017166784626755779	-0.0052530454968367736	0.00067176140025311678	0.0011133551747611024	0.48604657424792463	-0.0059160804941201855	-0.00011175146797151102	0.0046339513349881734	0.0076332594781119327	0.47186939909712489	1.4778304303086638	0.027623737172514432	1.5313979362550456	-0.00026279741840445279	0.0176382639807622	0.3205140974105033	0.00097454965731151274	-0.027538024572301936	0.0021744098122135078	0.014136738758289847	0.010548031737481586	0.017665166381600234	9.540095648089045E-05	0	0	0	0	0	0	0	0	0	0	0	0.019204367272971569	1.534975187885806	0.018273481873434947	0.51259588967589864	0.96561628719387749
473	528	2	2.18	2022_09_22_06_13_45	0.49129586672050535	-0.017843409670057108	0.0016177418815462147	0.00030785087040772368	-0.009552256644967656	0.46692885676754403	0.00024283377369363791	-0.0049725070558183865	0.000701700340751161	0.0009283662630908421	0.48856290495278626	-0.00786637434509195	-0.00014368541867225439	0.0047855747261126742	0.00729897760064978	0.47365650475397686	1.4681204665868164	0.028705445456745079	1.5292995103909497	0.00013098538143058844	0.018855349539198558	0.29085299115066587	0.00071601945940370619	-0.028606641452020812	0.0023796352043309772	0.015754144471150158	0.010360074238512203	0.018868939824791431	0.00013019828723540285	0	0	0	0	0	0	0	0	0	0	0	0.019495370837674778	1.534132622283666	0.017765124303167169	0.49522973417988836	0.96409625408763433
474	527	2	2.18	2022_09_22_06_13_49	0.48927857047846418	-0.018682691757113481	0.0013652204426990355	-5.6785634253565967E-05	-0.0099416591276720381	0.46451593590010581	0.00013132837351357838	-0.0049710135446355136	0.00064456264285692123	0.0014039335414144038	0.48682964058762968	-0.0084984105007783126	-0.00026255750981170421	0.004117061367487569	0.0090290068414072382	0.47187989123613105	1.476425150975847	0.030100304185556696	1.5362662183247784	-0.00038382511420439948	0.020681624143749071	0.24371498867747427	0.0013253806061298739	-0.030028553814512551	0.0020770815756646658	0.018273031080808921	0.0096863776688241778	0.020724049096988977	0.00014825761593708468	0	0	0	0	0	0	0	0	0	0	0	0.02036167690505623	1.5384243774631845	0.020281624598826802	0.57148960634606583	0.964440136371967
475	526	2	2.18	2022_09_22_06_13_52	0.48920948097311895	-0.0183086326196846	0.0012412353130185308	0.00015889122466569496	-0.011033982514009949	0.46444891134509014	0.00060941700305168619	-0.0046637740289992942	0.00034652713333870277	0.001444103560202021	0.48604614070421109	-0.0094066192124032059	-0.00017777701985290212	0.00499089677923536	0.0093373294889975	0.47223119443023687	1.4770070669501658	0.030832108835738586	1.5439221796921405	-4.4228850337695112E-05	0.02208667727575685	0.24211046617803034	0.00087420415021926916	-0.0307875844382125	0.0016563754763835685	0.01954754621889861	0.010281767839406646	0.022103971271689952	4.7748175098820938E-05	0	0	0	0	0	0	0	0	0	0	0	0.022565839424129555	1.5550987636770088	0.021642021048087746	0.53996164602627739	0.96529444501134887
476	525	2	2.18	2022_09_22_06_13_57	0.49661688820782124	-0.019843613905234685	0.0013660420242914803	-9.3612114420450976E-05	-0.011624500627662588	0.47174346867849021	0.00011582025879558664	-0.0046995049929973052	0.00044282298632231511	0.0014140875418852841	0.4938030444412933	-0.010419815667157561	-0.00020379487815857131	0.0048735594975497457	0.0087997584417108549	0.47883725910753716	1.4468847335586128	0.032568243063824762	1.5424227167682481	-0.00033373096106340731	0.022162741962155327	0.23543434797803925	0.0013476772232225824	-0.032515818241250036	0.0018471654951198535	0.019750871181707298	0.010054363174497167	0.022203679091066721	8.05649414737059E-05	0	0	0	0	0	0	0	0	0	0	0	0.02342435845722541	1.5517585639590048	0.020255435524715766	0.5325091527300182	0.96419850085153813
477	524	2	2.18	2022_09_22_06_14_00	0.50650044741950506	-0.0202821781215745	0.0010080561137407874	-1.6531406846962795E-05	-0.011999279333220442	0.48237919636936627	0.00061728760540048875	-0.0051945186846508538	6.299254573764882E-05	0.0014639063455800065	0.50310195994571683	-0.011256565256446832	-0.00017109038274339258	0.004748490925925386	0.012706388838492497	0.48785336187694223	1.4071360968277837	0.032681433046846536	1.5540797416446868	-0.00022820409927059898	0.026239046131560244	0.20002510496902265	0.00083529421428438656	-0.03266316947308566	0.0010924403727424522	0.024167248837726536	0.010219179297260225	0.026252338149554671	6.8377734969378312E-05	0	0	0	0	0	0	0	0	0	0	0	0.023690886630037232	1.5681715038650623	0.026781176311464937	0.60657901860199748	0.9631844638290743
478	523	2	2.18	2022_09_22_06_14_04	0.5018839645953	-0.020816527359655283	0.0011462110175211508	-0.00010431754372132828	-0.012167049801454177	0.47803100699183659	0.00067828752555675509	-0.0050357054744540929	0.00028395911144227606	0.0013575459412461055	0.49904050155133067	-0.011696157948751338	-0.00024130238816176368	0.0045237460577919192	0.012097768533775172	0.48501813011804906	1.4232416050297023	0.0337115059024599	1.5491097637585316	-0.00039240272915242868	0.0261137057836674	0.19437135196962968	0.000678582331408681	-0.033679801357703425	0.0014617149917911711	0.024165266568926987	0.0098977533515765079	0.026122521006526997	8.5337108872015271E-05	0	0	0	0	0	0	0	0	0	0	0	0.024249355987298618	1.5591292597019455	0.025734818245502604	0.60648103821980659	0.96639495248498142
479	522	2	2.18	2022_09_22_06_14_07	0.49990667501221858	-0.02073293592834017	0.0010955844366823907	0.00036385036264070472	-0.01250697446765401	0.476721239672588	0.000797346958460531	-0.0050894890496205	0.00015469827218659728	0.0013829357506831908	0.49401810412236374	-0.011408070132157293	-0.00020755026294954246	0.0046176477288064829	0.012423285144349646	0.48159666755051361	1.4351930578921066	0.03408213228582356	1.5518806592379661	0.00011960228874298494	0.026415717276310108	0.19602665388331766	0.00058121213433288	-0.03405774585168915	0.001289065029440825	0.024411463475575053	0.010093095174554412	0.026422110566096797	5.1855869775376645E-05	0	0	0	0	0	0	0	0	0	0	0	0.025020532400695267	1.5646121619453721	0.026512357632902193	0.60746405985422369	0.96337314867568546
480	521	2	2.18	2022_09_22_06_14_12	0.51291858545244406	-0.022714182228006381	0.00093761799452305155	-0.00016008340082890242	-0.013974947255242967	0.48853909704920467	0.00059589455170134522	-0.0049689443312607171	0.00011949728339414803	0.0014485164399212372	0.5090330724882951	-0.013655603705765806	-0.00030965625144942081	0.0043404929077945241	0.011528061776912723	0.49456519203811294	1.3819255347994253	0.036675338732388305	1.5562278677604009	-0.00050779374365510894	0.026797653386716351	0.18001967377150224	0.0008465734347065547	-0.036659771886052184	0.0010684551455440712	0.025079467221597658	0.0094411096231003973	0.026811022241140698	3.5799811522660229E-05	0	0	0	0	0	0	0	0	0	0	0	0.027246932636616511	1.5665210201003668	0.024015741719128837	0.60534887008130378	0.96421772590255894
481	520	2	2.18	2022_09_22_06_14_18	0.5189782345574363	-0.023836516999377836	0.0010477583061854398	-0.00010764192495286737	-0.014806882238752168	0.4943197889783052	-0.00012526788499524471	-0.0047658176728688035	-0.0001911061436012274	0.001351514794910872	0.51580097113043388	-0.014007512636412445	-0.00027287294003218633	0.00496997949347356	0.013521017030047587	0.49910369715652714	1.3589932698125478	0.038171665319587669	1.5597210634140677	-0.00039714669636059193	0.028823836724993036	0.17310173915433244	0.0014481198424959054	-0.038162301318146755	0.00084545335387962116	0.027113653893029332	0.0097807635754102833	0.028860190827977691	2.5944981317148923E-05	0	0	0	0	0	0	0	0	0	0	0	0.028533210960110789	-1.5643433973357126	0.027757437311480285	0.6092758129230289	0.96170448763066652
482	519	2	2.18	2022_09_22_06_14_21	0.50695140341838774	-0.024506904688611546	0.00093467394064132364	4.0175947756854396E-05	-0.01556736891375847	0.481286155792165	8.4078863887006381E-05	-0.0045735354776556634	-0.00015204098732528228	0.0016243467819466687	0.50340472402556768	-0.0140342085965357	-0.00021238221872847446	0.0043773336003881027	0.012454111994028341	0.48902654472741586	1.4065519528896338	0.040591106649759054	1.5609135065762221	-0.00020367148021692051	0.028218648119670075	0.1660272516804138	0.0015509297192090675	-0.0405831778301293	0.00080225697891362789	0.02667719317561847	0.009198883952550696	0.028261236432535738	-3.4997699809097206E-07	0	0	0	0	0	0	0	0	0	0	0	0.030709277568534688	-1.565913158862656	0.026039937987451169	0.61640316194167932	0.96464186000846619
483	518	2	2.18	2022_09_22_06_14_24	0.49889172780272267	-0.023862730730554161	0.00066060999748106535	-0.0003712706128583848	-0.014969794494311094	0.474524622403204	-0.00021483084379609135	-0.0047145285674142666	-0.00010894982807873522	0.001354981377437397	0.49372329984119356	-0.014586271022287966	-0.00035417175828545962	0.004897458140545422	0.013769068113436601	0.48003257827644313	1.440525384678526	0.039925127632327445	1.5635891015705679	-0.000772014113307921	0.030793513369255281	0.16625805058616316	0.0016154533585108239	-0.039920979954864065	0.00057547884494406625	0.029106768643409275	0.010051690641954231	0.030835858268840638	1.4742163698429023E-05	0	0	0	0	0	0	0	0	0	0	0	0.030006893524162751	-1.5671574022749792	0.029293157923424004	0.61453273163307687	0.96219791093882989
484	517	2	2.18	2022_09_22_06_14_28	0.501789930327851	-0.025455337784875326	0.00066706981256990563	-0.00027742492593840643	-0.016146625251156024	0.47670800549225945	0.00030329930647369135	-0.0043888936304405041	-0.00014364412482057356	0.0011398022265023749	0.49813250054933955	-0.014875190702713072	-0.00022600251050649775	0.0043446346749019685	0.013499062727661623	0.483188536636651	1.4277337713472633	0.042552890400733893	1.5642793899185108	-0.00054316626450750215	0.030293542677476842	0.15217971389904664	0.00084905267887365715	-0.042549275969711906	0.00055461329786388744	0.028901224686153151	0.0090784326616769259	0.030305438759463843	2.8636712138515967E-07	0	0	0	0	0	0	0	0	0	0	0	0.032179330848064132	-1.566348328117364	0.028260814987526851	0.62970936156735147	0.96292991834442243
485	516	2	2.18	2022_09_22_06_14_31	0.49524850771244416	-0.025394243034641269	0.0003670973872041349	-1.1365079504843214E-05	-0.017100476717026098	0.47094521402959327	0.00042276070193236856	-0.004438095104517128	-0.00024694898902037177	0.0010446798097772398	0.49202164434756485	-0.015281500091174859	-0.00023774627083619789	0.0044449563904568334	0.014919833703685267	0.47717775587451888	1.4528078481183888	0.044018596575185115	1.5690632708269408	-0.00028632659303585404	0.032516356663584246	0.14569645404563447	0.00063454063337849251	-0.0440183321572379	0.00015257307749047251	0.031145617971305592	0.00934151657167644	0.0325225474477143	-0.00011332248560392327	0	0	0	0	0	0	0	0	0	0	0	0.034532683006956187	-1.5635762992873921	0.031434493542570711	0.6406232231106076	0.96351174903808556
486	515	2	2.18	2022_09_22_06_14_36	0.48524207352046517	-0.0257898347510764	0.00052283348525256762	-2.3953073529476327E-05	-0.016764115471895404	0.46116514257981317	0.00029571404550936644	-0.004682618510429463	-0.00027271347933362954	0.0016409687422146318	0.4813424783828098	-0.014827651111739743	-0.00033483629191607842	0.0045055950474206206	0.013019014401188807	0.46726072647538158	1.4950658919332327	0.045004472991098492	1.5674987624220713	-0.00041582858736148885	0.03095127788337778	0.16213239440645916	0.0014169581288590838	-0.045003494243596759	0.00029680814184806034	0.029338259144933959	0.0098614478125054975	0.030983695275951354	-4.8481437160221257E-05	0	0	0	0	0	0	0	0	0	0	0	0.034552513991749495	-1.5626631978253911	0.028391221246018696	0.61880985894960761	0.9629435532771764
487	514	2	2.18	2022_09_22_06_14_42	0.47394682512680314	-0.025174225864062805	0.00054849923941142269	-6.1778238767753484E-05	-0.016703890042984098	0.45097781607295967	0.00029881964188538	-0.00433371223314334	-0.0001746034066744441	0.0013217987392274719	0.46900225322667422	-0.014063069740061203	-0.00034868067742282766	0.0038202665230842895	0.01336816305053541	0.45633851747627691	1.5428395384149309	0.04531956276390061	1.5660493295978901	-0.00048363994043656045	0.030952575355564726	0.14675194983025805	0.0010915281345924162	-0.045317520318783812	0.00043025721114601807	0.029628920888185153	0.0089548293196229228	0.030971815491031836	-9.2007468228304E-05	0	0	0	0	0	0	0	0	0	0	0	0.035246153544716871	-1.5655700876537628	0.029335183022377462	0.6462209693039429	0.96284750373459049
488	513	2	2.18	2022_09_22_06_14_45	0.47147465278626866	-0.025472001674863853	0.00037601033321433874	-0.00011413385604833514	-0.017134984933971902	0.44915493671846946	0.00060574910142708607	-0.0042930480640842629	-0.00019778798194782668	0.00141744337589665	0.46682243041058624	-0.014632585622110686	-0.0003461398887904035	0.0041235206991310268	0.013314771955794561	0.45373118851024175	1.5526981831467841	0.046322245188147558	1.5682422334617743	-0.00053457099084459284	0.031729634417510831	0.14846667467217131	0.00087669136493650622	-0.046321640833064462	0.00023662164616685804	0.030341090176958893	0.0092837463958542372	0.031741743619691752	-0.00012727135634967821	0	0	0	0	0	0	0	0	0	0	0	0.036345806336325309	-1.5650251166352533	0.029563990022159956	0.63523438783748354	0.96236602716356323
489	512	2	2.18	2022_09_22_06_14_49	0.47150555612697514	-0.026683402452688555	0.00048172190727031091	5.6935245550311051E-05	-0.018171062348643772	0.44809161692583305	0.00070538121662181861	-0.0045499213585742182	-0.00032425197897249862	0.0012751147730137335	0.46770399518807387	-0.01547002262662665	-0.00048890179295271643	0.0038019565312437109	0.014158462912303356	0.45417184235477048	1.5524842783051813	0.048826656500696772	1.5686260052081191	-0.0005154262492296477	0.033413896843205559	0.13960641994908327	0.00059504678371971706	-0.048826196525429869	0.00021193842769734488	0.032119866056901543	0.0092088385117281013	0.03341919482757174	-0.0001638553588923816	0	0	0	0	0	0	0	0	0	0	0	0.0385445196258402	-1.5618750660870675	0.031091989690811481	0.65422806948273415	0.96323751958601156
490	511	2	2.18	2022_09_22_06_14_52	0.46170715962337427	-0.02653222103919009	0.00016970187789932791	-1.1937053794823879E-05	-0.018113445076318683	0.43854489299422239	0.00048174644957489637	-0.0040529901033225782	-0.00045252130457103788	0.000828987582815696	0.45652383478579728	-0.013923243244294595	-0.00039777206578848118	0.0041623204114927164	0.013673968838231129	0.44473707714033112	1.5964296338524187	0.0496438599379032	-1.5680159843976973	-0.00048195692747125688	0.031978514844538335	0.14705182210772036	0.00037262853459836445	-0.049643092415638149	-0.00027605243444069722	0.030605433022621226	0.0092699989838297726	0.031980685791382829	-0.00017457547504684334	0	0	0	0	0	0	0	0	0	0	0	0.03924369895660542	-1.5583076148554635	0.030957797561800518	0.63765506453674137	0.96324492239434611
491	510	2	2.18	2022_09_22_06_14_57	0.456811886722264	-0.026717111399538574	9.3781837251494658E-05	-3.8880561211474171E-05	-0.018208422767404864	0.433839658770257	0.00041827295114924533	-0.0039348308836169108	-0.00044851475588009274	0.001200372043640524	0.45071626129964071	-0.014942990127200276	-0.00058692389529575208	0.0028541912562249387	0.012434000044135744	0.44175436189041822	1.616976342714131	0.050496722395162223	-1.5672708298389411	-0.00075586243581472019	0.0316140630571395	0.12321078838108726	0.00085908153922923823	-0.050495467139830927	-0.00035604913190896183	0.030659050657203764	0.00771178291835331	0.031625733257457239	-0.00017670704833322142	0	0	0	0	0	0	0	0	0	0	0	0.039871873799841008	-1.5584826826448541	0.027926989574456305	0.67257896382565285	0.96703779987012339
492	509	2	2.18	2022_09_22_06_15_01	0.46174323902944781	-0.028007748370088657	0.00019081148553096075	-9.9299867507272464E-05	-0.01906322929399569	0.43788806797150853	0.00045834998383984806	-0.0044767411602054828	-0.00080795658535251958	0.0014695291016774779	0.45612176367256552	-0.013586473318510452	-0.00065506144395764492	0.0038530212980764996	0.013922132837422037	0.4462297941702883	1.5960433754973042	0.05238620404923313	-1.5648139259127336	-0.0008795794258723682	0.031875735642896266	0.1492388417600243	0.0010866282223928291	-0.052382454381646765	-0.00062677559188680464	0.030466358191853338	0.0093735554247840538	0.031894251577196608	-0.00018386107022903364	0	0	0	0	0	0	0	0	0	0	0	0.041322409957489585	-1.5496175088869719	0.031284634250187529	0.65039957225915113	0.9664024428559741
493	508	2	2.18	2022_09_22_06_15_04	0.46296538808199322	-0.028343714169991274	0.00019111241728759799	-7.1879601692801439E-05	-0.019403857211798551	0.43999445003845772	0.00041088622795931306	-0.0040269636655178038	-0.00046374397132837241	0.001352072480750449	0.45721842707443033	-0.014115765721261109	-0.00046298975850641097	0.0038899419904250788	0.012298548272062922	0.44601713745556432	1.5914323738018257	0.052939326233156794	-1.568409844389222	-0.0006268525919506736	0.030552597502596254	0.14776927843136498	0.0010355958034461944	-0.052938723223795073	-0.00025267658186583537	0.02922800258086547	0.0088985998498961709	0.030570143487130809	-0.00020742996555359684	0	0	0	0	0	0	0	0	0	0	0	0.04192408020690342	-1.5588488129257263	0.027861839510879779	0.63222992875593631	0.96339197040918467
494	507	2	2.18	2022_09_22_06_15_09	0.46557804708370487	-0.028587543899640609	0.00035758561546066084	-7.9168833013984328E-05	-0.02067137754489138	0.44224107475803737	0.00039119908040105252	-0.0041395584528338093	-0.00065595468391309948	0.0013103358833054192	0.46039553507755365	-0.014337966839692058	-0.0004350273790086103	0.0043436079927775019	0.012937255680102922	0.4486601515860052	1.5797117189288052	0.05432583008138725	-1.5682416546000952	-0.00058192217631137871	0.031452303900495651	0.15320842022876463	0.00099800205752195183	-0.054325120984165066	-0.00027756816746183586	0.029987272185232908	0.009487408894840078	0.031468133544205509	-0.00037367169238906617	0	0	0	0	0	0	0	0	0	0	0	0.044421730362706559	-1.5549353943593738	0.029311862964092449	0.62343880163796184	0.96366260049486818
495	506	2	2.18	2022_09_22_06_15_13	0.47053512143342913	-0.029688964001445078	0.00033517760787161072	-8.2604390175288966E-05	-0.021101045656071234	0.44726827696839805	0.00038566328270147292	-0.0042798910981625918	-0.00054779441612103639	0.0010933027929675512	0.46530611552135204	-0.01417986375954306	-0.00063964345308184371	0.0043727675146715888	0.013705108052448805	0.45251984438262555	1.5592169549052604	0.05540722687873522	-1.5690754442055839	-0.00081075499903400365	0.031840566405620635	0.15276509729902929	0.00075210024669745512	-0.055406898709048288	-0.00019069828762095824	0.030365953507338408	0.0095776059963280733	0.03184944777875779	-0.00033972843130969062	0	0	0	0	0	0	0	0	0	0	0	0.044859892523983147	-1.5578189745609741	0.030573263955019813	0.63097262874714011	0.96171321495423723
496	505	2	2.18	2022_09_22_06_15_16	0.46689526984671204	-0.030224190486991976	0.00021547724377159096	-0.00012847654175332534	-0.021694571689277183	0.4429630201874547	0.00037424700748448343	-0.0035943062504226828	-0.0006829086880576023	0.0014225893260376861	0.46192392177976116	-0.013907852654111709	-0.00082892411985537756	0.0041282542415551418	0.014494496532181463	0.4490123277502942	1.5755564034620857	0.057139579608707795	-1.5667745812705316	-0.0010546651800734481	0.032329204749195095	0.13471845795454412	0.0011350634266852565	-0.057137731217605042	-0.00045959674126106121	0.031162797295453265	0.0086056693195746929	0.032349124388427845	-0.00038775358651246589	0	0	0	0	0	0	0	0	0	0	0	0.046488621408620541	-1.5550623618521731	0.032279036365323026	0.64666400573356853	0.96169817247818967
497	504	2	2.18	2022_09_22_06_15_19	0.46613734064104767	-0.030442130714165808	8.3729699081506616E-05	-0.00028967554989680862	-0.021820006320187917	0.44249771484618589	0.00051657322255998573	-0.0040643067860314849	-0.00054731732941124857	0.0010834638580988043	0.46045268863804839	-0.014050554794234114	-0.00091367666593088377	0.004074085360405144	0.014171976071525852	0.44873761801237383	1.5788207084551356	0.057595194967005818	-1.5668165662144442	-0.0013485920159718265	0.032327447141727993	0.14242822471687791	0.0006048424877587935	-0.057593370534306118	-0.00045842533255921307	0.031024715776406288	0.0090846491233522245	0.032333104910234271	-0.00039140205441776479	0	0	0	0	0	0	0	0	0	0	0	0.046824975376870581	-1.5582573160515461	0.031634348788226185	0.64543491066817338	0.96267254066206076
498	503	2	2.18	2022_09_22_06_15_22	0.470883938607936	-0.030647926304438904	0.00034124439695780776	-0.00029692241570028341	-0.022781430975371088	0.44753897954969118	0.00085148505322932191	-0.0042888839392666821	-0.00060212713849742473	0.0012097078765057976	0.4648527943407737	-0.013987614765686881	-0.0006595634213780549	0.0041035584475292665	0.012762516021666745	0.45291196410944351	1.5588089789163757	0.058252664997353133	-1.5689334378929609	-0.0010672542759484782	0.030571898133929888	0.1541879127281959	0.00036467192424456197	-0.058252260682959266	-0.00021703598413473754	0.029129753891673438	0.0092789220129238046	0.030574073021495157	-0.00052312625712449949	0	0	0	0	0	0	0	0	0	0	0	0.048397035897201082	-1.5575840973452748	0.028469873961784953	0.62985211213858661	0.96183353683367789
499	502	2	2.18	2022_09_22_06_15_26	0.47287186486291927	-0.031082760857400384	4.5930262551851458E-05	-0.00030660049977656494	-0.022989180584985735	0.4498632186438	0.00034973286603908951	-0.0042404761233142607	-0.00079004249787618724	0.0010565034726199786	0.46787944283998339	-0.014170594545031846	-0.00071078246373507722	0.0039879985123282462	0.013184279345948994	0.45464026556668108	1.5489719210783508	0.0586826246970928	-1.5643847952688124	-0.0011330529471945332	0.030993610655177337	0.14840516710601895	0.00074102464437215683	-0.058677800143454653	-0.000752470374592703	0.029638391425874218	0.00906474793534756	0.031002467949637316	-0.00051875172235064221	0	0	0	0	0	0	0	0	0	0	0	0.048644788420357493	-1.55362016649463	0.029128880178714477	0.63853231457027826	0.96144494809069825
500	501	2	2.18	2022_09_22_06_15_31	0.47072220461412695	-0.032213727451500314	7.5355707260194366E-05	-0.00023906818391033997	-0.0231880646629142	0.44738558270427153	0.0008973120928632821	-0.00422699131246993	-0.00066950757491019786	0.0014079293913210986	0.46507637329688956	-0.013670352451508983	-0.00081137352933450548	0.0044845544645069615	0.011911088290966416	0.45323550435911791	1.5587074085111778	0.0604311005480872	-1.5661019532076383	-0.0011660888659849489	0.029455045039784696	0.16639426332458004	0.00054522177652613292	-0.060428437109997762	-0.00056736398905034573	0.027838995876602012	0.0096223690886538572	0.029460090717466289	-0.00044949838153007018	0	0	0	0	0	0	0	0	0	0	0	0.04928114235457591	-1.5563638669625759	0.027037906024706702	0.605354525703569	0.96285133761781283
501	500	2	2.18	2022_09_22_06_15_36	0.47160438576138819	-0.032517822970861789	8.8764531031693776E-05	-0.00037640384633746667	-0.023937274364384881	0.44774896388332169	0.00030134520499093206	-0.0042043749455467471	-0.00080498727494582442	0.0018566928313787606	0.46582145547598447	-0.012826871800578562	-0.00082957199142477754	0.004141072018129798	0.011767894099338512	0.45289680668807109	1.5570392893414877	0.061501364871295219	-1.5650781040680413	-0.0013392071409812484	0.028300190619993008	0.16598401094724644	0.0016747336180450798	-0.061497342963122467	-0.0007033416725013477	0.02675507911598457	0.0092231518812901786	0.028349700559606457	-0.00054459375606238545	0	0	0	0	0	0	0	0	0	0	0	0.050785799989783775	-1.5539881469667776	0.026452781673798848	0.61621681757553137	0.96033205025624524
502	499	2	2.18	2022_09_22_06_15_42	0.47296007838537307	-0.033139517239908718	0.00019949065786004238	-0.00031479109314302636	-0.024213586310656284	0.44863439612663109	0.00054107891940499816	-0.0040157066178879977	-0.00092345557786489645	0.001362902153510792	0.46806881133693429	-0.012951380099841304	-0.00081317086219107363	0.0047813798693820009	0.012059972359635632	0.45332460385287343	1.5517709647239357	0.06232958632070932	-1.5650752904053584	-0.0012241261221747793	0.028817083904820608	0.17188475666594069	0.00087161490870423441	-0.062325506238419523	-0.00071316410137053042	0.027131021873743826	0.0097124650251058774	0.028830262526146833	-0.00052760525924277026	0	0	0	0	0	0	0	0	0	0	0	0.051233054019570914	-1.5517366089521729	0.027429848831295216	0.59666971516220391	0.95848386485486747
503	498	2	2.18	2022_09_22_06_15_45	0.47276822594519807	-0.032885559475897622	-9.1028634767435931E-05	-0.000218468454099641	-0.024541066564355271	0.44929701979165726	0.00057136557651573045	-0.0043992370667007164	-0.00087545653554755144	0.0014773802037988588	0.46658901202358843	-0.012424810452427481	-0.00092354149245549939	0.0044541080075941788	0.012120597709769278	0.45472598500626382	1.551298080443785	0.062381512732782522	-1.5630171196495937	-0.0012640841144201523	0.028352659816492945	0.17541575844904653	0.00096096267661275562	-0.06237396271787328	-0.00097051826343543532	0.026625621700406103	0.0097442079070921665	0.028368940197610774	-0.00061730882307585552	0	0	0	0	0	0	0	0	0	0	0	0.051942316313223887	-1.5529673246181206	0.027313791711461945	0.6093162705928109	0.96183702721801434
504	497	2	2.18	2022_09_22_06_15_48	0.47260463443315232	-0.03343705513382135	-9.2361419224112421E-05	-0.00023295583706780734	-0.0247830025019717	0.44914011335795878	0.00026806849121862859	-0.003784783861906752	-0.00081272101621575354	0.0017251098958156782	0.466156769628985	-0.011482519162311376	-0.00089512069268219514	0.0041488836851312086	0.01142603860471977	0.45447448223473019	1.5524919075878927	0.063266329677932831	-1.5636121126345988	-0.0012376186354468564	0.026359305945784693	0.1688636424075495	0.0015692322267315461	-0.0632597990686062	-0.00090900644467196187	0.024870272740564865	0.0087339878493959723	0.026405974697497784	-0.000607451106931009	0	0	0	0	0	0	0	0	0	0	0	0.052467375670276255	-1.5544054583524705	0.025721223609748937	0.61124612014757451	0.9616378027689727
[truncated: 97 more rows]
[truncated: 38 more columns]
