# Supplementary material for: Metasurface analogues of molecular diastereomers from hierarchical multiscale chiral interactions with biomolecules
Source: Nat Commun. 2026 Apr 22;17:5541. doi: 10.1038/s41467-026-72200-6 (PMC13287669; doi:10.1038/s41467-026-72200-6)
Supplement: Supplementary file 3 — Supplementary Data 1 (Raw data) [file 41467_2026_72200_MOESM3_ESM.zip › Raw_Data/MMP/strept/Mueller_ St_RA_Res1nm_2022_09_22_07_06_11.csv]

HINDS Mueller polarimeter
Filename	Mueller_ St_RA_Res1nm_2022_09_22_07_06_11
Mode	Mueller
Integration	0.01
Integration cycles	16
Repeats	1
Repeat Delay	0
Start time	2022_09_22_07_06_11
Total samples	602
PARAMETERS
Wavelength	700	400	301
X	1.95	2.05	2
Y	1.37	10	1
Temperature	27	200	1	100	0	25	False	False
Notes	S42216 St_RA_Res1nm
DATA
#	Wavelength	X	Y	Time	M00	M01	M02	M03	M10	M11	M12	M13	M20	M21	M22	M23	M30	M31	M32	M33	A	LDabs	LDang	CD	LRabs	LRang	CR	LD	LDp	LR	LRp	TR	A	LDabsA	LDangA	CDA	LRabsA	LRangA	CRA	LDA	LDpA	LRA	LRpA	TRA	N	NAngle	S	SAngle	C
0	700	1.95	1.37	2022_09_22_07_06_28	0.41563599498693882	-0.022448790254574885	0.000164669295468987	-0.00032890193713496911	-0.012165028590602697	0.35311914491047941	0.0014686659567741398	-0.00078301089456490956	-0.00078939610761781086	0.0029494437298402359	0.36687212330364627	-0.010374482567543102	-0.0016762501571871385	0.0018435007833334358	0.0078127747777892026	0.35223247846730965	1.9831810362546496	0.045159338633486465	-1.5630025439217448	-0.0025956256128010047	0.025534896614400036	0.070533762683095677	0.002047357797917104	-0.045153852512506781	-0.00070389565468770938	0.02528124485570428	0.0035902094164580855	0.025616842488112981	0.000519761899495023	0	0	0	0	0	0	0	0	0	0	0	0.02933002441856301	-1.5383964479682095	0.019313353476085336	0.66953749542058516	0.84745422127931536
1	699	1.95	1.37	2022_09_22_07_06_31	0.41175781899154479	-0.024233214758629031	0.00056075897712132847	0.00072674140726677113	-0.014192784286696056	0.35051082323294119	0.0036894777776242454	-0.00098669837390810136	-0.0013595281634925219	0.0028012952383639129	0.36615752742814855	-0.0092584368142002472	-0.00025954863722274128	2.4455339244903327E-05	0.0075624405682086157	0.350696305831782	1.9950618111671834	0.050561101269281393	-1.5627583976708619	0.00060060624471293812	0.023494155508482658	0.027761808061924107	-0.0013271841918596353	-0.050554568075918987	-0.00081277808767287732	0.023457950074836281	0.00130381031720668	0.023531611949373296	0.00047874786003870211	0	0	0	0	0	0	0	0	0	0	0	0.034626544070279631	-1.5230469686252575	0.018366330306328643	0.78378127439326362	0.8517052734801458
2	698	1.95	1.37	2022_09_22_07_06_37	0.41276154927934022	-0.027370571859669693	-0.000114567651530298	-0.00046315948555080132	-0.016810170770857464	0.35109500663071558	0.0018322116640989935	0.000655434359245621	-0.0023027700204749325	0.0028583391814669809	0.36515746673573235	-0.0078789603256018345	-0.00038135521607202832	0.0021542111335354041	0.0056958037284826936	0.34819476370955976	1.9984418654820539	0.058091746773392287	-1.545479685835373	-0.00099224451751913343	0.019142215661146104	0.054456739956201469	0.0013666136568328993	-0.058017296926360568	-0.002940119137457869	0.019028793966913014	0.0020807259748948396	0.019190936749019557	0.00046508203446978756	0	0	0	0	0	0	0	0	0	0	0	0.041106450371734764	-1.5027266448813172	0.01475322816592366	0.60460709953719094	0.843573642742376
3	697	1.95	1.37	2022_09_22_07_06_40	0.41391277861292819	-0.030293493877195442	-1.366664891541041E-06	-0.0010172120059272532	-0.019987233574587211	0.35442057039776459	0.0014787413149177254	-0.00096388258069205726	-0.002079177170833859	0.0017146018057473947	0.36782344982888787	-0.008973854653002742	-0.00059538352638126139	-0.00092400894072762506	0.0085264714392898813	0.34880938565202096	1.9881611326616129	0.065709326662336573	-1.5515935956540596	-0.0021767057653527479	0.024424689867951849	0.00016105111211011056	0.00018314011716740863	-0.06566087266251798	-0.0025229767367645046	0.024424688600922992	7.8672467963187848E-06	0.024425376464819244	0.00028608614801207917	0	0	0	0	0	0	0	0	0	0	0	0.048549083517550849	-1.51897010193477	0.020720289174324769	0.83937225198092369	0.842712290306483
4	696	1.95	1.37	2022_09_22_07_06_43	0.41572738846086554	-0.033340227813188468	-0.00091995537106756716	-0.0010203269733387171	-0.023565222613431813	0.35926840750658423	0.004028731365196817	-0.00029118969979523518	-0.0020366407676382392	0.0026298687224746127	0.36772202734629805	-0.00973023716898365	-0.00026150493827501034	-0.00076240004065443456	0.0069459468932712171	0.35358426771994561	1.9731585550211996	0.073751854925958607	-1.5474874691209328	-0.0017097923907555498	0.023138637535976232	-0.016074712589265065	-0.0020266267470615937	-0.073671730252822087	-0.0034368978127176561	0.023126680685320193	-0.00074376575648936189	0.023227220302765323	-4.7604226214761286E-05	0	0	0	0	0	0	0	0	0	0	0	0.056895620989064727	-1.5276905904896214	0.016808281198575414	0.84006027656601967	0.85051954125276552
5	695	1.95	1.37	2022_09_22_07_06_49	0.41757900161898648	-0.036761052834142292	-0.00055844598579167287	-0.001280156372314954	-0.026656785310113083	0.36205121671638557	0.0018165919654899003	-0.00030330182750571837	-0.0023261254064420979	0.0021640733016281021	0.3723885589719102	-0.0077110853331359159	0.0012534414819390474	-0.00021759188178019844	0.0039061370039912358	0.35636086449542387	1.9575897288788402	0.0817211743815341	-1.5498314079693605	-5.5275766868878541E-05	0.015949734616993168	0.006870593168620355	0.00034897833161253713	-0.08164934744630134	-0.003425551618392462	0.015948228824631306	0.00021916137823375435	0.015953551962758803	-0.0002489972385136087	0	0	0	0	0	0	0	0	0	0	0	0.064079093907137369	-1.5272755498473614	0.0093687488761479473	0.81322197406344254	0.85339747236758767
6	694	1.95	1.37	2022_09_22_07_06_54	0.41933982078570842	-0.040067008301851191	-0.00091345374085089262	-0.00098191697651233063	-0.030771429299119284	0.36588229599180122	0.0023921084308017706	-0.00052745334765534233	-0.0031122665150638443	0.00080706144544477913	0.37078476443828096	-0.00839403735572522	-0.00044243761970323519	0.00031169698542928123	0.0054907282682112746	0.3579744989819012	1.950846997478493	0.0907169708324195	-1.543739836833784	-0.001842751244643064	0.019089314809148335	0.029896266381715633	-0.0023226522340804318	-0.09058418386050883	-0.004906570221201674	0.019055201421289615	0.0011407184915009289	0.019230097589020414	-0.00083101627186559629	0	0	0	0	0	0	0	0	0	0	0	0.073755023622276178	-1.5203969978311149	0.013114824939999735	0.75704465616840022	0.8536620688947969
7	693	1.95	1.37	2022_09_22_07_06_57	0.42091480216327909	-0.043054450070383186	-0.00085328158557691856	-0.00078723976126531621	-0.033626104584848944	0.36790089266881143	0.00095059203542045237	-0.0010316610713323698	-0.0035412594366105088	0.0025980083700318508	0.37028062915104004	-0.0040285680595319121	-0.00074214287930187621	0.00037304086866601384	0.0029977357872612714	0.36042770012076353	1.9442812814231973	0.097801097464817729	-1.5433635445282765	-0.0020102013967489615	0.00980156670309443	0.097828816006499744	0.00202641221408365	-0.097653932479881564	-0.0053632207242951604	0.0096145531077852821	0.0019055388667738513	0.010008848899678565	-0.001148589971347299	0	0	0	0	0	0	0	0	0	0	0	0.080329939023692232	-1.5183333054318553	0.0071768856057739892	0.72349594587519439	0.85629609191303346
8	692	1.95	1.37	2022_09_22_07_07_00	0.42221807060104211	-0.046193976754664232	-0.0017531076690933847	-0.00079791291047058371	-0.03606347628066172	0.37103306586805324	0.0031538215422789381	0.000996295836402333	-0.0034869547391737032	0.0029452756068488063	0.37573507276919471	-0.002261804837158089	-0.0010170156343281005	0.00051635015291422658	0.0032768461611336133	0.35835363292790096	1.9347709335145806	0.10436859945612506	-1.5411747311448558	-0.0022154338869156947	0.0075847234803673091	-0.047587029529367067	-0.00043509960669999665	-0.10418549887449137	-0.0061795126592979017	0.0075503978049264219	-0.00072077962027061585	0.0075971930304149626	-0.0013533038787002685	0	0	0	0	0	0	0	0	0	0	0	0.085812669715769091	-1.5226014586654224	0.0078567900612964772	0.70725304569697289	0.84874063399932664
9	691	1.95	1.37	2022_09_22_07_07_06	0.42359234009175833	-0.049127376510020734	-0.0022446515333647988	-0.00095144461047527967	-0.038988049658670247	0.37550390311758286	0.0032408324578828505	-0.00061822213911092827	-0.0028582848354849824	0.0036195703164261508	0.37325768305427248	-0.0029040190668342932	-0.00055474257058753587	0.0037640369013018774	0.0040843045488191832	0.36488484261619847	1.9221275933227893	0.11097678600557184	-1.5440344922137492	-0.0017182055745388581	0.011146416770471627	0.27989318980250671	0.00043525973535753389	-0.11081786173742142	-0.00593704910475199	0.0094451231712725237	0.0059188052088696083	0.011154911826557602	-0.0018116667532686818	0	0	0	0	0	0	0	0	0	0	0	0.092288454221038638	-1.53420587694846	0.013112215837524715	0.41309129166061592	0.86140566785782136
10	690	1.95	1.37	2022_09_22_07_07_09	0.42332185053571714	-0.05149130675793339	-0.0023825895474912937	-0.00096456405040570067	-0.040996275092238271	0.3766222654724542	0.0034591045310961989	5.364327994274592E-05	-0.0037544338063520742	0.002756381457019202	0.37645014334297733	0.0011834112764873841	-0.0010430549473510063	0.0035375673504503169	0.0048896190666041046	0.36453068952710649	1.9178672006238662	0.11645523272956446	-1.5397352213347115	-0.0022836959055513532	0.0068397726893208392	0.377239758089244	-0.0011018509191565405	-0.11623059476925779	-0.0072298042630214564	0.0049836507581584675	0.0046846254452502121	0.0069279553902739108	-0.0021063316556160813	0	0	0	0	0	0	0	0	0	0	0	0.097249483762417419	-1.5251337597297052	0.014256592114010517	0.47224085537921734	0.86111947461674854
11	689	1.95	1.37	2022_09_22_07_07_14	0.42378361876146475	-0.053364392201488295	-0.0020093019257107015	-0.00064199873990854271	-0.043047863613565544	0.37830239650212155	0.0014258299938724023	-0.0036518315152714821	-0.0037944358332848947	0.0026354427360396815	0.37620833863829195	0.0017477695819608451	-0.00090667054540588207	0.0035830700459296297	0.0010961367473090707	0.36283458010081676	1.9182179965043007	0.12109542955532615	-1.5419405139676834	-0.0020382484529480531	0.0098184619055365751	0.83152252378751845	0.0014029070805779704	-0.12089382338061167	-0.0069847353283020719	-0.00090445648147504461	0.0097767148195899989	0.0099181824175202937	-0.0025113200954893361	0	0	0	0	0	0	0	0	0	0	0	0.10197366677357932	-1.5268376473354883	0.00884174419731683	0.14844005468052562	0.85617887062559062
12	688	1.95	1.37	2022_09_22_07_07_18	0.42354289313331983	-0.054680881226696405	-0.0020538535724685986	-0.001628192221104605	-0.045161018488783296	0.38089399139386509	0.0020818455423215489	0.0014372160723245561	-0.0041485667780906078	0.0033876018562820141	0.37905415734892378	-0.00088737834580774385	-0.00070484820284980976	0.0036500255156829363	-0.0024280232905539555	0.3645020324623911	1.9096033021149363	0.12505475209680117	-1.5413927463998673	-0.0025950227042201212	0.0036882595408128638	1.0831527696734113	0.0015098975760802842	-0.12483857709797541	-0.0073498768795979136	-0.002068856845763611	0.0030533735100924287	0.0039853543293727643	-0.0031668628878675394	0	0	0	0	0	0	0	0	0	0	0	0.10707573204605515	-1.5249940361664822	0.010350385078292319	-0.29349576495970409	0.860602405026439
13	687	1.95	1.37	2022_09_22_07_07_23	0.42313605386691944	-0.056176428737901192	-0.0021333521138902226	-0.000965625342672606	-0.046031578688249232	0.38081419661395222	0.0024111611886808303	0.00016850795476393673	-0.0040798865134145127	0.0032898531966621025	0.37543418348605889	0.0020746918033910629	-0.0008037330138939686	0.0011277151332046572	-0.0038056702225878975	0.36074232538094064	1.9204957104423115	0.12812376929561423	-1.5420317395762777	-0.00218932532477941	0.00809868897645404	1.4883990343775537	0.00094968142301894362	-0.12791180817214384	-0.007366789575415849	-0.0079889685411863413	0.0013285875150975855	0.0081541803967391767	-0.0032000702989253968	0	0	0	0	0	0	0	0	0	0	0	0.10921317035104246	-1.5265956578127722	0.0093805292663512035	-0.64135725794127219	0.85254452340853415
14	686	1.95	1.37	2022_09_22_07_07_26	0.42283247240247546	-0.057381226954082834	-0.0022385489926480093	-0.0011127675130776368	-0.047218443394592788	0.3817287719484192	0.005221513493036037	-0.00083708223959059417	-0.0040230107820592277	0.0020159714721288157	0.37642255432806104	0.0052727484314390449	-0.0011260270027064771	0.002820794782686899	-0.00094165046550722471	0.36321303850069969	1.9153107842939308	0.13101629510510904	-1.5431595161894294	-0.0027188611318404764	0.0097840598302608387	1.3043366764700906	-0.0044811282632343562	-0.13081620731789545	-0.0072380581671066067	-0.0084272806959779234	0.0049707913689192012	0.010761428217187601	-0.0034671393507020318	0	0	0	0	0	0	0	0	0	0	0	0.11207633479313454	-1.5282989647844332	0.0070330861634986643	-0.16109627880276486	0.85899986923183447
15	685	1.95	1.37	2022_09_22_07_07_29	0.42202091816660581	-0.057981931944335506	-0.0024558808333313914	-0.0011356629706619314	-0.048012973415164473	0.38383244826677915	0.0037557955462093669	0.00032656792926197726	-0.0051290751760056713	0.0048042332799263605	0.37677482737188911	0.0040450843934870468	-0.000979526230522406	0.0021538544372542391	-0.0037312872790417981	0.36197054038380472	1.9149818558056557	0.13263944077431966	-1.5374724858517872	-0.0025306075844705594	0.010830314072232405	1.4535344532324623	0.0010782842719886587	-0.13234496334078302	-0.0088335682060564046	-0.010533835558566469	0.0025167461787546064	0.010883859603762508	-0.0038349032527950238	0	0	0	0	0	0	0	0	0	0	0	0.11441650319081394	-1.5175847012271557	0.010208775489395696	-0.52363950853660568	0.85770757989040169
16	684	1.95	1.37	2022_09_22_07_07_32	0.42132694877467275	-0.057904485336064744	-0.002564872151145241	-0.0012510369464017817	-0.04725656604013645	0.38326180189641984	0.0038251554774747032	0.0010783761676283795	-0.004796983266850195	0.0036464668081263828	0.37801142927765197	0.0060100092177336108	-0.0010628888923410341	-0.0014042649697937504	-0.0059023980922851644	0.36333130395890312	1.9128187906545933	0.13179095645489036	-1.5380287558534276	-0.0030003697034567	0.016380433333691796	-1.4700990357211325	-0.00048478792515429386	-0.13150804621911577	-0.00863075795777617	-0.016049361256719519	-0.0032766750603060637	0.016387605546018511	-0.0035219485473341732	0	0	0	0	0	0	0	0	0	0	0	0.1127376530930272	-1.5202149101485283	0.014400090583073146	-0.90218413954216015	0.86235002298230412
17	683	1.95	1.37	2022_09_22_07_07_38	0.41940616882060994	-0.057236905755430147	-0.0025951836257148381	-0.0018251634978519473	-0.047806968574993045	0.38248210202336291	0.0048605980564195052	0.001552129087877732	-0.00468661852595556	0.0039469871229148822	0.37590840690232857	0.005650565510864884	-0.00073730106606435526	0.0035595374021829065	-0.0058826745581806	0.3637564982887308	1.9184286439835188	0.13205595119147878	-1.5387232708930325	-0.0028860991102636615	0.015864266565915833	1.4799509946462734	-0.0014985412478131363	-0.13178435746502759	-0.0084650677856740117	-0.01560313451852793	0.002866556622702068	0.015934885614457116	-0.0039810542135621527	0	0	0	0	0	0	0	0	0	0	0	0.11453369654786622	-1.5219363867107831	0.016394052165044252	-0.5133219224761818	0.867313180708885
18	682	1.95	1.37	2022_09_22_07_07_41	0.4171660250646661	-0.056238256274184918	-0.0024457359097643221	-0.0011226908615361232	-0.046144587137707568	0.38114108137629987	0.003659435554497421	-0.0032430723788419865	-0.004724313756686192	0.0044865434176311093	0.372584868930305	0.0090236336696962564	-0.00069097280967313289	0.00076497013949213682	-0.0057158201782822726	0.3609670987346727	1.930671367710648	0.12928160306291583	-1.5380605781236443	-0.0026069870428623285	0.020868965474142478	1.43610854974974	0.00087341294997533066	-0.1290046181334932	-0.0084582143948310051	-0.020116373561099472	0.00555384863956959	0.020887234621704602	-0.0035556854586797754	0	0	0	0	0	0	0	0	0	0	0	0.11119265023289607	-1.519783730862978	0.0138237106717674	-0.71887653333209789	0.865284028532089
19	681	1.95	1.37	2022_09_22_07_07_45	0.41568138878870764	-0.054773917014642924	-0.002351835957078734	-0.0016309421075929021	-0.044715763854143366	0.38084618239916218	0.0042976469698223817	-0.0039286814254663191	-0.0045245272051083986	0.0023467048762677522	0.37374645951347746	0.0083082160641627725	-0.0011062402797616647	-0.00077649851407333883	-0.0035747310300860763	0.36147287150587065	1.9302366304546648	0.12587651277267264	-1.5382202154520535	-0.0039688005014480486	0.016742496799323572	1.4388867424233005	-0.0027962213861549624	-0.12560944618977277	-0.008195333776448599	-0.016163224803632449	0.0043659320909286755	0.016974394042667634	-0.003328204309117809	0	0	0	0	0	0	0	0	0	0	0	0.10812147813823843	-1.5203758494960644	0.00880023527991797	-0.89234610615876875	0.86959118511223177
20	680	1.95	1.37	2022_09_22_07_07_50	0.4131290060511103	-0.052531113475034884	-0.0031005570182801195	-0.0015483189039150558	-0.042471916383345416	0.37814041465869269	0.0045022073549308792	-0.00099809162414876869	-0.0042087109063792755	0.0030648380916322307	0.37133666803606691	0.0096230904195071659	-0.0011863327577392268	-0.0017065799013700662	-0.0093249931141236326	0.35913626810394234	1.9425439366868011	0.1210030994867999	-1.5345725028024491	-0.0037973283363939197	0.025937626663979852	-1.5546493825582159	-0.0020259920519948068	-0.12068568618931923	-0.0087587233330865284	-0.025924102725780603	-0.00083748123750525608	0.026016631618154276	-0.0029213892070123551	0	0	0	0	0	0	0	0	0	0	0	0.103308979226441	-1.5214105692236504	0.022946509715500621	-0.87590230193839769	0.86930780178507183
21	679	1.95	1.37	2022_09_22_07_07_54	0.40975959504930193	-0.0503495380962492	-0.002035426284414615	-0.00087015046585282277	-0.040001295401604783	0.37519635528150141	0.00492473501067373	-0.00402178006749197	-0.003483716287271634	0.002961411618994532	0.37160213460170283	0.00743089951901625	-0.0006928037169820425	0.0035275767000222703	-0.00948844959570207	0.35481192343608819	1.9556337954669119	0.11582853842084843	-1.5427533296839457	-0.0021976732809506367	0.025594627565863583	1.35937313960202	-0.0027755576415743632	-0.11564640880190841	-0.0064929534059505415	-0.023340370610583666	0.010502954822137731	0.02574468256663822	-0.0024448303838019462	0	0	0	0	0	0	0	0	0	0	0	0.097990890031346256	-1.5273608768900566	0.024704650546231818	-0.60742763696170154	0.86590266029865026
22	678	1.95	1.37	2022_09_22_07_07_57	0.4053740035594553	-0.047255939032873763	-0.0022303640868922689	-0.0008687759512948283	-0.037532223779971834	0.37082939655149577	0.004144059000510506	-0.0016146523021299223	-0.00329773955969592	0.0037124622150943275	0.36773241741929535	0.009524776534284388	-0.00056014286815748028	0.00061342521727399384	-0.010915603914402029	0.35113863774123077	1.9765687238377523	0.10990675668070847	-1.5406913516818932	-0.0020218792973178404	0.0286308031516146	1.5138426679784154	-0.00068708803186861341	-0.10970759777692832	-0.0066134827502736266	-0.028445263320069671	0.0032542101589177323	0.02863904640643682	-0.002189312030667529	0	0	0	0	0	0	0	0	0	0	0	0.092943359869453734	-1.5269767498299756	0.02696972817324644	-0.757329140030054	0.86620906781884954
23	677	1.95	1.37	2022_09_22_07_08_00	0.40267977167290586	-0.045222486622640654	-0.00089910576784573727	-0.0018466693327680683	-0.035221947330855291	0.36879583799487664	0.0028251571636184968	-0.0031204555749342186	-0.0032287327249932063	0.0029797811412603	0.36557889515547204	0.011147491206281061	-0.00094865014696318738	0.003147706886116606	-0.0074412640539562791	0.35313489877739884	1.9822255175907593	0.10481021233832497	-1.546929420087489	-0.0037979663596973091	0.027356758213228374	1.4060458073881641	-8.5197860154326635E-06	-0.10469082908665869	-0.0050010914361553246	-0.025885071604095863	0.0088518522348640712	0.02735675953989785	-0.0017951183765140188	0	0	0	0	0	0	0	0	0	0	0	0.087835611080409423	-1.5250899625926782	0.020064660718239785	-0.58530748348709138	0.87696210144930753
24	676	1.95	1.37	2022_09_22_07_08_03	0.40039408246039382	-0.043406615719431815	-0.00098659668213275258	-0.00085375398270506463	-0.033376220872504289	0.36581140606388213	0.0037409577120121849	-0.0028993291054298744	-0.0024505661145653021	0.0022504593089355818	0.36631732630613167	0.01194833102053822	0.00012026868519022842	0.0035761621534068323	-0.010286270532082755	0.35383164584944793	1.9865542565901815	0.10066996258131054	-1.5503881494983121	-0.0010165031081463883	0.032245393943051807	1.4259217592969076	-0.0021956510470711879	-0.10058611741210527	-0.0041078400748615507	-0.030901263423543032	0.0092128903918045034	0.032320060551662137	-0.0014903309756621314	0	0	0	0	0	0	0	0	0	0	0	0.0835828119947923	-1.5341508246731612	0.0271986854565587	-0.61810221017506162	0.8837084795938468
25	675	1.95	1.37	2022_09_22_07_08_06	0.39822180174308003	-0.041467734162314862	-0.0015850469301103229	-0.0012036078510254621	-0.031318076297041648	0.36320690462357419	0.0036693039397799631	-0.0017219268657081403	-0.0028161237887198492	0.0017612363672148978	0.363262907074381	0.0098770878205489444	-0.000578947869249062	0.0037040223984638426	-0.0087956157940159811	0.35306803518081131	1.9978073769543348	0.09607206502272235	-1.542448065385353	-0.0023209947070623321	0.027207180420189377	1.4269905260560722	-0.0027937337828546544	-0.095917694761305891	-0.0054440342951843921	-0.026089621259445958	0.0077176634388525659	0.02735023975884306	-0.0011912327410951407	0	0	0	0	0	0	0	0	0	0	0	0.078962111779668345	-1.525956881082708	0.023965846311051513	-0.58610771747866208	0.88661151558095641
26	674	1.95	1.37	2022_09_22_07_08_09	0.3965353554502114	-0.040105114273157619	-0.0015680115134668069	-0.00068091568735009365	-0.029463461449106696	0.36157446730342208	0.0032598081900893656	-0.0033133001077403673	-0.0026970320252440914	0.0014763247662188473	0.361214737736334	0.0098127357012514627	0.00021419343920021965	0.0027330795331714144	-0.011016789640347635	0.350814032983884	2.0077317634602125	0.092215391179828327	-1.5417308774822884	-0.00075234401625039649	0.030520836512825326	1.4270963535742671	-0.0025661696192803766	-0.092059627861874216	-0.0053575449957972464	-0.029268997751834606	0.0086514294799017056	0.03062852735535173	-0.000863575291808531	0	0	0	0	0	0	0	0	0	0	0	0.074612879418052613	-1.5251544280930662	0.028624795573159469	-0.66381129963515284	0.88469799265587024
27	673	1.95	1.37	2022_09_22_07_08_13	0.39549736369859262	-0.038429639630749378	-0.00096580030777968168	-0.0007751180302988912	-0.028530152003622519	0.36049263702200779	0.0044430412473334862	-0.000882155734350266	-0.0018482613148477754	0.0032355294012137575	0.3600656689472605	0.010140480046637779	-0.00089000809568944852	0.000938286325013542	-0.011109585032510494	0.34952852430412368	2.01373615545833	0.0889066941876821	-1.5524597591645284	-0.0022785150069450344	0.030075231178547612	1.525782108673468	-0.0017561095947587983	-0.088846914743562225	-0.0032597564222208255	-0.029953431809607495	0.002703969909277122	0.030126457663520387	-0.00087548379567486013	0	0	0	0	0	0	0	0	0	0	0	0.07228861595230382	-1.5384501582617476	0.02819016824527093	-0.74326945764118657	0.88376954282430653
28	672	1.95	1.37	2022_09_22_07_08_18	0.39477797693627964	-0.037554420475037577	-0.0010002529228654601	-0.00094567985512739418	-0.027901190305085186	0.36033669407553859	0.0032662859086391395	-0.00039234178252239762	-0.0017180365122788208	0.0023152165368317758	0.35984035660161795	0.012645592661107211	-0.0010038420025472719	0.0034296832957493931	-0.01047753668691972	0.34876208646815465	2.0160015624875163	0.087000816202504341	-1.5519901531800806	-0.0024936372831385282	0.033107290646001535	1.4872335288268563	-0.0014650479639948806	-0.086939283922876809	-0.0032715334140666712	-0.032646006537845176	0.0055073542695009683	0.033139690092932772	-0.00085607610301878057	0	0	0	0	0	0	0	0	0	0	0	0.070809509601755277	-1.540047278693462	0.027926041773039988	-0.62722616451184565	0.88343855747669453
29	671	1.95	1.37	2022_09_22_07_08_21	0.39495007520616227	-0.036480659682622131	-0.00092695313021549388	-0.000883095398553426	-0.026254216163828274	0.35933238980694643	0.0034593760546130612	-0.0032530312316084034	-0.0019779412405650223	0.00095238369181277764	0.35662612294973112	0.011997250323675697	-0.00044790086875416246	0.0023757251994797079	-0.010159680667047217	0.34771109485601637	2.0228574357178624	0.083483958121534738	-1.5491532216363169	-0.0019241527499216792	0.032490889474808105	1.4449951218499169	-0.0035855379592919382	-0.083405758553514175	-0.0036125757778992578	-0.0314679052220448	0.0080888095416199457	0.032688132117355974	-0.00054710364726000586	0	0	0	0	0	0	0	0	0	0	0	0.066663154417569481	-1.5331983315980775	0.026417901116365064	-0.67054264871363356	0.88039252726945971
30	670	1.95	1.37	2022_09_22_07_08_25	0.39505112560959255	-0.03503249034156259	-0.00076600739133483842	-0.00024799619764180576	-0.025112207957460834	0.35973376823859349	0.0058680827559682474	-0.0026524482752012675	-0.0020980033467884762	0.0023495271143574525	0.35784436225106159	0.014705275699933285	-0.00026332887425629242	0.002368592871278052	-0.014440715444865467	0.34558255979329672	2.0229295704183743	0.079953963092190841	-1.5499195205670482	-0.0007981557398702491	0.042102629515680057	1.4829304250808049	-0.0050023900316280984	-0.079884278780257709	-0.0033373968756328638	-0.041454201121228308	0.0073607487075274536	0.0423987655264059	-0.00048846345587558963	0	0	0	0	0	0	0	0	0	0	0	0.063788438859674376	-1.5291205314796474	0.037042488389881452	-0.70411104119559442	0.874779332067559
31	669	1.95	1.37	2022_09_22_07_08_28	0.39563873569572328	-0.033914234553231878	-0.00022283407628063802	-0.00063500621509131566	-0.024256294984311724	0.35904723396936256	0.0049881255383430346	-0.0049776809840025495	-0.0015108367706592617	0.0017885446127849369	0.35557117544634087	0.018297924887939493	-0.00070911937061151373	0.0026568219614311	-0.01611163682936689	0.34364072258971318	2.0285489896172018	0.077301675241963338	-1.5582993235861831	-0.002065386870700377	0.05045485972831678	1.4598728213929575	-0.0045005892515899062	-0.077277531306844116	-0.0019318774116636728	-0.049218347973999793	0.011101670726264262	0.050655189011745365	-0.00041543815427104165	0	0	0	0	0	0	0	0	0	0	0	0.061428013790026589	-1.5396933183489772	0.041273065940194156	-0.70368313538293281	0.86857198647505385
32	668	1.95	1.37	2022_09_22_07_08_31	0.3964372171063395	-0.032898824443808615	-0.00058139626756152695	-0.00088143947705363892	-0.022543101846963277	0.36001297479149869	0.0047676501244154033	-0.0040809608028109087	-0.0016394195826576427	0.00291477103355079	0.3544667681223827	0.022909152918487934	-0.00054718087254117308	0.0042395355220273823	-0.018798975734319816	0.34381505640238413	2.0266428347390741	0.0735012996856774	-1.5532441790233431	-0.002047697181059929	0.060950058266427333	1.4703697875789341	-0.0027078760423618385	-0.073456016085412135	-0.0025796814422392031	-0.059724763442114359	0.012159861613701322	0.061010181079404147	-0.00015839563837484474	0	0	0	0	0	0	0	0	0	0	0	0.0570144140239912	-1.534498337029871	0.048610714139687275	-0.67449373813616775	0.86726230930573778
33	667	1.95	1.37	2022_09_22_07_08_35	0.39777491272099269	-0.030691377075834955	0.00021393864326431223	-0.00071834959441014964	-0.02082943359776011	0.36073935530703227	0.0052059464937348138	-0.0034119619607860582	-0.0015124019062388808	0.0032046015058514988	0.35561478939940888	0.023977706320418086	-0.00078683662538457666	0.0051141347827677189	-0.0231470643335817	0.34161024681691571	2.0246669647594642	0.068076512703505759	-1.5610484602793615	-0.0021198805339092269	0.068717898888084383	1.4791703182578788	-0.0029708312574405196	-0.068063575730044124	-0.0013271174443617024	-0.0675673059196421	0.012522331985476361	0.068782086810107571	-8.7088988316615454E-05	0	0	0	0	0	0	0	0	0	0	0	0.052502728700386046	-1.5345554838673949	0.059594743670856321	-0.67667433615232764	0.85880289553737643
34	666	1.95	1.37	2022_09_22_07_08_40	0.39950868501845488	-0.028836396423585486	2.5522077725745369E-05	-0.00083858515414625379	-0.019434599730148275	0.36385868283430906	0.0056337799794450383	-0.0030439840897061214	-0.00127431094088932	0.0027134062582836382	0.35514569201904139	0.029359630314443837	-0.00055157318888551321	0.005956229118002687	-0.022027564285037608	0.34175864742884071	2.0179404002222889	0.063355527037017315	-1.5606052580301004	-0.0018932690259427305	0.074867936501169491	1.4821657032285975	-0.0043398798942370746	-0.063342367550824716	-0.001291231657937732	-0.073694779904698388	0.013201792709371362	0.0749936162179125	-6.43743193378138E-05	0	0	0	0	0	0	0	0	0	0	0	0.048750711612028354	-1.5380585953220087	0.057116751526782021	-0.65335636752759707	0.85544735382424419
35	665	1.95	1.37	2022_09_22_07_08_44	0.39972766933768383	-0.027270177155481943	0.00014006180138451954	-0.00041448860601395882	-0.017299255245624756	0.36199108295993809	0.0040087520720986716	-0.0044666822725775808	-0.0013181962159604971	0.0032217760109096334	0.35461767708564368	0.027601536947699724	-0.00026829341365628784	0.0047606002946239115	-0.027523945795982302	0.34041702670245855	2.0221515628835647	0.058626205357040821	-1.5597842524190035	-0.0010775321361452168	0.0803682027917361	1.4862473710182926	-0.001182116913936008	-0.058611987226495313	-0.0012910878851077978	-0.079221909774365759	0.013525421681998291	0.080376896060819825	0.00016292704472766175	0	0	0	0	0	0	0	0	0	0	0	0.0434030638651055	-1.5327700148601475	0.069879109776246451	-0.69976432840708558	0.851622373969012
36	664	1.95	1.37	2022_09_22_07_08_47	0.40176471685921994	-0.024888513361854239	0.00022081980044924671	0.00024522008990652519	-0.015551143063603872	0.36472653815037859	0.004990025419028289	-0.0046651582289342474	-0.0010752447745717821	0.0027593900997702251	0.3529226227599665	0.03615518188577696	-0.00079081544825752045	0.0053102855043372166	-0.031378226633339112	0.34316069098985041	2.0123780370121458	0.052852548392501711	-1.563356286637138	-0.00088232897069242242	0.09788613614600257	1.4961881256166894	-0.00324481195043899	-0.052846697279654742	-0.00078642114306961923	-0.096798413040804387	0.014552074847786513	0.097939902257391825	0.00016317394785009287	0	0	0	0	0	0	0	0	0	0	0	0.038799502890759466	-1.5362800150403391	0.079211527484156108	-0.70157502245529846	0.85413346814647084
37	663	1.95	1.37	2022_09_22_07_08_50	0.40469205775860245	-0.021974526493838725	0.0008608406102433053	-0.00071047027584500238	-0.012159574783767529	0.36805733651146755	0.005175805706460963	-0.0045693722902123562	-0.00095917620679971261	0.0032237886828915662	0.35616115765372269	0.037160651779115227	0.00014048782440844514	0.0066369120904890069	-0.036553483672687577	0.34320337931166428	1.9982665745503345	0.044215731131216296	1.5701128269455145	-0.00093023091917770627	0.106379017553135	1.4936742340159743	-0.0028988040541921781	-0.044215689818515744	6.0442872312207237E-05	-0.10511607854513064	0.016343359717760946	0.10641850609980769	0.00034069572534059717	0	0	0	0	0	0	0	0	0	0	0	0.030139823437051884	-1.5314366390739767	0.091800963243873476	-0.69559291512253685	0.84806057527421019
38	662	1.95	1.37	2022_09_22_07_08_53	0.40723019580942288	-0.019304199131178347	0.001057794069256225	-0.0010302043534398005	-0.0093257842873299811	0.37089455765848639	0.0053804618351319328	-0.0043609849219877544	-0.00090591463895583059	0.0029987454815305456	0.35822559215173388	0.040650892197874787	-0.00024950992334111616	0.0065804434372800447	-0.040219308546981546	0.34746905048006588	1.9809407168201192	0.036821371403774505	1.5660319279262209	-0.0018872341161628248	0.1152870299632472	1.5018842754859016	-0.0034775232253549441	-0.036819699763234542	0.00035085809092753255	-0.11419379572680929	0.015839074949327354	0.11533946612296045	0.00040231338975282947	0	0	0	0	0	0	0	0	0	0	0	0.0230083174813262	-1.5223778169534641	0.10007627175972975	-0.70430961889260824	0.85324971982842779
39	661	1.95	1.37	2022_09_22_07_08_59	0.41070711637693913	-0.01622312280802421	0.0014111512771007734	-0.0005224280338126916	-0.0068656315096745487	0.374262497518842	0.0050169764881112921	-0.0038896762771216775	-0.00036964315215679016	0.0026553031725875791	0.36137304177580282	0.045025140624002279	0.00033022526943991349	0.0065476217436577595	-0.0426446210558919	0.34916299403941509	1.9641074819513782	0.029468948367909212	1.5464714545426128	-0.00043463479775626723	0.12376998734051016	1.5099499131760745	-0.0034674062699178868	-0.029434081726849554	0.0014330913465792341	-0.1228546539909129	0.015024771513840475	0.12381854736876342	0.00036042996444757768	0	0	0	0	0	0	0	0	0	0	0	0.016740822748449357	-1.5439024708461453	0.10504895010044614	-0.70922342593140342	0.85015082553125276
40	660	1.95	1.37	2022_09_22_07_09_04	0.41496237875856046	-0.013531701845456904	0.0011671068874499419	-0.00063377595294535874	-0.0037941619868126736	0.3787878641804267	0.0052997556979047815	-0.0055455721577873738	-0.0003774219044541887	0.0036329305544748848	0.36206278887814564	0.048920772531764148	0.00025957592966719691	0.0083301598205352944	-0.046638295491522153	0.3539969890484651	1.9435822341798263	0.021860220865025468	1.5464096189982879	-0.00069837279379611548	0.13422686849990367	1.4973669988031115	-0.0025306672056654407	-0.021834224968759388	0.0010657749674762426	-0.13278200151253408	0.019641596208450716	0.13425072254478285	0.00034886638107710187	0	0	0	0	0	0	0	0	0	0	0	0.00918851413345999	-1.5212222228767494	0.11417032177342668	-0.69702407057211313	0.8530821278485895
41	659	1.95	1.37	2022_09_22_07_09_08	0.41775280667896186	-0.00971084104392586	0.0010110009081526316	0.00038721088039364116	-0.00026058348888041331	0.38181219774667557	0.0056510827355542147	-0.00504903149301934	-0.0002180750512803116	0.0036842879496071772	0.36706583608667404	0.051917446644737054	0.00021749480979699166	0.0080315872778605815	-0.047030315830348488	0.35366793896302251	1.9292352290989805	0.012533670669844069	1.5267724005334653	0.00058505926677167373	0.13781423722506472	1.5033162633778996	-0.0029442143916143942	-0.012485118881431249	0.001102137458141402	-0.13656105060256585	0.018543015942663266	0.13784568321246118	0.00023595235393490202	0	0	0	0	0	0	0	0	0	0	0	0.00081338715162991809	-1.2223847784881949	0.1142091266086197	-0.7008266713137199	0.846596200692464
42	658	1.95	1.37	2022_09_22_07_09_11	0.42038987945011363	-0.0065893388880498794	0.0014963419359042146	-0.00060855128784020711	0.0029914765909054017	0.38480935742429812	0.0047984157716484772	-0.0069802779199849008	0.00020457566388011307	0.0022510352376059434	0.37170242030556805	0.053309671016490777	0.00040287018839847179	0.00855095870431433	-0.049291221598547111	0.35717718786381986	1.910317596672237	0.0049254088665140593	1.3520442630222511	-0.00050573014755551915	0.14158674247547731	1.4947095363216687	-0.0035376676742346186	-0.0044614941344438786	0.0020867972088006483	-0.13995055568887585	0.021462702700079335	0.14163093142880356	0.00010522232028702099	0	0	0	0	0	0	0	0	0	0	0	0.0071325777628557189	0.034139937018784407	0.11900245257474575	-0.69951374823744628	0.849633174640221
43	657	1.95	1.37	2022_09_22_07_09_17	0.42455795830464305	-0.0038724289097679756	0.0017804109580486888	-0.00088575360419311641	0.005909825272078598	0.388603403642164	0.0049789112057983791	-0.0051027411822843587	0.0005186423630397745	0.0021811926929025155	0.37765047332240109	0.054438529444153443	0.00053642781926869056	0.0062665212029783613	-0.054162719984324682	0.36328827424084759	1.8833275984406726	0.0037143752815858946	0.41387170682666641	-0.00065093943750752371	0.14646443900635556	1.5171249440989936	-0.0037200907854689504	0.00251292065318413	0.0027352903910292485	-0.1456214329325414	0.015691722790050648	0.14651167519654731	-5.476058667950978E-05	0	0	0	0	0	0	0	0	0	0	0	0.013973450175755936	0.043767538133754891	0.12842540333595795	-0.7278052068895724	0.85568593671295357
44	656	1.95	1.37	2022_09_22_07_09_22	0.42816501747553326	-0.00062567069350699417	0.0024311363696649475	-0.00073315043168510976	0.0082618053431822835	0.39291478750099462	0.0056981491101755289	-0.006137380951347228	0.00079763720675734542	0.0020756503289985754	0.380281332018968	0.0551671764852213	0.00057130254659750065	0.008125319459190471	-0.051365438598036169	0.36945191752982681	1.8623401656132999	0.010073985911290847	0.19607011539077743	-0.00046674464943251173	0.14256136180681869	1.5029134632118257	-0.0048504305317811107	0.009309302393478049	0.0038499455954169475	-0.14124950948324475	0.019295542256112234	0.14264385215128725	-0.00022649599925684139	0	0	0	0	0	0	0	0	0	0	0	0.019385563268831944	0.04812342413950757	0.12145813801373445	-0.70695489339030859	0.86287273002385934
45	655	1.95	1.37	2022_09_22_07_09_28	0.42967382372573693	0.0006405711144546177	0.0024849991714635125	-5.4898447930361777E-05	0.010382060033180297	0.3941197567749592	0.0052156599039348333	-0.0042546432969169405	0.0007322758545226215	0.00074299460349359881	0.38671663084817465	0.05584264799122253	6.35213942716794E-05	0.0065595004356296246	-0.051399633250012663	0.36808261618358784	1.8526132406390183	0.013940847840520979	0.14188019894788825	-0.00025369478388899831	0.14197803810849446	1.5191103471458374	-0.0059013132263440286	0.013383345509293479	0.0039029862274202924	-0.1412201416010046	0.014650423588733554	0.14210062914333815	-0.00038117478714763491	0	0	0	0	0	0	0	0	0	0	0	0.02422268277887599	0.035208096301309923	0.1205949582527634	-0.72193239450891156	0.856655900031129
46	654	1.95	1.37	2022_09_22_07_09_31	0.43159226569535786	0.0022741603296744209	0.0025194489243114309	-0.00037246252262877695	0.011624333439063408	0.39673078140112866	0.00437002974816556	-0.0059361688396925589	0.000840413169023795	0.0023811240896394669	0.39062261799197606	0.054992701799202591	7.5190782656534786E-05	0.0066695099257741515	-0.053154002549939745	0.37413793221587893	1.8340211171538019	0.017248204919043861	0.11651802847715523	-0.00061509996111423955	0.14157002352869416	1.5111641195545102	-0.0025537989952059384	0.016781981729318482	0.0039831723746468067	-0.14056437036413477	0.01684426745362845	0.14159305580155734	-0.0004870782359283945	0	0	0	0	0	0	0	0	0	0	0	0.027003898728565776	0.036086089517552572	0.12412362733105242	-0.72298672756710558	0.86687821342926141
47	653	1.95	1.37	2022_09_22_07_09_34	0.43453603359498311	0.0041114212561155624	0.0024521215156182389	0.0003569130408668276	0.013784865116013271	0.40091047658139856	0.0048985189682774878	-0.0054676789103000958	0.00022686328582501725	0.0010055856042467991	0.39502481367975806	0.052821303231379381	0.00092646310426385177	0.0077410042694579248	-0.052510206864557832	0.38010517128373245	1.8126762752662431	0.02166267520491896	0.072595626761701892	0.0012621542996797239	0.13624311711609535	1.5070854889880843	-0.0050085428404789464	0.021434746019002957	0.0031341921023842227	-0.13513857187441264	0.017313386533381596	0.13633514756985812	-0.00067967990495581491	0	0	0	0	0	0	0	0	0	0	0	0.031727476470747154	0.0082279661616883118	0.12214804218376951	-0.71221574823176248	0.87473797774390349
48	652	1.95	1.37	2022_09_22_07_09_38	0.43497044848009581	0.0054790664523926263	0.0025806246877214164	-0.00067838627588266622	0.01510089116407682	0.40260302924842128	0.0050055129806800261	-0.0059683626733653111	0.00055380587102965182	0.0020341307770930773	0.3967023492175652	0.052374797546826377	0.00036017328326060088	0.0072635552159872156	-0.050253999642042253	0.37729328176936011	1.8121851981710544	0.024850040534105392	0.072758262161335047	-0.00067145002719004891	0.13307096694520965	1.505082419389659	-0.003774730451293977	0.024587403935266219	0.00360334320745836	-0.1319233349151952	0.017438920510923703	0.13312449374068247	-0.00080905211232077312	0	0	0	0	0	0	0	0	0	0	0	0.034740389526832949	0.018328646389046247	0.11673485467642915	-0.713626769867282	0.86739980402743388
49	651	1.95	1.37	2022_09_22_07_09_41	0.43415236150171421	0.0058205328179560456	0.0024905294336604183	-0.00072040896024393338	0.01486052167069617	0.40172442490231103	0.0053248092216030248	-0.0065070696559164183	0.00068579890728736768	0.00087443516936852584	0.39953580979693493	0.053921880395581413	0.00028474300354543972	0.0082560006054289634	-0.050198931691969532	0.38256994546936623	1.8036188805104882	0.025032894276841286	0.073572981128722764	-0.000807143564670663	0.13382463388011162	1.4987319841272635	-0.0056640237107179088	0.02476237761648889	0.0036702112546722881	-0.13243706361109814	0.019221259459667597	0.13394444295207433	-0.00078496999532590725	0	0	0	0	0	0	0	0	0	0	0	0.034265246618912643	0.023058163337807587	0.11717848523128603	-0.70389496368184568	0.88118821730250041
50	650	1.95	1.37	2022_09_22_07_09_46	0.43434969522310152	0.0057395700927823593	0.0021841773150348721	-7.5200442513481285E-06	0.015621711315795841	0.40231331863232672	0.0049487933610873145	-0.006223153582393115	0.0008032495134142945	0.0020765073293010235	0.39985101544426332	0.051211207777146918	0.00043197180423280585	0.006918799787371155	-0.048663579311040019	0.38265618912293692	1.8029129196052627	0.025774316529951755	0.067333218398675315	0.00029838517604765386	0.12819526449226454	1.503460009294511	-0.0036004539763878057	0.025540960261395927	0.0034604539459351818	-0.12703449973618664	0.017212254791817875	0.12824581516399569	-0.00087538381151335172	0	0	0	0	0	0	0	0	0	0	0	0.036013260549235912	0.025686773886804064	0.11316449219888709	-0.71478336004519627	0.88098643404454913
51	649	1.95	1.37	2022_09_22_07_09_50	0.43677650763534737	0.0068738605447823883	0.001676208202973462	0.00021866971361217587	0.016162500651298886	0.40340047351723207	0.0050926881551964258	-0.0055988247678612248	0.00088972785033681473	0.00030797194103537049	0.404012172380932	0.050645345423832366	0.0013929540168042477	0.0078145333421060226	-0.047092714975040431	0.38625416021081355	1.789450339229081	0.027595044023500666	0.052858509529149104	0.0017604197756841658	0.12434183278077608	1.5009250144778545	-0.006072316622561893	0.027440985263083049	0.0029118348940485586	-0.12312973347180967	0.017319356640579858	0.1244900173043892	-0.00092911875842748991	0	0	0	0	0	0	0	0	0	0	0	0.037060077894052149	0.027496696269954903	0.10929315198464187	-0.70317770819300951	0.88432906408347056
52	648	1.95	1.37	2022_09_22_07_09_55	0.43826765755479524	0.0069003018585919226	0.0023851359585924689	0.00015114148341123661	0.016664831864415967	0.40570397031703503	0.00446959927367452	-0.0069158127297621851	0.00070192620295541318	0.00097539524822753629	0.40862084704113188	0.049958928279128637	0.0004735507065458168	0.0070183229886401121	-0.049187202113530171	0.38969157532859794	1.7747300857883515	0.028162933310547932	0.063340528869292437	0.00052783298488552676	0.12491365788846091	1.4991211477692419	-0.0042354915628108163	0.027937254712382863	0.0035581753455685597	-0.12363240852608232	0.01784515309868033	0.12498544441595627	-0.00097007834667332609	0	0	0	0	0	0	0	0	0	0	0	0.038058039796949196	0.021047663468562381	0.11336767937402291	-0.71453351934509468	0.88916343383124508
53	647	1.95	1.37	2022_09_22_07_09_58	0.43824939202285812	0.0075163869121307814	0.0017968795526559611	0.00050884044949519214	0.016526262736872688	0.40593563881409489	0.0043690416697880416	-0.006393482486829207	0.00023823346018121076	0.0014322518190054779	0.41072403719197864	0.047708796284719593	0.00083589030606727379	0.0083888447027796863	-0.047020532712699591	0.39268526507556173	1.7688346101593628	0.028589683893282144	0.040363447781845092	0.0013731227490854415	0.11894888015295399	1.4912263935107786	-0.0036911387608300822	0.02849657739436609	0.0023054504819448722	-0.1174458365228077	0.018849710159568496	0.11900613679551787	-0.00094898073864178509	0	0	0	0	0	0	0	0	0	0	0	0.03771363992603307	0.00720722416157346	0.10898586706913793	-0.69712287001634277	0.89603151133425907
54	646	1.95	1.37	2022_09_22_07_10_02	0.4390995625737058	0.0071959856558068119	0.0019198759678540278	0.00036379441153701206	0.017151530922670577	0.40662471953760615	0.00507624148493623	-0.0053498613626652026	0.00072792696453425926	0.0014836761532301469	0.41149682237383167	0.046579513193144823	0.00079326478006949642	0.0070720070315697285	-0.045529644458458141	0.39538949596956796	1.7631310422507744	0.028959309956195969	0.051922655088537252	0.0011818769809361046	0.11484058015576693	1.5014205084116039	-0.0044630479093655182	0.028803303822531653	0.00300188641456743	-0.11373689615628421	0.015883239696225352	0.11492727112028033	-0.0010282369247764051	0	0	0	0	0	0	0	0	0	0	0	0.0390958506584883	0.021207738955079231	0.10493203276331758	-0.70835010039007984	0.90045522626363172
55	645	1.95	1.37	2022_09_22_07_10_07	0.441520597301684	0.00837750859874792	0.0017494623799001441	0.00049939144562596827	0.017096345797404686	0.40922484250018293	0.003818759855832389	-0.0065038955297334437	0.0007032324232663544	0.001385190016742159	0.41515376483455169	0.044480255461939913	0.0010743159674634661	0.00774815983669866	-0.043013309392418042	0.39784401675384207	1.7504032412746513	0.030088692526558131	0.045891435234910037	0.0016909098710574761	0.10876010261745592	1.4879670754435732	-0.0030031695304446973	0.029962046463736739	0.0027577508340377293	-0.10727117473335493	0.017934742615537437	0.10880155765699374	-0.0009960702401229306	0	0	0	0	0	0	0	0	0	0	0	0.038754257428495191	0.02055515895135521	0.098988795074826968	-0.69628679438920094	0.9010769127991588
56	644	1.95	1.37	2022_09_22_07_10_10	0.44332282382663468	0.0088090057952882484	0.0020083834768815827	4.9557207761794578E-05	0.018381301603606282	0.41222786647070192	0.0044750330479286253	-0.00626209494278527	0.00094991831456118473	0.0013467176984901291	0.4163426220112314	0.045378871599133279	0.0013675676266999232	0.0081764344707984556	-0.04238248591315788	0.40071153770828694	1.7397644704118298	0.031974817487914614	0.051347825320624332	0.0014692905655797949	0.10858737819477991	1.4872368500987216	-0.003877624009162705	0.03180635606691095	0.0032779059062650233	-0.10707454949228931	0.018062656345052129	0.10865659055562436	-0.0011480205980049626	0	0	0	0	0	0	0	0	0	0	0	0.041517894930498511	0.025816290067404993	0.097364669606697693	-0.69010875746448064	0.90388203848712456
57	643	1.95	1.37	2022_09_22_07_10_14	0.44550922218189709	0.00928873538233076	0.0012280284148584375	0.00040815130284500649	0.018570187233502879	0.41377993446894251	0.0044923663850127806	-0.0079874387392986981	0.00017243051175267767	0.0018855420129061538	0.41930881770829936	0.043575629517967555	0.00099778338142307273	0.0075325325279389848	-0.041552509634264545	0.40302696580685932	1.7294001591620527	0.032480670677998771	0.022992616817801861	0.001496527534089066	0.10502279174234434	1.4782161079223122	-0.0030827098666276241	0.032446334238877612	0.0014931048696081846	-0.10322760838818812	0.019335140335945432	0.10506802503843704	-0.0011508505910328519	0	0	0	0	0	0	0	0	0	0	0	0.041684855957199292	0.0046425368341451679	0.094789800040084776	-0.69573315794180612	0.90464337378476833
58	642	1.95	1.37	2022_09_22_07_10_17	0.44757051585907831	0.0092391056463860376	0.0022666879167439428	0.00048982701406153739	0.018405270455074119	0.41619199128153067	0.0030230162655421359	-0.0066948891700445478	0.00087239313533083959	0.00069259660651193591	0.42333312956232794	0.03997150360280545	0.0013382768245488424	0.00749521130134162	-0.042470918588319917	0.4087317644771461	1.7128443101967603	0.032221560546806041	0.05462046604876071	0.0019525034548382152	0.10031547417788497	1.4838482913494957	-0.002741984035034329	0.032029492360615877	0.00351291662194491	-0.098802530429497742	0.017356679989620056	0.10035294134195714	-0.0011188879452566653	0	0	0	0	0	0	0	0	0	0	0	0.041168784637108227	0.023681822254640592	0.096358492406365945	-0.69805814419793355	0.91322316818080806
59	641	1.95	1.37	2022_09_22_07_10_20	0.44951513738620341	0.0095934769337551531	0.0023013601250129034	0.00063318865195186047	0.01884345364648134	0.4175228955991187	0.0028825594772482507	-0.007729611499337069	0.0012232904129285565	0.0012191244981306526	0.42725267738247352	0.0396919332607066	0.0014237835552823196	0.0079520521729433778	-0.038622128911904224	0.40912557739605288	1.704504706414667	0.033055131021481207	0.059411779524623884	0.0022273470942311135	0.095356496388790249	1.469736082752241	-0.0019437003912664184	0.032822052124122487	0.0039184922111286458	-0.093415333611982593	0.01914254031489453	0.0953763040527173	-0.0011640077998264155	0	0	0	0	0	0	0	0	0	0	0	0.042007748953657033	0.032413810134402733	0.0877217861136851	-0.68387012252539725	0.91014860984436741
60	640	1.95	1.37	2022_09_22_07_10_26	0.45318516358135624	0.0086815720358806824	0.002486748575699708	0.000879188475968947	0.01864377420462314	0.42076738040379419	0.0044638739026170949	-0.0075829726322440387	0.00080635896088167617	0.001678356679014884	0.43215127362929878	0.041337813642061294	0.0014486240312183826	0.0065718712358148156	-0.038326081256961374	0.41335981363551455	1.685656944827739	0.03149267944467251	0.057276380979972868	0.0025093620640529897	0.095585850326207381	1.4799504957019578	-0.0031764472612666626	0.031286276551017428	0.0035996886223887787	-0.094012452519396744	0.017271755957987925	0.09563861458525906	-0.0011295365477107233	0	0	0	0	0	0	0	0	0	0	0	0.041177879175091747	0.021611952451132642	0.085804766403357213	-0.70048766060053591	0.91212124061803668
61	639	1.95	1.37	2022_09_22_07_10_29	0.45530146825779577	0.0098554352563701569	0.0024685796844768587	0.00044565847006548711	0.01904566344471445	0.42419997894642203	0.0033956644790194097	-0.0080896609508726361	0.0017538637438048643	0.00098040121458795319	0.43440844306879367	0.039201607839072089	0.0017476693440206402	0.00763021169640514	-0.036824816689505026	0.41749872065344418	1.6721566585483569	0.03321078690199622	0.069744876454701746	0.0023800800411718451	0.091031955816411436	1.4665208558395775	-0.0027672858683780513	0.0328882128129025	0.0046175561310112193	-0.089059471602033549	0.018847479877364633	0.091074007547919	-0.0011648531183558121	0	0	0	0	0	0	0	0	0	0	0	0.042007875196966582	0.045914157624944149	0.082598044009468158	-0.68324225846741438	0.916972049861813
62	638	1.95	1.37	2022_09_22_07_10_35	0.45818395326300149	0.00957508284634193	0.0030240355114670094	0.0011193478900432703	0.018421581861487381	0.42691341209799272	0.0037182679405321378	-0.007571455481916599	0.00197409521437788	0.00079456149865182138	0.43873730432908836	0.03639321952577413	0.0017284201223259641	0.00819010049779213	-0.037787965820036934	0.417705581794376	1.6608039707334137	0.032118957090230854	0.085839907349085615	0.0030980875618628312	0.088490383668456643	1.4635012297051795	-0.0033362442969044762	0.031646782131525317	0.00548712905660699	-0.086460745502999647	0.018843765251567536	0.088553252497010432	-0.0010731903628854479	0	0	0	0	0	0	0	0	0	0	0	0.040435842144855148	0.053377343620668975	0.084388234067120038	-0.67867961920248376	0.91165475966507592
63	637	1.95	1.37	2022_09_22_07_10_38	0.46034206392809446	0.00940427192371948	0.0027655158164260783	0.00075117926915695382	0.018122721570028196	0.42977527591019021	0.0046840360482045046	-0.0074757443641730809	0.001769199340195917	0.0017988784523145188	0.44216675887727042	0.036934754245060555	0.0012151381814643595	0.007839490733064754	-0.036301915727348567	0.41857766762866777	1.6503031186952588	0.03132113531005988	0.078720627863605286	0.0020920355768588536	0.086918869911013413	1.4645392454698134	-0.0032821207695402218	0.030933746290977553	0.0049108917231509312	-0.084963518859627774	0.01833276873790067	0.086980815490276475	-0.0010250779180897617	0	0	0	0	0	0	0	0	0	0	0	0.039555095505249729	0.048657452445775254	0.080676419171187785	-0.67905494778381625	0.9092752985832937
64	636	1.95	1.37	2022_09_22_07_10_43	0.4632321257454976	0.0085287619329319324	0.0030081506762114378	0.0007704100006508339	0.017647452072100275	0.43250883712277777	0.0049710240492448505	-0.0074490098232079562	0.001968850424747278	0.00086032907493302079	0.44714746329372057	0.036535167292725108	0.0010419550688187695	0.0077544279698980086	-0.035377561012752738	0.42514668904586828	1.6307816441319907	0.029721030532692976	0.091105731046148192	0.0018941255880190033	0.08426352767388684	1.4633401224672946	-0.0046430295688074654	0.029229009875580407	0.0053855953819880488	-0.08232505177942806	0.017970196035724861	0.084391349198983154	-0.00096957319003778276	0	0	0	0	0	0	0	0	0	0	0	0.038332705210069942	0.055553124200815061	0.0781842152362217	-0.67750910472553783	0.91778325685349016
65	635	1.95	1.37	2022_09_22_07_10_46	0.46638886528033652	0.0083045767579574166	0.0031528457748749355	0.00066541307986432827	0.017226975402193923	0.43594974761739846	0.0030883150780265821	-0.0077230918695397359	0.0018630600651136642	0.00092651537101875732	0.44970312651298966	0.037559613463661046	0.000908473062640271	0.0073048509260338875	-0.034912958688249278	0.42893812352683852	1.6161169094971948	0.028817691180143105	0.094491758214591409	0.0016116374952526197	0.084189745638955885	1.4659092111145877	-0.0023930914875905057	0.028304612353160896	0.0054137089404020771	-0.08234413412072901	0.017531595667807424	0.084223750555410856	-0.00090786170607369554	0	0	0	0	0	0	0	0	0	0	0	0.037152313843145879	0.053864568499649448	0.0764790375695175	-0.68227068936083135	0.91970060920946917
66	634	1.95	1.37	2022_09_22_07_10_50	0.46983539805221136	0.00853070411844219	0.0033352297215458659	0.00071611337522890469	0.016917846649500384	0.43951940293012959	0.0023061596998420622	-0.0084779910655311663	0.0022375645234945325	0.0021371243803127355	0.45306141740616779	0.034670762586100419	0.000528542288074372	0.0075033490572316789	-0.032301388225990067	0.43489108631876577	1.5982897534537441	0.028618100917524217	0.10525542889925382	0.0012523792377093013	0.077552447788669363	1.4507658077675034	-0.00012538716257825926	0.0279863361280107	0.0059800242688139195	-0.075328512238368867	0.018439018465422688	0.077552549151880409	-0.00085949091165513666	0	0	0	0	0	0	0	0	0	0	0	0.036321605443445863	0.065748693727730831	0.070580936279090775	-0.67127616701416548	0.92562435295783663
67	633	1.95	1.37	2022_09_22_07_10_53	0.47431530678718037	0.0075133812669158926	0.0032052158170059542	0.00039849916136345035	0.016494064095738104	0.44408115884986687	0.0022876803133890481	-0.0080479203804317261	0.0018493517300784926	0.0011099339302816094	0.45983464981498473	0.038620818848550238	0.00084635872384367127	0.0070546986279959112	-0.037717058391716053	0.43664146543045645	1.57813004853763	0.026692705423937878	0.10087305735661035	0.0012312931327362611	0.086728936231978776	1.4705823141367129	-0.0012143354024130412	0.026151328897486059	0.0053486932744954878	-0.084992748907927379	0.017266760350588391	0.0867374370753494	-0.00080897001128281355	0	0	0	0	0	0	0	0	0	0	0	0.034992370680352977	0.055827963518428982	0.080897982709309535	-0.69294511439016016	0.92057215776587253
68	632	1.95	1.37	2022_09_22_07_10_56	0.47666033926168716	0.007155248328698652	0.0030145921900231205	0.00024555744742008138	0.015889718805452892	0.4463462023921323	0.0022050214763313005	-0.0078955749611490517	0.0015493626321139357	-0.000526602001963488	0.4649138721355987	0.037023506248651111	0.00080672671233340311	0.0067185143724476423	-0.034623935206388207	0.44146260649132751	1.5626144125680097	0.025444100659291289	0.095192973852016263	0.0010173663241831257	0.080616555717678326	1.4677333242875723	-0.0029183795155097361	0.024984358133534328	0.0048149877482133417	-0.078909995640317254	0.01649974678068257	0.08066936218154995	-0.00074218949738352324	0	0	0	0	0	0	0	0	0	0	0	0.033493613441527945	0.048599984721970954	0.073993466496367871	-0.68956782790960658	0.92615762237555066
69	631	1.95	1.37	2022_09_22_07_11_00	0.47934117196845755	0.0072058942266844906	0.0030194243127698284	0.00081034422008246327	0.016710758396325021	0.4491559590519848	0.0021409863136798964	-0.0071762594760866319	0.0012860574787080989	0.0013353893497122643	0.46884451883902833	0.037997134802035662	0.00093844371909469868	0.0075662095903342164	-0.036354764263799792	0.44356690995352865	1.5499044423579755	0.026154095430003837	0.086319850299926434	0.0017235705197721015	0.083040902698111416	1.469918079315228	-0.00085938553183648268	0.025765308077089755	0.0044928395758585685	-0.081356509701880478	0.016640608463786323	0.083045349444803573	-0.00081185783372773369	0	0	0	0	0	0	0	0	0	0	0	0.034965018054975594	0.038404224535167467	0.077468337686169009	-0.6828019638781766	0.92536785048524273
70	630	1.95	1.37	2022_09_22_07_11_05	0.48323512026831822	0.0083399216161260913	0.003138660892907329	4.3189303805134088E-05	0.016525895419952676	0.453961104579597	0.0019489678976139003	-0.0059932508974638041	0.0019129617716846432	0.0011853967319621073	0.46970543482781851	0.038730174695410229	0.000310578814459032	0.007114527250464373	-0.037065212177459693	0.44846054836387306	1.5341181516896216	0.027054411535094382	0.097626201917208236	0.00024201506951664048	0.083687919655519236	1.4829365820440448	-0.00084771548981902949	0.026540343380728797	0.0052489386301664059	-0.082399210641024567	0.014630036978924763	0.083692213005872429	-0.00077250226400411208	0	0	0	0	0	0	0	0	0	0	0	0.034426812406748893	0.057621255562305809	0.078102434934048989	-0.6905783231823428	0.92803798721182262
71	629	1.95	1.37	2022_09_22_07_11_08	0.48650804064568731	0.0082592273535721482	0.0025567442174374289	0.0008839056704888291	0.016477171045747516	0.45675741902336575	0.002451343391361879	-0.0045816062871381963	0.0020015205350997385	0.0011506436109279085	0.47427178979903073	0.037794343796374683	9.6424391938629728E-05	0.005595764332923075	-0.036262875024690409	0.4523493143728235	1.518764271058819	0.026648349071275602	0.089255190564077727	0.00095305726408978432	0.080587015531327175	1.5001858526291094	-0.0014181621777611475	0.026224887803296338	0.0047317827432241891	-0.079784762383760338	0.011342784649867453	0.080599492902925882	-0.00076248971243079381	0	0	0	0	0	0	0	0	0	0	0	0.034117196822313685	0.06044005610515564	0.0754192659459401	-0.70884641443020424	0.92978795123811564
72	628	1.95	1.37	2022_09_22_07_11_12	0.487002466374493	0.0084027702287758337	0.0031262710161120855	0.00058569675139769517	0.017631846111111488	0.45831516235781894	0.0025408367607966539	-0.0069159276756401719	0.0012924477961141791	0.000597013371332004	0.47424874014476076	0.037898424883881551	0.0008483542482845205	0.0065504031190505305	-0.03655083855691859	0.45416846892809348	1.5145246377130124	0.027925285455004167	0.081859157209951891	0.0013764119866483838	0.081419785036111345	1.4789894298043789	-0.0020248029405037192	0.02755187035107164	0.0045514841426953145	-0.080051142383136153	0.014865934161075924	0.081444958237293322	-0.00086627153738256949	0	0	0	0	0	0	0	0	0	0	0	0.036301976498746669	0.0365855162236027	0.076248402585960454	-0.69673266278640655	0.93257940213150581
73	627	1.95	1.37	2022_09_22_07_11_17	0.48989750861233566	0.00939648209233329	0.0022171702702007052	0.00093731026112362685	0.01797620596867059	0.46125075985078656	0.0023516555141863118	-0.005557019952354368	0.0013014594203109623	0.0011851641739574603	0.47838626516509131	0.03499119742443587	0.00074314476779257631	0.007164072303837388	-0.036484620764473813	0.45793824501762043	1.5002491531344055	0.029009228096575034	0.062202373861513255	0.0016507164349997658	0.077492800746295568	1.4801786345939911	-0.0012627540358311365	0.028785036205658778	0.0035995840590312056	-0.076223605967426736	0.013967679149648832	0.077503088424011046	-0.000884293421269698	0	0	0	0	0	0	0	0	0	0	0	0.036789851469832484	0.03613645255621438	0.075896145249014169	-0.68845223330942207	0.934763367780249
74	626	1.95	1.37	2022_09_22_07_11_20	0.4911642175049668	0.00929359892505958	0.0024775564054688973	0.0004783850629847588	0.018647349982011053	0.46168864124016351	0.0024976254516768169	-0.0066384074176434283	0.0018918612567455069	0.00099414952589946888	0.48028150820628779	0.034945797344405657	0.00089657071096938565	0.0061912414861261611	-0.036764830375588163	0.45729172370903215	1.497210124942854	0.029669947387927924	0.075101864186125536	0.0013685592255790742	0.0776601139541729	1.4796717003126105	-0.0015294757529228631	0.029335881957015295	0.0044397981718176669	-0.0763739476566304	0.014075276861127788	0.077675173610709747	-0.00095995360864640751	0	0	0	0	0	0	0	0	0	0	0	0.038160502595730235	0.050554369454093508	0.075906368701987831	-0.70198023662983144	0.931036316187687
75	625	1.95	1.37	2022_09_22_07_11_26	0.49514179491333177	0.0099193776088311141	0.0027107092232232545	0.00036658332727956963	0.019099489986046939	0.46641777312435051	0.0024867019702585025	-0.0073617586083863391	0.0013006942975672298	0.0013173453784167352	0.48444010570436508	0.035594781849553447	0.00051777873554919478	0.0072731324649669719	-0.034926030310870111	0.46088630623824889	1.4799948736647168	0.030458789462449412	0.066528118970417147	0.00079549569756234492	0.076181923883429217	1.4656269062923555	-0.0011874860547104182	0.030189566374710652	0.0040407842833736132	-0.074502891331929957	0.015906121770036797	0.076191178293229814	-0.00097542546365599547	0	0	0	0	0	0	0	0	0	0	0	0.038663122846075516	0.033998004977169628	0.072050646134158125	-0.68274333023566247	0.93081681040260622
76	624	1.95	1.37	2022_09_22_07_11_29	0.49760005260825374	0.01062138872247422	0.0024729334523946275	-0.00030400144417455259	0.019320846951306828	0.46871714572495132	0.0027111944105010677	-0.0070849979136624651	0.0010820884977737065	0.000792215103743854	0.48807247539774062	0.035212502805083548	0.00058483532938506417	0.0068045612394320434	-0.033835483678947224	0.46575381128217008	1.4662742006552354	0.031205754162164361	0.056725233451457163	0.00017655089825027579	0.073832211728236147	1.4687782318600706	-0.00196418200581543	0.031005144708599164	0.0035327177113751345	-0.072300690213887076	0.014960136472593588	0.0738583339890297	-0.00097905879276243371	0	0	0	0	0	0	0	0	0	0	0	0.038888912879575327	0.027973908926403394	0.069358765279636247	-0.68616816293534055	0.93600032564474966
77	623	1.95	1.37	2022_09_22_07_11_32	0.498154203164134	0.010846785634847273	0.002273544253250632	0.00058776033040794482	0.020394778017172138	0.46965354807844512	0.0021896561072243283	-0.0068971857964761681	0.00076647841479160364	0.00064296932774263063	0.48782148672383252	0.034327521081464481	0.0010635505677677624	0.0061832035647180136	-0.0328634545409367	0.46621510842201963	1.4646664824219384	0.032442142509303107	0.046799795229271454	0.0015988002433478016	0.071732960806148216	1.4721445258590706	-0.0015558011780683289	0.032300135317622068	0.0030321393532018823	-0.070341248543207821	0.014061522655781618	0.071749830545598331	-0.00109592361449096	0	0	0	0	0	0	0	0	0	0	0	0.040969594829041181	0.018782206360271631	0.067127960190153	-0.69241107730578833	0.93588512444691563
78	622	1.95	1.37	2022_09_22_07_11_35	0.49951328888443935	0.012239237042553827	0.0026198417826740583	0.00092684841275939814	0.020265764229992819	0.47101665246167074	0.0015266284753177786	-0.0061717427017767721	0.00073830719047080992	0.0018769948568592969	0.49007036534536369	0.033572251364470188	0.00050518842750324792	0.0052714258236358277	-0.031655040852792485	0.46769499035560408	1.4582123369597151	0.033671810784814744	0.049855558571882189	0.0013760724914855245	0.0691342811660417	1.4813073322398476	0.00043200347764791626	0.033504561685834336	0.0033518931618547482	-0.068029940467620648	0.012307559966024929	0.0691356308957256	-0.0010423312489401058	0	0	0	0	0	0	0	0	0	0	0	0.040597935930743581	0.018207574260426251	0.0642444516140617	-0.70289166711865347	0.93630139730637607
79	621	1.95	1.37	2022_09_22_07_11_38	0.5008107770004615	0.011412163607216908	0.0023001341781477207	0.000171414181719144	0.021789898719246553	0.4727749471738012	0.0021521549053502079	-0.00605581702933667	0.00096837200791376665	0.000271077780346496	0.49231584241640414	0.030481492508402333	0.0008830253125780411	0.0052486922216604462	-0.028729641083904019	0.469369925226312	1.4513976828644504	0.034279182471978649	0.047349264799124019	0.00099374106133899229	0.062687658423821763	1.4740198667183719	-0.0018907514106426141	0.034125592680292124	0.0032413384837132776	-0.061517094155382965	0.012057762866282403	0.062716165855053657	-0.0012418458952224364	0	0	0	0	0	0	0	0	0	0	0	0.043552189719506883	0.022206051828136189	0.058315746781162768	-0.69504827051404361	0.93722009745385226
80	620	1.95	1.37	2022_09_22_07_11_44	0.50260592051628039	0.012157512406317976	0.0021611427508459557	0.000376948570931224	0.021364521074381682	0.47422005854371474	0.0020447058176390389	-0.00532012209447331	0.00099449041914484188	0.00079800677231303479	0.49591611745360215	0.028858868993075198	0.00059957703403337834	0.0065866067601467607	-0.026510002391083344	0.47021771768505027	1.443805007252204	0.0344765769611923	0.045243728209176805	0.000884591822000076	0.058664913492058879	1.4618418813413658	-0.0013014894066129502	0.034335526486477357	0.0031154421608220488	-0.057277585511949489	0.012682676095842935	0.058679348579430204	-0.0011672739592800451	0	0	0	0	0	0	0	0	0	0	0	0.042553527104910241	0.023257555535600553	0.054348734228418016	-0.66363501557646	0.93555944824931481
81	619	1.95	1.37	2022_09_22_07_11_49	0.50733398427230192	0.012388847144281207	0.0022767216866751705	-0.00019109598198754571	0.021603468453387991	0.47855961345163545	0.00083906601134485482	-0.0072369903553351975	0.00065717655005567439	0.0013658364894728727	0.50089189091739128	0.026936779603837616	0.00072696916913234989	0.0052156393600432185	-0.027142921822490583	0.47673334594448347	1.422805245271898	0.034620402010610417	0.041207129760444994	0.00047503041038443855	0.056810634004977	1.4546943018944285	0.00063880726200540524	0.034502895750491577	0.0028499860011915747	-0.055285925022112992	0.013073432238580221	0.056814225426080042	-0.00116723812476531	0	0	0	0	0	0	0	0	0	0	0	0.042602038209116296	0.015205288739895127	0.054479859967410255	-0.69047780094375855	0.93968344468050824
82	618	1.95	1.37	2022_09_22_07_11_53	0.5115605428077008	0.013313967431125279	0.0023207296464073197	0.00016764851959804572	0.021767362903360826	0.483294677872769	0.0030693044601639019	-0.0075381050792849812	0.000818178469105004	0.00090384724721410069	0.5042283745997479	0.0257804036124509	0.00041408706636254555	0.0064574819888039738	-0.025815315798531878	0.47998310247688369	1.4071891897591822	0.035411944053579121	0.04283711897413623	0.00050681415955491308	0.054412578270854252	1.4347484394664416	-0.0021225042087115141	0.035282060365604759	0.003030181184622355	-0.052410727067705082	0.014623418284257816	0.054453959435451879	-0.0011482652660640429	0	0	0	0	0	0	0	0	0	0	0	0.042580950350971286	0.018784854375103219	0.052018680977781062	-0.6628422426811178	0.93827233007943833
83	617	1.95	1.37	2022_09_22_07_11_58	0.51388779992317168	0.01304055326372331	0.0021712902864634018	-1.1568062506328232E-05	0.021467942586289285	0.48561758970096242	0.002106167077752066	-0.0057485912815207121	0.00047942178509516992	0.0016807070125410026	0.50670865767331774	0.024412925269146693	0.00092954993606159423	0.0063187227138551891	-0.022275478383113809	0.4826685886629416	1.3975441237293091	0.034639232208464342	0.03636690959370082	0.000816579496011266	0.048823662966879164	1.4409737520244346	-0.00041530261383368743	0.034547648214486956	0.002517222842731621	-0.047187149562388661	0.012534870628776808	0.048825429253253526	-0.0011095149632017866	0	0	0	0	0	0	0	0	0	0	0	0.04178596016958315	0.011164137138833486	0.045057178317653657	-0.64719721378744355	0.93924897367694371
84	616	1.95	1.37	2022_09_22_07_12_01	0.51489062021311094	0.012770504083130801	0.0023598553712823873	0.00024948943310985412	0.020804768620242293	0.486192688660515	0.001934939320933508	-0.0059315255021750142	0.0010548170906158675	0.0004930934097790449	0.50900273540604335	0.021945911890438687	0.000373420274880293	0.0067313811328994864	-0.0202196173041979	0.48466950100494033	1.3918234575620132	0.033718456754047589	0.049054966642073136	0.000527985525775494	0.044405020813996068	1.4211626735630274	-0.0014417414055808095	0.03355630738394013	0.003302811019283816	-0.042431340126518835	0.013091495275907063	0.044428419865802	-0.0010349785236885801	0	0	0	0	0	0	0	0	0	0	0	0.040458090790428489	0.025328680076171728	0.0413887212803252	-0.6247118891386847	0.94130574917899612
85	615	1.95	1.37	2022_09_22_07_12_07	0.51593102522449075	0.011925696759851844	0.002086410130210152	0.00016863596493011491	0.020611103204693813	0.48750416837107274	0.00094973332686717007	-0.006208351156337207	0.00037804327936934992	0.00041319266008563925	0.51114663058798893	0.018928881501283478	0.00048640295288234192	0.0068390159954081695	-0.017898651168254006	0.48262887439003294	1.3896365200394685	0.032531018766535282	0.036597267128525707	0.0005556562728850033	0.039430818476134263	1.3964940317633325	-0.0005180653794324161	0.032443916176124132	0.0023789672434276162	-0.037059065830431823	0.013469041742958975	0.039434221653726315	-0.0010240801134812599	0	0	0	0	0	0	0	0	0	0	0	0.039956057862512079	0.0091698365322335634	0.037138176134853609	-0.60290921626807215	0.93545231977478494
86	614	1.95	1.37	2022_09_22_07_12_11	0.51665603395083037	0.011834469842906457	0.0021742790605453633	0.00027496721096547646	0.020535451416012037	0.48889220568238506	0.0010905446103586975	-0.00642770531150007	0.00047291201351690757	0.00057023639185722831	0.51122525488933379	0.017188639446775705	0.00068043866746783416	0.0046364565188554436	-0.018387518985906369	0.48623597119640849	1.3837848648494857	0.032310975139975148	0.039479448912604909	0.00090529446988755948	0.037436242537618909	1.4164875762213067	-0.00044251083639809972	0.032210305949024853	0.002548588857840023	-0.035667544904528115	0.011370949644550266	0.037438857770714068	-0.0010150551234861911	0	0	0	0	0	0	0	0	0	0	0	0.039757391189720728	0.011512491972242724	0.036703448995151843	-0.66189646520129519	0.94112124749264625
87	613	1.95	1.37	2022_09_22_07_12_14	0.51955933206158522	0.011016269845458629	0.0019859807823819869	0.00029549088164755339	0.020155436424627467	0.4919945792390818	0.0015029529046936511	-0.0060103950396876464	0.00034463441470222614	0.0013708731282331206	0.514872368616397	0.01574167831062168	0.00020101271509652009	0.0065994158035381119	-0.01409266239872865	0.48812272337082713	1.3724580633681054	0.030906571791420433	0.0358693104902425	0.00040015931792400573	0.032440218073830837	1.3661304281958684	-0.0001153539296355594	0.030827076643094174	0.0022152935559475928	-0.029760233362351105	0.012911090538606923	0.032440423166271791	-0.000976272405729887	0	0	0	0	0	0	0	0	0	0	0	0.038799000207026889	0.00854858278447966	0.029951042913082433	-0.56641956236381008	0.93949370793510878
88	612	1.95	1.37	2022_09_22_07_12_17	0.52090040782577318	0.010622206319524629	0.0018475572586331521	0.00042777269144174537	0.019082638458132271	0.49432418436262993	0.0010359986403802983	-0.00503839772939482	0.00049060543293789492	0.0015894812982772714	0.516286749031868	0.014742462412849544	0.00021142408742781969	0.0063635989765353281	-0.013957721444786218	0.49092593461685335	1.3645833718264104	0.029351999711527705	0.037864903767564059	0.00054447966599296765	0.030781603444517171	1.3773433203855452	0.000553306266441375	0.029267873014438579	0.0022206972500141732	-0.028506255917156671	0.011614666770987516	0.030786575945369349	-0.00086814341292464081	0	0	0	0	0	0	0	0	0	0	0	0.036646053149720456	0.012851927774984282	0.0294488685458986	-0.57151528251831529	0.9424564220749363
89	611	1.95	1.37	2022_09_22_07_12_21	0.52094519410784312	0.008981175132485664	0.0018146336130020219	0.00056260486556796243	0.018342323577603573	0.49449984051221552	0.0018074734117518965	-0.0069733260278659953	3.8489526838038829E-05	0.0010460105071333767	0.51665386483067133	0.01053763653209727	0.0001420746160012453	0.0065787125177879649	-0.01224071777310432	0.49194192765833716	1.3630224498525909	0.026971185096926087	0.032649098018638509	0.00062034708519038994	0.026471156711604545	1.2970755106670358	-0.00070543130906051336	0.026913704922004268	0.0017599184367268553	-0.022602634253947464	0.013778354852180548	0.02648055458222371	-0.000815997921659558	0	0	0	0	0	0	0	0	0	0	0	0.035209776706315754	0.0010491983248997543	0.026675683273256409	-0.53882167280580451	0.94432568573902254
90	610	1.95	1.37	2022_09_22_07_12_26	0.52184280744020317	0.0080744794146790071	0.0017970187719149441	0.00046722365823471755	0.017664720049573025	0.49483207811985369	0.0014252668485694225	-0.0065032047517202332	0.00029502989984767894	0.00040101790907478017	0.51752264562885908	0.010739589991051316	-0.00023105136203996525	0.0054135231747632984	-0.010143456046044623	0.49159292358867734	1.361357032936191	0.025400736377983364	0.039490174744053537	0.00017484104454602926	0.023985808257804723	1.3061851935874569	-0.00097596833191978963	0.025321553980873667	0.0020040739850385315	-0.02070454920338716	0.012109526830751619	0.024005655832846633	-0.00076028068232248649	0	0	0	0	0	0	0	0	0	0	0	0.03385537439312767	0.0083500466251551012	0.022032782454828651	-0.54027829684211437	0.9420325749052465
91	609	1.95	1.37	2022_09_22_07_12_32	0.52489803598647522	0.0064933405537556345	0.0019391665316362647	0.00056179566390052171	0.016331026813529097	0.49816830779241955	0.0018645315728134774	-0.0059268366172982078	9.1298665214816288E-05	0.0017603118467985921	0.52239014506317327	0.0072345319321880687	0.00040350297076477681	0.0063848325420143041	-0.009341648189441323	0.49692316358613137	1.3450166749894998	0.022393489640288484	0.042563360901250076	0.000868132035208498	0.0204737455465073	1.2452637121249841	-6.3746950562254719E-05	0.022312400756668641	0.0019039828632422982	-0.016285609228233029	0.012407787424372591	0.020473844787358173	-0.00064743187700915428	0	0	0	0	0	0	0	0	0	0	0	0.031113246563408848	0.0027952227111556864	0.021556841420251049	-0.48562183034354173	0.94670417779756244
92	608	1.95	1.37	2022_09_22_07_12_35	0.526056983700118	0.0049169065246162172	0.0014884068479574407	-0.00015707069461275841	0.013988941000344509	0.49790826959271478	0.0016870841184478346	-0.006652633128284376	0.00045595074576624205	0.0008853666342539077	0.52394015151268414	0.0076161025302296532	0.00033477010626180255	0.0048626902002733311	-0.0069972411327613978	0.49921688528398994	1.3403567745666236	0.018560361464903603	0.049375908212348586	0.00013141771663473917	0.018388326899459819	1.2307820268059349	-0.00075801727813151385	0.018469935394745923	0.0018298918606820288	-0.014297930648783416	0.011562860602981315	0.01840394404347458	-0.00047762231258552515	0	0	0	0	0	0	0	0	0	0	0	0.026606185285509749	0.01629106125220256	0.016197831356127578	-0.48173588466973666	0.94897872426796182
93	607	1.95	1.37	2022_09_22_07_12_38	0.52570743640882212	0.0042186872553146883	0.0013321195162165416	8.484445905868053E-05	0.013653583838428029	0.49881173572715565	0.0015272651585991302	-0.0051164739551640363	9.8121051435157163E-05	0.0021642971935748696	0.5235176072453791	0.0058175593516048736	0.00013923882711504355	0.0059132042677148729	-0.0074779227797969394	0.49500335106030241	1.3444267132779713	0.017497239316104918	0.038042304777607512	0.00015505631550985009	0.017166677041496225	1.2183534734216659	0.00064371322696973161	0.017446619139902982	0.0013299865684354597	-0.01307561092007011	0.011123093082141176	0.01717874172824102	-0.00045554371229723621	0	0	0	0	0	0	0	0	0	0	0	0.025972500026012684	0.0035931724404335333	0.018134380967797827	-0.45085905139376264	0.94159472888901208
94	606	1.95	1.37	2022_09_22_07_12_42	0.52566494150726	0.0026600674346251023	0.0013112626577901571	-0.00051042313986984062	0.012928112237123871	0.49839314097909332	0.0014810167328843172	-0.0058449447851782917	0.00030403222548733966	0.00058986162495078894	0.52452266533366154	0.0042002113270622806	-0.00023207686714076206	0.0062216767383583282	-0.0075483099314862427	0.49804120162323029	1.3408324116327632	0.015302395831464545	0.049915376405209107	-0.000791562274492325	0.016705065056978489	1.1651674025864667	-0.00083875779036091688	0.015226205930285104	0.001525113488031036	-0.011502888030746148	0.012113742836547288	0.016726108728236072	-0.00040731120391902169	0	0	0	0	0	0	0	0	0	0	0	0.024600626189937552	0.01175640300638625	0.018608687424822457	-0.44072205350600957	0.947449910194081
95	605	1.95	1.37	2022_09_22_07_12_45	0.5247633544589666	0.0022468452991781639	0.0015200178233019416	0.00038191903419760524	0.011899098211354254	0.49828771912416364	0.00087750941333744419	-0.0059467071368973874	0.00039053112508577811	0.00055032404967644952	0.52326547032820059	0.0044108863819670371	0.00037775755574635426	0.00125041579441338	-0.0042494486496470413	0.49732347425165924	1.3437855000182786	0.013949882121383645	0.065243080819917171	0.0007371769130284369	0.011158200383516368	1.2178537037810335	-0.00028483761337957079	0.013831290733296794	0.0018151054656733554	-0.0084918098621180362	0.0072384115014511065	0.011161835344812276	-0.00034470493363494359	0	0	0	0	0	0	0	0	0	0	0	0.022687379074297648	0.016404226027902185	0.00844113762976125	-0.64230985547026	0.94770999161022207
96	604	1.95	1.37	2022_09_22_07_12_48	0.52429073020458727	0.0011929911594154351	0.00095961374814787959	0.00035124634926829169	0.010647957099526385	0.49719242079076859	0.0020522049674235516	-0.0063796640591869758	0.00011645664423162254	0.00063322098152458024	0.52294798773812412	0.0045606788953181931	0.00014050844215772798	0.0050601578549549168	-0.0032496772841233115	0.49806987457707935	1.3448208377309334	0.011637480049293429	0.043866093941438693	0.00043219376480450487	0.013827154154611712	1.0791742771553354	-0.0013839659582848534	0.011592722294307974	0.0010196723516686548	-0.0076647428194350324	0.011508340867706128	0.013896242434164973	-0.00027349071073457643	0	0	0	0	0	0	0	0	0	0	0	0.020310475295156671	0.0054682790344484124	0.011470323271574739	-0.28543925129462527	0.949987947303062
97	603	1.95	1.37	2022_09_22_07_12_52	0.52316986995729842	8.258395246820273E-05	0.0014524233494496587	0.00010865874939563232	0.010057900173486165	0.49571556162308839	0.0020729852688543952	-0.0058864480662488812	5.4395326562125537E-05	0.00083052407065225544	0.52211288724517924	0.0029323901492516262	-0.000145843465494682	0.00635718714012017	-0.00053981117665768789	0.49613052114440587	1.3501205572000992	0.010054542982583875	0.071563300175235045	-0.000102734982155616	0.012818000971281407	0.92076317586289314	-0.0012222565150712822	0.00995173388686436	0.0014341642980015238	-0.0034279813505777995	0.012351117065264256	0.012876143051721866	-0.00023641930162039682	0	0	0	0	0	0	0	0	0	0	0	0.019225203592382313	0.0027040831237099988	0.012195015381053198	-0.042355160184622549	0.94831631107674541
98	602	1.95	1.37	2022_09_22_07_12_57	0.52319852094387442	-0.00012228649976841731	0.0010994283053159257	-0.00044510593837398019	0.0095409838554255961	0.49676807859949529	0.00088013981641407984	-0.0055733199598407366	-0.00012996571507039629	0.00012899467838089576	0.52151077425125236	0.0033581694057675721	-0.00037534100905217921	0.0067380060849450089	-0.00139257788020967	0.49490961036550174	1.3508285406237939	0.009283282234381969	0.050054078298200314	-0.0008734222015894604	0.0132659949940615	0.96570162916398339	-0.00074246593512321713	0.0092368041990725219	0.000927780809883516	-0.0046808027746718748	0.012412763937459249	0.013286755768331228	-0.00021188530706684939	0	0	0	0	0	0	0	0	0	0	0	0.018237568758729433	-0.0068104966617686287	0.013150661991090069	-0.10190279014127374	0.94593082846003052
99	601	1.95	1.37	2022_09_22_07_13_01	0.52177314218435189	-0.00080858636248265655	0.0011379062363482007	-0.00037420475006090694	0.0087075916212177723	0.49536935610251637	0.00028983997899565333	-0.0054675058129019091	6.232595319264913E-05	0.00099806031944317379	0.5195262736920071	-0.0014512357133656024	-9.9211612015402125E-05	0.0058213913995452757	-0.00098171319235784249	0.49580829958716127	1.3546140537197313	0.0078515103663180635	0.073111002422879781	-0.00051789336345356028	0.011395207322246904	0.765401362856205	0.00072103505946979267	0.007767723732328668	0.0011439768575535034	0.00045561389506009744	0.011386095287481905	0.011417996386142975	-0.00017062444529345963	0	0	0	0	0	0	0	0	0	0	0	0.016688890186644743	0.0035787673316773449	0.011314473944298718	-0.0835335081858584	0.95023729567893944
100	600	1.95	1.37	2022_09_22_07_13_04	0.52252927952660755	-0.0018513062190404347	0.0013747747474514886	-0.00049315584890139406	0.00768566886359037	0.49614265152507941	0.001393724534927179	-0.0059847267269845456	-0.00034937001837204455	0.0008746737853212069	0.521832824388368	-0.00120346442042176	0.00028323769133256171	0.0060682333491698546	0.0015120611321891161	0.49833560790979842	1.3483247263730624	0.0058151995232511881	0.084567497428044383	-0.00026003260937052354	0.012399161859500921	0.67776071728244536	-0.0005022485393737894	0.0057322209395924391	0.000978871081868709	0.0026486591546497542	0.012112960806532496	0.012409329893809957	-0.00011907846948878189	0	0	0	0	0	0	0	0	0	0	0	0.014723778708687721	-0.022713031227125261	0.011968289412213784	0.1221017259661747	0.953698916855477
101	599	1.95	1.37	2022_09_22_07_13_07	0.52522500958595719	-0.0026967249375150788	0.0013102565042254258	0.00041886958633899357	0.0068312436319529378	0.4983804035352839	0.0014920671633264129	-0.005669421040103915	-0.00028017750891565311	0.0012831214683981717	0.52400111111008563	-0.0029371689928677789	-3.7968396620301956E-05	0.0048863566955666959	0.00402031526474932	0.49995690717021024	1.3397972568617287	0.00415268234284881	0.11856654682723326	0.00032911114868148085	0.012555048842075717	0.50009777182460391	-0.00020491120527417603	0.0040364714099036976	0.00097553533900025086	0.0067814558481699792	0.010566035586076172	0.012556720910689771	-7.96914744900495E-05	0	0	0	0	0	0	0	0	0	0	0	0.013017253008166831	-0.020495577478509538	0.01204754265724148	0.34423387296847552	0.95189090017692379
102	598	1.95	1.37	2022_09_22_07_13_10	0.52557369070670046	-0.0037578787820845296	0.0012561647284264727	-0.00029448870493620205	0.0067564651635147362	0.49929206792087727	0.00081958207570074007	-0.0047216021393272313	-0.00019764171819823149	0.0010816312155879282	0.52519032371836483	-0.0030488144184569418	-0.00017383799385749528	0.00600395058722889	0.0043227435746182631	0.50037745161634173	1.3369793432717936	0.0030935058925960842	0.16527046546698049	-0.00050852099394470187	0.012900968457360256	0.4903127591803168	0.00026104361350891704	0.0029260448913431603	0.0010040119528029979	0.0071794269588684075	0.010718713340698956	0.012903609220135196	-6.1665407319209625E-05	0	0	0	0	0	0	0	0	0	0	0	0.012860908748032028	-0.014621948665000007	0.014076449632942712	0.31200599530251666	0.95205955028593769
103	597	1.95	1.37	2022_09_22_07_13_13	0.52401671205223155	-0.00426636827942056	0.0012184206155754879	0.00015023728244223698	0.0054550852819530609	0.49816255431988216	0.00082575270441507316	-0.0057314195447120478	-0.00029200763773036754	1.2665025145582712E-05	0.52252478824391624	-0.0029905970004501883	-0.00046117098964148481	0.005321303025934249	0.0036093016112152053	0.49857144054540431	1.3439485213555042	0.0014599858945750675	0.32631830971624931	-0.00035170855200989732	0.012829812021981444	0.52154174056615232	-0.00079626683496399845	0.0011599374585670548	0.00088662500786474666	0.0064605627926862357	0.01108445780907383	0.012854497943982222	-2.100382761767046E-05	0	0	0	0	0	0	0	0	0	0	0	0.010425040018260459	-0.026739197913710107	0.012270367149621318	0.29799773739218965	0.95144187022743087
104	596	1.95	1.37	2022_09_22_07_13_17	0.52340229701885077	-0.0054991891660497111	0.0012187588630653463	0.00031315786894174088	0.0038924019952225977	0.4973122982455695	0.0014967071587247	-0.0056430667373754467	-6.561659979248421E-05	0.00023376203004557808	0.5212595263434755	-0.0060316580001339506	5.7684279518661559E-05	0.005735022941475802	0.0035469846077402648	0.49747611901781713	1.3476814556228005	0.001927702353830238	1.264007177795587	0.00031844166523925223	0.014793674405719859	0.441402624528371	-0.0012216070104662806	-0.0015760757274711442	0.0011099647139611887	0.0093937839105216834	0.011428456862799752	0.01484402661377536	3.0185225197564965E-05	0	0	0	0	0	0	0	0	0	0	0	0.0074377874298128654	-0.0084280073475748816	0.012883517037744312	0.27694773487710012	0.950466059952924
105	595	1.95	1.37	2022_09_22_07_13_22	0.525541331330997	-0.0071122658726004255	0.0010651865394423754	5.5277491916004851E-05	0.0027870144090177342	0.49915542884196529	0.00084109245170548377	-0.0050673412292736751	-0.00025400684618405309	0.000574799426835135	0.52628425301582926	-0.0077197493926205235	0.0003496896459039218	0.0056532064117531108	0.0061717394790849972	0.50241518667773843	1.3340188759401206	0.0042917171363268929	1.4797042266375065	0.0003531724523010219	0.017221162629656363	0.33504670108568918	-0.00024668044766481363	-0.004220690547391364	0.00077756496924893145	0.013497321469680447	0.010695361399278484	0.017222929296735006	7.506118603500998E-05	0	0	0	0	0	0	0	0	0	0	0	0.0053251101707108665	-0.045444156358208566	0.015925549887903484	0.41461043310145929	0.95599557394527124
106	594	1.95	1.37	2022_09_22_07_13_26	0.5272623389516079	-0.0082449589624534973	0.00109627916649994	0.00030285359426905384	0.00091414012104501182	0.50075656231312171	0.00020803683032536417	-0.0051575788482404522	-0.00035036500492127985	0.00057746744204092255	0.52789319198912454	-0.0083905556814684243	-0.00030908910474137949	0.0048107976460712272	0.0082244736274838075	0.50363685921372037	1.3280329808815539	0.0071703836633315084	1.5216518730798323	-3.9854339036454376E-05	0.01891215703160385	0.27593093577217659	0.00035542489850658106	-0.0071357760418197776	0.00070363496243595967	0.016104644832896448	0.0099151449003181368	0.018915496568859127	0.00010600197882590201	0	0	0	0	0	0	0	0	0	0	0	0.0018567285584723274	-0.18300184989921969	0.01807099509999379	0.520763155844565	0.95519217286623637
107	593	1.95	1.37	2022_09_22_07_13_29	0.52589201337590474	-0.0095957765253845886	0.0012114961283589039	0.00029901219436205491	0.00055978763520252129	0.50028966387964624	0.00036750104986191386	-0.0052470050381709515	-0.00044735171448916306	0.00062536144555104664	0.52597474283516732	-0.010305586747994708	-0.00013636404607147027	0.0049557028259762537	0.0082784246060503483	0.49965822208220206	1.3355553118453569	0.0088395196716824134	1.5296729560709197	0.00012243407974415024	0.020786264546393783	0.25623028762287681	0.00025525834605697422	-0.00880963893902548	0.00072620230656915885	0.018116074930069656	0.010191988173107781	0.020787831792082091	0.00014166554675516327	0	0	0	0	0	0	0	0	0	0	0	0.0013625976130909523	-0.33710981415051094	0.018346700976344013	0.51569286086560007	0.95011563091575058
108	592	1.95	1.37	2022_09_22_07_13_32	0.52496600694861284	-0.010843025623324237	0.0013904006868771654	-0.00059997438792709515	-0.001175066557300469	0.49979002040744375	0.0017066593350871981	-0.0049686866429538628	-0.000404710937372584	0.0010664192937977772	0.52477239084661476	-0.010174697495217272	-0.00029535108606280636	0.0054116258955572757	0.010796793653721781	0.49890143321626068	1.3388271832358389	0.011768346245072215	1.5299018397581434	-0.000902986999055011	0.022946621259520256	0.23425919181817112	-0.00062923914102933445	-0.011729006381371454	0.00096144820435268359	0.020473854643978547	0.010361887050393145	0.02295524709351808	0.00016254003376136211	0	0	0	0	0	0	0	0	0	0	0	0.0023674071041423872	-1.4049508388265624	0.023005497747029209	0.55308448813157085	0.95034997811790978
109	591	1.95	1.37	2022_09_22_07_13_38	0.5266888476616518	-0.012464581146419535	0.0012168936786249292	-0.00037950710768833672	-0.0028538853076790147	0.50152114470118769	0.0012804363032059977	-0.0052196199735246923	-0.00031299765188515027	0.00012365464088363897	0.52738482755069149	-0.010943186414100581	-0.00050477890374089689	0.0052804258969162765	0.010534775811827119	0.50072139548511418	1.3311871069927881	0.01492723483248741	1.5415635210205918	-0.00089321309183770553	0.023356135555549759	0.23206766290446226	-0.0011286354834810068	-0.014901729754863261	0.00087223279991544369	0.020885265942682009	0.010455368697117409	0.023383389107308378	0.00018021536281216183	0	0	0	0	0	0	0	0	0	0	0	0.0054510322401752761	-1.5161775105192217	0.022373881677522835	0.55307955821888688	0.95069678750209785
110	590	1.95	1.37	2022_09_22_07_13_41	0.52694135194397751	-0.014707809857050516	0.0010251593125285496	-0.00044352542701143886	-0.0043969293149666673	0.50182529561631517	0.00081846357246777659	-0.0064185689219973764	-0.00083031803145245384	0.00090183916680617628	0.52727624563160769	-0.010152109602168313	-0.000346586039620687	0.0045025563961567667	0.0098524563650521854	0.50065497266498948	1.33089494374565	0.018576572601028293	1.5653628045695345	-0.00082338500081006083	0.022286507109936612	0.25484508813766271	4.8540407461678241E-05	-0.018575475733432191	0.00020186846694553228	0.019453796550748484	0.010873738957844333	0.022286559970807779	0.00021768171601025383	0	0	0	0	0	0	0	0	0	0	0	0.0084917256131347013	-1.4774750553566214	0.020557391047625134	0.5710689130939115	0.95011517091605535
111	589	1.95	1.37	2022_09_22_07_13_44	0.52821185047063024	-0.016273711284785275	0.000952789364918257	0.00015422057748258952	-0.0063894466680554278	0.50243081333885931	0.00088217957932724381	-0.005858362400882007	-0.00060278003006136792	0.0018406137645824031	0.52914762766483592	-0.0099660400357827767	0.00024162860387485309	0.0058115166849460175	0.012043403117774984	0.50284473851542655	1.3251642125854319	0.021999421059850977	1.5626700503549713	0.00034374751395696931	0.024255565470388828	0.24888421005969114	0.00090252042521413959	-0.021996515600043134	0.00035753101358301537	0.021312158718572331	0.011581206631551835	0.024272350512594524	0.00020572084371514349	0	0	0	0	0	0	0	0	0	0	0	0.01215008106137095	-1.5237655510563077	0.02531608864639058	0.56060388447120491	0.95197549632292056
112	588	1.95	1.37	2022_09_22_07_13_47	0.52787136692044856	-0.01826525196852908	0.0010965325750670436	-0.0004195646853173726	-0.0072849652327498619	0.50253125166118917	0.00036952175979711334	-0.0056432621527077861	-0.00038221322139225404	0.0013004072699417076	0.52745825407541291	-0.011790054281793305	-0.00023456654056601363	0.0055983407774772018	0.01307843706980095	0.50225812225936717	1.3275615575301192	0.02481453272208135	1.5567572632067384	-0.00067820453903886591	0.026598392960561341	0.21660409736950295	0.00088242602831345213	-0.024804751708842283	0.00069665405900780212	0.024141331074512974	0.011165600836282541	0.026613026580603043	0.00025380211522709953	0	0	0	0	0	0	0	0	0	0	0	0.013819626153209304	-1.5445873413612394	0.026950270712235918	0.58316882921843938	0.95147824590201469
113	587	1.95	1.37	2022_09_22_07_13_51	0.52715240458758317	-0.019913842690731813	0.0010153248723103849	-0.00017744889848042157	-0.00920723804680172	0.50238843756729934	0.00091228128267089692	-0.0052791320303348143	-0.0006799546383744995	0.0019081458869856015	0.52707108683140214	-0.012314671859144642	-0.00054274235411520312	0.0058293286890938522	0.012341918239753452	0.50224861271292487	1.3288649888313526	0.028301579649055737	1.5646206165150209	-0.00072971351854425257	0.026351889344907033	0.21562153936338882	0.00095246282767895494	-0.028299420866110821	0.00034955582469357351	0.023939290716588048	0.011015100182608702	0.026369096637623653	0.00022783456600152094	0	0	0	0	0	0	0	0	0	0	0	0.017513552353707013	-1.5339382295849662	0.025892555734314128	0.56476865310949576	0.95275789001827327
114	586	1.95	1.37	2022_09_22_07_13_56	0.52886552733633974	-0.022448707947003037	0.0010651357012061852	-6.6339464278062288E-05	-0.011547763511540432	0.50178878669211147	0.0017509214413475339	-0.0066353645777379594	-0.00065143410855857706	0.001747730280307694	0.52994334189078085	-0.011068842127067897	-0.00036094630773027796	0.0049162171092240947	0.012415541729556678	0.50420354233618081	1.32335142307803	0.033008037474253182	1.5640422343098916	-0.00048331018762870753	0.025409937830389293	0.23345996966494867	-5.4795341819202995E-05	-0.033005026014232865	0.00044586511583043144	0.02269003201888628	0.011437980045714547	0.025409996912115793	0.00021334907206572068	0	0	0	0	0	0	0	0	0	0	0	0.021869686557796166	-1.5426201176857495	0.025249252038067539	0.59688323383961106	0.95336813665210818
115	585	1.95	1.37	2022_09_22_07_13_59	0.53294547612708909	-0.023656547306581958	0.00087597022421471429	-0.00039734106617566293	-0.01351043841097284	0.50691997906551134	0.000680272304255133	-0.00525470227899087	-0.00079823526468173411	0.0010902287754193723	0.534820705616685	-0.010490901378304782	-0.0005901578050421483	0.0051193760775387585	0.00960858060695087	0.50626516565003588	1.3079827019127013	0.035763999120384117	1.569385239759628	-0.000987268073740916	0.021837684718791345	0.24343340990871426	0.000368608323652817	-0.035763856696316078	0.00010093209699440229	0.019300213037613596	0.01021695896928549	0.02184079545194266	0.00012339983504199462	0	0	0	0	0	0	0	0	0	0	0	0.025394715750379961	-1.5412892020528761	0.020428503416956546	0.54063022568950869	0.949938011162157
116	584	1.95	1.37	2022_09_22_07_14_03	0.53392569323221684	-0.025496340601080015	0.00085231417421983643	-0.000624068834896485	-0.014773618381909919	0.50847069108394927	0.0014352627335479453	-0.0051361217970542156	-0.00038630432646532143	0.0016774328634038087	0.53502878661946129	-0.011159818308154157	-0.00060928235445261607	0.0048986688054611111	0.011386211983248832	0.50679763527700616	1.3048786699001966	0.038660607175775706	1.5643992305963677	-0.0012278983730172944	0.023764638645160388	0.21363581644946894	0.00020797787958026412	-0.038657443015272221	0.00049461775202756786	0.021628191492173918	0.0098478110620028834	0.023765548694138019	0.0001235917838628713	0	0	0	0	0	0	0	0	0	0	0	0.027679260050699893	-1.5577251782850976	0.023215351159433132	0.58225287239830081	0.94919132325139477
117	583	1.95	1.37	2022_09_22_07_14_08	0.53229850354501118	-0.026846126546817468	0.00081213074272740518	-0.00011210706432323053	-0.016673302951821366	0.506455982830096	0.00043816173287853841	-0.00438364506285697	-0.0006521093513037567	0.0004040988255643302	0.53386812612022516	-0.011505091747740056	-0.00013793543676097136	0.0053566542227202986	0.0092810319592278763	0.507025604019829	1.3094219482328908	0.041926774339546	1.5687806420854695	-0.00025337167977231375	0.022156902462509155	0.22417505479940239	-4.14069078336621E-05	-0.041926433644309695	0.00016902185808060754	0.019966992257867567	0.0096045586524004765	0.022156941153172762	3.242356556546381E-05	0	0	0	0	0	0	0	0	0	0	0	0.031347167591516206	-1.5512507948110963	0.020131442409561797	0.52366957405021863	0.952521189977298
118	582	1.95	1.37	2022_09_22_07_14_12	0.53195257058355983	-0.028432615382933152	0.00093141983657894561	-0.00037616326508000634	-0.017944264541205148	0.506377068358985	0.000687172103063532	-0.0047862467095932488	-0.00080200585160180454	0.0004105945012540416	0.53275293497789422	-0.0092276746290443617	-0.0010398050527228525	0.0064291230337620549	0.0086527488708150677	0.504297889120265	1.3137195898192926	0.044702913165281591	1.5691963585849968	-0.001372698915647459	0.020487864962410455	0.285454500213693	-0.0002858750661759478	-0.044702684295656492	0.00014304623578588807	0.017238696540473886	0.011071583098338722	0.020489859327760818	2.4205442939712173E-06	0	0	0	0	0	0	0	0	0	0	0	0.033766503119077265	-1.5484640527187457	0.020264553549449407	0.46589028239197189	0.94801288123684169
119	581	1.95	1.37	2022_09_22_07_14_15	0.534593892786045	-0.029794048226716458	0.00054001354986651137	-0.0007277290996911325	-0.019394495173640586	0.50914738076519472	0.00037370236891055906	-0.0046269918705230057	-0.00052275074196582764	6.1888618530090035E-05	0.53582559198886948	-0.010345171367094761	-0.00094159650817940269	0.0063182456804944118	0.0088055918712877952	0.5072867166181354	1.3027849514414593	0.047167798028619652	1.5705082783437474	-0.0016084893115216365	0.021278820816481629	0.2650026580880705	-0.00029961212261596934	-0.047167790201415261	2.7173220829448497E-05	0.018359459865495427	0.010757250986529713	0.021280930025822421	-6.3178470172289622E-05	0	0	0	0	0	0	0	0	0	0	0	0.036292107249690619	-1.557322807618829	0.0202730251326894	0.47420209516026252	0.94891977529784755
120	580	1.95	1.37	2022_09_22_07_14_20	0.53626103931996327	-0.03068798200835117	0.00036760655280948333	-4.92912367483935E-05	-0.021025095573873939	0.51184557895702154	0.00109585689776355	-0.0060720385157174758	-0.00067794111432517383	0.00060273416620482221	0.53681722774587615	-0.0092775362696802758	-0.00073899313946618271	0.0047594347799409745	0.0091478116716970457	0.50877936151316472	1.2963197823061179	0.04938949258558583	-1.5682596873532202	-0.000826285958058152	0.020551362937087089	0.27053409576021387	-0.00050706167790970976	-0.049388856989651717	-0.00025056559494123144	0.017615785630312804	0.010585018431667554	0.020557617325874161	-0.00019420766091067556	0	0	0	0	0	0	0	0	0	0	0	0.039227206689507042	-1.5546797220774373	0.01922919989853181	0.5455278414529674	0.94875317095262357
121	579	1.95	1.37	2022_09_22_07_14_24	0.53565673326140761	-0.032891783256579883	0.00025338434406002965	-0.0003738399951328425	-0.022768233176861809	0.51045802603181456	0.0013664340161510416	-0.0054817737489081184	-0.00097604473786763756	0.0013364045476008822	0.53805123454526138	-0.0073149097040325194	-0.0007737581451021158	0.0054423759679773833	0.00813738829960279	0.50875960373755158	1.2973539323518475	0.0532680520033023	-1.5651125729868878	-0.0011435886147535136	0.018218064187904122	0.31360648448901329	-6.7435595937776361E-05	-0.053264610385413309	-0.00060551194590927678	0.014750553220124134	0.01069200834524928	0.018218188996554904	-0.00025008780350013467	0	0	0	0	0	0	0	0	0	0	0	0.042544306917612552	-1.5493750885344659	0.018275909751241774	0.49065527749913063	0.949786630403972
122	578	1.95	1.37	2022_09_22_07_14_27	0.53571135239868306	-0.033243281151718117	0.0007443166690029563	-0.00063019531633564361	-0.023641383534360082	0.511155245656639	0.00059883529427994821	-0.0052054083225362606	-0.00087223934709592884	0.00029273854876159239	0.53663939020334517	-0.0071869927145900708	-0.0010270514635580723	0.0047359019168107287	0.0056008297486735518	0.50821493012026941	1.2985772680998564	0.054400407269743593	-1.5699076520322262	-0.0016368548594334711	0.015639508313136066	0.33605211284139985	-0.00033016770643680231	-0.054400321345102615	-9.6688487133180737E-05	0.012238122273540299	0.0097376888168871426	0.01564299303173871	-0.00034154041796154481	0	0	0	0	0	0	0	0	0	0	0	0.044160849712558951	-1.5523573910749546	0.013691545094441411	0.43443943494311138	0.94867306403850393
123	577	1.95	1.37	2022_09_22_07_14_32	0.536304087264836	-0.034845627583686083	0.00048943979774251337	-0.000608138718374253	-0.025292507654970202	0.50992115438285557	0.0011684156773479079	-0.0054869936706144215	-0.00111714451756654	0.0010638987333139315	0.53733615592038708	-0.0058254365545370316	-0.000469764567442394	0.0044561087695727678	0.0060838210301388121	0.50989415333815347	1.2971224766589884	0.057554920133336775	-1.5662660777193083	-0.0010958809643262526	0.014971789340314755	0.35445523381692595	-0.00015316759632828672	-0.057552557732210158	-0.00052146911259602733	0.011364660384697035	0.0097467415268519542	0.014972572803741096	-0.00043455174627947028	0	0	0	0	0	0	0	0	0	0	0	0.047206739250078643	-1.5487261765546352	0.014061436222208323	0.4693103260385092	0.95075567284714557
124	576	1.95	1.37	2022_09_22_07_14_36	0.537194616311433	-0.035922332495508379	0.00013994524113644297	-0.00062593191722830636	-0.025953245633800786	0.5113333230707644	0.0011122584985529885	-0.0056803408677952054	-0.0018216026795033697	0.0014523763737271718	0.53832453032995076	-0.0039698041774737505	-0.00086255046197719642	0.006020929252518732	0.0056803215458900765	0.51126844767032775	1.2927384017250241	0.059106553156012862	-1.5581602892699717	-0.0014560808352707974	0.01466213646019345	0.44698204266694064	0.00025462283757688039	-0.059087679139581989	-0.0014935862487251497	0.0091832877001890387	0.011430025047780554	0.014664347185154539	-0.00045298823452052245	0	0	0	0	0	0	0	0	0	0	0	0.048431412935203387	-1.5357598569703879	0.015408826050279904	0.37814886134975489	0.95173784722727983
125	575	1.95	1.37	2022_09_22_07_14_39	0.53797788789147627	-0.036387421619596752	0.00040235168092940087	-0.00069029362052705837	-0.026622169319464862	0.51224115022558669	0.0013138204292585563	-0.0050960905221009729	-0.0017893156228446663	0.00094941291086815072	0.53777082546970612	-0.0026894297437139842	-0.0009594646619991412	0.005431287050137009	0.0033886224330175944	0.51110577117494183	1.2918930044334023	0.060088828677103634	-1.5606066991668695	-0.0016060352926977437	0.011794677173206874	0.529005828186691	-0.00041794032092349611	-0.060076351241708112	-0.001224480816194304	0.0057865353413165165	0.010277665997874334	0.011802079635895571	-0.0005127354085700149	0	0	0	0	0	0	0	0	0	0	0	0.049597266815243013	-1.5372410492604085	0.011899542016664013	0.27890676896170657	0.95004977468152885
126	574	1.95	1.37	2022_09_22_07_14_42	0.54061893392824545	-0.037855413791104936	0.00046559816304553466	-0.00035877649085732337	-0.027537494343409231	0.51451892378755226	0.0011803763681011228	-0.0054680628759974561	-0.0014957800994488766	0.000539983786825227	0.5409221662607161	-0.0028222980360136864	-0.0010455772262890296	0.0050903539788076692	0.0020077164311234786	0.51479405034405223	1.2808314216250651	0.062072595301533508	-1.5635302448403656	-0.0013897141568345673	0.011212303911292432	0.57554685360538482	-0.00066613885255850593	-0.062066041053980975	-0.0009020173798260213	0.0045688893902450581	0.010239189847780425	0.01123207460668204	-0.0005217412093694759	0	0	0	0	0	0	0	0	0	0	0	0.051012065140005843	-1.5436640174762255	0.010121705852644346	0.18784161421890847	0.95223089321614318
127	573	1.95	1.37	2022_09_22_07_14_45	0.53959792602389456	-0.0375128541783529	0.00035104074487652418	-0.00021870758571220964	-0.027950309835942	0.51408939086030625	0.0020829690393237886	-0.0058986325569991256	-0.0016743291078930461	0.00089710837568104224	0.53984866084762584	-0.00087947104042842487	-0.00070743720773946874	0.0058195303276646331	0.0015907643203469945	0.5140377907124456	1.2839354665212788	0.06222592617856252	-1.5616722398288172	-0.0009313763995862864	0.011625767246358264	0.68453777744997624	-0.0011952049823558139	-0.062215565978411533	-0.0011354465050518103	0.0023292864891603974	0.011390034614429907	0.011687043211024113	-0.00061889290288041606	0	0	0	0	0	0	0	0	0	0	0	0.051891256238209664	-1.5408801887791834	0.01118060470148338	0.13341544309288206	0.95263114612060773
128	572	1.95	1.37	2022_09_22_07_14_51	0.5390762562047845	-0.038031625229766525	0.0005341505437415205	-0.00047828734221255889	-0.027745857948658144	0.5145347050503869	0.00144152260887281	-0.0060192940210480233	-0.0018393188310591314	0.00094167783942905429	0.53871990418278992	0.0015330604546764822	-0.00090896955351167424	0.0058456428563639961	0.00086974800030491749	0.5117649652612396	1.2872627484056973	0.062529397055234762	-1.5616886480356964	-0.0013829195709670113	0.011574969415068878	0.81318267559287449	-0.00056365133674841689	-0.062519023738553045	-0.0011389323375171631	-0.00064287877918754786	0.011557102743986067	0.011588684989643917	-0.00055293390796679108	0	0	0	0	0	0	0	0	0	0	0	0.051582232643177767	-1.5376989259171876	0.010963183111737929	0.073851073200228268	0.949336869080782
129	571	1.95	1.37	2022_09_22_07_14_54	0.54286481295823275	-0.038075832122042151	0.0004555943791692673	-0.00048095631387065933	-0.027690138851342597	0.51841968297289731	0.0012357634797308685	-0.0053856832094762233	-0.0015316993189039159	0.001048857930022819	0.54072778622741624	0.0022144339219611975	-0.0010707476280662509	0.0056573835129936183	-0.0025556500823839053	0.51733738928967954	1.2726940165221237	0.06206302830134753	-1.5633243596563111	-0.001513827926952212	0.011573501222022355	0.98596081897045207	-0.00023776703835666436	-0.06205609843621529	-0.000927431295904222	-0.0045189265093264642	0.010654822088587847	0.01157594331796255	-0.000534197774206161	0	0	0	0	0	0	0	0	0	0	0	0.051085407158455221	-1.543166636233041	0.011435341784297904	-0.21214878469459483	0.952976462907134
130	570	1.95	1.37	2022_09_22_07_14_58	0.54539899269882941	-0.039056651819504858	3.8073641767339811E-05	-0.00079780656658666818	-0.028308273574066917	0.52145779735354492	0.0014700136146376449	-0.0066420108955521084	-0.00052225630196002547	0.0013763568408051016	0.54000869941401919	0.0039525287930407974	-0.0011978100383310568	0.0064919082800050489	-0.001488909611645841	0.52258095141575944	1.2631182566922563	0.063235801364319416	-1.5679448153900373	-0.0019397088100982871	0.013589606472520673	0.97923264807504029	-0.00012103166091212273	-0.063234773011670742	-0.00036063326266322625	-0.005137297862387858	0.012581159515365859	0.013590145427511765	-0.000542963786040307	0	0	0	0	0	0	0	0	0	0	0	0.051912620060680766	-1.5615729267756964	0.012212086755190293	-0.1127247799648827	0.95816266331890687
131	569	1.95	1.37	2022_09_22_07_15_01	0.54407311906887157	-0.039533039906421534	0.00031432096913135778	-0.00092898337096489984	-0.028096746871234181	0.5200786901108303	0.0018392105399992057	-0.0057003426180148647	-2.6514892260659645E-05	0.00087737585762394659	0.53826584845782977	0.0038610030210888182	-0.00084983720931957707	0.00545386212471593	-0.0055734436319679614	0.52205960851517719	1.2677865604993224	0.06364561287883666	1.5680622485345552	-0.0017367848453752454	0.013940796051113416	1.1321364431594987	-0.00090873866178101115	-0.063644661355881912	0.000348022438715712	-0.0089111605493919568	0.010720868071275751	0.013970382975930005	-0.00046813454486791217	0	0	0	0	0	0	0	0	0	0	0	0.05164151360825274	-1.5703244770730931	0.014332524186272512	-0.39812093282090882	0.95953942626063138
132	568	1.95	1.37	2022_09_22_07_15_05	0.54281848436481994	-0.039219280209448495	0.00033471788894383629	-0.00031755798307245276	-0.028051925853221291	0.51853740335417153	0.002103885707899373	-0.0055120660878085152	-0.00034476742346961918	0.00065421283750780892	0.53504950142545982	0.0050788172706311687	-0.0014889068038813861	0.0059473129979778008	-0.0041070434536042656	0.519648261762111	1.2757245795388115	0.063479088342256879	1.5701388140866124	-0.001750298536871208	0.014054354935932174	1.120215625751541	-0.0014045586925074262	-0.063479033455329847	8.3476590531431181E-05	-0.00872353518173123	0.011019293380170006	0.014124364686096831	-0.00049338497680293328	0	0	0	0	0	0	0	0	0	0	0	0.051682183333784437	-1.564651471223252	0.013314965538389848	-0.3021849419167707	0.95731497126553888
133	567	1.95	1.37	2022_09_22_07_15_08	0.54603812814883346	-0.039137935291218895	-0.00015697629005145973	-0.00091115824942307791	-0.0284504517696763	0.52157758637270657	0.0016362883904160722	-0.0060422850902217221	-0.00020821434716285827	0.0002067737361430282	0.53921842909086815	0.0071583554907349691	-0.0011485456742913144	0.0061159062157641105	-0.0062323943531219991	0.524734244274683	1.2610454591062117	0.063400371270951536	-1.5686144545207468	-0.0019823292901447642	0.01714278317429864	1.1980339758809182	-0.0013575161402272279	-0.063399767628527	-0.00027666214644610736	-0.012595352535673529	0.011628934149917563	0.017196449198366329	-0.00055249389578565543	0	0	0	0	0	0	0	0	0	0	0	0.052104811367732651	-1.5671371471160076	0.015991475920212741	-0.397415709764423	0.96098462217945391
134	566	1.95	1.37	2022_09_22_07_15_11	0.54771680211286178	-0.038719015447840378	0.00040423535822868773	-0.00015134598031030878	-0.028635685609672976	0.52316348278259261	0.0013392367761426223	-0.0058308502592911166	8.2090427699975217E-05	0.00040725594569944424	0.54117500442153987	0.009110767305623723	-0.0012368181767334696	0.0059211774529227068	-0.0075307656114849755	0.52629683018862816	1.2546373402307653	0.06299423201030209	1.5667683143092295	-0.0013469331277925732	0.019194451038142917	1.2597056604612087	-0.00089247341778812437	-0.062992187873069691	0.000507477616906292	-0.015597585398614638	0.011186701050291334	0.019215188249328295	-0.00061337746330467763	0	0	0	0	0	0	0	0	0	0	0	0.052282134059076987	1.5693629718554505	0.017490445184494871	-0.45224333667896344	0.96089224971444309
135	565	1.95	1.37	2022_09_22_07_15_17	0.54678120169259636	-0.038397582518576112	0.00050260987514571306	-0.0002720770479036419	-0.028017655462773933	0.52297469456395318	0.0016443548689260758	-0.0054450296558866806	0.00012731050152818695	0.00050203240733166224	0.53931487687235169	0.00827689172701815	-0.00124092918151171	0.0058955508181516856	-0.0088735718845369058	0.52330874099450031	1.2601823443710827	0.062178837840390869	1.5655598920620506	-0.0014578060659707348	0.019445971582438121	1.2753887523639504	-0.0010845768654816081	-0.062175427953161361	0.00065117894841936863	-0.016149624385310715	0.010832148586424045	0.019476193615851352	-0.00055189412016722311	0	0	0	0	0	0	0	0	0	0	0	0.051241601979164837	1.568524373213718	0.019484090659230121	-0.4921842659809692	0.95707156605707078
136	564	1.95	1.37	2022_09_22_07_15_20	0.54885937730868983	-0.037682473018346804	0.00034807476608543963	-0.0010073046311748755	-0.02758194410106098	0.52525433607405658	0.0013686993965439072	-0.0063951256570311255	0.00016361684140485952	0.0012146066589157215	0.54068810386753241	0.0098894123553585761	-0.0011745023085937795	0.0063627832454669925	-0.0096924764528441964	0.526054050306978	1.2520933489066501	0.06084529102455536	1.5663516876105295	-0.0020916352896473587	0.022027562879455433	1.2784958730206077	-0.0001477605257505525	-0.060842887065148031	0.00054086360617037067	-0.018369498336179978	0.012156276456441914	0.02202805846145622	-0.00054090989209246154	0	0	0	0	0	0	0	0	0	0	0	0.050254091533999727	1.5678303480067841	0.021124457947444993	-0.49494443263071325	0.95844959939732322
137	563	1.95	1.37	2022_09_22_07_15_24	0.54953662741963194	-0.037663259195091864	0.00031439818765430715	-0.0002001584327021291	-0.026468478317789524	0.52592295403331335	0.0016140147176084173	-0.0060715159365023448	8.6070470978958071E-05	0.0001926287261599752	0.54116847847839589	0.010614201939986353	-0.0015051644156214353	0.0060541925491231739	-0.0093566969092470521	0.52908922302408778	1.2474413795557473	0.059716363727639131	1.5671764199795988	-0.0016455005104933536	0.021912909880796083	1.2951729989468146	-0.0013437083613994936	-0.059714798720816406	0.00043233156729247216	-0.018666999816622336	0.011476878377420941	0.021954069590952505	-0.00038332593419411297	0	0	0	0	0	0	0	0	0	0	0	0.048165339559124234	1.569170427365205	0.020279906342183379	-0.49825104979682383	0.96279155314622855
138	562	1.95	1.37	2022_09_22_07_15_27	0.54749162986697186	-0.036777004041784148	0.00040813173733195726	-0.00060800095122094124	-0.026374442164881277	0.52377067369856467	0.0016272396463769877	-0.0064941984332592909	0.00025524597526796364	0.0010674062519760172	0.53741727285049323	0.01238638981665228	-0.001053059520282313	0.0064334311296205468	-0.012146113218653325	0.52684875126507291	1.2568226812618362	0.059031246244131669	1.5649678489539272	-0.001610869711615471	0.026149330120442016	1.3253771059536954	-0.00052924701291910117	-0.059027235570440539	0.00068810903716506671	-0.023062086761422029	0.01232589225802736	0.0261546853957095	-0.00043881003940493221	0	0	0	0	0	0	0	0	0	0	0	0.048175489457642461	1.5659575892512887	0.02510488023661191	-0.54184772809152659	0.96229553572003523
139	561	1.95	1.37	2022_09_22_07_15_30	0.55170334229765516	-0.037287823123635655	0.00034221155289060183	-0.00038298246180681374	-0.026228113980974715	0.526827519002507	0.0022516975425402102	-0.0061020659311094832	0.00011708532094436151	0.0010510606004302443	0.54325104627542364	0.012049775867282333	-0.00070821133386019441	0.0057537603149393273	-0.011277865539746463	0.5313478176516272	1.2404658642639097	0.058970127887769438	1.5664352445986476	-0.0010783399927902161	0.024455168683424431	1.3321345939399654	-0.0011270823317056518	-0.058967884791792824	0.00051434062811660816	-0.021721758525280872	0.01123478891230853	0.024481127219088298	-0.00036418618416189652	0	0	0	0	0	0	0	0	0	0	0	0.047540722178005985	1.5685642840474237	0.022948575877928392	-0.5495182978165194	0.96310422090021386
140	560	1.95	1.37	2022_09_22_07_15_36	0.55441140324605476	-0.036600784010464793	0.00062136138389573819	-0.00081892448500893737	-0.025532790583952688	0.52996188002360189	0.0018568588956890237	-0.0062140475194075225	0.00026650813506466295	0.00062548527173043888	0.546635225512048	0.0131143314327201	-0.0010102108632759443	0.0054375647525677509	-0.011632819450311463	0.53273177851957609	1.2305291804795393	0.057376485694661146	1.5631566835871802	-0.0017655272218990857	0.025431863645608843	1.3474175204092891	-0.0011483948918336044	-0.057369788365512542	0.00087663764803752229	-0.022935794725562661	0.010987675313536191	0.025457778758494035	-0.00032252262260894237	0	0	0	0	0	0	0	0	0	0	0	0.046056378505519226	1.5655775776691854	0.023161382366226727	-0.5667699944089668	0.960896142107566
141	559	1.95	1.37	2022_09_22_07_15_39	0.55332844043593732	-0.035986702669961727	0.00021984470702421889	-0.0003513534805668702	-0.025132754932537651	0.52842805577770036	0.0014894129022102549	-0.00526646240180871	0.000429178984824196	0.00042816456608737763	0.546387772863283	0.015066471987436266	-0.00066623668416649067	0.0067200708816399944	-0.013384279872858031	0.53197282515058086	1.2337611949911189	0.056571495975261288	1.5651000275534885	-0.00095493439696807273	0.02871574872968579	1.368111702276205	-0.0010061266508819657	-0.056567824770960895	0.00064448239763923777	-0.026388533810327769	0.01132428843007981	0.028733369380287897	-0.00031429103413587578	0	0	0	0	0	0	0	0	0	0	0	0.045427665129208587	1.5622589166264913	0.027066369000720611	-0.55274031705114857	0.96140517326647523
142	558	1.95	1.37	2022_09_22_07_15_42	0.55339803183539493	-0.0342757474175149	0.00034883079347021971	-0.00074128519992311881	-0.024007861544611778	0.530074868386243	0.0017557086598726541	-0.0057183084467852209	0.00027620361115651828	0.00038924157525782951	0.54577193471038465	0.014919468852169725	-0.0013069812914730191	0.0070304516705534835	-0.01336183029274074	0.53179950212882876	1.2327214148291916	0.053855732652470741	1.5649404043180406	-0.0019145525894612432	0.028872427333980821	1.3561356074099262	-0.0012940077237154576	-0.053852039071643126	0.00063073557107972225	-0.02625220872575227	0.012018260987994037	0.028901410279518161	-0.00030495697547127396	0	0	0	0	0	0	0	0	0	0	0	0.043385500006862643	1.5650442229340802	0.027283318952992033	-0.54322046310469063	0.96097107603557486
143	557	1.95	1.37	2022_09_22_07_15_46	0.555728763486514	-0.033141007249383729	0.00018778319556375417	-0.00046121401628488207	-0.023266948485966037	0.532437821910729	0.0017532830943051241	-0.0069122211096467167	-0.00080148689991670573	0.00052828036044353548	0.5539346188479457	0.014528905844393574	-0.00095492837704185169	0.00565828630167543	-0.013823881851814194	0.52918731860953727	1.223337322543661	0.051893102618685794	-1.566040223548703	-0.0014025430732995815	0.028745166877918133	1.358186688778191	-0.0011421154094462317	-0.05189075493865488	-0.00049361046374472493	-0.026185360871536178	0.01185797178554511	0.028767847442029031	-0.00028918880465303443	0	0	0	0	0	0	0	0	0	0	0	0.041892287227634044	-1.553579412765818	0.026878337177153769	-0.59114394165243367	0.952240289470601
144	556	1.95	1.37	2022_09_22_07_15_49	0.55905276784544145	-0.032142015914770783	0.00055773686038319576	-0.00053802918617653055	-0.021781087552560575	0.53589086164287525	0.001766777755245119	-0.0063284896264027566	-0.00053681881786013692	0.00075538226232753011	0.55749648925454631	0.014760625313691314	-0.00081647188830314917	0.0064902888602376011	-0.015909026408840194	0.53141092404000689	1.2116308352969116	0.049291936844678454	1.5700194320560137	-0.0013103301924398876	0.0306385783905342	1.3689334580072334	-0.00094506764923882477	-0.049291877342871784	7.6589261990193871E-05	-0.028175351096588162	0.012036281667396183	0.030653150550221539	-0.00017756381141997138	0	0	0	0	0	0	0	0	0	0	0	0.0389725318360372	-1.5584757720280356	0.030734121229895911	-0.59172224189802491	0.95055593068259958
145	555	1.95	1.37	2022_09_22_07_15_53	0.55681479281705826	-0.031794314757379788	0.00062992703896920456	-0.00034909825356905236	-0.020915607005902451	0.53277491837127233	0.0018366335692423933	-0.0062547962112186207	-0.00047904411646667943	0.00046020927373767418	0.5576074782626903	0.014336750569844332	-0.00085214501651920864	0.0062810081714776466	-0.013682087974800791	0.53013086171666413	1.2176770190372173	0.048420400056018949	1.5687996657538668	-0.0011775777795459083	0.028346787968133062	1.355918441691421	-0.0012900704393581045	-0.048420013985641733	0.00019335773886446339	-0.025769144658669731	0.011810655006003968	0.028376128521149586	-0.00010034897488382618	0	0	0	0	0	0	0	0	0	0	0	0.037572802465374679	-1.5593464946826547	0.027037570642734047	-0.57021356232599463	0.95207754635002817
146	554	1.95	1.37	2022_09_22_07_15_56	0.55335288367900448	-0.03031733151786031	0.00061184130300220288	-0.00043413177434244605	-0.0199052310702622	0.52915764486181682	0.0021677571546059662	-0.0061931046063218864	-0.00056875144706348166	0.00053768660111514269	0.55179884817098346	0.01535357423490606	-0.00086067500507893834	0.0064644350049574669	-0.014980901740345392	0.52810209038221467	1.2311996291973633	0.046433588902882156	1.569675954360247	-0.0012652760004212391	0.030554199386009121	1.3690364103499797	-0.0015386598187993364	-0.046433472332855427	0.0001040457390293826	-0.0281002267547502	0.011997347892414441	0.030592917058658981	-8.7392005012279077E-05	0	0	0	0	0	0	0	0	0	0	0	0.03598671924751988	-1.5565137308807953	0.029485953351652328	-0.58171156475555263	0.95436764849058309
147	553	1.95	1.37	2022_09_22_07_15_59	0.559339096595138	-0.029993493449342611	0.00090061854502293526	-0.00064586318771687806	-0.019003601016717542	0.535416077186674	0.0019130773418297982	-0.0058982764862893673	-0.00043570257116457137	0.00055264985011541383	0.55812208346739489	0.01626635113617033	-0.000992197985721221	0.0063113419228246412	-0.015917870257947792	0.5330618196935879	1.2094570147079886	0.044793590369360876	1.5655264798016955	-0.0015672982997835304	0.031646174980134334	1.385693214313279	-0.0012762695873086707	-0.044791102441054456	0.00047210199434528964	-0.029502233704492467	0.011449829575971383	0.031671900084029841	-1.4876347693115354E-05	0	0	0	0	0	0	0	0	0	0	0	0.033984027279698729	-1.559334650388668	0.030613671648291423	-0.59665795549351353	0.9530208471721221
148	552	1.95	1.37	2022_09_22_07_16_02	0.56439068559529348	-0.030225625199589122	0.000998549623939384	-0.000590339328961469	-0.01874119095718324	0.53914843040716487	0.0015720781517039382	-0.0065814275754298348	-0.00034619944219450058	0.00050342035971460378	0.56540600777424277	0.015969474610514421	-0.00086873771439770577	0.0066071845130207486	-0.01640164367156928	0.538967882542284	1.1894701747779592	0.044411467230346523	1.5637953848044881	-0.0014037830775777841	0.031775114103330115	1.372878761056566	-0.00098892793766096722	-0.044407113806219964	0.00062182389273121282	-0.029318099500130618	0.012251812844640136	0.031790499441586864	3.0679158200877625E-05	0	0	0	0	0	0	0	0	0	0	0	0.033211725092627778	-1.5615610526824773	0.031330147337553044	-0.59392344345084569	0.9549553107415395
149	551	1.95	1.37	2022_09_22_07_16_06	0.55682853718006542	-0.028537841274878795	0.00092728883239901621	-0.00037823873491259517	-0.016902526661038687	0.53147397358652571	0.0015833630061177285	-0.005723636979880457	-0.00014434671096642769	0.00061144014782306942	0.55675292349788819	0.015776193006425219	-0.00093646034229429563	0.0062114802906600266	-0.013908048032293032	0.52985771304921092	1.2195722160660392	0.041791613750715162	1.5617827869636485	-0.0012750253615445128	0.029555528185255496	1.3753723274633369	-0.00092527220084192771	-0.041784823307211186	0.00075333994591107864	-0.027326637279162774	0.011259846416470501	0.02957000803102838	0.00010301285028990355	0	0	0	0	0	0	0	0	0	0	0	0.030356100447291076	-1.5665264562331982	0.027355065065225566	-0.57538234187076909	0.95156350235309017
150	550	1.95	1.37	2022_09_22_07_16_09	0.55462094607503265	-0.027628896192570061	0.0010705060065735192	-0.00037083829423614968	-0.015971803639766569	0.52899807118719178	0.0014220594007636625	-0.0064351157633753334	-4.5376970764233756E-05	0.00079794076819960594	0.55519398049140034	0.014939640712580197	-0.00072730901985585468	0.0062517498934481263	-0.014095322201550482	0.52759877460847771	1.2273720558393988	0.040276286117031636	1.5587769945753323	-0.0010971522761185596	0.029397021998482105	1.3600677259041827	-0.00059321168824672346	-0.040264649702649521	0.00096809488373875987	-0.02682459977766237	0.012026044617723518	0.029403006691260562	0.00013463864482285155	0	0	0	0	0	0	0	0	0	0	0	0.028797809048113503	-1.5693757969130171	0.027801958964792227	-0.57666640166127836	0.95127812669574285
151	549	1.95	1.37	2022_09_22_07_16_12	0.56078890888577626	-0.026516028010076183	0.0010346153838608214	-0.0004988997555064312	-0.015208176742987556	0.53584818909831877	0.0017331064711685015	-0.0061769946325175955	-0.00025419416222776606	0.000164084632059951	0.56189660368360173	0.014936946192158568	-0.00096913650772565839	0.0063572788232021038	-0.013152991217271638	0.53456104811633121	1.2028075259027566	0.038078562179611274	1.5611079528238581	-0.0014136057921497391	0.028179699426406572	1.3563188663242745	-0.0014593441300774495	-0.038071413946001817	0.000737792530932912	-0.025626644475478869	0.011720518448005073	0.0282174617046362	0.00012718047605965883	0	0	0	0	0	0	0	0	0	0	0	0.027123041653447384	-1.5624399505098925	0.026050391061423935	-0.56028537343765494	0.95323042172578476
152	548	1.95	1.37	2022_09_22_07_16_15	0.56520751534303781	-0.025401874426843957	0.0013488020211840806	-0.00065233909245080162	-0.01410670629900491	0.54143422361450178	0.0011662399208894	-0.0059950142575719012	-0.0002950870769953608	0.00039024230745142159	0.5673939741632773	0.014087917786714066	-0.0010304267998239949	0.0064317988826136079	-0.012816595298204897	0.5371720501885876	1.1863416704082961	0.0357338614180267	1.5573546761803192	-0.0015970751322186894	0.026953801448471978	1.3498497659364017	-0.00073234873632395381	-0.035720949552513218	0.00096052845327089542	-0.024364718664754148	0.011526833776498682	0.026963748760052735	0.00014725990189235586	0	0	0	0	0	0	0	0	0	0	0	0.024963914890533977	-1.5603387457882896	0.025371061515449534	-0.55284143438777444	0.95039792572921677
153	547	1.95	1.37	2022_09_22_07_16_21	0.56077600054956	-0.024195780640438508	0.0013365692496959025	-0.00037642606390044973	-0.012841968871404933	0.53692819868645314	0.0021279587024588386	-0.0057346149668727631	-3.2055170247119893E-05	0.00033960034613338878	0.5626328485273645	0.012819052896001921	-0.0005349770439229567	0.0057737039150033906	-0.013260241681619092	0.53316714758533135	1.2023626972936481	0.033779279899327115	1.5529457650148815	-0.00090311317483266385	0.026136066176862038	1.3583056494981562	-0.0016396249695206655	-0.033757755153541548	0.0012057020820351191	-0.023811169541197198	0.010775999270679019	0.026187445947285268	0.00018102618839425239	0	0	0	0	0	0	0	0	0	0	0	0.022900425242212093	-1.5695482664704412	0.025790510156844849	-0.58006876221843839	0.95076670018479392
154	546	1.95	1.37	2022_09_22_07_16_24	0.55730905307014722	-0.022993973146118545	0.0013222604718104534	-0.00027141024453318464	-0.012295634686975225	0.53353153198304393	0.001244773995646282	-0.006269798254547875	-0.00010463167388146615	0.00063277769631206958	0.55662353183640567	0.011927814814565974	-0.00059452872563963658	0.0065687382929378677	-0.011465610721140291	0.53298429047188	1.2141748998316357	0.0323863719589636	1.5534387985338281	-0.00086292814188360979	0.024627481791332957	1.3151701106912663	-0.0005823340120626381	-0.032366858941130061	0.0011240689255257225	-0.021478425155543976	0.012049485973274213	0.024634365676510554	0.00015915057119217428	0	0	0	0	0	0	0	0	0	0	0	0.022063305451754341	-1.566541599363396	0.023710278623131451	-0.52526789044394462	0.95635318955566018
155	545	1.95	1.37	2022_09_22_07_16_27	0.5595710989563677	-0.022242573938144869	0.0011188565115088896	-0.00057845108792875673	-0.011065217290719673	0.53554229017571231	0.0017477980855133898	-0.0060133292203446978	-0.00028119448379868988	0.0010958714445153059	0.55970917578396617	0.011505194885351981	-0.00054734523964969372	0.0061450465102913651	-0.012638293514458086	0.53464947152628461	1.205877091840099	0.030437404093061806	1.5578659072757304	-0.001098659042853478	0.024838477059309316	1.3327050771488909	-0.00060597521139199725	-0.030427226651142759	0.00078704907364374839	-0.022075228717073542	0.011385702425178994	0.024845867837180829	0.00020105175679475609	0	0	0	0	0	0	0	0	0	0	0	0.019780845825779925	-1.5580928267794112	0.025113956959094425	-0.55911490855353541	0.95546298320881229
156	544	1.95	1.37	2022_09_22_07_16_31	0.55843204339654451	-0.02192869649836254	0.00084503343573985926	-0.00031898053309981008	-0.011257825639850347	0.53372723927265842	0.0020928907085543532	-0.0059214102868321824	0.0001437418534781443	0.00071667696986594588	0.55861665067783883	0.010760475562504526	-0.0004624699353620927	0.0059632606539437678	-0.010137634880979093	0.53502517622841339	1.209285567298249	0.0304141508839333	1.5555176117165923	-0.00077489277828066811	0.022131507206465888	1.3070232961974964	-0.0012688621059032236	-0.030399952282706887	0.000929233662651632	-0.019122618571830202	0.01114132264078849	0.022167851097335722	0.00017505058954994895	0	0	0	0	0	0	0	0	0	0	0	0.020161348898111466	1.5644125877137354	0.021061591424340945	-0.51953810778945841	0.95808466321924546
157	543	1.95	1.37	2022_09_22_07_16_34	0.55262456693275552	-0.021269666708661514	0.000841255481969566	-9.01489033485909E-05	-0.009434478833446917	0.52762034307668071	0.0013394209925000255	-0.0060931309433988239	-0.0001780804000986057	0.00047049451675766114	0.55327303367083736	0.0087727447586167483	-0.00050475969194978569	0.0057243274425509529	-0.0106083977315345	0.52995150014596282	1.2297880454852348	0.02844303877618265	1.5597471012270328	-0.00062330074422922558	0.021105978987092336	1.2916384667518532	-0.00080138912110967427	-0.028436094100087968	0.0006284959461859078	-0.017901006003745022	0.011181070300175561	0.021121187786841349	0.00025734034000986027	0	0	0	0	0	0	0	0	0	0	0	0.017075171691066104	-1.5613597029658852	0.02181281051577233	-0.5379850891556518	0.9589720252347167
158	542	1.95	1.37	2022_09_22_07_16_40	0.54461349213395116	-0.019906144462361972	0.00099257688137418761	-0.00043356210582285338	-0.0088851331755528742	0.5207738035831545	0.0020326671986761039	-0.0061656662453003306	0.00014780451331387049	0.00024998659989987864	0.5443048830891547	0.008788173877600813	-0.00043500704840872679	0.0056958821974038678	-0.0085245570578539823	0.52181853398538047	1.2595164047486667	0.027055530890430012	1.5507779022702437	-0.00088594203002004669	0.019845750973337288	1.2651018423941705	-0.0016769091062406667	-0.027033849464942875	0.0010829288387610768	-0.016250723596651286	0.011391567683201424	0.019916471972874883	0.00022819152200871922	0	0	0	0	0	0	0	0	0	0	0	0.016316823923002564	1.5624795757147352	0.018825043631409813	-0.49087566578280722	0.95814470541437835
159	541	1.95	1.37	2022_09_22_07_16_43	0.5483128867702407	-0.019324629234804	0.00080039697938479688	-0.00030226171716665686	-0.0084509479596530726	0.524439606232856	0.0016226568619595171	-0.0055456030640910628	-4.8276040657000292E-05	0.00021481486557982867	0.54752645763181185	0.0080519485574810524	-0.0005873779812385219	0.0055998716966520791	-0.0068894172014318375	0.5261025603127899	1.2456011198971448	0.025911430415981016	1.5569797118070659	-0.00088696709224479883	0.017510379629438119	1.2451395852289495	-0.0013261983931371949	-0.025901538120958842	0.00071592539467605731	-0.013925798470605637	0.010615344164138962	0.017560529517785081	0.00022011501210824556	0	0	0	0	0	0	0	0	0	0	0	0.015412889339060539	-1.5679401078374138	0.01619187022134895	-0.44414284252444253	0.95949333493094136
160	540	1.95	1.37	2022_09_22_07_16_46	0.54908252347826381	-0.018899074772257669	0.00087491452597757906	-0.00033077650967737715	-0.008599136744718747	0.5248029489356042	0.001492301735761569	-0.0055471510389087384	8.8442835420488218E-05	0.00099291494063469	0.54894464193804871	0.00688895804889331	-0.00043388186647880087	0.0054050805091912452	-0.006419442906263337	0.526917743886445	1.2425079117870477	0.025632061891715414	1.5530697058126186	-0.000766892875539402	0.016186323896845305	1.2209090852435431	-0.000471566603021151	-0.025615954694862629	0.00090854933353937324	-0.012382334639616268	0.010424723985129987	0.016193191666705804	0.00019411974930262079	0	0	0	0	0	0	0	0	0	0	0	0.015661746979613471	1.5656539665985734	0.015283512024349482	-0.43548664524791908	0.95963306307508756
161	539	1.95	1.37	2022_09_22_07_16_49	0.539987420956635	-0.017550974676560874	0.00086776104626772673	-0.00026023902888131249	-0.0077692910620116894	0.51636540113428331	0.001526697285219573	-0.0054743552780983093	8.638060727153961E-05	0.00044526542561133521	0.54015229601925718	0.0054569773321078751	-0.00022141685302118431	0.0051050846692178974	-0.0056241918030523483	0.51698625637991613	1.27653517771544	0.023994166107017479	1.5518476328820581	-0.00051100651493007757	0.014666080740640483	1.1840087043214276	-0.0010257647358343151	-0.023976937814427727	0.00090909857232983457	-0.010492366896873561	0.010247153809345187	0.014701908637461562	0.00018374885756460547	0	0	0	0	0	0	0	0	0	0	0	0.014388800450686133	1.56523745098853	0.014066288159860756	-0.41687138506464189	0.95740425853630018
162	538	1.95	1.37	2022_09_22_07_16_55	0.53314304177321881	-0.017853396285408489	0.00090501306842481592	-0.00032481491378440235	-0.0073722067136506014	0.50953119475083153	0.001551112661239269	-0.005803336165660161	2.1609649907177204E-05	0.00069003916385711888	0.53231605988674879	0.00478070072078801	-0.00050529850896620387	0.0051998145942106135	-0.0042540188382219554	0.510077018006842	1.303619638715168	0.024218787247303347	1.5522163661612145	-0.00086084990862716647	0.013852135192640452	1.1239535006893207	-0.00083250639389306357	-0.024202067797136018	0.00089976111995064708	-0.008678968616646179	0.010796163816210777	0.013877129252516926	0.00022129381796254642	0	0	0	0	0	0	0	0	0	0	0	0.013827880713802115	1.5693307148786868	0.012601195980057345	-0.34284315957407935	0.95673576890423284
163	537	1.95	1.37	2022_09_22_07_17_00	0.53518654952225142	-0.017073404957899985	0.0010776002662706654	-0.000727986489332333	-0.0069303841924951409	0.51240930171697685	0.0015505398004415157	-0.0053332830465073174	5.3151946753308875E-05	-0.00015052819652832563	0.53436128308198827	0.0028730201688178377	-0.00033699242868071608	0.00471345949019109	-0.0036552761524257463	0.51223855137066465	1.2948584870655175	0.022943150604849416	1.5472902427327147	-0.001073747991452571	0.011627788078194664	1.0688326484128705	-0.0016258123911497228	-0.022917801441368686	0.0010782099845584509	-0.0062440453471279515	0.0098090444638820832	0.011740899519313754	0.00020639173383561347	0	0	0	0	0	0	0	0	0	0	0	0.012949854621119139	1.5669616977769096	0.011145101128775455	-0.32981041149808232	0.95712149684615222
164	536	1.95	1.37	2022_09_22_07_17_03	0.53581974913397379	-0.017270997321162954	0.0010340539737970179	4.319915499880931E-05	-0.0072347908853800441	0.51249548587156313	0.00099017036377193278	-0.0054784238134663486	-1.0630974310694269E-05	0.00061298911286626948	0.53692715514765377	0.0029622922030862987	-0.00017059969923221278	0.0028577334811460834	-0.0021938716017485984	0.51364610637843089	1.290454347073694	0.023405104807813427	1.5499897893225065	-0.00019246792687539437	0.0094961843197635537	1.0573562219352368	-0.00036311153160927261	-0.023384843030382595	0.000973677312613311	-0.0049141892389232174	0.0081257775479626829	0.00950312404524485	0.00020059319889340619	0	0	0	0	0	0	0	0	0	0	0	0.013502299435160422	-1.5700616153963476	0.0067237852233430311	-0.32736545829465585	0.95861734698771117
165	535	1.95	1.37	2022_09_22_07_17_07	0.53104999158120747	-0.016889703112200342	0.00075469212390941816	-0.00032156763290290617	-0.0064853404608375669	0.50790053178455274	0.0013643633332958219	-0.0049077209408672469	0.0002415760891771657	0.00033316398943810966	0.53005427319393583	0.0014992461251203645	-6.2720602574624078E-05	0.005313600077660156	-0.001704245161605071	0.509749878301504	1.3096390231910371	0.022524482426549735	1.5494481251804766	-0.00041545707472045594	0.010512742141900216	0.93454433453568653	-0.00099410727479396876	-0.0225039546727431	0.0009614222126993852	-0.0030895728503484198	0.010048496750483362	0.010559639985145471	0.00022124724798267448	0	0	0	0	0	0	0	0	0	0	0	0.012220766981989529	1.5521801529627526	0.010507889843121237	-0.15518371017335067	0.95989056846365417
166	534	1.95	1.37	2022_09_22_07_17_12	0.52866527533094276	-0.017492108332116108	0.00098348722895417432	-0.00016863925664787713	-0.0069537815576199745	0.504949857525547	0.0013103741533689189	-0.0043698413099323586	7.3879194071236365E-05	0.00031557704497231156	0.52773772639291761	0.0002092303836669308	-0.00014701382848745609	0.0043719000415700275	-0.00064260633950316028	0.50696631178382257	1.3197725365751496	0.023680481053256978	1.5491659365175015	-0.00034869288218000196	0.0086788367054650081	0.83329022129374275	-0.00096691170483707725	-0.023658325556372262	0.0010241165863152061	-0.00083002415063257375	0.0086390547208299	0.00873253255390884	0.00023010633294885295	0	0	0	0	0	0	0	0	0	0	0	0.013154209911475766	1.5654843671140963	0.0083585490162292071	-0.072970290470365032	0.95895519422277786
167	533	1.95	1.37	2022_09_22_07_17_15	0.53166786762488327	-0.017665115278045748	0.00072148159126090574	-9.0490703442520416E-05	-0.0069435854458799878	0.50808167403447713	0.0013173680587379646	-0.0054094040934049865	0.00012327068051977652	0.00073368282488713076	0.531077359244171	-0.00066143789727835423	-0.00022041769799855567	0.0044201251506769124	0.0015709254789875451	0.51051834200899038	1.3071940034932803	0.023690478930872446	1.5534636499160941	-0.00035889373296656406	0.0098795756200861281	0.67652148316201388	-0.00056966378108111351	-0.023676246088913194	0.00082107436407059938	0.0021343497722308689	0.0096462721028788244	0.0098959856131906263	0.00023450667391948485	0	0	0	0	0	0	0	0	0	0	0	0.013062063753483826	1.5619206721846781	0.0088231439234448452	0.17073999894677497	0.96022041785151691
168	532	1.95	1.37	2022_09_22_07_17_18	0.53403777902127114	-0.018787310853060322	0.00091756994905447923	-6.59857665107223E-05	-0.0071949004205326258	0.509171167004408	0.00069623710885147736	-0.0044111801385354147	0.00013648751676992736	0.00049248543800449224	0.53384621718229763	-0.0015712896925866751	5.950557974721537E-05	0.0051414989740373868	0.0033522134984615881	0.51285902011688511	1.2990271767437371	0.024934320309794152	1.5506794252085292	-4.795389271648768E-05	0.010461568228887603	0.55249101725059735	-0.00020530324483794766	-0.024914141705359476	0.0010029319003206398	0.0046988184408288652	0.0093469521806734991	0.010463582523687166	0.00027470807912540618	0	0	0	0	0	0	0	0	0	0	0	0.013475067070716549	1.5613124465399522	0.011493157494490692	0.28888696455639268	0.96034220847970675
169	531	1.95	1.37	2022_09_22_07_17_24	0.53128594926209149	-0.018184664917901161	0.0010060062277038428	-0.00016877293856798478	-0.0075906531278725486	0.50642740084071913	0.00093318958846900124	-0.0044097178541149095	-0.0001934627018811632	0.00078122243892227237	0.5308891868332628	-0.0025832026652657658	-0.000389819134766371	0.0043592761740491853	0.00349986962167784	0.51043486995470255	1.3094657072938531	0.024860903908489891	1.554983491537401	-0.00057759965402400231	0.010404964581139105	0.48769752799149124	-0.0001607033159563532	-0.024848472217537061	0.00078611169782468024	0.0058355309610721978	0.0086145148637127023	0.010406205527977939	0.00022996490938225866	0	0	0	0	0	0	0	0	0	0	0	0.014291961092935745	-1.5580556031203647	0.010522360839837781	0.33823989219256773	0.96075356531384049
170	530	1.95	1.37	2022_09_22_07_17_29	0.53006178582987507	-0.017716511851215089	0.00093288917615018125	-0.00036208303780286644	-0.00737827363160387	0.50592860882569024	0.0010532336476880724	-0.0044858134982127514	-1.6565262035743589E-05	0.000798552653348137	0.52998364509047236	-0.0038328133937327205	-0.0003710576300026239	0.004606939856188574	0.003347299019939571	0.50814133923564886	1.3141948224069346	0.024247624961446383	1.5524942486870004	-0.000745912532628277	0.011312853443981917	0.45688535101797628	-0.00025006191909591026	-0.024231382512180169	0.00088736566271572831	0.0069094882592643774	0.0089576573410742391	0.011315616819616837	0.00021896158672114521	0	0	0	0	0	0	0	0	0	0	0	0.01391968337370407	-1.5696737583575044	0.010743248784163538	0.31417072244541344	0.95864548778986747
171	529	1.95	1.37	2022_09_22_07_17_35	0.530744465345899	-0.01827895251913186	0.00072003239616906045	-0.00014402729950778158	-0.0072512030244661074	0.50704431323936794	0.0011829653303909911	-0.0048541436027467223	-0.00030124955208112795	0.00056018000230840506	0.52883066940047752	-0.0038204828878587818	-0.00025218016488897104	0.0040868105769945049	0.0043267455871939305	0.50922140695087836	1.3124737040653636	0.024612457752418059	1.5622812329263238	-0.00043288414893103951	0.011779130042814586	0.42113223095595664	-0.00061632515040750473	-0.024608888696414845	0.00041913451543578085	0.0078422491262963925	0.0087890291390255743	0.01179524316224816	0.000249084609462061	0	0	0	0	0	0	0	0	0	0	0	0.01367410961770936	-1.550035880931576	0.011213873462182826	0.40695405273950597	0.95944741810733047
172	528	1.95	1.37	2022_09_22_07_17_40	0.5333148271947713	-0.018566980746943202	0.00061303611538464939	-0.0002131161956612643	-0.0078265180240362532	0.50955492041316774	0.0015130571109943129	-0.003457261041363137	-0.00039865817793623669	0.00057151412817963636	0.532102439040779	-0.0057198787244541324	-0.00026695070800736287	0.0035140074611699373	0.005634845985849575	0.51058029270918481	1.3031800028321019	0.025318046446759428	1.5662320908214409	-0.00048886530199835254	0.012844676749080609	0.27988391047503852	-0.00091468137229247244	-0.025316991590337207	0.00023111186698851239	0.010884301869555326	0.0068203880828561674	0.012877203221242991	0.00023116678988423293	0	0	0	0	0	0	0	0	0	0	0	0.014694256081348518	-1.5453498938321684	0.012451863327500446	0.50659468613397018	0.95737126866475886
173	527	1.95	1.37	2022_09_22_07_17_44	0.532081158119191	-0.019434672732910177	0.00073206528330651969	-4.03957593994126E-05	-0.0082059974479882745	0.50777747898943748	0.0011905959467362268	-0.0045128118305264	-1.3148920235735702E-05	0.00056525316560913745	0.53154991289659292	-0.0063042499032648983	-0.00019487821368778004	0.0046267492093940545	0.0046053830367763721	0.51088701578622309	1.3063210913600154	0.026600850232019382	1.55761562580013	-0.0002678126744939374	0.013772395133942105	0.35420093141582704	-0.00059975277485577931	-0.026591607989088308	0.00070115449152130267	0.010458793043146864	0.0089606091202582283	0.013785447802533633	0.000255226396053292	0	0	0	0	0	0	0	0	0	0	0	0.015422474292468163	-1.5699951500296325	0.01226903208102288	0.39154192028131979	0.96016746315940726
174	526	1.95	1.37	2022_09_22_07_17_49	0.53264520484209121	-0.019721348877611667	0.00072834384082498115	-0.00020514004733842656	-0.008713064536216	0.50825853987315	0.0011633639587941725	-0.0036540636345535533	-0.00012437752131910798	0.001220144641795809	0.531931435006831	-0.00690913213270356	-0.00042497167084911059	0.0047036799868244725	0.0074241225985012937	0.51088662056718415	1.3049494738355583	0.027335064806436729	1.5598634775268239	-0.00062755456668736522	0.015987389628732297	0.26854058946076942	5.1535631691345838E-05	-0.027328530499645357	0.00059765266003703886	0.013736456242348375	0.008179633062854675	0.015987472691524163	0.00024074936088319026	0	0	0	0	0	0	0	0	0	0	0	0.016359768464660411	-1.5636593961738603	0.016500203510835726	0.503030045703263	0.95914994807592857
175	525	1.95	1.37	2022_09_22_07_17_54	0.54008344054162338	-0.020718433691784374	0.00064211775829411065	0.00020052435576984123	-0.0096193843996984912	0.51508341924828593	0.0012202155345113763	-0.0047367292924428992	-0.00035009117172641837	0.0012003563226723813	0.54017338779010249	-0.0072476627431428808	-0.000287093865169173	0.0034899332485728608	0.0077329233582583831	0.51925035444463041	1.2755761763577402	0.028767136266738325	1.5655664215319594	-0.00013380616653894796	0.016205540255040455	0.25571033502694895	-4.10321238083493E-05	-0.028765562608895789	0.00030089330798113072	0.014132042811199098	0.00793126099306866	0.016205592201240931	0.00023193506365569449	0	0	0	0	0	0	0	0	0	0	0	0.017822714488162059	-1.5526071834444666	0.015708627260091836	0.57342743457693435	0.96142617134104225
176	524	1.95	1.37	2022_09_22_07_17_58	0.55177460322926142	-0.021240619428043481	0.000682097532728345	-9.4375389452248964E-05	-0.00940918905164482	0.52753161743119781	0.0011942272801068615	-0.0039980102823363051	-0.0004172452981153396	0.00072853960251418259	0.55112412985230819	-0.0086027372851154374	-9.5836550109043017E-05	0.0045030423964234675	0.0087312315951133031	0.52961577857086539	1.2329642156106859	0.028409637931519172	1.5660684083969645	-0.00020474763012855133	0.017929519252918049	0.2320961662728003	-0.00044148434588689163	-0.028408367847642196	0.00026863289646282052	0.016032279392062747	0.0080270591212223651	0.017934953835134958	0.00025699332296891567	0	0	0	0	0	0	0	0	0	0	0	0.017069353517346689	-1.5486386188623842	0.017804447099433005	0.5473182121159601	0.959840803602211
177	523	1.95	1.37	2022_09_22_07_18_03	0.54739654095705381	-0.020975243030404812	0.00066374005515524627	-0.00017600663893297571	-0.0095406578477204972	0.52394334758505179	0.0010984504342959989	-0.00489911479153365	-0.000389229111372838	0.00085989980612470509	0.54568176233288568	-0.0084817928585122337	-0.0004633095592871425	0.0045756416792581012	0.010412875972894527	0.52521687218665258	1.2494643804337993	0.028497084563261516	1.5659215596877303	-0.00063994232962853238	0.019803408170772564	0.2361286200107765	-0.0002464667975977773	-0.028495730201352841	0.00027782889947838385	0.017635801269955793	0.009008523116740455	0.019804941834313469	0.00023862791824994352	0	0	0	0	0	0	0	0	0	0	0	0.017443650991209415	-1.5504091904720367	0.020778083132464729	0.5783871078690932	0.95948153283609927
178	522	1.95	1.37	2022_09_22_07_18_06	0.54575234365852887	-0.021635745146895563	0.00070110109370414729	-0.00051419064097016419	-0.010944129404830536	0.520879252423249	0.00083491424675740744	-0.0037364375143808964	-0.00045951801798742569	0.0011830220810981503	0.54406775512882422	-0.0097503418575793938	-0.00062007252767401553	0.004588111464907221	0.008911638515676364	0.52376145511618022	1.2568485783340935	0.030559446847394131	1.5667273991514525	-0.0010786031898531356	0.019192194740056637	0.21344915230503381	0.00032169750596668621	-0.030558434958051786	0.00024868561121570685	0.017469779352589258	0.0079465179992310887	0.019194890680220161	0.00018993945869629901	0	0	0	0	0	0	0	0	0	0	0	0.020070957677920456	-1.5498148375934711	0.018366162210497333	0.54767173213908393	0.95970537039762471
179	521	1.95	1.37	2022_09_22_07_18_09	0.56031237474668116	-0.023311878413929402	0.00030437452882838787	-0.00023371296008413184	-0.0111662754154691	0.5363797918169334	0.0009299918533829932	-0.0047943506914103276	-0.00029926251667739782	0.00082383069806975717	0.55962076703437835	-0.01050097780028912	-0.00043988048580066431	0.0043449749970324763	0.010630340270517152	0.53685640349835617	1.2025600804935341	0.031452581722469446	1.5703214514524069	-0.00066211642251743	0.021055118398873206	0.20764619259621267	-0.00011004954311496476	-0.031452567536941554	2.9872106544380104E-05	0.019265399533391337	0.0084948450020806039	0.021055405996857644	0.00024584255532426343	0	0	0	0	0	0	0	0	0	0	0	0.019935816879462626	-1.5573992500643985	0.020495763407757578	0.59139195631472252	0.95813768835833846
180	520	1.95	1.37	2022_09_22_07_18_13	0.56746871193869219	-0.024383429589131696	0.00055657751328211033	-0.000532474261211935	-0.012153595366698059	0.54304583810803042	0.0013891579199729318	-0.00530669526557021	-0.00023864429504972653	0.00089597697711962148	0.56689231998821876	-0.010535640871140313	-0.00068404534334993332	0.0039168716160080039	0.012121024740816444	0.54299987136643124	1.1779229844313433	0.032919082859971895	1.5659729546020118	-0.0011559788368065917	0.022091381960898587	0.19661321689755351	-0.00047378629773733871	-0.032917551152237233	0.00031755705241784296	0.020405314563067534	0.00846476783642525	0.022096461942995291	0.00023173153618699	0	0	0	0	0	0	0	0	0	0	0	0.02142133629306258	-1.5609797406598192	0.022447362442209153	0.62912070087405725	0.95688072301173055
181	519	1.95	1.37	2022_09_22_07_18_16	0.55345271870096158	-0.024177589428207313	0.00049953057323354048	-0.00029940825267574332	-0.012531197662174134	0.5287558665606692	0.00096284023164263928	-0.0042373827805796422	-0.00055130878471947823	0.0013174259702152255	0.552279323430764	-0.010991462574114128	-0.000292168332757385	0.0045603830932040715	0.012342126620451234	0.53053251682848368	1.2284456682191296	0.033937129895684627	-1.5706356123287044	-0.000574740972913736	0.023076726522638528	0.18351013247123224	0.00030959162395531451	-0.033937128142550906	-1.0908375242721293E-05	0.021539833225567281	0.008280754290244113	0.023078803131320994	0.00020833338501905434	0	0	0	0	0	0	0	0	0	0	0	0.022663759275311581	-1.5488130528644277	0.023773854377053	0.60842930116447913	0.95858688358009136
182	518	1.95	1.37	2022_09_22_07_18_19	0.54474647849151736	-0.023885035396147711	0.00042980987213158355	-0.00048993537920803448	-0.012450452311661232	0.52023241383797	0.00073423022392597672	-0.0045350946694442708	-0.00031244765984739389	0.00099840656470795756	0.5428777364323667	-0.010597005864066384	-0.00035005330283242566	0.0036770208003471267	0.011338525158732968	0.52248222332379024	1.2607591059817547	0.0341360844773262	1.5687819959859144	-0.000836132021210375	0.022031844338133436	0.18235142285938819	0.00022609108347864185	-0.03413580746142221	0.00013752236132008914	0.020582805285803037	0.0078581353708409019	0.022033004382466113	0.00020559874618155934	0	0	0	0	0	0	0	0	0	0	0	0.022862694240373679	-1.558251316927165	0.021881448583682489	0.62860135211772583	0.95912914346985756
183	517	1.95	1.37	2022_09_22_07_18_23	0.54753920431185177	-0.024980926551429392	0.00041663778655698689	-0.00023617477628673668	-0.013282513587323805	0.52338159506926607	0.0014041113661506506	-0.0045125301657422887	-0.000438845112921583	0.0011952163796934688	0.54711802728067149	-0.012081489690376396	-0.00048344298439032435	0.0041672912082216249	0.012587384726549439	0.52507650034797937	1.2488176540748659	0.0357495647733307	1.5704700428830405	-0.000712537500019662	0.024429966311368383	0.17210818009761777	-0.0002153018748996963	-0.035749557161448474	2.3329014027044547E-05	0.0229969090804844	0.0082441146716023019	0.024430915023222716	0.00020068742991760213	0	0	0	0	0	0	0	0	0	0	0	0.024271798394868423	-1.5542826777029941	0.024216133410429365	0.62554258706259047	0.95897516782911729
184	516	1.95	1.37	2022_09_22_07_18_26	0.539279200350258	-0.025083645425564544	0.00028418144537320457	-0.00028442663349419141	-0.013934350191412254	0.515281787285408	0.0010450781351712894	-0.0035662037522543656	-0.00038244812590329915	0.00095290033644895313	0.53802354163125721	-0.012249227665546243	-0.00067145629055009144	0.0036384363958679726	0.011604042867051162	0.5167740847011385	1.2806345767285374	0.037021815683130024	-1.5700041646130316	-0.00093363035608533891	0.023650609153913382	0.14911120996007596	-9.6956073272230227E-05	-0.037021769219211895	-5.865454003832829E-05	0.022606678132816856	0.00694905872405692	0.023650807889611634	0.00016027706734518754	0	0	0	0	0	0	0	0	0	0	0	0.025848572708917026	-1.5570765576453336	0.022550631870086463	0.63347802163645472	0.95826815565202106
185	515	1.95	1.37	2022_09_22_07_18_29	0.52841350345011451	-0.025298121074638375	0.00027010806798288367	-0.00034480855996613081	-0.014105686084791593	0.50422449882046427	0.001007406192507552	-0.0038357295504050739	-0.00057368023456851123	0.00086877828233645213	0.52742337377844906	-0.012073453082361086	-0.00070591547746856143	0.0043255539987893249	0.010843466832885108	0.50601768375363088	1.3221672171762862	0.038183333337626232	-1.5674580446116215	-0.0010414758671535743	0.023583247568373891	0.17412632855446328	-0.00014158546452404017	-0.038182482300884182	-0.00025493158875475487	0.022167555559025692	0.0080479218689499081	0.023583672579031826	0.0001670389241392988	0	0	0	0	0	0	0	0	0	0	0	0.026716476775234341	-1.5504724572543556	0.022093269231789888	0.59561551023488779	0.9576168671878047
186	514	1.95	1.37	2022_09_22_07_18_33	0.51505518070191358	-0.025516503778133658	0.00030433807142053797	-0.00042780682240991467	-0.01432267579799801	0.4915562617889232	0.00089459779195360991	-0.0043127871327035784	-0.00040906501837013144	0.0013306508212855052	0.5130304319960286	-0.012276365013652157	-0.00059660950999297158	0.0040674769201464941	0.011274398388334673	0.494551207845385	1.3730090780424169	0.039603816598372359	-1.570027123336176	-0.0010586483392753705	0.024848950506648378	0.173823473844175	0.00042079877939505067	-0.039603769733287539	-6.0926761379481861E-05	0.023362410945252189	0.0084657011586177135	0.024852513210832441	0.00017087021795617662	0	0	0	0	0	0	0	0	0	0	0	0.027819380770733614	-1.556519879703091	0.023270663765242068	0.6122791488935031	0.96019072591681165
187	513	1.95	1.37	2022_09_22_07_18_36	0.51214822415105854	-0.025227241891955288	9.3047842368947364E-06	-0.00039291705967112373	-0.014099564996107972	0.48964380327458173	0.001310251336500347	-0.0038540788318506278	-0.00075911950925195879	0.00081816234404736979	0.51037719455400377	-0.012181833235329521	-0.0006483020370655387	0.0042031045250972652	0.011491629288817291	0.48960022549315529	1.3853937618117025	0.039286745426236544	-1.5620081355353466	-0.0010692305511200912	0.025042552686852734	0.1666665356962502	-0.00050460115644503968	-0.039280677170602039	-0.00069048331251516976	0.023664136261181766	0.0081937842347731653	0.025047635964315688	0.00016988737021778245	0	0	0	0	0	0	0	0	0	0	0	0.027570115468144748	-1.5439023308982547	0.023891834888168966	0.61007832396615291	0.95597368575224684
188	512	1.95	1.37	2022_09_22_07_18_42	0.51183353405120713	-0.025820158742303357	8.1763377169057186E-05	-0.00047433141020803511	-0.015310854786500714	0.48891941743723533	0.00089335485439447353	-0.00381340965774951	-0.00062841294334218829	0.0010292001343751754	0.5098972651223741	-0.012399363687250387	-0.00042927091451135221	0.0039715243008681183	0.012761748015220229	0.4897999332496436	1.3867535383676983	0.041130331622037455	-1.5647971836724672	-0.000931692243837127	0.026378806751039756	0.15263906371676511	0.00011910373445010172	-0.041127371119464219	-0.0004934816517712517	0.025159140306828327	0.0079283733911835255	0.026379075634075214	9.6477017682324753E-05	0	0	0	0	0	0	0	0	0	0	0	0.029938924498407689	-1.5502860274703307	0.026112881949092847	0.63454567864801126	0.95695162716837712
189	511	1.95	1.37	2022_09_22_07_18_45	0.50133110780473489	-0.026732127245155564	0.00028360774672633166	-0.00061443624594286492	-0.015244142157701779	0.47787507466417289	0.0011993981368570068	-0.0036154858807363214	-0.0005191427508372099	0.00069031709207604912	0.499227823113138	-0.011713292156718333	-0.000400024796444689	0.0044716439317149014	0.010700232548302269	0.48047161010513956	1.4288441695043734	0.042897835181675878	-1.5686158023720458	-0.0010544251266074464	0.024368534043010384	0.17635303814290762	-0.00052584709698601608	-0.042897427250784582	-0.00018707896159959994	0.022868440397026416	0.0084178313842109241	0.024374206993762169	0.00017690388964891442	0	0	0	0	0	0	0	0	0	0	0	0.030424960911742505	-1.5537752904000473	0.023132430885115185	0.58747672361233427	0.95839177466777115
190	510	1.95	1.37	2022_09_22_07_18_48	0.49656766933896751	-0.026223170247846924	9.9470667149682214E-05	-0.00040995188301047787	-0.015932239240155351	0.47335878897239153	0.0013006748311457498	-0.003677592945001272	-0.00062442603478601627	0.0012395601671128438	0.4939487766156398	-0.012095790915685868	-0.00057820015929798167	0.0032506140461811693	0.011918419137749558	0.47708685419812846	1.4472202395674536	0.04349858557463003	-1.565356983640483	-0.0010541305698654716	0.025759900772672307	0.14265536918183178	-8.7338021396207678E-05	-0.04349601166221638	-0.00047319813371201616	0.024718537204372171	0.0072502693945806053	0.025760048830464292	6.8423236538270191E-05	0	0	0	0	0	0	0	0	0	0	0	0.032109361869958677	-1.5512100463931042	0.024878286463260704	0.652266824489652	0.96076906261986006
191	509	1.95	1.37	2022_09_22_07_18_52	0.50126574710618066	-0.027394362027934941	8.281124820670686E-05	-0.0005689298667654858	-0.015904264310543169	0.47769212478017148	0.0011062558925969493	-0.0041503374173399	-0.00091012826043728519	0.0015476489750300608	0.49796779833214094	-0.012577723346005418	-0.00049187953451531414	0.0036152004766170521	0.011347229375047537	0.4808910358545051	1.4299555982793519	0.044269585218416556	-1.5621167104732467	-0.0011282167436659531	0.025725886652195992	0.1594690934617724	0.00042343670990758705	-0.044262915222036667	-0.00076844743310155864	0.024428501730372802	0.0080665697325944478	0.025729371206637236	0.00015447266441955123	0	0	0	0	0	0	0	0	0	0	0	0.0317801173435094	-1.5422147869762117	0.02375827657692263	0.63118299933890565	0.959353473942117
192	508	1.95	1.37	2022_09_22_07_18_55	0.503041475386354	-0.027569816331560661	-0.00014015709304803853	-0.00043766450552864763	-0.016194978481285992	0.480016506952424	0.00095669288347928027	-0.0036766237111421265	-0.00060553428738433358	0.0010608941716390655	0.49966267377095708	-0.012173366351640604	-0.00048603019712668767	0.003603001040866886	0.012351051320959271	0.48218700365405	1.4227193212940938	0.044558782423027576	-1.5629734630372061	-0.00097712242773123734	0.026079945353060928	0.14657325291115173	8.9658555157327933E-05	-0.044553328789072831	-0.000697126125952145	0.024967358795942713	0.00753621552062481	0.026080099468275754	0.0001328748587186788	0	0	0	0	0	0	0	0	0	0	0	0.032216618031454737	-1.5521099068233502	0.02557612086171647	0.64347831086764051	0.95854323599006019
193	507	1.95	1.37	2022_09_22_07_18_58	0.5060759628563487	-0.028355573004769447	-1.1402119306048E-06	-0.00053755720099863606	-0.017060453159847614	0.48281766000505044	0.0011200821874758869	-0.0039250537976040431	-0.000703415120973446	0.0012782412444557571	0.50360276171642149	-0.013082985235710437	-0.00063199384147242415	0.003539667670386101	0.01254032469568152	0.48573613489047834	1.4092511426471834	0.045968383600312614	-1.563807953857266	-0.0012235300268682824	0.026999476044457155	0.14401877343748035	0.00013677476671704585	-0.045963893724746283	-0.00064246749779195466	0.025887183969966233	0.0076697726681003442	0.026999822481120615	9.4058586335740878E-05	0	0	0	0	0	0	0	0	0	0	0	0.033739891673666485	-1.5501926263933361	0.025747736341165665	0.64784526374977713	0.95980874521075821
194	506	1.95	1.37	2022_09_22_07_19_01	0.51194362072145883	-0.029843318044357695	-2.94529389493048E-07	-0.00034517668230019035	-0.018088939407661823	0.48774187955791515	0.00086450786135847666	-0.0038898366576591791	-0.000991746563167292	0.0015966202508931749	0.51010238625345738	-0.011828085659572624	-0.00059996376434756442	0.0035687868748226497	0.011717019520699911	0.49052814899265273	1.3872430168097805	0.047999480185095818	-1.5612405231614634	-0.00098432148242390076	0.024713182556873204	0.15603224060174187	0.00070115543381265156	-0.047990714462066326	-0.00091729137127940174	0.023519579162838616	0.0075875416369407464	0.024723127048003193	8.8803190590167627E-05	0	0	0	0	0	0	0	0	0	0	0	0.035386915840606568	-1.543410678840565	0.023925409105585188	0.63757083946544557	0.95816830044951773
195	505	1.95	1.37	2022_09_22_07_19_05	0.50808569405537818	-0.029252717177604356	8.9265551071829723E-05	-0.00038945099505485568	-0.018566600940706262	0.48396314253967782	0.0013506118464917008	-0.0039688586046252522	-0.00081282694148440107	0.0012072099487856758	0.5049714947488404	-0.012042931251115083	-0.0006733653580592475	0.004074363115073712	0.011390483091912037	0.48740438208260745	1.4031800373392014	0.048251158779300522	-1.564029353948881	-0.0010993481049228699	0.024998462914904096	0.16797780573915633	-0.00016711713265493743	-0.048246739820201931	-0.00065300862705743794	0.0236009414164026	0.0082412809906814745	0.024999021505728223	-1.0555882442275369E-05	0	0	0	0	0	0	0	0	0	0	0	0.036577264446283723	-1.5489208027688495	0.02380947454939028	0.61363967170975853	0.959295622343351
196	504	1.95	1.37	2022_09_22_07_19_08	0.50730383211281793	-0.0299169252378619	-0.00023504978101207029	-0.00028202809911261718	-0.018847806086826659	0.48361179099385387	0.0012427628106973835	-0.003954259694112677	-0.0010190814146783763	0.0012570310387488295	0.50444477902341633	-0.011999846676070845	-0.0005901221076925477	0.0045789148333468	0.010791704207101583	0.4853078387150796	1.4070453227197912	0.049271365793281029	-1.5588221681727024	-0.0009038844746910035	0.0246294872353504	0.18203723574163422	5.6792897564525262E-07	-0.049257237364913262	-0.0011798535128973845	0.023015116160431802	0.0087701807049865924	0.024629487241898312	3.1819397768562439E-06	0	0	0	0	0	0	0	0	0	0	0	0.0372071628988174	-1.5437881416158246	0.023108322955635672	0.58475957410565016	0.95664138134709242
197	503	1.95	1.37	2022_09_22_07_19_14	0.511762211793352	-0.030238032348873994	-0.00013252627214981565	-0.00029740677678964487	-0.019020182169768592	0.48834141717807034	0.000660254371258736	-0.0040947993683347452	-0.0010043545325373303	0.0013041740308755803	0.5074903765330665	-0.012424911719591847	-0.00069729253867978813	0.00378028804665477	0.011439747875127342	0.49090648951597771	1.3890448145967174	0.0493115413172702	-1.5599077187242181	-0.0010356823260326267	0.025198822440513732	0.16169693857834885	0.00061914898585001786	-0.049299848850584346	-0.0010737832157298106	0.023892574778914127	0.0080078413335015024	0.025206427709122479	4.2336788622167189E-06	0	0	0	0	0	0	0	0	0	0	0	0.037217833945125657	-1.5444184879720211	0.02354251659873639	0.62582058604992719	0.95924724061925115
198	502	1.95	1.37	2022_09_22_07_19_17	0.51423286892307041	-0.030667104505604351	-8.1690689770367264E-06	-0.00029956621212586188	-0.019398542928133911	0.49067877167255136	0.0011863168879823864	-0.0036287150007407089	-0.00097451751707018218	0.001259776954807719	0.51214378539092342	-0.01180027128228843	-0.00061153008811527928	0.0040562907583392739	0.011718015337545164	0.49239289297798527	1.378215867313624	0.04987631688088498	-1.5617819906075838	-0.0009272837245863062	0.024660911747625698	0.16049053689806864	4.9214777026603766E-05	-0.049868211375294513	-0.0008991550652691563	0.023401388930421256	0.0077804604202669509	0.02466096085553969	-7.9681998283735958E-06	0	0	0	0	0	0	0	0	0	0	0	0.037770836750535067	-1.5456991079762139	0.02411401061478375	0.61877392933776554	0.95752901600626306
199	501	1.95	1.37	2022_09_22_07_19_20	0.51213620546855032	-0.030707490149025213	-0.0003879702449334068	-0.00040913821676018524	-0.019862409228687733	0.48895433424001922	0.0011667915077412745	-0.0034760298344756724	-0.0010165156835028619	0.0012195579834261175	0.50833838694233824	-0.01156896879514026	-0.00070825249956843028	0.00412082289132145	0.012022247131820875	0.48902060598157249	1.3892189824755905	0.05058030899724783	-1.5577656199824115	-0.0011344256020905667	0.024874787199520423	0.15801163130899293	3.5240355044362584E-05	-0.050563132965290782	-0.001318045140120122	0.023642959320008303	0.00773081579226007	0.024874812162186243	-6.4773777381033553E-05	0	0	0	0	0	0	0	0	0	0	0	0.038834207691691915	-1.5452297002391577	0.024815427891150058	0.62029006666172859	0.95486435202168629
200	500	1.95	1.37	2022_09_22_07_19_26	0.51361765074569732	-0.031853505222515045	-0.00037024077261320115	-0.000312922860624988	-0.02001869519260685	0.49009293991615338	0.00075994317629796387	-0.0034796836469884566	-0.001103112009964977	0.00081561092430524154	0.510322426664374	-0.01168573519246081	-0.00076284130763567583	0.0040816726374902556	0.011130028337281106	0.49189215052859003	1.3818049388995981	0.051751889346656081	-1.5572448283419749	-0.0010921499320457927	0.024015429792642071	0.16252504352553421	3.7045884354521778E-05	-0.051732882754326331	-0.0014024595807583277	0.022757855375191045	0.007669477612406753	0.024015458365870681	6.7176993258828515E-06	0	0	0	0	0	0	0	0	0	0	0	0.03903500029486523	-1.5432721172923622	0.023081089175795756	0.60964954219559431	0.95770102490526743
201	499	1.95	1.37	2022_09_22_07_19_29	0.51477783999620519	-0.032250178996076587	-0.00027594780961972409	-0.00052569697654074776	-0.020388968491461767	0.49109211211834536	0.0013847209673852161	-0.0037039935038232926	-0.0010848021629532778	0.0014864757759353445	0.51147644349522048	-0.011387629662372003	-0.00060959846837000189	0.0038258671143236419	0.011170836730766217	0.492911089388917	1.3775381460408898	0.052399517555996457	-1.5588520814270876	-0.0011601705508405336	0.023705033239288995	0.16355460731434854	7.4606265397971676E-05	-0.0523845671129126	-0.0012516263395823293	0.022448076890878473	0.007616590101679626	0.023705150642226107	-6.7089424097211556E-06	0	0	0	0	0	0	0	0	0	0	0	0.039663336586932232	-1.5442187126327636	0.022937720343115774	0.62041507899814619	0.95752196596603811
202	498	1.95	1.37	2022_09_22_07_19_32	0.51493989072632873	-0.032262995565640683	-0.00027403461307515367	-0.0003699766878755155	-0.021023482839728585	0.49133880120130258	0.0013639154207313014	-0.0036372988745411185	-0.0012566409586589685	0.00093712326703580785	0.51215085678023942	-0.010696532611488032	-0.0007646597477167519	0.0034449916495008178	0.010063901378401548	0.49374560281695096	1.3757063193789307	0.053029157107884473	-1.557302709830457	-0.0011610330618668874	0.021835528063908614	0.16690880719518372	-0.000459875100040257	-0.053009847426092077	-0.001430936558738083	0.02063017157000057	0.0071544606241198084	0.021840370210630077	-9.011989447263948E-05	0	0	0	0	0	0	0	0	0	0	0	0.040899931160691121	-1.5409452412829328	0.020657173307138295	0.62049354122798517	0.95884123896580831
203	497	1.95	1.37	2022_09_22_07_19_38	0.514502652485924	-0.032349848892072521	-0.00033930901971123892	-0.00060419602179300521	-0.021188490359105264	0.49113117445501936	0.00089623801439578355	-0.0039160304094919187	-0.0010617005432818668	0.0015331038936655481	0.51024592654744472	-0.011468765495396658	-0.00072289746182779282	0.0034824702034705704	0.01014492562976411	0.49250428087809489	1.3794597334018406	0.053310629140460079	-1.55853466418554	-0.0013654034947982725	0.022809569337467261	0.16731350056161157	0.00060960095373116649	-0.053294599611437996	-0.0013072228609478261	0.021544388091600371	0.0074910476649955133	0.022817713879429651	-0.00010470231880895154	0	0	0	0	0	0	0	0	0	0	0	0.041234137701267541	-1.5457635541571841	0.020847320717596957	0.62006384268254322	0.95724342430201381
204	496	1.95	1.37	2022_09_22_07_19_43	0.51334565714518321	-0.032676562776036304	-0.000335643345596411	-0.00037631944139841008	-0.021352703665756041	0.49018072541546615	0.0010637065018122326	-0.0037882714860798428	-0.0010911173514113843	0.00084066620049030026	0.51010099264719233	-0.010755983333364041	-0.00066929591657152222	0.0043187914172818677	0.011099148768347972	0.4916109870487505	1.3826202278981996	0.05391387710942612	-1.5583387562525863	-0.0010646476188018888	0.0233098653872682	0.18040894201587734	-0.00024715621954473851	-0.053897144071172812	-0.0013431328830549995	0.021808905654376896	0.008229304863173522	0.0233111756582422	-0.00010167573397315879	0	0	0	0	0	0	0	0	0	0	0	0.041649448268050067	-1.5452686664212725	0.023200329754995697	0.59985642982721865	0.9576607500347748
205	495	1.95	1.37	2022_09_22_07_19_47	0.51467450799734116	-0.033150864983724229	-0.000465876294475939	-0.00048672979577497015	-0.021443909203710608	0.49165387948774131	0.0014562072658563239	-0.0042256323802782585	-0.0011535240044310148	0.0013232331106625504	0.51076688229892808	-0.010296823140993609	-0.00083275253745557806	0.0037313463919658378	0.0093609562402772063	0.49184914159951576	1.3790013741135432	0.054331121162428143	-1.5569297862497242	-0.001366324593706584	0.021185405667933411	0.19495456081837193	-0.00016207633717697854	-0.054310228822722142	-0.0015065762476582198	0.019595305532960149	0.00805266504859394	0.021186025631391506	-7.6667807947077571E-05	0	0	0	0	0	0	0	0	0	0	0	0.041725230210454316	-1.5439259159171102	0.019579800526354912	0.59574552324157459	0.955650870514956
206	494	1.95	1.37	2022_09_22_07_19_50	0.51837127630199209	-0.033304318622787495	-0.000510345654835832	-0.00037831582098728331	-0.021607429487716247	0.4954698070408653	0.0011796733662662096	-0.00375770762870287	-0.0011407396588617358	0.0013183429661526829	0.51502695332204451	-0.010639544564079314	-0.000614856770926714	0.0045730244584506795	0.010732373965961448	0.49507513596885566	1.3640959597497548	0.054241098411194073	-1.5566635428566176	-0.0010002713636562053	0.022746810533433859	0.188615327298015	0.0001192445167777004	-0.054219432099060591	-0.0015329513065319923	0.02114744316193469	0.0083787252703904375	0.022747123086199694	-8.5673071023830878E-05	0	0	0	0	0	0	0	0	0	0	0	0.041741357112898093	-1.5444238791090781	0.022505175079903746	0.58399874991436984	0.95505896758144337
207	493	1.95	1.37	2022_09_22_07_19_53	0.51808329436484712	-0.034546708698446539	-0.00044149832698334439	-0.00031876784876256719	-0.021807261285230348	0.49364246983853655	0.0015492067136988555	-0.0042159506102187839	-0.0012551765286528186	0.0015778317913875508	0.51472359685143609	-0.00958679469302968	-0.00074561493147262345	0.0038355168435000183	0.01034670977994376	0.49602922284842865	1.3656588876518476	0.055786565553418835	-1.5568138684360746	-0.0011034407759367999	0.021305722471117439	0.1948276399848439	-1.1441362120914039E-05	-0.055764753407859954	-0.0015598633294196893	0.019708646866793765	0.008093395375014056	0.021305725543173736	-1.4868098979140058E-07	0	0	0	0	0	0	0	0	0	0	0	0.042161857393709957	-1.5420491775642315	0.02129917122723771	0.60790077923882535	0.95743141738732185
208	492	1.95	1.37	2022_09_22_07_19_57	0.51745981224842863	-0.034217273813122361	-0.00038224448739443851	-0.00076382600554999341	-0.022291941358497894	0.49326075132355163	0.0012009123487399642	-0.0043313987021849536	-0.0012987823726349781	0.0015097592351790434	0.51411594042440634	-0.0096631740023563929	-0.00067383838345638975	0.0033705462727064224	0.0095694074644773752	0.49552189954079234	1.367786324191135	0.055995210902359642	-1.5569094634348739	-0.0014847323794372389	0.020561477105879147	0.19362169683436095	0.00026272511048293411	-0.055973615500622478	-0.0015549957518305206	0.019038973216787276	0.0077647820076322156	0.02056315552777031	-9.4909279202103137E-05	0	0	0	0	0	0	0	0	0	0	0	0.043152615674133941	-1.5416980136108009	0.019606636468503261	0.61607212976850556	0.95760460582955564
209	491	1.95	1.37	2022_09_22_07_20_02	0.51638991348139918	-0.035252109323608942	-0.00041899582661690467	-0.00067461084614909921	-0.022459311928235328	0.49177914193484562	0.0011187682163972465	-0.0040725359276851045	-0.0013431786833789654	0.0018593395939801858	0.513584099478385	-0.0098113582953211174	-0.000835322050350521	0.00429726159486815	0.0089204477850138835	0.4952075988788851	1.3712290972446657	0.0573351128639412	-1.5565566506888169	-0.0015334688889264605	0.020388593121131802	0.21358094048833279	0.00070577158235326457	-0.057311862940053471	-0.0016326461531516404	0.018556580494667223	0.0084467774804358985	0.020400804959253949	-2.7607373198529112E-05	0	0	0	0	0	0	0	0	0	0	0	0.043570642799579812	-1.5409294109729252	0.019174576212037855	0.56093497722406283	0.95897999931929911
210	490	1.95	1.37	2022_09_22_07_20_08	0.51082462880576951	-0.03402137199660045	-0.00047004147075037247	-0.00039933062038229164	-0.0226891205965191	0.48694994338212394	0.0014635027495097316	-0.0040163588434052209	-0.0011416233288968568	0.0010059258996914487	0.50685849078435585	-0.0087111827094812737	-0.00083279552354287116	0.003872613849610307	0.00896975745147016	0.4893931243384162	1.3940866580919906	0.056925444851670982	-1.5574984002511478	-0.0012764736138817425	0.019477211669107593	0.21293351335153926	-0.00049174372362297751	-0.056905313233325816	-0.0015138022914860526	0.0177375246024683	0.0080462410714601876	0.019483418239440008	-0.00017137676690487776	0	0	0	0	0	0	0	0	0	0	0	0.044472842651014907	-1.5456595795789079	0.019126016470973669	0.58161485301834659	0.9580452796149298
211	489	1.95	1.37	2022_09_22_07_20_13	0.51347481679539209	-0.0348149303434896	-0.00056253078340056111	-0.00033607286455073371	-0.023443018226655246	0.48893727200695286	0.0014564394790983011	-0.0037955671851065327	-0.0014505058838576921	0.00088380925882026789	0.51033999201893931	-0.009067968289052224	-0.00062973364403620994	0.0045443322583422928	0.0073787197196335669	0.49244963366790645	1.3830221302755463	0.058220455561271083	-1.5544898650372412	-0.00098113660830483171	0.018451708714224652	0.23854604918867559	-0.00059740880080619524	-0.058189496586221148	-0.001898402698085361	0.016391279823980018	0.0084729864986661969	0.018461377298291552	-0.00020761158219692144	0	0	0	0	0	0	0	0	0	0	0	0.0457429433007269	-1.5398988737869965	0.01687681870117964	0.50939467312207054	0.95905313670745473
212	488	1.95	1.37	2022_09_22_07_20_19	0.51417583073116069	-0.034989917999724646	-0.00041233790475581636	-0.00042148076035468781	-0.023274528765378184	0.48990217246884327	0.0017404850437385206	-0.0035628705572926344	-0.0013748793099553599	0.0016697566830218757	0.51127181685157863	-0.0080430738739767187	-0.00087475585949556235	0.0046915323475312624	0.009976882844016436	0.492267947276085	1.3805957091467009	0.058122113870181576	-1.5566294636450981	-0.0012946404576484427	0.019795115355455625	0.21803848429153094	-0.00010676277017992075	-0.058098785213086576	-0.0016465957311938705	0.0179426027615492	0.0083611959716922146	0.019795403259971533	-0.00016991611408583265	0	0	0	0	0	0	0	0	0	0	0	0.045344609042339432	-1.541294474475515	0.021441908671785	0.56561931925059816	0.95739223404584661
213	487	1.95	1.37	2022_09_22_07_20_24	0.51486009004134858	-0.034652030231107814	-0.00045201148339648792	-0.00046690358577875592	-0.023320282725752182	0.49086346502226491	0.001427622343450127	-0.004034080821057438	-0.001369310573101127	0.0013722421644170395	0.51199640197245677	-0.0087136037631010722	-0.00086968505947825926	0.004745534072992226	0.0078098234163667376	0.49243471059527488	1.37807312279564	0.0577372533995959	-1.5560998436205265	-0.0013508123842315872	0.018691327727570862	0.2479966344227986	-8.192575233272742E-05	-0.0577123142470277	-0.0016968247939820179	0.016438956226913649	0.00889530496324192	0.018691507270639108	-0.00020723302322040262	0	0	0	0	0	0	0	0	0	0	0	0.045372422310266676	-1.5414712076596984	0.017749615366607848	0.51239031832394111	0.95644374096995421
214	486	1.95	1.37	2022_09_22_07_20_27	0.51810690236632084	-0.0354025241690343	-0.00052251740920083414	-0.0003477719665806317	-0.022809144601783623	0.49487639149369406	0.0015651440809650397	-0.0040049909597903825	-0.0013532502615182993	0.001204658949611576	0.514999524603515	-0.008152249933356762	-0.00083450220855019424	0.0038887211835515923	0.007684365824558506	0.49524953728218435	1.3650803517035202	0.057560628696291131	-1.5556878769153781	-0.001214374961753028	0.017561991576479908	0.23448295736570482	-0.000391555604451171	-0.057534352512203124	-0.0017390390777207554	0.015665931079241805	0.0079373894671231175	0.017566356022912902	-7.336025181543961E-05	0	0	0	0	0	0	0	0	0	0	0	0.044101425630921696	-1.5411664166727532	0.016622622231605357	0.55115774080661151	0.95588291725174612
215	485	1.95	1.37	2022_09_22_07_20_31	0.51693489955824978	-0.035974808705011463	-0.00062183982095085656	-0.00051886194720642779	-0.022992135835615733	0.49298976104660042	0.0011371214616559113	-0.0040463488617625294	-0.0012369808867871842	0.00095859667341801486	0.513691221849396	-0.007200952842350985	-0.000726300822307749	0.004417777953945279	0.0066192371996306627	0.49388703998490935	1.3708425651557408	0.058485100958061288	-1.5558857958342574	-0.0012733399449505198	0.016160053508944915	0.27902069219475806	-0.00020217784415299859	-0.058459097609806956	-0.0017438293269939451	0.013708474408378583	0.0085571641801938277	0.016161318179301751	-4.2389994626805637E-05	0	0	0	0	0	0	0	0	0	0	0	0.044542140034966364	-1.5439221490178772	0.015394746286478007	0.49113792525047872	0.95541438662192057
216	484	1.95	1.37	2022_09_22_07_20_34	0.51976933708050532	-0.034955058983054621	-0.00033946433902152623	-0.00045586023211873563	-0.022972567926242148	0.49704109381187611	0.001649087915632266	-0.0038888622603742871	-0.0013411131288080397	0.00098284390237903712	0.5156910455359347	-0.0077439793532106151	-0.00064276514085368451	0.0049329956710979627	0.007512282582379153	0.49603491106073555	1.3598131486330611	0.057055982368799746	-1.5572407710562057	-0.0010975154866807732	0.017480725401739287	0.26577873555706349	-0.00068748633784885562	-0.057035015226821473	-0.0015466616129683926	0.015068711675331983	0.0088605693393103563	0.0174942389956163	-0.00013682603699657382	0	0	0	0	0	0	0	0	0	0	0	0.044272871327486862	-1.5416399718363949	0.017290647470763532	0.49487764469233	0.95433661755985111
217	483	1.95	1.37	2022_09_22_07_20_37	0.51717107498547776	-0.035652932674048766	-0.00050026445608246286	-0.00046826361071481971	-0.022873317527501928	0.49353464052853585	0.0012999175063015871	-0.0045708801887930995	-0.0013220588276188332	0.0011565358225205263	0.512394317135069	-0.0070306197012862488	-0.00088481617697563821	0.0044896075906322363	0.0067332094466465223	0.4953640304469959	1.369803632631559	0.058001859830893891	-1.5561253311961352	-0.0013923345838218466	0.016422092869647697	0.29491049595201269	-0.00017696068512581512	-0.05797689320063918	-0.001701645863374904	0.013647420310297316	0.0091341695349614616	0.0164230462857356	-5.7686811642867326E-05	0	0	0	0	0	0	0	0	0	0	0	0.04430157395132709	-1.5419288581864019	0.015648120191387883	0.49135566947366588	0.95783398261572494
218	482	1.95	1.37	2022_09_22_07_20_41	0.50564680397975292	-0.034445242172698384	-0.00032573404744070961	-0.00068759342594981656	-0.022463511516492861	0.48191283679539837	0.0011943546575738867	-0.0040223105003098008	-0.0012553898341551211	0.00108421376469384	0.50006087287131062	-0.0069562520750557459	-0.00078822028633543546	0.0039618811786883467	0.0072495619699850661	0.48521037513526927	1.4155104537619141	0.0577148800313862	-1.5577544299447341	-0.0015355018531291237	0.016596635205479684	0.25960498032960538	-0.0001509628744002687	-0.057695247572728869	-0.0015052523239725841	0.014409388943637597	0.0082351569757195438	0.016597321769888505	-0.00010381696751951094	0	0	0	0	0	0	0	0	0	0	0	0.044494621904938053	-1.542882495824847	0.016338511811266433	0.5353223490701261	0.959583589407396
219	481	1.95	1.37	2022_09_22_07_20_44	0.51839628623437961	-0.036450420501144755	-0.0006571161718732485	-0.00056569408583800494	-0.022814936938816643	0.49428937379233684	0.0015410484844348288	-0.0043100558995777961	-0.0012956341996961142	0.0015922401871447411	0.51495310198618371	-0.00618210338945828	-0.0010606085410619654	0.0046948466645586415	0.0067292286953343555	0.49632182423172139	1.3644404428982051	0.058622770840055988	-1.555418022738206	-0.0016494510627440774	0.015641417177865498	0.30867387114213068	1.9254158753556324E-05	-0.058595045365506082	-0.001802753333099739	0.012754271953302828	0.0090544176109354918	0.015641429028533653	2.4000331047124393E-05	0	0	0	0	0	0	0	0	0	0	0	0.044081519728272955	-1.5424323629509931	0.015827904076958246	0.48081463406780039	0.957417785217933
220	480	1.95	1.37	2022_09_22_07_20_47	0.52659922846856344	-0.036166743185695467	-0.00062738839862518656	-0.00047090481855744732	-0.023366810489655426	0.50392702995885275	0.0013265222433412683	-0.005067396926972341	-0.0014231023627294603	0.0014786930412868647	0.52351436777504312	-0.0063111123222621022	-0.00082432277590355771	0.0051659116154492372	0.0064525984881520443	0.50210481919631889	1.3328602092829192	0.057868508635646611	-1.5545738313348596	-0.0013156154947802673	0.016047826665446675	0.34226860285332072	0.00011351350820343591	-0.057838052870819764	-0.0018772138466792735	0.012432440065980913	0.010147274249275707	0.016048228126518078	-8.959682581383401E-05	0	0	0	0	0	0	0	0	0	0	0	0.044455260315462722	-1.5403825317090329	0.01569647731430153	0.44784664806864011	0.95348567193408484
221	479	1.95	1.37	2022_09_22_07_20_51	0.51852948531948539	-0.036153430652209724	-0.00034732951256296338	-0.00053323266092732266	-0.023905743518918918	0.494429744524197	0.0017790837354766287	-0.005049553997653649	-0.0013894707770018076	0.0010408432244371191	0.51631690269268227	-0.005511474315416728	-0.00084443412301570941	0.0046087699981369468	0.0057766906632201152	0.49574575041028268	1.3635019081995532	0.059387500098452041	-1.5573784632944516	-0.0014254857211583399	0.014793487155651168	0.35897081002248182	-0.00077574480912348249	-0.059366117242252214	-0.0015935154604851908	0.01114188349261013	0.0097316850782132279	0.014813812548878095	-0.000158915953275558	0	0	0	0	0	0	0	0	0	0	0	0.046180767296113971	-1.5417675440095322	0.014251686923757423	0.4486924701298492	0.95606086914196442
222	478	1.95	1.37	2022_09_22_07_20_54	0.5154647809870545	-0.035199930862476109	-0.000525847261339435	-0.00053953468566327045	-0.023337005342831015	0.49291096788921096	0.0019030295382005539	-0.0047463940711506714	-0.0014221284158484567	0.0014960746028008869	0.51230511522098876	-0.005571667119169902	-0.00078228129830069	0.0049466250590494767	0.0049309831451190963	0.49169532258262577	1.3759461001354869	0.058146911296937942	-1.5553354175015433	-0.0013614817848140138	0.014338300372641048	0.37731641699962776	-0.00043823256679071006	-0.058119114669530458	-0.001797721725946032	0.010445783162203993	0.0098220400988946258	0.01434499582985908	-0.00017134816089698618	0	0	0	0	0	0	0	0	0	0	0	0.045357699362349138	-1.540364574027794	0.013549970353452396	0.39190729584672485	0.95388732793943165
223	477	1.95	1.37	2022_09_22_07_21_00	0.51806499027083264	-0.035401116485127677	-0.00039662570486940617	-0.00046306898704803431	-0.023610662301662338	0.49522743786782614	0.0014962945276617012	-0.0047840103391320046	-0.0014883757331078434	0.0011994528192710988	0.51451860122474868	-0.0049854787718736134	-0.00097871859635948215	0.0048678782773487889	0.003155954997224074	0.49365816690263992	1.3669728315218295	0.058335318248107185	-1.5557874539159049	-0.0014780191064855566	0.012641968846526431	0.4395348693122888	-0.000327273968896049	-0.058309038262997381	-0.0017508317886806338	0.0080639055765696927	0.0097361595698053881	0.012646204354163417	-0.00019222605932243088	0	0	0	0	0	0	0	0	0	0	0	0.04566517437409745	-1.5393188339950603	0.01119821706562248	0.28759752608042982	0.95288849116124719
224	476	1.95	1.37	2022_09_22_07_21_05	0.52093029898891385	-0.036228281842407721	-0.00024384822616595436	-0.00049478403046386262	-0.023482249690177433	0.49769339563616072	0.001391983380385067	-0.005048036369865427	-0.0013912380020442133	0.0012246656735356192	0.51791578417869244	-0.00527690520755622	-0.0007068316745384546	0.0048656505916290886	0.00588369527334508	0.49746434790574823	1.3545802708497305	0.058709588878037219	-1.5580317646667432	-0.0012419311478983285	0.014814339843603584	0.36796986869182025	-0.00021180877037284881	-0.058690458335328877	-0.0014986415906334039	0.01098039239741555	0.0099446290931617665	0.014815853939513157	-9.5873769854115212E-05	0	0	0	0	0	0	0	0	0	0	0	0.045156571872812586	-1.5412077305066276	0.014656370868441543	0.43991205528540012	0.9549537603615853
225	475	1.95	1.37	2022_09_22_07_21_09	0.51457761170717387	-0.035821202595930482	-0.00032399962982935642	-0.00040130259967652147	-0.023189669267065335	0.49127826248585216	0.0015003364102210396	-0.0050143253977247343	-0.0013782289342393144	0.0012574695300710053	0.5113743112349578	-0.0048085053865372105	-0.00084308932293454173	0.0055055922676764913	0.00474441227370388	0.49094079574150212	1.3801677839586959	0.058760999258157781	-1.5573511012555057	-0.001286309439954022	0.014311098263824113	0.42162031765519786	-0.00028102708803513679	-0.058739755605990832	-0.0015799193541722568	0.0095175416402117421	0.010687559807723424	0.014313857262842851	-9.058729122571831E-05	0	0	0	0	0	0	0	0	0	0	0	0.045144966854060754	-1.54111479940728	0.014123827282414318	0.35563639743454051	0.95406559588308992
226	474	1.95	1.37	2022_09_22_07_21_12	0.51239456187574306	-0.035275607199637231	-0.00052582738568734771	-0.00068521702600149849	-0.022715923856389708	0.48992902158154106	0.0016968296896677758	-0.0048465360307007694	-0.0012715657171758906	0.0012339646779891162	0.50886499415746733	-0.00439943472764956	-0.00084076092791283952	0.0047448300979307323	0.0046746290931274	0.4880848907613034	1.3890125329949106	0.057949082674661749	-1.5563519641280774	-0.0015874446881589447	0.013358476420350958	0.41124073257932681	-0.00049851163822470191	-0.057924903407967618	-0.0016738422901824708	0.0090891714210149261	0.00978957890577925	0.013367774913070538	-7.53700203349992E-05	0	0	0	0	0	0	0	0	0	0	0	0.044402276744590172	-1.5428370831921032	0.012999256702271795	0.38897276877131293	0.9525567347447087
227	473	1.95	1.37	2022_09_22_07_21_15	0.51572636833643959	-0.0357244917789278	-0.00041145128106129648	-0.00056216403707385742	-0.023171042485522556	0.49242277339290724	0.0014510601330671837	-0.004955112945492085	-0.0014297270185545357	0.0011467588041936196	0.51263257131398288	-0.0039029061997418834	-0.0007024223805951927	0.005126059664612167	0.0043217091566562262	0.49133714616892354	1.3762602116553195	0.058514847641252775	-1.5561434696647041	-0.0013110880275708026	0.013103259450691388	0.44826889706340789	-0.0003452281037341048	-0.05848972243576428	-0.0017145739605738013	0.0081806043542275338	0.01023587419968254	0.013107806478421209	-9.5811211202050635E-05	0	0	0	0	0	0	0	0	0	0	0	0.045014393985994827	-1.5399838008827538	0.01300059354101759	0.3502332065353016	0.952708987430316
228	472	1.95	1.37	2022_09_22_07_21_18	0.51837964855130814	-0.036004994413524706	-0.00041997936155926068	-0.00061938900883468128	-0.023551724180902435	0.49523163199281545	0.0015648840442370148	-0.0050521347101392441	-0.0012699466705234602	0.0010769240024434941	0.51580094950066	-0.003994157798865465	-0.00083576562340735377	0.005020418523817077	0.003457101238956583	0.49444239971216586	1.364648810204812	0.058849514802322415	-1.5575675866479628	-0.0014988359253810739	0.01255090534814707	0.47188820467453108	-0.00051538470529930206	-0.058828918724714616	-0.0015568282338419407	0.0073640448660458237	0.010163467334970425	0.012561482653437178	-0.00012627802531354316	0	0	0	0	0	0	0	0	0	0	0	0.045499352017421613	-1.5438616107419851	0.01175891950474115	0.30151972894778656	0.95382293863958856
229	471	1.95	1.37	2022_09_22_07_21_22	0.51531922675033	-0.0357723123896359	-0.00040436477628123606	-0.00068971791314678059	-0.022906310485143244	0.49156381491154555	0.0014534887825453477	-0.005083025996649968	-0.0014794558663160217	0.0013980735159971267	0.51249370899646651	-0.0034471443748387664	-0.0008280134714822474	0.0036528286294905	0.0044083270405143237	0.49112663524413896	1.3778839416128939	0.058375315969266359	-1.5557953097947865	-0.0016034222973639585	0.011825880779676867	0.4243417671759056	-0.00010800792110489789	-0.058349045485539416	-0.0017511154839518529	0.0078165714413750836	0.00887426994839633	0.011826373997390414	-5.0835475628490224E-05	0	0	0	0	0	0	0	0	0	0	0	0.044543336582698233	-1.5385474884129853	0.011109767492468038	0.43942302727608029	0.95305319450478743
230	470	1.95	1.37	2022_09_22_07_21_25	0.51358310739966806	-0.035434131165167422	-0.00050272459166062465	-0.00040010851811711777	-0.023342043947620249	0.49058480507728863	0.0015647899957491533	-0.0049627383451057525	-0.0014626147993251463	0.001451533455326352	0.51063891573332065	-0.0029845553927072858	-0.00085911267158272431	0.004796178784318871	0.0025079078524246168	0.49035042259274497	1.3832003816075602	0.058633030862608827	-1.5551568339491801	-0.0013181007443473091	0.011338265625170761	0.53351529335274361	-0.00015089139281715121	-0.058604350656857485	-0.0018336826943960256	0.0054732855820739433	0.0099297236781287317	0.011339269623717181	-0.00015009013158417394	0	0	0	0	0	0	0	0	0	0	0	0.045538536049771573	-1.539507184255253	0.010538303366831592	0.24089851468724427	0.95476353393990521
231	469	1.95	1.37	2022_09_22_07_21_28	0.518288373674984	-0.035568124740690453	-0.0004150938521274624	-0.000717012596628032	-0.0232361599396222	0.49578198181845495	0.0018236058325684257	-0.0047797322676749448	-0.0014374530446355615	0.0012648488552951314	0.51610486263150079	-0.0028208133942798017	-0.00077419092817366782	0.00471528229663999	0.0023684429636993717	0.49372550926214354	1.3645898377337138	0.058080872714824733	-1.5561451501715768	-0.0015329628597141498	0.010871426233672318	0.53989956987852983	-0.00059095144287406656	-0.058055939569873011	-0.0017016627089189061	0.005125937315552445	0.0095871098351487383	0.010887475922453911	-0.00012402407711497972	0	0	0	0	0	0	0	0	0	0	0	0.044918198192463572	-1.5399043133154553	0.01018098361027728	0.23273928855754791	0.95260772639240454
232	468	1.95	1.37	2022_09_22_07_21_31	0.52131600600880523	-0.035593141297152506	-0.00052193033935682594	-0.00045222185841985678	-0.022672634243637548	0.49944651141464125	0.0013685593903899136	-0.0050845082053470967	-0.001407338356655837	0.0013394552022160974	0.51851859961277713	-0.0027893436778146786	-0.0009480272497309416	0.0050932494561281381	0.0024316468189513898	0.4960921292883041	1.3532058643632965	0.057174445051350962	-1.5552052240828058	-0.0014401607865999473	0.011422462400665334	0.55234093554295094	-6.3348149328291015E-05	-0.057146651091311867	-0.0017825363889173553	0.0051334676010898446	0.010203928541653657	0.011422638061439071	-4.8064340803362377E-05	0	0	0	0	0	0	0	0	0	0	0	0.043574857138910093	-1.53980003757625	0.010826338078246602	0.22271270488264011	0.95161499660519711
233	467	1.95	1.37	2022_09_22_07_21_34	0.51832416956240368	-0.035818774159153306	-0.000199162820697362	-0.00047496319355313686	-0.023644000653401907	0.49480026959595053	0.0015996622369717644	-0.0050740414797284892	-0.0014857362309935519	0.001297672403128316	0.516913033713049	-0.0021120964948817137	-0.00083322843737644516	0.0050008410484594559	0.00170230313489775	0.49369662090926775	1.3648353205097699	0.058785540721833	-1.5576555796987031	-0.001355234509261945	0.010851917299611762	0.60842392720024419	-0.00034375806702677128	-0.0587652398060757	-0.0015447939968491879	0.00376132024522285	0.010179222911916693	0.010857360576413542	-0.00015493428581189587	0	0	0	0	0	0	0	0	0	0	0	0.045706212886803037	-1.539418698406491	0.010191761629530194	0.16405001631375799	0.95248620438840848
234	466	1.95	1.37	2022_09_22_07_21_37	0.51844548520294442	-0.0362039271447516	-0.00039343990732132895	-0.00064261598459716446	-0.022911033495432422	0.49549083716537229	0.0014096388139503463	-0.0051336833744110187	-0.0014309684088122453	0.0012150368274069891	0.51597871946129115	-0.0021895640501903841	-0.00093913862841604019	0.0052531982943514492	0.0014863079093106663	0.49352680093035595	1.3650584843726876	0.058396847827888149	-1.5563244729536399	-0.0016286640478165662	0.011099489794677996	0.61885407823638727	-0.00023009646155853851	-0.058372388899961283	-0.001689985309167457	0.0036291226868008968	0.010489430023900632	0.011101874530176548	-1.9848370534259163E-05	0	0	0	0	0	0	0	0	0	0	0	0.044277900161838829	-1.5396080340762115	0.010530353462898739	0.13786361755102713	0.95193576762881038
235	465	1.95	1.37	2022_09_22_07_21_39	0.51872397426930161	-0.036151778851669321	-0.00032238818561990639	-0.00076359233714478941	-0.023290283697340864	0.49573146726773082	0.0016192504158421368	-0.0048777759948613574	-0.00159606415390729	0.0011918417482068161	0.5168765580139042	-0.0020385248770727806	-0.00077866120403850283	0.0053358392698821524	0.0018157602239152967	0.4930714039941298	1.364163339988921	0.058690907526853464	-1.5557064772427121	-0.0015756266288398067	0.011003221071788577	0.60890180543010608	-0.00046894196159521931	-0.058664181298389115	-0.0017710050579819608	0.0038038965261086824	0.010324787899676703	0.011013209365030564	-7.831569882932981E-05	0	0	0	0	0	0	0	0	0	0	0	0.045004490414161213	-1.5365852221500058	0.010865751049215505	0.16400152449782507	0.95054678104803769
236	464	1.95	1.37	2022_09_22_07_21_43	0.51569519444148459	-0.03510178725613862	-0.00035463848210337973	-0.00051389744406287049	-0.022814579942406703	0.493151258857298	0.0015374152027813161	-0.0053644146043356983	-0.0013427415932059828	0.0011760766021775922	0.51245851627519612	-0.0020148396847133473	-0.00076037431002699309	0.0055533312398860571	0.0018311111400654999	0.49020824735708651	1.3768328127532381	0.0574966398610248	-1.557109291202684	-0.0013283698884270305	0.011733648175343753	0.61950313686683067	-0.00039647003678094776	-0.057475098946660294	-0.0015737205533368818	0.00382207132072127	0.011093704084843246	0.011740344458013695	-0.00010437697591787374	0	0	0	0	0	0	0	0	0	0	0	0.044316990442838496	-1.5414029639563569	0.011338929710012612	0.15925294014507277	0.95057749740716257
237	463	1.95	1.37	2022_09_22_07_21_46	0.51873228582721886	-0.036614296721027888	-0.00038332686043945793	-0.00064791185198926867	-0.023139358503655998	0.49540025938876708	0.0018567318924628297	-0.0049303577863884221	-0.0014792552923931905	0.0015066789137903754	0.51679062511405749	-0.0018204480880861286	-0.00085372324605122846	0.005274868719982697	0.0012972564931309279	0.49358089737456307	1.3640720588425637	0.059016576944827828	-1.5563760992065527	-0.0015419755050937096	0.010756206317772191	0.64067389645953654	-0.00038672371590255973	-0.058992034482208085	-0.0017018289969193787	0.0030700766635513221	0.010308763438473112	0.01076315611625716	-1.2755094147701976E-05	0	0	0	0	0	0	0	0	0	0	0	0.044698573655168612	-1.5388757124498864	0.010471769909383416	0.12057292854743222	0.951513740054666
238	462	1.95	1.37	2022_09_22_07_21_52	0.52230588389383625	-0.035491002620238771	-0.00045821899010319364	-0.00062105569135046366	-0.02309915057798315	0.49951926522392665	0.001623130030895846	-0.0052677590695547364	-0.0016295438808351067	0.0014697223744385738	0.52005191889412561	-0.0011295736576120161	-0.00089170299947088894	0.0051039068753415528	0.00043757511226904741	0.49705152807396674	1.3497749771897842	0.057437019643394358	-1.5540911590230406	-0.0015530911950055002	0.010510226407215025	0.71252697365156026	-0.00019208875372983048	-0.057404965573703517	-0.0019186331065588137	0.001526368426758845	0.010398800823013862	0.010511981602924804	-0.00011122701148438859	0	0	0	0	0	0	0	0	0	0	0	0.044335242139337448	-1.535581856963991	0.0098077201217980966	0.042762117007221885	0.95164834132903875
239	461	1.95	1.37	2022_09_22_07_21_55	0.5170205682346688	-0.034521698138183593	-0.00023843032241080485	-0.00063005074150847252	-0.023410779574879734	0.49429478769521357	0.0016924843112334788	-0.0053348245093658049	-0.001523656615690437	0.0016438372108148543	0.51462399048787333	-0.0013259207039352907	-0.00087675365616282923	0.0052821005077142132	0.0011246212414869076	0.4919542620347116	1.3705219868727043	0.05737373828552491	-1.556711628283298	-0.0015542047731765634	0.011025093027899283	0.6748266341192497	-9.2849607741094312E-05	-0.057350976331826106	-0.0016159698766462858	0.0024182989001090031	0.010756602935107579	0.011025483994976867	-0.00023889154453187619	0	0	0	0	0	0	0	0	0	0	0	0.04537596975986128	-1.5383003835108646	0.010445418395122924	0.10488965816647615	0.95151777755081512
240	460	1.95	1.37	2022_09_22_07_22_00	0.51452425628389076	-0.035298851866853866	-0.00043499559839955986	-0.00070352466510902186	-0.023070214754141404	0.49071489925468287	0.0017214428600678578	-0.0049727024447157632	-0.0014528014910684596	0.0011403550596519121	0.512826826966575	-0.0010007899956616466	-0.00093236396997226035	0.0055450939316392285	0.0016044475822411541	0.49069322012479188	1.3796399314965464	0.058160553814305939	-1.5557185641871298	-0.00167548627084246	0.01101498681211421	0.66708745698562644	-0.00062260155595780342	-0.058134111502593067	-0.0017535962451071948	0.0025821279871283487	0.010708060026407139	0.011032568475587678	-0.00011685162087210222	0	0	0	0	0	0	0	0	0	0	0	0.044926770453217565	-1.539351330476785	0.011219196475396305	0.1408267620923272	0.95368335726051756
241	459	1.95	1.37	2022_09_22_07_22_03	0.520283611880299	-0.035623219143448917	-0.0004112732666295022	-0.00056230664465839854	-0.023063478329631276	0.49708575913518144	0.0017193454951248217	-0.0051401096984911264	-0.0014616461610617373	0.0011695372431811766	0.518137352161572	-0.000794333332519252	-0.00098231659226703121	0.0053035544517092449	0.00084599885780283781	0.49499267753227605	1.3580908225732207	0.057778887280179256	-1.5558998594833413	-0.0015822814593784086	0.010635873907166136	0.70964656719749419	-0.00058308569624602341	-0.057753246359147616	-0.0017211479643721387	0.0016052115717171312	0.010514043445752108	0.010651845037283642	-9.1659750470459808E-05	0	0	0	0	0	0	0	0	0	0	0	0.044417596952798948	-1.5391511863738361	0.010322457635685319	0.0790913841004812	0.95139009999445912
242	458	1.95	1.37	2022_09_22_07_22_06	0.52381790928849248	-0.036183065440007545	-0.0003670998122996812	-0.00065888640418619538	-0.022792033129200071	0.50067212590325549	0.0015149928118818126	-0.0052764223333362286	-0.0014126100172929927	0.0012192340739008024	0.52192895304916964	0.00046406217780024437	-0.00083781847404631093	0.0053406301098228382	0.0011322775636151688	0.49817617600088138	1.3442447797544384	0.057654962704815176	-1.5567063773454448	-0.0015319765415524917	0.010644167744814814	0.75522233379835713	-0.00033808382335024571	-0.05763207212352997	-0.0016244959962612292	0.000642003287976392	0.010624788880631161	0.010649535560359765	-4.3894260094152415E-06	0	0	0	0	0	0	0	0	0	0	0	0.0435948567333224	-1.5398467969113994	0.010422207632603505	0.10445920580471922	0.95104838373617173
243	457	1.95	1.37	2022_09_22_07_22_08	0.51943476492233931	-0.0357117876660904	-9.6554557725770458E-05	-0.00072459631509133094	-0.022845070968563277	0.49625944495710655	0.0016658391088093447	-0.0050647766385036224	-0.0014785582659321251	0.0013274111300958847	0.51737451605718587	0.00033312356701361266	-0.00083281539023863848	0.005596358634719501	-0.0010927581561453882	0.49442429945877364	1.3610419160245455	0.057736555746790048	-1.5583639992973986	-0.0015919390393951492	0.010855216708148747	0.85117851923068133	-0.000379109965769659	-0.057718708822681333	-0.0014354516169912963	-0.0014240038963553177	0.010761409883655421	0.010861834750493012	-5.1972055943608439E-05	0	0	0	0	0	0	0	0	0	0	0	0.044072652577238039	-1.5384808446314158	0.0109774090877906	-0.0964180038105312	0.95185061310383223
244	456	1.95	1.37	2022_09_22_07_22_11	0.51623928531278973	-0.035851656899978525	-0.00023259967830738956	-0.00043519723643733348	-0.022625687839019856	0.49350823462973292	0.0016085374386003882	-0.0053813489719603345	-0.0015967479340637766	0.001363457050233896	0.51361991616362479	0.00053593631866315824	-0.00095505384160304754	0.0053667894208109766	0.000784823943224184	0.49038188456140375	1.3746631091076185	0.058006819627209681	-1.5562161550962215	-0.0014532030045987636	0.010913427457760871	0.77473002273841285	-0.00030123846792219047	-0.057982159032108932	-0.0016912590691160021	0.00023283429165130891	0.010910943454552412	0.010917584141666371	-1.3307607529390722E-05	0	0	0	0	0	0	0	0	0	0	0	0.04393691381292	-1.5355685583777314	0.010506505834437926	0.072603937181366082	0.94991198561008594
245	455	1.95	1.37	2022_09_22_07_22_16	0.51958408241266241	-0.035485125733101107	-0.00033279182482816213	-0.00073185396004238985	-0.023149282108222962	0.49627327090782103	0.0017910239883671547	-0.0050063089325926612	-0.0015119327409150857	0.00127378604830642	0.51711483176063622	0.00041518484154184568	-0.00085476278727911062	0.0051449905160125134	0.00062154907189889	0.49342758807549186	1.3621619549451438	0.057811173758541563	-1.5561672941179925	-0.0016251794970668799	0.010256197357651885	0.77613532356101156	-0.00056027692240537144	-0.057786431347265549	-0.0016912017880933512	0.00018999215889742218	0.0102544374403798	0.010271489398762263	-0.00011427159156375412	0	0	0	0	0	0	0	0	0	0	0	0.044648410624041908	-1.5381864945690424	0.00997412802376167	0.060112024878278089	0.94965878435745343
246	454	1.95	1.37	2022_09_22_07_22_19	0.52347378108748344	-0.035968589452966972	-0.00027675952830596875	-0.00069632127505152525	-0.022870870858603506	0.50020980567639961	0.0016829367709387377	-0.0052667070759251046	-0.0014665917088020797	0.0014153073253770545	0.52142645681814881	0.00070827444290253534	-0.0007225319873442683	0.0052462310216923481	-0.0011421845902374243	0.49813144962730238	1.3455593721205188	0.057565742859730491	-1.557044166331816	-0.0014595635521913884	0.010691864075921476	0.87139665404314814	-0.0003037977919707112	-0.057543970345003012	-0.0015831070481891411	-0.0018299147258119262	0.010534105064704683	0.010696179248516102	-3.2719441257881128E-05	0	0	0	0	0	0	0	0	0	0	0	0.043780311356108527	-1.5387777286658113	0.010256725878510883	-0.1071850033128143	0.951588155174584
247	453	1.95	1.37	2022_09_22_07_22_24	0.52012730892312264	-0.036183393879242458	-0.00035416803060725314	-0.0005184311204271771	-0.023143424296272825	0.49579982073896922	0.0018015970312426923	-0.0052750389306153167	-0.0013349260021437673	0.001414484312286099	0.51836234859197372	0.00089464146392741293	-0.00091776548014321855	0.0053428709273329912	-0.00061730866194024091	0.49508699338085482	1.3592580375610071	0.05848867945558231	-1.5576788116505573	-0.0014833615807944467	0.010814110425165502	0.85536007473706532	-0.0004220312570530928	-0.058468552409054367	-0.0015342762617986715	-0.0015082189164620586	0.010708420050955193	0.0108223423836803	-4.4880505841569455E-05	0	0	0	0	0	0	0	0	0	0	0	0.044569649734466116	-1.5419879603488702	0.010340572677301768	-0.057514359219123463	0.95185733355529523
248	452	1.95	1.37	2022_09_22_07_22_28	0.52091719233174416	-0.035159993175673934	-0.00037502566303240694	-0.0006107947057003558	-0.022507414810994789	0.49848501440697984	0.001851469438968648	-0.0054984720982019855	-0.00132516783752588	0.0014439006700600087	0.5177407941999751	0.0014041766304196657	-0.00085449687661166927	0.0055844089129125389	-0.00011973866506015487	0.49438501025019926	1.3570039473249036	0.05665395714498353	-1.5571623152374212	-0.0015112562275847673	0.011263746086852317	0.85321321358918278	-0.00044492850345572116	-0.056632896064341555	-0.001544649976893528	-0.001523023502358529	0.011160303549650631	0.011272530207644963	-5.7342658358395978E-05	0	0	0	0	0	0	0	0	0	0	0	0.043282103779491841	-1.5413917995208963	0.010722803051888337	-0.010719157778983442	0.94906641118374147
249	451	1.95	1.37	2022_09_22_07_22_31	0.521771012815326	-0.035582388315022147	-0.00019027906539592477	-0.00049822253178209968	-0.022897647771161184	0.4990517216975332	0.0017734730945074021	-0.0055882860518951761	-0.0012530727359573873	0.0011581807327443337	0.5188303830042712	0.001109813468450196	-0.00093759729248789087	0.0055172213122200147	-0.00146208169570318	0.49629818140508591	1.3526710807907227	0.057369282833926692	-1.559434707002213	-0.0014846673547048328	0.011438421079256876	0.8977658768189879	-0.00064133412507444768	-0.057354472282345276	-0.0013035037755078519	-0.0025490344076382243	0.011150780258576729	0.011456386264715983	-7.3351392285216446E-05	0	0	0	0	0	0	0	0	0	0	0	0.043950140482388093	-1.5434611157276499	0.010939018447746361	-0.12952439352268061	0.9511800564144105
250	450	1.95	1.37	2022_09_22_07_22_36	0.52364509361997646	-0.03539409636509571	-0.00026904913203498016	-0.0003686622544014035	-0.023013705869392945	0.50101699488876239	0.0016910153862521292	-0.00540724750617029	-0.0011512870070393877	0.0014591672719493631	0.52064334634241882	0.0015017230313156124	-0.000869571439384173	0.0057080246968436625	-0.0020272355300321771	0.49770578016884282	1.3457391246017405	0.057082833072782224	-1.5596404808551181	-0.0012740647162780908	0.01165665101041743	0.93708810021983291	-0.00025738743367199348	-0.057068625414115587	-0.0012735089157445258	-0.0034823945223564027	0.011124317559712497	0.011659492316120712	-0.00010544396519459641	0	0	0	0	0	0	0	0	0	0	0	0.044004012223997475	-1.5458040886122639	0.011567622191477811	-0.17063007957482662	0.95046394253059019
251	449	1.95	1.37	2022_09_22_07_22_41	0.52142195623442134	-0.035866090886143558	-0.00023289012251931498	-0.00070574055760952	-0.022743503072691334	0.49812488197632249	0.00197584608244369	-0.0053864084247990428	-0.0011278476581413701	0.0015857537195275418	0.51833343871433768	0.0014216365340719408	-0.000852593505343995	0.005486483996823931	-0.0011702636452725029	0.49668362531871096	1.3540365992726289	0.057565183409976593	-1.5603004451689095	-0.0016005766941544677	0.011229620204198324	0.90094237402811383	-0.00041910774641427061	-0.0575525007079641	-0.0012083059563024893	-0.0025720001790072509	0.010931110877203921	0.011237438375076575	-2.1912076065170936E-05	0	0	0	0	0	0	0	0	0	0	0	0.043671829591660313	-1.5460216802002018	0.010758856623606587	-0.10507505645035668	0.95255602373485693
252	448	1.95	1.37	2022_09_22_07_22_47	0.51699190036547238	-0.03486253159541973	-0.00013486804020696394	-0.000482647068849802	-0.02220346050569677	0.49459392367379784	0.0017202667968652255	-0.00529720467949106	-0.001279994708912063	0.001234676881942051	0.51317392570501064	0.0014996382802469064	-0.00076416511602438837	0.0055158780888477071	-0.0028443271861678075	0.49241322924576986	1.3711143376830663	0.056490491417139542	-1.5593665413774138	-0.0013019927048354804	0.011782842904403817	0.973797408593008	-0.00051582516682412973	-0.056475732224872427	-0.0012912359251594406	-0.0043354433738730276	0.010956245600651705	0.011794128306601915	-3.9979487404108479E-05	0	0	0	0	0	0	0	0	0	0	0	0.043018710219582944	-1.5420039776029877	0.012004161294021525	-0.2380491690683797	0.9524583052416733
253	447	1.95	1.37	2022_09_22_07_22_49	0.51901819526234338	-0.035112908264390411	-0.00042958455719466519	-0.00064333198106025335	-0.022602911249182851	0.49618803023777736	0.0016887381641602698	-0.0055450834545408417	-0.0012314882471678357	0.0010718939411352643	0.5154770344008317	0.0019601207399266448	-0.00084892047125891858	0.0055656335840011915	-0.0012265330726477309	0.494470990457286	1.3632539948228195	0.05693643776676631	-1.5573871451588446	-0.0015430497028873092	0.011655464295842976	0.92312079806584557	-0.00064664158414952681	-0.0569159639503327	-0.001526759042311812	-0.0031700001287818715	0.011216102136446214	0.011673388252346522	-7.1267731952371781E-05	0	0	0	0	0	0	0	0	0	0	0	0.043613951418564452	-1.5435814283134643	0.010980695368417823	-0.10845454538776657	0.952704539013994
254	446	1.95	1.37	2022_09_22_07_22_52	0.52300138110270666	-0.035159047433317846	-0.00023927119232594927	-0.00052189903698043221	-0.022325202477021831	0.50078896916344073	0.0019619930084271461	-0.005767197384588506	-0.0012378549482496843	0.0014448312362317802	0.51933364940094162	0.0028165808625457882	-0.0010002569070215234	0.0058222528010910875	-0.0032691879465239445	0.49709163420906088	1.3483878592646461	0.056226866434357224	-1.5590308659237881	-0.0015681726311954636	0.013073728151982022	1.024080937710238	-0.000541051756179357	-0.056211300624372372	-0.0013229478990045855	-0.0060066045238141852	0.011612194878076333	0.013084918983119155	-3.4553664056205226E-05	0	0	0	0	0	0	0	0	0	0	0	0.042752264771836974	-1.5431014209002694	0.012767253437162974	-0.25581428877448392	0.95045950578750449
255	445	1.95	1.37	2022_09_22_07_22_55	0.51909501350996323	-0.035300735239710355	-0.00026214328595427605	-0.00045017399768623072	-0.022494553464144015	0.49643066934739866	0.0015896254822826078	-0.0057756942952097044	-0.0010803473508106368	0.0014769223323240627	0.51587632526223037	0.0026033039308249262	-0.0008882035448452303	0.0055581170039900882	-0.002498335950556943	0.49341682791992375	1.3636050671507807	0.056990986913837027	-1.5601577815997008	-0.001403526488138045	0.012521302151334504	0.99392164899537561	-0.00014233876617392714	-0.056978087075286656	-0.0012125108882790731	-0.0050719074625060747	0.011448089895558528	0.012522111159439929	-4.0733486751346855E-05	0	0	0	0	0	0	0	0	0	0	0	0.04338412215633565	-1.5468012326587333	0.011739268598581626	-0.21121620686483841	0.95053278316736012
256	444	1.95	1.37	2022_09_22_07_22_58	0.519541844920433	-0.035320161500007143	-0.00012036421709729479	-0.00051124104060464514	-0.022102310736277688	0.49694634512156233	0.0018009266921757035	-0.0057698434060844	-0.0011748620592174951	0.0015625496809016312	0.515903683783697	0.0026476161432474605	-0.00079422686187146469	0.0058554920212882432	-0.0032752986815172839	0.49404280262104944	1.3619592447058495	0.056566326681855773	-1.5605526164186734	-0.0013664317226316058	0.013127870372764182	1.0177666587838423	-0.00026936332401761515	-0.056554455680234768	-0.0011588170652822728	-0.0058837500626563342	0.011735521536101034	0.013130633538577848	1.4580758713298774E-05	0	0	0	0	0	0	0	0	0	0	0	0.04260198516871929	-1.5442435058421273	0.012913829482319535	-0.25499858115039781	0.95092013752368942
257	443	1.95	1.37	2022_09_22_07_23_01	0.51960572883838463	-0.03457907529278606	-0.00026270829639506009	-0.000671659987769621	-0.021434849790522761	0.4981427364032685	0.002038997757648253	-0.0057860973699920045	-0.0011356932674644793	0.0014084828323795585	0.51612273279563192	0.0027951391742381381	-0.0009069344334106087	0.00579384177061519	-0.0031211291099705724	0.49330121195470844	1.3611552845434631	0.055108788428612936	-1.559401437101829	-0.0016380056930657971	0.013080206437516735	1.0185470482623547	-0.00065247084152913462	-0.055094478010834683	-0.0012558084182218493	-0.0058806305774756294	0.011683748733146948	0.013096469701682968	3.3361452841052736E-05	0	0	0	0	0	0	0	0	0	0	0	0.041310004900391786	-1.5443293270328946	0.012665443701356371	-0.24706220668499396	0.94937600679945966
258	442	1.95	1.37	2022_09_22_07_23_04	0.52074980465064735	-0.035224558485360456	-0.00014490782929790547	-0.00046745618434815717	-0.021939804614214194	0.49798817360245795	0.0015017508644621571	-0.0059156902473659762	-0.0012160920652585388	0.0014247491762109472	0.51778936204327064	0.0034720705120859256	-0.00086537574592385463	0.0058612633542996758	-0.0044005998500691807	0.49495488853984776	1.3569671330601909	0.056189655362468865	-1.5598303020998765	-0.0013969320894336775	0.014192480282160908	1.075938125003852	-0.00010793513897643776	-0.056176141876514374	-0.0012322555022211482	-0.0077906346656617378	0.011863073297662619	0.014192890704636318	2.8248941783645679E-05	0	0	0	0	0	0	0	0	0	0	0	0.042195852393838017	-1.5431103704552047	0.014074650576938151	-0.322004455267676	0.95046581701916433
259	441	1.95	1.37	2022_09_22_07_23_06	0.52150699815179613	-0.034306020134106441	-0.00019168472856022784	-0.00055422882543629043	-0.022725105477585113	0.49821760056181841	0.0016993935656748919	-0.0058265113770236522	-0.00139232942155772	0.0010531192514625629	0.51885848890284847	0.0039100731004965842	-0.00092992385802096876	0.0058858099021159883	-0.0032770656208334289	0.49547853515796103	1.3544659380312527	0.056009729686737217	-1.557890777621914	-0.0015298342116738333	0.013762302140561674	1.0564827026046262	-0.00068108489243077087	-0.055991073523159615	-0.0014455121256864378	-0.0071012820946014868	0.011788670528138479	0.013779144996653671	-0.00015443815153714239	0	0	0	0	0	0	0	0	0	0	0	0.0436575510198121	-1.5402004037815484	0.012917583553368927	-0.2540145295577293	0.95008990658595349
260	440	1.95	1.37	2022_09_22_07_23_12	0.514519529471394	-0.03455839930684769	-0.00015886047730338766	-0.00054832994899494043	-0.021923718803422015	0.49117128531963217	0.0019414123538543753	-0.0056659627267615234	-0.0012783184186617317	0.0013662211144199322	0.51184678622659363	0.0037392055499061425	-0.00071773078142860333	0.0057441770477993604	-0.0033818606755290589	0.48924428664340935	1.3814679437708382	0.056240074605751839	-1.5591724394514026	-0.0013371165568360586	0.013658241203477972	1.0601089710351128	-0.00061607367031111431	-0.056224877562193479	-0.0013073388148774315	-0.0071322523496102526	0.011648112688065069	0.013672128566526649	-2.0735177618114909E-05	0	0	0	0	0	0	0	0	0	0	0	0.042682451751331431	-1.5416755212693341	0.012955338448261017	-0.26605166300884209	0.95087602825503659
261	439	1.95	1.37	2022_09_22_07_23_15	0.51528444609024127	-0.033904887793718232	-2.9524082166854298E-05	-0.000576282113202021	-0.021652657603097307	0.49376852293839141	0.0016558765677214525	-0.0057126814668671281	-0.0011583331132510263	0.0013746841286353965	0.51292413750292742	0.0040683262981985454	-0.0009055066715992514	0.0059737271148787548	-0.003063092913342808	0.48910702336811718	1.377117574211103	0.055128425856868619	-1.5610696145243412	-0.001545139806451914	0.013869459396583711	1.0555660919561054	-0.00032383109050234445	-0.055117994902887074	-0.0010723690323648518	-0.0071347831997028432	0.011893560133396656	0.013873239366804716	-5.1357903927163673E-05	0	0	0	0	0	0	0	0	0	0	0	0.042080871631629616	-1.5440737405413465	0.013028274097613639	-0.23690201611153486	0.94919811199280857
262	438	1.95	1.37	2022_09_22_07_23_17	0.5173814018393802	-0.034462030367807615	-9.89335007853482E-05	-0.00062536731476526533	-0.021393052272542897	0.49505141304620937	0.0017378333883120974	-0.0057065055681134362	-0.0012126551035038702	0.0014218878776068105	0.51435441042691388	0.0044534381993012071	-0.00086434772242460994	0.0061770742590126814	-0.00477404047326284	0.49043377544353961	1.3710204309320362	0.055240410794824127	-1.5600581727163061	-0.0015495834167780138	0.015175922162320504	1.1111508686242351	-0.00035167811469559375	-0.055227671967079825	-0.0011862688892267754	-0.0092024386972977389	0.012067465993293195	0.015179996408865401	3.5124404620833622E-05	0	0	0	0	0	0	0	0	0	0	0	0.041415083774305417	-1.5424843594855298	0.015089257812609936	-0.32898721352780397	0.9479153554804306
263	437	1.95	1.37	2022_09_22_07_23_23	0.51190094632970351	-0.034164027567452578	-6.063652960380617E-05	-0.00045353032419716873	-0.021554140157883008	0.48893926007974253	0.0017217032591626432	-0.00608617104308744	-0.0012881680681070375	0.0012426518627699453	0.50958183384105338	0.00454060498815572	-0.000963757304056101	0.0055857332980919581	-0.0044591170947835077	0.48605848905474391	1.3917321039924768	0.055748338522555285	-1.5597030198911093	-0.0015166741113392542	0.015011869288782027	1.1092197571651978	-0.00052037165505266917	-0.055734618141739634	-0.0012367653859520923	-0.0090567884401020066	0.011972084308703796	0.015020885666393286	-7.4305808932240272E-06	0	0	0	0	0	0	0	0	0	0	0	0.042181205626240781	-1.5409496788544266	0.013962304919060538	-0.33685318102083445	0.949516683920496
264	436	1.95	1.37	2022_09_22_07_23_28	0.50199490460411522	-0.033607634153134017	-0.00019028363695513449	-0.00051421549962217311	-0.021018363968663904	0.47900410073336175	0.0018191784262018827	-0.00582971964846603	-0.0011775830012568207	0.001132964348177373	0.49915755661596284	0.0048712219788806044	-0.00088531197396372375	0.0061843629196990865	-0.0047829668982755473	0.47704118868802892	1.4314471440854972	0.055760624622727684	-1.5593130193798894	-0.0015061323401890643	0.0160079169166988	1.1191203220666546	-0.0007409623526961704	-0.055745919369125936	-0.0012805202097800111	-0.0099085926077333263	0.012572716355104178	0.016025056293818271	2.2193475855664686E-05	0	0	0	0	0	0	0	0	0	0	0	0.041935337968496536	-1.5428123887664911	0.015574117175617257	-0.32915386145767894	0.950290898000717
265	435	1.95	1.37	2022_09_22_07_23_31	0.50163221545221148	-0.034053640339095977	-6.7380643211993618E-05	-0.0005300649172880642	-0.020927682611193824	0.47816469931271854	0.0019028080970475742	-0.0059421833215321917	-0.0012009213464167028	0.001393802485534225	0.49857380364368348	0.0049721154082007927	-0.00080266997234016368	0.0058404605534833126	-0.004058729194474555	0.47698485167553972	1.43335656026649	0.056190463241811518	-1.5603623060475922	-0.0014534899986513744	0.015443372356074599	1.1076172408989697	-0.00056738595790992077	-0.0561782289104322	-0.0011724998151177854	-0.00927759626673471	0.012346009769955608	0.015453791656211833	7.8951355082508234E-05	0	0	0	0	0	0	0	0	0	0	0	0.041787809250914576	-1.5421355866034479	0.014178238908745465	-0.30365862025477192	0.95086566807825
266	434	1.95	1.37	2022_09_22_07_23_34	0.501095176024708	-0.033358539778566482	-7.9244600521244753E-05	-0.00065775940247665633	-0.020036171252987973	0.47882820608428694	0.0018319177128383825	-0.0058822791127143568	-0.00095492600603705414	0.0013119968713851866	0.49644164875196412	0.0052880160585828707	-0.00094645726070838256	0.0061179723495928384	-0.0041196205765578432	0.47641282083318554	1.4358422052020397	0.054554107078196926	-1.5621163334070776	-0.0017250972920563414	0.015871260978491026	1.1137703283592009	-0.00057326824317766424	-0.054545886822454315	-0.00094701100911272478	-0.00969006591489863	0.012569787094946824	0.015881610797586244	0.0001312673582698757	0	0	0	0	0	0	0	0	0	0	0	0.040030148445488627	-1.5469842934408531	0.014719147530301206	-0.29631235024401986	0.95074317939491515
267	433	1.95	1.37	2022_09_22_07_23_39	0.49264889843330334	-0.032899938493572256	-5.8164047116469777E-05	-0.00052383116286239316	-0.020317228006426515	0.469716211047995	0.0017881714209591916	-0.00586440442208695	-0.00097759805259473921	0.0012491386962866702	0.48822075425813943	0.0056289914704822077	-0.00077486202495038884	0.0059683274435556374	-0.0058887260607213962	0.47006403585424844	1.4690297922621447	0.055367567589403269	-1.5620532293404059	-0.0014352411346368428	0.017429881387847145	1.1666105235224165	-0.000595089375541845	-0.055359103017226116	-0.00096811874028199718	-0.012038417189723687	0.012604652980569736	0.017440037171958755	6.2692156709627021E-05	0	0	0	0	0	0	0	0	0	0	0	0.041288499521546458	-1.5467565156561431	0.017019000550616788	-0.38934242201259461	0.9541562710261241
268	432	1.95	1.37	2022_09_22_07_23_42	0.48460512009344042	-0.03194273065820992	-4.3553398976407462E-05	-0.00061176883217186478	-0.019658418672792957	0.46169290424275761	0.0017056932344409867	-0.0058295777691256823	-0.00087317396334376011	0.0014004301443842726	0.47911874391126191	0.00569746987204076	-0.00087376899655094542	0.00563521374935633	-0.0043271474602368408	0.46295331555965885	1.5028851967598897	0.054595703056388056	-1.5629123393020024	-0.0016591856777905278	0.016359969054510235	1.1402639371238188	-0.00036229728473333904	-0.054588916158520934	-0.00086082800795043274	-0.010660649307536251	0.012409639148914013	0.016363980163366664	7.2716492042598289E-05	0	0	0	0	0	0	0	0	0	0	0	0.040605846530486232	-1.5486022625306364	0.014661249443449645	-0.32742208102492493	0.95532072684331792
269	431	1.95	1.37	2022_09_22_07_23_44	0.48344216622761577	-0.032341003312442038	-0.000115844288700003	-0.00059681670991532424	-0.019474406048938232	0.45956263795554131	0.0014327454901935592	-0.0056821679181248376	-0.00090133796769850953	0.0011206997613425289	0.47805441163636514	0.0062532353968294688	-0.00081792481810014366	0.0058026010283841268	-0.0056468038328881427	0.46297936853154215	1.5074703147587483	0.055016874696839566	-1.561856335127447	-0.0015821255541988342	0.017764269741055341	1.1821067100433087	-0.00036759406860923	-0.055008080654147161	-0.00098364838971359142	-0.01266155832295867	0.012460105146718886	0.017768072625702853	0.00014295102533497142	0	0	0	0	0	0	0	0	0	0	0	0.04032592657055243	-1.5476712262032013	0.016748024650993291	-0.38589577696324023	0.95767270808057881
270	430	1.95	1.37	2022_09_22_07_23_48	0.48259366911399076	-0.030999931352692783	9.1687386929639416E-05	-0.00052357797038962435	-0.018725692051862863	0.46016803730852213	0.0016742700172528685	-0.0056744378015422	-0.00078509972021528881	0.0013164985823179778	0.4754550778984295	0.0063418650938040742	-0.00075704531528435193	0.0056572379203108985	-0.004552031116221383	0.46107591389005159	1.5123821854161319	0.052802262041613722	-1.5647520500736194	-0.0014433803296406938	0.016951846831669143	1.1642735272276812	-0.00042320132667936867	-0.05279840400883426	-0.0006382874204902808	-0.011650823793486873	0.012313546034245837	0.01695712860030478	0.00011527382343049315	0	0	0	0	0	0	0	0	0	0	0	0.038836280299040467	-1.5498454273081386	0.015046241404353056	-0.33878143451909654	0.95541227206016954
271	429	1.95	1.37	2022_09_22_07_23_51	0.47449781656601692	-0.031156516736937766	3.362792461097678E-06	-0.00039980095689335694	-0.018196134265817478	0.45074571082193948	0.0015202250773721745	-0.005891236253794333	-0.00075927526140353717	0.0014715479504110198	0.4678994576812196	0.0061721386571232861	-0.000873735697393396	0.0056014013111004152	-0.0069496868820288406	0.45489509286491031	1.5459219350299926	0.053403457929241671	-1.5640839808880427	-0.0014744103420639308	0.019079379330407324	1.20663664640381	-7.2592026486421575E-05	-0.053398645753163235	-0.00071690343036342617	-0.014238828544356348	0.0126995463429997	0.019079517426703527	0.00021791375114800258	0	0	0	0	0	0	0	0	0	0	0	0.038381564651384724	-1.549944781205451	0.018811510453867687	-0.44620579039616087	0.95868743118151045
272	428	1.95	1.37	2022_09_22_07_23_56	0.46091540071244247	-0.029555277226879079	0.00012172912819763662	-0.00037693633240078422	-0.0179962003882655	0.43730662258813174	0.0016377067053763739	-0.005621538883779845	-0.000627052689355166	0.0012076457924393793	0.45297648415854858	0.0060118589314277276	-0.00074272461819170068	0.0057987824047110621	-0.0060300945052834762	0.44233191824500917	1.6057871402344515	0.052999143862189846	-1.5663889637387034	-0.0013240348534621135	0.018716533876469307	1.1870421595671934	-0.00050996091186370092	-0.052997084874776869	-0.00046716688751712591	-0.013469222129319161	0.012995718355677081	0.018723479924433174	0.00010942869916542306	0	0	0	0	0	0	0	0	0	0	0	0.039068170510523421	-1.5533815643174314	0.018150571951042735	-0.40247526861273175	0.95968135922837772
273	427	1.95	1.37	2022_09_22_07_24_02	0.46580582062738468	-0.02946240542811121	1.8186520157379542E-05	-0.00054363030595370261	-0.017700266307498196	0.4426940368918893	0.0017454995388517169	-0.0058388369973385312	-0.00075063947672602063	0.0012968134923728465	0.45806736391929187	0.0067316092198225095	-0.00073089970908136906	0.0059047903914104952	-0.0070025872984208776	0.44677295748937024	1.5837229070667906	0.05196954348313966	-1.5640058359501037	-0.0014874312640595958	0.020146120548699253	1.2127893033412622	-0.0005237980964658271	-0.051964750845896066	-0.0007057757220877048	-0.01519879796283332	0.013223566600871943	0.020152928760073151	0.00013427319430390865	0	0	0	0	0	0	0	0	0	0	0	0.038033393040673547	-1.5496048388309298	0.0196645159371392	-0.43512292926043772	0.95913991990830116
274	426	1.95	1.37	2022_09_22_07_24_04	0.46922218725895465	-0.028839839251210621	-5.2110203657213089E-07	-0.00047841780783333828	-0.017106303879832106	0.44732329905923757	0.0018654690416034373	-0.0059013199178936555	-0.00066557367097516977	0.0012125128971294643	0.46057880202487839	0.0069381003089429519	-0.00069358283309943253	0.0058794889973865262	-0.005752118332244734	0.449471724792685	1.5690527196863191	0.050179968539807406	-1.5645300235422346	-0.0013658110060908489	0.019185599573760936	1.1930219557485096	-0.00075055950941727229	-0.050176027802252457	-0.00062886933750170833	-0.013965109423031467	0.013155339212937597	0.019200275273596273	0.00014755761181942871	0	0	0	0	0	0	0	0	0	0	0	0.036484308605523395	-1.5513520879023759	0.017529609104465951	-0.38722410430107718	0.95790808064374466
275	425	1.95	1.37	2022_09_22_07_24_10	0.45883774131712951	-0.028253912155576186	-7.6723093377836873E-06	-0.000463921055981815	-0.016572072416550676	0.43699884303129638	0.0015254782347601508	-0.0055941824904092614	-0.00060209729275410829	0.0012083857779474829	0.44987281439322557	0.0074823553529551178	-0.00085613012824335558	0.0056251766195093405	-0.0065446363227901778	0.44014495142021315	1.6141312567212949	0.050089676491243788	-1.5648862060174964	-0.0015565569091815692	0.020318879351297895	1.2299569567302424	-0.00038537202454054205	-0.0500861773145103	-0.00059205828842602765	-0.015777935802205316	0.012802874673841325	0.020322533545055314	0.00017470516749794383	0	0	0	0	0	0	0	0	0	0	0	0.036141330647779156	-1.5526382907652716	0.01880813627871843	-0.43040369535555012	0.95926056596116693
276	424	1.95	1.37	2022_09_22_07_24_13	0.45093384375019629	-0.027997099623525736	-7.2626857554176019E-05	-0.00062302073517847513	-0.016560330712993697	0.42821698362551319	0.0015440163599245819	-0.0055377442662044273	-0.00058959664023233965	0.0012300589202278831	0.44235076362216025	0.0068994015218809494	-0.000723725030981459	0.0057641180673684853	-0.0063737228149969294	0.43369244209688262	1.6488229207670324	0.050735203053604613	-1.5642741227649046	-0.001605997718429078	0.02006490404485951	1.2140211091923894	-0.00038616678342205777	-0.050730886650450412	-0.0006617919232228737	-0.015169926386088049	0.013132924570334249	0.020068619761060752	0.00016780698009364188	0	0	0	0	0	0	0	0	0	0	0	0.036747791962965057	-1.5530023672001014	0.01905726850737486	-0.41778974536662727	0.96176511944651266
277	423	1.95	1.37	2022_09_22_07_24_16	0.45554988674588759	-0.027175873310206697	0.00012411910982293922	-0.00052828397412839128	-0.016414834039726593	0.43351148417672769	0.0015434339907352129	-0.0059972459051983859	-0.00059134899907188263	0.0012003385885176418	0.44610143080769488	0.0075418443815816029	-0.00076127178259898344	0.00581941994208433	-0.0067600128331549506	0.43731654252279323	1.6291100657585189	0.049077211926199925	-1.5662990564378976	-0.0015383048963917561	0.021150031134586265	1.2219460345120181	-0.00041713445187359518	-0.049075226723108316	-0.00044142102878699086	-0.016207723332283628	0.013587991808141381	0.021154144230975364	0.00010414558732619484	0	0	0	0	0	0	0	0	0	0	0	0.036056385525710923	-1.5527914729236756	0.019580365022236541	-0.43001578135739382	0.95997508779260177
278	422	1.95	1.37	2022_09_22_07_24_19	0.45564207676464863	-0.027497049399758923	3.7923033989530241E-05	-0.00060550822157836529	-0.016623371312969811	0.43351087302739066	0.0013735476565308669	-0.0059367742290890174	-0.00051229482800476008	0.0011607479053746643	0.44730761287913351	0.0086989865082763313	-0.00060873456528797419	0.0059606103866674453	-0.0073555120759759441	0.43793670330919743	1.6269440159909721	0.049667723301958309	-1.5661993144309381	-0.0014474166336575114	0.022729078085386125	1.2479102782019642	-0.00027049635565224166	-0.04966562410816773	-0.00045663984285288206	-0.018152245122374233	0.013678705626952448	0.022730687602666156	0.00010646779602448543	0	0	0	0	0	0	0	0	0	0	0	0.036500718817539628	-1.5553923293283039	0.020778240681352422	-0.44488517660967064	0.9611419261777342
279	421	1.95	1.37	2022_09_22_07_24_25	0.45564272447099757	-0.027803728744667862	-9.27208241673375E-05	-0.00044377143398212192	-0.015964607285908559	0.43380666591244149	0.0017365788281834252	-0.0058943152926316392	-0.00041780712005606011	0.0010876328338001986	0.44724115919364515	0.01013698765081722	-0.0006931136771416614	0.0056590716172137826	-0.0078042239236458845	0.43700281080097991	1.6276765686875887	0.049255840848083307	-1.5658955713570995	-0.0013722558702441196	0.024271475521145284	1.2810019499700018	-0.0007640635044987448	-0.0492534748721806	-0.00048277392968809889	-0.020307651146288134	0.01329299924374544	0.024283498862652839	0.00021917994022975423	0	0	0	0	0	0	0	0	0	0	0	0.0350495523646449	-1.5577138949935196	0.021157086971758728	-0.47170168596040479	0.95909094413466456
280	420	1.95	1.37	2022_09_22_07_24_28	0.468010562525642	-0.0282284734468358	5.68477630485271E-06	-0.00051523252898000218	-0.017478129102654453	0.44512842360545718	0.0015537522904167283	-0.0060940860096673592	-0.00059027664709231131	0.00091668057839077832	0.459697272837614	0.0093885159737116114	-0.0007375627425087449	0.00618763763438103	-0.007100949406931306	0.44937747076491008	1.5738017467877439	0.050105119241445832	-1.5652170935515306	-0.0014497438223901665	0.02277407852268239	1.2466857260825877	-0.00074235960724223224	-0.05010199994518269	-0.00055908469163361686	-0.018154562645904728	0.013750291185761269	0.022786174543871291	5.15668815614723E-05	0	0	0	0	0	0	0	0	0	0	0	0.037366878363204473	-1.5539165915519284	0.020124795314935055	-0.42700964336712227	0.96018659993445976
281	419	1.95	1.37	2022_09_22_07_24_32	0.46181514558194176	-0.0277046318745819	-0.00012827701665406627	-0.00056142560818559569	-0.017144288068699446	0.43845633739667972	0.0016515319946314982	-0.006194163004544952	-0.00061969978483306922	0.0012419862491703424	0.45304746269807439	0.007988818656411786	-0.00074901810955016186	0.0059676702616858349	-0.0081830978822983926	0.44548160722829444	1.5996450064498862	0.049870064644769396	-1.5633961160686267	-0.0015368630574900436	0.022684478777610196	1.244285608599262	-0.00047387609204642845	-0.049864602663926796	-0.00073807102787175143	-0.018017184366149089	0.013782838783358106	0.022689427845639046	5.6544366017713093E-05	0	0	0	0	0	0	0	0	0	0	0	0.037147946431771946	-1.55273112322557	0.021930830964317714	-0.47034817762010356	0.96463186946139434
282	418	1.95	1.37	2022_09_22_07_24_35	0.453284255752975	-0.027128191113761704	-2.5944107225385286E-05	-0.00058901876980941214	-0.016183344351251423	0.43035456949532547	0.0017502925259130614	-0.0058781444850050718	-0.00059545579706775592	0.0010869417682746311	0.44370197234559217	0.0085728586288382411	-0.0006499696025355357	0.0058187906739945779	-0.0080179078206637777	0.437928407017773	1.6372059594670223	0.049063072177350939	-1.5645490428362396	-0.0014816607208692294	0.023174385267243237	1.2598754742127956	-0.00078270584870041059	-0.049059242505369111	-0.00061300593743676159	-0.018836302137740797	0.013499846454325393	0.023187599292729944	0.00013846061484871391	0	0	0	0	0	0	0	0	0	0	0	0.035726578075453416	-1.5524074422752838	0.0218556553124265	-0.47150676538254216	0.96612313677276629
283	417	1.95	1.37	2022_09_22_07_24_38	0.46421123821396693	-0.026777343101537402	4.8544238610455269E-05	-0.00045756581413736554	-0.016297694389077726	0.44269720764705472	0.0017677533116155651	-0.0061203601464620014	-0.00042086440742704958	0.0012574213404618281	0.45381595602076968	0.0089156377696388376	-0.00061757991805804207	0.0062200591904448526	-0.00849182707337064	0.44704432755627033	1.5895084534981705	0.047537775580019141	-1.5673727140530518	-0.0012627168392751425	0.023818530653940927	1.2592629390134762	-0.0005882038911813514	-0.047536661192029	-0.00032549932489683105	-0.019342855528994885	0.013898789245727685	0.0238257924596502	7.7498840740186341E-05	0	0	0	0	0	0	0	0	0	0	0	0.035120062266802914	-1.5578874182458888	0.022675388998817794	-0.46930263001973177	0.96301918341368564
284	416	1.95	1.37	2022_09_22_07_24_42	0.47376969748175385	-0.02808945141024605	-4.5249731053043879E-05	-0.00057012381790896339	-0.017077961958605656	0.45126504388616473	0.0017958823177690469	-0.006656509280170011	-0.00051734759309690441	0.0012291012228547883	0.46408594129039843	0.00934327642612574	-0.00074091660594936262	0.0064457198573211558	-0.008406963770962509	0.45650886293007281	1.5481226761355025	0.048873986964283113	-1.5654883442368217	-0.0015060581269860298	0.024117461344931621	1.2492955285777259	-0.000640274375377747	-0.048871232972375153	-0.00051883479523603341	-0.019301194850605469	0.014460837426070175	0.024125958903223645	8.67190163976761E-05	0	0	0	0	0	0	0	0	0	0	0	0.036063505817057653	-1.55565431430835	0.022360229603498788	-0.45834253138294084	0.96356703553767109
285	415	1.95	1.37	2022_09_22_07_24_45	0.47033128119564671	-0.027929004431995426	2.3673581350531702E-06	-0.00057635158192633591	-0.01638491107859023	0.447933204944445	0.001582278726091897	-0.0063324740231858615	-0.000452617937765239	0.0010505133809710866	0.45982599353867015	0.0092993235444533747	-0.00075379658445684289	0.0063491287881821575	-0.0082953297164124629	0.45337363173364764	1.5634951487115574	0.048302192980017526	-1.5665195239849787	-0.0015330620834317307	0.023884187218543265	1.2552462981169315	-0.00060862706249955809	-0.048300425995883356	-0.00041315287128351671	-0.019283589437085843	0.014092465274476881	0.023891940607485868	0.00016308679680240845	0	0	0	0	0	0	0	0	0	0	0	0.034850247297280215	-1.5569878032398534	0.022210387617336628	-0.45876035646003788	0.96394530804140777
286	414	1.95	1.37	2022_09_22_07_24_48	0.46915269037212176	-0.027974983318618446	-4.6302340995622809E-05	-0.00058915439115693187	-0.016541208686793017	0.4463399295051787	0.0015462174691931651	-0.0063438802990318918	-0.00049452613891108241	0.0012321244260101593	0.4585367558083086	0.0097500528004395137	-0.00075438030302869385	0.0064752901912594344	-0.00817427304883444	0.45248085037177044	1.5689304495588947	0.048671138888202764	-1.5655692015348539	-0.0015481192356471231	0.024329638861991455	1.2569789515123973	-0.00037619614548263297	-0.04866847924509253	-0.00050881101080959439	-0.019692865172577408	0.01428714066738382	0.024332547147695015	0.00015062111667671192	0	0	0	0	0	0	0	0	0	0	0	0.035273376246087847	-1.5558524708116466	0.022227809885112637	-0.4504286706046578	0.96446393606497793
287	413	1.95	1.37	2022_09_22_07_24_51	0.4762351881771969	-0.028415212612219059	-9.7621890460331111E-07	-0.00054362746789838516	-0.017427137553243759	0.45279468027669484	0.0016834800395685876	-0.0064920935261794281	-0.00035232708158002246	0.0010704855854970071	0.46687904815421055	0.010254381046128906	-0.00075269588163799834	0.0064399863559436938	-0.0088275566774923073	0.45860653490050179	1.5385458268612924	0.049391383359734996	-1.5677664156634503	-0.0014762381595212488	0.025057647649429075	1.2691881603568789	-0.00068835607580894592	-0.049390476501005157	-0.00029930117267524544	-0.020635355492872126	0.014215055729955149	0.02506710074599856	7.3412542371264689E-05	0	0	0	0	0	0	0	0	0	0	0	0.03660103064016295	-1.5606891279024082	0.022944531412903087	-0.47026192341141737	0.96298330380800035
288	412	1.95	1.37	2022_09_22_07_24_55	0.48359297617284941	-0.029115543638375874	8.6325529494097843E-05	-0.00041054612108431984	-0.017088112027663374	0.46010653020198861	0.001636528804315207	-0.0065718672278548655	-0.00052371280419029353	0.0012274475012208049	0.47376967028309069	0.010241535976236312	-0.00081873676881621688	0.0068201807120684688	-0.010577786159794168	0.46546559497693579	1.5080536208821069	0.049007187580139416	-1.56691047130105	-0.0013885174254392547	0.026497266772059738	1.2814636695466966	-0.00045692533960280395	-0.049005707582979535	-0.00038086586414805951	-0.022183335382942156	0.014491541590790392	0.02650120614529973	0.00016880845555799576	0	0	0	0	0	0	0	0	0	0	0	0.035352323762758438	-1.5554772288302905	0.026025774961810015	-0.49905521355427485	0.96251520992018214
289	411	1.95	1.37	2022_09_22_07_24_58	0.48499822663656983	-0.028835138855118025	-4.1852460089426259E-05	-0.00071901900241031619	-0.01619092578556906	0.4626628712249059	0.0018161039712529744	-0.0067372269459084616	-0.00035616993178509969	0.0012045124013451787	0.4742641496345546	0.010944505725472132	-0.00088076536470516422	0.0065402190025852253	-0.0095725131600783667	0.46666212401509738	1.5019620014933059	0.047553469584266386	-1.5672545717169253	-0.0017854406317997797	0.026098916345364844	1.2805324246082084	-0.00067127260517240339	-0.047552276565048714	-0.00033684266782450144	-0.021823216589038255	0.014314351264038402	0.026107547592847689	0.0002459929193281602	0	0	0	0	0	0	0	0	0	0	0	0.033391550642444506	-1.5597990403854019	0.0239040537695611	-0.4857074695964268	0.96219346460577371
290	410	1.95	1.37	2022_09_22_07_25_03	0.48304537171580059	-0.028085040723889457	-0.00010916720260284957	-0.00063081639909311931	-0.01659236552753961	0.46088285489248709	0.0018232233594216545	-0.0068117242810630937	-0.00033347472454074787	0.0010155052778966574	0.4730510400504726	0.011022321288861702	-0.00082193004504107462	0.00675061288380736	-0.010743847622709732	0.46471371859207788	1.5092465951086656	0.04737230830825287	-1.5666839610052885	-0.0016269825776524883	0.027477769865192285	1.2889758915590621	-0.00087458698721428092	-0.047370706038737845	-0.000389620127367797	-0.023227385310190023	0.01468047711814701	0.027491684909489885	0.00013782179340369463	0	0	0	0	0	0	0	0	0	0	0	0.034356433706112396	-1.5607486384651355	0.026267963858727383	-0.50490529253496508	0.96204983176092185
291	409	1.95	1.37	2022_09_22_07_25_06	0.48726941318060363	-0.028454707761593739	-3.63397039188203E-05	-0.00050312344612006132	-0.016515727481981265	0.46549780408984703	0.0017737866030644446	-0.0066399979411065329	-0.00043464190119538642	0.0010343717960437752	0.47728143607917456	0.011574641786187237	-0.00072770516517311427	0.0067717868952706555	-0.0138749758835518	0.46834019098931212	1.4914764549088755	0.047240222979092431	-1.5663649553809933	-0.0013813416503770156	0.030532013868942342	1.3253535931792304	-0.00078149383364544051	-0.047238367673749018	-0.00041867246634621238	-0.026926665099915252	0.014393004463637657	0.030542013743453677	0.00017123953656330416	0	0	0	0	0	0	0	0	0	0	0	0.033906182591700557	-1.5576409389253871	0.031685350686970065	-0.55837411589288322	0.96115245143803951
292	408	1.95	1.37	2022_09_22_07_25_12	0.496955794411187	-0.028839148606696646	1.5340304740150969E-05	-0.0004369441667871321	-0.01688508333667291	0.47500179376074964	0.0019424338428780353	-0.0069077052397948516	-0.000313033584891183	0.0011995619079041746	0.48757632187544847	0.012020256447314767	-0.00080403710513262479	0.0070882419158636275	-0.013239100212640843	0.47702074215414975	1.4516845974855843	0.0470832394366865	-1.5684197595711795	-0.0013652812284016091	0.030061065918039743	1.3146998470825317	-0.00077457355409296462	-0.047082707578656929	-0.00022379212459843048	-0.026203385154130919	0.014732626737720668	0.030071043352691153	0.00015073252084656655	0	0	0	0	0	0	0	0	0	0	0	0.033982871216376276	-1.5615278581955256	0.030218425621044435	-0.53961488050867135	0.959885662907589
293	407	1.95	1.37	2022_09_22_07_25_17	0.4942359753613923	-0.028685635403242465	0.00017901737576873089	-0.00053566723870473174	-0.016996157766798407	0.47108700730867042	0.0016510824128686929	-0.00689346489281293	-0.00032350621357279832	0.0010078473001590724	0.48491729413165024	0.012253149890117212	-0.00078976683231621173	0.0070025103904379745	-0.014025570812794104	0.4748834134472	1.4635295611171213	0.047363271892863879	-1.5699242069936765	-0.001461531263920741	0.031095457530347068	1.3242641058404785	-0.00067376208436335881	-0.047363199844540987	-8.2612852646824159E-05	-0.027391569131283593	0.014718336167778276	0.031102756057429119	0.00013434763933234167	0	0	0	0	0	0	0	0	0	0	0	0.034394979639044115	-1.5612804362581312	0.031718598460783724	-0.55386748141612718	0.96084347785480118
294	406	1.95	1.37	2022_09_22_07_25_20	0.49202778251631246	-0.028497601338578083	3.2014119397282373E-05	-0.00045439807063594253	-0.0164506615484012	0.46940064842681595	0.0017830486656295593	-0.0068136599068729566	-0.00037528871470799818	0.0014779528960886237	0.48194273568930196	0.012157370508876983	-0.00089923661758642588	0.0070412665983011309	-0.013297146393022472	0.47254583909316927	1.4730933227413567	0.046792086195278422	-1.5678876612192911	-0.001496099345935704	0.030486112875218175	1.318467984002206	-0.00032679156112433915	-0.046791294444021823	-0.00027220352535912659	-0.026685729924866217	0.014740247508696833	0.03048786432279187	0.00018113167589398931	0	0	0	0	0	0	0	0	0	0	0	0.033443115011856095	-1.5593918118518961	0.030580345425133489	-0.54190153214686543	0.960404789901275
295	405	1.95	1.37	2022_09_22_07_25_24	0.49670971297864885	-0.029406559711673098	0.00014158301850654794	-0.00049170130502000642	-0.016669497399231771	0.47267125313582337	0.0017451484206069334	-0.0070752800066931059	-0.0004130017798720893	0.0012410046158106225	0.48646664599288381	0.012791527095039907	-0.00088267498994276834	0.0069758489830499329	-0.011811660274995438	0.47781872141341353	1.4547232909890449	0.047573935107261218	-1.5686971101939677	-0.0015174142383471909	0.029515034200656137	1.3079621229893128	-0.00054682655327548211	-0.047573515818773837	-0.00019973540191209831	-0.025530172060135588	0.014810386843218296	0.029520099307849025	0.00023167663850731527	0	0	0	0	0	0	0	0	0	0	0	0.033570136487719261	-1.558410911244795	0.027617319639353516	-0.51866232132941215	0.96196774278491437
296	404	1.95	1.37	2022_09_22_07_25_29	0.48637703918822461	-0.02738884809876628	9.77217237504663E-06	-0.00062033190317627683	-0.01579222763938682	0.46459081129081931	0.0017240476299711181	-0.007015421061204322	-0.00033066138899842879	0.0012331934925023009	0.47533334799670013	0.013590657487631037	-0.00081111395432964918	0.0066700500070984055	-0.012723727626999705	0.46691471056785672	1.4968241059551288	0.045443318354899467	-1.5679066252664278	-0.0016049003295744147	0.031584817416602504	1.3282650976294095	-0.00053351399167366571	-0.045442559419519857	-0.00026263379095158544	-0.027941376980594883	0.014726851111775356	0.031589323012996468	0.00017112189683231055	0	0	0	0	0	0	0	0	0	0	0	0.032476222601945867	-1.5603287383225231	0.029536817384227563	-0.54397995346700578	0.95998509992813186
297	403	1.95	1.37	2022_09_22_07_25_35	0.49484536806893986	-0.028503443932784062	-5.1148929223641167E-05	-0.00059295731169847592	-0.016810296287093556	0.47197170811093364	0.0023704732638156326	-0.0069052565405662231	-0.0003490111890459102	0.0012287323096698943	0.486065359457647	0.016117669131603011	-0.00087673967502908013	0.0071163002157535338	-0.015012927651797093	0.47517797325305722	1.4603117943127781	0.046908833264077729	-1.5674310533391351	-0.001605171810594546	0.035643488968092406	1.3558755989591398	-0.0012131129272190833	-0.046907770776876537	-0.00031571971913843739	-0.032401066031054651	0.014853593028953005	0.035664126917572384	0.00013909988806038427	0	0	0	0	0	0	0	0	0	0	0	0.033978127357438929	-1.5604169423710776	0.033574412138404841	-0.56407741709431325	0.96025547355806984
298	402	1.95	1.37	2022_09_22_07_25_40	0.50577109415495258	-0.029614998257149347	0.0001337083258014933	-0.00044274222677638455	-0.016394925449551227	0.48330573278148042	0.0020096037439390683	-0.0075408465034489036	-0.00025285006641382322	0.0011617284050971003	0.49694746992030792	0.016778665840982428	-0.00084381789309937133	0.0074540772339943768	-0.016545668767633907	0.48447447219522066	1.4166714230124757	0.046556227909589527	-1.570368618799872	-0.0014120381539012555	0.03734970163831048	1.3563208580862611	-0.0008746199630934562	-0.04655621087614456	-3.982493693334012E-05	-0.033965914770000487	0.015534376276757146	0.037359940746080608	0.00026026317806964984	0	0	0	0	0	0	0	0	0	0	0	0.032419557598321706	-1.5630857085591783	0.0358803479301891	-0.57375697202625542	0.95789276570794435
299	401	1.95	1.37	2022_09_22_07_25_44	0.49165148847757212	-0.028673271521782968	0.00013142442577366518	-0.00056491589518194445	-0.016254555183534917	0.46882442665461815	0.0019419754834661942	-0.00715125995665747	-0.00022345573468425119	0.0012285421388481719	0.48259018773342105	0.016567226031981803	-0.00072995069487990366	0.0071693873451667183	-0.016731371626185366	0.47250578761082446	1.4731959171614415	0.0468146143692672	-1.5706039761833734	-0.0014477510187763016	0.038066986622774288	1.3645352540543199	-0.00075757268391025046	-0.046814610905102083	-1.8009638960084234E-05	-0.034873644420528239	0.015261860809515863	0.038074524119283269	0.00022077598498809772	0	0	0	0	0	0	0	0	0	0	0	0.033064256785438874	-1.5639231254988555	0.037023618497838723	-0.58298257970436873	0.96105838929516219
300	400	1.95	1.37	2022_09_22_07_25_47	0.48262811457324145	-0.027276258061052116	4.1245493335056551E-05	-0.00052945442058952659	-0.01553780178951571	0.46009123073971836	0.0020761491824159094	-0.0068460642775333026	-0.00017818387278384688	0.001129125524754606	0.47221942378500803	0.017012569398766032	-0.00070432873739178267	0.0068048845067597919	-0.016382617017577043	0.46360525869988034	1.5121508964805632	0.045451067193398011	-1.5700903770310855	-0.0014015958579970569	0.038652077550680404	1.3739022138822432	-0.0010255998407175493	-0.045451021890957059	-6.4172318979463064E-05	-0.035693732075237537	0.014830394112260514	0.038665681864116813	0.00019922355725150023	0	0	0	0	0	0	0	0	0	0	0	0.032196266591583582	-1.565062695202496	0.036756436777015247	-0.58855432392834106	0.96058485757676615
301	700	2.05	1.37	2022_09_22_07_26_04	0.41922516810433985	-0.019963641762365418	0.00030929347077711942	-0.00040156195232207822	-0.0092259751352098459	0.35646192220351181	-0.00058220774204524367	-0.00066246747819654575	-0.0012199176521493626	0.0011480859744741282	0.37500965482469095	-0.0066428645210114814	-0.00078831345668371852	0.0015028896661854697	0.0080709979605156582	0.35555378665867249	1.9582878172122227	0.037747725165623587	-1.5555269869539943	-0.0015187022161760508	0.020367674204262023	0.074189320618715818	0.0023286772135476695	-0.037730124562523518	-0.0011525865155864068	0.020143875646473585	0.0030110507186643497	0.020500363168877198	0.00056548532952716468	0	0	0	0	0	0	0	0	0	0	0	0.022198758647247959	-1.505064429185242	0.019583106566175533	0.69334807851807978	0.84812128113973262
302	699	2.05	1.37	2022_09_22_07_26_07	0.41537359624144871	-0.0218272682632756	0.00040665953146526679	-0.000937838121136375	-0.011492540047462231	0.35225918708748732	0.0015402929976483836	-0.0010453052395419976	-0.0014676712504600794	0.00053595738179871449	0.3690019719438144	-0.0064042010632686533	0.00025240107458153325	5.198048764135726E-05	0.0066006307928385419	0.35239177667134242	1.9816600894114973	0.043543392349315972	-1.5561978884010606	-0.0009131973124417278	0.018097149762329998	0.043202187389884593	-0.0014705488134306092	-0.043524834219529941	-0.0012711504430649905	0.018029637690080175	0.0015617279803605564	0.018156798818428396	0.00054584512634975541	0	0	0	0	0	0	0	0	0	0	0	0.027892664974142632	-1.5072868804918853	0.015891321751338672	0.78146070539100387	0.84837307874163437
303	698	2.05	1.37	2022_09_22_07_26_11	0.41606774981929984	-0.02467641679336248	0.00024184425612318067	-0.00092333594780010561	-0.014577918525178965	0.3548768296527291	0.00068507663047560311	0.00033887790640800168	-0.0021983498755536305	0.0005781365492818015	0.37067942786830604	-0.005411737514338457	0.00029397257092556028	0.0031226878983859666	0.0082099446247778634	0.35499215596302047	1.9715376582216759	0.0511166147363141	-1.5470091160524893	-0.00068875205555975834	0.019181854271838761	0.10360980575381394	-0.00020993549187981603	-0.051058778875159333	-0.0024309261359297726	0.018771491744206534	0.0039464707021901078	0.019183003055225994	0.00044850343488587774	0	0	0	0	0	0	0	0	0	0	0	0.03543351368241373	-1.4959602089142987	0.021111360012619207	0.60366987098023694	0.85320757524993274
304	697	2.05	1.37	2022_09_22_07_26_14	0.41691454753418811	-0.026867103205209467	-0.00018280918641533931	-0.00063908349398614749	-0.016238953741325782	0.35707251076765373	0.0019693181209949223	-0.0015131662908227457	-0.0020874935391256275	0.0030228855183538897	0.37116583275000264	-0.011530420293920176	-0.00042133428332890091	-0.00029554834074931957	0.011036177026559591	0.35628069975688376	1.9649289933109335	0.055919224304340417	-1.5465985533012527	-0.0014193448480265994	0.031052645012589034	0.025791890990352274	0.0013171075190968862	-0.055853752066977805	-0.0027051851766023041	0.031011340389780831	0.0016011025910348804	0.031080565221609662	0.00045936758317867616	0	0	0	0	0	0	0	0	0	0	0	0.039270819857088475	-1.5068726334660418	0.026480567225201024	0.79878494208042516	0.85456528649355368
305	696	2.05	1.37	2022_09_22_07_26_17	0.41851284735876709	-0.03034501494960572	0.00100389013086948	-0.00037118633892624863	-0.019943772276073864	0.36130246930553317	-0.00061889735145248851	-0.00028983406378041822	-0.0013592282104896395	0.002463219689221946	0.37529458297788004	-0.0072990759982147916	-0.0010147378144973033	0.001104595225454842	0.0048787630076060386	0.35411900381848127	1.955488700117183	0.06469680941322746	-1.5676571919560993	-0.0017541036709776709	0.016808217226899763	0.056535215564638475	0.0040980845079412465	-0.064695534351017672	-0.0004061813483778882	0.016700885775630378	0.0018964653057719936	0.017300591405523629	0.00026417609231356421	0	0	0	0	0	0	0	0	0	0	0	0.047764450942209394	-1.5367724326599992	0.011952429745067222	0.67407065291563339	0.84613651899415965
306	695	2.05	1.37	2022_09_22_07_26_23	0.42062199504883807	-0.033680546391986629	-0.00074656616081167707	-0.0010842927992231227	-0.023412426910441837	0.3645706347453791	0.00073976275655860172	7.23958557656376E-05	-0.0019844487334454122	0.0032160624125114438	0.3731335884506109	-0.011416541313430416	-0.00055369238717246829	0.0027944147659065238	0.010821587161702485	0.35386765625536565	1.9519783074417902	0.073023190439515578	-1.5484043746479868	-0.0019841643966002076	0.030812519137855224	0.0606346647506635	0.00333902829194499	-0.072949975092047	-0.0032691705424284204	0.030586228356901952	0.0037274616725247811	0.030992909601312093	2.0417221769267285E-05	0	0	0	0	0	0	0	0	0	0	0	0.055861029845232141	-1.5285171388347463	0.026571507293574367	0.659045345327184	0.84129612911535534
307	694	2.05	1.37	2022_09_22_07_26_26	0.42242108350640661	-0.037642214848156691	0.00010593431305901593	-0.00058245948240993992	-0.026842302562326378	0.36712615261892162	0.0020350065758358779	-0.0010177951158115235	-0.0019370960580293959	0.0030196354196329743	0.37724035002591311	-0.0055938930604655024	-0.00041392394499016442	0.0021040586461992051	0.0049443328137198711	0.35914803347514013	1.93452741853029	0.082003446832198276	-1.5584017115038678	-0.0012319408038323706	0.01492234929664122	0.14476834089633633	0.0012117786484834585	-0.081978252319303113	-0.0020325941635859117	0.014301225302317505	0.0042604534246160116	0.014971470068897347	-0.00014943297960998364	0	0	0	0	0	0	0	0	0	0	0	0.063709196541662447	-1.5347758738738346	0.012720496200412079	0.58423014520935168	0.85021332385672255
308	693	2.05	1.37	2022_09_22_07_26_29	0.42420170281112357	-0.040666417318590262	-0.00061280631113383	-0.0012433567951612926	-0.030915859627045947	0.3720047645764703	0.0018653701351657253	0.0001886691255762415	-0.0022333630822011191	0.0018189208228974506	0.37862652884615672	-0.0034522737776814874	-0.00041522399448559109	0.0002144585858816529	0.0070443862914560638	0.36320679553708696	1.9191187136710242	0.0903265727131504	-1.5523623828541069	-0.002069736809326074	0.014154986037509323	0.0013610538494680884	-0.00017719142099752302	-0.090265191868642708	-0.0033293955939725445	0.014154933594236214	3.8531348885613963E-05	0.014156095030825379	-0.00076697508619447737	0	0	0	0	0	0	0	0	0	0	0	0.0730700126246034	-1.5347389406960867	0.016613912595066976	0.7701809139302811	0.856212488375619
309	692	2.05	1.37	2022_09_22_07_26_35	0.42596425625463569	-0.043644195927871665	-0.0016196150662596649	-0.0010362147712383368	-0.033963549933089372	0.3748220463494577	0.0014400860042340538	-0.00097596084554124433	-0.0026368277792266841	0.0011305816083879549	0.37733989490056014	-0.0072381798648726873	-0.0010285226746134441	0.00062425795803825953	0.0061346200842691771	0.36499955266117251	1.9131072545585903	0.097477408936281443	-1.5443346406975098	-0.0026511978266032174	0.018137974689976685	0.058726763352959545	-0.00051509050112888877	-0.097340929371420276	-0.0051564253159733	0.018013008769634485	0.0021254742810266937	0.01814528710377954	-0.0011490033268765029	0	0	0	0	0	0	0	0	0	0	0	0.079973268511080386	-1.5320555439039474	0.014476098373910125	0.734692781902435	0.85687835845780613
310	691	2.05	1.37	2022_09_22_07_26_38	0.42786573113148219	-0.046583412258081075	-0.00093852892402681762	-0.0010051107952353162	-0.036827998661972387	0.37959832475196853	0.0034026816844737731	-8.4287583000385071E-05	-0.0030873288177889289	0.0020243552580521693	0.38193705467938066	-0.003782099662295113	-0.0004574814130593764	0.0035382136346490795	0.0043325315023542282	0.36368194020809419	1.9010597916944223	0.10386889167348573	-1.548573594305737	-0.0016323250299849969	0.011914055917319484	0.21108687767376883	-0.0019689843751111318	-0.10376631728968201	-0.0046149814317451307	0.01086800671966176	0.00488171674131163	0.012075662626557899	-0.0015671642272103233	0	0	0	0	0	0	0	0	0	0	0	0.086375646328156863	-1.5289785921860144	0.013073557610226869	0.44298895453591269	0.8499908119454781
311	690	2.05	1.37	2022_09_22_07_26_41	0.42730924991166913	-0.049507607394303453	-0.0012234582006761376	-0.0019102946816962341	-0.039306283068918486	0.37994008626387377	0.0017760307959699593	0.0020694405814431515	-0.0034985471535427088	0.0047492681571283642	0.38160799737202583	-0.0034359224437751868	-0.000745591574397445	0.00056375166736903225	0.0030242003853658728	0.36198874885074639	1.9047838077401904	0.11070272331197222	-1.546298715217753	-0.0031694043036304236	0.008942092417996721	-0.11333690332410798	0.0037332197753102122	-0.11056987718135927	-0.0054217348502304955	0.0087133474776330232	-0.0020096249764621943	0.00969009528863167	-0.0018608778497062922	0	0	0	0	0	0	0	0	0	0	0	0.092349215665575635	-1.5264096321187313	0.0071992289222316133	0.69324910927028693	0.84713529820750333
312	689	2.05	1.37	2022_09_22_07_26_44	0.42775273461105573	-0.0514078451266108	-0.0017706292974518326	-0.0012479131388134395	-0.041542745778356892	0.38249906567418551	0.002820441168205623	0.00010156957171961806	-0.0038352427051307893	0.0029506290846203118	0.38111928591444605	0.0010818426641598256	-0.0010025355170655481	0.0024804823729753719	0.00092035655859066623	0.36752337247228362	1.8945454658405714	0.11549908184442044	-1.5424796077762097	-0.0026623549817940532	0.0031958093801354938	0.82019214266207008	-3.095045203869648E-05	-0.11531390856862962	-0.0065376140548260835	-0.00022221040751739876	0.0031880746743062592	0.0031959592495279738	-0.0023419614778138727	0	0	0	0	0	0	0	0	0	0	0	0.097531593235347547	-1.5247666046196153	0.0061851685800250449	0.17764690156877838	0.8591958454841041
313	688	2.05	1.37	2022_09_22_07_26_48	0.42811296309629226	-0.054177721311390772	-0.0021700091789480158	-0.00077038908814672507	-0.043113189583859207	0.38544961649760823	0.0023669072135356207	-0.0022901744408355389	-0.0039203524561840734	0.0034926468517582107	0.38491593142115882	-0.0009677584986626461	0.00044466084599306731	0.0016260945186063261	0.0025764423980445608	0.36610362556386866	1.8877927626840756	0.12044653291282224	-1.5413549527096402	-0.00048877399344273353	0.00709864416171986	0.42290533632219957	0.0012728479590970567	-0.12023778844965118	-0.0070881252427213159	0.0047072863137596829	0.0053133985823585854	0.0072118576567828212	-0.0024138634254429665	0	0	0	0	0	0	0	0	0	0	0	0.10112065831364694	-1.5254552077379591	0.007116525184104835	0.5038971403174064	0.85515659912760855
314	687	2.05	1.37	2022_09_22_07_26_51	0.42791342572706548	-0.054896674927320456	-0.0027051899389228125	-0.0013135472316291421	-0.044698936091175312	0.3863572535881592	0.0010316961526088408	0.00059640898063427949	-0.0040018912796503979	0.00343931622044033	0.38262011305110155	0.00095457914059161268	-0.0015221483722464078	0.0031783738288029191	-0.0018180754133396732	0.36660248537535461	1.8895309597511043	0.12326409616330648	-1.5383497462908606	-0.003316375537900687	0.0050384025557459605	1.1979488316951843	0.0029838195212473777	-0.12300464713523068	-0.00799338389508814	-0.0037012938583106405	0.003418468090852883	0.005855653614168478	-0.0029244584381563584	0	0	0	0	0	0	0	0	0	0	0	0.10487570686028619	-1.5261504108472723	0.00855691694175614	-0.2597937917413129	0.85672115744548616
315	686	2.05	1.37	2022_09_22_07_26_54	0.42814633093592513	-0.056477462497641275	-0.0014911313350951016	-0.0009037616432925657	-0.046404575902136494	0.38727568709386911	0.0042563066204425043	0.00033012524591820774	-0.0044438207917738065	0.0027368045119242038	0.3824218807678057	0.0041546614340679652	-0.00092142922140792832	0.0012515485420304606	-0.0040517352205818253	0.36880224006769557	1.8857775698605226	0.1270948875779063	-1.5440824630256265	-0.002203056513284556	0.011000254157560964	1.5135857003033462	-0.0022832260461906283	-0.12691353314330051	-0.0067871609325993749	-0.01092832379534054	0.0012559182119592756	0.011234710174674759	-0.0032891921996418506	0	0	0	0	0	0	0	0	0	0	0	0.10888068579079849	-1.5230606133276361	0.0099046247195084258	-0.63560092102669852	0.86139297109354229
316	685	2.05	1.37	2022_09_22_07_26_58	0.42785124862318963	-0.057455075293289692	-0.002189449082849924	-0.00064433285221856965	-0.047298944210523816	0.38812020732421343	0.0043883555916430237	0.00027998998936480229	-0.0054381387706875428	0.0035620453548467729	0.38509082866546912	0.0056303121256156413	-0.00088813603390498525	0.0018562462111161159	-0.0041486282302412919	0.368992640486601	1.8815841872214894	0.12944152585259366	-1.5368633337538189	-0.0017878346949722268	0.01315194680815167	1.4896793523285703	-0.0014228569292309952	-0.12914354987043758	-0.0087779349456164023	-0.01297924743122476	0.0021243448315883982	0.013228689530165547	-0.0035232957014126164	0	0	0	0	0	0	0	0	0	0	0	0.11127825315041733	-1.5135607485269889	0.010622784302916832	-0.57503827561924581	0.86243207580673531
317	684	2.05	1.37	2022_09_22_07_27_01	0.42748274722661761	-0.058183543040219957	-0.0024082440209475015	-0.0017425577166600035	-0.047086784664219429	0.38922807810317145	0.0029078044567961005	0.00021328785822739488	-0.0055419834015324205	0.0047462128544463345	0.38526326801451788	0.0062513439477692922	-0.00028644103600687529	0.0013774123018338714	-0.0068906965004889176	0.36873139830599105	1.8807011430722047	0.12999331745514059	-1.5352082272841958	-0.0024784271708242741	0.017508937788722926	1.5212849695989636	0.0020426699801748822	-0.12966418003469341	-0.00924461999887388	-0.017423165982437525	0.0017309505012568804	0.01762768853642693	-0.003326961686133272	0	0	0	0	0	0	0	0	0	0	0	0.11090927356749308	-1.5122172191056365	0.0164381292328345	-0.68675110773333015	0.86256439750659408
318	683	2.05	1.37	2022_09_22_07_27_04	0.42617815226077088	-0.057753264053282023	-0.0025722117268677739	-0.0011896099999749055	-0.048221748847563	0.38907151221497815	0.0038821921436738385	-0.0012613792594640537	-0.0050875302435058611	0.0031347987724806856	0.38278146302380162	0.004485611065402545	-0.0013864222858837553	-5.1609094960525615E-05	-0.0065982341231681212	0.3676606761130104	1.88732852175796	0.13108731187755279	-1.5366670184383626	-0.0034281663780240008	0.014862362339178335	1.5158141408579482	-0.0012257775130160311	-0.13078204688844297	-0.0089408918432053314	-0.014772593797291827	0.0016310385652220363	0.014912824843484291	-0.0039501597846966045	0	0	0	0	0	0	0	0	0	0	0	0.11377725556891688	-1.5182393450683447	0.015482811400076624	-0.78930890993845015	0.86269245422990459
319	682	2.05	1.37	2022_09_22_07_27_07	0.42455821121036053	-0.057281948751556878	-0.0021489742616659685	-0.00076423636276942047	-0.047157963885351178	0.38836271722179472	0.0021228756248904976	-0.0014945664922186091	-0.00409217957877291	0.00352185369910162	0.38027762280444216	0.0053256462990424157	-0.00111058276699593	0.0039061350339607893	-0.0068405193503365694	0.37032650962455438	1.8895305478236155	0.12945218380429574	-1.5423955121798105	-0.0022410572951723166	0.017742427856903855	1.3627627586646269	0.0016011209167260945	-0.12924340606071416	-0.0073491415503123009	-0.01622874222159279	0.0071708906115300211	0.017814525939452212	-0.0036275619703215575	0	0	0	0	0	0	0	0	0	0	0	0.11149279683241888	-1.5275167412399786	0.018553922295643167	-0.52597573383406226	0.87226321349150548
320	681	2.05	1.37	2022_09_22_07_27_10	0.423327526729956	-0.056283694714357124	-0.0019256719191764759	-0.0018812794906999	-0.046081404858741154	0.38753798020850805	0.0027996877260400509	-0.0042236363776645231	-0.0037846991080476323	0.0035398318436059783	0.37972968691794767	0.010733491813450971	-0.00076074471515183895	-0.00035579191273518116	-0.0083536844246624876	0.36942889978543786	1.8935309555562641	0.12715409234569716	-1.5446021267894552	-0.0037887756976274153	0.026035088878018302	1.468171556444255	0.00084267471761149612	-0.12697964222043315	-0.006658352786453498	-0.025488616417299784	0.0053062497131277347	0.026048722685882583	-0.0034004835874200819	0	0	0	0	0	0	0	0	0	0	0	0.10922172729677891	-1.5298229281307323	0.019751273501995778	-0.80668080909166073	0.87267866240387315
321	680	2.05	1.37	2022_09_22_07_27_14	0.42153130692095636	-0.054474006645200183	-0.0018448428320476094	-0.0015186314020744962	-0.044285060747925681	0.3860845218372792	0.0037717656027706097	-0.0023565982038094842	-0.0041372445032073135	0.0033984024030506445	0.38107827124082694	0.010366825667125417	-0.00073598660996045074	0.0018808594983324262	-0.007364295330033091	0.36453502696634987	1.901959558838505	0.1231358407813193	-1.5426205632699535	-0.0029837706537874939	0.024500516679819995	1.4507453730505611	-0.00072103533858461442	-0.12294038391343196	-0.0069352208429419877	-0.023797688638411779	0.0058262623565494207	0.024511124199791932	-0.0031155898691912353	0	0	0	0	0	0	0	0	0	0	0	0.10551505220113903	-1.5242200023957231	0.018031138367673619	-0.66036972455204157	0.8647875519117868
322	679	2.05	1.37	2022_09_22_07_27_17	0.4180806488024475	-0.051928229932158114	-0.002283508454611565	-0.00048466171447983885	-0.041233462837383071	0.38390038619845629	0.0033600549183178986	-0.00047145664738686984	-0.0039415636940718637	0.0032135449718750891	0.37685634971008852	0.0093657045518342474	-0.0005061757433761692	-0.0020701492117660594	-0.0061999069050457439	0.36537574188985456	1.9126548142606816	0.11696141163399303	-1.5392842688430839	-0.0014626418451290204	0.021062072330990392	-1.5216073450390562	-0.00033293233199932232	-0.11672920085668911	-0.0073665106241074842	-0.020960232782394381	-0.0020687031163777428	0.021064703530160628	-0.002533337822471012	0	0	0	0	0	0	0	0	0	0	0	0.099075200702322	-1.5231454239306765	0.015634274534058124	-0.94652841872035332	0.8739360286979051
323	678	2.05	1.37	2022_09_22_07_27_20	0.41319387810093461	-0.048858292833290087	-0.0017363732768203436	-0.001187644076471227	-0.039296089021686506	0.37893770155039397	0.0045411539856956319	-0.00024666128452517438	-0.0041781025915289946	0.0007588438866370428	0.37548821606622995	0.011899363301943931	-0.0012347308501977584	0.0016902501621510826	-0.0089163155009701171	0.36273423489449952	1.9297267555738307	0.11200745651532808	-1.5390295951220419	-0.0030817288901032682	0.028330454174862133	1.5230453676482902	-0.005288446153005927	-0.11178147344260764	-0.0071114351598473005	-0.028201356737857258	0.0027015017856881563	0.028819824712638459	-0.0024862777455956055	0	0	0	0	0	0	0	0	0	0	0	0.095639317051347067	-1.5178334932635811	0.021963322360754888	-0.69172556893454284	0.87787901544342617
324	677	2.05	1.37	2022_09_22_07_27_23	0.41068220776139164	-0.046624968465070311	-0.0015838825211053577	-0.0011492922337115606	-0.036147748420871442	0.376388802489295	0.0041088046226936256	-0.001348754313409926	-0.0033009767103099239	0.0027718756886708673	0.37429364435393653	0.0098326025373371585	-0.00065943451316833939	0.0037830541023684446	-0.010045132420432734	0.36200963677719011	1.9380830877114377	0.10574138495275483	-1.5434811827348249	-0.0022583199177726538	0.027942702217513275	1.442116645428138	-0.0019905033603502239	-0.10558363328242025	-0.0057738093673141717	-0.02702242230024526	0.0071121937715327242	0.028013509434631479	-0.00178749864056811	0	0	0	0	0	0	0	0	0	0	0	0.088385023223029824	-1.5252631096497162	0.026136706133355541	-0.6053093326749116	0.88148361418062571
325	676	2.05	1.37	2022_09_22_07_27_27	0.4080034342682195	-0.044811041037426891	-0.0010448978423495286	-0.0007374829606637505	-0.034775653265253753	0.3723863410489508	0.00331918986296859	-0.0013946580464051094	-0.0027244944219025247	0.004005061719384688	0.37279620225781013	0.010270292168638992	-0.0011935093223003027	0.0041440324559197808	-0.0071949515959726894	0.35919598675767628	1.9523678193196234	0.10247513049987296	-1.5495638603849484	-0.0024033915474346024	0.025090429303476991	1.4156416669586995	0.00071948368632730308	-0.10238274919259777	-0.0043502917984445111	-0.023892089416584387	0.0076614428107709	0.025100743005091859	-0.0016443661347788491	0	0	0	0	0	0	0	0	0	0	0	0.085494905592629566	-1.5317037381259351	0.020350396308893248	-0.52411897225929582	0.88037491008358171
326	675	2.05	1.37	2022_09_22_07_27_32	0.40558600808876666	-0.042808522236120423	-0.0014735004719697892	-0.0011254286319283954	-0.03240395217984695	0.3706803468316896	0.0042713002755310828	-0.0015661610192171393	-0.0023342389953073164	0.0033479064718562883	0.36864301642284647	0.010599223367014484	-0.00099938391489151645	0.0025828926679273717	-0.0071661664581179957	0.35884862956496172	1.9632029706935965	0.097331417978242449	-1.5480145404929715	-0.0027676209541088069	0.025128279486926662	1.4539329481404213	-0.0013708076482311362	-0.097230403538836843	-0.0044332328305966787	-0.024445042034756146	0.0058198238712270541	0.025165642125357112	-0.0012564553574158767	0	0	0	0	0	0	0	0	0	0	0	0.080101179355732507	-1.5348406206956313	0.018781299748042803	-0.6124306040916524	0.88476580160138074
327	674	2.05	1.37	2022_09_22_07_27_35	0.40379947033922658	-0.041277548097758521	-0.00066416698600334982	-0.0010163104880821178	-0.031084199868330203	0.36905027300471677	0.003696130069664085	-0.00038096685151787487	-0.0025736470254910312	0.0023058696416989074	0.36937455719059742	0.010745436576357667	-0.0010114270374931736	0.0055502189034652731	-0.010276745728406641	0.35840621051804167	1.9667777164139852	0.0940141814046918	-1.5504829326530278	-0.00243036352016253	0.030076164433868686	1.4314678283313467	-0.0021383368651272561	-0.093936605183774613	-0.0038184436282267748	-0.028915997984834324	0.0082728911266959776	0.030152083702488456	-0.0011374901067629955	0	0	0	0	0	0	0	0	0	0	0	0.07724270092457225	-1.529492542663476	0.028924615813526362	-0.53780229337481233	0.88758464744133858
328	673	2.05	1.37	2022_09_22_07_27_39	0.4016827730868065	-0.039327190851410475	-0.00088252908014618066	-0.000721095589256539	-0.029138312817069849	0.36710251610543521	0.003459861875835045	-0.002740738866430276	-0.0023837485553882725	0.0026263030641666555	0.36652555209396948	0.00924719372771625	-0.00038306145222742833	0.00082465269553078167	-0.010572726017061529	0.35306467540047554	1.9830511798535824	0.0894182587502488	-1.5489608005723727	-0.0016512131214503714	0.028021187060731364	1.479564642073339	-0.0012163007367957009	-0.08933300480104224	-0.00390374834529697	-0.027556026730050504	0.0050845171988342236	0.028047572297345603	-0.00089537132125191207	0	0	0	0	0	0	0	0	0	0	0	0.072782944878100955	-1.5299831878965837	0.026401027476216681	-0.74647790492739252	0.87896394631834451
329	672	2.05	1.37	2022_09_22_07_27_42	0.40063809914172782	-0.038385156801461165	-0.00096049688572835213	-0.00050522008706045565	-0.028121655066817235	0.366615252776197	0.0049177674926524561	-0.0024789212995292406	-0.0021726732570312626	0.0027033571707174445	0.36607607502157019	0.013847874226439995	0.0003696352043087767	0.00050590879303674956	-0.0086408767990087017	0.35380642712730442	1.9843014653926812	0.087005894904028686	-1.5497993072222174	-0.00034225048537978785	0.031553304753816562	1.501238514220163	-0.0031009781795160465	-0.086929188759213183	-0.0036526551597391003	-0.031248468825125879	0.004375412777368466	0.031705316692268781	-0.000771647501025005	0	0	0	0	0	0	0	0	0	0	0	0.070401343248825965	-1.5322430176416144	0.021604720573400533	-0.75615738600503135	0.88310729280428113
330	671	2.05	1.37	2022_09_22_07_27_45	0.40104331505755203	-0.037095518868182374	-0.00079378864699564816	-0.00040783865779454024	-0.026759535094322884	0.36637036128858363	0.003144389879205213	-0.0024378284384572219	-0.00201663277946954	0.0015859856497245158	0.36411410323018967	0.012289609485851172	-0.0004688609796563423	0.0019009805015976775	-0.010933046586101813	0.35297989697418	1.987584825878199	0.083510264287265767	-1.5504031449270896	-0.0012632462799794103	0.032969229294413989	1.4771840725297594	-0.0022247172576998217	-0.0834408131066958	-0.0034051357421458193	-0.032393079759022309	0.0061366492480232956	0.033044204441086987	-0.000595520989161958	0	0	0	0	0	0	0	0	0	0	0	0.066914007824867922	-1.5331867788992153	0.027670532922419114	-0.69932135155621944	0.88015404750862214
331	670	2.05	1.37	2022_09_22_07_27_51	0.40082588257346746	-0.03624146021740101	-0.00080420149221974938	-0.0010665464092345172	-0.025892213253809943	0.36570317846584788	0.003360623877919649	-0.0017856232922217833	-0.0021312598091344165	0.0013875663429596043	0.36248990985068058	0.016543069022412534	0.00031665314599902208	0.0027391989723352622	-0.014510513683173618	0.35017463898555662	1.9943860173945123	0.081348729859746935	-1.5485379036883906	-0.0010274645050741206	0.044057253224588908	1.4962474438846469	-0.0028506953660620785	-0.081268136764379079	-0.0036201929009735839	-0.043568460190188431	0.0065445273589095345	0.044149383073443252	-0.00049320585262529711	0	0	0	0	0	0	0	0	0	0	0	0.0648156250845598	-1.5297325156813109	0.036840920442170036	-0.69210925536426227	0.87363280219653239
332	669	2.05	1.37	2022_09_22_07_27_54	0.401096140708518	-0.0353370272333124	-0.00045096352213667491	-0.00090679556691727577	-0.024929348063060595	0.36448529805230978	0.0035647825257386126	-0.0028009108782941377	-0.0019787116131843169	0.0021529309963733787	0.36166743522519768	0.016045616419171033	-0.00060362476380966155	0.0026741927807589585	-0.014082018910438744	0.35052889154220274	1.9962143437593189	0.078976222793892659	-1.5525121927939769	-0.0021159840077925431	0.04302746918814529	1.4791988314325359	-0.0020560075713215351	-0.078923423666057674	-0.0028873800613252246	-0.042307476537235586	0.0078384012265290647	0.043076562906876913	-0.00036469990689166605	0	0	0	0	0	0	0	0	0	0	0	0.062348524829206865	-1.5311929660158576	0.03573628581480337	-0.69156485296472225	0.87392736046527264
333	668	2.05	1.37	2022_09_22_07_27_57	0.40127676826080677	-0.033671440999637918	-0.00034748427691635943	-0.0016005700243532065	-0.023786412953272093	0.36461845736126491	0.0041166630834507875	-0.0035675053766365183	-0.001918489329510008	0.0027015155191271356	0.36157187423726234	0.017693032383405319	-0.00085776194151588041	-0.00039119614324111083	-0.01989542680258968	0.34801615407457326	1.998804386698136	0.075256068850114266	-1.5531618476831537	-0.0035877246178199771	0.053151170657609284	1.5263212756298663	-0.001894290487272673	-0.0752092682117122	-0.0026536529222706642	-0.052941040021768235	0.0047215700447880808	0.053184915894682751	-0.00033347011500537159	0	0	0	0	0	0	0	0	0	0	0	0.059469316815931948	-1.5305560131105676	0.049589893995128247	-0.79522820485021539	0.86727212139124588
334	667	2.05	1.37	2022_09_22_07_28_02	0.40238760888178726	-0.032387480975527856	-0.00029171683853036295	-0.0012050128858376336	-0.021806698301036747	0.36554608028499358	0.0056997786046704716	-0.0017361275063889211	-0.001431382749171725	0.0025055199149561914	0.36039389435664859	0.020926828035052997	-0.0006701481515757401	0.0042095183187040395	-0.016871244711487626	0.35200185412667062	1.9917273151875248	0.070742035500609091	-1.5576489865951748	-0.0024696941581009227	0.053757716306679651	1.4903529050406672	-0.0045854236793663548	-0.070717581026594728	-0.0018599248684950497	-0.053063467916146981	0.0086116453260390909	0.053952925526135696	-6.1087255773533829E-05	0	0	0	0	0	0	0	0	0	0	0	0.054309886822360362	-1.53802354531656	0.043213238079065568	-0.66314017060907082	0.874783035950993
335	666	2.05	1.37	2022_09_22_07_28_05	0.40385385748762137	-0.031045514015916435	-7.4050573884201049E-05	-0.00082641395597242841	-0.02030995716654891	0.36757080980651313	0.00540662664022589	-0.0036362649247620926	-0.0017086515239093231	0.0031258838955901353	0.35963750341648337	0.023434961161301549	-0.0010031675666359703	0.0058670844882390679	-0.02136708670506679	0.34800280574028392	1.9929753844022038	0.066724837249301061	-1.5562807432387591	-0.0024990670963828589	0.064763815574752984	1.4647529656574923	-0.003340475332265812	-0.066696721088630728	-0.0019368278114268302	-0.063312703776896	0.013632804123130209	0.064849908120567859	5.0697872637530621E-05	0	0	0	0	0	0	0	0	0	0	0	0.050468018147182041	-1.5288307661593263	0.054866276390938877	-0.65140792454307617	0.86170479565358771
336	665	2.05	1.37	2022_09_22_07_28_11	0.403037814970275	-0.028853169766218333	-0.00022767409336134126	-0.00048164791608670978	-0.018874702655526779	0.36714231055704621	0.0023639725064670452	-0.0039979676155094809	-0.0019746492746249441	0.0021432870372069287	0.36047991166170945	0.026337448077415324	0.00031348345452114797	0.0045227589927284437	-0.026531623280529743	0.34343598821717614	1.99887274683729	0.062134885753540724	-1.5486527331169688	-0.00036803017870349415	0.076006802189926934	1.4898634219031217	-0.00042146580859580337	-0.062073961429067723	-0.0027508798789060867	-0.075013264658188264	0.012249249138591527	0.076007970717330009	3.8022188470497743E-05	0	0	0	0	0	0	0	0	0	0	0	0.047086684167466857	-1.5186765130313191	0.06677872827072194	-0.70097629341551237	0.85211852451737147
337	664	2.05	1.37	2022_09_22_07_28_14	0.40544753106685572	-0.026929582358421661	-0.00043329793771828927	-0.00036066701211929353	-0.016576525076651027	0.36783093047522497	0.0050866361978557945	-0.0043577604888889263	-0.0017999387138831777	0.002143419806163142	0.35902157279266433	0.031146358573140628	-0.00058323498329807065	0.0053102941164051834	-0.026537237244478838	0.34444134683826982	1.9946579073240038	0.056406157323361537	-1.547541245466795	-0.0013868943017165841	0.083077032498379666	1.4863712126316808	-0.0042123568440978563	-0.05634515955515014	-0.0026225138116861687	-0.081895563819076991	0.013961015560922482	0.083183756100087533	0.00022517054541807411	0	0	0	0	0	0	0	0	0	0	0	0.04112482960032	-1.5167164055359237	0.066749294192177108	-0.68664881209379713	0.84953371384933563
338	663	2.05	1.37	2022_09_22_07_28_17	0.40825041667101314	-0.02458524654030423	0.00026324785535780112	-0.00037266846083196264	-0.014861552246044768	0.37136166923703162	0.0052616648329155257	-0.0055561232331929481	-0.001296380888355242	0.0027161215572746047	0.36070919491712594	0.034111596439993279	-0.00068880655175800564	0.0064272954713679668	-0.029965089191526448	0.3459677198449948	1.9807978385538634	0.050677035695496073	-1.5604261120368796	-0.0015781072210899396	0.0921388959788786	1.4771217292337207	-0.0036321417515461822	-0.050666136332131531	-0.0010509881333509506	-0.0905265954413618	0.017161342313543715	0.092210458224162059	0.00022341605111563174	0	0	0	0	0	0	0	0	0	0	0	0.036541266028189585	-1.5272911910859877	0.0750682455222208	-0.67975251047967078	0.84743996752314743
339	662	2.05	1.37	2022_09_22_07_28_21	0.4102564714040785	-0.021698183752017416	0.00087956768023134276	-0.00063335018036642847	-0.011465921087756936	0.37460126818633394	0.004958341712995396	-0.0047937592238236149	-0.00067298391011033762	0.0023247485946394039	0.3606753271547925	0.040075139242228691	0.00032922913919347332	0.0054889411937979245	-0.034769331518042075	0.34865686042630356	1.9683784377868596	0.042295243025695747	1.5658980843476806	-0.00058830238930435836	0.10623197553657246	1.5012100835679367	-0.0037150772673642295	-0.0422932134810839	0.0004143380819186549	-0.10520483247913043	0.014736887372882802	0.10629691634993659	0.00038131196070542034	0	0	0	0	0	0	0	0	0	0	0	0.02799627808106139	-1.5414828209448843	0.085799810272636223	-0.70711059981168611	0.84985097062100223
340	661	2.05	1.37	2022_09_22_07_28_24	0.41354517665391821	-0.019147134559918923	0.00069941001057646172	-0.00051063908560556052	-0.0093416095458558369	0.3772367128228209	0.0055296499843132188	-0.0039988257304510227	-0.00053310926787966835	0.0026747543743923892	0.36306821824844326	0.041778696695588022	-0.000623838468988796	0.0065875993418417784	-0.040666416849367025	0.35062116215692107	1.9534215639288424	0.036062942014971046	1.5648963682155752	-0.0016086290723559818	0.1160926875588645	1.505495477651573	-0.0040792573251576484	-0.036060431377331933	0.00042552985312238004	-0.11510400898093193	0.015118836633738541	0.1161643337903893	0.00036711457256587647	0	0	0	0	0	0	0	0	0	0	0	0.022625844802769905	-1.5422931201019174	0.099617962894516146	-0.70510011398704986	0.84784246546863706
341	660	2.05	1.37	2022_09_22_07_28_28	0.41784418308218557	-0.015656931403587683	0.0011669450816290908	-0.00072540730564643868	-0.0062081663794534515	0.38099315766188424	0.006353745633598422	-0.0069388629178188518	-0.00074975158295724714	0.0028013400477994235	0.36838277505660549	0.04532202621237709	0.00051827943203029117	0.0088615141765869942	-0.043246068962662171	0.35243225095567465	1.9321861246434424	0.027378571947327526	1.5597623566864591	-0.00051810587382110081	0.12440427479742755	1.4809947448278436	-0.00493679812652505	-0.027371905617938834	0.00060413965077484543	-0.12240318982825439	0.0222234720001666	0.12450219099925884	0.00035080972716383966	0	0	0	0	0	0	0	0	0	0	0	0.014965568442130347	-1.5107030520167788	0.10564856013131656	-0.68434247044956376	0.84345376871347977
342	659	2.05	1.37	2022_09_22_07_28_33	0.42100102020292146	-0.013162489265483928	0.00095214000257172352	-0.00041805540017692482	-0.0031952160197685434	0.38431457843591926	0.006128024945275398	-0.0052629953050498191	-2.3583999399507077E-06	0.0034605055366627832	0.37136879920180832	0.050245875271778345	-0.00040762146676562728	0.0072923610028721086	-0.045955804161256011	0.35880947317105605	1.9099159754783632	0.020373393018858207	1.5381013538783914	-0.0012225709198620386	0.13229686098647908	1.5039299739434775	-0.0037383982915372271	-0.02032985180130072	0.0013312658780311837	-0.13111559567427467	0.017639727828282992	0.13234966962052433	0.00033814921420592572	0	0	0	0	0	0	0	0	0	0	0	0.0075895704209930272	-1.5704272751412562	0.11052417517532848	-0.70671319264993793	0.85227696835060107
343	658	2.05	1.37	2022_09_22_07_28_37	0.42298574641401987	-0.00932206157376487	0.00195672185163586	-0.00051134256348744943	0.0011692086263607885	0.38728492939032483	0.0062911231227272381	-0.0066967532716061071	0.00020811590983628914	0.003025465007403411	0.37393092374363818	0.048575567771235291	0.00060339828566299434	0.0079541527419395679	-0.046841378941326214	0.36030208482899756	1.8981916471965779	0.010417576608224	1.4398604509015247	-0.00015144540749765676	0.13094218244570877	1.4929769652244449	-0.0043896284448881624	-0.010062411154233569	0.0026969953932796638	-0.12935944802871044	0.020297496135056652	0.13101573944198253	0.00023087941652858237	0	0	0	0	0	0	0	0	0	0	0	0.0028076270558551339	0.088076178581043163	0.11232512835863497	-0.70129523067672994	0.85180668115547487
344	657	2.05	1.37	2022_09_22_07_28_42	0.42768347123525347	-0.0062054246964526058	0.0015477044237125568	-0.00055281520020544121	0.0036000029866099475	0.39243336811583657	0.0051469788668043045	-0.0064860375568729775	-0.00011799800122442935	0.0018109194718505836	0.37814132102109882	0.053943523942098351	-0.00039242620704557857	0.0068974929137229609	-0.052796602789890054	0.36421183422124942	1.8731880252252666	0.0036473589780235309	1.3144724559859784	-0.0014440696293207913	0.14404703412566169	1.5074102576204678	-0.0043439768352499832	-0.0031784869063543157	0.0017889797373651353	-0.14289108094636088	0.018212276803850895	0.14411251914786838	7.7590695108211666E-05	0	0	0	0	0	0	0	0	0	0	0	0.0084219674865093231	-0.016382732465131975	0.12449686236544079	-0.72044465769006594	0.851592027087971
345	656	2.05	1.37	2022_09_22_07_28_48	0.43162038916260165	-0.0032022941944791854	0.0025728696294428054	0.0003554787916922345	0.0061991173736671854	0.39682090464239889	0.0051654605012425407	-0.0060467568298813931	6.044754608986888E-05	0.0033592285627547683	0.38512270491004758	0.053992535709353244	0.0008014235506563609	0.0072062231385589329	-0.052204489882481012	0.366353502360859	1.8513479735132759	0.0048027392401224379	0.3597463939272037	0.0011209571971742217	0.14165949380657278	1.5069753437314071	-0.002394629312471586	0.00361233267789117	0.0031650208266062736	-0.1405070681032867	0.018032637038236782	0.14167973191349065	-7.2639432007787216E-05	0	0	0	0	0	0	0	0	0	0	0	0.014363112202529383	0.0048753416602805664	0.12209689789314646	-0.71681240699894255	0.848786367742338
346	655	2.05	1.37	2022_09_22_07_28_53	0.43315430402087152	-0.0012075776047440745	0.0018089850872993732	0.000569646359447864	0.0084952566698581564	0.39902245531094183	0.0049787160040888579	-0.0055193432408043707	0.00048161006678780342	0.0028561213523512091	0.38866133072042908	0.054733164684618606	0.00038476598468627411	0.00678309926582707	-0.053558380343351961	0.37145048850412871	1.8352129970181503	0.009176815336765877	0.1531373612433061	0.00096230114824690351	0.14258037544674837	1.5125267857713574	-0.0027779560588168262	0.0087497574351350325	0.0027668907733050547	-0.14161325322382984	0.016578599877527925	0.14260743494783307	-0.00023021090841993417	0	0	0	0	0	0	0	0	0	0	0	0.019644032791081859	0.028315513142782363	0.12463504678829769	-0.72240916361687435	0.8575477261937362
347	654	2.05	1.37	2022_09_22_07_28_59	0.43556754739320996	0.0010473979735712551	0.0021920617982375172	-0.00029286952779853146	0.0107888466573074	0.40149630759254673	0.0049420420808996522	-0.0085616357311160685	0.00085525592202354808	0.0010131380296578658	0.39267307331708173	0.056454346226077666	0.00042164276489727487	0.0076975079882655147	-0.052608516394976622	0.37771981791053394	1.8159264666273542	0.014597424541109461	0.1241824703647498	-7.6214891851014331E-05	0.14230678831613583	1.4958058806185204	-0.0048557259734819218	0.014149512006497233	0.0035883301424723194	-0.14070924279966113	0.02126337206558505	0.14238960662767153	-0.00040748983281769336	0	0	0	0	0	0	0	0	0	0	0	0.024847334596625633	0.039553400519049181	0.12206756861038751	-0.71275524786751776	0.86718999193377966
348	653	2.05	1.37	2022_09_22_07_29_02	0.43855924424243853	0.0031591544249441588	0.0027979107984157669	-0.00050736716482643245	0.012306166076144333	0.40471591879147351	0.0046718208906753765	-0.0067692454101303682	0.0011204313178540351	0.0020287348475844322	0.39691999509793863	0.0541275959153421	0.00046667045916847389	0.00763890314667214	-0.054978794337695279	0.38128904393881385	1.7987480643101033	0.018902007041518176	0.12134693047383198	-0.00029459904397486887	0.1406395464431528	1.503824312965206	-0.0032977411652953823	0.018348066965915184	0.004542500281991704	-0.139379824293334	0.018781549555216843	0.14067820414168292	-0.00053022216542981883	0	0	0	0	0	0	0	0	0	0	0	0.028176504212031061	0.045398002275845416	0.12656657737910348	-0.716368746307316	0.86941285343887242
349	652	2.05	1.37	2022_09_22_07_29_05	0.43922186902175225	0.0043152563157224542	0.0026542810482506831	-0.00045378908808440583	0.014124507190440002	0.40628233964005406	0.0051544578192541275	-0.0064396870133976982	0.00091814118120427622	0.0024895810538442089	0.39947053886894623	0.053460695913962783	0.00053104617156753738	0.008047293925424406	-0.052327546539093855	0.38405179677561047	1.7900181579663408	0.022200135839729393	0.092787779623295583	-0.0001754776875462175	0.13561802338997167	1.501085374686904	-0.0033870060447954192	0.0218189642959294	0.0040961968159984249	-0.13430205390433686	0.018846925088180887	0.13566031135947751	-0.00069863666389319453	0	0	0	0	0	0	0	0	0	0	0	0.032225892851780527	0.032456044409329192	0.12053752029322304	-0.70910241561533227	0.87439133582073636
350	651	2.05	1.37	2022_09_22_07_29_11	0.43880006720487774	0.0050409512718324291	0.0023200935366912076	-4.7276560397008079E-06	0.014658625604699035	0.406576499781761	0.0055788115124082351	-0.0071590865523610452	0.00090914240528011041	0.0010798690464422535	0.40163759535990379	0.052211904600183809	0.00099564154110395571	0.0078514386383573363	-0.051978861058620089	0.38378205590052039	1.7880956009574693	0.023610288352024583	0.078722230568271143	0.000974091739866747	0.13339846572371794	1.4977434671233789	-0.00555134874343498	0.023318257491151614	0.0037019702378732473	-0.1319771761645494	0.019421009991075162	0.13351392485547411	-0.00075845831318404483	0	0	0	0	0	0	0	0	0	0	0	0.033470349246849447	0.03097082255878179	0.11980057186608378	-0.710439523518019	0.87461713108929584
351	650	2.05	1.37	2022_09_22_07_29_16	0.43891815704762988	0.0055441134073131448	0.0022440372044972463	-3.8971509810274654E-05	0.015246259558240017	0.40624099625528742	0.0047358025658898288	-0.0065978213648250706	0.00036414337119459783	0.0013662414598169981	0.403297780213111	0.053817323427148019	0.0011132844667322249	0.0077054602948059886	-0.051082343927815785	0.38704750107420993	1.7821204280382594	0.024795925619196503	0.059473539111389813	0.0010256147671876127	0.13331337577381577	1.5014828525800745	-0.0042128215845098991	0.024620720908734003	0.0029424529302868705	-0.132034455584446	0.018421690984531537	0.13337992362388548	-0.00081653229450893094	0	0	0	0	0	0	0	0	0	0	0	0.03474590265612567	0.01193978600238587	0.11769901775808087	-0.71054057271075777	0.8818215762083611
352	649	2.05	1.37	2022_09_22_07_29_21	0.44078234770341262	0.0061854783226370259	0.0019539850519265803	-0.00037398527917341363	0.015743437167931282	0.40824337322789128	0.0040069359315493764	-0.006325716893540047	0.00087411271817332715	0.0015778972136260602	0.40736433320942711	0.0521943147452367	0.0006244376862798302	0.0084172302357044711	-0.050080627452827632	0.38960583656501535	1.7698249480879604	0.026043876756817613	0.0614950639827129	7.94221607904414E-05	0.1290861091351426	1.4976892289447434	-0.0031151077657300122	0.025847147647950024	0.0031950704200965968	-0.12770872606910252	0.018807042762137793	0.12912369057629222	-0.00086262656293106062	0	0	0	0	0	0	0	0	0	0	0	0.03577204254158392	0.027732703734862574	0.11521118885677804	-0.7021395379698453	0.883896187301874
353	648	2.05	1.37	2022_09_22_07_29_25	0.44287772852796814	0.0063803391872511986	0.0017288682222168443	0.0004897064991421803	0.016096679777907925	0.4105687816735431	0.0042129122846013434	-0.0068984536737503261	0.000884418811611036	0.0013372986581962891	0.41092684272911123	0.0498033449965454	0.0009636461498795496	0.00741559085348611	-0.0482402247845139	0.39696130380114575	1.7517887123443288	0.026516480309536804	0.056013887215569769	0.0015548598829891098	0.12217113384030835	1.496635454785163	-0.0035062338325471407	0.026350260399572927	0.002964372594791668	-0.12082975353062131	0.018054268347286843	0.12222143682478551	-0.00089616724705818306	0	0	0	0	0	0	0	0	0	0	0	0.036400471871715419	0.027444493298351129	0.11020393202078423	-0.70913407087686775	0.89632256993495951
354	647	2.05	1.37	2022_09_22_07_29_28	0.44260344194172913	0.0070877944067544284	0.0021071609772131531	0.00031506655185346665	0.016871276581563614	0.40984206321944144	0.0040555441449348405	-0.0077309768929924713	0.00063666001676864457	0.00077031793148745213	0.41083907898298011	0.050763060606085021	0.0012175106994722867	0.008340169249821389	-0.046385709569411508	0.39661176211170168	1.7536666387128246	0.028299906930321132	0.0548561559659103	0.0015874929939799171	0.12148999299445779	1.4873094244572824	-0.00403700214848917	0.028129757665989845	0.0030986232293590717	-0.11980033836274537	0.020191516187872641	0.12155704744744464	-0.000979483288918464	0	0	0	0	0	0	0	0	0	0	0	0.038145399049264596	0.018859215065942781	0.10648251737958873	-0.69644836440266611	0.89608829152286062
355	646	2.05	1.37	2022_09_22_07_29_31	0.44352353521275956	0.0076903359668293973	0.0021074096464258636	0.00024687046311825371	0.017054699855808621	0.41134221609932348	0.0039959334253843086	-0.0055730390465509429	0.0011774533504404184	0.0014913564129530694	0.41557438456066692	0.046521854779784551	0.0012185084445675704	0.0063372658281146939	-0.04728668258049562	0.39793100272327769	1.74411021079993	0.029197546534866187	0.063255782056009568	0.001583391978061358	0.11584909686711584	1.5057595647990349	-0.0030240552761079441	0.028964202077277179	0.0036839817700863994	-0.11487044538103521	0.015026444119917173	0.11588855920771189	-0.0009948217262903574	0	0	0	0	0	0	0	0	0	0	0	0.038544284037001969	0.034465218291369157	0.10756914286703107	-0.71878608204293892	0.89720380347435
356	645	2.05	1.37	2022_09_22_07_29_37	0.44489554260519326	0.0078150680885122545	0.0018828695621795079	-0.00058449453661314115	0.016862610356773333	0.413238110564567	0.0042068899004728769	-0.0068529126443828128	0.00087832659832511408	0.0018860037655796451	0.41734810814796275	0.047142636618372473	0.00079082157791617719	0.0057945423219506013	-0.046309433092973994	0.40158384454524143	1.733692814361852	0.028938910499002074	0.052403642281686452	0.00011340529648543789	0.11478635818520774	1.5015224999269521	-0.0026838648757078389	0.02878011523780992	0.0030274589621716906	-0.11368643130653319	0.01585255065305638	0.11481773014693274	-0.000959051681315583	0	0	0	0	0	0	0	0	0	0	0	0.037953784750646924	0.02602009852298463	0.10490226660760851	-0.72315833657147632	0.90264748932675354
357	644	2.05	1.37	2022_09_22_07_29_40	0.4452852860692974	0.0085041847255958557	0.0021235357196607366	-0.00041170970245561	0.017565013342148966	0.41412066783204482	0.0033142423855535602	-0.0073226343842055933	0.00055405925312439338	0.0015226032631349782	0.41868196121420953	0.046538283675289172	0.0011632623334454288	0.0074460293279053512	-0.0406399834766106	0.40264501265082953	1.7301605878522681	0.030505733138426333	0.048175034697338512	0.00068145650408574037	0.10737917731785679	1.4851314904637443	-0.0021704635448880497	0.030364245162573085	0.0029346839727711124	-0.10580703218537606	0.018307366320214492	0.10740111095076912	-0.0010318949844025913	0	0	0	0	0	0	0	0	0	0	0	0.039466270636156445	0.015766444129605806	0.09278654018769425	-0.69479343986354636	0.9042405515015558
358	643	2.05	1.37	2022_09_22_07_29_43	0.44696789616257021	0.008759017785271845	0.0016037805443194853	-0.00045964792198084539	0.018038236431807023	0.41619345942788272	0.0034643290334489024	-0.0081087589403289213	0.00067193239491178522	0.0014063328024576467	0.42009412913646638	0.042248061103585234	0.0014818469119233493	0.0073934350641006383	-0.042056706862456668	0.40365913419505739	1.7232076495247664	0.031177604917139185	0.039279701324547382	0.0010573671316198613	0.10382063864033948	1.4782159201121385	-0.0023792509168265078	0.031081446848839976	0.0024467754600610587	-0.10204599683898397	0.01911385719382739	0.10384789763212914	-0.0010867019782001505	0	0	0	0	0	0	0	0	0	0	0	0.040384884775574288	0.018616616589222403	0.095536242137940444	-0.69838881431031052	0.90310543030195478
359	642	2.05	1.37	2022_09_22_07_29_49	0.44789296048672023	0.00891916103098535	0.0019705107430666733	0.00016919730713218451	0.0182180260215555	0.41693216147065942	0.0044563492344023	-0.0065544093986572849	0.00088430291715324778	0.001156392231526221	0.42440730420427203	0.045528892211730974	0.0016227209910040278	0.0080321721433882273	-0.040660661382321488	0.40739813955729437	1.71149200699243	0.031559150597789853	0.049338724754044362	0.0018965586957402528	0.10487207688097497	1.4846706924903437	-0.0040122349804671961	0.031405625737495634	0.0031091250361365975	-0.10332011641296379	0.017975151007452877	0.10494879960660632	-0.0011041308483029319	0	0	0	0	0	0	0	0	0	0	0	0.040722844594308874	0.024250963991070348	0.09253642484196041	-0.68788286294972278	0.90958817284062565
360	641	2.05	1.37	2022_09_22_07_29_52	0.44880267266312518	0.0081830074583509414	0.00205744531467315	0.00071829893677786256	0.018517494453883728	0.41720715836141209	0.0038032119701161735	-0.0071977764788778223	0.0011178078655863526	0.0014032466449453033	0.42640677571220281	0.041707162328854006	0.001710670146370325	0.0073930760475617256	-0.0411536121118863	0.40966012744888952	1.7054405523317677	0.031051654115548982	0.056516539340091605	0.0026617519892129455	0.10045344329088884	1.4812462697542892	-0.0028122067913597453	0.030853499856120171	0.0035023948863716868	-0.098846630253947368	0.01789519366855916	0.10049279962282467	-0.0011510808544491905	0	0	0	0	0	0	0	0	0	0	0	0.041334874143965063	0.030145900455293664	0.093164344504807983	-0.69652321775562065	0.91278450954409451
361	640	2.05	1.37	2022_09_22_07_29_55	0.45157356672172588	0.008823000907262922	0.0025886321785893018	0.000541857096383906	0.018644029027873849	0.4200691235946622	0.0023012457590564175	-0.0063572948715400713	0.001638666097798771	0.0013711491559805242	0.42935140386759846	0.041985437501327126	0.0016422898939366178	0.0071227424697822379	-0.0372237607608572	0.41069013431216406	1.6947799476625174	0.031879308241373729	0.073624306804354375	0.0023591223452722682	0.095477726506808233	1.4845941556153262	-0.0011332056517722523	0.031534326208487791	0.004677238985256035	-0.094062283174935174	0.016379351111297971	0.095484451163307629	-0.0011451289175184575	0	0	0	0	0	0	0	0	0	0	0	0.041445967855513716	0.043833496305090182	0.08392674722828046	-0.69086618318971427	0.90946451381917248
362	639	2.05	1.37	2022_09_22_07_30_01	0.45243918062758	0.0091148491278277479	0.0026702673989459358	0.00017513565828964137	0.018444929407607422	0.42094919305722289	0.0035269812307054484	-0.0072268216774732177	0.0015358603454381206	0.0013835422634180263	0.43309397411235329	0.039634274560253945	0.0013852935593329195	0.0076602033921709493	-0.038661176733115629	0.41372147655706865	1.6848940124288387	0.031913434223341142	0.072576794886608648	0.0016347843813529711	0.094006377492956872	1.4742437352029389	-0.0024894263519623944	0.031577823027414936	0.0046160997364425131	-0.092259086620864142	0.018040508452707105	0.094039333541397208	-0.0011066926529044435	0	0	0	0	0	0	0	0	0	0	0	0.040908840909225641	0.041537850354850678	0.087111720795712527	-0.68759645353077181	0.91442451112035461
363	638	2.05	1.37	2022_09_22_07_30_04	0.45522230051877449	0.0099710973411913182	0.0024839978878646979	0.00026256556796352661	0.0189567897228594	0.42427622270852244	0.0040404223252415447	-0.0068002294879235684	0.0015495917095010947	0.00039881320863192275	0.43617506615565521	0.039224369139794241	0.0010027902033281021	0.0081974110267350846	-0.037542133183975812	0.41560351553757952	1.6723300309411571	0.033209173764490535	0.066932272425287334	0.0012844828663099649	0.091733105864009123	1.4718209118418757	-0.0042711005770017726	0.032912068345360791	0.0044322657129764291	-0.089941707566381118	0.018040286901850729	0.091832483422786576	-0.0011423072862414858	0	0	0	0	0	0	0	0	0	0	0	0.041781825430827382	0.040781009296693468	0.084412987754759944	-0.67790909982386216	0.91296826861064329
364	637	2.05	1.37	2022_09_22_07_30_10	0.4580758223236196	0.0097178495048123384	0.0030902281184264141	0.00083318036083270322	0.01823068052920352	0.42800917468745864	0.0045040645232860884	-0.0066451314558316444	0.0018753951072548241	0.0020751352549316666	0.44050299563002121	0.03626923300436119	0.0014180892826238611	0.0076945663413998727	-0.035815832043922011	0.42042530060583294	1.654674196290689	0.03200754873445541	0.084741831097726525	0.0024018145179401929	0.085359063735163207	1.469449997969901	-0.0027957085926317684	0.031548944280681251	0.0053988230905455542	-0.08361159955984937	0.017183427504053154	0.085404834454956766	-0.0010432449864557936	0	0	0	0	0	0	0	0	0	0	0	0.04000841560909834	0.051254846617115248	0.079971580709740767	-0.67958797933722348	0.91780722779298429
365	636	2.05	1.37	2022_09_22_07_30_13	0.460988872712872	0.0091870286228267171	0.0030178546952541337	0.00034229297559191781	0.018289554251445107	0.43126686329159997	0.0032578504199255696	-0.0076534551643461114	0.0024662620220651794	0.0010301444639408588	0.44464552895295961	0.037945624610641847	0.00095425440229289971	0.0075308431376204946	-0.036582038644969075	0.42415976417981122	1.638385298616601	0.031379865374224748	0.095665849118667448	0.0013451289528662903	0.087479132761185324	1.4676668931356163	-0.0025034817537169553	0.030807241241034081	0.0059673979271704517	-0.085624920230885665	0.017915683188300502	0.087514947806304963	-0.0010534810768558368	0	0	0	0	0	0	0	0	0	0	0	0.04003369339122366	0.067018439639649485	0.08101963873618373	-0.68388542894452142	0.92010846527308732
366	635	2.05	1.37	2022_09_22_07_30_16	0.46451867950639075	0.0087517420186886356	0.0033432629856261003	0.00047926269543016852	0.017586479575653	0.43432683567810537	0.0028722720905401513	-0.00654472111752317	0.0021264786842934342	0.0022552619178626172	0.44752772743421776	0.037816742508094338	0.0010750937059322578	0.0074854593298040858	-0.038084759097652507	0.43121682498096814	1.6194955944609952	0.0298952854491188	0.099166622490563433	0.0015802108773416378	0.0877638274623336	1.4767044421128617	-0.00069104216502340835	0.029309228719918382	0.0058904332546770924	-0.086214412079058472	0.016418421382720014	0.087766548012965073	-0.00095324391839827442	0	0	0	0	0	0	0	0	0	0	0	0.0381353345046209	0.06016568597652229	0.083556192775487523	-0.688361397331305	0.928308901246318
367	634	2.05	1.37	2022_09_22_07_30_19	0.46846013187850516	0.0086917495707464938	0.0035957633576889397	0.00038089251918508362	0.017394871802221993	0.43792232311844342	0.0037046897977505147	-0.0057294984628878743	0.0018767370983782906	0.002557035752186014	0.45243176473738189	0.036252151864407854	0.0011238110795282062	0.0082285719874331427	-0.033075864848502078	0.43181580125828856	1.6056613808066724	0.029366717825018904	0.0997140004910644	0.001467800516203236	0.07999036857281526	1.4682502773227304	-0.0013690658421300658	0.028784671127157019	0.0058178023269698795	-0.07831394898976729	0.016290624851212979	0.080002083758455439	-0.00091099295770479926	0	0	0	0	0	0	0	0	0	0	0	0.037347510523271774	0.053737263122059356	0.072757624987974612	-0.663483707276944	0.92177705608954508
368	633	2.05	1.37	2022_09_22_07_30_25	0.47348327292037284	0.0075190494794328952	0.0031053627769782404	0.0012776720887228391	0.016681615565973869	0.44293195010007791	0.0021209231944210945	-0.0067769694717481673	0.0020109926844513581	0.00044797973941087404	0.45943377251243089	0.035005859638172536	0.0011726873459788833	0.00691925856467398	-0.037355176626183463	0.43944779114301774	1.5779547190942864	0.026975208399408323	0.10200324774975446	0.0025616914667556281	0.08186140727611288	1.4748358133181443	-0.0017912532307692854	0.026415816656093945	0.0054650250304220018	-0.080358400759539067	0.015614654289959114	0.081881002615761658	-0.00083441932239895441	0	0	0	0	0	0	0	0	0	0	0	0.035486770778006334	0.05998624848249403	0.080236405062881419	-0.69382161850064838	0.9281168232883299
369	632	2.05	1.37	2022_09_22_07_30_28	0.47694084402534254	0.0073347585039557142	0.0032183076492033487	0.00048162819648549189	0.016747672158144371	0.44695979987136103	0.0021215853475963246	-0.0059918537319335876	0.0018078780889195154	0.00067952266017546627	0.46304494699245163	0.036183980594714858	0.0012464957836098363	0.0069459385593792144	-0.035629979054930629	0.44168854977360711	1.5634204730661518	0.026608626038194749	0.099942493340499622	0.0017304102796306643	0.080588219553070439	1.4794018982489041	-0.001579673907726855	0.026078832886797569	0.0052833185502088641	-0.079245666516995911	0.014648736089197513	0.080603700289680488	-0.00082943157028128654	0	0	0	0	0	0	0	0	0	0	0	0.03531877837837364	0.053765815881841268	0.076111554294330128	-0.68913231059910607	0.92608665268797508
370	631	2.05	1.37	2022_09_22_07_30_31	0.48057289609483689	0.00724387539114539	0.0031998995037962846	0.000350006889577831	0.016200455419591083	0.451341603238415	0.0026335701639708165	-0.0074468409006120621	0.0022084596302011021	0.0012083466101394046	0.46766846382304872	0.037410505124412845	0.0012389398876754719	0.0061224513429869011	-0.034751757027607209	0.44474377107048352	1.5463404984503943	0.025787751962791206	0.10982851528215459	0.0016114639463489663	0.080434044829600815	1.4752656540274209	-0.001470039872127842	0.025168129996716852	0.0056190198222468551	-0.0789704056204156	0.01527450829968895	0.08044747718154921	-0.00076904043424181939	0	0	0	0	0	0	0	0	0	0	0	0.034022501417049669	0.067742847479051488	0.073426847272281687	-0.6982045567428794	0.92544497345667454
371	630	2.05	1.37	2022_09_22_07_30_37	0.48581024428824909	0.0069999018997723575	0.0030011055236014873	0.00035426439171538297	0.016369439541156411	0.45586301635012105	0.002918610794515102	-0.0068035264412628221	0.0021413074832643333	0.0013980788106384031	0.47435080167916349	0.038787933169686956	0.00039428889507963109	0.00707373832756657	-0.035695385749779228	0.45102523490520452	1.521704390915068	0.02537916273887135	0.10527882588754617	0.00067379356010458154	0.081837831381804185	1.4757582530956999	-0.0016298233465528804	0.024818651611376447	0.0053043787118980355	-0.080363919857607352	0.01546192195028407	0.081854058967271645	-0.00076807291646591787	0	0	0	0	0	0	0	0	0	0	0	0.033982196275015461	0.065036363510497477	0.074904834820385777	-0.68758071923069641	0.92839795003909931
372	629	2.05	1.37	2022_09_22_07_30_40	0.48959526740834081	0.0074151627126036908	0.0027541380787787203	0.00066811004736615665	0.016686331124033071	0.46021161012391759	0.00471725288756721	-0.00685819129158909	0.0020662332745458724	0.00088893073855504049	0.47832418335591714	0.038846717934977522	0.0010623264452303543	0.0068996960296363631	-0.034667457223481815	0.45436108140564174	1.5053758063553411	0.025848095770293941	0.09548607253522691	0.0017194738398859351	0.080181572294994188	1.4750451361286503	-0.0040718180521937672	0.025378181857628811	0.0049063163933247642	-0.078715804152932473	0.015261281474848624	0.080284894207737184	-0.000786263508030461	0	0	0	0	0	0	0	0	0	0	0	0.034342188810164591	0.061600378444865996	0.072197176392602813	-0.68716914694096831	0.92803405517130455
373	628	2.05	1.37	2022_09_22_07_30_43	0.4902804940024858	0.0082798006873582158	0.0029187167415992434	0.00065166725110769993	0.016810752187086143	0.46064193769792133	0.0030133283206383488	-0.007525193998144131	0.0016953175041799539	0.00099085696144525916	0.47961875171081325	0.039854277278784	0.00083260316609853132	0.00607608218208501	-0.036581493748107832	0.45697654033149615	1.4997976429938658	0.026809255481414017	0.088153994842996242	0.0014599781886721511	0.0828355382480047	1.479926180276834	-0.0020692354238475014	0.026393657463771661	0.0047022361864136608	-0.081471289880012149	0.014971817595859187	0.082861379013844286	-0.00077955901560314452	0	0	0	0	0	0	0	0	0	0	0	0.034461946106511238	0.050253703276727908	0.07563562300160788	-0.70310090805423575	0.932071632303567
374	627	2.05	1.37	2022_09_22_07_30_47	0.4929070850085564	0.0088914289737638957	0.002610094862511026	9.6292831205436409E-05	0.017746662854177912	0.46448283753504432	0.0018821212649469054	-0.0066961795613560875	0.0013110150878117637	0.002214767414699957	0.48113240269334107	0.03474475880636612	0.00086696428694617289	0.0073941742679014891	-0.0347552410874349	0.45924234570029465	1.4895429537736293	0.028112149601206109	0.070304424198339571	0.00087960626570971552	0.075400580070006773	1.4680828121862115	0.00036187528404357078	0.027834706638485803	0.0039398047603945077	-0.07381520491958829	0.015380604590609916	0.0754014484517022	-0.00085587777344298512	0	0	0	0	0	0	0	0	0	0	0	0.036102183153488045	0.036869973442615916	0.072088822915065243	-0.68058591871332808	0.93170165263971128
375	626	2.05	1.37	2022_09_22_07_30_50	0.49464847544262308	0.0087571756930542154	0.0020801487042897519	0.0006639674792936368	0.018145152168259283	0.46591437543239483	0.0029540083983317896	-0.0066921673617445073	0.001280226291604139	0.0011113408871624077	0.4828089915494958	0.0365538106861994	0.00050547349254607141	0.00617360604124503	-0.035771947723942536	0.46199426642971358	1.481334576517674	0.028219259647518747	0.06035196016086869	0.0011290684188098815	0.077712653621360692	1.4801419051835416	-0.0018940262325875387	0.028013939758064405	0.0033979102821614354	-0.07643882887546026	0.014012921644742354	0.077735730962301464	-0.00089386659475498343	0	0	0	0	0	0	0	0	0	0	0	0.036774113365797015	0.035219002102307329	0.073386997835866358	-0.69994872483227943	0.9339850204052691
376	625	2.05	1.37	2022_09_22_07_30_56	0.49786657033805976	0.0093210860310148722	0.0027592877431335456	4.5809268840271572E-05	0.018672184225355149	0.4693233134407292	0.0024264705861048765	-0.0073358774438432367	0.0014281956090643486	0.00078439079699676778	0.48662909611270805	0.036428865372131754	0.00091040415839500292	0.0064762687350190364	-0.035292279773050592	0.46513630518635452	1.4672229368177421	0.029259927292505282	0.071738893579318841	0.00088104527472515387	0.076703121643032557	1.4732287779580755	-0.0016483406420016488	0.028959272984317105	0.0041837606746200195	-0.075247410159459988	0.01487266398732413	0.0767208309174107	-0.00092969516371415217	0	0	0	0	0	0	0	0	0	0	0	0.037613942183348195	0.038169615258374978	0.072070655421711052	-0.69465579936106725	0.93425896193536184
377	624	2.05	1.37	2022_09_22_07_31_01	0.50090738723815831	0.0099552002528625946	0.002562276694160984	0.00030358853066772448	0.019109810240182705	0.47226427784709257	0.0026393372921936411	-0.0064321913875806285	0.0017341258082487648	0.0011837674821564327	0.49098033652520018	0.034229954527398715	0.00039221457187072585	0.0077931758012084	-0.032842015021296182	0.46792844855019922	1.4540306495131423	0.030179996921710181	0.071176280691599536	0.00059343448740800165	0.071516527757576123	1.4633599739762118	-0.0015363159332378118	0.029874725425202569	0.0042817046795862812	-0.069871901089195387	0.015248973102535555	0.071533027400962679	-0.00095881367363925211	0	0	0	0	0	0	0	0	0	0	0	0.038307142818957328	0.045248727175836757	0.067385681262407418	-0.66890630571943765	0.93416160446386243
378	623	2.05	1.37	2022_09_22_07_31_04	0.501857040363579	0.010177607950709041	0.0025205300616759165	7.376683929812652E-05	0.01984261972220239	0.473093254819885	0.0022914047934460714	-0.00651593961553747	0.0017757734774201052	0.0012052986835388402	0.49192894058008141	0.034805069581602621	0.00083170532185388607	0.0061048298564523465	-0.03347513701342654	0.46783481303679908	1.451304228077039	0.031098793880514675	0.068540474172448684	0.0008439208563958767	0.072333274446949355	1.4768298507783246	-0.0010839482821606481	0.030807059529974472	0.0042497133949651348	-0.07105966757112292	0.013513927515685415	0.072341395729527469	-0.0010343172786951675	0	0	0	0	0	0	0	0	0	0	0	0.039696405969830782	0.044627560354643651	0.06780267548030601	-0.69520480586428068	0.93220733278518531
379	622	2.05	1.37	2022_09_22_07_31_08	0.50329288742128109	0.011474122279849661	0.002528614692434975	0.00062575481966885684	0.020021970040483332	0.47517362033118843	0.0026930369724657227	-0.0058577596226799958	0.0017493494512152844	-0.00048492108210441189	0.49464226431622793	0.031901164038116707	0.00068398480674791836	0.0069149232831837949	-0.032266813970358035	0.47180212218954071	1.4410815370606407	0.032485653191117896	0.065881448127130815	0.0012426794633537759	0.067694035054762569	1.4700393035536605	-0.0032749080184269861	0.0322040617505518	0.0042680288213922373	-0.066324223241731622	0.013549162091301784	0.067773205653300625	-0.0010253478191041834	0	0	0	0	0	0	0	0	0	0	0	0.039933499734674818	0.043575091358202117	0.065567082307424016	-0.67984251857479894	0.93743053792576037
380	621	2.05	1.37	2022_09_22_07_31_13	0.50479998365139178	0.011080332752190851	0.00235295773856541	0.00027009053823052684	0.021123726100440568	0.47648425290501034	0.0020458862859986833	-0.0056572296460562438	0.00084427769610746935	0.0011078852471421898	0.49545327897401886	0.0317954904610641	0.0011785874519281325	0.0060021826401542612	-0.029563459255661097	0.47038765771462954	1.4391020947801352	0.032986677083358125	0.047419053945404549	0.001364417594089343	0.064676359403620945	1.4743710611617977	-0.00094722538819295055	0.032838442752512617	0.0031237065469879597	-0.063477382456803635	0.012395700147189152	0.0646832953832934	-0.0011486700559450937	0	0	0	0	0	0	0	0	0	0	0	0.041879144591878567	0.019973478076627606	0.05975952917164825	-0.68524591006594893	0.93182978000940875
381	620	2.05	1.37	2022_09_22_07_31_16	0.50647894232151858	0.011447625249388135	0.0024295264083393072	0.00071358347957075317	0.021260667331551	0.47752370887443207	0.0014666330150640123	-0.0062705935676226924	0.00076633618561216415	0.0011141157451194817	0.49937308429360194	0.030537009281605122	0.00067396299410530454	0.0064895670827640724	-0.027832250618060949	0.47261240438691471	1.4302692672819091	0.033403564989303393	0.047091602638385237	0.0012917056677010531	0.061510346322649193	1.4601257868106947	-0.00034111914311078003	0.033255521709004685	0.0031414057134559327	-0.060009734283649724	0.013503869665321792	0.061511292190963116	-0.0011467209783625929	0	0	0	0	0	0	0	0	0	0	0	0.04200465662510585	0.018014593585061491	0.05642646201493981	-0.67086099202870064	0.93313337415496145
382	619	2.05	1.37	2022_09_22_07_31_19	0.51154280349531189	0.012376289466321784	0.0025929791431007088	0.00044650298084435841	0.021569935740014146	0.48313320768686935	0.0020100282742330777	-0.0066994065744745458	0.0010023690666668389	0.00078292454535628232	0.50456869261237169	0.028638461709153417	0.00052138894530363888	0.0065455245479572348	-0.026321152383440492	0.47888531709873861	1.4079607370153047	0.034323905374389972	0.051068680628406256	0.000868724150161645	0.057544394228325232	1.4493504331801339	-0.0012091286286840522	0.034145026774670774	0.00349966094173318	-0.055855266522214279	0.013840032833679227	0.057557095992984336	-0.0011438000509518885	0	0	0	0	0	0	0	0	0	0	0	0.042211938876122138	0.023218623973642313	0.053021589298037707	-0.663530552093441	0.9361588391559249
383	618	2.05	1.37	2022_09_22_07_31_23	0.51605614383382614	0.012806797782453626	0.0027750937677400505	0.00017571273045790427	0.021128289080223132	0.4881706839068527	0.0015017966283168715	-0.006900573789429593	0.00090592707305102535	0.0010969213703376347	0.50888259685088644	0.028248441944318272	6.3216971187206013E-05	0.0053945837602132618	-0.028418304105638403	0.4819458293275633	1.3908761132454379	0.033994134426647858	0.052431275671095817	0.00016093214069787075	0.058558617287801068	1.4611393384900768	-0.00031452551197056779	0.033807403251092175	0.0035581822374700176	-0.057155958646511122	0.012740017655304289	0.058559461959249888	-0.0010621540915277392	0	0	0	0	0	0	0	0	0	0	0	0.040979459956015221	0.02142559926042454	0.056051641014469605	-0.69160029943826928	0.9339019311874589
384	617	2.05	1.37	2022_09_22_07_31_26	0.51797653832219	0.01200873563384908	0.0026305386283931413	0.0002459861758626477	0.020830501337938886	0.48969727542955643	0.0015078355250295226	-0.005734619241605462	0.000753927456463057	0.00078864872622666363	0.51283614532365007	0.025781859159884051	0.00088975890914756316	0.007283038221580683	-0.024671271179252011	0.49041326870531016	1.375197721405572	0.032768182587310513	0.049504399214680667	0.00099515088651473444	0.052006307297144685	1.4412388619420518	-0.00071875021613465151	0.03260770472260073	0.0032390404133017525	-0.050270187707099012	0.013325322756994523	0.0520112737832697	-0.0010387138164313615	0	0	0	0	0	0	0	0	0	0	0	0.0402414760975519	0.018088823129228312	0.049662109189187516	-0.64187302728057283	0.946786644611044
385	616	2.05	1.37	2022_09_22_07_31_31	0.51947218672746731	0.012066266869065969	0.0022318936565813778	0.00017258531221354397	0.020789048228013602	0.49045903908295146	0.0014040479801045913	-0.0066574244900893028	0.00071817163470604638	0.0013157886756664694	0.51441708889947879	0.021362470406681027	0.00027843221701433706	0.0074452874664532346	-0.02001161085529098	0.48648619535330545	1.3758517869413391	0.032668525738923281	0.043120203805182118	0.00034086377366162175	0.043805468526780966	1.4022696083632873	-7.7211836612990029E-05	0.032547116438670212	0.00281385598109355	-0.041340675527912749	0.014486808473457282	0.043805536573799785	-0.001027428242956066	0	0	0	0	0	0	0	0	0	0	0	0.040043432394360839	0.017265969603944293	0.041102762122082047	-0.60730794150343259	0.93650094804504436
386	615	2.05	1.37	2022_09_22_07_31_34	0.52094450947146365	0.011516185965598773	0.0020855107533730884	0.00036962318513611431	0.021003459764042491	0.49213621875066116	0.0021946226967701392	-0.0072025489009592963	0.00092847354976573757	0.00083430107245575751	0.514735463247271	0.021515222270900719	0.00067603613405282318	0.006706353710814082	-0.020146574529050106	0.48878990064480543	1.370034769441238	0.032243634263750293	0.044524238940849205	0.00095273752668577447	0.04389299700169353	1.4056224734726479	-0.0013176577231154005	0.032115878650911367	0.0028674534023113872	-0.041519685729917322	0.014237657204736218	0.0439127704394287	-0.0010578393544190888	0	0	0	0	0	0	0	0	0	0	0	0.040357411005472583	0.0220884910585504	0.040759534685960754	-0.62472776335781777	0.93827632647615111
387	614	2.05	1.37	2022_09_22_07_31_37	0.52038958390168266	0.011468963540789542	0.0019910563779084282	0.000390072986899153	0.020108606289183043	0.49279753163585982	0.0011475155732208148	-0.0072387888945574077	0.00053554424442733926	0.0016159954768238548	0.51462907685310644	0.018761962140929508	0.00059317481781075816	0.0061176089303607772	-0.018285034822528492	0.49079574018353789	1.3681193827772793	0.031272514882150826	0.038375906681281068	0.00090553274133788031	0.039293341270506751	1.3937107791512093	0.00051566747207345306	0.031180449386586602	0.0023978663650954281	-0.036854571987444559	0.013627442600237804	0.039296724814445592	-0.0009620942641029353	0	0	0	0	0	0	0	0	0	0	0	0.038655148204697516	0.013313147390863041	0.037051619517265523	-0.62396696587968192	0.94313136804879638
388	613	2.05	1.37	2022_09_22_07_31_43	0.52385807598335388	0.01106333235359671	0.0018884351209435893	0.00057122789767590008	0.020057027443133257	0.49659542836777065	0.0013106565282933731	-0.0068156040936193513	0.00028651127836226768	0.0010101823104211065	0.51751817210553042	0.018251333751486968	0.00033465743062482484	0.0061201737723804292	-0.015952400931439778	0.49102797365201817	1.3580106749317733	0.030577463259878989	0.033752671868252225	0.00081738047450801343	0.036378801451114905	1.3859827391337261	-0.00026590019942097183	0.030507819399711929	0.0020625748189604942	-0.033921853595274214	0.013142490010664721	0.036379773197969395	-0.00094922933567433046	0	0	0	0	0	0	0	0	0	0	0	0.038291046069897063	0.0071419305129578128	0.03261594020493306	-0.60223091163399456	0.93733015899447747
389	612	2.05	1.37	2022_09_22_07_31_46	0.52574272436976	0.010730484598538304	0.001742044527541313	0.00034743471588581003	0.01936756648347162	0.49929205763524515	0.0016050616373379613	-0.0047262134607564269	0.00063649624563322509	0.0016522100739819979	0.519707562403932	0.015451960563661566	0.00028569757953672683	0.005765305080149081	-0.015602185969556858	0.49609242815626114	1.3463743706681557	0.02945697019028317	0.037934991251813023	0.00054404702597544844	0.032365020572577154	1.404096111892551	5.68022187175804E-05	0.029372229945998203	0.0022327563213744824	-0.030582840409807688	0.010591715117561289	0.032365070417896415	-0.00088011060806427214	0	0	0	0	0	0	0	0	0	0	0	0.036858375167046972	0.01642610202220934	0.031637733952497665	-0.60841975107404456	0.94360303083786379
390	611	2.05	1.37	2022_09_22_07_31_50	0.52527319271346318	0.009332765162814215	0.0019567982834096348	-4.3075255891229013E-06	0.018633045000585362	0.49837971757809696	0.0013913752758296046	-0.0064862665687761886	0.00033688507883344567	0.00084626887255742243	0.52067023156895553	0.013108668103401163	0.00050233377020973734	0.0046435636958909194	-0.012069763117544896	0.49619245890073366	1.3467978759535801	0.027417674176903804	0.039466464824420858	0.00044188863010259627	0.027191659445628708	1.3582707909395611	-0.00048638974968222748	0.027332306873663489	0.0021619107832529334	-0.024772082335958102	0.011212951446767323	0.027196009236570808	-0.00082751271210545932	0	0	0	0	0	0	0	0	0	0	0	0.035478852619915083	0.0090390051219620283	0.024619955547799575	-0.60176263445731293	0.944636935186995
391	610	2.05	1.37	2022_09_22_07_31_53	0.52631580639922759	0.0073943747560125577	0.0019319947587809008	-0.00033852031330621558	0.017437902310569586	0.49890028012899068	0.00095234633068201331	-0.0065087910559494724	0.00020885390421540034	0.0011856620083797683	0.52219118788536356	0.01357178201337887	0.0005212357213283562	0.0060173331668468086	-0.010718173788472039	0.49924311855582876	1.3406833088031034	0.024316233087360157	0.041337916521747592	0.00010047103048489681	0.026905767414136153	1.3278818903365175	0.00024713882094110572	0.024233176120032385	0.0020080753706773354	-0.023792453114402857	0.012563418919328159	0.026906902418160419	-0.00073308814221539594	0	0	0	0	0	0	0	0	0	0	0	0.033134389612050036	0.00598821792742174	0.023354357462375446	-0.52961609896933326	0.94856189475171615
392	609	2.05	1.37	2022_09_22_07_31_59	0.52904923040604668	0.0063987832617136333	0.001723525194418991	-5.4702662617302511E-06	0.016200799052227041	0.50140141834741769	0.0010466715325347365	-0.0057744604414125883	0.00017157420068331046	0.0013874343741817133	0.5269164382715007	0.011025587700050576	0.00031305445934138833	0.00529238847296985	-0.00887468491848086	0.50067542235433382	1.3297181270536902	0.022009505941719482	0.040160076829489029	0.0002355144079846042	0.022316216746662874	1.3114249138585861	0.00034952023368121324	0.021938548840425322	0.0017659067288104207	-0.019380365758994919	0.011064129108592946	0.022318953700337055	-0.00062903284196166712	0	0	0	0	0	0	0	0	0	0	0	0.030624196430056105	0.0052950408827475131	0.019531128200549874	-0.51653372788363339	0.94636830294614382
393	608	2.05	1.37	2022_09_22_07_32_02	0.53121595104290908	0.0056216879098812643	0.0015714147143099033	0.0002230464870329109	0.015154619293651932	0.50378290526230884	0.0014174459646815298	-0.005429565450667923	0.00011314454951931064	0.0010929345944738448	0.5264639269168947	0.01195468362905918	0.000553766815470585	0.0061628160321720088	-0.01076644534975608	0.50238646017917976	1.3239298431583786	0.020140841490300737	0.038960996959377589	0.000675450609584798	0.024933436870583445	1.3300309509097161	-0.00030809340395789031	0.020079726468404398	0.0015678268053198545	-0.022098181326784039	0.011547582267641276	0.02493534029695469	-0.00054787655701287635	0	0	0	0	0	0	0	0	0	0	0	0.028528965719536007	0.0037329359821552262	0.023353042596495559	-0.52545551275586089	0.94572924475040732
394	607	2.05	1.37	2022_09_22_07_32_06	0.53034020826254114	0.0041875439668288611	0.0010693149700156653	0.000329980337033352	0.013844335289917622	0.50313373839144881	0.0026054608361931191	-0.00646055002306568	6.5505749714382552E-05	0.0022058400267794273	0.52711626979352488	0.0099429149493094841	0.00019355108073966062	0.0063607202006005434	-0.0060323504943135637	0.50203339225146393	1.3252032288374025	0.017479990422332156	0.029656714241857871	0.00043938764074724727	0.020140604674031396	1.2265852208083172	-0.00039773197602418434	0.017449251408972466	0.0010361903451085979	-0.015553569378684747	0.012795719449021047	0.020144531450504561	-0.00046100370124540574	0	0	0	0	0	0	0	0	0	0	0	0.026104922927974238	0.0023657784755414251	0.016529578117131006	-0.37945406346678434	0.94662517461420892
395	606	2.05	1.37	2022_09_22_07_32_09	0.52977332146114353	0.00284892288218906	0.0012158094186905215	-0.00032049043262174587	0.012838679241920338	0.50291753175237852	0.00098498578013352751	-0.0050741955833464051	1.4372379038560081E-05	0.000819498941574182	0.52746946182987742	0.0074735780732519781	0.00031202055097061325	0.0055943585656293817	-0.00687973963210531	0.50348515677830874	1.3241672053300031	0.015240206432281002	0.037692999991272964	-7.1289258361782612E-05	0.017511392489698342	1.245439063750301	-0.00015285763628142127	0.015196921517386362	0.0011478103035513379	-0.01393295999089152	0.010607614850685319	0.017512059627160736	-0.00039565317614913438	0	0	0	0	0	0	0	0	0	0	0	0.024234303175469089	0.00055972942247309472	0.0167377703810931	-0.44403988368818403	0.950378466378166
396	605	2.05	1.37	2022_09_22_07_32_12	0.52974546651260823	0.0022416891555582154	0.0010166766141878694	0.00021932041472711082	0.011872696973309591	0.50219275593464763	0.00080458567140119324	-0.00553425036691029	1.7270386744500898E-05	0.000678335353132186	0.52718426811042363	0.0059386423484632141	-0.000271423433655982	0.0059283518536960541	-0.006300534365338401	0.50314761016432308	1.3255186101605472	0.013711922491929708	0.035491349125480534	-0.00011136845701828125	0.01647937583856101	1.1882900840528985	-0.00011183371154514332	0.013677392935169532	0.00097249211907470576	-0.011887788499024908	0.011412725907117876	0.016479755301811564	-0.00033762005360181354	0	0	0	0	0	0	0	0	0	0	0	0.02241210219783115	0.000727314720583309	0.016330733879446592	-0.40791173699831967	0.94979125253608543
397	604	2.05	1.37	2022_09_22_07_32_15	0.52898877986790027	0.00096777849630665319	0.0015943637154737977	-0.00040008036115755577	0.01110484297641064	0.50145305846820465	0.0012590321406573133	-0.0053644625330394125	0.00010004817594470407	0.00061786866577381752	0.52688150631307307	0.0048140291710265168	0.00029011876154579617	0.0054094308845768178	-0.0048305650120729661	0.503756637073572	1.3266578926098709	0.01182902888380004	0.067604914644790431	-0.00016566290031245213	0.014238252640961522	1.1444836280155422	-0.00060739382920721268	0.011721066146301466	0.0015945321344524091	-0.0093688907485235291	0.010721554197506908	0.01425120224863877	-0.00028872846285573039	0	0	0	0	0	0	0	0	0	0	0	0.020993438949639315	0.0045045872927522313	0.013709800648244893	-0.36446418568687916	0.95230117583849461
398	603	2.05	1.37	2022_09_22_07_32_19	0.52813082106946829	0.00036817762288217652	0.00138056594050329	0.00014828317071338698	0.01054428498334594	0.50098826267329921	0.00041467885226492116	-0.0070281003307914279	4.6309858198508243E-05	0.00030018959500792105	0.52644127501908311	0.0031490392566112732	-0.00013786643947217355	0.0055924727151434872	-0.003729703359709095	0.50127835600631165	1.3308035913520764	0.010689290784301819	0.063368168436566161	-4.7961809519580422E-05	0.014265357298409834	1.029780272025066	-8.9634386430994357E-05	0.010603559404820261	0.0013510978572285554	-0.00669808678400027	0.012595080479508483	0.014265638898224138	-0.00025752180211888767	0	0	0	0	0	0	0	0	0	0	0	0.019965482522953489	0.00219595546384343	0.012728069609401089	-0.29408721749959654	0.94915565615204922
399	602	2.05	1.37	2022_09_22_07_32_24	0.52762019291052809	-0.000573028980553648	0.0014888030059763478	-0.00018387297675432276	0.009616959983483192	0.50072946502401017	0.0013432501957890712	-0.0052992137400677212	4.65522863773655E-05	0.000345022539531757	0.52558024992867491	0.0036596681787123024	-0.00025071705892348118	0.0055653928245709711	-0.001925012845046911	0.50168511973193819	1.3319699701040082	0.0089151485888107149	0.082035372795260283	-0.00048166604980179318	0.012132191779724105	1.0181453017467428	-0.00096921119640776114	0.0087954231503165961	0.0014561613809769118	-0.0054457107045177483	0.010841324287314071	0.012170844166418669	-0.00020631539688347009	0	0	0	0	0	0	0	0	0	0	0	0.018227264201757291	0.0024203034462295116	0.011161269019795417	-0.16650426328032048	0.95084518460993039
400	601	2.05	1.37	2022_09_22_07_32_28	0.52661924094026669	-0.00072018924383969354	0.0014319130836208786	-0.00050002976447494486	0.0091183153940610842	0.49968049908865841	0.0013375382350049479	-0.0061918107826228657	7.7449943665408615E-05	0.00058482739027100323	0.52461085605756952	0.0015976011363407581	-0.0002576137720759608	0.0063964894474344922	-0.0017936316023703044	0.50144180581640119	1.3351200591534498	0.0083092104254654277	0.0865622416990257	-0.00079963489472603764	0.013002067664737627	0.91437524822976635	-0.00072184476474320552	0.00818499894286764	0.0014313525770818924	-0.0033168657568256365	0.012571879935380122	0.013022089825477435	-0.00018435410843713364	0	0	0	0	0	0	0	0	0	0	0	0.017315440843740131	0.0042468415396907221	0.012614819031215229	-0.13669384772214932	0.95219043823975791
401	600	2.05	1.37	2022_09_22_07_32_31	0.526832194245528	-0.0018210163031070366	0.0012346402752071847	-0.0004209378224165135	0.00813612184399161	0.50008670731735094	0.001866938680161751	-0.0054333728956925224	-0.00026347570381428153	0.00077958398264834912	0.525118331642985	0.0014270020435406406	0.00025172238668353395	0.0057829978008049733	0.0015796163423843518	0.5030923544053858	1.3323957656195211	0.00622233950795108	0.07426589025965788	-0.00022032565412538938	0.011179546825788181	0.77941162326469793	-0.0010680488130918923	0.0061538279416547322	0.00092082062135812482	0.00013385041341038256	0.01117874551534386	0.011230449478856026	-0.00013396767252237912	0	0	0	0	0	0	0	0	0	0	0	0.015451574412723428	-0.016186069082498297	0.011379054158964235	0.13332196932533555	0.954938517236708
402	599	2.05	1.37	2022_09_22_07_32_36	0.52972973523751821	-0.0025435763645365273	0.0011093921633253275	6.65418098843285E-05	0.0070136456750435772	0.50271099771151273	0.0017303212029304755	-0.0059719523591623249	-0.000380137086206471	0.0013736077477255065	0.52877283488142335	-0.0012473920452155335	0.00021838915806199086	0.0054099503864959283	-0.0010119176996030244	0.5031350958063735	1.323519258443546	0.0043841633402066805	0.078367443768240078	0.00022609138571016854	0.011317289272644821	0.77606435569912724	-0.00032735808624887418	0.0043304231950879162	0.00068434139510683092	0.00021125453331689598	0.01131531740619213	0.01132202277852125	-8.6984446002504533E-05	0	0	0	0	0	0	0	0	0	0	0	0.013259477994917196	-0.027073331625093539	0.010389779462713968	-0.092455391476755563	0.94979583424891123
403	598	2.05	1.37	2022_09_22_07_32_42	0.53096472276161566	-0.0035870569666042905	0.0012256852936932663	-0.000517215561835959	0.0067891680729010844	0.50415495895627027	0.0007575162718157758	-0.00579805940739808	2.1349478564660096E-06	0.00045555188732896562	0.52925421673672068	-0.0013484168454985887	-0.0003468598341367398	0.0053827088270852492	0.0017123068086238277	0.5053940277427551	1.318207366876035	0.0033037699021699223	0.17906776614907391	-0.00088673118398736373	0.011455078457154924	0.65504548565504717	-0.00028711363851523924	0.0030941523111584911	0.001158066078354955	0.0029526854952303238	0.011067993080311863	0.011458676044857726	-6.4496764416620511E-05	0	0	0	0	0	0	0	0	0	0	0	0.012786477363828786	0.00015723191436476728	0.010638182657805591	0.15399490416878403	0.951841066039446
404	597	2.05	1.37	2022_09_22_07_32_45	0.52822545257785869	-0.0045824798061297762	0.0012443114344215878	-0.00041338926857291392	0.0057145153897600678	0.50130078055324	0.0012783745654662	-0.0050548009866602048	-0.00012575038626235307	-0.00024608991859899912	0.52770637072633886	-0.0020271951955286461	-0.00052597595016822788	0.0055268290107358493	0.0035728043516286244	0.50369020421763955	1.3267763992766368	0.0015319276859340134	0.38499079127904168	-0.00096006977905169666	0.0118384511893398	0.54736532959351669	-0.0014822016862356478	0.001099806871509219	0.0010664085897592185	0.00542539499461755	0.010522072786041722	0.011930877939240714	-2.1075062449525488E-05	0	0	0	0	0	0	0	0	0	0	0	0.010820945469904442	-0.011000941097493713	0.012458869240596327	0.28693687233064163	0.95355155977342321
405	596	2.05	1.37	2022_09_22_07_32_48	0.528314104369823	-0.0051859651081523689	0.0014433343064628756	0.00046153106490605752	0.0044309428299769311	0.50243137227731938	0.0019135078705579502	-0.0066957800619433811	-0.00014526108469264595	0.00033062549759538593	0.52856863397906428	-0.0055881726997454783	0.00034614247394490949	0.0060566229679027261	0.0052460205786388926	0.50339244325238819	1.3249869515941959	0.0014367723605675001	1.0532090347255023	0.00073227807483290772	0.01644566937450961	0.43969417315541315	-0.0015314359794892582	-0.00073329385235869089	0.0012355545079775548	0.010486128002778306	0.012668905267821369	0.01651681983115871	1.641369479736045E-05	0	0	0	0	0	0	0	0	0	0	0	0.0083914535412078044	-0.016385799157704904	0.015166551873848393	0.35690139900937423	0.9528279466489703
406	595	2.05	1.37	2022_09_22_07_32_51	0.53028079382514715	-0.0067056096011118387	0.0010887611245438099	-0.00020509183903152497	0.0034909124853545141	0.50389920364370355	0.0008401975366703053	-0.0050718998578036089	-7.6232604486497382E-05	0.00075935132526449385	0.53046218478260376	-0.0055739836445779789	-0.00011869194502091929	0.0053497852813239131	0.0054189296538992614	0.50522220619027225	1.3180934361617345	0.0032533602423533516	1.4213911216049158	-0.00035674999948430712	0.014797219497745326	0.38574456421079628	-7.2929512368940792E-05	-0.0031091952639206604	0.000957735703280814	0.010607730673099992	0.010316673632107786	0.014797399216694426	5.8641632353309293E-05	0	0	0	0	0	0	0	0	0	0	0	0.0065847090624532771	-0.010916986674886746	0.014359917251633476	0.39590946579750452	0.95274468182391381
407	594	2.05	1.37	2022_09_22_07_32_55	0.532533582946583	-0.0074644658813176916	0.0013985662237083619	-0.00019932685434732856	0.0023687426105317077	0.5069652170651564	0.00067176437625053847	-0.0056595257292036162	-0.00011614693662432642	0.00137240278666973	0.53242353636150208	-0.007421379285654027	-0.00011870786959744355	0.0046916799474153361	0.008512993140536133	0.50838909669161614	1.3079240502556739	0.0050505866558475934	1.4501623015666283	-0.00034526500002218569	0.01837567431630064	0.29345960508607111	0.0006638051675932024	-0.0049043003279522525	0.0012067575819000285	0.015300519266428721	0.01017641964329275	0.018387660097991653	8.4736840538202215E-05	0	0	0	0	0	0	0	0	0	0	0	0.0044534063253162011	-0.024496960545846436	0.018252805936769635	0.53354685635115506	0.95466110114338321
408	593	2.05	1.37	2022_09_22_07_33_00	0.530610253524742	-0.009531738324320721	0.0011953797174837245	-0.00031361881687316318	0.0018494479413565148	0.50488986789163348	0.0011001994465694512	-0.0053391118630619124	2.5213421816726311E-05	0.0011036988478283251	0.53086274801941535	-0.0075479420736446106	-0.0002038936698085254	0.0059985939918920121	0.00857843764863738	0.50672215398997178	1.3148803773522981	0.007510509941930906	1.4933273511973884	-0.00054938658472978457	0.019140913107210673	0.31209725487404061	5.1180697510577137E-06	-0.0074205423542684969	0.0011590128370084294	0.015531590490795754	0.011186789146310584	0.019140913791468456	0.00014028823647212825	0	0	0	0	0	0	0	0	0	0	0	0.0034858350129491097	0.0068160501832039283	0.019727660615780105	0.48028219292817731	0.95497995114853851
409	592	2.05	1.37	2022_09_22_07_33_03	0.529291965620265	-0.00988851806075754	0.0010146807191132321	-0.00049623958385760971	-0.00028203375356382527	0.50451615305096753	0.0010807796126122739	-0.005591384026603757	-0.00036915754785007488	0.00092154788528289841	0.52971452307796985	-0.0083235009932086778	-0.00017325621925375038	0.0061956131355740025	0.0093920591780368642	0.50376297841284756	1.320510867325823	0.009857687081226793	1.5391661571024253	-0.0006880110999083163	0.020729226358190082	0.29899924270336214	-0.0001585127221175194	-0.0098379690645316042	0.00062318478536047646	0.017131961429322162	0.011670335170563876	0.020729832408684725	0.00014085776246310498	0	0	0	0	0	0	0	0	0	0	0	0.00087770965912660254	-1.1115964609202627	0.021257655879404529	0.49382833832342238	0.95176766536121393
410	591	2.05	1.37	2022_09_22_07_33_09	0.53155605740923273	-0.011728004783099549	0.0012309581591600058	-0.00028225722767842679	-0.0015003327672148173	0.50659697071722465	0.0014681545720088677	-0.00522462156231046	-1.4059487744756783E-06	0.00054110411866304048	0.53067593502901456	-0.0096592470673502809	-0.00039831805464391048	0.0051904997111461657	0.0074906044294191006	0.50653744582122373	1.3127208315127352	0.012799608291037124	1.5249110167336388	-0.00069504000676394733	0.019450798160225491	0.27775198495285397	-0.0008851851454937989	-0.0127457479377265	0.0011729799281858637	0.016526074397537043	0.010257797720607576	0.01947092965966531	0.00017958822989446761	0	0	0	0	0	0	0	0	0	0	0	0.0028225309542673103	-1.5703277812849743	0.01714438466905225	0.48241396616851034	0.95293325842254917
411	590	2.05	1.37	2022_09_22_07_33_14	0.53168567121151455	-0.013938800425803453	0.001246151249082056	0.00028632792590774816	-0.0035400906561781843	0.50592575983225718	0.00088565825835843794	-0.0061268839930451943	-9.27922177340361E-05	0.000822725227394934	0.5321427190784167	-0.010147617517542524	-0.00023855809468641996	0.0055611604992439022	0.0087431581340178515	0.50672120922749087	1.3117152708213362	0.016888416027057179	1.5383643347846694	-3.6154089662071434E-06	0.021519895034228249	0.2824868318899027	-6.3173809585066114E-05	-0.016852900857760467	0.0010946819544773558	0.018175761470269287	0.011521613483365775	0.021519987760554585	0.00021235370577943127	0	0	0	0	0	0	0	0	0	0	0	0.0066605266335834972	-1.5576934172591632	0.019488802095749845	0.50214214391846812	0.95304657745028387
412	589	2.05	1.37	2022_09_22_07_33_20	0.53279298158537158	-0.015220050743042734	0.0011485962111497392	-0.00018044440980201175	-0.0054490527155106839	0.50792592578871931	0.00051514320707870132	-0.0048403311784773664	-0.00025710074142844247	0.00025853414589031533	0.533876611065692	-0.010903427569057517	0.00013133948408957548	0.0059670383680945488	0.010989336061371046	0.50689439129600156	1.3069182028901867	0.019882215435198389	1.5494488012656917	-7.18771328891794E-05	0.02357159920334807	0.23424465706041106	-0.00024442452761181066	-0.019864096866733565	0.00084861432975582673	0.021031793320397639	0.010643493727689069	0.023572866443285545	0.00019694009908595385	0	0	0	0	0	0	0	0	0	0	0	0.010238713495010956	-1.5472224853236056	0.023470356504202691	0.53667765093807507	0.95139089442900215
413	588	2.05	1.37	2022_09_22_07_33_23	0.53177679344658579	-0.017415659771847936	0.00085320800083342778	-0.00037982583019861057	-0.0060678321906198285	0.50686160840182015	0.0013167247579261576	-0.0059169590492381555	-0.00046357552563681297	0.0010918344926136281	0.532486882856794	-0.009969997396430362	-0.00055697731770966354	0.005380372631658384	0.011064010996171209	0.50691643962932142	1.3102602469559759	0.022621207643921826	1.562096821790516	-0.00095576253198753755	0.023076892247966569	0.2512103227622508	-0.0002397697866778415	-0.022617783721544119	0.00039356676038657145	0.0202250377339541	0.011112641651938222	0.023078137822945398	0.00026372138613668742	0	0	0	0	0	0	0	0	0	0	0	0.011443738847000765	-1.532670953018759	0.023135412808940731	0.55908637535012629	0.95325039730271444
414	587	2.05	1.37	2022_09_22_07_33_26	0.53164429964447557	-0.018888702409248066	0.00108985350058475	-0.00042701044983920768	-0.0080648271030504728	0.50658536519734709	0.0016053123681245181	-0.0052779518606781966	-0.00036416660866780309	0.00076487464647754014	0.5327417409469215	-0.011628028738161328	-0.00096801604052821559	0.0057124531143633583	0.010894440689070988	0.5060543035192554	1.3113287333738928	0.025982552791781854	1.5571123935512048	-0.0013797048065948914	0.0242187837210223	0.2314249864967895	-0.00081498507288221519	-0.025972822931581697	0.00071099827175243871	0.021670570972342734	0.010813687560601668	0.024232492352101873	0.00023685181183238983	0	0	0	0	0	0	0	0	0	0	0	0.01518504924884429	-1.548234193811904	0.0231381365697494	0.5439311947247748	0.9518663208797068
415	586	2.05	1.37	2022_09_22_07_33_29	0.53310227540425614	-0.021133421167391486	0.0012835183799995307	-0.00032132652315927353	-0.010423000242559764	0.50672906401519691	0.0010702914953434376	-0.0058353966298184175	-0.000597021092637284	0.00039929340352263924	0.533369064097661	-0.011401789167488997	-0.00039086016108317358	0.0049803961003109494	0.01096652364796683	0.50775678383977718	1.3076782197286994	0.030369211455158921	1.5597711226289042	-0.00073205747531965466	0.023970292643388649	0.23001064238746083	-0.00067589893893736782	-0.030361828687599263	0.00066959924808071461	0.021478414081322755	0.010642023208061917	0.023979820032380323	0.00021434431244805237	0	0	0	0	0	0	0	0	0	0	0	0.019583643077931243	-1.5421879876602225	0.022593148240880923	0.57225022420773675	0.95245660592001924
416	585	2.05	1.37	2022_09_22_07_33_32	0.53647102094479537	-0.0225409680153953	0.00092311911746548376	0.000248775002845895	-0.012054829950870916	0.51102350108333472	0.000601537570516118	-0.0052098137805355917	-0.00051192788904117783	0.0011425517915662942	0.53940579905511488	-0.010279426937228914	-0.000831705123003198	0.0040661020658536665	0.012553090373715724	0.51141615226191417	1.2911928384287954	0.033051755173187466	1.5647668841963152	-0.00060568681403800608	0.023526205164621356	0.19707561813117228	0.00047300684658604648	-0.033049352063523871	0.0003985576615435373	0.021722282639886861	0.0090346425696164918	0.023530959711086454	0.00016925152913934007	0	0	0	0	0	0	0	0	0	0	0	0.022490860656356616	-1.5495757668864032	0.024596293188745486	0.62877420379476878	0.95329688332697582
417	584	2.05	1.37	2022_09_22_07_33_36	0.5381298978991842	-0.02452130495100463	0.0007795842403748054	-0.00076268137349006925	-0.013534521808837154	0.51242724187207256	0.00061949924078435613	-0.0048413679546849215	-0.00045285152418767416	0.0010435237698905103	0.53988801550733956	-0.0109661304181602	-0.00069481995732614582	0.0044078990641194119	0.0098207227949808629	0.51029569923891194	1.2890729658526432	0.036247280963456224	1.5662269951905363	-0.00143380766625088	0.02174974545529218	0.21391974269732822	0.00038425344516423922	-0.036245767375160609	0.00033124708221950877	0.019789316553816931	0.0090240998278404462	0.021753139499394641	0.00016720953721996608	0	0	0	0	0	0	0	0	0	0	0	0.02516510552831689	-1.5540730670361909	0.020003682150537723	0.57445518548701346	0.94827605979720742
418	583	2.05	1.37	2022_09_22_07_33_39	0.53621618987905451	-0.025712993608618766	0.00056724775356720256	-0.00031941865419025906	-0.015195583273553196	0.511059050234445	0.00063623294556184446	-0.0051414537093167085	-0.00093138131945956081	0.0011839777681356303	0.53714550584062148	-0.010335886867328744	-0.00090476612203958849	0.004970119706328005	0.0097437756165510234	0.50888640900216309	1.296234009263932	0.039090927634208517	-1.5668088070154838	-0.001211282136691224	0.02158553546563725	0.23779732787824823	0.00049446165724176022	-0.039089684524749965	-0.00031174838965129185	0.019189985808948949	0.0098833084536819691	0.021591198060060629	9.3221456942311985E-05	0	0	0	0	0	0	0	0	0	0	0	0.028391720228768957	-1.5401881697739015	0.02039877953254152	0.54955804084534665	0.94903216017581316
419	582	2.05	1.37	2022_09_22_07_33_43	0.53589770116225655	-0.027351071731656653	0.00080264531725046976	-0.00091186090433078323	-0.016937390087302585	0.510862466322816	0.00085591880032430271	-0.0057671478502577733	-0.00059575498843194544	0.00059159991101826771	0.53655421895618682	-0.010502311997908763	-0.00077435185336047381	0.0057090843815014317	0.010248660977991186	0.50900871077367893	1.2972604754713681	0.042340182385776741	1.5681134013474216	-0.001658284509876123	0.022802707522067308	0.257668576575618	-0.00027900667034863906	-0.042339572850440731	0.0002271900153207817	0.01984124266707047	0.011237818283072888	0.022804414376586039	3.39949057415434E-05	0	0	0	0	0	0	0	0	0	0	0	0.03162518581673629	-1.5532165970720395	0.021891352995242291	0.53127575911047453	0.94982439683868636
420	581	2.05	1.37	2022_09_22_07_33_48	0.53835021049518383	-0.029041443414367974	0.00058452693687121031	-0.00063101185601822951	-0.018693724560566807	0.5132194817770912	0.0013842864235103591	-0.0057082728493643336	-0.00087139281309630732	0.00075691226178714122	0.5398364757764389	-0.0091212722751735538	-0.00085717501416222809	0.00499242123591563	0.008033406238027797	0.513336001482561	1.2856052460518828	0.045432491453486719	-1.5683992179931281	-0.0014714638986650826	0.01931921865532904	0.28423609830596386	-0.00062910106252659151	-0.045431969332427345	-0.00021781241591089335	0.0162807777986392	0.010400407863336448	0.019329458802545035	-3.8687908290224423E-05	0	0	0	0	0	0	0	0	0	0	0	0.034761801537012429	-1.5475060914254735	0.017569090583299113	0.50737421149562467	0.95353543376603433
421	580	2.05	1.37	2022_09_22_07_33_52	0.54085455310895492	-0.030742336987556941	0.00056583918577167523	-0.00057817413701057442	-0.020216273495233691	0.51594559445974986	0.00021081527289184301	-0.00559163437986033	-0.0008462487419776671	0.0011177051620958893	0.5423297656701116	-0.00803176549971678	-0.00083420871076894481	0.0060187545027374457	0.00867321821689383	0.51334532719550918	1.2784502202035848	0.048264540560813189	-1.5683917182718958	-0.0013764621582841681	0.0194204526207547	0.30937167645094227	0.00082416862743395875	-0.0482639824170204	-0.00023211375643692757	0.015820055485794567	0.011264094478534846	0.019437932861326186	-9.2687556129177108E-05	0	0	0	0	0	0	0	0	0	0	0	0.0374111256335431	-1.5498786491648693	0.019519099598445739	0.48207214176367769	0.94913747928104431
422	579	2.05	1.37	2022_09_22_07_33_55	0.53937860662409376	-0.031458137366174636	0.00035010757188070913	-0.000602747312019064	-0.021478362174857778	0.51504893416148412	0.000882206974654952	-0.0049186876252539412	-0.00083714473755739489	0.0007426829997886665	0.54016974123650163	-0.0076814761334607264	-0.00087107377766149617	0.004849198891453241	0.0056004557809430176	0.51073489200816091	1.2853998424421129	0.050254775018127334	-1.5666792182455762	-0.0014446800425250671	0.015811291280937865	0.32252026081673768	-0.00015375227943785139	-0.050253071332302751	-0.000413804051559061	0.012634413979842669	0.0095062356038874765	0.015812038822811375	-0.00019428191394774524	0	0	0	0	0	0	0	0	0	0	0	0.0398508025272804	-1.5513180909217714	0.013734494533071195	0.42858383561015806	0.9468949745797105
423	578	2.05	1.37	2022_09_22_07_33_58	0.54024635079967909	-0.033509084354059269	0.00056913231449456773	-0.00046024803229042187	-0.022951143538430609	0.51430923472285894	0.0014141377757203989	-0.0047966388982373029	-0.00088896727259000867	0.0004534525658972129	0.54149888810169478	-0.00794176060831257	-0.0013457014834775852	0.0057952819898941616	0.0074093341880955713	0.51374230175641755	1.281283649291443	0.05360099153760424	-1.5684766773070673	-0.0017304470011448442	0.017800126438664843	0.30738580068316296	-0.00093966787519184384	-0.053600414709022742	-0.00024867013310731542	0.014541015886387874	0.010266613766197238	0.017824911695380787	-0.0002230574584261566	0	0	0	0	0	0	0	0	0	0	0	0.042514592183763696	-1.5514394892174965	0.017411627579365	0.45351436361048991	0.9509408087550616
424	577	2.05	1.37	2022_09_22_07_34_01	0.54094204174628346	-0.033831391463948882	0.000667502089737948	-0.00041461118163113164	-0.024367085189632934	0.51540183429728614	0.0012320008364259509	-0.0059531152963368571	-0.0011006442793774357	0.00079957595940561	0.54144135125856363	-0.0059513311361473961	-0.0012696847070151202	0.0050436374400944185	0.0054667986249844732	0.5153063440357496	1.2782507734724695	0.055162754562494719	-1.5676316776627923	-0.0016590340071215041	0.015158082850936559	0.38898423527312209	-0.00045951942737036547	-0.055161649655753819	-0.00034913919560348918	0.010797720908074071	0.010638453783665982	0.015165046449648211	-0.00038681722422479874	0	0	0	0	0	0	0	0	0	0	0	0.045091577857008507	-1.548227015568272	0.013750126742509297	0.41281874005771385	0.95260916007235075
425	576	2.05	1.37	2022_09_22_07_34_05	0.54103051601145191	-0.035296189652214004	0.00059254255519531306	-0.00026228905660409969	-0.025371908038581966	0.51545696756987291	0.0017895137008941396	-0.0050922558675689017	-0.0015311211398739344	0.0012864698705533978	0.54120770082881275	-0.0057892390092289577	-0.001331729748676673	0.0057682311247536184	0.0031160131124620583	0.51353465797307274	1.2802094735118845	0.057503643844601486	-1.5639439521397331	-0.0015364140313658408	0.013477645665524403	0.44750328027799197	-0.00052195856191050954	-0.057498243757511294	-0.00078804835421954168	0.0084304519775066887	0.010515436849716814	0.013487749012558782	-0.00041590621204621084	0	0	0	0	0	0	0	0	0	0	0	0.046980835023536713	-1.5406593240277646	0.01211774167420109	0.24764503222964096	0.949178729804222
426	575	2.05	1.37	2022_09_22_07_34_10	0.54251707618757261	-0.035598435855830911	0.00024512007935024104	-0.00066238231340423571	-0.025985851551333358	0.51791412764332834	0.00080933162498418132	-0.0057776013138909257	-0.001584601861083624	0.0010660128834230173	0.54265221224917792	-0.00371185999360224	-0.00085616080387267287	0.0058705412629928306	0.0040988333148190966	0.51486362428115118	1.2738706916630254	0.058158791139187559	-1.5606086859955677	-0.001479717596208205	0.0134721980960371	0.495593438072886	0.00018532972461504161	-0.05814671918469369	-0.0011849197559397557	0.0073786853779429906	0.011271873119947543	0.01347347277600291	-0.00048097842113526426	0	0	0	0	0	0	0	0	0	0	0	0.047987652197086388	-1.5403443302412665	0.01319749530784997	0.3047596700388619	0.94902749955678745
427	574	2.05	1.37	2022_09_22_07_34_14	0.54473987005673541	-0.037103665835255366	0.00022020225370059015	-0.000889038911713385	-0.026891740200507944	0.51929462982209018	0.00132657023550516	-0.0053280006697847262	-0.0020681168734506526	0.0011238112020709992	0.54440166016707836	-0.0024990893586878536	-0.001019436951947278	0.0065160173393200606	0.0039610869741490452	0.51728938999298124	1.2666635369643511	0.060243452978557467	-1.55728958332217	-0.0018120642312965845	0.012935075674738837	0.54095588289023633	-0.00026744959905278514	-0.060221473633591538	-0.0016271878128549589	0.0060748471412069242	0.01141982552065444	0.012937840314335846	-0.00048879869033738158	0	0	0	0	0	0	0	0	0	0	0	0.049511976266302583	-1.5324192261133254	0.013998477775008364	0.27310404388270382	0.94960809448205952
428	573	2.05	1.37	2022_09_22_07_34_17	0.54307300443017714	-0.03730696041812856	0.00041724153746487718	-0.0004600235671182019	-0.027002989290040275	0.51851156275859156	0.00132858586124688	-0.0058890787278711755	-0.0018918459994166502	0.00047035094685615156	0.54223616565371913	0.00053687109438416852	-0.001180700449930894	0.0052510224326603079	0.0006080702870333378	0.515385142385052	1.2728350769323458	0.060676254810622512	-1.5600428998992333	-0.0016221401120582522	0.010759483618965785	0.78260317138918256	-0.00088768675590634115	-0.060662222609652192	-0.0013048547431014337	6.0145028220491212E-05	0.010759315513654827	0.010796039807420339	-0.0004962349467384239	0	0	0	0	0	0	0	0	0	0	0	0.049844459014189817	-1.5358231670708453	0.009733705271764731	0.057643434027233625	0.94901631673963083
429	572	2.05	1.37	2022_09_22_07_34_20	0.54397683187674273	-0.03809621714852994	0.00044815930906008991	-0.00076094053708934662	-0.02734539063025691	0.51907354316819665	0.0013364023426335025	-0.0058400693263222008	-0.0019837668328055711	0.00089722576341007406	0.543331137769903	0.00094147719903718324	-0.0012543555974655221	0.005313206803750985	0.0014837481549959237	0.51790058786390658	1.2680785819080223	0.061660781485200156	-1.5598820155448578	-0.0019680631080736242	0.010756112804539524	0.76204463918324117	-0.00050301166595858432	-0.061646091733842848	-0.0013458630347235072	0.00050220363825730194	0.010744382447106963	0.010767868099121085	-0.00047951404390124603	0	0	0	0	0	0	0	0	0	0	0	0.05040150723035642	-1.5345873403845816	0.010141040709390443	0.13615961542806898	0.952063686383716
430	571	2.05	1.37	2022_09_22_07_34_23	0.54744116367832163	-0.038294893026587166	0.00047268604436440212	-0.00075390800863172345	-0.027554985430271604	0.5230349212172849	0.0010469691379460305	-0.0050490622728805957	-0.0017118720556367048	0.000935136387291805	0.54452657518117875	0.0017778476324083552	-0.0014185396471211385	0.0055560640722720723	-0.0023880431062815411	0.52162585335328671	1.2564148058396998	0.061609937595129304	-1.5620355713191634	-0.0020750201712308796	0.010867465911719033	0.9696780540280614	-0.00017071435267744203	-0.06160048060858192	-0.0010794439621625283	-0.0039152469617759382	0.01013768497097239	0.010868806683927416	-0.00049200922495900472	0	0	0	0	0	0	0	0	0	0	0	0.050431190883548242	-1.5397733606244013	0.011046900826008139	-0.20296818020693927	0.95284368067688074
431	570	2.05	1.37	2022_09_22_07_34_27	0.55002643955935648	-0.038854814427354958	0.00023034471632660665	-0.000550568283024789	-0.027834090433847943	0.52608983889382022	0.0021819033512844332	-0.0043759195367941046	-0.00053664145369696045	0.0003935727923575451	0.544570673900029	0.0027438130988379876	-0.0011880386642153813	0.0056757579618703421	-0.0020199826904596448	0.52690843634370388	1.2460992971732539	0.062058928305618537	-1.5692091312983068	-0.0016288855091744735	0.010526968203083699	1.0040450938186689	-0.0017016837856522425	-0.062058615629474456	-0.00019699897220752606	-0.0044580607591078363	0.009536391026842287	0.010663619800756542	-0.00048070641344294049	0	0	0	0	0	0	0	0	0	0	0	0.050614409010847891	-1.5611575175695025	0.010953103528552693	-0.17095909212793353	0.95796928737794285
432	569	2.05	1.37	2022_09_22_07_34_30	0.54789877223353545	-0.03879543994620703	0.00028127615925159765	-0.00074888523380804684	-0.027763858907028541	0.524157567649351	0.0012682309204538863	-0.0052614053650919439	-0.00026685272548330411	0.00033072253277100535	0.54077654025437472	0.0035616125514827319	-0.001469961399547405	0.0055737937072809253	-0.00543554310118258	0.52478728427296661	1.2553637548571006	0.062174491492985672	1.5702892320504103	-0.002117208314657002	0.013335366167444593	1.1285783035056327	-0.00088906576243316887	-0.062174459517259251	6.3056704944581063E-05	-0.0084509662963761622	0.010315675425164365	0.013364970211330691	-0.00048093601870866982	0	0	0	0	0	0	0	0	0	0	0	0.050675677175936233	-1.5659907176495667	0.01420954177207669	-0.38642062268930394	0.95781795993746477
433	568	2.05	1.37	2022_09_22_07_34_33	0.54778601132911675	-0.038696219381986446	0.00044057809760101826	-0.00080632210058116346	-0.028331109730407058	0.522963925948304	0.0014294244583842211	-0.0065441869518895138	-0.00010474237664804539	0.00070460932712292285	0.54044971436790867	0.0037581912355360474	-0.0012092146224258911	0.0052553393844659325	-0.0053592384654860279	0.52483980307456657	1.2568872341505673	0.062691810469561376	1.5678256999385092	-0.0019760876074622008	0.014151375576021745	1.1106105027571696	-0.00068282964284948635	-0.062690704009515569	0.00037246576045699853	-0.0085690036435480711	0.011262042765434905	0.014167839885274633	-0.00056539229588628613	0	0	0	0	0	0	0	0	0	0	0	0.051719654690473495	-1.5689477952613911	0.013702430103840056	-0.3975930946512316	0.958110999952564
434	567	2.05	1.37	2022_09_22_07_34_39	0.55045221683980583	-0.038849137112643463	0.00057431650380198706	-0.0010532142994513589	-0.028000280863093672	0.52640795257226458	0.0017965981766147905	-0.0060179229007185607	-8.71183424157586E-05	0.0011205623709971187	0.54359217658229675	0.0072036184169549473	-0.0012370436533000093	0.0053606291930373877	-0.0034557561877140738	0.5265386038400216	1.246624821140047	0.06216840901404469	1.5664916968885236	-0.0022070536613011216	0.014714907440786282	1.1578306259944193	-0.00066461081934965816	-0.062166105087101277	0.000535217373628749	-0.0099748312768443929	0.010818097891468459	0.014729908639638743	-0.00050284566888028832	0	0	0	0	0	0	0	0	0	0	0	0.050868023660310117	-1.5692406627333617	0.011586795803312313	-0.28630427000193193	0.95655642348563086
435	566	2.05	1.37	2022_09_22_07_34_44	0.55288166282127083	-0.039237516527747554	7.4612922724556156E-05	-0.00089512620152154543	-0.028320599992587965	0.52803801364708436	0.0018472039004168769	-0.0060534115089012231	1.8480181420818427E-05	0.0013087825738168927	0.54588680888861163	0.0080591159465386	-0.00080063936575567359	0.0056875055180533735	-0.006240590600997532	0.53114330596418	1.2363963071563129	0.0625889093672684	1.5693909248437046	-0.0016334812287684161	0.0173260947498092	1.2226324565785551	-0.000509793574992761	-0.062588662121881133	0.00017592491904266361	-0.013292627701723465	0.011113037751341438	0.017333593071503377	-0.00050844200864503034	0	0	0	0	0	0	0	0	0	0	0	0.051223630528011654	1.5704700593640744	0.01527180306116816	-0.41586661855631979	0.960681718496209
436	565	2.05	1.37	2022_09_22_07_34_47	0.55090619465879442	-0.038119311513316989	0.00041660796973574563	-0.00075986091766392543	-0.028073762163562797	0.52691817643795447	0.00045532456804833949	-0.0058321835883380375	-3.31616073012596E-05	0.000989471478806969	0.54532430749085026	0.0068105091291494717	-0.001361154242215792	0.0060218344174955982	-0.0087690189647033085	0.52865270238872242	1.2420322651106002	0.061501416565926427	1.567644197692144	-0.0020162551505440514	0.018348321209227084	1.2415967260632073	0.00049716550641742074	-0.061500194423925077	0.00038771824179961273	-0.014513021083627656	0.01122644691000459	0.018355055563461085	-0.00057488346192184148	0	0	0	0	0	0	0	0	0	0	0	0.050959277680128895	-1.5702057114066825	0.019309246534181906	-0.48452043285326352	0.95960565975509715
437	564	2.05	1.37	2022_09_22_07_34_51	0.55361515129431949	-0.038582925412085516	0.00033839417351124568	-0.00061811863650129987	-0.027608072348636766	0.52975420301267173	0.0016994417067967681	-0.0060949785073205606	0.00019519913610847772	0.00068964773026513736	0.54530412985588061	0.0097778183746889333	-0.00098413357266598266	0.0059086353920928814	-0.010406142615113566	0.529228525066932	1.2362689375321181	0.061183926360248428	1.56624923630398	-0.0015454861442037644	0.021955978231765594	1.2991571106621371	-0.000936361043969094	-0.06118139629605536	0.00055641002985756913	-0.018794723881029138	0.01135003675543113	0.021975935750689377	-0.00046321188928200729	0	0	0	0	0	0	0	0	0	0	0	0.049869954498159209	1.5672612034246511	0.021615396304561191	-0.52719393292702266	0.955950218901392
438	563	2.05	1.37	2022_09_22_07_34_54	0.55447876600877755	-0.037913167305063729	-4.0764779223647722E-05	-0.0005416831064989293	-0.027004931262186532	0.53118225094821481	0.0017582269974215541	-0.0060364607532290152	0.00012520590583955986	0.0011671861510286542	0.54619435693447183	0.011108715012874807	-0.001179826505286782	0.0062446791556089775	-0.0086537667489072975	0.53349041696556876	1.2292498222407067	0.05987568332167334	1.5694355945426848	-0.0016350780602258342	0.021653355031664177	1.2895734069396296	-0.0005584575088965248	-0.059875461591106328	0.00016294934569403827	-0.018317728916732043	0.011546800052846463	0.021660555369531483	-0.00043355149940230684	0	0	0	0	0	0	0	0	0	0	0	0.04870379745631661	1.568478138915034	0.019246238296992239	-0.4728555662096165	0.96214760540915545
439	562	2.05	1.37	2022_09_22_07_34_57	0.55161234680623383	-0.037832281118154149	0.00034831401414392091	-0.001021179732602368	-0.026984368615424723	0.52725076099635015	0.0011259994864646057	-0.0053371716862494079	0.0001079101978860743	0.00027340644519075028	0.54361725089852952	0.010154036643857231	-0.0011325733816402671	0.0065217101315129073	-0.011242183299173477	0.52979272837171754	1.2413840198514878	0.060158297184214032	1.5670108933849372	-0.0020188323693235716	0.022883193599053015	1.3143225875157185	-0.00080625873770748464	-0.060156573115075995	0.00045544610518720403	-0.019938168384120981	0.011229870470231591	0.022897392918056644	-0.00043304162658932719	0	0	0	0	0	0	0	0	0	0	0	0.04891947132194531	1.5687968428677519	0.023561653864706975	-0.52256487438865051	0.96044392667994261
440	561	2.05	1.37	2022_09_22_07_35_00	0.55618996662108855	-0.037266069698315731	0.00024149796917923927	-0.0005176243886598459	-0.026306384527266493	0.53277544019109413	0.002061098897125802	-0.0055200147762344623	-0.00019657438981565789	0.00048201394099219768	0.54661619600828915	0.012577317770822088	-0.0011619508477390258	0.0063221698833859172	-0.012391316623809188	0.53590855609081367	1.2233825295243768	0.058452587926450264	1.569785308312321	-0.0015785419131546319	0.025602232479212211	1.3467248084865759	-0.0014847034593001207	-0.058452468430886736	0.00011819321295454533	-0.023074095599022394	0.011093260125265427	0.025645246192651114	-0.00038303042125972358	0	0	0	0	0	0	0	0	0	0	0	0.047298801752286922	-1.5670601476375774	0.025011150696821523	-0.54950718057068915	0.96353510176840018
441	560	2.05	1.37	2022_09_22_07_35_03	0.559315307836605	-0.037055764492463034	0.00056756185592264782	-0.00058656939560316286	-0.026463602533939971	0.53515693871695558	0.0018365050760858997	-0.005959222885847713	0.00045159096754595354	0.0008435637393408137	0.55182937025789347	0.012108743838145898	-0.0012828414610037	0.0070230783924842095	-0.012476760018835116	0.53841349295489915	1.2112590506429557	0.058119359289816395	1.5622369275194352	-0.0017358157212632045	0.025603892613216963	1.3245817894013674	-0.00092126691720873931	-0.058110843463819617	0.00099488500954647086	-0.022561819143062961	0.01210469470514907	0.025620461543108264	-0.00041387745396680408	0	0	0	0	0	0	0	0	0	0	0	0.047321171070678958	1.5622648515342301	0.025598410002903235	-0.52905426389706611	0.96262963915192545
442	559	2.05	1.37	2022_09_22_07_35_09	0.55793866056508923	-0.036477330624324955	0.00036979403175086323	-0.00076358436594653641	-0.025690484884356546	0.53319426665770364	0.0019886565334169604	-0.0059712286899073173	0.00031624715772744647	0.000912542649598075	0.55062593506226409	0.015984572656180085	-0.0010909353489920643	0.00567408638097413	-0.011952591914958059	0.53733043778752188	1.2163085439307904	0.057050069780573219	1.564648617273402	-0.0017586552938737934	0.027907224799357058	1.3700345253119286	-0.0010077427271807092	-0.057045757496303293	0.00070143684051415822	-0.025687668500403063	0.010906735671833704	0.027925413898562634	-0.000349273760395766	0	0	0	0	0	0	0	0	0	0	0	0.046048845708539975	1.5646416904268006	0.023714099979471794	-0.5637898754741284	0.96306364080113216
443	558	2.05	1.37	2022_09_22_07_35_12	0.55862852363461968	-0.0347312810843268	0.00014937272988954466	-0.00068392408237872811	-0.024543301714071309	0.53492704655651691	0.0019650670817505924	-0.0058124721169827542	-0.00047100040853049731	0.00053870725752029	0.55590456371215557	0.013829577511795898	-0.00087801717095319044	0.0063939581217624369	-0.014355582415060231	0.53154427270236215	1.2145406046017206	0.054261839682897828	-1.5687265841740337	-0.00148049564795311	0.028353321133872688	1.3625281701724128	-0.0013288136977894463	-0.054261374786078141	-0.00022461544307804455	-0.025928993511266915	0.011471622152650851	0.028384442308489074	-0.000331511352004786	0	0	0	0	0	0	0	0	0	0	0	0.04394301337477724	-1.5612022100989305	0.028131636074501042	-0.57588770252053056	0.95151652701863743
444	557	2.05	1.37	2022_09_22_07_35_16	0.56055019324029354	-0.034055478556379991	-1.2233094737937691E-05	-0.00034054352872121618	-0.024113220114005036	0.53644573362454961	0.0023171249053499442	-0.0059648450428418228	-0.00066347099866352643	0.00088891935905169924	0.55974750737074486	0.015254211121397849	-0.000981688183351039	0.00632508108463046	-0.013858819562177129	0.53292111790701391	1.2065892271614058	0.053084634814290856	-1.5659175228807065	-0.0012615149411413925	0.029040660822540334	1.3668656944851871	-0.001333297224077824	-0.053082107716133586	-0.00051797082872695845	-0.02665849155631924	0.011518889223856816	0.029071251478007664	-0.00032255880111243287	0	0	0	0	0	0	0	0	0	0	0	0.043033338176941625	-1.5570423851562218	0.027176798719048937	-0.57131897381168983	0.95071079152864413
445	556	2.05	1.37	2022_09_22_07_35_19	0.56374613524140849	-0.0336221038059344	0.00045054365448452286	-0.00057563524543102664	-0.022982167596429574	0.53941234240617808	0.0026491422933929104	-0.0056572071293516804	-0.000518560093527477	0.00062339217933292585	0.56238072542290063	0.01542304144164542	-0.00097792886955275736	0.0063794856217694032	-0.014837614735125937	0.536658358366089	1.1950312979855264	0.051361645248957644	1.5705649859816169	-0.0014625039273959445	0.029743574608665561	1.3774413117134166	-0.0018738722646899583	-0.051361639751353931	2.3764088718671744E-05	-0.027547156191307286	0.011217594050106083	0.029802543981439385	-0.00021051850067809364	0	0	0	0	0	0	0	0	0	0	0	0.04077725008180845	-1.5595164482560364	0.028649302110695551	-0.58236872136172291	0.95195039897928535
446	555	2.05	1.37	2022_09_22_07_35_22	0.56175612311621148	-0.032395948998862133	0.00056605563402458261	-0.00056829805059528606	-0.022089384032460389	0.537531133659344	0.0024191657607890008	-0.0058896092714021452	-0.00036207925098910153	0.0001224857610194839	0.56118997331572551	0.01545960556581644	-0.001188329533824014	0.0063480531800563025	-0.014017914179705767	0.53510450511267016	1.2009840262999967	0.049612238532685149	1.5682605855848997	-0.0016578023641549517	0.029224759650908132	1.3699534769974751	-0.0021238728837116839	-0.049611600522303873	0.00025160651698132117	-0.026898563568426744	0.011426016567844352	0.02930183292354787	-0.00019177645996012533	0	0	0	0	0	0	0	0	0	0	0	0.039327299595320067	-1.5626012855136811	0.027393199246215787	-0.57278622791712308	0.95255660435760336
447	554	2.05	1.37	2022_09_22_07_35_26	0.55762092820606646	-0.031415257634052923	0.00052672075490614947	-0.00067881872868157166	-0.020815749444495518	0.53283401221083926	0.0019797289696319924	-0.0057735006275261395	-0.00047152324258226732	0.00031990515300483742	0.55605805994819557	0.015487229670289121	-0.0010468937638110096	0.0063295261628758355	-0.013742906558979784	0.53293256052417426	1.2156117862402789	0.047940813737772425	1.5696717732576995	-0.0016388810373859173	0.029159801567504393	1.3704244518693476	-0.00156193273322364	-0.04794069248393671	0.00010782393242554948	-0.026849502840555865	0.011375334046577017	0.029201603745673748	-0.00011209060929304875	0	0	0	0	0	0	0	0	0	0	0	0.037339146064969395	-1.5594721460648853	0.027133926958687372	-0.56959494781569264	0.9557255360531075
448	553	2.05	1.37	2022_09_22_07_35_31	0.56387938542862281	-0.0306736482411071	0.00072519119124770694	-0.00050833099313213207	-0.020078338514281285	0.53947002324893911	0.001740096498289186	-0.0059637806701711375	-0.00063411455977998188	0.00050321415312994317	0.56394906021222169	0.015206836886442187	-0.00072329089377890421	0.0067677615910025088	-0.015977244697641692	0.53827270274243688	1.1916766460744563	0.046034931200377854	1.5693889781063914	-0.001175213144021566	0.030675435738870958	1.372729672612351	-0.0011549769870652	-0.046034748844136206	0.00012957422900796171	-0.028299925865554371	0.011836239004587915	0.030697171361711031	-8.0014720526111238E-05	0	0	0	0	0	0	0	0	0	0	0	0.035625259316504683	-1.5550105619932395	0.030771671687563822	-0.58506133180864006	0.95458836881096221
449	552	2.05	1.37	2022_09_22_07_35_34	0.56948071310233994	-0.031019684962822976	0.00082787646927829533	-0.00029858037994751454	-0.019481875092990854	0.543911027048844	0.0025355386759001947	-0.0066074919331055235	-0.00012285523369142022	0.00059441817010873015	0.570350172775817	0.016351873789776015	-0.00057676126656517972	0.0062239382859125541	-0.014461393705606278	0.54383920895544768	1.1718309022762858	0.0454007306153228	1.5631999963765229	-0.00086854975486700889	0.030091744904974425	1.3687464329199994	-0.0017635823021677369	-0.045395491087172835	0.00068973136765028485	-0.027668057226505251	0.011831809698304174	0.030143379604194574	8.1863319027535575E-06	0	0	0	0	0	0	0	0	0	0	0	0.034210574671675847	-1.5676433036745694	0.027646003821059421	-0.5821875315598628	0.95497388487977763
450	551	2.05	1.37	2022_09_22_07_35_38	0.56148185308553578	-0.029384389675607719	0.00074117423367259889	-0.00027650075992827243	-0.018196563413154107	0.53618737784172721	0.001850225614917472	-0.0060556251862315122	-0.0002895784142958437	0.00023624125883117569	0.562433294971303	0.015799937472754828	-0.00074016109076266109	0.0057937880383529955	-0.016417486651519136	0.535971450481954	1.2002003629207272	0.043383357000646876	1.5655974546015941	-0.0010022319038497447	0.031355576172517087	1.390404308867955	-0.0014806765461383325	-0.043381011867421576	0.00045108092866432038	-0.029336914852700791	0.011068766147855194	0.031390517041692788	3.18271721766363E-05	0	0	0	0	0	0	0	0	0	0	0	0.032412209458290694	-1.5628400449971651	0.031006915620297452	-0.61576862042370162	0.95456593572277837
451	550	2.05	1.37	2022_09_22_07_35_41	0.55841172548124862	-0.028032288548512113	0.00088844083854525851	-0.0005224234313936524	-0.016347708927596863	0.53367079191276168	0.002593221337282142	-0.0059236912675936556	-0.00019110310622675721	0.00070349106633552311	0.55917190139017092	0.015014948571056543	-0.00062072487929980659	0.0054767159585211852	-0.01550148616099772	0.5318120973249062	1.2120228544640357	0.040670933152010813	1.5623054097404219	-0.0011287516038772057	0.029973359901702492	1.3876133735343705	-0.0017377070745969981	-0.040665068896394423	0.00069063384425251052	-0.02798418777951299	0.010737203458905983	0.030023689474714649	0.00012094248038812931	0	0	0	0	0	0	0	0	0	0	0	0.029277368528729385	-1.5649516422951146	0.029441562479732244	-0.61559116290750626	0.95236556300206909
452	549	2.05	1.37	2022_09_22_07_35_46	0.56526823629520306	-0.027627571260212615	0.00095433532536453724	-0.00044744154712319449	-0.01575508231954369	0.54118291939903318	0.0015955936859564349	-0.0056676195785921547	-0.00032913404279214745	0.00065878223541268577	0.56546313938861892	0.014535905350327404	-0.00060812460229444547	0.00605566006630408	-0.013972603778935706	0.53829937454226906	1.1872724582762464	0.039237317990161606	1.5632079043702152	-0.001023241150361376	0.02803540960265638	1.3714948968997138	-0.00087329710843133442	-0.039232799181306219	0.00059547582684598072	-0.025837550310403672	0.010881414684960624	0.028049007815398961	0.00014162161561811281	0	0	0	0	0	0	0	0	0	0	0	0.027877950406770147	-1.5603525167129213	0.026940159949959349	-0.58091818668597051	0.95229015178760212
453	548	2.05	1.37	2022_09_22_07_35_50	0.56921014728941421	-0.026129810427626805	0.0012506176906364581	-0.0003955190450066251	-0.014741936918071937	0.54565659256182208	0.0023085244599105733	-0.0061364766174625794	-0.00016340428134304705	0.00045904541780680146	0.57040244214988656	0.014267596237514099	-0.000851541130185406	0.0065598745647573262	-0.013845752827105772	0.54201474060732979	1.1718076579203083	0.036695795131831556	1.5570434299730291	-0.0011915828776232634	0.027858280816943568	1.3542061594871662	-0.0016823691078101772	-0.036681914562283258	0.0010092196999188009	-0.025285160916301262	0.0116937781538918	0.0279090339476414	0.00013528171394731179	0	0	0	0	0	0	0	0	0	0	0	0.025900526497595361	-1.5652543959522056	0.026916462372394482	-0.56417093916372563	0.9522225546898816
454	547	2.05	1.37	2022_09_22_07_35_55	0.56452177211101806	-0.025201992168747776	0.0011412936389503272	-0.000320746784639798	-0.01419175641610728	0.54024502071318414	0.0017511329281508653	-0.0064870433235966517	-0.00043031066208547915	0.00021898789694635985	0.56588668814173315	0.014094035093997516	-0.00069465487840825451	0.006209717016198853	-0.012996986989858468	0.53999463719020413	1.1867511090414631	0.03568394339441637	1.5614303698027916	-0.0010003865635081306	0.027184155242464019	1.3469519644169119	-0.0014097661192846471	-0.0356776831043437	0.00066838946875271321	-0.024505157326106683	0.011767563922458372	0.027220685824524461	0.00013248244133815546	0	0	0	0	0	0	0	0	0	0	0	0.025150985099611362	-1.5556403852005334	0.025515834985089161	-0.56254058341739521	0.9565523667420387
455	546	2.05	1.37	2022_09_22_07_36_01	0.56196440834744454	-0.024223071357496934	0.0011519634651803441	-0.00016011959682491958	-0.01311133282759565	0.5375358397463238	0.00085832889587793022	-0.005858661679957659	-5.8423195671166511E-05	-0.00011403524303586581	0.56345831367699906	0.0129229192160579	-0.00063196912626729634	0.0058232109044998263	-0.01211865173612494	0.53714849443278589	1.1963178004567547	0.033988490650671992	1.5562318769612584	-0.00078897641236454067	0.02521759639110226	1.3479955470616747	-0.00090025179168733475	-0.033974072175483885	0.000989907331940185	-0.022755137344193814	0.010868803622819296	0.025233660476295744	0.0001626114313918106	0	0	0	0	0	0	0	0	0	0	0	0.023331482914324238	-1.568568375991819	0.023925233023658097	-0.56142836766325122	0.95584077292789016
456	545	2.05	1.37	2022_09_22_07_36_04	0.56344367156058039	-0.022918471683791786	0.00097220995620297425	-0.00055589002363982368	-0.012363256946072624	0.539547738980384	0.0017436872091472655	-0.0057394995455414327	-2.1869098246905877E-05	0.00041188322679680441	0.5644661290951033	0.011259474642663173	-0.00056983499795039058	0.0055269406017022281	-0.011538935173717237	0.53846078403980246	1.1910130506756698	0.032013560875844033	1.557098684519258	-0.0010842119804395387	0.023178940633653614	1.3365108306309621	-0.0012132741394414552	-0.032001548512567118	0.00087691091291242649	-0.020680588217484024	0.010467882301463821	0.023210672610587485	0.00014650800984507181	0	0	0	0	0	0	0	0	0	0	0	0.021942346523659638	-1.5699118885140546	0.022707326489631221	-0.56205208468926693	0.95566036361437445
457	544	2.05	1.37	2022_09_22_07_36_07	0.562999709598802	-0.022927947525017509	0.0009322878824598829	-0.00029494866772914548	-0.011600606316631196	0.53823986078716035	0.0012699264182424921	-0.0060578167051799185	1.2997937906877986E-05	0.00074917400256833955	0.56384478830028151	0.012089349169017065	-0.00047493356024124172	0.0063923639595871154	-0.012415979505530481	0.53766608947145722	1.1938366363153703	0.03138074668600719	1.5569524074074819	-0.00076318088230315027	0.025092518298629005	1.3307937059682364	-0.00048273813503953188	-0.031368718956646294	0.00086875404476206342	-0.022256875594226459	0.011587319075185516	0.025097161406702012	0.00019911140807444457	0	0	0	0	0	0	0	0	0	0	0	0.02060500813879099	1.570236100367379	0.024804480768861655	-0.54766980697819057	0.95500242771812849
458	543	2.05	1.37	2022_09_22_07_36_13	0.55595969125584577	-0.021551221739732073	0.000936455358015551	-0.00047939843334164503	-0.010893939948819043	0.53092559810214945	0.0020480312395663326	-0.00516421311426713	1.1549321673516805E-06	0.0013215488721429391	0.55619594885478063	0.0093354920208351677	-0.00048799930023830479	0.0061579907056528342	-0.010197772780175149	0.53386042339621442	1.2174101277519611	0.02987755744024843	1.55590168619538	-0.00093331860565243341	0.020863596515674352	1.3027098652184261	-0.0006809307038120496	-0.029864301729279615	0.00088989933020035478	-0.017935808711298684	0.010658162385728654	0.020874705415699954	0.00018249230568767922	0	0	0	0	0	0	0	0	0	0	0	0.019594837865730165	1.570743318784551	0.021427499179008481	-0.51377301854338031	0.96025023359209416
459	542	2.05	1.37	2022_09_22_07_36_16	0.54766782616012422	-0.020812961233567361	0.00090530722105342291	-0.00053177119703028532	-0.0093724104827067525	0.52402877073842358	0.00132163984032161	-0.0057107330751919238	-2.6073250469736263E-05	0.00066622894304848288	0.54674397157894883	0.00922056501648245	-0.00072203601768712142	0.00606899353828921	-0.0080882618393163189	0.525858576556139	1.2475457259284604	0.028189330353608471	1.5560206193510502	-0.0012304341653744041	0.019667100226476403	1.2669977426529488	-0.00062843935806254755	-0.02817702257384079	0.00083291335572102611	-0.016147125000007079	0.011227875380160511	0.019677138189915483	0.00024029920806557234	0	0	0	0	0	0	0	0	0	0	0	0.01711337840518173	-1.5694053728211344	0.0184637573343006	-0.46353696195931904	0.96017796086927931
460	541	2.05	1.37	2022_09_22_07_36_21	0.55185624849312864	-0.020471645809672444	0.000885171067299674	-0.0001268380203949752	-0.0089243816772539425	0.52825722743643344	0.00110125406229928	-0.0053646587728139305	-2.5132867282243119E-05	0.0001607725124736829	0.55155540092561173	0.0077696670255531257	-0.00070838492300026817	0.0056681773371754238	-0.0090490876246856027	0.53021190302531285	1.2312050144780677	0.027239284656821069	1.5560724755893991	-0.00082963789834048	0.018722058158633557	1.2756257345424755	-0.00087425915059119951	-0.027227475003476474	0.00080201842272579246	-0.015553364961057878	0.010421530601758766	0.018742459570655335	0.00024424664678285513	0	0	0	0	0	0	0	0	0	0	0	0.016171633629547551	-1.5693882291950532	0.019348778286887539	-0.50560224353822669	0.96077901531981058
461	540	2.05	1.37	2022_09_22_07_36_27	0.55310995548122888	-0.019638571513129997	0.00076952143958524321	-0.00012116931230904152	-0.0094683928462045673	0.52877470605213628	0.0019637541261651012	-0.0051054963492486614	8.3409233488641155E-05	-0.00036623542180131671	0.55421895648006092	0.007789487269528229	-0.00068985697289605482	0.0049354613858852564	-0.006803121574790686	0.53052951317867014	1.2269151978886117	0.026927745785591654	1.5558911134842024	-0.00079987214544914749	0.016463418924760435	1.2639767326454163	-0.0021599344821861036	-0.026915781845665468	0.000802608702914675	-0.013459796923949838	0.0094804023890439661	0.016604501788957615	0.00017652058911118271	0	0	0	0	0	0	0	0	0	0	0	0.017119128178276915	1.5663918266143759	0.01519559424651481	-0.47159002901358893	0.95917549109577538
462	539	2.05	1.37	2022_09_22_07_36_30	0.54359977571095586	-0.019065886280756533	0.00093330966762512012	-0.00027150278432279179	-0.0082387327076186654	0.51973404182439575	0.001575328203128473	-0.0048272707503914285	-6.25682695142431E-05	0.00099799879678738775	0.54378922597423329	0.0069570845468358783	-0.00076016292256553611	0.0053343006543699221	-0.0070473228945436527	0.52135745558325208	1.26239354106071	0.025702923299633477	1.5545289643624924	-0.0010182826890858458	0.016388126920340373	1.251566195434735	-0.0005533786648439982	-0.025689321120425407	0.00083609001818377951	-0.013159900772081384	0.0097666634848425377	0.016397467240518864	0.00022314299649680875	0	0	0	0	0	0	0	0	0	0	0	0.015156316570944694	-1.5669991974971211	0.016259250562525748	-0.46143870457591585	0.95908327942443727
463	538	2.05	1.37	2022_09_22_07_36_36	0.53651966213738345	-0.0180346537713317	0.00091306264849206123	-0.00021518041470778825	-0.0080891067242341314	0.51288720195427606	0.0016102040587742568	-0.0051213484774588567	1.1346643039675405E-05	0.001453531796596811	0.53650292945759581	0.0052689929570362238	-0.00034253610181343144	0.00537232899494362	-0.0052171081434216494	0.51465558291677693	1.2888134803136433	0.02491956815072701	1.5527758294156759	-0.0005800578555927899	0.014295420670065919	1.1723297813832632	-0.00015718317914446096	-0.024903385224897955	0.000897931600436341	-0.0099911194729646359	0.010224313366241022	0.014296284786123768	0.00019137259304980022	0	0	0	0	0	0	0	0	0	0	0	0.015077014419210938	1.5700949739765526	0.013957861591362952	-0.38537056489276766	0.95924831695169466
464	537	2.05	1.37	2022_09_22_07_36_41	0.53864319594631715	-0.017458159375541932	0.0011612135695126538	-0.00019737580743286478	-0.0073209545790500789	0.51588868458091053	0.0018558576330286432	-0.0058662882255392781	0.00015792227810288044	0.00076326777651699619	0.5389881363509168	0.0054438961194186314	-9.2092684988331924E-05	0.0052439925915070225	-0.0045418383055095312	0.51564038420708991	1.2806171777498712	0.0235382653941521	1.5440863639816056	-0.0003382318425331307	0.01435997452710472	1.1460297104747397	-0.0010428203242811593	-0.0235046879421665	0.0012568144281917913	-0.0094823757884256177	0.01078394259193622	0.014397789505609196	0.00020180861826847311	0	0	0	0	0	0	0	0	0	0	0	0.013594635053417951	1.5600123649183655	0.01287942922167885	-0.35688439111301495	0.95729489964351133
465	536	2.05	1.37	2022_09_22_07_36_47	0.53862059520977079	-0.017471512411928864	0.000653454913706948	-0.00017168933459854591	-0.0071725450205605834	0.51602013574139283	0.0014826094095728472	-0.0049620984460245305	1.2598788569468603E-05	0.00056095791923001757	0.53859717499555138	0.0032597106006166695	-0.000386561397565975	0.005066708384072467	-0.0031151321432424479	0.51665528748635559	1.2799217344418388	0.023383830276601725	1.5570001235272015	-0.0005769881653742274	0.011444013631672049	1.0639533034210507	-0.00087904650556275949	-0.023374929308170256	0.00064513428288905485	-0.0060508580262078164	0.00971352485705226	0.011477724981930773	0.00020740246573980179	0	0	0	0	0	0	0	0	0	0	0	0.013316527718053509	1.569918062833084	0.011042536464370511	-0.27562400016371991	0.95921933190308
466	535	2.05	1.37	2022_09_22_07_36_50	0.53415484221671017	-0.017119483338227014	0.00084597832278730518	-0.00052596633262395193	-0.0069773379656393308	0.51111644947853507	0.0013540281315825376	-0.00495774158892768	0.00016919683640523336	0.000462119320374361	0.53286065455797638	0.0028867943947038423	-0.00030730741287134718	0.0047405550535028372	-0.0021793854455572936	0.51292937146175388	1.2978340182485253	0.023079858552171935	1.5496710009258738	-0.00084596300615388158	0.010645182720307209	1.0220689837160462	-0.0008599213948707763	-0.023059261485927122	0.00097484896876494007	-0.0048527454846998093	0.0094747441342472576	0.01067985861114667	0.00020642892632229872	0	0	0	0	0	0	0	0	0	0	0	0.013066228330083115	1.5586739611989702	0.0097678165990167636	-0.21545881289519289	0.96026344970145383
467	534	2.05	1.37	2022_09_22_07_36_54	0.53176844154060654	-0.018045027276690113	0.0010292587347816614	-0.00019981924714593025	-0.0069239709801818781	0.50811913981535461	0.0013535983373321404	-0.0051990554117695752	0.0003423545509167854	0.00074408457231399719	0.53153337779025622	0.0012826688950382103	-0.000474519414880859	0.0046269276453422487	-0.0012877920743740849	0.50937057538296027	1.3077621410225722	0.024057047184942698	1.5434050779659079	-0.00070664802616573314	0.0099672871365862423	0.91107077212870224	-0.00058657792336467153	-0.024020957144803796	0.001317246030952053	-0.0024789354067151484	0.0096541023462822055	0.0099845323637783052	0.00025242000361267938	0	0	0	0	0	0	0	0	0	0	0	0.013036557085258449	1.5460940305743729	0.0090317467999083845	-0.13572764523287145	0.95788041484230135
468	533	2.05	1.37	2022_09_22_07_36_59	0.53436961998371069	-0.018048930803794629	0.00082930520556961961	-0.00023462311888401921	-0.0068941484341170246	0.510904060542945	0.00073648662629371585	-0.0050728250402315026	-5.3917461687463189E-05	0.00082612592614632145	0.53308204932435865	0.00073126739962911416	-0.00031319222371338777	0.0046303778009263649	-0.0013225155060941271	0.51292550304441	1.2976553465702154	0.023882295152935457	1.5552296087294075	-0.00057912273435056923	0.0096790168808703562	0.88790548634297251	8.2931840108247355E-05	-0.023870721642793712	0.00074341779921137212	-0.0019704687664552209	0.0094763189383113185	0.00967937216302158	0.00025147264271557204	0	0	0	0	0	0	0	0	0	0	0	0.012901854841213419	-1.5668860278675207	0.00901163152437529	-0.13910494547744778	0.95987025433827167
469	532	2.05	1.37	2022_09_22_07_37_02	0.536852980075225	-0.018203074008170457	0.0011370234266013764	-0.00014792907404956039	-0.00739922908578202	0.51261127212045376	0.0011742662917972248	-0.0049108807522717339	5.8112785448495722E-05	0.00043028312813499925	0.53658968150172837	-0.00094281847117099425	-0.00033875074892956823	0.0048679218703425288	0.0016578159217330462	0.51445108327169276	1.288920282691904	0.024430988678887822	1.5475455851215578	-0.00051130159621114179	0.0098308233006962845	0.65853226512742735	-0.00071917582123306534	-0.024404578800631013	0.0011356678175136316	0.0024677137229894073	0.0095160640892588966	0.0098570939242435575	0.00023418731294755365	0	0	0	0	0	0	0	0	0	0	0	0.013783023588973929	1.5668694588774146	0.0095789202332949453	0.16411986978068435	0.95827182183026494
470	531	2.05	1.37	2022_09_22_07_37_07	0.5342798002421606	-0.017999485852588114	0.00084530678335728441	-0.00018586419996161763	-0.0076329421872050529	0.5102393915703809	0.0015621204774996275	-0.004792770728127181	0.00016186002148244261	0.0003690412745402611	0.534827049678634	-0.0015971702436232086	-0.00036720390411879684	0.003261668274266757	0.00093169194526157106	0.51239505824636467	1.2973120432150298	0.024568668137071859	1.5510524883468559	-0.000584428992128403	0.0082303278688592666	0.63687450733949	-0.0011445281503415215	-0.024549515950908561	0.00096990752428063344	0.0024090014288317748	0.0078698798558051678	0.0083095271535657	0.00021481658760956425	0	0	0	0	0	0	0	0	0	0	0	0.014289625302438932	1.560195187497351	0.0063489722457862165	0.13911960216981684	0.95903879954683535
471	530	2.05	1.37	2022_09_22_07_37_11	0.53325546207929242	-0.018268515228430208	0.000585528907459281	-0.00042778595211393823	-0.00741077263533593	0.5092057707558475	0.0014871854388799045	-0.0044090095188784369	-0.000148572940192176	0.00052188080130214851	0.53233907414389947	-0.0028224555421200834	-0.00031232608789063225	0.0048521944696161817	0.0030085483366871059	0.51172787726440072	1.302241688669864	0.024644495983493532	1.5618879197354405	-0.000748024625282104	0.010642849415230405	0.50963313942042809	-0.00093310537045163361	-0.024640584526544843	0.000439063173845918	0.0055767575208458047	0.0090647680184856323	0.010683675833140758	0.00023878501165317987	0	0	0	0	0	0	0	0	0	0	0	0.013900020394938633	-1.5607735500278488	0.010706344356409671	0.27751183952939623	0.95962988408791838
472	529	2.05	1.37	2022_09_22_07_37_14	0.53400709433960369	-0.018504087611148363	0.00080211740326345332	-0.00037966504495899145	-0.0075204368194711222	0.50957339593472362	0.0015541963317233279	-0.0051051996166217887	-0.00015914343986191021	0.00059602056873993042	0.53358209126007	-0.00326888819312534	-0.00048040375075327694	0.0041400017135008113	0.0026797543808225088	0.51407889467335111	1.2977256746503738	0.02495495258077688	1.5581248650153898	-0.00087674312986497785	0.010655012787117358	0.50482833337694955	-0.00092712796976320868	-0.024946939178665088	0.00063236375987842477	0.0056700803504414077	0.0090210579375798634	0.010695272963601801	0.00024425908530349412	0	0	0	0	0	0	0	0	0	0	0	0.01408618081048661	-1.5602171746223315	0.0092350869413420373	0.28723155612670248	0.96268176981637776
473	528	2.05	1.37	2022_09_22_07_37_17	0.53621874248974255	-0.0186663643304338	0.00086420503536581872	-0.00022002702878006543	-0.00775274346029312	0.51247770695503425	0.0012139485245121068	-0.0050440113218538623	-0.0002597472439704652	0.0007237162927370204	0.5346583057475538	-0.004499402678496329	-0.00023947922301370816	0.0046718839281117714	0.0051035637927333913	0.515176914453255	1.2907203090566124	0.02520772062893583	1.5590785414025536	-0.0004857328481813863	0.013142571285812929	0.40091286005728533	-0.00048304917372163087	-0.02520079857825086	0.00059070324606042566	0.0091392896287954412	0.0094446050782267549	0.013151445415121019	0.00023740692045924429	0	0	0	0	0	0	0	0	0	0	0	0.01446628567742555	-1.5540506340675948	0.012903356900771369	0.4147645462570948	0.960758872510149
474	527	2.05	1.37	2022_09_22_07_37_20	0.53522757560337308	-0.019804697305610332	0.00082927255598140006	-0.00012695762410874049	-0.0087973434388200836	0.51081223413818255	0.0015832189579804176	-0.0040273406628469049	-0.00029374800839965183	0.00079223904929622794	0.53535012270478555	-0.0043628606259829379	-0.00022585025280978229	0.0040861448988892763	0.0043173487009972459	0.5137953170845686	1.2940457671570036	0.027359191832128489	1.5610182449389063	-0.00037246314654515081	0.011438863213039224	0.38162277437204195	-0.0007677722681555028	-0.027353960325785322	0.00053500673133033015	0.008265679879083037	0.0079073464413255516	0.011464600553982273	0.00023825880784043277	0	0	0	0	0	0	0	0	0	0	0	0.016445801142349822	-1.5541072595705929	0.011106333329941029	0.406452022000591	0.95995673710450469
475	526	2.05	1.37	2022_09_22_07_37_26	0.53561433570224426	-0.020162025939794982	0.0008144717336093408	-0.00020408014741062023	-0.008477524751322291	0.51092683119924265	0.0011461173323442117	-0.0047038976579411714	-0.00022795565024600627	0.00087801782240016222	0.535536597282105	-0.0062879316356030676	-0.00019468907732379294	0.0035725216865356451	0.0060916033092687149	0.51431283796115423	1.2928523832207055	0.027382794863160805	1.560277418096552	-0.00043362209825192346	0.014277824680813046	0.29992958376374745	-0.00027238609822469477	-0.027376735414338764	0.00057603174498932627	0.011785132468202961	0.0080602065930683517	0.014280422675906349	0.0002738065213640842	0	0	0	0	0	0	0	0	0	0	0	0.015833386877210469	-1.5573548600714948	0.013184687844777561	0.52019365799786432	0.96022978415400029
476	525	2.05	1.37	2022_09_22_07_37_31	0.54383636642998279	-0.020817683557084184	0.00085957040619468762	-0.00010182593158772907	-0.0097118524345821185	0.51878909432619957	0.0012883623300881031	-0.0042233283352356606	-0.00012807409190263805	0.00076281604131056124	0.54468331042316087	-0.0067034312684916388	-0.00021257486435664549	0.0046051526811385886	0.00800430223423234	0.521130039065213	1.2625653683800922	0.028751249991199265	1.558577581438521	-0.00032805383069312206	0.016188041088462061	0.27548170235822084	-0.00050662488381212408	-0.028742665425249236	0.00070253847483097809	0.013792543949418892	0.0084745740710129025	0.016195966876189689	0.00022858117783718934	0	0	0	0	0	0	0	0	0	0	0	0.017859594318468879	-1.5642030085175835	0.016980320836983507	0.524355280449115	0.95824786872230416
477	524	2.05	1.37	2022_09_22_07_37_34	0.55540009701818	-0.021034371831575437	0.00070165392893464307	-0.00018582004592283602	-0.0092195936449702368	0.531790376018739	0.00099872248420193772	-0.0045282651127357774	-0.00030679673903500119	0.00067660058899348633	0.55401740886724671	-0.0066156166061073817	-0.00037451475316185612	0.0044154220773676232	0.0082001994207058036	0.53129168895143708	1.221489866877099	0.027840979859392264	1.5639889522482482	-0.00055658635101723153	0.016023238761068717	0.27585093958225265	-0.000314436170261584	-0.027838399577846833	0.00037903624526285486	0.013645930710730225	0.0083983781429609709	0.016026323673861816	0.00025232170672406963	0	0	0	0	0	0	0	0	0	0	0	0.016609101904190054	-1.5541641635967871	0.016768793306374815	0.538430783917462	0.95659271902152043
478	523	2.05	1.37	2022_09_22_07_37_38	0.5501140668344694	-0.021542481134633119	0.00072366903393878931	-0.00012969795454482311	-0.00985867490731591	0.52611992764075344	0.0013272717291024649	-0.0042608156895308892	-0.00029934815252018887	0.0011268017233657564	0.549465739927841	-0.0078685592637800419	-0.0004718824541343243	0.0034813554425858757	0.0071347014287090277	0.52750499525513617	1.2393769036984479	0.029193123711363338	1.5636299747793478	-0.00060191450446318059	0.015733260202184129	0.24215501820365828	-0.00020074273540684551	-0.029190125243469155	0.00041840207641579465	0.013923878722629565	0.0073253722026348014	0.015734540801543895	0.00024687634387060613	0	0	0	0	0	0	0	0	0	0	0	0.017929406188040019	-1.55561902306642	0.014431103550266871	0.55841880437786928	0.9589011207994862
479	522	2.05	1.37	2022_09_22_07_37_43	0.54881629840457835	-0.022003596807411641	0.00066651034883578192	-0.000437246361354633	-0.01018910969983843	0.52486470158535647	0.00089959482230295791	-0.0044299769591594059	-0.00031876740480798858	0.0008478959520171308	0.54742435071705331	-0.0085469615911693136	-0.00026693067237824094	0.0039571029985170517	0.0076422438658412381	0.52685048052839878	1.2442336369558211	0.029997389909241105	1.5650672231528007	-0.00069801267408685429	0.017038953219077158	0.24311630204442991	-6.0175469464844589E-05	-0.029995420744413203	0.00034370879049896557	0.015064132183326764	0.0079622765818049	0.017039059477829906	0.00025205702891361144	0	0	0	0	0	0	0	0	0	0	0	0.0185746940213414	-1.5551588728608563	0.015680949136189067	0.54650779077843314	0.959976010297007
480	521	2.05	1.37	2022_09_22_07_37_46	0.563326400273581	-0.022691949814389087	0.00044269924720574525	-0.00013996170540872386	-0.010746382466439832	0.54043002177555743	0.0010752054357888686	-0.0048125997923366172	-0.00030189132467313857	0.0012840710708927382	0.56211678580389113	-0.0094545831488517321	-0.00046842236283058369	0.0037473936624219206	0.0083945934886987851	0.54021954367381941	1.190797413203518	0.030308934599817511	1.5682430500952038	-0.00060332642782592719	0.018008304066975542	0.22698754010546829	0.00017581914333448536	-0.030308539419335534	0.00015477352034178824	0.016184260414786607	0.007897387555072825	0.018009162327543463	0.00023546072970650122	0	0	0	0	0	0	0	0	0	0	0	0.019084179342456448	-1.5567538363310034	0.016319223624371031	0.5754677559767678	0.95898140653706321
481	520	2.05	1.37	2022_09_22_07_37_50	0.57146723994796289	-0.024202720474419379	0.00045841029040499792	-0.00022674062094139036	-0.011976953260498286	0.54698234699139159	0.00089778959713174918	-0.0052162531524234867	-0.00048871330873752751	0.00088931709986249667	0.57062588727660768	-0.00959696720320967	-0.0003497165439104	0.0039288040665729366	0.010160220644715029	0.54796991522600114	1.1629967801334433	0.032363255022785475	-1.5707938298508384	-0.0005718518238641419	0.019524648159506	0.22051892296733125	-3.376490154250204E-05	-0.032363255022381923	-1.6161847466518615E-07	0.017656317326943664	0.0083346472152557236	0.019524677355108259	0.00023063221933874322	0	0	0	0	0	0	0	0	0	0	0	0.02097569050509791	-1.550405400488041	0.019062113591683236	0.60091045247466457	0.958882464156473
482	519	2.05	1.37	2022_09_22_07_37_53	0.5575771673193991	-0.024332073974086384	0.00067232885775571208	-0.00036787611261809345	-0.011945210125844517	0.53296093045433646	0.00069250309263379855	-0.0039797678445419081	-0.00036717864864071087	0.0015275269920927246	0.55657463574930111	-0.010233110659676676	-0.00021176964821829382	0.0040807522975494026	0.00915055171386129	0.53518977930198908	1.2125801361301434	0.0332829082253339	1.5662070154780894	-0.00056311071255918464	0.019278245548661858	0.20061655966725525	0.0007570609679422635	-0.0332815062407041	0.00030548696530823633	0.01774716911018772	0.0075291925203769053	0.019293104797924111	0.00025418817187379441	0	0	0	0	0	0	0	0	0	0	0	0.021433539188405331	-1.5554318808702419	0.017969240637438117	0.57565483569218434	0.95984880778917225
483	518	2.05	1.37	2022_09_22_07_37_57	0.548056440512844	-0.023999380303442341	0.00063402795321984508	-0.00033476881962375492	-0.012793035191619073	0.52348371633478719	0.0010664554079953905	-0.0039175109428256647	-0.000512909299691211	0.00109189713941373	0.54607335137719648	-0.01087802012644421	-0.00037656234104678531	0.003835128296893974	0.0088761821791957969	0.52468645912929923	1.2496329186784969	0.034354323825968688	1.568681783175421	-0.00069307656109754694	0.019861804136301623	0.190213478938669	1.2229977718629034E-05	-0.0343540166098132	0.00014528699941364592	0.018441807956429034	0.0073750242607735911	0.019861807901627768	0.00018403072226713899	0	0	0	0	0	0	0	0	0	0	0	0.023361303901518842	-1.5507606302757149	0.017642839656872543	0.5814764767718178	0.95735844037946849
484	517	2.05	1.37	2022_09_22_07_38_00	0.5509351885099506	-0.024341932822847037	0.00045620414143145171	-0.00036413141931794122	-0.013002993508315148	0.52733515496852756	0.0013363642681017195	-0.0040413654017583019	-0.00058834416500300267	0.0010285322236560967	0.54924709383745851	-0.010801483255030601	-0.00037756324641169512	0.0036075696696077145	0.010691392749915551	0.52718616414337416	1.2380546385947411	0.034651675743179712	-1.5696475641829364	-0.00072341051222942268	0.021227902069355209	0.17374649336119655	-0.00030712195559612246	-0.034651584286668306	-7.9613029029836991E-05	0.019959097822744066	0.0072289861231204624	0.021230123649233518	0.00018198579041456194	0	0	0	0	0	0	0	0	0	0	0	0.023625822649991229	-1.5481883344004888	0.020480877023398115	0.62268279043976238	0.956893251943468
485	516	2.05	1.37	2022_09_22_07_38_05	0.54269355688537324	-0.025357640921865234	0.00042619517628960822	-0.00032187876137210251	-0.013261065855757285	0.518630355951438	0.00078014479960318692	-0.0038632458141456723	-0.0004477326847243	0.000960903347904034	0.54180236063396825	-0.010943252521859473	-0.00035829669793684615	0.0042070236195614515	0.011782818764900008	0.52033890658295323	1.2672921190750868	0.036407427763187672	1.5706523173303351	-0.000669279978206621	0.022749473172966904	0.17374813237812273	0.000155925767322215	-0.036407426253100353	1.0486028211497572E-05	0.021389698327140518	0.0077472146686059281	0.02275000752730548	0.00022868805253073408	0	0	0	0	0	0	0	0	0	0	0	0.024449566283636197	-1.5539212627206	0.023054169927241134	0.6139285684824779	0.95880796810870983
486	515	2.05	1.37	2022_09_22_07_38_09	0.5319730858785	-0.0251271827050969	0.00013127600460718518	-0.00038441785165913434	-0.01394579120011093	0.50813374835241831	0.0012433314512697925	-0.0034043559698425743	-0.00061526561014871978	0.0011483102324007161	0.53096475342664518	-0.011891848544217713	-0.0004565448761329588	0.0041269367288921509	0.011154555646773819	0.5096482552517998	1.3080131478173025	0.037590179480022044	-1.5653234636615194	-0.00082603080320317092	0.023332531338732844	0.16068922210353145	-9.7066195664767627E-05	-0.03758792768303533	-0.00041144359902254267	0.02213792682543483	0.007370157023065602	0.023332733241506257	0.00016701884551231357	0	0	0	0	0	0	0	0	0	0	0	0.026240720125496352	-1.548751436109421	0.022357363804114523	0.608218015765618	0.95803390957301349
487	514	2.05	1.37	2022_09_22_07_38_12	0.51885958344483474	-0.025186030985137345	0.00026658467354571767	-0.00021447710020453022	-0.0138178154176218	0.49550751225162692	0.001086663885195478	-0.003768943521659161	-0.00060607291857462254	0.00083952496090320728	0.51737340552408984	-0.010781195768197726	-0.00051181520392488673	0.003990790122157235	0.010837289989564276	0.497040658444379	1.3586059787718139	0.038476568224852958	-1.5670108867934296	-0.000745191529653899	0.022683068176996557	0.175283184963904	-0.00026035271585385237	-0.038475465525841544	-0.00029129869814912586	0.02130344666108254	0.0077900412245818767	0.022684562271706423	0.00019096111669022009	0	0	0	0	0	0	0	0	0	0	0	0.026656731739182607	-1.5488795228707168	0.02225791814069706	0.60897998150785415	0.9579483049043932
488	513	2.05	1.37	2022_09_22_07_38_15	0.51536727707924457	-0.02581714072023308	0.00011535238034952418	-0.00041695878263234	-0.01407185843060672	0.49280472879722192	0.0012180493713382463	-0.0035217187252343444	-0.00048554159237009442	0.00099050010673498311	0.51327041466775569	-0.011475173049266627	-0.00053369557684116917	0.003917151295084343	0.01071887030210108	0.49372013835937467	1.372076163884379	0.039591514439618412	-1.566813614324913	-0.00097163931050111868	0.023275842019274486	0.16427398607328639	-0.00023312594181257545	-0.039590258445164596	-0.00031535990167817459	0.022030860652037923	0.0075103928417034919	0.023277009460215669	0.00020981125074305578	0	0	0	0	0	0	0	0	0	0	0	0.027320773427815349	-1.55355094857855	0.022143814985677565	0.61021467928966522	0.95799667599667693
489	512	2.05	1.37	2022_09_22_07_38_21	0.51530510708649857	-0.025574348385284693	0.00010546094369825178	-0.00039762664556363937	-0.015371120663602557	0.49244330433596095	0.0013343414512804084	-0.0036340719385958443	-0.00056915129060799627	0.00053601712002167724	0.51406994922153559	-0.011375169282996976	-0.00049337781007814435	0.0035518884886559204	0.011769403804624413	0.49486740120075279	1.3706043063723505	0.040659673216955496	-1.5657778584674964	-0.00091264758266966246	0.024051273567941581	0.15316563408299033	-0.00081191177677811873	-0.040657625204428345	-0.00040809171253646589	0.022931598676366682	0.0072529678329648663	0.024064973737223074	7.2583121039025529E-05	0	0	0	0	0	0	0	0	0	0	0	0.02984960543627406	-1.5522911243921405	0.02385710594397385	0.63884906584631129	0.9603386312212211
490	511	2.05	1.37	2022_09_22_07_38_24	0.50457770671069613	-0.025995633365745209	0.00012059192894070154	-0.00036825053969836145	-0.01552662897447612	0.48099696779258377	0.0011502370826692375	-0.0033758978294666513	-0.00077751854446684557	0.0011832531413511662	0.50247455163518651	-0.011030777013309751	-0.00057348219301468968	0.0041947753564806527	0.010113631916215218	0.48520997962716722	1.4142323546498352	0.04216460767145315	-1.5636349943103962	-0.0009659996727607791	0.022776354462091288	0.17484889561651615	2.3482763122441557E-05	-0.042160282948312013	-0.00060388890189951234	0.021397845141754093	0.0078034957469288379	0.022776366567628593	9.2036142582108986E-05	0	0	0	0	0	0	0	0	0	0	0	0.030810089833220748	-1.5457789966745403	0.021699432263158649	0.5888135464337455	0.96161596751908507
491	510	2.05	1.37	2022_09_22_07_38_27	0.49997013190616452	-0.026585483580793247	0.00013729423260663425	-0.00021854650287009674	-0.015509138296618066	0.47638153676969713	0.0011318432984146751	-0.0034898708682398879	-0.00060106830992777394	0.0014592844522598723	0.49787221898595835	-0.011421842645948808	-0.00062886193386918964	0.0040897691153519216	0.011415723876378195	0.48043254000594282	1.4331785277169895	0.043149551933688704	-1.5660151553010635	-0.00088712863990944807	0.02462637125077571	0.162842785186701	0.00032449707479015495	-0.043147579185652429	-0.00041260452730376593	0.023331802195334685	0.0078794141469279311	0.024628509076527142	0.00013870096227698784	0	0	0	0	0	0	0	0	0	0	0	0.031043417121983389	-1.551428144216741	0.024253868344978738	0.61339207552138864	0.9609224818575991
492	509	2.05	1.37	2022_09_22_07_38_31	0.50519666548852316	-0.027409941497679231	0.00016409076737106687	-0.00019483964265554318	-0.015540783189506725	0.48185390289160263	0.00101014319735121	-0.0030530058547140622	-0.0007748272316713754	0.00091982312397103239	0.50200651629497928	-0.011570561214917188	-0.00042868031957152096	0.0038897627369418493	0.01091101329463739	0.48586403043096454	1.4125389732838358	0.043550625646192727	-1.5643139923537144	-0.00064290805147492456	0.02384458975591576	0.15218110416001568	-0.00010405364211509515	-0.043546965645409025	-0.00056460362413465488	0.022748651470559537	0.0071458601231015016	0.023844816790832345	0.00018979086498730545	0	0	0	0	0	0	0	0	0	0	0	0.030800058281827275	-1.5458881172295516	0.022928950216112513	0.61417186807488566	0.96173245712367472
493	508	2.05	1.37	2022_09_22_07_38_36	0.507080723183545	-0.027045760644489956	6.6762425699081124E-05	-0.00033636944797354611	-0.01631124392356673	0.48435186623571735	0.0009170402511788409	-0.0038452733517652551	-0.00072277998620089785	0.0012489866153330242	0.50416939720418985	-0.011892645795831259	-0.00052084549362624028	0.0037832482337664597	0.010655310324966676	0.48635139168086361	1.405460480071004	0.0437690365513643	-1.5639007523746662	-0.00089833619786021683	0.024062683004133629	0.16568104020281685	0.00031905851315495309	-0.04376487427417345	-0.00060360616336737575	0.022753675296806976	0.0078283442594776955	0.02406479818515497	7.8466638756657733E-05	0	0	0	0	0	0	0	0	0	0	0	0.032198522152105127	-1.5486549291544831	0.022298255957348335	0.61481151567211167	0.95912025333454032
494	507	2.05	1.37	2022_09_22_07_38_39	0.5099204796953436	-0.028783174677565623	3.0807944627152666E-06	-0.00032478928622435219	-0.016789967492814317	0.48590501829919852	0.0012264728777944575	-0.0037727098611921614	-0.00078617839520633446	0.0006594695292110646	0.50774476077843167	-0.011842531531369259	-0.00066602301266578722	0.00411797246013316	0.012124283087629638	0.49035163757143146	1.3934835364186395	0.045807852786556705	-1.5628859080219357	-0.0010214759712868283	0.025316360048174422	0.16178820681111478	-0.00059086403882944929	-0.0458021200785355	-0.00072468836493060583	0.024002550572542927	0.0080495746534410915	0.025323254261669925	0.00015597450397167179	0	0	0	0	0	0	0	0	0	0	0	0.032962715185762513	-1.5474012671855912	0.025110833003097209	0.62168728270782736	0.96162373761570885
495	506	2.05	1.37	2022_09_22_07_38_43	0.5154742937944875	-0.028605363198118391	-3.1106969435667013E-05	-0.000528494950899751	-0.017663199827798397	0.49247222202246493	0.00097286761991670139	-0.0035388784985477496	-0.00070656188959103113	0.0011559640969016002	0.51351622034361066	-0.011390654729299985	-0.00080216290621431467	0.0031614885089371429	0.011596943595671856	0.49397947889028537	1.3720763811580916	0.045946978864903641	-1.5634958099345957	-0.00135662793186504	0.023788539151629762	0.14402421758409018	0.00015747449785749276	-0.0459420812294367	-0.00067084955074997823	0.022808453828738081	0.0067578864233534749	0.023789060367868622	3.8609537942595629E-05	0	0	0	0	0	0	0	0	0	0	0	0.034293322300587667	-1.5508060252435016	0.023318630016150442	0.65232488270928168	0.95830089848714783
496	505	2.05	1.37	2022_09_22_07_38_46	0.51123992155298981	-0.02986296295300964	0.00024903951393860895	-0.00037517331835717962	-0.018322344101107748	0.48723051013598179	0.0012519493634382489	-0.0037024126108096069	-0.0007504829283244901	0.0011814015306508864	0.50980309332142471	-0.011343489032351771	-0.00068794584478800813	0.0034054512983408025	0.011592024307503902	0.49063774522185777	1.3886710417440391	0.048305645720088081	-1.5663074769159511	-0.0010991965246182152	0.024029342803094246	0.15282505465284488	-0.00010230189205293733	-0.048303699037548671	-0.00043366775829323229	0.02291561947201733	0.0072307468329569887	0.024029560570799767	6.3620125364492785E-05	0	0	0	0	0	0	0	0	0	0	0	0.035869083714603706	-1.5503277763187584	0.023632529422350175	0.64252996726542322	0.95970155016738723
497	504	2.05	1.37	2022_09_22_07_38_51	0.51108891565075509	-0.029408179818325959	-4.6600833927359311E-05	-0.00024252675255611434	-0.018205269304616405	0.4879003143520852	0.0010493880019986435	-0.00387592458123508	-0.0010525548992833592	0.0010173455861258397	0.50871444632329632	-0.011224892552908743	-0.000624768310723691	0.0043271674660344712	0.011950090016152812	0.49005837605028579	1.3897511239647338	0.047714639158142773	-1.5599968075247408	-0.00089056795814476555	0.024652014976100048	0.17286782965432138	-6.0051736949775711E-05	-0.047703509710697561	-0.0010305102004129648	0.023193266513624015	0.0083542941538988121	0.024652088118311027	3.718531902674122E-05	0	0	0	0	0	0	0	0	0	0	0	0.035680036469185071	-1.5419204985342554	0.024867311232632212	0.611689988425507	0.95885150517558826
498	503	2.05	1.37	2022_09_22_07_38_57	0.51615029212648733	-0.030207286645061934	-0.00015912228208680759	-0.00042485212403505694	-0.019151371105495484	0.49269062979503231	0.0010900182213717114	-0.0040447985190872207	-0.0010218557626972525	0.001333673296933008	0.51419801850792424	-0.011804250043134526	-0.00064601409465927259	0.0035977326592105787	0.010716357032477648	0.49567775874759856	1.3689685631277053	0.048983108956885353	-1.5596660258041803	-0.0011032037556120227	0.023582208159480453	0.16628707723900338	0.00021386272492902739	-0.048970973050276728	-0.0010903034399526717	0.022290022791299803	0.0076990535548469774	0.023583177880476171	-1.4308313617415468E-05	0	0	0	0	0	0	0	0	0	0	0	0.03715703254717731	-1.544143203973064	0.021900904026028064	0.623448093228493	0.96033610037389694
499	502	2.05	1.37	2022_09_22_07_39_02	0.51859880810664671	-0.030808633867308227	-4.343271387190535E-06	-0.00030169241010981286	-0.019646101257747767	0.495180239757802	0.0010452028010532292	-0.0041336401436717967	-0.00084528311163895823	0.0012684203485188836	0.51659274615781037	-0.012105525909490301	-0.00053820106521692375	0.0044125648015135186	0.011705874051333007	0.49712507660006428	1.3603064784520436	0.049821730573224546	-1.5631096383896306	-0.00085805534733293047	0.024996604861798818	0.17519007149000138	0.0002004451623071361	-0.049815843237475232	-0.00076589806780702344	0.023477868512164789	0.00858020656758364	0.0249974085232849	-2.7907302381119481E-05	0	0	0	0	0	0	0	0	0	0	0	0.037918091792770996	-1.5492968423638691	0.024122548069542955	0.60515725163538225	0.95859278661865632
500	501	2.05	1.37	2022_09_22_07_39_05	0.51589616930230164	-0.030829569889646913	-0.00014390938104828763	-0.00048659465771795212	-0.019192367065439853	0.49357252000823887	0.0010540149150386926	-0.0041444188467843644	-0.00095983698467428508	0.001569244948820489	0.51330477027285848	-0.011146931509698043	-0.00069008281320737607	0.0035356800594628485	0.011984894154167154	0.49340390063904715	1.3714980821681628	0.049608593997384272	-1.5606051420981604	-0.0012168443183420015	0.024237006240063818	0.16260788536367926	0.00047529305498757147	-0.0495982896326244	-0.00101107067785301	0.022966546165993907	0.0077440447239258015	0.024241666093092938	2.2622131819980988E-05	0	0	0	0	0	0	0	0	0	0	0	0.037248490319492483	-1.5458114473506643	0.024221052230118	0.64196125817775807	0.95640155907016511
501	500	2.05	1.37	2022_09_22_07_39_09	0.51728849942757926	-0.031038012349436761	-6.8035829175338086E-05	-0.00019782433890989771	-0.019562851373201552	0.494610454335895	0.000893320854388125	-0.0037330349961416515	-0.0010687891600089359	0.001461010244267561	0.51355880672522569	-0.0108424760615383	-0.0008550929213627476	0.0034660781173332434	0.011749022569100692	0.49440060804322683	1.3678839261005464	0.050065553056451981	-1.560279436737438	-0.0010778851219307353	0.023542735623832706	0.15618019018842388	0.00052597923253850265	-0.050054478466126012	-0.0010529901863434482	0.022403522969622072	0.0072348157684420482	0.023548610464457206	-6.2681585806298618E-06	0	0	0	0	0	0	0	0	0	0	0	0.037874465690439729	-1.5435066527350951	0.023680444458378459	0.64196192929279938	0.95575410740876765
502	499	2.05	1.37	2022_09_22_07_39_12	0.51906106984337264	-0.032339390260524986	-0.00017561997988967693	-0.00044509695894418921	-0.020494411228604261	0.49506364571570222	0.0012168692168607073	-0.0036118809995606166	-0.0012159137836573342	0.0011726656636199023	0.51675750672980969	-0.011081411603513072	-0.00069695475711041793	0.0034115062543769721	0.0116811063489674	0.49841923741912869	1.3586681427177687	0.052166871826910217	-1.5584972081778765	-0.0011575975450776013	0.023491051091723225	0.15206957571696692	-8.2851437969725262E-05	-0.052151090232694049	-0.0012830836865466782	0.02241293179323707	0.0070349107901702566	0.023491197197135879	-1.3242174126905155E-05	0	0	0	0	0	0	0	0	0	0	0	0.039553051146575952	-1.5411665382232878	0.02344441786488257	0.64332294310873961	0.96023236258024
[truncated: 99 more rows]
[truncated: 38 more columns]
