# Supplementary material for: Metasurface analogues of molecular diastereomers from hierarchical multiscale chiral interactions with biomolecules
Source: Nat Commun. 2026 Apr 22;17:5541. doi: 10.1038/s41467-026-72200-6 (PMC13287669; doi:10.1038/s41467-026-72200-6)
Supplement: Supplementary file 3 — Supplementary Data 1 (Raw data) [file 41467_2026_72200_MOESM3_ESM.zip › Raw_Data/MMP/strept/Mueller_ St_RH_Res1nm_2022_09_22_06_24_56.csv]

HINDS Mueller polarimeter
Filename	Mueller_ St_RH_Res1nm_2022_09_22_06_24_56
Mode	Mueller
Integration	0.01
Integration cycles	16
Repeats	1
Repeat Delay	0
Start time	2022_09_22_06_24_56
Total samples	602
PARAMETERS
Wavelength	700	400	301
X	2.66	2.76	2
Y	2.16	10	1
Temperature	27	200	1	100	0	25	False	False
Notes	S42216 St_H_Res1nm
DATA
#	Wavelength	X	Y	Time	M00	M01	M02	M03	M10	M11	M12	M13	M20	M21	M22	M23	M30	M31	M32	M33	A	LDabs	LDang	CD	LRabs	LRang	CR	LD	LDp	LR	LRp	TR	A	LDabsA	LDangA	CDA	LRabsA	LRangA	CRA	LDA	LDpA	LRA	LRpA	TRA	N	NAngle	S	SAngle	C
0	700	2.66	2.16	2022_09_22_06_25_13	0.39306689211713447	-0.036422630640071667	-0.0038504240062084021	-0.00046523358537751069	-0.027083092977423649	0.33786008725528949	0.0039341994875723473	-0.00078961978200444707	-0.00570605746134574	0.0027298353038055349	0.34334301336400136	-0.009873605535696689	-0.00028366078841091872	0.0020426389390635932	0.0063588925389563384	0.33039061681183823	2.1012635525864329	0.088111150171981845	-1.4990605644013062	-0.000986651923047749	0.024428940194860069	0.085113597405661351	-0.001942963672446969	-0.087205861237101445	-0.012598116943612845	0.024075851722644953	0.0041384155027333822	0.024506085507002104	-0.00051650845354614318	0	0	0	0	0	0	0	0	0	0	0	0.0704146376489497	-1.4669712509851878	0.016991799181897579	0.62999102037612587	0.84054552402592431
1	699	2.66	2.16	2022_09_22_06_25_16	0.39027863941892194	-0.038864799494314449	-0.003858401031168834	-8.7815006169321929E-05	-0.029978617059427882	0.33539236908437658	0.0047982187117623859	-0.00039061624983011096	-0.0062621116767862355	0.0043720516429800139	0.34052792430491075	-0.0071156371169856722	-0.00047811236074256195	-0.0006576260067445998	0.0056971333214794143	0.33083996952441824	2.1128209056345932	0.096172814445609683	-1.5015145386987259	-0.00084089221208134216	0.019094971269831229	-0.014596908700329375	-0.00090324198770955991	-0.095251038184090336	-0.013283446963895888	0.019086834726474346	-0.00055737592335244727	0.019116322185086795	-0.00095427969323029472	0	0	0	0	0	0	0	0	0	0	0	0.078471288533976377	-1.4678338504322483	0.014694534549403865	0.842859371791317	0.84770196497814809
2	698	2.66	2.16	2022_09_22_06_25_22	0.39274567039216174	-0.042608863561494688	-0.0044997782815320688	-0.00034288807381399204	-0.033618570413678904	0.338984897751098	0.003186577176562449	0.00088609615938877069	-0.0076307458895815937	0.0055272538700306875	0.34101785441441607	-0.0061079339505963164	-0.00015098066090479025	0.0010312118144416823	0.01179309569792859	0.331205374372155	2.1038940578403516	0.10586703317031923	-1.4950442517813938	-0.00042089480716705292	0.026636183288707278	0.0011039236014103121	0.0031481727146032172	-0.10465434558574069	-0.015978005579728331	0.02663611836850701	5.88085749898212E-05	0.026821581825660117	-0.0014910042854197755	0	0	0	0	0	0	0	0	0	0	0	0.087776163645171032	-1.4591971705993985	0.030141886582374766	0.741788089230137	0.843307512572811
3	697	2.66	2.16	2022_09_22_06_25_25	0.39475208998880956	-0.04603610482097218	-0.005127371718179635	-0.00014391232559307288	-0.037143530800778861	0.34131661321883422	0.0042383551072181381	-0.00084363511996762288	-0.00713646938994435	0.0044747672132400178	0.34277451579699064	-0.006050625952937606	-0.00073054045900866789	0.0022251094572280508	0.0052607429167724866	0.33228914699902173	2.0948712639937526	0.11472237075856417	-1.500717621676223	-0.0011096212213788986	0.017301662554647688	0.12925109592913622	9.64229238463437E-05	-0.11359740530525668	-0.016026598528031573	0.01672679667237385	0.0044228723965270746	0.017301931237152141	-0.0019693671808865671	0	0	0	0	0	0	0	0	0	0	0	0.09581428915726023	-1.4758867881230222	0.014469748841922012	0.58532535634371	0.84176665665897166
4	696	2.66	2.16	2022_09_22_06_25_28	0.39675253472700789	-0.049472731365274629	-0.0055746931883136905	-0.00059436784132442706	-0.03982584460404797	0.34556312462489719	0.00617218935217196	-0.00031946021922354723	-0.0072067523438402075	0.0054357248155779475	0.34529798493133967	-0.0068463796267855806	0.00058962883889845843	0.0012756254806055949	0.0051264686271289576	0.33394715929746438	2.080908254390847	0.12204116717043631	-1.50374084986747	6.3363091095517939E-05	0.017776746834177591	0.065562190561222186	-0.0013144030864731902	-0.12094531029659822	-0.016318039146354379	0.017624142507062839	0.0023242910525972686	0.017825273728057398	-0.0022751265600699754	0	0	0	0	0	0	0	0	0	0	0	0.10200980141653968	-1.4812866102436029	0.013315082953898621	0.66345899355488691	0.84170138831562147
5	695	2.66	2.16	2022_09_22_06_25_34	0.3988513670860489	-0.052453527940358777	-0.0060945938008634811	-0.00064545106729238088	-0.043465265496650141	0.34890661090329034	0.0055787650259100444	0.0010910533597851635	-0.0069649500556824805	0.0046719086069749874	0.34706747113086472	-0.0045107193468148284	-0.00077255573912304734	0.0017936694654972774	0.0036308949710400318	0.33756164340172734	2.0666103205486106	0.1301391388753588	-1.5064749732646714	-0.0016818562207674332	0.011919975142048764	0.038845985529481653	-0.0014767637990591347	-0.12906379029766807	-0.016695313750256027	0.011884018496342644	0.00092515499547178148	0.012011104807854773	-0.0030835343479539935	0	0	0	0	0	0	0	0	0	0	0	0.11036634203438951	-1.4913508440109045	0.01015358537128943	0.55597930061204881	0.84633442745327536
6	694	2.66	2.16	2022_09_22_06_25_39	0.40031733925175295	-0.055249836834599914	-0.0055691245369033941	-0.0005274673600846716	-0.046683777106757668	0.35118178890619989	0.0049058398902877727	-0.0033241205638543684	-0.0073063157349523991	0.0061761135074180759	0.345288824641864	-0.0052198165266964247	-0.0015141017238620247	0.0024618525213034982	0.0037708956716288305	0.33426956693758864	2.0699498667595093	0.13754271500487003	-1.5111968508537019	-0.0029388705517415983	0.0155549135731333	0.28101350307831391	0.0015624113756119813	-0.13656674113392134	-0.016356150738221255	0.013162204712429232	0.0082892522808605765	0.015633184754690527	-0.003885949146533201	0	0	0	0	0	0	0	0	0	0	0	0.11803650913943405	-1.493172754950753	0.011249508729712964	0.49620793532439328	0.8350114625621351
7	693	2.66	2.16	2022_09_22_06_25_43	0.40174445809303011	-0.057298282537491738	-0.0060742694145855709	-0.00085362996701039164	-0.048119159683363423	0.3555149959606313	0.0051839971887192877	-0.0042128196410671295	-0.00797303728946178	0.0053726848365086574	0.34718110935012986	-0.002756743150705232	-0.0017208979653892812	0.0031040116267688849	0.0045021019991394835	0.337866108116623	2.0544702741497436	0.14131391494711318	-1.5073859893946833	-0.0036520328802968518	0.014826231096982478	0.39092371059522907	-6.0444490346383065E-05	-0.14017902723639097	-0.017873524575166947	0.010520887399186042	0.010446437520742591	0.014826354308377482	-0.0041707875144221754	0	0	0	0	0	0	0	0	0	0	0	0.12140858914634142	-1.4886954414577782	0.01361173144623316	0.48359020830456945	0.8409975578017429
8	692	2.66	2.16	2022_09_22_06_25_46	0.40251955635625797	-0.060067724331107832	-0.0064055623733573642	-0.00072330801497308764	-0.051163865422758893	0.35687272569194883	0.0059205264684962337	-0.0049998973731483877	-0.0079023559929877248	0.0058869123804561573	0.34964030329715878	-0.0020157973769248804	-0.0015660692390273351	0.004117477187806814	-0.0024159049925388284	0.3372689905291098	2.0500889992068347	0.14867535585001024	-1.5101536222666092	-0.0033524148033664365	0.013150561833667019	0.81159908852402241	-0.00027807174830028324	-0.14758317725155729	-0.017987974579218011	-0.00068879843614116226	0.01313251054655846	0.01315350145164026	-0.0049293620380439426	0	0	0	0	0	0	0	0	0	0	0	0.12861619956626053	-1.4941758215562653	0.011860069360252227	-0.26530770473689236	0.83789466922348277
9	691	2.66	2.16	2022_09_22_06_25_50	0.40369996180398554	-0.061784324934218524	-0.00624060904029184	-0.00056402154514648747	-0.052388783688909819	0.35993265392139012	0.0072493166911587322	-0.0052259808908803251	-0.008035684025723789	0.0062271957459891451	0.34857939479300504	0.00144704107946175	-0.0019212060995974602	0.0066251901467401569	-0.0042721783717560866	0.338527371177258	2.0443888714022163	0.15169546002562465	-1.5122011807744908	-0.0033836723189546733	0.019006595019054193	1.0168541204820008	-0.0017392033798621556	-0.15065499192573947	-0.017736572392693696	-0.0084874985740460464	0.017006264203930914	0.019086002269067759	-0.005178074561521453	0	0	0	0	0	0	0	0	0	0	0	0.13128928644789456	-1.4946966400202968	0.019527343851148776	-0.28636913087559018	0.83856181126325757
10	690	2.66	2.16	2022_09_22_06_25_53	0.40251278846646849	-0.063582248642152173	-0.0065073146855424546	0.0010312783640879998	-0.053740978256035736	0.35924472849290051	0.0070373994765809732	-0.0054224544900744794	-0.0072918008629650989	0.00681510154230585	0.35031925914014217	0.0048550319103947432	-0.0018705113837078789	0.0055993184464129264	-0.0033778095273249058	0.33343709125729515	2.0525618382548814	0.1562155882015904	-1.5163032982126345	-0.0012266653688094997	0.019997290956690159	1.1141694825960502	-0.00054340076610107438	-0.15528874485881919	-0.016991636688130751	-0.012221818427165652	0.015827785692885663	0.020004672704123934	-0.00536928329399581	0	0	0	0	0	0	0	0	0	0	0	0.13473711822575396	-1.5033660236377784	0.016246100668258153	-0.27140424363601906	0.82838881350243676
11	689	2.66	2.16	2022_09_22_06_25_56	0.40205623891418579	-0.063653188815830222	-0.0066858367206526076	0.00077843339978848631	-0.054769394424933358	0.36061415940753727	0.0047432352115783609	-0.0053800310101274644	-0.0077195814852187234	0.00600020616100568	0.34787920492143293	0.0047397274500742331	-0.002447540437654233	0.0065021158097946863	-0.0082067425630452922	0.33736763475416937	2.0489111054675027	0.15765333435165335	-1.5128989895330998	-0.0023125831884405787	0.0254812950190026	1.2075478100902961	0.0015867275353633756	-0.15659757480585723	-0.018214647872472095	-0.01904741703342433	0.016926083427664638	0.025530650209442906	-0.00604997984432038	0	0	0	0	0	0	0	0	0	0	0	0.13756967202590859	-1.5007840219027946	0.026041992189781146	-0.45038731777075391	0.839105583003219
12	688	2.66	2.16	2022_09_22_06_26_02	0.40054926034905436	-0.064230982771480982	-0.0055044621787000408	0.0017294393763577383	-0.05556454850975872	0.36095709077787386	0.0072798143700956355	-0.0077142956950518281	-0.0073299193839077839	0.0065377011242634649	0.3466018302432356	0.0070191481004847405	-0.0025421069836856643	0.0059981441155671569	-0.0056783655428637968	0.33551588140488825	2.0552031717519532	0.15945637542627977	-1.5212594851942265	-0.0014349280669490841	0.027143166632619	1.1689450937154566	-0.00135911018749919	-0.158674435763536	-0.015772098757304547	-0.018838604965283459	0.019541198985940415	0.027177171952723216	-0.0064611320548709208	0	0	0	0	0	0	0	0	0	0	0	0.1399227011657366	-1.5052163904072218	0.020620771726719854	-0.37900926037039651	0.83763949810444416
13	687	2.66	2.16	2022_09_22_06_26_07	0.39919304497147068	-0.064196253327119368	-0.00544721717239149	0.0017793430281055247	-0.054990384223819376	0.35889644963375922	0.0059154255317876523	-0.0086880505560106343	-0.0072123134641886334	0.0056628261262378719	0.34612675130533122	0.010763274865058474	-0.0035237662195726897	0.0087703620493262517	-0.0058136237032406684	0.33443187602237839	2.0617636930273866	0.15941117551078163	-1.5211659630993639	-0.0025239897537620709	0.035047488848089225	1.1744201217087666	-0.0007531336234932566	-0.15862650548062596	-0.015797298399858418	-0.024599393223727339	0.024963900488132375	0.035055579938317587	-0.0061670245957168935	0	0	0	0	0	0	0	0	0	0	0	0.13893362367975384	-1.5055905628554938	0.02635876829869396	-0.29268531410373089	0.83776979643089577
14	686	2.66	2.16	2022_09_22_06_26_10	0.39708884494083829	-0.0633647893708309	-0.0048368080356255005	0.0028495747042652205	-0.053907404493715692	0.35893324375557317	0.0067789723190475959	-0.0098887171061927213	-0.0065252321651438358	0.0056429583296595028	0.34591517199611255	0.010211485080213157	-0.0030486864713459459	0.0099414671603878044	-0.0084179121871778857	0.33742016997719571	2.0596657630806847	0.15709513950857734	-1.5262073866422126	-0.000465154681040178	0.039473631088894956	1.1715662323503837	-0.0019479187783976127	-0.15647088856647173	-0.013990850168526827	-0.027545113293193688	0.028274268956195819	0.039521664171810987	-0.0059181742769341961	0	0	0	0	0	0	0	0	0	0	0	0.13674746364481522	-1.5105667498659843	0.032805417977193128	-0.35130138545404144	0.84973469860999862
15	685	2.66	2.16	2022_09_22_06_26_16	0.39418207621640583	-0.061610625997654912	-0.0041494678198129931	0.0033117680666173528	-0.0525159012462257	0.35622271900662822	0.005849973833972749	-0.0073253606847020593	-0.0053147905841929074	0.0040823952231891164	0.34498381146981355	0.00825070123942758	-0.0041810275178453928	0.010851196815172349	-0.0063917017572509231	0.33397821728575572	2.0732548363833483	0.15387152249000577	-1.5325895692686735	-0.00098156072054591528	0.033820978350657914	1.1356921715313264	-0.0028361084642717707	-0.1534225111811211	-0.011746424829331126	-0.021803279320455962	0.025854894845461052	0.033939683083623294	-0.0056912438423390652	0	0	0	0	0	0	0	0	0	0	0	0.13390805136178244	-1.5203663026156511	0.031949046414095045	-0.26615786531416286	0.84726890804238852
16	684	2.66	2.16	2022_09_22_06_26_19	0.39050338850941707	-0.058971872532722264	-0.002824243948138635	0.0043353508512332523	-0.049843155073215233	0.35365693482371352	0.004642438515536646	-0.0079609160427748151	-0.0043309016056250395	0.0027998861845991937	0.34381475159411456	0.009447130720533492	-0.0049727438787584193	0.00898512998956561	-0.010159200812025522	0.33064389076115275	2.0871153646705545	0.14774172797789603	-1.5407269396320806	-0.00097436200148175774	0.037882981780592878	1.2263461023938309	-0.0028877210649545407	-0.14747464179087794	-0.008879651713151096	-0.029243595563968459	0.024081786210324523	0.037992884090809878	-0.0051115649477201635	0	0	0	0	0	0	0	0	0	0	0	0.12811914070794037	-1.527459871595267	0.03473086128165067	-0.42332439415495149	0.84671196330266718
17	683	2.66	2.16	2022_09_22_06_26_22	0.3857133040877192	-0.055781329648033479	-0.00057207080544277968	0.0036413760760711489	-0.046503755888164314	0.35028784510983868	0.0042015425579219872	-0.0093255223948294445	-0.0025644362812103933	0.0026898262404835139	0.342537431712225	0.010116743008106445	-0.0050427029976974043	0.0097718289657505817	-0.0072184677781305367	0.33246397526292482	2.0961175275913697	0.14013312140544187	-1.5582685945632715	-0.0021296002065574714	0.037640307067522354	1.1634855645115882	-0.0024855670248571256	-0.14008913758031985	-0.0035107330907554212	-0.025826662217412324	0.027382042196393244	0.037722284654729363	-0.0043946267079620028	0	0	0	0	0	0	0	0	0	0	0	0.12074877706688812	-1.5432518679327771	0.031497137311443227	-0.3181154849593909	0.861945833186287
18	682	2.66	2.16	2022_09_22_06_26_25	0.38180946056658355	-0.053149579790398749	0.00086168864226123681	0.0054909922095399541	-0.043710477493904609	0.34781271062099739	0.0025130801310825528	-0.01061909159773324	-0.00061960474552030169	0.0026147023138353197	0.3387542073607297	0.011887475363334734	-0.0055235379490438663	0.010567086754567235	-0.010983588436478215	0.32948163032539318	2.1135246044362477	0.13382851268021154	1.5668866706477647	-0.0002905408566633242	0.045911505374293858	1.2074588589957387	-8.4077094688458573E-06	-0.13382442145336676	0.0010464362709749178	-0.034313692724994765	0.0305030624250821	0.045911506144139864	-0.0037807534541430478	0	0	0	0	0	0	0	0	0	0	0	0.11449393820399477	-1.5637092016285026	0.039919058660555826	-0.40236118817225719	0.86294779033620894
19	681	2.66	2.16	2022_09_22_06_26_31	0.37829821511512313	-0.0497671503981253	0.0019394380517309662	0.0052002617226647382	-0.0401192248465643	0.34355457343139073	0.0017854870694155437	-0.0085394995715841245	0.001835994204939135	0.0022313362799911657	0.33949655037682636	0.014396229202442476	-0.0049592078053481634	0.00777139277496617	-0.009871394205021625	0.32939028966353029	2.1224231824451714	0.12555689546189366	1.5474146857462108	8.81354740463712E-05	0.043256305564930965	1.2831802953130547	0.00062813294755266784	-0.12541963628258063	0.00586931280254146	-0.036294898568812836	0.023532707217960823	0.043260865942864331	-0.0029533363594016248	0	0	0	0	0	0	0	0	0	0	0	0.10616284186704579	1.547930554630427	0.0332103020694626	-0.45193482981280064	0.87071594975221
20	680	2.66	2.16	2022_09_22_06_26_34	0.37540103911788147	-0.047465879846617924	0.0031176987045149918	0.0049885767627798477	-0.038117964622836717	0.34141603975902296	0.00081649496950250971	-0.0078496987933495809	0.0027084523811198445	-4.7555631213022783E-05	0.3371337605161267	0.011423908230113775	-0.0043256335247028582	0.00719125899640047	-0.0068803134073620589	0.32642070442587529	2.13710710479824	0.12047395212960378	1.5356984332189605	0.0007073070718568485	0.035141474962568496	1.2356502392434536	-0.0013182017562105922	-0.12017725938841381	0.0084498205670871067	-0.027538272319763669	0.021830410444775579	0.035166189990030274	-0.0026748856073413045	0	0	0	0	0	0	0	0	0	0	0	0.10179531578221784	1.5353286926328311	0.026511736077546692	-0.3816521644198872	0.86952530870159461
21	679	2.66	2.16	2022_09_22_06_26_37	0.37197739152467046	-0.044920934211694935	0.0043456614199348141	0.0046486029736234344	-0.035731917962214942	0.33839417789566267	0.00070147133589002787	-0.0077595629920306957	0.0036191231348720191	-0.00088233655409212879	0.3340824305163434	0.0096897159148646023	-0.0043377898556387594	0.0081718128693092831	-0.00861153147506127	0.32560403971500251	2.1512111567581758	0.11480889922940918	1.5206830380572007	0.0003028430571831893	0.036192976753161306	1.2204034849093777	-0.0023757119667245441	-0.1142327330342969	0.011487647530442593	-0.027663587836902596	0.023337897811175057	0.036270863976526846	-0.002326902848211691	0	0	0	0	0	0	0	0	0	0	0	0.096550847873417528	1.5203257240235759	0.031915082150403777	-0.40579593614453829	0.87533287542129468
22	678	2.66	2.16	2022_09_22_06_26_41	0.36789987525895551	-0.042515530728492811	0.0058932309105002483	0.0043188327400497471	-0.033009222360945674	0.335254480288069	-0.00092800897174612142	-0.005988724008710769	0.004882888318962688	-0.0028831149959355064	0.33165902055430363	0.011745486031055782	-0.0036618270796880633	0.0065870398375951072	-0.011269232506847089	0.32306797886434585	2.1681828628942639	0.10903550184968827	1.5001166962657173	0.00084230590101132177	0.039567316192978638	1.3282805585037416	-0.0029359856107802514	-0.10794791698634361	0.015361897080857058	-0.035003631678830506	0.018447717474200521	0.039676095097953605	-0.001845921480070392	0	0	0	0	0	0	0	0	0	0	0	0.090699727926512652	1.4973663438057725	0.035480166578080431	-0.52092019141479251	0.878141039425323
23	677	2.66	2.16	2022_09_22_06_26_44	0.36626768771881496	-0.041178447428513572	0.0059980775414881652	0.0038331420564384623	-0.031655391807621024	0.3333366661935257	-0.0018804997742319486	-0.0065710977375339286	0.0062575274341071492	-0.0038778877769629215	0.33043292768013161	0.0095030195209688511	-0.0027557065107152788	0.0063507897974070518	-0.010207420093503956	0.32119924637884212	2.1778907700818948	0.10599933565189273	1.4885342949013947	0.0014364882653871689	0.03567637900157735	1.2869313979664263	-0.0028594334687716853	-0.10456796485214775	0.017360872251203571	-0.030079605885391082	0.019183881996189811	0.035790786222525496	-0.0017009203382586007	0	0	0	0	0	0	0	0	0	0	0	0.088099358112009959	1.4732161059682531	0.032822474056225709	-0.50711594261322634	0.87695217773462986
24	676	2.66	2.16	2022_09_22_06_26_49	0.36452064819538904	-0.039641994940281922	0.0069213414817850287	0.0037547961449380164	-0.03010931236455771	0.33172154618676497	-0.0033558394500841039	-0.0060868018718791906	0.006260569925232936	-0.0026210299288635468	0.32861848777031305	0.01234770850908109	-0.0019092744563825718	0.0034960634115062451	-0.013072732586883355	0.320355420025539	2.18619538370299	0.10229788224808063	1.4785101997964869	0.0024029462697369147	0.041515665003429118	1.3965879339054608	0.0012849891007598933	-0.10056033666756702	0.018774328263555705	-0.039021172026779689	0.014173869419936661	0.041535546675901848	-0.0014241421689040622	0	0	0	0	0	0	0	0	0	0	0	0.084366412709121374	1.4682928710695475	0.037123108016512925	-0.65473990307913266	0.8788402566809419
25	675	2.66	2.16	2022_09_22_06_26_53	0.3633371634666025	-0.0385231946486767	0.0069169851592384	0.0024288780005612	-0.029628416735431193	0.32971664958284741	-0.0029041177769937856	-0.0044157874902949236	0.0067414039371401207	-0.0039681082638679541	0.32584941606004564	0.013354197094462877	-0.0013162545053782742	0.0034141346898219349	-0.013570253589277857	0.31669534635476865	2.200610299427348	0.10056864591858325	1.4732841077028969	0.0014877899943749827	0.04337616302285547	1.4344556480745339	-0.0014752358707503192	-0.098662159455787143	0.019489249175332637	-0.041773510541080874	0.01168183785453039	0.04340124237230638	-0.0015219774922560511	0	0	0	0	0	0	0	0	0	0	0	0.083629432880897428	1.458934908054855	0.038512836261657489	-0.66216106441243883	0.87162937953601016
26	674	2.66	2.16	2022_09_22_06_26_56	0.362418271428664	-0.037000883141182661	0.0067992159063095569	0.0021652859132598483	-0.027549435094976184	0.32870238902591981	-0.0031674326659838965	-0.0027582939058018066	0.0060011188598141129	-0.0045492743728211844	0.32487311382216416	0.0149930048917955	-1.7850254330863688E-05	0.0035531750940267105	-0.015529606361295668	0.31553709897492116	2.2060260854717675	0.095412716565065489	1.4747447470314268	0.0031498947483869	0.048480702362623439	1.4729198473225909	-0.0020721677572469038	-0.093657586590134956	0.018216557205929323	-0.047554793339687318	0.00942974718605502	0.048524966571729396	-0.0010461494304149336	0	0	0	0	0	0	0	0	0	0	0	0.077798160484146742	1.4635561143055735	0.043957234036004086	-0.67293393781146638	0.87064346323121122
27	673	2.66	2.16	2022_09_22_06_27_02	0.36253496203466296	-0.035650829839753775	0.0060695474295463046	0.0011848894897989442	-0.026705926441052956	0.32882166100691684	-0.0041784098295600978	0.00032893012703807419	0.0050478238178683675	-0.0048245955073056724	0.32278971053022293	0.016567663505404787	0.0012275225688609046	-0.0017539387535677757	-0.017399276423352348	0.31709129378032175	2.2059079670086952	0.091754127797997215	1.4850073786973999	0.0034559330652056196	0.053183973135591804	-1.5374332182798665	-0.00090410909261462186	-0.090406864127915029	0.01566585096724453	-0.053065619215569439	-0.003546132506765391	0.05319165735092956	-0.0010103689283322383	0	0	0	0	0	0	0	0	0	0	0	0.074968762532172745	1.4773907228798513	0.048236605959581166	-0.83563110617540248	0.87465024614647724
28	672	2.66	2.16	2022_09_22_06_27_05	0.36262012054044257	-0.034000118086958422	0.0061250783935640988	-0.000413395482374505	-0.02458038240045491	0.32868630839253	-0.005163041876371466	-0.0013266412500565752	0.0050627326528997216	-0.0055294820359036391	0.32260110230096894	0.01956823655009108	0.0022838950072476432	-0.003037362123494142	-0.014980110681087977	0.31474443026156695	2.2095226269882371	0.086304186270408922	1.4800621964872081	0.0024100602648143218	0.054297101020038513	-1.5442013294928045	-0.00033056254795846025	-0.084887051710477529	0.015575654711765904	-0.054220311112274655	-0.002886700896943181	0.054298107248580772	-0.00066166558030344579	0	0	0	0	0	0	0	0	0	0	0	0.069208359255553908	1.4692334084562138	0.042151374573302237	-0.88542199528542243	0.86797287969701586
29	671	2.66	2.16	2022_09_22_06_27_08	0.36386751149095914	-0.032730920931021208	0.0059109563058888943	-0.0030080464834945876	-0.023705957952184616	0.3295033367640951	-0.0060920562322334523	0.0018128270687055108	0.0038041254599523329	-0.004479986932075599	0.32073650609630211	0.021047688691558323	0.0032925685758840493	-0.0053742364446585219	-0.018293318918494377	0.31351685444236926	2.2105267508649806	0.0826660488307377	1.4900744579219092	0.00015574672006635464	0.063131609561878771	-1.4809927922284916	0.0026374658329291964	-0.0815910794434686	0.013288016576431055	-0.062116072159757313	-0.011278018678709704	0.0631866785952021	-0.00054048259467978123	0	0	0	0	0	0	0	0	0	0	0	0.065983479053390234	1.4912389535193449	0.052399315500027931	-0.92826912226651548	0.86162365295468013
30	670	2.66	2.16	2022_09_22_06_27_11	0.36540376241364669	-0.030438541231836046	0.0045924241167401188	-0.0038310365745732118	-0.021969699937496305	0.33105395298709855	-0.0053388307422821022	0.00091436165569231114	0.0012849316122645873	-0.003082165812260652	0.32235168743332177	0.026050515366647931	0.0042080187512109337	-0.0059892301161917809	-0.022611200741820017	0.31088070984051491	2.2061695510831014	0.075855487000658681	1.5204166706456082	0.000135139343549146	0.077588131506435246	-1.5011340665390394	0.0036409244666154453	-0.075470753561661	0.0076302205041618122	-0.076836304747682244	-0.010774990644134824	0.0776735120979571	-0.00039610985122323584	0	0	0	0	0	0	0	0	0	0	0	0.060227194465650322	1.5415863352027241	0.064014025321861	-0.91486445286826334	0.85078683313772163
31	669	2.66	2.16	2022_09_22_06_27_17	0.36734308269315796	-0.028731653086824207	0.0035694798450451458	-0.00680849670658914	-0.019818357875474271	0.3330958772468296	-0.00534185968321741	0.0023761532501367939	-0.0013177105962021379	-0.0021187891289360379	0.320853655715109	0.029432552599000246	0.0052468128706599773	-0.0053331216711121586	-0.024325988351893035	0.31131003768889381	2.200834712608557	0.06961546692561324	1.5553516520712802	-0.0026808764991204173	0.085748497123817963	-1.5016133103543927	0.0049245720553119481	-0.069582257700951972	0.0021500345368067105	-0.08492897156388847	-0.011826857067439391	0.085889790830583443	-5.1405993797369437E-05	0	0	0	0	0	0	0	0	0	0	0	0.054069662371152724	-1.5376004903079155	0.06779420586927884	-0.89330868271610786	0.84746399852295951
32	668	2.66	2.16	2022_09_22_06_27_20	0.36950871491071879	-0.026873331998544438	0.001890422833094853	-0.0089786954210910718	-0.017756402529325161	0.33383473717448181	-0.0036976869050597693	0.0023900765691194244	-0.0036005309786211383	-0.0019456664910611958	0.31951033311756816	0.032975868688908984	0.0061281930973598282	-0.0056057342972417983	-0.027867575760004405	0.31315733717405075	2.1944403996482302	0.063857730439079247	-1.5413167021424687	-0.0046092536421679636	0.096627943663562268	-1.5082103313304038	0.0026760189318254918	-0.0637467716872204	-0.0037628229147151047	-0.095871946888568316	-0.012063552397370388	0.096664991460052654	0.00016195691180577156	0	0	0	0	0	0	0	0	0	0	0	0.049032055387224008	-1.4707657637981264	0.076928628807963015	-0.88465166170289811	0.84749648529863841
33	667	2.66	2.16	2022_09_22_06_27_26	0.37271855466227072	-0.023778781460386089	0.00034538204294444556	-0.010702718553131282	-0.015353391245777972	0.33767505989727631	-0.0034526443545040337	0.002767702980937631	-0.0057346554677116489	-0.0011401105886153268	0.323107014146162	0.038045166831196138	0.0070423705633846636	-0.0035208888605560164	-0.03476924740377161	0.31469699781061306	2.1739336556621915	0.056119635615143361	-1.4872603942237643	-0.0057514270593785506	0.11394062802816711	-1.5298429707088568	0.0032761954147645239	-0.055338221866396142	-0.0093324542453731476	-0.11355864436449348	-0.0093220708832122239	0.11398771939050656	0.00014521338130512137	0	0	0	0	0	0	0	0	0	0	0	0.043972627447462644	-1.3920641676195349	0.093762606452494041	-0.83585837837421129	0.84432876730745965
34	666	2.66	2.16	2022_09_22_06_27_29	0.37581704637172753	-0.0211470080020682	-0.0013424311161426648	-0.01358252582396635	-0.012442032134117343	0.33895860917963883	-0.0014888264190718911	0.0013660884747030335	-0.0085368007797716854	-0.00022481074255112154	0.32482885682736096	0.040121387118539735	0.0073010190358079423	-0.0023842194985742365	-0.03706046337351341	0.31425469247208382	2.1647596045323949	0.049769479374520594	-1.4085800669327342	-0.0096581997938340949	0.12002049071709049	-1.5490275456370746	0.0016615985957610367	-0.047173093989074225	-0.015865064787412626	-0.11990675810377205	-0.0052237489425411131	0.12003199199323754	0.000340824868273983	0	0	0	0	0	0	0	0	0	0	0	0.040150138265788095	-1.2701194832364657	0.0988169025849826	-0.8175205140686419	0.83619062920644838
35	665	2.66	2.16	2022_09_22_06_27_32	0.3773439853098	-0.01759585289739064	-0.0031189107002552487	-0.014273432196443413	-0.0093149448509321376	0.34056530902420074	0.00052385523358874616	0.00040122018258075085	-0.00980792056068257	-0.00024126208219139	0.32379606810224854	0.045175091315916467	0.0075553767743181859	0.00041838803452067728	-0.040779672414796589	0.31357639067166387	2.16095838964534	0.042684579706709434	-1.32207600715528	-0.010240746905330389	0.13368472054724498	1.5686176430757028	-0.0015263726004093765	-0.037511495026402691	-0.020368138982798527	-0.13368345143668692	0.00058251160499432479	0.13369343409872553	0.00028651173093859707	0	0	0	0	0	0	0	0	0	0	0	0.035846338515962514	-1.1652104068544991	0.1080759736953308	-0.78026848320910469	0.83100937839042843
36	664	2.66	2.16	2022_09_22_06_27_38	0.38136412870027159	-0.014704240171371211	-0.0044917151571193022	-0.014498530249754352	-0.0062373811947341274	0.34373821050786979	0.0035989948989984316	-0.0029084694408517569	-0.011102366218496036	0.0012164599773240457	0.32655024159474361	0.048437457115413259	0.0087828686641767181	0.00069409768305090606	-0.045907695802447829	0.31461353843762263	2.1431582142925905	0.037538410396165144	-1.2214118164029986	-0.0088961202503853257	0.14581629886574724	1.5489099344265984	-0.0035844634366851784	-0.028740706811117185	-0.024147547019693776	-0.14567662502279116	0.0063807473601460111	0.14586034894046376	0.00013499508047591131	0	0	0	0	0	0	0	0	0	0	0	0.033391968060910888	-1.0413293982831222	0.12039135100591662	-0.77783902991598208	0.82496888081702424
37	663	2.66	2.16	2022_09_22_06_27_41	0.38555557140594304	-0.010411213593185637	-0.0054417168240297751	-0.015113888788004803	-0.0024498724406882516	0.34903683718942025	0.0058184928511930429	-0.0034080386242341153	-0.011206263958814041	0.00018659506327346534	0.33313020749491462	0.05335808878759387	0.0090454644911332413	0.0070637347808134377	-0.04510178051224982	0.31939781796779187	2.11167314654039	0.030585543067013752	-1.0823606866759106	-0.0090676650076612231	0.15030137334963317	1.5157954026715756	-0.0089059458951488216	-0.017116226855366318	-0.02534778536558549	-0.14939293607612464	0.01650010549483719	0.15056499826677228	6.1452293472417192E-05	0	0	0	0	0	0	0	0	0	0	0	0.029751689495371308	-0.89301323458186677	0.11840467510659827	-0.70772035947853151	0.82840929208491421
38	662	2.66	2.16	2022_09_22_06_27_44	0.38882981591829852	-0.0063694917420621848	-0.0062827812400382231	-0.013971599802454476	0.0017171986119329577	0.35319972611048134	0.0067090283775097792	-0.0064218517153453733	-0.012086131324918415	0.0021562702003448436	0.33661174875719174	0.057909465639136792	0.0086404366449107511	0.010244499211237259	-0.050844273735443909	0.32148839960783504	2.0906749077526481	0.028130960271538292	-0.88761531479960676	-0.0080995491276145155	0.16548847354287394	1.4930853948022831	-0.0073031832789285968	-0.0057109583823087553	-0.027545160739309602	-0.16349372768685933	0.025617101370092168	0.16564954380123148	-0.00027216518272385687	0	0	0	0	0	0	0	0	0	0	0	0.0313955133650753	-0.71483043393419521	0.13339017432158495	-0.68598531565316268	0.82681005017214693
39	661	2.66	2.16	2022_09_22_06_27_48	0.39332974183900449	-0.0029531665251184541	-0.0064971622543262535	-0.013203493768792851	0.0052169526844361167	0.35761947296179392	0.0091186517226070421	-0.0078256556243212361	-0.010891383319511604	0.0033304016932614983	0.34059991954188051	0.05792954478936025	0.00893135575860311	0.012076387710448083	-0.052384162847936226	0.32497173909024057	2.0672156575640179	0.026172386473603357	-0.71493536478001762	-0.0064765561166939579	0.16689723265137088	1.4794868451504097	-0.00897100206606807	0.0036761628285008076	-0.025912924199750303	-0.16412197323426792	0.030309473244780553	0.16713816184449085	-0.00039729790649401951	0.025630243969768013	0.85421191948037867	-0.0063643791736716906	0.167079403298221	-1.4783362200924235	0.0079164660620750418	-0.0035163015617748223	0.025387891390906997	-0.16423085384820235	-0.030720573737805987	0.16726684501538722	0.030702927891375905	-0.56204545026662622	0.13667453351796438	-0.6721098960421924	0.82620688069720438
40	660	2.66	2.16	2022_09_22_06_27_51	0.39758337019517265	0.00031295319848856004	-0.0062441225211279459	-0.012386589918716483	0.008600600309405149	0.36154450888569112	0.010338295208165588	-0.01181550575711865	-0.010152739241574673	0.00364919759155327	0.34645785658002165	0.060816778754236266	0.0093257871890948963	0.015194123557066355	-0.056990812335919225	0.33309731043934027	2.0339474272078819	0.027378479774061732	-0.547948556994036	-0.00478609478296314	0.17624706914887434	1.4562797120782536	-0.0099773565832345958	0.012518777447946779	-0.024348744648287034	-0.17164461344651913	0.040014448120186751	0.1765292526125829	-0.00066731822549168259	0.026957235785713154	1.0261621793537634	-0.0050563598988796771	0.176472349421996	-1.4544060276833628	0.008732252286046573	-0.012484812235194882	0.023891881982348359	-0.17171266389701073	-0.040709349883181291	0.17668826316568459	0.033467081491242376	-0.43398797491858904	0.14834994815764316	-0.65512503317281134	0.83780493705212988
41	659	2.66	2.16	2022_09_22_06_27_54	0.40037052318597205	0.0038661781376421863	-0.0060263598630479346	-0.01027306153305872	0.010998292806695516	0.36424007311029194	0.011400706677210925	-0.010829770007418603	-0.0087929470883623163	0.00332831129765747	0.34958094522739963	0.059910330316808418	0.0090222854703011189	0.016741773851605933	-0.056645700393693169	0.33575881254951723	2.0189740994127718	0.0297133353871237	-0.41284139758828137	-0.0022106448411481332	0.17338352296184331	1.4528573172730652	-0.012057555989702337	0.020147283405027108	-0.0218396261695391	-0.16858245101325453	0.040519171326961853	0.17380227470060583	-0.00086277084847385846	0	0	0	0	0	0	0	0	0	0	0	0.035170259033103585	-0.3372127805711464	0.14753320635808895	-0.641712429410645	0.8386202107929841
42	658	2.66	2.16	2022_09_22_06_28_00	0.402415573157382	0.0057358070815351847	-0.0049717577611449156	-0.0087675807913543662	0.013943672930981099	0.36707255952069096	0.010680755182579205	-0.014676931114792013	-0.0072997263186142013	0.0061526628597237823	0.35542963770793329	0.06071342551608757	0.00905940153072894	0.017578952434613718	-0.057134673632001969	0.34132756801660286	1.9960835823785488	0.031972514943104616	-0.302940035932862	-0.00012006539970304229	0.17420777822809042	1.4348922983568091	-0.0067162770964100124	0.026281446534947912	-0.018207890592205414	-0.16781209777003436	0.046770181068582134	0.17433719733092903	-0.0011544767888239718	0	0	0	0	0	0	0	0	0	0	0	0.039110985608627934	-0.24114120086435298	0.14854753859023892	-0.63615626948009985	0.84819671698717269
43	657	2.66	2.16	2022_09_22_06_28_03	0.4059430931242215	0.0085580239485610679	-0.0040037019528442793	-0.0073393661720115256	0.015718732760411403	0.37152160323639666	0.010712580795055174	-0.015463803603040914	-0.0057436520917831125	0.00438337845203517	0.36221146434115548	0.061214832866227031	0.0085098386264874	0.018528199799804353	-0.054961369293965438	0.34665162243345782	1.9694115314263305	0.034961741924019352	-0.21314459139174549	0.0011409144097424655	0.16974498475484187	1.42651024926181	-0.0091191354403034434	0.031832890447486016	-0.014456503177466044	-0.16272623231149597	0.04830665758595333	0.16998975992865012	-0.0012596780173589021	0	0	0	0	0	0	0	0	0	0	0	0.041225569631813015	-0.17516465402497047	0.14287815248101018	-0.62282390613968974	0.85394142259092443
44	656	2.66	2.16	2022_09_22_06_28_06	0.408461572209373	0.0094653866237335311	-0.0027053325135007948	-0.0062884918925169512	0.017503653942646923	0.37455062545332007	0.010929504008525839	-0.014866447619640838	-0.0050436984705228777	0.0035293283759308754	0.3651995246739137	0.05864378682246691	0.0079759796406856948	0.018712322395647768	-0.055367037066869407	0.35502879981910546	1.9472070545592541	0.036832597666430114	-0.15987468346041317	0.0016684669753012421	0.16411867980474335	1.4259259487869702	-0.01043283286656335	0.034965709057736577	-0.011577540366884114	-0.15727788084180872	0.046889329903099408	0.16444994698227639	-0.0014548075558950444	0	0	0	0	0	0	0	0	0	0	0	0.044596212667754834	-0.1402755900281196	0.14308236163031646	-0.6224399054033577	0.86918531380749209
45	655	2.66	2.16	2022_09_22_06_28_10	0.40949101807133037	0.010686141344471637	-0.0020707690117491469	-0.0050368642161583753	0.01859439569912797	0.37558736877269705	0.0098237700864268473	-0.016693205083071497	-0.0041387515542324668	0.0049671750904978973	0.37076618710760062	0.057593766568369308	0.0070639920348107036	0.018729305122967922	-0.052959967530362709	0.35467916717714093	1.9384301174771346	0.038888575794751995	-0.12099518270279683	0.0021735894918862228	0.15941083149417229	1.4133293639980529	-0.0068057528865774321	0.037755476875924357	-0.0093190822088718584	-0.15157050430294833	0.049378086465691556	0.15955604491844408	-0.0015413022755848293	0	0	0	0	0	0	0	0	0	0	0	0.046519777022829494	-0.10950521139265795	0.13718063563369187	-0.61543666667704533	0.86614639033513152
46	654	2.66	2.16	2022_09_22_06_28_13	0.4103790196422869	0.010441577347110683	-0.001471258843156871	-0.0049260641814541069	0.018583273595347283	0.37651805291994811	0.0086231710823175614	-0.016801856319329064	-0.0032376710042253771	0.003861824624154258	0.37417691160151012	0.05691578927103251	0.0060904362728928544	0.019040847382220324	-0.053908318912089657	0.35892195711965119	1.9256938126912995	0.03796899750831708	-0.095268471237210064	0.0010488007388085663	0.15821120668781136	1.4121176710693217	-0.0066079924690338266	0.037281860683718249	-0.0071908021629309392	-0.15031067756536021	0.049370903692921089	0.15834914425434757	-0.0014623303174931095	0	0	0	0	0	0	0	0	0	0	0	0.045965329376830052	-0.086246802599406189	0.13931560721526126	-0.6156332497759277	0.87461088393970765
47	653	2.66	2.16	2022_09_22_06_28_18	0.41220450426851479	0.011155353962317021	-0.00098038684699134379	-0.0038316726319256025	0.01915941159338648	0.37917206919202184	0.0090163764392311076	-0.017698819551289973	-0.0022785973173307518	0.0043052564574107156	0.3771339204272034	0.054975000288380461	0.0060183210028686811	0.018937763438436547	-0.054677897120003122	0.36264609019702648	1.9113315673649807	0.039009703755943585	-0.067158688505374056	0.0024111193380415737	0.15574246700626546	1.4070650285741595	-0.0063032080876690207	0.038658342370024155	-0.0052239403067487729	-0.14746654982827895	0.050093240172117123	0.15586996651502219	-0.0015213980844362089	0	0	0	0	0	0	0	0	0	0	0	0.046807908598427241	-0.059186180401508234	0.14037836578954513	-0.61868783325037879	0.87977226459610591
48	652	2.66	2.16	2022_09_22_06_28_22	0.41235947293883457	0.01110944386812646	-5.8611071417900014E-05	-0.0039819561785926069	0.019223819754220051	0.38043633595208676	0.00825932224246591	-0.017537488764460849	-0.0021552004338396642	0.0049286029652236465	0.37914309743045743	0.054139528163277092	0.00533268420975961	0.018748568080796491	-0.049899118012902685	0.364400695524371	1.9056332386647343	0.038772454716887415	-0.049309002438861362	0.0012788624327110879	0.14783695678767958	1.4004615617786422	-0.0045669351739017188	0.03858406650691245	-0.0038174672969447038	-0.13934094053287324	0.049395020838709267	0.14790748016623384	-0.0014952957785015263	0	0	0	0	0	0	0	0	0	0	0	0.046911140756252523	-0.055822372391541322	0.12926845694869282	-0.605693146819839	0.88369667593018453
49	651	2.66	2.16	2022_09_22_06_28_25	0.4108137673366547	0.010140315972463941	-0.00029573961741044319	-0.0034270405186024168	0.018904389829989772	0.3779139625514979	0.0095227600176913327	-0.017777430417556441	-0.0012151812098411953	0.0052556407515494952	0.3825227672370165	0.051413401281037642	0.0041324134945633223	0.01816895518629031	-0.049357682597203571	0.36445421733880762	1.9069788725906878	0.037192306745836824	-0.037338100421792926	0.00055616758911994617	0.14322119999492525	1.3952294612706391	-0.0056683281304181167	0.037088652828774986	-0.0027747995284381198	-0.13448232292568435	0.049262733871541585	0.14333332505659829	-0.00143534397625621	0	0	0	0	0	0	0	0	0	0	0	0.046111905745870055	-0.032096028013527719	0.12802771737524157	-0.60904082653488822	0.88715190754584361
50	650	2.66	2.16	2022_09_22_06_28_28	0.41049134164096918	0.011107740297401587	0.00051414778554063607	-0.0025595841567879769	0.018806955105226286	0.37925381925968965	0.00821143023548844	-0.017481425236132837	-0.00072008148456310364	0.0045552299996639541	0.38021951495355333	0.050603961433557221	0.0045447570322752918	0.018440419768552617	-0.048333765554071269	0.36489763611477538	1.9083330243072187	0.038127503932100223	-0.013937599393540324	0.0021911102547712631	0.14109455413635183	1.3936893046079502	-0.0049110563919668605	0.038112691846831741	-0.0010626741178572192	-0.13233531811825255	0.048939113043421759	0.14117999745651291	-0.0014157965863241056	0	0	0	0	0	0	0	0	0	0	0	0.0458492869459761	-0.019134674276107596	0.12602463324116156	-0.60315979287866783	0.88892894709074832
51	649	2.66	2.16	2022_09_22_06_28_31	0.41268646135132692	0.010018422059796328	0.0013864888703698194	-0.0022612560127885477	0.018667973544794703	0.38023274428706244	0.00853802460727281	-0.0197580146885939	-0.00010289098677470024	0.004351377030978155	0.38387600453160164	0.048964277337788652	0.0037152195809157982	0.02053879738129856	-0.046735282436562407	0.37065365792549365	1.8921780055379349	0.036390933240731	0.012943413779797198	0.001422571149719228	0.13767286928612588	1.3680939930799461	-0.0055467709199455957	0.036378740632873531	0.00094194060187296656	-0.12651350236042633	0.054296893630972169	0.13778456228878858	-0.0013806047393569267	0	0	0	0	0	0	0	0	0	0	0	0.045235932940719557	-0.0027557877310557966	0.12369991059259816	-0.57836640304454823	0.898148334480859
52	648	2.66	2.16	2022_09_22_06_28_37	0.41373902669975887	0.010154530978108258	0.002114010663469439	-0.0014909131079222445	0.018396799180484986	0.38156500644049235	0.00823705156554024	-0.019847046771342483	0.00064191954656196183	0.0050151292410842369	0.3870777956418518	0.0480264327510999	0.0041161410010040009	0.020869451258186039	-0.045345076723025894	0.37097618406169031	1.8850105076734345	0.036181819132168565	0.038600217039514044	0.0029118944426756591	0.13458218465362909	1.3612771178608885	-0.0042903159898022465	0.036074052532407808	0.00279047838229241	-0.12293821657373581	0.054759102730164821	0.13465055231017759	-0.001343858810649133	0	0	0	0	0	0	0	0	0	0	0	0.044491802406219062	0.017439425561129054	0.12064859181374664	-0.569731277698002	0.8966429563602647
53	647	2.66	2.16	2022_09_22_06_28_40	0.41439924045625548	0.0099599537961956863	0.0034111896654593242	-0.00089937841527043267	0.018250268847053452	0.382327582826614	0.0086341903533815548	-0.020744844432096513	0.0023364479876482307	0.0047467531417111223	0.38994965374139584	0.047172785741451749	0.0032870847052001539	0.021611295206492423	-0.044377486059131409	0.37332943929332119	1.8766404264419418	0.036120587162833673	0.091958849153740974	0.0026196235114814047	0.13252317525515645	1.3496869997777792	-0.0051107035384772978	0.03551140481095285	0.0066058266205297452	-0.11977503219704147	0.056712729099441028	0.13262168476673455	-0.0013123358801963377	0	0	0	0	0	0	0	0	0	0	0	0.044399743907319433	0.063665018915756058	0.11911218130484809	-0.558806272249504	0.90089315531149083
54	646	2.66	2.16	2022_09_22_06_28_45	0.41554233351381659	0.010163498987438619	0.0046331761549999887	0.00035605010711129125	0.018460915324579052	0.38345982430800635	0.0086262893282155438	-0.018579343957576312	0.0037151857173075326	0.0051654015677567618	0.39218863925616665	0.047032282511767248	0.0029921468596996671	0.020718875046112382	-0.0422882788017191	0.37437771269020187	1.8702234673936868	0.037180835588578896	0.134476211323431	0.0038105732694706236	0.12773695765916934	1.3585812532628108	-0.0046785763878906548	0.035844176715069356	0.0098797535740429571	-0.11640331051810973	0.05260227801573758	0.12782260922480712	-0.0013481261572954692	0	0	0	0	0	0	0	0	0	0	0	0.045316774434659909	0.099296683755519949	0.11332439903704568	-0.55761304410275092	0.90093760008630741
55	645	2.66	2.16	2022_09_22_06_28_49	0.41705009040917257	0.010125097018958159	0.0069257283272519095	0.0006335772190108448	0.018064022483734933	0.38468364766579377	0.0081690276055039115	-0.020771665224716612	0.0063117201941591036	0.0053522042514065711	0.393273306934678	0.046054953579267442	0.0029791124595818863	0.02146390912777784	-0.041825091395037525	0.37946147026468596	1.8588806503244402	0.038565993829936467	0.21243226910742444	0.0041462933001926681	0.12667342453421596	1.3420504347643663	-0.0037011991166616192	0.035137267885371436	0.015896801113505291	-0.11364673433729983	0.055951552772848911	0.12672748462005737	-0.0013487387087276329	0	0	0	0	0	0	0	0	0	0	0	0.045881684519034245	0.16807381751420161	0.11272276107124991	-0.54832917060145059	0.90987025057923376
56	644	2.66	2.16	2022_09_22_06_28_52	0.41936526811122965	0.010352278095700725	0.0082017551560026221	0.0018111789852804658	0.018006286328264304	0.38849432265066175	0.0085407691454639	-0.020135663243485716	0.0077831777391348857	0.0045033325513436943	0.39579441417254596	0.045057598440379466	0.0032533427428796725	0.022702249149969059	-0.040119840268130806	0.382271127812995	1.8448178880750012	0.039963582212759627	0.25120718620836419	0.005892284174055705	0.12303284529778906	1.3334813781561834	-0.0053652547367494512	0.035024982368914687	0.019244181285084924	-0.10943303116062608	0.056227152809538009	0.12314977458550182	-0.0013822277859053239	0	0	0	0	0	0	0	0	0	0	0	0.046776469963795114	0.2039967758339522	0.10992244101825995	-0.5279287208614567	0.91154694220314869
57	643	2.66	2.16	2022_09_22_06_28_57	0.42118231543138906	0.010288917868168719	0.010287841094544991	0.0029538574589733023	0.018127304982014165	0.38992707469303595	0.0075255353678064492	-0.019988132658993598	0.0096150574524740753	0.0044512096233802539	0.40002439759436048	0.041809873885722972	0.002755153234259095	0.02117079674586082	-0.038211585063762522	0.38296407597572107	1.8355698262987847	0.042345500309677993	0.30118510585854025	0.0067032082952890593	0.11549766761037507	1.3283258593742084	-0.0039296028554166931	0.034892479495692137	0.023992837913003176	-0.10218107345836666	0.053839942889387954	0.11556449715218763	-0.0014454081273436281	0	0	0	0	0	0	0	0	0	0	0	0.048718728205609553	0.24384261314968811	0.1037185337189452	-0.532427838185009	0.9092596292498093
58	642	2.66	2.16	2022_09_22_06_29_01	0.42363043077960988	0.009432234298392371	0.012113731791044344	0.0035870203368108355	0.018006213241780769	0.39181387337261253	0.0073025338757798921	-0.019542899810674974	0.012213215947778274	0.0044885899299794505	0.40211950575745936	0.040407674894343069	0.0024616211742336416	0.019349384150140928	-0.039026915403865881	0.385279926641344	1.8250101100463478	0.044462697485960559	0.35944851767121228	0.0071827740131685421	0.11284278920923717	1.3380820660415074	-0.0033947790525800589	0.033459627104978837	0.029281134228779607	-0.10083962552187206	0.050644496257036077	0.11289384217633915	-0.0015937498682185348	0	0	0	0	0	0	0	0	0	0	0	0.051359492099882491	0.29799905447554748	0.10282615697348373	-0.55525883030930645	0.909471791089962
59	641	2.66	2.16	2022_09_22_06_29_04	0.425491225683545	0.0091896141974475952	0.014208260035058212	0.0039037517544900941	0.017483949457957781	0.39353901789398815	0.00701040646805723	-0.017733275876148643	0.014050863482420298	0.00432724598209492	0.40381212684385409	0.041399290797278915	0.0021109155836970522	0.018145662832369621	-0.03807720924160659	0.390695569050461	1.8119519775129203	0.04687794917935461	0.40464985195760245	0.0070344339522851384	0.11017421848330876	1.3537353410020938	-0.0032836568279182281	0.03234604179269808	0.033930453866802053	-0.099954425253942547	0.046340816679919079	0.11022314103930893	-0.00162087499156096	0	0	0	0	0	0	0	0	0	0	0	0.052716083047343487	0.33847934159846005	0.09913210411385609	-0.56304237891327569	0.91822238736607231
60	640	2.66	2.16	2022_09_22_06_29_07	0.42870823028689881	0.0083941871771646484	0.015538093795742856	0.0053655392301489354	0.017196406386736824	0.397351568184948	0.0053534265443155793	-0.017479037174069855	0.015574656502721093	0.00464419114091015	0.41008517436867542	0.040625905731315463	0.003041501745812933	0.017368222553308228	-0.037856766386263022	0.39177668744568445	1.7946224988130308	0.048110976715446653	0.43854125529896087	0.00992843113966449	0.10749640403815643	1.3564753853711711	-0.00072723217872833288	0.030762016675292783	0.036991409956681279	-0.097771319450751043	0.044679368549631095	0.10749886393714285	-0.0016982342107031306	0	0	0	0	0	0	0	0	0	0	0	0.054118387676745761	0.3679756244634898	0.097154209702513761	-0.57032927094391461	0.91385389821767793
61	639	2.66	2.16	2022_09_22_06_29_11	0.43088079646816	0.00806340014308828	0.01678255957833559	0.0061892709852092538	0.016107042113175467	0.4003722888889879	0.0049621918357363676	-0.015520170642084098	0.017022598601429122	0.0070808576856608825	0.41275491080892	0.03930141007820942	0.0014846854422788385	0.014927676287282038	-0.03838779353138079	0.39688903321538871	1.7790856888580202	0.049310801145935328	0.47419183961093492	0.0090621069558533551	0.1034207767984512	1.378127615629178	0.0028205811957391904	0.0287480525603996	0.040063756484364749	-0.095837102694675588	0.038872957447115677	0.10345923231822678	-0.0016393340146737578	0	0	0	0	0	0	0	0	0	0	0	0.05438891144298396	0.40651335039519132	0.095590436394033432	-0.59996281571245846	0.92111098120084556
62	638	2.66	2.16	2022_09_22_06_29_14	0.43312131943298909	0.00805121518441278	0.017228156156654125	0.0065869652030897275	0.015764451065488263	0.40249682012967475	0.0033279742467010403	-0.012629621120254193	0.017834251797696626	0.0059809517828028572	0.41403711915639874	0.039924509305264935	0.0016803428910498535	0.012267233607873204	-0.03848462649232378	0.40044395489595669	1.7680803535050198	0.050141183495592254	0.48619653959979331	0.0097537694901803623	0.1010994149605202	1.4120941703302552	0.0034342878147088614	0.028245726912803713	0.041428458739204491	-0.096049371367440989	0.031553287709506009	0.10115772851420556	-0.0016679570601479069	0	0	0	0	0	0	0	0	0	0	0	0.054956677180193529	0.423462001130897	0.093259016593064445	-0.63111078791962338	0.92455378419189516
63	637	2.66	2.16	2022_09_22_06_29_17	0.43542369081746185	0.0078286179392000627	0.01804924648311803	0.0065775130080913229	0.014969787103005887	0.40581520499077361	0.001923248737632837	-0.010166967463882425	0.01812756496006826	0.0057847764728520658	0.41861789656617693	0.037872511410685657	0.0013972246731312266	0.010018506384566427	-0.035050887134613337	0.39947819712887617	1.757845515814388	0.050223684528088945	0.50295713422806665	0.009359758492027432	0.092517545197770862	1.4311430899726054	0.00483417967598936	0.026885551956845777	0.042421522645383056	-0.088932200472910033	0.025506075520701249	0.092643755658767007	-0.0015629405183862353	0	0	0	0	0	0	0	0	0	0	0	0.053992558829084505	0.44025950690133447	0.083722047532456143	-0.646196014505661	0.91744708786721774
64	636	2.66	2.16	2022_09_22_06_29_20	0.43806880236171591	0.0066947520282359145	0.017939807071977041	0.0059552166010009722	0.014175671222950582	0.40847141693149996	0.0010271614971667515	-0.0085031461076866162	0.017665187485260938	0.005585613865121423	0.4219546998628389	0.039735634643750975	0.0004849160305577105	0.0072020919125908734	-0.038383177045316942	0.40632200100057053	1.7386159796799283	0.048185659772829223	0.51893358382855359	0.0074919069625548011	0.096068929481312376	1.4676600292982827	0.0057352800080260891	0.024481132487407572	0.041503396967921193	-0.09403237704617258	0.01967616016228288	0.096239974275016488	-0.0014219243633409229	0	0	0	0	0	0	0	0	0	0	0	0.05170350160182114	0.44727747482193386	0.089148143537620517	-0.692658170965745	0.927530102143791
65	635	2.66	2.16	2022_09_22_06_29_26	0.44256563741378391	0.0068661009747262034	0.017520452541155553	0.0050411246209727386	0.01405416467253034	0.41294687738137881	-0.00032743884758956135	-0.0058748489562686539	0.017398428584984946	0.0061361381758448588	0.42632217647793968	0.038839589424536781	-0.00079285185565482435	0.0059141566535838427	-0.040322891978809762	0.40888788654868186	1.7197189417853118	0.047080955312386423	0.51414990270713445	0.0049401124774181154	0.095602467230885974	1.4935223431132592	0.0078744537765220862	0.024306751996924676	0.040321187488551541	-0.09446300194725589	0.014716419528722227	0.09592621520163927	-0.0013786467482059268	0	0	0	0	0	0	0	0	0	0	0	0.050536475006891617	0.44566364772445549	0.092086450693189409	-0.71258236476387582	0.92390337609150053
66	634	2.66	2.16	2022_09_22_06_29_31	0.44595787488237237	0.0061558785652014057	0.016583481485778876	0.0044673941581926434	0.014016343260294035	0.41619722169128226	-0.0011946551318577493	-0.0047068782868861679	0.016192818848233429	0.0059515718631195091	0.4301411587154324	0.041021522002063687	-0.00045277230724117813	0.0013311792265703298	-0.040942794296643804	0.412798766109865	1.7024630939564955	0.044151659074208566	0.50731262979631619	0.00464741951551994	0.097214377454600334	1.5316779890674224	0.0088021119438814951	0.023309348707087049	0.0374972433901022	-0.096917005681850313	0.0075979729895346631	0.09761205027330451	-0.0012586438354316634	0	0	0	0	0	0	0	0	0	0	0	0.048023530740082081	0.42866038074717744	0.091857171502101778	-0.76914731289572125	0.925645199602645
67	633	2.66	2.16	2022_09_22_06_29_36	0.45027472386606932	0.0069195912227108785	0.015699723779054996	0.0039078549599027594	0.014295977303227058	0.42163092654857365	-0.0013013344111760476	-0.0050852449231302832	0.015237173373273355	0.0063360918069999377	0.43408115309725109	0.043665226386782635	-0.0014146141386269227	0.0018690444754932431	-0.041326406723286455	0.41938192347789471	1.6783861075779654	0.042643353089184467	0.48313195296379852	0.0027884446717485723	0.0996066239080066	1.5276522707850508	0.0092390429895983141	0.024237519404759631	0.035085584159206457	-0.099236036486205687	0.0085842057791927252	0.10003419136332696	-0.0011943170182255737	0	0	0	0	0	0	0	0	0	0	0	0.046402101176265025	0.40862825964132143	0.0918742447973392	-0.76280036390431194	0.93139121795927537
68	632	2.66	2.16	2022_09_22_06_29_42	0.45333486546851937	0.006258057120388588	0.0149377241163378	0.0032539258119597039	0.014288151699220809	0.42388237713193833	-0.0013981894870697155	-0.00402586745807197	0.014089957854968362	0.0058290907554015793	0.43949159343293653	0.043644321465991689	-0.0019947364131139012	0.0020077514618504263	-0.041443684859459491	0.42365429412049421	1.661066912949744	0.040113243825461033	0.47487271527078806	0.0013313443930182787	0.098510695865801384	1.5332381713626995	0.0086208865016310556	0.023341501119925896	0.032622793498861893	-0.098232905182958088	0.0073928032085524053	0.098887192719979783	-0.0011076270500863501	0	0	0	0	0	0	0	0	0	0	0	0.044264945434285656	0.38920711861451862	0.091526799663382716	-0.76119443993855962	0.93452837271329126
69	631	2.66	2.16	2022_09_22_06_29_45	0.45552646548263209	0.00742414965252178	0.013943335530494202	0.00203450429750274	0.015448313928200168	0.42688064701177153	-0.0017316129464895174	-0.0021570909980027741	0.01318489876144859	0.0053401146001873841	0.44149297670433413	0.041326731967746645	-0.0023995478213901691	0.0013580121523116622	-0.040367651780185344	0.42461260782721372	1.6521415585947175	0.039854843708202421	0.43221392317175772	-0.00048498482066894962	0.09411852622867703	1.5476865076497661	0.0083172535564042371	0.025868801528512238	0.030318536813040389	-0.09401801353956743	0.0043485755750452436	0.094485309367010509	-0.0011633989406328094	0	0	0	0	0	0	0	0	0	0	0	0.044585550090663388	0.35325680297467649	0.088667708447032992	-0.76858395521417033	0.93213597892130151
70	630	2.66	2.16	2022_09_22_06_29_49	0.45961104133851255	0.0085098018016143088	0.013389296814784641	0.0015451229328806413	0.01608034137738059	0.43127091079197105	-0.0018963305527764155	-0.001535321089581576	0.012611648607207362	0.0060050476502004676	0.44623757099647027	0.042439796049567192	-0.0034394980258608604	0.00065515686494319514	-0.040930112746661286	0.42970654553761073	1.631181466754668	0.03985255595302685	0.4037966059750645	-0.0021970411752426739	0.094895274961349335	1.5560571702292929	0.0091634624167675587	0.027547666429312528	0.02879847722169461	-0.09485404732856445	0.002796947511225144	0.0953366784267923	-0.0011858744794420138	0	0	0	0	0	0	0	0	0	0	0	0.044463735056792561	0.3325439535815532	0.089065214247155591	-0.77739548668964586	0.93493521018596115
71	629	2.66	2.16	2022_09_22_06_29_52	0.46246469547201952	0.00863897261103019	0.012747000736737419	0.00048557130387878196	0.016249028237974326	0.43389874380190008	-0.0015432093819389887	-0.0028863846812248804	0.011547330685572286	0.0049158574691270428	0.44821164793016044	0.045722946156505684	-0.0033344572184628605	0.0015750736092756859	-0.040212866380254321	0.43152334837721956	1.6204664910117581	0.038520717935813423	0.38371729906261282	-0.0033354406381982888	0.09750862469587418	1.5434732824277311	0.0074914729080167641	0.027723136196256642	0.026744596271663978	-0.097363071037807822	0.0053258133808491773	0.097795981800953322	-0.0011172076681275692	0	0	0	0	0	0	0	0	0	0	0	0.043104232655068887	0.30891811263549768	0.087020050413567723	-0.76582396963654664	0.93309468290715825
72	628	2.66	2.16	2022_09_22_06_29_57	0.46272884437234241	0.0098063633235821891	0.012115423752571738	0.000713143837747679	0.018397411986618973	0.4344394363939873	-0.00081669193518074082	-0.0037640518059533731	0.010745808663033325	0.0044443291763803638	0.45043387690818482	0.0436576907061853	-0.0039188733803004775	0.0037971170563589566	-0.041570893693202909	0.43238910057192986	1.6162147871821835	0.040216676380907895	0.33762864218720445	-0.0037245920043945582	0.096633617475132452	1.5245299540904558	0.0060613419533495274	0.031390971873871312	0.0251393703966606	-0.096220209133959761	0.0089290190137142587	0.096823529643396383	-0.0013154005997557305	0	0	0	0	0	0	0	0	0	0	0	0.046043815119733406	0.26432071395326506	0.090212550556358143	-0.739854162343457	0.93443299640944977
73	627	2.66	2.16	2022_09_22_06_30_01	0.46444905252830465	0.01082912561038394	0.011729447917309179	-0.00032391785945173684	0.019114679569754635	0.43678553781301982	-9.7717268081598478E-05	-0.0016186252103871422	0.010185606117780121	0.0038671741360539087	0.45073970666240987	0.040957530018090063	-0.00395010773583666	0.0016648257821410806	-0.040115954358975962	0.43443189090504258	1.6095134316175406	0.040957382436351206	0.31292799016753131	-0.0048581546435519313	0.091403737944052349	1.5490518358082726	0.0045894214189045211	0.033194401703610391	0.02399247531158212	-0.091317316007350782	0.0039738026320682244	0.0915188838388302	-0.001346314535347165	0	0	0	0	0	0	0	0	0	0	0	0.046634009583595711	0.24479758903754073	0.086447554791559536	-0.76465989316639771	0.935370388937476
74	626	2.66	2.16	2022_09_22_06_30_06	0.46728393380404759	0.011718320571128791	0.011665647238811144	-0.00059383133260082217	0.020184958376988651	0.43965228196653189	0.00052087738897218551	-0.0033296979333366289	0.0097733535319294868	0.0036504812657605248	0.45490044392807638	0.04130326591825987	-0.0039239429398916755	0.0019182860219484688	-0.040117445866341514	0.43482173735723134	1.5982083850626254	0.042149440831269341	0.29252939099017461	-0.0051133502828765616	0.091467817740868942	1.5367916775163604	0.0037017385761385856	0.035139130029267926	0.023276960780455776	-0.091256367826861279	0.00621586786582669	0.09154269250335	-0.0014220069330352328	0	0	0	0	0	0	0	0	0	0	0	0.047993451270162905	0.22545987127617634	0.085950489370457628	-0.76150798337166248	0.93053003945042745
75	625	2.66	2.16	2022_09_22_06_30_09	0.47145522825057051	0.012513403949504204	0.01108847597326783	-0.00065792803680873228	0.020810481317411512	0.4435203365404663	-9.7216966606598811E-05	-0.0036412458158522547	0.0102448405528929	0.0038038187789513067	0.460005958533774	0.040040372998678575	-0.0044245834823237809	0.00087564606584982873	-0.038251050410963355	0.43935923746319833	1.5790556857703391	0.04302401844542203	0.28138509276664792	-0.0056063792950251943	0.0869908237084166	1.5402741739007893	0.0045559974605663854	0.036388870570477246	0.022954656647335626	-0.086828792415099845	0.0053069970043627939	0.0871100483430557	-0.0015232677915322647	0	0	0	0	0	0	0	0	0	0	0	0.049199870138902584	0.22873124542401652	0.081155260319475481	-0.77395412271697861	0.93192144478602812
76	624	2.66	2.16	2022_09_22_06_30_13	0.4741119743676781	0.013129104027734304	0.011922791713781099	-0.00076957689982843811	0.021562395597827268	0.44661877741427009	0.0011187156655834362	-0.001605608057190018	0.010269641810718155	0.0034470363576341086	0.46331856813923833	0.039371913193319237	-0.0042265476657912552	0.00072422421395448931	-0.035578766013208404	0.443459009940728	1.564990844126765	0.044484362249232412	0.28092190947432588	-0.0055578272307097547	0.082504425649259833	1.5535953617473102	0.0027283043562315377	0.037645970752875811	0.023698931849232205	-0.082455608767454627	0.0028377516633249517	0.08254952390156152	-0.0015673796439959551	0	0	0	0	0	0	0	0	0	0	0	0.050374386006276181	0.22224427784015394	0.075058505486648261	-0.77522180972897337	0.93534657194045379
77	623	2.66	2.16	2022_09_22_06_30_16	0.47501427912679006	0.013843462321463797	0.011958195355073057	-0.00084462349091790579	0.022391279917994156	0.44765495727422727	0.00072231345293853513	-0.0035903961924916039	0.0099654009647766849	0.0013270240857830059	0.46366698448919175	0.03677827444940468	-0.0046170600949579288	0.0018458769850271826	-0.033723472093719113	0.44533623748980228	1.5608328532419697	0.045737636960777164	0.26918754963342451	-0.0060413754127156905	0.077627645907084375	1.53085645667483	0.00087383025874972794	0.039267726614933662	0.023451590164649386	-0.077380115379080919	0.0061942838969325691	0.077632563968973611	-0.0016454766993384061	0	0	0	0	0	0	0	0	0	0	0	0.0515958090590568	0.20936795939249214	0.071100919398589479	-0.75805760851049819	0.93752179052060414
78	622	2.66	2.16	2022_09_22_06_30_19	0.47702756974308064	0.014729905869426711	0.011855623423004504	-0.00034622876001675837	0.022867007169007539	0.44967909461849914	0.0014492816109991881	-0.0015364891502806187	0.0097450526861777333	0.0024125606723438778	0.46711663827673122	0.036910279282232464	-0.0044642494824218039	0.0011351531383084028	-0.032799983024505139	0.4479494742567135	1.5499971981262257	0.046595722527430591	0.2574313201041537	-0.0053385618280222917	0.076073656002078646	1.5499182778112979	0.0012026054824656332	0.040555070232848531	0.0229444467412493	-0.076007345700125253	0.0031756160259462959	0.076083161063858623	-0.0016611868991657241	0	0	0	0	0	0	0	0	0	0	0	0.052107914650973773	0.20142728881819469	0.068800258336922271	-0.7681008944066412	0.93904315530016824
79	621	2.66	2.16	2022_09_22_06_30_23	0.47890370702266638	0.014654714640442859	0.011427831627405558	-0.00048892374196368694	0.023427290141116493	0.45130912146852481	0.0011950480092009833	-0.0018507216423068022	0.010178135835485054	0.0016142381247482565	0.46998713654824203	0.033454428089351604	-0.0035714967466208051	-4.5642733283826449E-05	-0.030686536957450775	0.45115091773897714	1.5400792365135265	0.046862799739005478	0.25415244740550019	-0.0044112370003642661	0.069537213414356466	1.5554772099775138	0.0006565331884854183	0.040937971826015981	0.022807991190599262	-0.069504578628925756	0.0021301640897437076	0.06954031266295356	-0.0017491021451916135	0	0	0	0	0	0	0	0	0	0	0	0.053335890697244669	0.20492647489733804	0.064076703628787479	-0.78614185597651665	0.94204933293119042
80	620	2.66	2.16	2022_09_22_06_30_28	0.48126224477407337	0.014537329857232864	0.011734947497980874	-0.00070965413971766939	0.023379052702814204	0.45234976104987412	0.00058375736199401513	-0.00023221082508366919	0.0098630573230472831	0.0016310791180900689	0.47408138792749505	0.031905058619486705	-0.003419336153010689	-0.0012409937091916487	-0.031211421414199008	0.45132695300696446	1.53201440233061	0.046502845903883448	0.25416336297547493	-0.0044644351443627172	0.068094329938767018	-1.5633355130632634	0.0013303154368285615	0.040623032569279155	0.022633689536520875	-0.068086749309060141	-0.0010160405183163859	0.0681073234606318	-0.0016956914115423011	0	0	0	0	0	0	0	0	0	0	0	0.0527246774900184	0.19961073816501065	0.064904495446366658	-0.80526813885454129	0.93779837896662366
81	619	2.66	2.16	2022_09_22_06_30_32	0.48665914037737618	0.01598735384798796	0.011713938188727293	-0.00080372420782017092	0.024136565827460342	0.45921322998245218	0.0011050846055205921	0.00062511515518217276	0.0092524223549101652	0.00072693583621410648	0.47827643505569856	0.030250812840908081	-0.00294327823824225	-0.0018744128562564362	-0.031231631317040511	0.45804124552310238	1.5073484049856629	0.047686831221449538	0.23672468753997009	-0.0039972446272363658	0.0656122658330728	-1.5506163034224316	-0.00021393744372024879	0.042441318537783164	0.02174323694203413	-0.065558834081972	-0.00264739524103944	0.0656126146177672	-0.0016777223157498215	0	0	0	0	0	0	0	0	0	0	0	0.053115615504714588	0.18302956053174585	0.064291053019496738	-0.81537045585811674	0.94119519704883736
82	618	2.66	2.16	2022_09_22_06_30_35	0.49141666080241669	0.016263936722343986	0.010644114228155234	-0.00013964290799305275	0.023938297492984238	0.46375840918333183	0.00026014999795069478	0.0019263852579608676	0.0093728121203312514	0.00085164689232003292	0.48258294422866843	0.03027035777158138	-0.0030881502137560819	-0.0014691094068536828	-0.026443742937322396	0.46186188823419655	1.4892441628798756	0.046894883204426377	0.22752207197564697	-0.0034628917035423984	0.060068674981712041	-1.540834715344567	0.00072646284840456815	0.042122936220362964	0.020610393371598344	-0.05996086017113058	-0.0035973548055043434	0.060073067695338066	-0.0016443036220745073	0	0	0	0	0	0	0	0	0	0	0	0.052313679855058581	0.18659623444471918	0.053894225722129992	-0.81314765309536208	0.939858016779567
83	617	2.66	2.16	2022_09_22_06_30_38	0.49369032058459777	0.015788908453159847	0.010738869117010198	-0.00024136431022617791	0.023594317762008637	0.46607895672168026	0.0018970340168997018	0.00051415362374368978	0.00912712722873661	0.00064976138468798264	0.48651681774667527	0.026759199548239573	-0.0029501453901431911	-0.0023635449546202162	-0.022732181331139682	0.46384852029677504	1.4786356810901107	0.045788340721294424	0.22955645583772885	-0.0033660549191198231	0.052096427724495818	-1.5420840698535356	-0.0011359604547514343	0.041046773333692631	0.020291243059551788	-0.0520105553924453	-0.00298996813076598	0.052108811038138032	-0.0015779070367654329	0	0	0	0	0	0	0	0	0	0	0	0.051242948757666024	0.18455334456824196	0.0462936442708887	-0.83719879599663372	0.93955360467167781
84	616	2.66	2.16	2022_09_22_06_30_41	0.49482768282344308	0.01473806203038374	0.010047078142260611	-0.00019491631005359169	0.022536275526777495	0.46709052640691257	0.00093298074572615447	0.003409976078781205	0.0083982916738279435	0.00028293163438176597	0.48922987621248709	0.020963233679754903	-0.0029606166731804386	-0.0020775461542144593	-0.023072248595525133	0.46622234607823732	1.4712188627874183	0.043088706440519028	0.22547952397549687	-0.0033056329817875859	0.046404247681939167	-1.5079488453224046	-0.000610513951060549	0.038781108443342281	0.018779303784298075	-0.046038154516818447	-0.00581743342139005	0.046408263598320461	-0.0014322570353997718	0	0	0	0	0	0	0	0	0	0	0	0.048603303888988925	0.17835729797578742	0.046815481698164393	-0.83029968848193347	0.94219131681965274
85	615	2.66	2.16	2022_09_22_06_30_45	0.49614110812209455	0.014476939211712033	0.0088097459278633685	-0.00048087729432773959	0.022949421470363822	0.46813514645842547	0.0010042038998161712	0.0024245509476428246	0.0075550355411168986	0.00015030335455176795	0.48893495751345023	0.021336969865449244	-0.0032674454507084661	-0.0031953619677903451	-0.02078273522638182	0.46834787864854738	1.4668553406509726	0.042260911096272655	0.20251646325799538	-0.0038778172294905338	0.044352019154205	-1.5035964836262585	-0.00077539475913675541	0.038841556395034796	0.016652870728447778	-0.043952050385892005	-0.0059429681078546738	0.044358796648325163	-0.0014749614094205278	0	0	0	0	0	0	0	0	0	0	0	0.048697863871951304	0.1590146668919506	0.042380977484103161	-0.86167624767355244	0.94398120006877639
86	614	2.66	2.16	2022_09_22_06_30_48	0.49688818685106367	0.014183034958671605	0.0083127483593334311	-0.00011627588822962304	0.02259644525448266	0.46941197071496826	0.00074573741159037409	0.0045650957982285422	0.0071162055170429063	0.000413436778678997	0.49072983534545106	0.018693104633928603	-0.0027159626657438725	-0.0026180946213406123	-0.016959007389620306	0.46854301382753671	1.4629229446683416	0.041184714628632962	0.19491239204163666	-0.0029775865976854211	0.037902452472763949	-1.4698048661364822	-0.00028640753049089749	0.038094858625226317	0.015651276796669139	-0.037131922359835784	-0.0076036994491666676	0.037903534567684478	-0.0014111730409466462	0	0	0	0	0	0	0	0	0	0	0	0.047677725341931258	0.15254669915176219	0.034534741997397089	-0.86198249436840579	0.9429546248560281
87	613	2.66	2.16	2022_09_22_06_30_51	0.49900971197192251	0.013070183439231204	0.0078135554208336767	-0.00063367786663751937	0.0209352497226074	0.47088900623331043	0.00043356957828346893	0.0025038136660340987	0.0059893039640857328	0.0020888551815769168	0.493620690096531	0.017608874426908113	-0.0021952964717532877	-0.00214456317831364	-0.015573667711195227	0.47386395113270785	1.45062731163579	0.037717956391126177	0.18846352551987106	-0.0029427016115577262	0.0346149658132742	-1.5002767734690887	0.0018039514890844869	0.03507015844594473	0.013882658999601895	-0.034271255176549595	-0.0048658942526491793	0.034661940211550647	-0.0011720808999484123	0	0	0	0	0	0	0	0	0	0	0	0.043636692972016417	0.13932213096462467	0.031503659822111764	-0.85382006474013483	0.94960867446878561
88	612	2.66	2.16	2022_09_22_06_30_56	0.50082506581037045	0.012891333305678914	0.0068751602644159917	-0.00013051954508510084	0.020667796773788254	0.47474112724865924	0.0013364417134489528	0.0029467500650312822	0.0055311051693554842	-5.5540017058071761E-06	0.49466774998351476	0.014866853660663367	-0.0023684028636868654	-0.0029900597794798997	-0.01225369814226108	0.47314757978327521	1.44458098026604	0.036613270920470814	0.17391453889290326	-0.0025768487890473106	0.028683195085144473	-1.4615572631443559	-0.0013026304526853245	0.034420681645204454	0.012479915166990482	-0.028001350699589554	-0.0062169155769602972	0.028712758947699875	-0.0011372803793255448	0	0	0	0	0	0	0	0	0	0	0	0.042719736905429621	0.13074587153281597	0.025184901962682055	-0.90506606680249435	0.94473622045591688
89	611	2.66	2.16	2022_09_22_06_31_00	0.50049634675876042	0.011562899946989745	0.0058737441737848834	-9.1559459044526439E-05	0.019849351469421614	0.47453602578907839	0.00071922306900126635	0.0041708742694078309	0.004526696856255734	0.00035641582373032495	0.49455540512684409	0.013028392763942978	-0.0020934333848009841	-0.004485896522092186	-0.0096460005636398727	0.47033815145273844	1.4482131262443252	0.033893088415456907	0.15692233130300826	-0.0022421165797848093	0.025195414549368075	-1.3854379240197889	-0.00028813390413160269	0.032237536004258882	0.010463398812627346	-0.0234838370822973	-0.0091278864041259029	0.025197062040270064	-0.0010505097325607068	0	0	0	0	0	0	0	0	0	0	0	0.040677563513196652	0.1121090377567756	0.021255046002382583	-1.0030485759637022	0.939743425698653
90	610	2.66	2.16	2022_09_22_06_31_05	0.50011929531958188	0.0092968004721242538	0.0054303963480767659	-0.00039584040020064964	0.018238552062493002	0.47352341224000011	0.0009523832777172394	0.0034660708306278884	0.0043927168238224318	6.1683403732826981E-05	0.49571518141411935	0.012237596494831225	-0.00195956775988375	-0.0036570285320641658	-0.010887876446038065	0.47567237545529079	1.442719113389259	0.029968534270573138	0.16786596675748822	-0.0023968034767846776	0.02494205659806388	-1.4184641350377067	-0.00085131126392827723	0.028295373605726371	0.0098734431096188617	-0.023793417080676206	-0.0074819443305873231	0.0249565806593995	-0.00091513795585418812	0	0	0	0	0	0	0	0	0	0	0	0.037511217681183234	0.11817326998354548	0.022965781858558132	-0.94741891825861968	0.95111782310124782
91	609	2.66	2.16	2022_09_22_06_31_10	0.50327193029119455	0.00827698093090426	0.0046479406232273462	-0.00043191472843169223	0.017423050951494084	0.47634764332856927	0.0014321870626527583	0.0039524807671479575	0.003354691867249739	-0.00049079697208469859	0.49858918492118803	0.0090872056079826739	-0.0017652909739367076	-0.0043860454251753609	-0.009799434428847096	0.47633173761622533	1.4330296533469709	0.027439635258414325	0.1478450717934402	-0.0022066818601027762	0.021242940600132949	-1.3588285569735241	-0.001917114834224127	0.026248789723395345	0.0079959127791509581	-0.019362454230591124	-0.0087383002642985857	0.021329272247978339	-0.00081675358677447052	0	0	0	0	0	0	0	0	0	0	0	0.035255440580129541	0.09510774546289788	0.021332830657511338	-0.99581859779538773	0.946469908108363
92	608	2.66	2.16	2022_09_22_06_31_14	0.50429855146210112	0.0072941498190350574	0.004189731203187717	-0.000561450865740406	0.015958107544832591	0.4770477074564371	0.0015401816175133691	0.0024987966164481063	0.0027902158242086787	-0.00030392035068126105	0.50106101189947549	0.0087706928608160852	-0.0013977721273057122	-0.0046393188146392665	-0.0076199543568224986	0.47836547882666519	1.4266678569647806	0.024697873313088009	0.14249709215535927	-0.0019510965984533425	0.018313786898883043	-1.3610397604063449	-0.0018154539619032227	0.023701642304455029	0.0069438532718522107	-0.016725750038755958	-0.0074594957080727159	0.018403550300566743	-0.00067856575821232843	0	0	0	0	0	0	0	0	0	0	0	0.03212422600158376	0.086548257731917891	0.017690222748281435	-1.0588445629479752	0.948575952557768
93	607	2.66	2.16	2022_09_22_06_31_17	0.50262702415751959	0.0055403831471729772	0.003251567715677822	-0.0001487593923114738	0.014500749442274055	0.47501223349052557	0.0012647529508740456	0.0029818702973798327	0.0015251912635891	0.00026131101173404572	0.50075558253602137	0.00789844497043143	-0.0012444741440463469	-0.0040191641464365734	-0.0066227932830174949	0.4776490530634645	1.4314626144670293	0.02105204248121401	0.11399112588564886	-0.0013931802872333282	0.016546657815377019	-1.3412568714357942	-0.00097606455423990843	0.020507308543207557	0.0047580236385000949	-0.014833433961226272	-0.0073321976089789414	0.016575421167295296	-0.0005619256607152359	0	0	0	0	0	0	0	0	0	0	0	0.029009062503400355	0.0523974288407578	0.015412898844640572	-1.0581254209026114	0.95030515691844863
94	606	2.66	2.16	2022_09_22_06_31_20	0.50277462063020217	0.0052255562388964687	0.0027700499405392915	-0.00046996551302563974	0.014350726948072181	0.47688010179084744	0.00079307799239373479	0.0025164756246969025	0.0016582036854491215	-0.00036077746978252961	0.49881080345965262	0.0053091431217689271	-0.0009377636798934125	-0.0026945650269253728	-0.0064072172821033118	0.47682445664831846	1.4321988966556094	0.020473974639773	0.10890406899476235	-0.001414512110076859	0.013192376702775652	-1.357252545085083	-0.0011528761910052437	0.019990244925371041	0.0044242225728081657	-0.012007384693199369	-0.0054645691410631185	0.013242655571286469	-0.00055339885811055839	0	0	0	0	0	0	0	0	0	0	0	0.028732975175591556	0.057519122631347161	0.013824809902586126	-0.98444652703499413	0.94838609007480024
95	605	2.66	2.16	2022_09_22_06_31_24	0.5018814398848731	0.00434673917519931	0.0022971476714780878	-0.00046259390568544723	0.012886836300763564	0.47446011125705978	0.0012914057075453923	0.0022874627033538267	0.0014728103180607641	0.00046238479591673148	0.49951159975664849	0.0036947300430349638	-0.0010287728916867388	-0.0028964264750157109	-0.004575768439761132	0.47792335861675522	1.4337758179833346	0.018049881327321503	0.10476721272449271	-0.0014951497989661514	0.010053418183076496	-1.2850496568037946	-0.0008272281942542023	0.017655091838293658	0.0037544570994760607	-0.0084558715490432937	-0.0054377802005867518	0.01008739429432508	-0.0004510971123667882	0	0	0	0	0	0	0	0	0	0	0	0.025844202379814579	0.056897115260662566	0.010790268790043805	-1.0675611627560213	0.95226346430819664
96	604	2.66	2.16	2022_09_22_06_31_27	0.50062402745050971	0.0034741786388351866	0.0020563883298993944	-0.00025686819880630106	0.012267993635590684	0.47346963743269577	0.000639454945952859	0.0023887475728387804	0.00070988656159881147	-0.00042226546112277713	0.49883974754771671	0.0043634474119928759	-0.00084153409985086663	-0.0017639422988903911	-0.0035851575302060985	0.4787425547455445	1.4358657814084259	0.016404163691388349	0.0849475363477497	-0.0011141249730861904	0.00922562380221833	-1.3246584959343284	-0.0010695788801794487	0.016167984963339748	0.0027735984999786066	-0.0081301694455284783	-0.0043603301855539055	0.00928741802230218	-0.0004064340434468382	0	0	0	0	0	0	0	0	0	0	0	0.024546395228652144	0.028900236438558255	0.0079812458721177943	-1.0140167687631934	0.956291605066582
97	603	2.66	2.16	2022_09_22_06_31_31	0.49933283186899358	0.0023972542919147	0.0016184004300019489	-0.0006701621545281627	0.011665609628490246	0.47255237408902878	0.00103360578237179	0.0019464888937915661	0.00043966671236690761	-0.00012884015953371924	0.49769236548998741	0.0023622532331129971	-0.00060382114661106231	-0.0015495319509705031	-0.0011070907284966244	0.47764901397704979	1.4404197297398618	0.014620158241879263	0.070820969527868219	-0.0012933329632879142	0.0051197224702677676	-1.1692303592534785	-0.0011782190214491618	0.01447374525537474	0.0020639101967157795	-0.0035554249742021193	-0.0036838175070685237	0.0052535472049910536	-0.00036717784946674748	0	0	0	0	0	0	0	0	0	0	0	0.0233789794538581	0.018835651359342721	0.0038138678669288107	-1.2606112943627663	0.95657441988987257
98	602	2.66	2.16	2022_09_22_06_31_34	0.49933134601016127	0.0014542002464715193	0.0011656332509820597	5.0065375232966426E-05	0.010825515895539557	0.47250912317507138	0.0011598152079835952	0.00058502555861823021	7.9423917694653262E-05	0.000995730986759455	0.49537701070642887	0.0011705347949256641	-9.1942172304066924E-05	-0.0018565200853398005	0.00077882546702948781	0.47619941308708469	1.4443046624098237	0.012698425667750405	0.048852276590648717	-2.374100262229572E-05	0.0026032326764831733	-0.86256794387098112	-0.0001536532057634819	0.01263786314240682	0.0012387209666335269	-0.00040018856651962537	-0.0025722887627824204	0.0026077633473057214	-0.0003129757984001444	0	0	0	0	0	0	0	0	0	0	0	0.021680608145578293	0.0036683005890661212	0.0040319219089936364	1.3721913797521774	0.953674182268129
99	601	2.66	2.16	2022_09_22_06_31_39	0.49814639400644717	0.00043182508358245117	0.0011247968545958717	-0.00048772791204966331	0.0093751616830137826	0.4711358316929451	0.00070301406214027618	2.8490629307093886E-05	-0.00040579982526104937	0.00025409369659083129	0.49591288313141207	7.39552578462629E-05	-0.00035720584897822196	-0.00049337582031210535	0.0014968758677979298	0.47689064145045984	1.4456552316936933	0.010145880331943831	0.035574961413505024	-0.00086119194585511176	0.0015657765823041433	-0.18137096838730135	-0.00045298463292750042	0.010120210360367673	0.0007212696943803312	0.0014638874182356723	-0.00055559871528229924	0.0016299850868521791	-0.0002304827201767632	0	0	0	0	0	0	0	0	0	0	0	0.018837715421174468	-0.021628783278956919	0.0031639076110655038	0.94459323069276757	0.95733030929917318
100	600	2.66	2.16	2022_09_22_06_31_45	0.49859294673189553	-0.00045675761556872118	0.00069071858067607536	-0.00033505674502841762	0.0084593215664079281	0.47150311379258042	0.0011103151968800667	0.00045300935995980479	-0.00053194118256754146	0.0016027459158513395	0.49722599204819951	-0.00088762299847846269	-0.00029406863116440333	-0.001087958865773588	0.00074674577159718366	0.47645832126554905	1.4439327336781758	0.00825186059956046	0.0088347572411696471	-0.00063413986494256021	0.0023424747930808325	-0.38512686012098846	0.00051362511511924636	0.0082505724691886665	0.00014579878341180075	0.0016812738567897499	-0.0016311058747654639	0.0023981240408078035	-0.00018174383077705994	0	0	0	0	0	0	0	0	0	0	0	0.01699989931833782	-0.031399782310974331	0.0026466020338511728	1.270035440438015	0.95560581911270248
101	599	2.66	2.16	2022_09_22_06_31_50	0.50135315426612215	-0.0015628669032748583	0.0008109100423249172	-0.00026247013976438615	0.0081290563240579809	0.47481162696277651	0.00051841273047163435	0.00086815541142112353	-0.00069155214553277074	0.0015814681103981695	0.49937193238237004	-0.0027232242583568205	-0.00025859472726777927	-6.6421576577167473E-05	0.0035197246394770886	0.47923323118750488	1.43258066284413	0.0067281704468097484	0.00795457305478664	-0.00052459891167380332	0.0064584363043711634	-0.076921678384140935	0.001100194632047702	0.0067273190116698012	0.00010703493144830075	0.0063821585067051828	-0.00098967282114349221	0.006551475232801085	-0.00015359790941585884	0	0	0	0	0	0	0	0	0	0	0	0.016272798848162632	-0.042433649638911719	0.0070216997391296335	0.79483266471451541	0.955879557373093
102	598	2.66	2.16	2022_09_22_06_31_54	0.50214717691529664	-0.0022963356954385098	0.00050951691378857129	0.00029586104547954067	0.0066682061930021545	0.47633356335446742	0.0011286301489085626	-0.00030001068509664881	-0.00053850410476172694	0.00035128290686048261	0.50178641092102161	-0.0050047051232756847	-0.00044353706398795505	0.00094213701072392751	0.0035430986334777127	0.47862525633704317	1.4283889678923905	0.0044690787475709778	-0.0035805561793228339	-0.00015338920841084797	0.008814386062393249	0.073692345798901826	-0.00078880286804318953	0.0044689641574622661	-3.2003301519642436E-05	0.0087188250966797384	0.0012944074282929322	0.0088496108175187861	-9.1164202451394133E-05	0	0	0	0	0	0	0	0	0	0	0	0.013322617636470042	-0.040291046564578221	0.0073010868185570867	0.65545134990780818	0.95315731789482672
103	597	2.66	2.16	2022_09_22_06_31_59	0.50036279664293348	-0.0044732049861228255	0.00081776207356893673	8.4214321304828369E-05	0.0049500770940889361	0.47402531828039374	0.0003681051435454922	-0.0014579318255644885	-0.0004705479197678214	0.00064966940051930692	0.499804756997898	-0.0066461263667256937	0.00037973943248388711	0.00088065411273660968	0.0068505139280005539	0.47821476939259844	1.4349298190583997	0.000600441619252583	0.3086172760589157	0.00047150072719872059	0.014015506759383687	0.087876638490816061	0.00028678207528054327	0.0004896494315765644	0.00034752492326078021	0.013799599389820588	0.0024506093941697562	0.014018440486767137	-9.1303000460206346E-06	0	0	0	0	0	0	0	0	0	0	0	0.00993757263610974	-0.047386962952024131	0.013803758767715621	0.72147226888859328	0.95573606311473991
104	596	2.66	2.16	2022_09_22_06_32_02	0.50005503713100086	-0.0053796137309439504	0.00095803817387568493	-0.00036690853415064656	0.0035724387241715472	0.47398568666344387	-4.5549127486583343E-05	-0.00021007392891156363	-0.00056409515974386931	0.00040551613337206483	0.49889567746846819	-0.006273539274090187	0.00029591880141814484	0.0022305241622074508	0.0086883063200513446	0.47921435406811963	1.4351335132121972	0.0018973864009155825	1.4652121384186516	-7.0938243794518418E-05	0.015509765899466562	0.082813116216958041	0.00047711204918671733	-0.0018552391639000804	0.00039769686836926127	0.015297519433912565	0.0025570955057101856	0.015517102634310793	3.3806818154936338E-05	0	0	0	0	0	0	0	0	0	0	0	0.0072326046774413835	-0.078304473580607784	0.017938137484582874	0.65974815696668154	0.95832322141488291
105	595	2.66	2.16	2022_09_22_06_32_06	0.502786095410964	-0.0072329469308510383	0.0010843317093833832	-0.00027567027427469274	0.0019815105602111983	0.47693230803414866	0.00010932934033714377	-0.00031561658922859474	-0.00012772946264606551	0.000644844473476831	0.50089961813004935	-0.0075638451654472484	-0.0003148516474120092	0.0020940981365789664	0.0087173840885927823	0.48211587200807143	1.4242779966276091	0.0054454572107073525	1.482886631090079	-0.00059685058190555793	0.016750964767853028	0.074981004175933633	0.00056276190561584615	-0.0053615075681208409	0.00095249190580689127	0.016562964579968774	0.0025026036395228938	0.016760415317535117	8.96895501655785E-05	0	0	0	0	0	0	0	0	0	0	0	0.0039492401897131971	-0.032185796074000031	0.01783139934968692	0.66752122824048377	0.95888863357289689
106	594	2.66	2.16	2022_09_22_06_32_09	0.50441754317285237	-0.0087490145834172722	0.0012736408740783385	-0.00036708144358174588	0.0003104737752950845	0.47884548673272054	-6.1031627921965494E-05	-0.00197854449137484	-0.00022322469306663905	0.0013214011701010661	0.50393517006804911	-0.0092552742413991185	0.00025560846511892232	0.0020248838831687082	0.0085158626653289524	0.48262765953892	1.4170957013657373	0.0086480213055753121	1.5101486467155645	-0.0001178784441614288	0.018483995761799168	0.1133473009282007	0.001407223077820713	-0.0085844819799393048	0.0010463945899047255	0.018011075912386432	0.0041544246052206586	0.018537485700950946	0.00012803492626826263	0	0	0	0	0	0	0	0	0	0	0	0.00075808517220243659	-0.3116757581482838	0.017353260825799077	0.66867674368331054	0.95680189174850827
107	593	2.66	2.16	2022_09_22_06_32_12	0.50288012206664867	-0.010813802198581482	0.0012996229606604477	-2.6371813245370398E-05	-0.0014203368458134524	0.47728588595690463	0.00030621906465405521	-0.0026305160926446518	2.8021912643848744E-05	0.000983427980340332	0.5032786925065168	-0.010056581659098731	0.00017365925729496544	0.0027592731261158556	0.0088667632873610045	0.48157972782355657	1.4220019989863926	0.012555774086547017	1.5178682617989339	0.00013684613248856307	0.020013346673276033	0.14205943856011205	0.000693823330555311	-0.012485492761134205	0.0013266248241575076	0.019210991879162437	0.0056099764779795414	0.02002536980629201	0.00017219487892326609	0	0	0	0	0	0	0	0	0	0	0	0.0028249540588275324	1.5609330757413824	0.018465984998619109	0.63455138922886578	0.95764319703957379
108	592	2.66	2.16	2022_09_22_06_32_16	0.50276555780026166	-0.012016549969014152	0.001576877132434655	-0.00011769526973808738	-0.0031840423155547063	0.47711135050746473	0.0001906764105522175	-0.0025261350196980679	0.00031816498137197567	0.0016672845817390183	0.50247988161196766	-0.0098914712572953749	0.00032189360538734905	0.0027487005514302628	0.010640205979337706	0.482346776151096	1.4223135761641856	0.0156342449234095	1.509950826973792	0.00019691547530488148	0.021550753365815821	0.12857468872721009	0.0015067068924577603	-0.015518626292585143	0.001897854661516747	0.02084214068018634	0.0054808888422904116	0.021603359375199072	0.00017519026006157558	0	0	0	0	0	0	0	0	0	0	0	0.00636459494350417	1.5209991990391925	0.021858120931017494	0.6589958688155878	0.95938707150405556
109	591	2.66	2.16	2022_09_22_06_32_19	0.50483355087605863	-0.014253247130668712	0.0019931547136915347	-0.00054023727267345483	-0.00499366941016553	0.47943951248121519	-0.0004069669318234483	-0.0018249946983059334	0.00062372007315781685	0.0019423685459919442	0.50411739232972219	-0.011596812035273218	-0.00026323293154851917	0.0026485838008058278	0.010970914957553569	0.48277118776368205	1.4157878880281622	0.01973552991629814	1.5047090197529791	-0.00081079117132123926	0.023328633779530695	0.099900378952927624	0.0023989237450404827	-0.019563389621887976	0.00260094743878162	0.022864537244355054	0.0046301285749924086	0.02345165216256585	0.00020091824306876942	0	0	0	0	0	0	0	0	0	0	0	0.0099685740927528167	1.5086669997040416	0.022356074284730396	0.66695518232075923	0.95629774789316035
110	590	2.66	2.16	2022_09_22_06_32_22	0.5051339422720007	-0.016611205892549892	0.0022504709452381938	-0.0004330602544218913	-0.0070354074463204993	0.480186717414952	-0.0011219405427053293	-0.0027381962239573965	0.00074939052738612582	0.0019119753098836125	0.50525312922505494	-0.010746633343707745	-0.0002617547759719912	0.0037294395129560528	0.010259049399106253	0.48493476305114464	1.4114675880785887	0.024192830693542083	1.5093326017803161	-0.0007058053457979351	0.022242816300615819	0.15279161766619107	0.0030883311991387009	-0.024010269916221252	0.0029664786391599926	0.021212343294382215	0.0066917388580412084	0.022456194392160803	0.00021277873967957432	0	0	0	0	0	0	0	0	0	0	0	0.014006594492279673	1.5177378857128938	0.021609906555241813	0.61106104234818215	0.96001223134995872
111	589	2.66	2.16	2022_09_22_06_32_28	0.50646998858268677	-0.018731711258255818	0.0026191098693031417	-0.00077435118735257925	-0.0085554449707591976	0.48111916944662608	-0.00048606009364117941	-0.0033688055526452064	0.0010709954638781058	0.0016979496788384727	0.50655078262090569	-0.012371612691796242	-0.0002173562751336847	0.0038061212703740643	0.010584606301258832	0.4830029086241604	1.4099350863317965	0.027884300125243743	1.5050627216244856	-0.0010134653088115684	0.024355441107339535	0.15503873759051909	0.0022211766777811949	-0.027643676069561814	0.0036553203465365014	0.023193928478265756	0.0074316346302934679	0.024456515233511982	0.00023322136282952547	0	0	0	0	0	0	0	0	0	0	0	0.017024147021976778	1.5085287855005989	0.022208879489564279	0.61280176444212464	0.95366540863714944
112	588	2.66	2.16	2022_09_22_06_32_31	0.50584805514705644	-0.020205772449308271	0.0028844422556477682	-0.0006720362383014145	-0.010319880630584356	0.48087045552924135	-0.00094996960791711416	-0.0018560627494912374	0.0014553771623131478	0.0016732372139108243	0.50615706112152736	-0.0093967113652616615	-8.5726782410043559E-05	0.0035656366085796008	0.010219023801703213	0.48457779073718127	1.4097549131073019	0.03124959790468641	1.5018707153018529	-0.00075427349343415754	0.020579110431311158	0.13811845396670008	0.0026732856786983996	-0.030953150374959493	0.0042941647697458309	0.01979892719274539	0.0056126881403180525	0.020752017792591487	0.00019454800473642169	0	0	0	0	0	0	0	0	0	0	0	0.020603022370942546	1.5007450189450626	0.021396198851763026	0.61754133807123568	0.95795127767429755
113	587	2.66	2.16	2022_09_22_06_32_37	0.50552151934005685	-0.022115741575090036	0.0030793590806605627	-0.00057573165372105592	-0.012158267610285432	0.4801091898677281	0.00033620403025356679	-0.0024987828845128386	0.0014403297984796764	0.0019827097003317874	0.50537824192274416	-0.010427679013476953	-0.0011426804121374748	0.0013361410972511606	0.0095489531720682353	0.48132460516882025	1.4151384522302519	0.035092847794684821	1.5065258464623572	-0.0017645727182311719	0.020625052614909309	0.09625646262249099	0.0016549904618185117	-0.034803331082544332	0.00449845661307508	0.02024403666978487	0.0039461088023751822	0.020691345746386036	0.00016369433695587993	0	0	0	0	0	0	0	0	0	0	0	0.024219116834930839	1.511838580122078	0.019073332594941993	0.71588677574450832	0.95213474947055676
114	586	2.66	2.16	2022_09_22_06_32_40	0.50688053069677153	-0.024162091402543058	0.0033518490803210637	-0.00072382057055372852	-0.014267731780022691	0.48058106212996365	0.00024480972831910508	-0.0013960855738613094	0.0018415042180434035	0.0017278322943188732	0.50763100155342111	-0.0097605069275129869	-0.00067698855571846008	0.0017533327056906761	0.0095956906608842749	0.48494238046003	1.407509497101838	0.039291035619664433	1.5050349522447866	-0.0014073238700688581	0.019766495623009615	0.082221829572959745	0.0015017534003990047	-0.038951692457905751	0.0051527793209555674	0.019499837353794708	0.003235844926755754	0.0198234611632295	0.00010711192665117944	0	0	0	0	0	0	0	0	0	0	0	0.028381599769731272	1.5066172514921006	0.019244299453342842	0.69503459404064116	0.9567192880606703
115	585	2.66	2.16	2022_09_22_06_32_45	0.51023087042300019	-0.025460119373189316	0.0035000411235319036	-0.0013819419077207996	-0.015956974205432656	0.48399530155395615	-0.00038069697958452447	-0.001842507347127318	0.0017815828666921012	0.0019506200134192294	0.51028492934545233	-0.010312062021532188	-0.0012156443096174243	0.00098072085522264122	0.0088515429988270267	0.48793371112212031	1.3951174664586552	0.042020532967708031	1.508768959368392	-0.0026163856774582073	0.019412128001761425	0.0745047724119371	0.0023287860247116015	-0.041697608307200082	0.0051994857774164769	0.019197014537580485	0.0028818997901893673	0.019551316014674358	2.4704319983209491E-05	0	0	0	0	0	0	0	0	0	0	0	0.031468347429496217	1.5152019851560175	0.017454270331450587	0.73022489674288926	0.95629986229097674
116	584	2.66	2.16	2022_09_22_06_32_49	0.5119104167525228	-0.027916132113893783	0.003655582258367652	-0.0017411392070569079	-0.017793955632758141	0.48545945037784916	-0.0013146321717908218	-0.001273602159527097	0.0020384717486752837	0.0025500729655898121	0.51258312674295481	-0.00794572380989379	-0.0012887233710346729	0.001595170324506418	0.00889060738293525	0.48812399980564258	1.3897390197683071	0.046215335220961662	1.510327321088401	-0.0030296106546627661	0.017078953121632049	0.0861852627712213	0.0038680319192601117	-0.045877774146123582	0.0055755761122177946	0.016825859210367243	0.0029293517309816131	0.01751149081772652	-4.9983266475950676E-06	0	0	0	0	0	0	0	0	0	0	0	0.034987251449578989	1.5137650583508013	0.017644841465445853	0.69663166543932253	0.95353402437524637
117	583	2.66	2.16	2022_09_22_06_32_52	0.510153717600016	-0.028893968638050074	0.0034645840860619216	-0.0017341735637539694	-0.019216568985105764	0.48467793576736579	-0.00053287362295912765	-0.00069033665552279864	0.0018877474877809222	0.0026079367463478316	0.510332717951369	-0.0086889894549910147	-0.0010176402521579267	0.0012014334308770153	0.0079255157821855621	0.48763885835445075	1.39509101175177	0.048702342822530185	1.5163979855298975	-0.0027427141966881704	0.016760363883778016	0.057798327034031961	0.0031517656506920046	-0.048414389074205325	0.0052882064043231957	0.016648507618947726	0.0019331299952382933	0.017054132174740892	-0.00010252622484170788	0	0	0	0	0	0	0	0	0	0	0	0.03784950989851707	1.5218357128803266	0.015713031717752561	0.71017558830652761	0.95586651930817057
118	582	2.66	2.16	2022_09_22_06_32_55	0.50976574794948326	-0.03057580103634399	0.0036651861085169519	-0.0019650311219122046	-0.020552152591055532	0.48383475352237848	-0.00053059980867034486	-0.001120566699891161	0.0022399865947418445	0.0018277752525362545	0.51037855815351174	-0.0070579828622309377	-0.0013155028450707112	0.0011047407513169222	0.0064904560541795536	0.48493265270397512	1.3992816962767067	0.051845690395055107	1.5145653371100829	-0.003302487703134958	0.013804271048836716	0.083306737455030838	0.0023675257813534603	-0.05151817152372852	0.0058183859782242964	0.013613110255333938	0.0022893510796453886	0.014005822985998532	-0.00014512773738527	0	0	0	0	0	0	0	0	0	0	0	0.04055560966775746	1.5165154006411881	0.012915351382676316	0.70110102068699942	0.95128528084635244
119	581	2.66	2.16	2022_09_22_06_33_01	0.51242800700105762	-0.031433520640884116	0.003546951959508925	-0.0018888845222851305	-0.022509284467210407	0.48714980093028082	-0.00056247584135243423	-0.00037968456991297871	0.0018403084999906927	0.0020147944351085016	0.51236372763708127	-0.0059408267486471883	-0.0013448348167833949	0.0010307227250449392	0.0045997126791571565	0.48791706471878626	1.388433858757242	0.0542916680268844	1.5220010991833952	-0.0032127580314818055	0.010638248750232098	0.067936799965930744	0.0025636052018494114	-0.054033339023670593	0.0052899424471819969	0.010540200001020324	0.0014410136745728558	0.010942778810830646	-0.00033978758474049851	0	0	0	0	0	0	0	0	0	0	0	0.044073291477133868	1.5300081698044434	0.0091989167263301034	0.67517688524925479	0.952167051864086
120	580	2.66	2.16	2022_09_22_06_33_04	0.51408221240970142	-0.033450584659185711	0.0032477761552537148	-0.0020142935564235187	-0.023547155942974643	0.48755398523990146	-0.00078165092179114379	0.00026970695194399616	0.001558094390802113	0.0021191038075011478	0.51557193703492632	-0.0044910903355483405	-0.0014914616641107008	0.00061111916787335121	0.0037658419041966141	0.48947316209510394	1.3818683195207484	0.057175303578407659	1.5296798166379897	-0.0034658044074156423	0.008226832815749088	0.020795034239075749	0.0028748652788521136	-0.056982095083073572	0.00469640066717455	0.0082197187259167911	0.00034205590931735304	0.0087146789126069067	-0.00031617795845360745	0	0	0	0	0	0	0	0	0	0	0	0.045904425270129882	1.5377599297854361	0.0074211977346120509	0.70495959917442974	0.95213012681523179
121	579	2.66	2.16	2022_09_22_06_33_07	0.51310709899841944	-0.033379187205783714	0.0028324284613521419	-0.0019225686135756598	-0.024272661145113728	0.48852160324483646	-0.00039376742051369651	0.00013475644152020046	0.0017251104035944083	0.0016028159003666827	0.51291416723374139	-0.0027160621125788651	-0.0020327043368064571	0.00066489249973042852	0.003657703089996427	0.48741351957885154	1.3865808139929139	0.0578080276984819	1.5320646855884761	-0.0039362397456559166	0.0063966594814176469	0.040443119949531113	0.0019871394280372118	-0.057634674136494125	0.0044735225011824625	0.0063757455473812761	0.00051683772720082324	0.006698206896451492	-0.00045238619784340224	0	0	0	0	0	0	0	0	0	0	0	0.0474245778939664	1.5353199010874796	0.00724535600164081	0.6954905245482752	0.94992550391580721
122	578	2.66	2.16	2022_09_22_06_33_10	0.51330150829735921	-0.034581868385295665	0.00318980364310112	-0.0026241392600802748	-0.0255368761466934	0.48792933390516346	-0.00039583512262203105	0.00078815724957734647	0.001635412627481854	0.0021544151004415798	0.51396824904591332	-0.0020988568573679124	-0.0018890278818588947	0.00025840655365792173	0.0020278187321784826	0.48886630860845287	1.3846447942439404	0.0603199943778876	1.5314280481931	-0.0044721194655599431	0.0041551633794606156	-0.065801963281189424	0.0025263470601508088	-0.060133115696118948	0.0047444829460716676	0.0041192324132430964	-0.00054525868695328675	0.0048629016212898245	-0.00053114900832821493	0	0	0	0	0	0	0	0	0	0	0	0.049852161074091225	1.5388193860094828	0.0039824876269702889	0.72202432712377429	0.95239601034885157
123	577	2.66	2.16	2022_09_22_06_33_16	0.514079433910894	-0.035580984441230937	0.0027226370333979966	-0.0025252148369774236	-0.026384052656911339	0.48810427688375219	-0.00044283322956824691	0.00099231630710683175	0.00095850745358728486	0.002541168257428172	0.51478341204595224	-0.0025657761708582152	-0.0018495357528151516	-1.0651780734754048E-05	0.00044229948835220172	0.48958559844574473	1.3822885548061572	0.062032448626535425	1.5415287763942158	-0.0043232909789702716	0.0031712893443364754	-0.16482749934065155	0.0029430156108741991	-0.061926206277986853	0.0036290024276622243	0.0030005283599216213	-0.0010265990779306873	0.0043264785901875567	-0.00057182017588500416	0	0	0	0	0	0	0	0	0	0	0	0.05135676707715886	1.5526397888207519	0.00086062134093408825	0.79743720308113564	0.952353986856057
124	576	2.66	2.16	2022_09_22_06_33_19	0.51517305322139262	-0.036916929034871079	0.0024464511213368361	-0.0028608591740332972	-0.027861695259019083	0.4888660991489488	0.00024648662310167954	0.00024655860146696133	0.00013717989133333293	0.0015149169455998914	0.516882309365885	0.0013270874410303288	-0.0022755573147848125	0.00054788974480241221	-0.0013222581467688672	0.49226027047147325	1.3758608818278066	0.064673512730763646	1.5510299788669433	-0.0050847472970259877	0.0026385667141044997	1.5127398705335411	0.0012009232054457761	-0.0646229823285201	0.0025560524063539631	-0.0026207998357340293	0.0003056837022098203	0.0028990085978069079	-0.00069369770929159416	0	0	0	0	0	0	0	0	0	0	0	0.054082861656537196	1.5683345458161038	0.0027782423181741305	-0.58898649781794921	0.95552410475151006
125	575	2.66	2.16	2022_09_22_06_33_24	0.51659317460160525	-0.036653649384966035	0.0020660287734768218	-0.0028309831571386233	-0.027517706038185496	0.49173570558038188	-0.00027761741250212769	0.000892518778358326	-0.00046892689106757697	0.0026221051555902521	0.5153722188842893	0.0028070171361218696	-0.002266111423987215	-0.00058466963760687616	-0.0032165452142767646	0.49286263615361392	1.3723323894286059	0.063764257103669925	1.5581908597543843	-0.0050470527394943544	0.006153133875300882	-1.4476939557363688	0.0028110454741501474	-0.063743994176692118	0.0016073861965195915	-0.0059675824510565193	-0.001499672023216248	0.0067648379984383425	-0.00066833504338155414	0	0	0	0	0	0	0	0	0	0	0	0.05327538684777771	-1.5622766938842065	0.0063284826426284217	-0.87530132434954078	0.95406339143700025
126	574	2.66	2.16	2022_09_22_06_33_30	0.51792375442253891	-0.037065772639220715	0.0018914147402266225	-0.003370272389393348	-0.027681812245561582	0.49286333665749055	2.6701929437823333E-05	0.00057439431777191543	-0.00054771324591079619	0.0016604028143519442	0.517372436354554	0.0047242134525029671	-0.0023606957160257139	-0.00031446700030966155	-0.0017437266859894034	0.49348354624054364	1.367365744018181	0.064173276601226265	1.5602760041841133	-0.0056719327964178008	0.0064549167989725407	-1.501375413459527	0.0015506756400593296	-0.064159072089699579	0.0013501475201725072	-0.0063928007935993882	-0.00089333582431969159	0.00663856504241175	-0.00065314937710664941	0	0	0	0	0	0	0	0	0	0	0	0.053458120070870994	-1.5609046010723493	0.0034210742023737611	-0.87461021231306	0.95281118509568075
127	573	2.66	2.16	2022_09_22_06_33_36	0.51710439992367663	-0.037442884132137227	0.0017485175468244104	-0.0028259533063995988	-0.027934962836016028	0.49114903502405693	0.00077830841756893409	0.0010059099879948211	-0.00051809144097166655	0.0019934709290321253	0.5166341545864922	0.0046216030398852741	-0.0024132777217772908	0.00053375450896139234	-0.0048102344157610758	0.49299709951227877	1.371130833173789	0.064958405949948284	1.5610053963416357	-0.0051522830070051089	0.00934873129528366	-1.5451943259952319	0.0011351940229313627	-0.064945952221019621	0.0012719251799196982	-0.00933647848817571	-0.00047848330299844912	0.0094174010375004842	-0.00066276965201258684	0	0	0	0	0	0	0	0	0	0	0	0.054031191338187255	-1.5615242176074156	0.0093593423761137717	-0.73014306915949057	0.95338020636653631
128	572	2.66	2.16	2022_09_22_06_33_39	0.51694257781370634	-0.036475174172050741	0.0014063759522370473	-0.0029283377712944359	-0.027452245073940749	0.49241549375124705	0.0004742238903050002	0.0016896484046147026	-0.00075749077390650972	0.00196856725494865	0.51505839906359108	0.006301407635288761	-0.0022200049616666446	-0.00026021748183943248	-0.0069826279822642924	0.49190972578214215	1.3724911360995877	0.063434029463929925	1.5653329149297266	-0.0050695286417921344	0.013331275106985981	-1.4967445701375142	0.001412309132576557	-0.06343024263351002	0.00069311866572649319	-0.013185333733094542	-0.0019671985982770575	0.013405876064774849	-0.00067799696804338432	0	0	0	0	0	0	0	0	0	0	0	0.053125230923196883	-1.5570033088715651	0.013516926803180365	-0.80402275006464008	0.95157517854800222
129	571	2.66	2.16	2022_09_22_06_33_42	0.52085567291975077	-0.03738188505129357	0.0011904478526340422	-0.0031080030969185637	-0.027873685382574794	0.49585955333083903	8.1707940012323022E-05	-0.00063842017075185179	-0.00069523351722963148	0.0012638985766053369	0.51790140713804378	0.0076700195889439909	-0.0028719316433483415	-0.00032540345244070056	-0.0059193945229861766	0.49802900837921582	1.3563563802118082	0.064289176297360084	1.566772352625651	-0.0059224912674110345	0.013376365598077068	1.5594654265877428	0.0011190600817465037	-0.06428709432058069	0.00051739038433941582	-0.013372930980652112	0.00030310658213676054	0.013423093983131391	-0.000664190403382138	0	0	0	0	0	0	0	0	0	0	0	0.053531824345628608	-1.5583277674870264	0.011381909024171249	-0.81285673690964522	0.95617468383789328
130	570	2.66	2.16	2022_09_22_06_33_46	0.52296847581641293	-0.037031450723298116	0.0010590644825789878	-0.0032953691687390763	-0.02719782381300909	0.49920184895813496	0.0005642045167954567	0.0008335709020775413	6.6884960304891615E-05	0.001145500865123526	0.51779039300851848	0.00886872141897919	-0.0026778717838262527	-0.000552911475972965	-0.0087724598369586168	0.49930496164042393	1.3496507131286339	0.062940125010984768	1.5618330458787459	-0.005843987330578863	0.017396523069570697	-1.5309638828890693	0.00054703951120103293	-0.0629300120115758	0.0011282396116584503	-0.017341348791417313	-0.0013844265977344876	0.017405121865040778	-0.00058517705697625313	0	0	0	0	0	0	0	0	0	0	0	0.052006779208367084	1.5695667279502916	0.01680764224375101	-0.81687058229892817	0.95475154761661762
131	569	2.66	2.16	2022_09_22_06_33_52	0.52091028980169007	-0.036799119364061127	0.00047649991703022326	-0.0030687478523843017	-0.02732339033609513	0.49652182880149587	0.00090460829927069969	0.0014476601977492498	2.5207535275122737E-05	0.00094905043761810831	0.51436606868345724	0.0090995562965157321	-0.0027220075495036767	-0.00046615095690267361	-0.0083448396727522217	0.50101001557537173	1.3559436489453332	0.063118827685727949	1.5665026493967036	-0.0056385104154593017	0.017283822529912393	-1.5151155911014398	2.6723722878511046E-05	-0.063116500424829011	0.00054201710598125155	-0.017176761638156318	-0.0019207761117498124	0.017283843189605481	-0.00062948134946918036	0	0	0	0	0	0	0	0	0	0	0	0.052453181476330629	1.5703350456761647	0.016044700058500276	-0.81329965785981917	0.96179711820648739
132	568	2.66	2.16	2022_09_22_06_33_55	0.52074803823441607	-0.036956246541004337	0.00019060212061339162	-0.0032213206813639845	-0.02680397426292469	0.49583817139243647	0.0011635663122270905	0.00070986271740496867	-0.00017375321492960974	0.00097749861485546237	0.51325216257010531	0.011434712751665341	-0.0023996370326872288	-0.0010550490951880677	-0.0095424036273277363	0.50314522374690929	1.3556558887492487	0.062815244605793519	1.5701550568184044	-0.005502582859114832	0.020707769779810925	-1.5285210687520867	-0.00018817471977041356	-0.062815192943128456	8.056303877692909E-05	-0.020633796117696189	-0.001748767287833429	0.020708624748611657	-0.00052265509810423829	0	0	0	0	0	0	0	0	0	0	0	0.051473141433227822	-1.5675551883816128	0.018436078741304013	-0.84045668220537484	0.96619706039183806
133	567	2.66	2.16	2022_09_22_06_33_58	0.5232522741003891	-0.036521661534388988	3.7584821419298518E-05	-0.0030156388153309639	-0.026447501416744037	0.49912537395668471	0.001751753597626207	0.00070188605881481043	-0.000431518952873911	0.0009267103780898477	0.515262861717433	0.013251939254099078	-0.0022367310594190457	-3.5404896686839589E-05	-0.012320330367036917	0.50348107915483309	1.3474921696126305	0.061677749385920778	-1.5683475406539338	-0.0051038093536135143	0.025105682715211398	-1.5567663471299531	-0.00083562537531516317	-0.061677009679543524	-0.00030207002821458257	-0.025095799741981943	-0.00070437199490276442	0.025119585473584848	-0.00050558291387527783	0	0	0	0	0	0	0	0	0	0	0	0.050551183120945649	-1.5626390218741049	0.023545776766258717	-0.78683500795328021	0.96221479404069865
134	566	2.66	2.16	2022_09_22_06_34_03	0.52537130174045743	-0.036479908328013476	-0.00019542680480122998	-0.0031012678379788248	-0.026649289082926929	0.500796733743968	0.0012370909458199414	0.00023158311906866581	-0.00056621430311393174	0.0011409198959532814	0.5177199797585984	0.014165770600823966	-0.002496990798968608	0.00014814212934254853	-0.012301523537302645	0.50616432584618432	1.3387457890698371	0.061609474347195638	-1.5654232558465124	-0.0054256425591930179	0.025844343407813612	-1.5696187396735335	-0.00011106965134259845	-0.061605917063759383	-0.00066205141111370935	-0.025844271730554019	-6.0867875643435743E-05	0.025844582075329605	-0.00053753600247750607	0	0	0	0	0	0	0	0	0	0	0	0.050736124071093826	-1.5601744838935392	0.023416611206626543	-0.77937716249715694	0.96344113995065206
135	565	2.66	2.16	2022_09_22_06_34_07	0.52385332626756309	-0.034933937895798267	-0.00029993785420480689	-0.0032076525646182459	-0.026038803954377659	0.49998146007812888	0.001853399985638554	0.00099872809304455616	-0.00090090671648500461	0.0009930307815359913	0.51572033877916357	0.014403093741794363	-0.0026476546652533682	0.00013391202492350898	-0.01276968479466596	0.503861928733672	1.3450914483526426	0.059638815661534367	-1.5618062313376107	-0.0056739299462095927	0.026656411902858619	-1.5551650900196337	-0.00088174859596735263	-0.059629175686434124	-0.0010722595146931721	-0.026643386744920575	-0.00083320963475779376	0.026670991284940142	-0.00058214572450616476	0	0	0	0	0	0	0	0	0	0	0	0.049736029250526032	-1.5535039140009384	0.024377791040988694	-0.78015499888006146	0.96183779594122432
136	564	2.66	2.16	2022_09_22_06_34_12	0.525351293016087	-0.03548415923860955	-0.00040922688873463011	-0.0027190102027233312	-0.024885947099231528	0.50071108670227227	0.001685362804062826	-0.00015894300725613454	-0.000749060662810484	0.00048602857531956754	0.5181435691165871	0.014607096011397496	-0.0028375112600220165	0.00016544113558183171	-0.012793601457148763	0.50811368754355468	1.3363265451621311	0.058922438863760321	-1.5619962820627047	-0.0053876044164670464	0.026695726657071418	1.5648136360569898	-0.0011912774059146538	-0.058913313099223624	-0.001036986656818303	-0.026693815661555362	0.00031941693125941777	0.026722293382247644	-0.00036195895984676257	0	0	0	0	0	0	0	0	0	0	0	0.047391560933553976	-1.5557509968396006	0.024354505809598716	-0.77893274726372819	0.96718842096386648
137	563	2.66	2.16	2022_09_22_06_34_15	0.52633377208606269	-0.034159649279452232	-0.00039990337621640775	-0.0032083522344980592	-0.024243350838112059	0.50272156002094071	0.0014914995663291046	0.00076079978931198843	-0.00088528797319197385	0.00015033433941870559	0.51860193546368571	0.015205042061396758	-0.0022072013095398887	0.00031991488300405304	-0.013965814544960622	0.50692978652115883	1.3339481096896482	0.056832453793905759	-1.5603282231296813	-0.0052204778762281042	0.028439863270844471	-1.5635606726022708	-0.0013458125505179169	-0.056819998712534625	-0.0011897691137343635	-0.028436885402272367	-0.00041154766717503219	0.028471688293556813	-0.00037127157196518361	0	0	0	0	0	0	0	0	0	0	0	0.046091492988109523	-1.5525460694056954	0.026541101768575666	-0.773946667202425	0.96313368703665281
138	562	2.66	2.16	2022_09_22_06_34_19	0.52411390336821351	-0.033479450286180504	-0.0010517937491774413	-0.002858851340984393	-0.023658541155943087	0.50002860744996624	0.0023481304803887946	5.3933461442231715E-05	-0.0011207843474685727	-3.5080049843148715E-05	0.51598051167483838	0.01617680788284713	-0.0023277641067066864	0.00033758877382554368	-0.015556299395231453	0.50561084233918829	1.3424508681509533	0.05589142149959176	-1.5526948743422613	-0.0050335130869261094	0.0310551538807624	1.5658447576780441	-0.0023627209296595213	-0.055854798445018533	-0.0020229898446069683	-0.031053631070401579	0.00030753845486656509	0.03114490380061051	-0.00034669852253369529	0	0	0	0	0	0	0	0	0	0	0	0.045190699540958834	-1.5471273475233331	0.029688130552468415	-0.77454931735127153	0.96469648885458781
139	561	2.66	2.16	2022_09_22_06_34_22	0.52812148781020007	-0.0334931183454311	-0.00081883598555366522	-0.0028514497747324269	-0.023157980821301494	0.50331247452666517	0.0015514137261986422	0.00039095814030340394	-0.0015300706059422113	-0.00024772960900535035	0.51941772233253047	0.016502810720174444	-0.0020981385144250198	0.0013250685866468164	-0.014548116040398537	0.51057191766678445	1.327143500523956	0.055027192666057975	-1.5507342243873517	-0.0047366810092873786	0.030152782166029915	1.5552442299758944	-0.0018145437227335547	-0.054982903044277207	-0.0022073299551895304	-0.030138197372875351	0.00093772675426320208	0.030207330919393777	-0.00026977643689953825	0	0	0	0	0	0	0	0	0	0	0	0.04394532877267119	-1.5378087794966211	0.027660938924232881	-0.73998257471438267	0.96676982370820952
140	560	2.66	2.16	2022_09_22_06_34_25	0.53056257049435374	-0.032140418763226909	-0.000805087161358828	-0.0027603259954670466	-0.022450472831863404	0.50581143306253762	0.0019546031304634661	-0.0006499872716840897	-0.0011898536868147089	0.00020029211076111011	0.52283808863935566	0.016618553206910119	-0.0023422736040474533	0.0011109997321774225	-0.01518344806687357	0.51301826317372412	1.3165566162037976	0.052760973888725353	-1.5533916175493887	-0.0048945293239777534	0.030743235007020062	1.5423257642142398	-0.0017308009468871358	-0.052729011995891278	-0.0018362079468054941	-0.030693409203305815	0.0017496085777355323	0.030791917293578996	-0.00027828863477000903	0	0	0	0	0	0	0	0	0	0	0	0.042373854711875367	-1.5443215725685056	0.028694147606260351	-0.74887736559517259	0.96693263283860631
141	559	2.66	2.16	2022_09_22_06_34_29	0.52937577173936423	-0.030996170168771237	-0.0010846313433698779	-0.00294671715388096	-0.022077773696976208	0.50445419781277723	0.0017597538154506467	-0.00047231165805877137	-0.001537236246668937	0.00017538342500276612	0.52545095525244945	0.017765764056164809	-0.0019672791191770061	0.0016332805999806027	-0.016460399616892243	0.50927648448556873	1.3200478530590329	0.051443462052209607	-1.5470111086660956	-0.0047204633223671844	0.033136247287902661	1.5388913890225349	-0.0015788788230367181	-0.05138526612919779	-0.0024462650609956517	-0.03306880974204747	0.0021129852269485385	0.033173841240695508	-0.00031043731910595352	0	0	0	0	0	0	0	0	0	0	0	0.041806270117030982	-1.5360383106760174	0.031246673976847314	-0.73594760664842784	0.96203209831882652
142	558	2.66	2.16	2022_09_22_06_34_32	0.52965895934880913	-0.029973052163717716	-0.00099623128746213568	-0.0024288397506577403	-0.020701892146259556	0.50569371926329532	0.0017912055164344958	-0.00080762617773845913	-0.0021511723878419736	-0.00051014897734681826	0.52812730836176813	0.018337600740016596	-0.0022831153791487572	0.0021418934856900192	-0.017586710023743804	0.50501028268789772	1.320034178036769	0.049073529442400295	-1.5408321390721103	-0.00455700149604589	0.034886960632344963	1.52885434197818	-0.0022888879258497119	-0.048985434225949254	-0.0029391368850954385	-0.0347642911837456	0.0029230259414749203	0.034961965478214861	-0.0002282066870637214	0	0	0	0	0	0	0	0	0	0	0	0.039295773004594581	-1.5190261891937471	0.0334491859189976	-0.72480136700350917	0.9534631176800713
143	557	2.66	2.16	2022_09_22_06_34_38	0.53110646695037678	-0.029504391387310556	-0.001083498926759269	-0.0023449450989192298	-0.019807201099162647	0.50666870432119882	0.0023438893999059756	-0.00061259513728802542	-0.0023089518554442485	0.00015046067169083931	0.53003905785240291	0.018327519224378745	-0.0018030190250712269	0.001097927694118101	-0.016437114575443914	0.506902575944042	1.3140036543873976	0.047657293139652779	-1.5378510418522582	-0.0040128030687554984	0.03356280244280118	1.5451172062429437	-0.0021670355904225237	-0.0475538768931283	-0.0031378944902584328	-0.033518548390787432	0.0017229688299392537	0.033632688727853126	-0.00014867614381576207	0	0	0	0	0	0	0	0	0	0	0	0.037546757619523655	-1.5127725401118795	0.031017777387673268	-0.7520498775129133	0.95442742178359452
144	556	2.66	2.16	2022_09_22_06_34_41	0.53437511658453618	-0.028368979226051458	-0.0010695912056219595	-0.0020729755073625854	-0.018611200243809578	0.51055765092878891	0.0022243507042130385	-0.0014486221607733741	-0.0021851134927422509	-0.00012884851265184647	0.53329125259291621	0.018545461902348674	-0.00200362683224086	0.0017984902147843028	-0.01695103907511606	0.511144163920441	1.2997479736819753	0.045091690113578713	-1.5375718409887371	-0.0039248523535344235	0.034129609506186417	1.5238956835578597	-0.002299514102091517	-0.044992176329887529	-0.0029940919156432396	-0.0339795717865514	0.0031967086585064962	0.034206987738625683	-9.5008254619638845E-05	0	0	0	0	0	0	0	0	0	0	0	0.035067195483115071	-1.5123595984837659	0.031899279456912774	-0.73254633299413607	0.95652688169206679
145	555	2.66	2.16	2022_09_22_06_34_44	0.53090316966038742	-0.026793011202468374	-0.0010215950724279024	-0.0020026650721859224	-0.01768850710054666	0.50652527034034978	0.002510712080762261	-0.0015122069861931257	-0.0022536267826256326	-0.000113093893029613	0.52975524053910861	0.017508144872743582	-0.0018381936522909089	0.0019139152724515537	-0.015660485761775193	0.50548789857889453	1.3158384381373323	0.043010907571686928	-1.5355483559020957	-0.0037314091944886355	0.032217308914106395	1.5177493021147959	-0.0025793761675847464	-0.042904076649185871	-0.0030295836382215145	-0.032036160760152643	0.0034116561105444494	0.032320398745697171	-9.6110102038050738E-05	0	0	0	0	0	0	0	0	0	0	0	0.033587089519031228	-1.5074345552586828	0.029717292862606517	-0.7245931847580438	0.95212823630766652
146	554	2.66	2.16	2022_09_22_06_34_48	0.52772390137672853	-0.025747550747194307	-0.000998504545061442	-0.0023657278258193081	-0.015717532482568488	0.50383513133254132	0.0026672714451841349	-0.0013209852787863217	-0.002152610136824665	0.0004140126892969251	0.52563263074328148	0.018607120953216146	-0.0018614573292197293	0.0019545981184861103	-0.016225857699428158	0.50496436078814133	1.3257557417528247	0.0403231407751241	-1.5344704642149856	-0.0041143204371109424	0.033952739388766466	1.522276284766545	-0.0022387000776914524	-0.040216769299601322	-0.0029269692641229464	-0.033793002095499784	0.0032896080883656996	0.034026464553922581	3.4829203732615171E-05	0	0	0	0	0	0	0	0	0	0	0	0.030061655433393154	-1.502741725596549	0.030969150667724391	-0.72545602701087275	0.95687225738835779
147	553	2.66	2.16	2022_09_22_06_34_51	0.53343096261366962	-0.025973131223621323	-0.0011545845082954242	-0.0019767353865063463	-0.015497306173579349	0.50809510236152033	0.00211512088225772	-0.0017572054586030526	-0.0021181784299075224	0.00034667604690934585	0.53263340078870192	0.017414828677667433	-0.0014114397718687354	0.0021127168369044088	-0.016086361919439608	0.51208496683770133	1.302582309683098	0.039953404864246082	-1.5329197004329318	-0.0032673091974109269	0.032290157437888392	1.5114044410541965	-0.0017401537562426435	-0.039838822263270963	-0.003023706487387368	-0.032062624808999046	0.00382653338166257	0.032337012887077007	7.4930472856090047E-05	0	0	0	0	0	0	0	0	0	0	0	0.02932224450531281	-1.5028769725311919	0.030415382064447286	-0.72010392415759517	0.95998358312127474
148	552	2.66	2.16	2022_09_22_06_34_55	0.5380949668546392	-0.025601763918187709	-0.0011114897553648846	-0.0021687000873230789	-0.014644338099862044	0.51248162974690759	0.002501233702692941	-0.001996930329331749	-0.0021511115557652188	1.1786460344589998E-05	0.53803376398648994	0.015642170354692453	-0.0013154657389348279	0.0022235831072101222	-0.014897740132932762	0.51468187354850381	1.2863854137730979	0.038443133189307178	-1.5319081131962551	-0.0033418782923925793	0.02930356647716394	1.4998724219974566	-0.0024086807299726568	-0.038326917216733938	-0.0029869559876962949	-0.029009254840071018	0.0041427215577905371	0.029402393629439558	0.00012801886040435831	0	0	0	0	0	0	0	0	0	0	0	0.027507195937123346	-1.4978726666796249	0.027992768990811084	-0.7113168462427879	0.95648891971059791
149	551	2.66	2.16	2022_09_22_06_34_58	0.53024339296205292	-0.02388358647384357	-0.00073229279347160976	-0.0017050904107748777	-0.013342055050940526	0.50441818736821054	0.0023180407323080687	-0.0016316927986486025	-0.002006788807547121	-0.00084964407800831063	0.53165818914907492	0.017550668999237254	-0.0016092640604600853	0.00241015879029758	-0.016014429726021844	0.50819716415799843	1.3137766080491418	0.036084840952330804	-1.5355761540931932	-0.0032177485659988692	0.032521584880751429	1.5091225813420013	-0.0031072460810454314	-0.035995354318657857	-0.0025397271564657287	-0.032274496888252423	0.0040012915122625671	0.0326696871941574	0.00013795839789880731	0	0	0	0	0	0	0	0	0	0	0	0.025445168181610533	-1.4961504983343905	0.030542158408357327	-0.71070910210376381	0.95842243562734553
150	550	2.66	2.16	2022_09_22_06_35_04	0.52710478163013508	-0.022287043903184135	-0.00057398780618443711	-0.0016183990516429861	-0.012306078491719814	0.50233172269238369	0.0025629137644669654	-0.0018505231274380191	-0.0022914432397314081	-0.00025938475755533041	0.52743334736200331	0.016223245728004689	-0.0014334640403266077	0.0017152981798814657	-0.015672454547255941	0.50338838646996442	1.3275266380189603	0.033722662395333079	-1.5311611567675629	-0.0030073191594684572	0.03114373509858543	1.5133730091187874	-0.0027800444779853941	-0.033616764855271569	-0.0026704081513862226	-0.03093857171726546	0.003568895625608	0.031267569192222781	0.00012686876776814133	0	0	0	0	0	0	0	0	0	0	0	0.023747837709183039	-1.4787484045054946	0.029910641145519123	-0.73089176689656044	0.9550062985829405
151	549	2.66	2.16	2022_09_22_06_35_07	0.53392623672309625	-0.021627853887719727	-0.0009105374991871184	-0.0017288739980430947	-0.011424250312511887	0.50895319334493017	0.0018528256267226304	-0.0015476974623669481	-0.0019788002763317463	-0.00075931308789026967	0.53483523164155788	0.016244716303118703	-0.0013224560620668491	0.0020803438006971411	-0.014527622326091109	0.51044193365983981	1.3006069603346213	0.03181780072772953	-1.528640851167155	-0.0029448095876186981	0.029651961047450125	1.510491757214546	-0.0025420379633586412	-0.031704781882372496	-0.0026794120513073038	-0.029436555274099323	0.0035676333267861014	0.029760724973808283	0.00015610737420631549	0	0	0	0	0	0	0	0	0	0	0	0.02171528117681619	-1.4850419119749383	0.027486602497882068	-0.71428203930803869	0.95601582868939283
152	548	2.66	2.16	2022_09_22_06_35_10	0.53783558605539	-0.021387662790213379	-0.00058802526670282871	-0.0012985733082954574	-0.010609098362137913	0.51268878557802389	0.0023049141439350313	-0.0019450469506852831	-0.0019795628681523059	-0.00027359642965177995	0.53927277364256621	0.014567391823100306	-0.0014786616055251106	0.0024187398356666162	-0.014290818921463564	0.51353567180720894	1.2861600060656651	0.030557765156512845	-1.5324544246719236	-0.0026751598622083411	0.027741526911233567	1.4936677808552223	-0.0024899309670434575	-0.030467963145232577	-0.00234098977813658	-0.027412122587706221	0.0042623761686719592	0.027853044206824832	0.00019318897397216798	0	0	0	0	0	0	0	0	0	0	0	0.020065988363837554	-1.4785614610098046	0.026948869689624875	-0.70156695965967875	0.954819065755016
153	547	2.66	2.16	2022_09_22_06_35_15	0.532168300126144	-0.019303621360506038	-0.00055890651306928938	-0.0015525769032761726	-0.0093211938156931243	0.5084586405480257	0.0017549844361287776	-0.0022329446243914827	-0.0019220974838013	-0.000511154545269845	0.53336200587646976	0.013991342650878386	-0.0013722405198846952	0.0022887045620108644	-0.013092116542883463	0.50818940829849668	1.3063003582807551	0.027611209081326978	-1.5290251185920041	-0.00284867172906993	0.026381039692373619	1.486004929724271	-0.0022064801203357867	-0.027514911165185632	-0.0023040248489754602	-0.026002610668934091	0.0044523582122766563	0.026473152622459407	0.00017310405673814561	0	0	0	0	0	0	0	0	0	0	0	0.0178840151990661	-1.4691178987943372	0.024974545713946306	-0.698864854274642	0.95494114959127885
154	546	2.66	2.16	2022_09_22_06_35_19	0.52982768638418187	-0.018814480636723481	-0.000841341590518124	-0.0016160767146374418	-0.0087237652472366874	0.505407163080623	0.0024966135937463268	-0.0024706920740098261	-0.0018771129107890551	-0.0004320752772927115	0.52992201905141578	0.012987392614834743	-0.0012156564196472298	0.0021507260260918708	-0.011259741973085095	0.50843651126048894	1.3145463899760945	0.026726852362350412	-1.5234193142734034	-0.0027641373848711409	0.023796481499416371	1.4740546658558287	-0.00285458444735257	-0.0266069609177983	-0.0025286889721018611	-0.023352449209681783	0.0045755488918050218	0.023967085432299289	0.00018909756316649881	0	0	0	0	0	0	0	0	0	0	0	0.01684213926622332	-1.4648258908151068	0.021635915760757636	-0.69102975967977531	0.95962616587729233
155	545	2.66	2.16	2022_09_22_06_35_22	0.5313718587709837	-0.017452202404415529	-0.00084849036259305164	-0.0013186006387567268	-0.0077719286939329788	0.50731816783296846	0.0026104650714995794	-0.0026394938275508175	-0.00183571368011057	-0.00073533165035648967	0.53120880670668447	0.01284423124405794	-0.0010633510191703165	0.0022774930003186603	-0.011756857664422311	0.50886277017267578	1.3095058068164482	0.024416511768442936	-1.5196702022751198	-0.0023273101727947923	0.02414735277671818	1.4696076286618378	-0.0032432836210308743	-0.024288979251541463	-0.0024922948976196062	-0.023654541355831837	0.0048535882982099531	0.024364185493665213	0.00017640665765584834	0	0	0	0	0	0	0	0	0	0	0	0.015028613682838612	-1.4548228671194141	0.022536796938259059	-0.68972509179896724	0.95763966753834229
156	544	2.66	2.16	2022_09_22_06_35_25	0.53023293922198833	-0.017447460636210842	-0.00087067867943702775	-0.0013031980566202543	-0.0069982042015111472	0.50512764822695055	0.0017883555436011137	-0.00214327755510465	-0.0016912792493097202	-0.00081629643660829487	0.53018456118714075	0.010915852044233195	-0.0011473377890312455	0.0026878738381388191	-0.011166967425608089	0.50976103573494846	1.3128569896482016	0.023737022332441043	-1.5202576163779962	-0.0023831760595077931	0.021762443453829772	1.4605578504237327	-0.0025424979463799049	-0.023615869168100656	-0.0023951936552098763	-0.021235645493584712	0.0047593387725537685	0.021910459622940005	0.00021676171325744927	0	0	0	0	0	0	0	0	0	0	0	0.013578320406349367	-1.45223304393872	0.021661982942663204	-0.66729543187912654	0.961390736084638
157	543	2.66	2.16	2022_09_22_06_35_29	0.52442951300613438	-0.016776754495580963	-0.00076907460244040227	-0.0011909332297056889	-0.0067714765913034465	0.4999214157132551	0.0021308115740524131	-0.002141898373764611	-0.0018235870517561174	4.92005825753731E-05	0.52457757393448046	0.0091592111575805168	-0.0011736806277289475	0.0025402728228139412	-0.0077217794592737586	0.50403961396635422	1.3345827591227046	0.023120763670734009	-1.5179983806675257	-0.0023246081756331562	0.017067751516420804	1.4321736190047323	-0.0020623179473083621	-0.02299197945426483	-0.002436922955818988	-0.016415985907065715	0.004671568101323631	0.017191896263707353	0.00020002723783039617	0	0	0	0	0	0	0	0	0	0	0	0.013372109325487996	-1.4392647300285608	0.015500444768257769	-0.62648666894892635	0.96111984826540142
158	542	2.66	2.16	2022_09_22_06_35_34	0.5166514997231213	-0.015796900673921463	-0.0010160159984416049	-0.0010582673130542335	-0.0056772631059246311	0.49271832846887487	0.0023481892123894022	-0.0028082384648335963	-0.0014707030815979294	-0.00029533411549893563	0.515125929778478	0.0076731305481373821	-0.000924876535400726	0.0027836219057376615	-0.00761579352256605	0.49719279025818053	1.3652120616634362	0.021410234663646277	-1.5151599083289007	-0.0019883652815154006	0.016132086971681506	1.3916903599939787	-0.00264013729783683	-0.021277824415311845	-0.0023774643012167036	-0.01510810625094846	0.0056559133278320482	0.016346698596760308	0.00021574040962446447	0	0	0	0	0	0	0	0	0	0	0	0.011351295817898385	-1.4440566571893718	0.015694461731821069	-0.61018730245040154	0.962336876065648
159	541	2.66	2.16	2022_09_22_06_35_37	0.51968025659403516	-0.015411015732058804	-0.00093379400380279515	-0.001135851396082429	-0.0057362390981940863	0.49556522229633621	0.0025584941500155834	-0.0017923902281676764	-0.0017919881361928183	-0.00021699441207886951	0.51927155086498777	0.00749983873930345	-0.0011010247204791472	0.0029289312103795671	-0.0055613783624020785	0.49949102311795368	1.3531305877893862	0.02099034897240851	-1.5090451658156372	-0.0022090465971886207	0.013679402044966791	1.3933985135812481	-0.0027683982929888554	-0.020830471298632566	-0.0025857717339966137	-0.012827414789991654	0.0047522068676926323	0.013956721298946441	0.0001909672891860683	0	0	0	0	0	0	0	0	0	0	0	0.011564092665243468	-1.41940047456907	0.012094945806483612	-0.54302615735013549	0.96115066289337037
160	540	2.66	2.16	2022_09_22_06_35_40	0.52057943616598834	-0.015516611882919459	-0.0007330292040701455	-0.0011423441135813858	-0.00564928204716246	0.496332232728758	0.0024741194362192789	-0.0020267309084431007	-0.0014566456894570198	-7.2109320801188955E-05	0.52019207523157318	0.0073551177143363023	-0.00082013758449166381	0.0024338518018144828	-0.0042126919631152431	0.50194581350806566	1.3481749255382081	0.020918058325373488	-1.5213081535303152	-0.0019379373645347286	0.012176611720013527	1.3824198254550038	-0.0025320389967815314	-0.020815681975267668	-0.0020670142738365054	-0.011322594290263211	0.004479813781628616	0.012437085448817709	0.00020260934090511121	0	0	0	0	0	0	0	0	0	0	0	0.011206849824954126	-1.4446215548377146	0.0093457866982100072	-0.52345165927106774	0.96420599554381692
161	539	2.66	2.16	2022_09_22_06_35_44	0.51212302500310525	-0.014901065574089495	-0.00066572292031736278	-0.0010775900734975826	-0.005493851668976639	0.48770601686962722	0.0021303529391191213	-0.00273732355428327	-0.0014959170433627247	-0.00048030924305077531	0.51212898786508354	0.0054948776171890989	-0.00088239722825108236	0.0023862190089855274	-0.0052700499800665363	0.4938125563215503	1.3811001300309151	0.020507682762465777	-1.5199191841858022	-0.0019810772911748294	0.011910580120479519	1.3438600393654319	-0.0026286531692674637	-0.020401606732571007	-0.00208314546190354	-0.010704704370697246	0.0052221856671643922	0.012197201986138535	0.00018983247739136041	0	0	0	0	0	0	0	0	0	0	0	0.011118171486961866	-1.4378741491060534	0.011296323628038011	-0.57281287415207549	0.964245956952543
162	538	2.66	2.16	2022_09_22_06_35_49	0.50507820209010679	-0.014425504429772633	-0.0006291672062170567	-0.00066332679002780489	-0.0047590680326229486	0.48115320006298257	0.0024762326272646427	-0.0022808068241827162	-0.0014172321957644923	-0.00046692932871148857	0.50504158549280154	0.0033168245885894987	-0.00042555270301716282	0.0024853164663314067	-0.0045715558068667519	0.48685862075032094	1.4088518380402504	0.019555899348321189	-1.5197246893518028	-0.0011243893033241574	0.0093597638651082109	1.2936106103818981	-0.0030004861359353837	-0.019453972234020685	-0.0019940320056662337	-0.00795796599217331	0.00492706371767186	0.00982894178752351	0.00020561835289537427	0	0	0	0	0	0	0	0	0	0	0	0.0098313672436323718	-1.4260794765121125	0.010302271450195088	-0.53642154357402738	0.96392720718417491
163	537	2.66	2.16	2022_09_22_06_35_53	0.50761169608150158	-0.014373682497170812	-0.000528682172143651	-0.00060961190595023088	-0.0049097857246373734	0.48360455814638725	0.0023365048707781819	-0.0022075779235720414	-0.0012106024110612236	-4.5183393188973E-05	0.50672888489161383	0.0011795746207736038	-0.00048209095608725371	0.0024420881714600586	-0.0030149697979589417	0.48826942548168245	1.4007232912159655	0.019529295018715191	-1.5276588307015186	-0.0011198312139409324	0.0063795397508772814	1.1469329521736655	-0.0024165150007902023	-0.019456658164669141	-0.0016828003420571377	-0.0042212731147452682	0.0047832395637007509	0.0068218818651503664	0.00019686736400436421	0	0	0	0	0	0	0	0	0	0	0	0.0099620092536563988	-1.4499227426870227	0.0076434951060244793	-0.44499749062074578	0.96189553796901961
164	536	2.66	2.16	2022_09_22_06_35_56	0.507731338369581	-0.014383575218861694	-0.00033661182110220175	-0.00080472547905518208	-0.0048610680358822491	0.48435542287156891	0.0016184181654745333	-0.0027645427626202049	-0.0012188684198453014	-0.00013577891116878921	0.50738646296196566	0.0004766743326689685	-0.0004842280077367081	0.00282922715328129	-0.001703242556705535	0.48791746160413141	1.399540275903042	0.019459250474320833	-1.5319310794711907	-0.001323529205253169	0.0061554114525557962	0.96761174042515763	-0.0017817106797105718	-0.019400493381994767	-0.0015110544522064146	-0.0021938755987635158	0.0057511737938793928	0.0064080873196648751	0.00019854872808522381	0	0	0	0	0	0	0	0	0	0	0	0.00987047391195629	-1.4479584121803821	0.0065041424677306052	-0.27095059727773418	0.96097566711348648
165	535	2.66	2.16	2022_09_22_06_35_59	0.50291032168806771	-0.014383203692388867	-0.0003717181038207589	-0.00043124891896591748	-0.0050763462796949406	0.47976656080369073	0.0017721011303805357	-0.0021859233239074818	-0.001296124587091049	7.0989474103880687E-05	0.50211333459783836	0.00073318111397552722	-0.0005485899779012856	0.0021559203990733811	0.0013119378247629817	0.4832153220420608	1.4191554375318944	0.019873193399077803	-1.529683304824647	-0.0010133525543214389	0.0045421915506283729	0.72096492458144779	-0.001754738613368709	-0.019806048697446309	-0.0016322533110809973	0.00058371749944259056	0.0045045286061300878	0.0048693543395245866	0.00019271923200678393	0	0	0	0	0	0	0	0	0	0	0	0.01041776455256236	-1.4458036710084194	0.0050182349963230821	0.27333323417704558	0.96083794904049946
166	534	2.66	2.16	2022_09_22_06_36_05	0.50088751720512681	-0.014708420985188793	-0.00055450670838186051	-0.00047614756397820312	-0.0052056941696888934	0.47756896486647993	0.0019637410492883548	-0.0021988908350901947	-0.0011556197616011117	-0.0001299275577566557	0.49882154837626907	-0.0014056725319131151	-0.00040889646715392943	0.0018873704556658345	0.0016056362895978591	0.482605604585756	1.4273888408686704	0.020425550857174162	-1.5295899200858418	-0.00092268006693618733	0.00523997244638733	0.47296308831158829	-0.0021603424122662541	-0.020356226245900506	-0.0016814222684143074	0.003065341775790167	0.0042498224711738251	0.0056678382631418474	0.00020459364041294648	0	0	0	0	0	0	0	0	0	0	0	0.01064594416396491	-1.4615718003378755	0.0049471182625973244	0.35245787685993563	0.9635009618099869
167	533	2.66	2.16	2022_09_22_06_36_10	0.50323800185782464	-0.015212842826972061	-0.00031224158725233763	-0.00046042911419474323	-0.0057096807197352453	0.47922059868592409	0.0019663981086664546	-0.0027094873600016496	-0.0011376813064996882	0.00017148066797927422	0.50215421399585281	-0.0018717104972979595	-0.00062515829107800979	0.0021703458322386241	0.0035842225343463764	0.48555973977891148	1.4169493242639009	0.021347721896804644	-1.5377469531776804	-0.0011246237240541217	0.0074792517358468064	0.37034532716816904	-0.0018513064994929366	-0.021301104301121955	-0.0014100304025219475	0.0055197078461708682	0.0050469824470754029	0.0077049686750325112	0.0002034919956499735	0	0	0	0	0	0	0	0	0	0	0	0.011568923079094235	-1.4724568659892141	0.008326306064999945	0.51316114561199788	0.96487097156087265
168	532	2.66	2.16	2022_09_22_06_36_14	0.50465503253043487	-0.015968604075886954	-0.00020862172178128541	-0.0006917019386968805	-0.0062417508113622655	0.47994647672326307	0.0016699172955142432	-0.0023055317427000655	-0.0010947240801428859	0.00015924484468732791	0.50445261353477822	-0.0036939619336209769	-0.00056410532420531556	0.0026249210997886527	0.0042244924250626368	0.48727451550065148	1.4107478258911215	0.022598223436440776	-1.5428479446059091	-0.0012835236067462162	0.0094638730472276743	0.28370288304629421	-0.0015516372397652754	-0.022562929137440419	-0.0012625098899190174	0.0079808658975435882	0.0050863221073255086	0.0095902279002049191	0.00021379217101497871	0	0	0	0	0	0	0	0	0	0	0	0.012557140336863592	-1.4839855901834806	0.0098554152970751346	0.507410223704161	0.96555960822854725
169	531	2.66	2.16	2022_09_22_06_36_17	0.50210454880637834	-0.015993509164129952	-0.00010602956806373772	-0.00056937095217537731	-0.005885911288228754	0.47752766867536489	0.0017524754925677792	-0.0022602253290564191	-0.0010236436325330451	0.00031743647119440369	0.50043811224908008	-0.0045299958158861878	-0.00045428146414775578	0.0017826544923800845	0.0045523213851505926	0.48398106902880111	1.4231774155660948	0.022366783978012613	-1.5463002149170886	-0.0010608556136870572	0.010130863269159515	0.21326676325003202	-0.0014863643643687724	-0.02233994654438335	-0.0010953601750913608	0.0092231921923942289	0.0041913143953375229	0.010239319782196022	0.00023415124417406485	0	0	0	0	0	0	0	0	0	0	0	0.01189844088391495	-1.4847003516882333	0.0097368460826077283	0.59877941000631008	0.9639049679580457
170	530	2.66	2.16	2022_09_22_06_36_23	0.50068944221272182	-0.016846740024785863	-0.00022787966909161247	-0.00052696471165651377	-0.0069506025248212751	0.47506783920779105	0.0015695941045571079	-0.0020483539505713709	-0.0011109268798189141	0.00011822481617218332	0.49941695512196144	-0.00586543410538505	-0.00035096442351080254	0.002501425815739046	0.0045304190360611419	0.48398819131170684	1.4282191685058017	0.024430695136001757	-1.5439744167213731	-0.00090588549358295168	0.011579007142869364	0.21050690359114671	-0.0015019487800976875	-0.024395551954481919	-0.0013099273508226982	0.010567871278179493	0.0047321774124021027	0.011676012014067847	0.00022590541751158448	0	0	0	0	0	0	0	0	0	0	0	0.014058261958500217	-1.4915507289917662	0.010335980291367466	0.53315578214817327	0.96664349296600638
171	529	2.66	2.16	2022_09_22_06_36_26	0.500954956543589	-0.016125186319747173	-0.00039360573249383425	-0.00060104279410921814	-0.0064383114918328448	0.47707685571414676	0.001794815168169946	-0.0021696738612161028	-0.0013137018473055224	0.00036942703519266348	0.49806841492653375	-0.00651669477856352	-0.00042961346886807476	0.00250316487241052	0.005140083322901598	0.48155806490722697	1.4296700894134957	0.023135670231850473	-1.5345414356127272	-0.0010646286054682016	0.012848421160846732	0.19385030496104641	-0.0014759628383975993	-0.023074877031980759	-0.0016760927885707702	0.011894821819795327	0.004857482908031183	0.012932918952302485	0.00021265426265653953	0	0	0	0	0	0	0	0	0	0	0	0.01311689102360886	-1.470155611759753	0.011412588099540698	0.55880572981285	0.96128016824068641
172	528	2.66	2.16	2022_09_22_06_36_30	0.50297023961246523	-0.01748862306058489	-0.000416444644134253	-0.00048563856749727361	-0.0075048904565768217	0.47846967367727239	0.0017110303462910773	-0.0024101711375757663	-0.0011807395218429724	0.00038929388672036426	0.501696520628594	-0.0078781067115671916	-0.00051222649085402687	0.0022250975746878716	0.0070306020925443137	0.48538830335539879	1.4186267725360879	0.025521327706732651	-1.5402861659851046	-0.0010310683543006691	0.015840160981948622	0.15351405427976217	-0.0013663231824533266	-0.025473828375857373	-0.0015563533634118357	0.015099411125660111	0.0047873253067176463	0.015898979180216474	0.00022266777909194215	0	0	0	0	0	0	0	0	0	0	0	0.015104681319246777	-1.4927712304047596	0.014661520426880343	0.63214143352053409	0.96504378415984771
173	527	2.66	2.16	2022_09_22_06_36_33	0.50103299445176619	-0.017933732393309927	-0.00026154407472560456	-0.00039799187973622283	-0.00779377934936902	0.476582186503574	0.0011802083335027192	-0.0024957924709584677	-0.0011889472571568714	0.00069722106871242706	0.4993278579380922	-0.0076259147662302816	-0.000364387621112911	0.0019492066267237606	0.0087707612654699587	0.4823897453795763	1.4279929010974257	0.026363890540071305	-1.5438293852687821	-0.00079783023038451357	0.017324615289507524	0.13485996258332555	-0.00052249256878171655	-0.026325555351443305	-0.001421217733831099	0.016698253583148942	0.004616342946780639	0.017332492417822372	0.00023106803375852204	0	0	0	0	0	0	0	0	0	0	0	0.015735381303514741	-1.4951044882944482	0.01793244365520167	0.67605561956470861	0.96279037652482458
174	526	2.66	2.16	2022_09_22_06_36_36	0.50141775375455977	-0.018584241572202766	-0.00037465638114277333	-0.0005455155269616502	-0.0093953451926270318	0.47628869971015475	0.0018016869747666676	-0.0016477065947786088	-0.0010331078659074284	0.0001372590237547005	0.49941019604532988	-0.00876400116424551	-0.0005738404987434768	0.0016558806204357559	0.0081992989580768789	0.4839352318436545	1.4263023005315778	0.028661619184803391	-1.5468711511288775	-0.0011464553614665045	0.017582649094007908	0.097807952642877186	-0.0017217537749795381	-0.028628812819203011	-0.0013709452424247705	0.017247315301052779	0.0034175523505994418	0.017666748009316072	0.00016784154857907795	0	0	0	0	0	0	0	0	0	0	0	0.01885049839747276	-1.5160365500415705	0.016682364573964343	0.68576134960685731	0.96513381949482624
175	525	2.66	2.16	2022_09_22_06_36_40	0.5083009581919391	-0.019541175636981642	-0.00026884196650581361	-0.00043392333843890121	-0.0094631096015130034	0.48386787852242386	0.001717731189452634	-0.0023705893230324695	-0.001181342151099247	0.00062385186158034854	0.506853489667368	-0.0090543120970280472	-0.00048688093343894336	0.0023124108359227824	0.009740706178932303	0.48911220543830769	1.3988507463399682	0.029277143353230086	-1.5470747051395632	-0.00093914356346116328	0.019463358302946179	0.12422989455194458	-0.0011274243125979971	-0.029244200138144258	-0.0013884816188008949	0.01886568385258014	0.0047862604612955318	0.019495984253417448	0.00020547230140445646	0	0	0	0	0	0	0	0	0	0	0	0.018761644518759005	-1.5086992886257551	0.019695858035953823	0.66885718877804312	0.96224922962591475
176	524	2.66	2.16	2022_09_22_06_36_45	0.51809474096637809	-0.020223924501513297	-0.00053231369696040689	-0.000672574640968241	-0.00961275334783244	0.49356115048006971	0.000929321812305189	-0.0024314135040525262	-0.001099285401484993	0.00048807022693068264	0.51669536064841792	-0.010630021078958952	-0.00052386663687275853	0.0025028671225551659	0.010262113722585857	0.49786050803776494	1.3608800611070515	0.029545084192127591	-1.544518690700029	-0.0011971608308354261	0.021177589737095565	0.11818054888440072	-0.00045197795669265272	-0.029504290984942165	-0.0015520352430818502	0.020588779013235449	0.0049590811464313572	0.021182412307054914	0.00022355466050763591	0	0	0	0	0	0	0	0	0	0	0	0.018674971765202796	-1.5138651521548137	0.020388012458731085	0.665786384725036	0.9609449173506931
177	523	2.66	2.16	2022_09_22_06_36_51	0.51385000093398769	-0.02019526872713346	-0.00019665595227957389	-0.0001702920517278828	-0.010043862842880344	0.49023108697951823	0.00098229100660240974	-0.0024164728271855967	-0.0012437887499229714	0.00046065970764475576	0.51163397842652392	-0.010656240240737323	-0.0004842679471272985	0.0019015727480904958	0.011172427837170285	0.49385343200287735	1.3773416581319271	0.030160947149716909	-1.5478608377213832	-0.00066779450772420077	0.022140036750616897	0.099226197986641645	-0.00055040908298374029	-0.030129221185564645	-0.001383027013235565	0.021705491271632751	0.0043649600199476245	0.022146877375316319	0.00019452929515879691	0	0	0	0	0	0	0	0	0	0	0	0.019695597036143559	-1.5091921070276275	0.022055266181089089	0.70110478647363772	0.96108481289332681
178	522	2.66	2.16	2022_09_22_06_36_54	0.51179224655957023	-0.021195589032203064	-0.00036221446348803758	-0.00055942733387109715	-0.010896245069854371	0.48704278326707207	0.0013652596069970971	-0.0024286851531220223	-0.0012760022288029835	0.0011864668431398888	0.50898190892531348	-0.011214471142543996	-0.00062958659672378921	0.0018430453795342113	0.010978396619686704	0.49389561727250725	1.3852211994497516	0.032181976830787454	-1.5464950702500873	-0.0012042995951219385	0.022540121590739176	0.0964218373754964	-0.0002087984235036196	-0.0321439741108379	-0.0015635092257877262	0.022122300137364503	0.0043198284639171716	0.022541088662861072	0.00019366874047340975	0	0	0	0	0	0	0	0	0	0	0	0.02143585353555174	-1.512509416088335	0.021751064680824137	0.70223401830864751	0.96503145679253677
179	521	2.66	2.16	2022_09_22_06_37_00	0.52464803417536565	-0.022938058423106349	-0.000293435647232492	-0.00035013910013602118	-0.012338596607802694	0.49942399879057564	0.0010915832946096491	-0.0023868679637764753	-0.0013122179891010462	0.00087850932180708107	0.522889749897384	-0.011576017584495862	-0.000415121442940981	0.0023312290571311121	0.012352654294318779	0.50487167280588885	1.3358430550321447	0.034497711949816483	-1.5490704986170261	-0.00075640673887745775	0.023740496566798275	0.099035440334727748	-0.00023601936021314454	-0.03446515043231977	-0.0014985110777300322	0.023276322634106714	0.0046716144822889875	0.023741669747019818	0.00017492512372014251	0	0	0	0	0	0	0	0	0	0	0	0.023650480384736359	-1.5178201225194694	0.023960268748097195	0.69213362336063089	0.96230546941710926
180	520	2.66	2.16	2022_09_22_06_37_03	0.53155357107291945	-0.023418464360229378	-0.00021819033915746592	-0.000569411791105332	-0.0128513773428563	0.50678949269511242	0.0013500798205895706	-0.0020885933789741885	-0.0012982824557526234	0.0008180414674277593	0.5290455591260611	-0.012388544896566728	-0.00065485548748268918	0.0026271612973431165	0.011627225509732596	0.51189016774433582	1.3092541922757885	0.034975732295350559	-1.5508960459313863	-0.0011762499955220145	0.023518863140815659	0.098395796457148563	-0.00053166170201236318	-0.034948033690610267	-0.0013916862994215475	0.023064924258007415	0.0045984989299551315	0.023524871680878603	0.00015549667438308684	0	0	0	0	0	0	0	0	0	0	0	0.02430006994459227	-1.5204557025446812	0.022425460193945888	0.67428934415289687	0.963007673358503
181	519	2.66	2.16	2022_09_22_06_37_06	0.5182847830438575	-0.024162510884816663	-0.0004842798406584606	-0.00055562130945883807	-0.012890899036505287	0.49296438737884496	0.0017225036919455365	-0.0020392727712904212	-0.0013958438081809106	0.0012304727977376529	0.51614539671234128	-0.013067388370099688	-0.00074262535493100962	0.0022625271940446292	0.011878097513051458	0.50008769707956435	1.3597500004351333	0.036703425392775622	-1.5467541780631464	-0.0012847854952281568	0.024909811154002696	0.086463726407684169	-0.00050942486324625472	-0.036661002578802442	-0.0017641784150382264	0.0245382880725706	0.004286153309859141	0.024915019675275606	0.00020808925640524657	0	0	0	0	0	0	0	0	0	0	0	0.025017618017828872	-1.516865778145394	0.023330145724637687	0.69128609343623293	0.96488979310289091
182	518	2.66	2.16	2022_09_22_06_37_09	0.50994981685982932	-0.023722242601820067	-0.00049660687972689888	-0.00039246067909973366	-0.013880871263795171	0.48477383383749023	0.0013244953159710447	-0.0020856292196195238	-0.0012896858461382984	0.00091725849843913567	0.5067857447657359	-0.013285828695759764	-0.00044377951175370619	0.0020253860379459507	0.012865688310766905	0.49130878136877271	1.3942511853130615	0.037863987334497896	-1.5481727162644063	-0.00084700778378811849	0.026524294707195556	0.079088987096732552	-0.00043473117324924692	-0.037825234267659429	-0.0017126556757562068	0.026193163460191647	0.0041780854062409	0.026527857073407886	0.00010250808480251134	0	0	0	0	0	0	0	0	0	0	0	0.02733730863259717	-1.5244738059382139	0.025540035099059121	0.7073262051542808	0.96344535310191026
183	517	2.66	2.16	2022_09_22_06_37_13	0.51280225799961332	-0.024499596084567206	-0.00054180676685880056	-0.0005003471124201428	-0.014620968651876915	0.48823783325629216	0.001364508461204488	-0.0021009768540174874	-0.0011359662899874329	0.00090289283189052378	0.51014410306988589	-0.012819598208013257	-0.00052963786509294835	0.0017619869009090708	0.011648787319236806	0.49489232625241925	1.3810641451855048	0.039136984577283186	-1.5504220975929153	-0.0010418741806536196	0.024648835910177445	0.079383286178717608	-0.0004844316225428723	-0.039104496827042243	-0.0015943304884324123	0.024338828483188042	0.0038969911204424896	0.024653595797038869	8.02687294354998E-05	0	0	0	0	0	0	0	0	0	0	0	0.028597829075700829	-1.5320270481905378	0.02297433743522451	0.7103375306272065	0.96507438984949323
184	516	2.66	2.16	2022_09_22_06_37_16	0.50564390941172443	-0.026124319163064576	-0.00056310939686556461	-0.00044510372077291208	-0.015409015265226466	0.47996100621814924	0.0013521942226971877	-0.002127113661279875	-0.0012737542406936846	0.0010566030286726228	0.50410143635735893	-0.013827268687852569	-0.000711658799114794	0.0020325306621404105	0.01280610769622012	0.487370646250583	1.4103062825580592	0.042208022684925316	-1.5498236365699334	-0.001181609336862881	0.027188869899679422	0.0786017874892272	-0.00032506894469361172	-0.042170897415760793	-0.0017699124612674884	0.026853602426765391	0.0042566046477108509	0.027190813085314274	0.00011732885531838742	0	0	0	0	0	0	0	0	0	0	0	0.030577984769234682	-1.5295586227332654	0.025643346122602561	0.70669676675442383	0.96386139965098983
185	515	2.66	2.16	2022_09_22_06_37_22	0.49529404932657295	-0.025369636666090867	-0.00057914170810185615	-0.00048776891976382134	-0.015113252970403638	0.4715949007158276	0.0011995813446646895	-0.0016572049164786011	-0.0013540419028087124	0.0011349615020795935	0.49219929377360488	-0.012664374588207275	-0.00066981504889010175	0.0016721776917192205	0.012924570915882776	0.47611644329132785	1.4530729109379408	0.041941828516132429	-1.5480310633781356	-0.0011993908900298916	0.0266458932708225	0.065340265706098036	-9.4872654890954368E-05	-0.041898362714966872	-0.0019089738295045189	0.0264186955698893	0.0034721970833429365	0.026646062167245462	9.3312841824823043E-05	0	0	0	0	0	0	0	0	0	0	0	0.030635918409997968	-1.526119104388513	0.026312238083576626	0.72106565887761387	0.961280362521375
186	514	2.66	2.16	2022_09_22_06_37_27	0.4832603446330192	-0.025795981582820152	-0.00078106268254325218	-0.0004210471351185829	-0.015406889649015815	0.45949476026136704	0.0016243080771868028	-0.001216592692662107	-0.0013881039489896084	0.00092765238038437846	0.48035785480233761	-0.013605440044450736	-0.00050671263033969481	0.001818911730264162	0.013146753357382966	0.46525386721734541	1.5021084260148894	0.0437913588048043	-1.545785853085673	-0.00097336562740984783	0.028466213924507495	0.0569989399778963	-0.00075847353532959008	-0.0437365851530645	-0.0021895719033292946	0.028281447570822342	0.0032380640041005122	0.028476316779029197	0.0001004947285701981	0	0	0	0	0	0	0	0	0	0	0	0.03201027139831232	-1.5258694706468166	0.027463424868482456	0.71665733666240461	0.96273959240469509
187	513	2.66	2.16	2022_09_22_06_37_33	0.48051621449690962	-0.025924626501027365	-0.00078649248307001039	-0.00075046192856267912	-0.015995753233286048	0.45722591312951838	0.0012411026043511028	-0.0015514279380093	-0.0014098973458721009	0.000842819405070735	0.47760735193034037	-0.013570537185475544	-0.000785872414196838	0.0016004045629418383	0.013536718023109922	0.46203676156565149	1.5138033647252909	0.04479421002047515	-1.5457714855133338	-0.0016377548148343085	0.029038321842291277	0.058482851386108578	-0.00045308891854564063	-0.044738117638721694	-0.0022410001120782364	0.028839911913901395	0.0033887484732418663	0.029041856431443903	4.17520500113667E-05	0	0	0	0	0	0	0	0	0	0	0	0.033417745548549434	-1.5268389375141729	0.02836739899497065	0.72655783482907632	0.9615424987258635
188	512	2.66	2.16	2022_09_22_06_37_36	0.47994485570327949	-0.026505429174728586	-0.00075871491244904781	-0.0008420383244089019	-0.016647170632176949	0.4565201851443586	0.0013875399649993648	-0.0019325994166166304	-0.0013068376005921534	0.00088596389155671542	0.47725765749919863	-0.013410785595766188	-0.000685084924126468	0.0012165498329756502	0.013996553097626876	0.46180060663055333	1.5158466122471022	0.046165999414685521	-1.5480858891523468	-0.0016485503104023173	0.02937362272428249	0.057851844655211405	-0.00057536335339924353	-0.046118386082272027	-0.0020961791725044405	0.029177224583283427	0.0033910584726787071	0.029379257222348552	1.1543689863652949E-05	0	0	0	0	0	0	0	0	0	0	0	0.034792302464416419	-1.5316256167669498	0.029272787028398712	0.7420482015359896	0.96219513792654621
189	511	2.66	2.16	2022_09_22_06_37_42	0.46999531016722063	-0.026488688338623386	-0.00082917221135703364	-0.00067569189524383226	-0.0170291247920984	0.44625390123198644	0.0016944237932666035	-0.001842244991297177	-0.0012883395858300098	0.0011697590889560611	0.46586405436368694	-0.012782773316971387	-0.000635648214064291	0.0017868796814396236	0.013865379927664965	0.45293485241746206	1.5595408433319515	0.047586630532890584	-1.5478412336475582	-0.0014346988073270716	0.029264206341517243	0.068329689662382773	-0.00060305456064299427	-0.047536489094755011	-0.0021839436847301075	0.028991365338080735	0.0039867917719425645	0.029270419327403055	-3.3705020140608375E-05	0	0	0	0	0	0	0	0	0	0	0	0.036336085903652171	-1.5330407172126126	0.0297450765482969	0.72131464291842362	0.96370079151707155
190	510	2.66	2.16	2022_09_22_06_37_45	0.46486038549362291	-0.027367421882718585	-0.00065779786917304441	-0.00069658076947530707	-0.017365251742084073	0.44063894529364622	0.0011435608018926743	-0.0014595379476335538	-0.00155396136738486	0.001016215485865367	0.4610544836531924	-0.012643596301868183	-0.00056706277782432666	0.0015600574505212107	0.012118590185107562	0.44895962456046712	1.5810962334008754	0.0495026065980463	-1.5472740819113855	-0.001386609612746793	0.027409376496489203	0.061450201441594986	-0.00017694207988374331	-0.04944783751146424	-0.00232796594493269	0.027202634333993198	0.0033601495825854345	0.027409947618080709	-3.3871508530275246E-06	0	0	0	0	0	0	0	0	0	0	0	0.03750511591099101	-1.5261717736478964	0.026284435222417295	0.72138393748291119	0.96579454513795326
191	509	2.66	2.16	2022_09_22_06_37_48	0.47016447902386044	-0.027853601503496212	-0.00093594863473091456	-0.00085384630908427771	-0.017731213374886531	0.44628777400902331	0.0014338817129102702	-0.0010633084292411283	-0.0015607513811878621	0.00087770954752093729	0.46581562336385757	-0.013442749205763228	-0.00083782384806249373	0.001459257006931104	0.012614491277440507	0.45417267912909959	1.5581352313853545	0.049854880363885572	-1.5446810299448806	-0.0018268940407585956	0.028448607715834275	0.048546763040198219	-0.0006352476425119406	-0.049786892894770715	-0.0026027662173104035	0.028314618340956756	0.0027578377717662967	0.028455699262832083	-1.5271617750473093E-05	0	0	0	0	0	0	0	0	0	0	0	0.03785860586127212	-1.5268980589520582	0.027008877741563644	0.72781361875128248	0.96598679694399181
192	508	2.66	2.16	2022_09_22_06_37_51	0.47085206307840011	-0.02845781371955684	-0.000903139594237259	-0.00063078614342120974	-0.018402944417020152	0.44676990455997351	0.0011297297200362263	-0.0014961194004810071	-0.0017226231671266339	0.0011074185591729542	0.46704843588879058	-0.01308760933431404	-0.000611029617718771	0.0019931154066640624	0.011951228882030245	0.45463271036668584	1.5551334066153932	0.051191114952861466	-1.5440369432079739	-0.0013392873828418311	0.027426880501781922	0.070125069438822213	-5.32606784117008E-05	-0.051117820158446528	-0.0027383776886679145	0.027157577609839934	0.0038340256160524066	0.027426932215595865	-5.4715536146002879E-05	0	0	0	0	0	0	0	0	0	0	0	0.039255201000842087	-1.524129386577221	0.025732680640524561	0.70277319030452645	0.965553187543295
193	507	2.66	2.16	2022_09_22_06_37_57	0.47322436050651362	-0.028934321805002813	-0.0010115707516777006	-0.00089039637631273337	-0.018834892712638978	0.44982947819283992	0.0014753698018490765	-0.0015308687034919352	-0.0017072260860582478	0.00071992631585363629	0.46964159912395625	-0.012400474191607204	-0.00074859503438072885	0.0018315842478123714	0.01214288016142836	0.45537218742899027	1.5456796504178372	0.051878702143269083	-1.5436368388884996	-0.0017678981179129289	0.026779527507732617	0.068933813372383648	-0.00085336855662005112	-0.051802185578178658	-0.00281661239682911	0.026525424678171917	0.0036803449811174151	0.026793120972197989	-7.7303865192384467E-05	0	0	0	0	0	0	0	0	0	0	0	0.039964357137975873	-1.5255990020065311	0.025950138636264688	0.71054440662398488	0.96227545627952171
194	506	2.66	2.16	2022_09_22_06_38_00	0.47862503607917412	-0.029957269082420659	-0.0010737089361170843	-0.0004822250285926535	-0.020104270131681118	0.45453696748412237	0.0015816548501719993	-0.0022885925271243115	-0.0017152062145365037	0.0015833375474756802	0.47497519867743559	-0.013000677049351515	-0.00080754566683118761	0.0020929379507346755	0.012768047241377268	0.46078092047521757	1.5233259167198283	0.053779518908428685	-1.5443879500426343	-0.0013954673054619379	0.027928193723014572	0.085044202464984273	-3.5101945631790376E-05	-0.053704524417536925	-0.0028391391491468889	0.02752518448361093	0.0047273907997345127	0.027928215782194496	-0.00016501780889136767	0	0	0	0	0	0	0	0	0	0	0	0.042156809204620754	-1.5282416164837109	0.027032533542469091	0.704160646608797	0.96271796446309432
195	505	2.66	2.16	2022_09_22_06_38_03	0.47457928345215422	-0.030028196252315703	-0.0010761097918048272	-0.00057852985874929253	-0.02022407386577842	0.4508078286955074	0.001234809955656868	-0.0015700872926659058	-0.0018504837808930197	0.00075508413428868862	0.47141820409638263	-0.012771921025709431	-0.00073404637052810085	0.0016887206343062353	0.011893011205268428	0.45531662261337558	1.5414749010226749	0.0544487829501572	-1.5428970294316609	-0.001418123771968613	0.02684494199809271	0.066483789776062577	-0.00055694420008766006	-0.054364042255375923	-0.0030365892723630281	0.026607977092315709	0.0035589978836414681	0.026850718756170625	-0.00018057312128608969	0	0	0	0	0	0	0	0	0	0	0	0.042792757467677668	-1.5251738313462335	0.025311483905037829	0.71487326994363876	0.95941107943300974
196	504	2.66	2.16	2022_09_22_06_38_07	0.473878634896061	-0.030448110925592575	-0.0012165114168408387	-0.000549996663127922	-0.020676156654681806	0.4497145830648876	0.0016939222452424937	-0.0015406542653463298	-0.001957905764927602	0.00071635339960534521	0.4696797525882801	-0.013341735989161122	-0.00073099673067125617	0.0014544834661684677	0.011706823037737337	0.45559076061156945	1.5450231721439092	0.055514138596214409	-1.5411291741868669	-0.0013907784168390145	0.027259393834369743	0.059992457322450267	-0.0011033295657374874	-0.055416446840409792	-0.0032919604590180354	0.027063410831595393	0.0032628739444790418	0.02728171344230244	-0.00020959204508486039	0	0	0	0	0	0	0	0	0	0	0	0.043826940276828943	-1.5235901427381908	0.024894203688151005	0.72359368678808345	0.96140810549835665
197	503	2.66	2.16	2022_09_22_06_38_10	0.47835640837693116	-0.030897406448788876	-0.0011141027591594324	-0.00064256356978643285	-0.021290970530273595	0.45490088241141735	0.0011859911532020357	-0.0014308190475264798	-0.0018747345305971986	0.0007852345502583493	0.473994355091605	-0.012638608125222472	-0.00078618416335173849	0.0018866466449768467	0.012145970955210647	0.4597006685534144	1.5255702157020568	0.056069935211263681	-1.5433096911307151	-0.0015189191222972972	0.026779001316245464	0.067246703102304919	-0.00046396529230284609	-0.055985233175793632	-0.0030807954893700565	0.026537170509914616	0.0035907510110274182	0.026783020279422146	-0.00026373168011959027	0	0	0	0	0	0	0	0	0	0	0	0.044680804558412467	-1.5268830680214727	0.025695537511416639	0.70834837090796221	0.96100033469434243
198	502	2.66	2.16	2022_09_22_06_38_15	0.47977930250560186	-0.031959436565102313	-0.0014370459422091597	-0.00076951167736189938	-0.021469358479590417	0.45627183716219727	0.0014788630055044181	-0.0014724117927767963	-0.0019925591512895639	0.0011777375160493156	0.47549296622696219	-0.012681820973337716	-0.0008290206648415016	0.0019034022325640546	0.012344857396602115	0.46124444286079636	1.5193805606226851	0.057252944570914274	-1.5401200992790423	-0.0016998348026876723	0.026954136333376212	0.067618089685825986	-0.00035456438475559579	-0.0571452247826154	-0.0035104054729533664	0.026708032025901083	0.0036340735795624421	0.026956468266098373	-0.00019496441962888568	0	0	0	0	0	0	0	0	0	0	0	0.044940713903128073	-1.5245241592089776	0.026034333429392438	0.70890759060978414	0.961367946578752
199	501	2.66	2.16	2022_09_22_06_38_18	0.47734095020363682	-0.0314326607996998	-0.0013550531772382397	-0.00068624989142362371	-0.021374337895899827	0.45489023360314706	0.0014880993063239316	-0.0017773648383911478	-0.0020562413811519593	0.001005672203334618	0.47217758526667597	-0.011786204886606231	-0.000751474600207903	0.0021643606009679435	0.012139733509348515	0.45864643272955835	1.5297701387025868	0.056818907457147648	-1.5398344838432032	-0.0015379990775434126	0.0260482921756092	0.082429585691985607	-0.00055774892509494948	-0.056710004994682081	-0.003516188010764228	0.025695115806854577	0.0042748741429702464	0.026054262782303935	-0.00023753194218165507	0	0	0	0	0	0	0	0	0	0	0	0.044984652497409482	-1.5228431907294266	0.025833030290069767	0.69718140468339107	0.96083613302796822
200	500	2.66	2.16	2022_09_22_06_38_24	0.47852496865946559	-0.032433457273130045	-0.0012803279982916132	-0.00071048027647634235	-0.022879403525759706	0.45458623156279848	0.0015020718955980532	-0.0012404409900953442	-0.0020778604753954161	0.0011855673045151219	0.47391517746510131	-0.011347586547440667	-0.00063820805933387454	0.0015560387538004288	0.011693709618448827	0.460467462278776	1.5252378264731468	0.05945257575444686	-1.5418477666903914	-0.0014317978386072339	0.024836952538532332	0.060938934533967343	-0.00038163464890671466	-0.059352958794211666	-0.003440210198644063	0.024652714051769973	0.003019586276788732	0.024839884387946612	-0.00037242013054934509	0	0	0	0	0	0	0	0	0	0	0	0.048009121333569042	-1.5255115815765907	0.024652388663606088	0.71925358290493391	0.96226423371119862
201	499	2.66	2.16	2022_09_22_06_38_27	0.47938358329402925	-0.033110348980906291	-0.0013125887809129243	-0.00053070981286348613	-0.022960387602593404	0.45506461598611964	0.0012868292947636839	-0.0017654036525494856	-0.0021977781921580656	0.0012144276333155223	0.4750498188589482	-0.011660436278622075	-0.00067095347657203917	0.0020475658749733948	0.010828174237724577	0.46202131857944367	1.5209847181004537	0.060190450807440538	-1.5408569922653532	-0.0012812074146129494	0.024341994355318738	0.0850235793073498	-0.0001213968088263032	-0.060082577967671337	-0.0036019707330312884	0.023990904595828737	0.0041193671684146942	0.024342297064565671	-0.00032046089732409849	0	0	0	0	0	0	0	0	0	0	0	0.048114567753610206	-1.5230814845514658	0.022987994761974977	0.69195344952156124	0.96378210410276721
202	498	2.66	2.16	2022_09_22_06_38_30	0.47900391389053754	-0.033264499255036689	-0.0014037210446212092	-0.000873131390616282	-0.023178347606161921	0.45500820913719442	0.0017112128769288864	-0.0015327095068751193	-0.0022136105969916987	0.0011653975174805511	0.47489151868860363	-0.01097071877207899	-0.000855987114338324	0.0019766920545852755	0.011247301626148636	0.4603854199498153	1.5234184281338106	0.060621638940680837	-1.5402735096135289	-0.0018375221037121015	0.024049181389755703	0.079186938332163448	-0.00062999819801892558	-0.060508718639735233	-0.0036983883559774805	0.023748207064613419	0.0037928599675729237	0.024057431767478404	-0.00034474061325888173	0	0	0	0	0	0	0	0	0	0	0	0.048608812257469394	-1.5231890255925047	0.023840474542746595	0.69841243416195	0.96113081041551374
203	497	2.66	2.16	2022_09_22_06_38_34	0.47924285215658941	-0.033575448576830959	-0.0013829047392309674	-0.00091834883482334818	-0.023710999913853135	0.45527780109196914	0.0010826685797419111	-0.0018848054601861542	-0.0022449095065907349	0.0012540057541402024	0.47424142033446937	-0.010951153357350741	-0.00086866139666170658	0.0022574904007774347	0.010623117387843819	0.46085712778817417	1.5231135286121555	0.06149653661686344	-1.5404395250357048	-0.0019044433751953978	0.023497902873874661	0.096137358310461773	0.00014076552982729938	-0.061383228956408853	-0.0037313829546583898	0.02306488573819063	0.0044902656217931554	0.023498324502066834	-0.00040410843991418361	0	0	0	0	0	0	0	0	0	0	0	0.049697213971376157	-1.5235980299578731	0.022661444807442359	0.68070195629179564	0.9616358923546181
204	496	2.66	2.16	2022_09_22_06_38_37	0.47770498532970274	-0.034351978304618877	-0.0015813877862611487	-0.00096047372620847117	-0.024105258684831404	0.45262539441740129	0.0017655745535793972	-0.0022966756164322466	-0.0022159525798235509	0.000839887614907412	0.4736216789594283	-0.010557455579038097	-0.00081308224146402674	0.00209442756216519	0.010959446342477834	0.46031023495873713	1.5289808550062989	0.063044970654930976	-1.5398542363259029	-0.0019168943699345337	0.02352199853895192	0.10230074043897199	-0.0010486192052432586	-0.062924289032094433	-0.0038989966256138186	0.023031377450298492	0.0047791283732850779	0.023545360848881914	-0.00038714728250922913	0	0	0	0	0	0	0	0	0	0	0	0.050673322218185976	-1.5249610614256486	0.023357055033186934	0.69098305531455717	0.96358683516991117
205	495	2.66	2.16	2022_09_22_06_38_40	0.47835996810637016	-0.033673258727671969	-0.0017088726641918157	-0.000889682425967585	-0.023253447648429171	0.4553718804309842	0.0014214442400809167	-0.0020515216477368253	-0.0022204124905318063	0.0012181248562274179	0.47229089901687715	-0.0098014815196240338	-0.00085993136830374935	0.0021511709413806843	0.0099986823037714265	0.45973832682062549	1.527223403190757	0.061180350991580937	-1.5376871689621938	-0.0018829108139693878	0.021720637614733387	0.105735776965222	-0.00025950171182883772	-0.061046266197681616	-0.00404829973875865	0.02123676905362773	0.0045591379177921838	0.021722187724283505	-0.00032563920197477763	0	0	0	0	0	0	0	0	0	0	0	0.048831882724985926	-1.5231969183382359	0.021380284131396018	0.67944057662546575	0.96107190708398937
206	494	2.66	2.16	2022_09_22_06_38_46	0.48254387884110567	-0.034968342777935341	-0.001645770007537386	-0.00067657708554824084	-0.024018218950605835	0.45838633692304859	0.0016668478467865545	-0.0015701154405771724	-0.0023819374011198762	0.00090103834102807313	0.47775061777713396	-0.010300097536278422	-0.00075495288466991765	0.0023203495565962437	0.0092412413480694577	0.46456844565567945	1.5087112658066852	0.0629108006192807	-1.5381124692665484	-0.0015061535219767258	0.021148115550470623	0.099507644280101115	-0.00085799711761769357	-0.062776441491167526	-0.0041094072887595083	0.020730688433203474	0.0041810702483336794	0.021165513232376334	-0.00031632650425453485	0	0	0	0	0	0	0	0	0	0	0	0.0500183338687082	-1.52137188163396	0.019745548148968933	0.66239773927460011	0.96274860386044758
207	493	2.66	2.16	2022_09_22_06_38_49	0.48151038408260932	-0.03533981864073512	-0.0015839645786347508	-0.00095528852018643765	-0.02410573084919573	0.45719555422697389	0.0011664253636004128	-0.0017564369585429123	-0.0021521872606002231	0.0012356704914021561	0.4767448971058863	-0.0095894247713081814	-0.00090316859834321643	0.002435358930951989	0.0080653809582853647	0.46378630018883127	1.5130541998391702	0.06353242126953465	-1.5406915379265265	-0.0019697320775608684	0.019303022327169177	0.11828084468962517	4.143679575124978E-05	-0.063417297402284592	-0.0038229494581810174	0.018765424027795047	0.0045238846161505964	0.01930306680222689	-0.00029092792384710289	0	0	0	0	0	0	0	0	0	0	0	0.050261875598567964	-1.5262738018606024	0.017497115113371327	0.63877477713000841	0.96319065075294974
208	492	2.66	2.16	2022_09_22_06_38_55	0.47939429998137456	-0.035438317103078813	-0.0018590018170911778	-0.00089211559977464517	-0.024617576130503319	0.45488518897786945	0.0017722830802015307	-0.0025452551951670285	-0.00237095155808208	0.0012540184806243727	0.47585757546793922	-0.0090126067113237424	-0.00081718541762968409	0.0022989868464840628	0.0090366451519161	0.4618682253798741	1.5208481743686821	0.064518772079716832	-1.5372591930320831	-0.0018515351057480356	0.019943912007648484	0.13325978752212614	-0.00060437249544543353	-0.064373692881662919	-0.0043243051987328371	0.019239760204092137	0.0052527377107426457	0.019953067239952767	-0.00037159788524157193	0	0	0	0	0	0	0	0	0	0	0	0.051589030859524584	-1.5227887326332266	0.019450585413734654	0.66083705434601492	0.96344121195812848
209	491	2.66	2.16	2022_09_22_06_38_58	0.47850271047894688	-0.0356440624098618	-0.0014586437476901779	-0.00062664992470176271	-0.024549511212478579	0.45368875964771588	0.0012524869908003985	-0.0023090216645102468	-0.002516675881412845	0.0010440815164962703	0.47362605121776546	-0.0086931980645814418	-0.0008498330643532915	0.0025735539411745876	0.0089127158583371235	0.46085172882718473	1.5265664496462357	0.06479904031009108	-1.5391383399994076	-0.0015848653916099057	0.019566882173743329	0.13731595584548473	-0.00028509717993209418	-0.064669196854650057	-0.0041000735704775446	0.0188336149407691	0.0053063948462203029	0.019568959052621061	-0.00034073792432662845	0	0	0	0	0	0	0	0	0	0	0	0.05157373439207779	-1.5197176114575763	0.019387216983871351	0.64484578531962722	0.96311205503079644
210	490	2.66	2.16	2022_09_22_06_39_01	0.47133215846768883	-0.035220815956354172	-0.001646632642146076	-0.00065930010295911848	-0.024638090614076544	0.44691155692874285	0.001405716303426623	-0.0023880406815113874	-0.002401759723586994	0.0011574239077618476	0.46561193499440412	-0.0081107997466638819	-0.00079822274032085693	0.0027046049100765165	0.0083804863980333644	0.45279829316465725	1.5590496187583367	0.065424406250996991	-1.5384200216629087	-0.0015921659236159515	0.018810673537951638	0.15196844216926039	-0.000322606984653814	-0.065287295154789426	-0.0042334412322486284	0.017948498728735961	0.0056296387393826256	0.018813439723185693	-0.0004094968642558711	0	0	0	0	0	0	0	0	0	0	0	0.052521087372849939	-1.5222090570703892	0.018683432205155334	0.62931105868420412	0.96067769837032635
211	489	2.66	2.16	2022_09_22_06_39_04	0.47279506162691715	-0.034739163104463518	-0.0017979546444695444	-0.00075787588696709176	-0.024465340791539281	0.44878878278774076	0.0014651871075506548	-0.0025365274886085878	-0.0024391587523635988	0.0011276362136175648	0.46632265275902	-0.0075014668592546085	-0.00087589281024882406	0.0023773181065077889	0.0077471222234522007	0.45489401164642296	1.55230222955633	0.0644884365612452	-1.53646470102734	-0.001792614536541517	0.017406794016894222	0.15796530726371849	-0.00041987457655124488	-0.064336476329143411	-0.0044245071661503047	0.016545290832059543	0.0054083111254023541	0.017411857241736692	-0.00043024945721086195	0	0	0	0	0	0	0	0	0	0	0	0.052002722567636356	-1.5211112427274751	0.017139930992100497	0.636526814487486	0.962137823692795
212	488	2.66	2.16	2022_09_22_06_39_10	0.47164379254568328	-0.035272636636157748	-0.0017177966861251772	-0.00071963180472916783	-0.025007834086937027	0.44717000775464821	0.0014473449328060934	-0.0023105249428935024	-0.0022916965240308905	0.0012863356161858222	0.46627146854725382	-0.0069968106110000943	-0.0008597968928142569	0.0027128501114385612	0.008264622442545692	0.45455814548019924	1.5558402899016868	0.065840322359583786	-1.5390254946981661	-0.0017158106311066837	0.017467275856581459	0.16137422641540414	-0.00022179299240397687	-0.06570745050568709	-0.0041807889753717161	0.016565392588492728	0.0055401709575629288	0.017468683922419372	-0.0004690156537470098	0	0	0	0	0	0	0	0	0	0	0	0.053244884188397575	-1.5251043722647424	0.018442899717937351	0.6268145305170767	0.96377425647168014
213	487	2.66	2.16	2022_09_22_06_39_15	0.47169814748633687	-0.035598772135441492	-0.0016869103077144262	-0.00081204228161392133	-0.025549702970162177	0.44700120831042989	0.0013539553107496691	-0.0023830869251003587	-0.0024497599071585676	0.0010402093376272804	0.4663479921395105	-0.0069137965850131974	-0.00083516287694271546	0.0024838117447816255	0.0064961848228499231	0.45405655607964018	1.556538009059343	0.066805979297576645	-1.5383894996029519	-0.0018023177737338495	0.015525698669048071	0.17693594423182482	-0.00039442614587582316	-0.066665708805944787	-0.0043269087475026292	0.014563695526783653	0.0053801572249538281	0.015530708005323888	-0.00053479423706394779	0	0	0	0	0	0	0	0	0	0	0	0.054413778198596219	-1.5230013708897159	0.014744250372036338	0.60279902519753159	0.96259982893571217
214	486	2.66	2.16	2022_09_22_06_39_19	0.47292341959014123	-0.035630910892778263	-0.0016721734425128847	-0.00070810508212098091	-0.025490787532056254	0.44866234086165996	0.0015532668352659523	-0.0025238319297393326	-0.0024816981072847094	0.0011866887607741054	0.46792701702791967	-0.0067144163543492426	-0.00087582638181758657	0.0029218526771010883	0.00701216074407746	0.45551906538893239	1.5500645820916603	0.066565944628327336	-1.538323166516701	-0.0017194748556370928	0.016020054150557076	0.19176096769201348	-0.00045229745221930708	-0.066425605573752516	-0.0043201745823286848	0.014856237599323635	0.00599452578434889	0.01602643778174255	-0.0005234265104361968	0	0	0	0	0	0	0	0	0	0	0	0.0541552955312449	-1.5222709209360588	0.016062966943643269	0.58799537149833458	0.96319836683856275
215	485	2.66	2.16	2022_09_22_06_39_22	0.470315180305886	-0.03503569766922255	-0.0018236952920527687	-0.00076063888877858	-0.024609010201648126	0.447191367514123	0.0017736305851180608	-0.0025379892167125603	-0.0023931825670579503	0.0010371721030783452	0.46380640850923532	-0.0060448395050069475	-0.0009901514282299967	0.0028224734526659766	0.006453404275870738	0.45164678408527109	1.5630905776681461	0.065252814115926663	-1.5369315409360165	-0.001919582029362688	0.014877899626380411	0.205081471644899	-0.00085534244991995159	-0.065103204370833168	-0.0044161669689004026	0.013643865035772394	0.0059326928268938709	0.014902466507235822	-0.00043671926430708839	0	0	0	0	0	0	0	0	0	0	0	0.052571347435604668	-1.5223246331620157	0.014976412676044888	0.57925088293616167	0.96030662627459051
216	484	2.66	2.16	2022_09_22_06_39_25	0.47276755250584118	-0.035544668988163511	-0.0016275101667219208	-0.0007504497136546235	-0.025376044443034772	0.44889915719086121	0.0013514109146898832	-0.0026643303364794709	-0.00254671166993303	0.0010263906851594221	0.46613918913100005	-0.0059494751217270417	-0.00091731598057186875	0.0025650722582503237	0.0065685808388691817	0.45484976765522983	1.552618311900654	0.066345179562524753	-1.5378834504812498	-0.0018274339353672882	0.014756819461921141	0.20056191421028735	-0.0004165859451394807	-0.0662014936396699	-0.0043640681777898172	0.013585464054416258	0.005761847538585026	0.014762698414633495	-0.00051605349167603977	0	0	0	0	0	0	0	0	0	0	0	0.053945150673891877	-1.5207843382205528	0.014915693328253175	0.59925043107853937	0.96210022292003639
217	483	2.66	2.16	2022_09_22_06_39_29	0.46834647006788482	-0.036165626951637123	-0.0016969527109712414	-0.00067757632617801715	-0.024894422690374729	0.44374943679115053	0.0014937799546812073	-0.0024170794291129027	-0.0025108406260420406	0.0010167402560665683	0.461840375533436	-0.0061020939003353656	-0.00077336893751071216	0.0046913112568195423	0.0059101715354463267	0.45152111851956278	1.571425593316361	0.067195481126286261	-1.5377802812343793	-0.0015384630695759293	0.015343470423934483	0.27121379426995768	-0.00056849143174977782	-0.067049040234176682	-0.0044338343979957121	0.013141038677139786	0.0079205547240119786	0.015353998409473837	-0.00035901043328987294	0	0	0	0	0	0	0	0	0	0	0	0.053423533739622359	-1.5205365099825627	0.016111496072704432	0.44993315398476391	0.96407499015444
218	482	2.66	2.16	2022_09_22_06_39_32	0.45818693241742214	-0.034576351784637589	-0.0017127972059987262	-0.00072848308019234293	-0.024445968460281339	0.43467017077354714	0.0016744523665796773	-0.0025761579872225927	-0.0024167785245775525	0.0011223171472022353	0.45138054512127851	-0.0048990865125222169	-0.00084137129019974557	0.0026853231837554443	0.0051716685549257173	0.44192325224234613	1.6149153198282615	0.066355326678103871	-1.537323135538855	-0.0017709742975893172	0.012753798420050531	0.24399378673695421	-0.00067675378520268693	-0.066206685952492517	-0.0044389315995983988	0.011265151745975833	0.0059796095423882882	0.012771741064751884	-0.00046938124449702077	0	0	0	0	0	0	0	0	0	0	0	0.053613798380352316	-1.5215254060138244	0.012718113657332986	0.54593879468077322	0.96450426883790019
219	481	2.66	2.16	2022_09_22_06_39_35	0.46926945871818065	-0.036093582724021286	-0.0016619748892876024	-0.00060770240572798648	-0.024944093055516061	0.44512332115321179	0.0015126226239758002	-0.002665143589023315	-0.0023037609019989206	0.0010665969841872241	0.46318407536142103	-0.0053064287265984778	-0.00081311615414512365	0.0031519907069460893	0.0051822616669084595	0.45147600071661981	1.5675093487718985	0.066986893200512126	-1.5397086548448458	-0.0015627619808584899	0.01315659617955418	0.25682564207002478	-0.00053819870556506377	-0.066857456831635867	-0.0041622501922354794	0.011458819278098088	0.0064646333062090416	0.013167599662752948	-0.00037622937117994611	0	0	0	0	0	0	0	0	0	0	0	0.053381380108519991	-1.5247484708401002	0.012925513514087588	0.51217480930420911	0.96208264213451256
220	480	2.66	2.16	2022_09_22_06_39_40	0.47722098445917832	-0.036008876598417082	-0.0018570240008685065	-0.00082300369509384413	-0.02611340302556241	0.4535800811645761	0.0017278141989258199	-0.0028397728035581553	-0.0025197723604101071	0.0012803867890015595	0.47209249304351686	-0.0044166514054403919	-0.00087263443308324782	0.0031620158382415341	0.0048112416324895329	0.45764148937875859	1.533426654574956	0.066995450886275593	-1.5371425664423264	-0.0018349936046943075	0.011894794157920595	0.292543152816131	-0.00053254173265513652	-0.066843753344818263	-0.0045058937218338379	0.0099162667305534111	0.0065691538410834532	0.011906709400851322	-0.00059696488457983826	0	0	0	0	0	0	0	0	0	0	0	0.054973886246581206	-1.5226985120859689	0.012064201631289703	0.49468319425530483	0.958971848015844
221	479	2.66	2.16	2022_09_22_06_39_44	0.46863643053859666	-0.035596027399475053	-0.0017325867575659756	-0.000767264676774061	-0.025462041443524097	0.44507906207227649	0.0019521750243365248	-0.0024326036224839821	-0.0025242010732786655	0.001212620342931878	0.46273592501089211	-0.0037900536731047181	-0.00065973082550780564	0.0043494764221348363	0.0039508814865494351	0.45036946188874993	1.5699894822741833	0.067072956363025391	-1.5375574470256921	-0.0015216343061419542	0.011353911287354771	0.36467517918992859	-0.000862236074057694	-0.06692480342906465	-0.0044555764225703808	0.0084655610847827849	0.0075660806922034224	0.011386604084121328	-0.00053519427876009141	0	0	0	0	0	0	0	0	0	0	0	0.054598518742707144	-1.5213898350124298	0.01253851062768364	0.3687068051558981	0.96102102299462122
222	478	2.66	2.16	2022_09_22_06_39_49	0.46541221141089534	-0.035412855828677349	-0.0017707738926112521	-0.00090606731459771472	-0.025532218395436995	0.44187616799718193	0.0015405239059142926	-0.0027881497048306094	-0.0024768671318847035	0.0012198043856354848	0.46010749720083849	-0.0041300795788475281	-0.00074051820133669136	0.002824931122690322	0.00408936893903895	0.44700401670077283	1.5836778593211787	0.0674281905826654	-1.5374717931623492	-0.0018366612696471751	0.01103396957991221	0.304231281369188	-0.00040742246387441105	-0.067278484691425416	-0.0044906995978224833	0.0090536787468407133	0.0063070901245687611	0.011041488928332878	-0.000573013878305762	0	0	0	0	0	0	0	0	0	0	0	0.055116896863023943	-1.5224428920435229	0.010679197198449054	0.48313620016283393	0.96044754680089262
223	477	2.66	2.16	2022_09_22_06_39_55	0.46737396518455115	-0.035854348257039627	-0.0019250197901210843	-0.00070250966776983371	-0.025505301175677054	0.44379800013034293	0.0017995311070341442	-0.0030597003687463978	-0.0024641515228103986	0.0012154440835928447	0.46210078204306515	-0.0030824143571962803	-0.00087508650408051243	0.0031748181826799092	0.0050449029833728063	0.44925433348701688	1.5747393002768222	0.067605292674520409	-1.5366570512644533	-0.0017510245080402387	0.011305191263483231	0.33169593501551575	-0.00069998061389154329	-0.067447767283682486	-0.0046124056688211044	0.008907451525138407	0.0069616561845043043	0.01132684079360885	-0.00051744453319511267	0	0	0	0	0	0	0	0	0	0	0	0.054825603299885985	-1.5226391367390817	0.012753701392027405	0.50455111349340254	0.96123097765965759
224	476	2.66	2.16	2022_09_22_06_39_59	0.47031972219012841	-0.035709638994498985	-0.0017536161395231584	-0.00069914537616914409	-0.025671751531660469	0.44706086741611506	0.0017743069499066135	-0.0030735014489538474	-0.00256160320679697	0.0014585953946343055	0.46452522574762195	-0.003124248656803337	-0.000908732942765192	0.0032702924457781919	0.0034008009011991863	0.45062000070212177	1.5637882768691311	0.067164198398566577	-1.5372485382997647	-0.0017758589376927255	0.010017454469279818	0.39018093921389507	-0.00040229383127736462	-0.067013074658951829	-0.0045030402258653115	0.0071189940736874052	0.0070476462328140314	0.010025529131710606	-0.00056422779443318942	0	0	0	0	0	0	0	0	0	0	0	0.054854678500753672	-1.5210694512826226	0.010031639579783263	0.40247947323101418	0.958114192200422
225	475	2.66	2.16	2022_09_22_06_40_02	0.46438983323651106	-0.035588590126629946	-0.0018021046124013218	-0.00085475601266339445	-0.024857759104788893	0.44080211772266775	0.001776494167258703	-0.0031500980511676279	-0.002428671460880551	0.0010036055381069673	0.45805331921090625	-0.0027373086384497331	-0.00097300093458880632	0.003374096835155996	0.0027560281856421212	0.44599126801241978	1.589343788911658	0.067031456314639581	-1.5373131154028874	-0.0020433952943504485	0.00952423441594049	0.44013103815651927	-0.00091129118243991544	-0.066881211132534618	-0.0044855025478490749	0.0060664528243507716	0.0073422878818330071	0.0095677318539441735	-0.00042827294864366861	0	0	0	0	0	0	0	0	0	0	0	0.05378266160043077	-1.5220995090423113	0.0093814059064531025	0.34245647041354921	0.96038120581610364
226	474	2.66	2.16	2022_09_22_06_40_06	0.462697317582664	-0.035797000812861787	-0.0018646457646518749	-0.00084197304822832269	-0.025049886471474055	0.43875708603300784	0.0016274932587406806	-0.0031773951688444128	-0.0025762034512455951	0.0011346875665933509	0.45704137670518891	-0.0025706327469457177	-0.00080292795307278318	0.0032578107085986948	0.0020352753926665868	0.44427525465619727	1.5965826000951795	0.0677708876857604	-1.5358770224884717	-0.0018558290614514176	0.008890269001137702	0.47984885539163241	-0.00060443698704267467	-0.067605680928035844	-0.0047291779383482578	0.0051009482427265568	0.0072812917767120693	0.0089107927247745571	-0.00044192494897294911	0	0	0	0	0	0	0	0	0	0	0	0.05442437035642346	-1.5195550145383237	0.0083019971783947141	0.27920514033484484	0.96018549875605119
227	473	2.66	2.16	2022_09_22_06_40_09	0.46559298024476131	-0.035122772383859045	-0.0018237571998854871	-0.00085564896275125554	-0.025384497408775138	0.44258355232345464	0.0014723462029765865	-0.0030923826436294139	-0.0025183099967054858	0.0011776127076655641	0.45978371526781819	-0.00154770580636002	-0.00088676832365339328	0.0030074353921344509	0.0024449176664067818	0.44650321995186865	1.5835899391258088	0.066886716330132753	-1.5363893637056405	-0.0019490187444002952	0.0081426027871132917	0.50016842395323113	-0.00038170700054923493	-0.066728412592312963	-0.0045991058193628155	0.0043971588097388957	0.0068532455486901072	0.0081515446623921187	-0.00058168743406792484	0	0	0	0	0	0	0	0	0	0	0	0.054788429252089516	-1.5213547974371542	0.0083245668928606884	0.34129608573546277	0.95899903756526306
228	472	2.66	2.16	2022_09_22_06_40_12	0.46937071414794229	-0.036617732685360276	-0.0017816700307282691	-0.0007388792429585243	-0.02543824615786475	0.44493650867136925	0.0016552392055468948	-0.0031098522415161176	-0.0026480795720134967	0.0016580951730549986	0.46463173060718521	-0.0018345960017527427	-0.0009151856166608488	0.0030253839585906018	0.0031087209857015947	0.450453786141452	1.5673142325724121	0.068138481924407357	-1.5368226641637852	-0.0018400476663451779	0.0087054161198729871	0.45147803954059257	-6.3336090868784277E-05	-0.067981250230433776	-0.0046262658883743863	0.0053911917688773	0.0068351533363439692	0.0087056465170917089	-0.00041439545204728352	0	0	0	0	0	0	0	0	0	0	0	0.054489350019633405	-1.5189339461394225	0.0092418792823463821	0.39949158860204259	0.95969725541818141
229	471	2.66	2.16	2022_09_22_06_40_16	0.46705542097772468	-0.036264319907198327	-0.0018370156876755012	-0.00072503713835216348	-0.025555721582869478	0.44284023578878917	0.001768203219002469	-0.0032583753357384457	-0.0025190642300166352	0.0013443047869408755	0.46262420281415212	-0.0012986044958453041	-0.00085345741092601149	0.003744695498085782	0.0018169011096773279	0.44882611186508287	1.5761327987741216	0.068204402083955437	-1.5372409974266925	-0.0017510702274061798	0.0085526411491345829	0.58059516747143969	-0.00052351372594142609	-0.068050868846296783	-0.0045738072646295605	0.0034060717532104602	0.0078451479168879876	0.0085686485076188756	-0.00047817076228106887	0	0	0	0	0	0	0	0	0	0	0	0.054981859106584187	-1.5216693089449089	0.00891156729941794	0.22586611322302744	0.96096970874573961
230	470	2.66	2.16	2022_09_22_06_40_19	0.46614716892940367	-0.035886746791526342	-0.0019303704497311888	-0.0006226178139699521	-0.025815501694170073	0.44193152645115374	0.0018216084321373333	-0.0030582633598645369	-0.0026564677240057837	0.00084509504525043873	0.46094716220281756	-0.0014940361712098304	-0.00097008463656491522	0.0034865920790335663	0.0016312158242771538	0.44755242804537432	1.5813809239935943	0.068231669639200743	-1.5352256221171314	-0.001768381786607352	0.00810317073880467	0.56687205318083611	-0.0011379438328604605	-0.068059078793380939	-0.0048500036648844993	0.0034298340206065691	0.00734149947989578	0.0081826824568087316	-0.00057352514040113144	0	0	0	0	0	0	0	0	0	0	0	0.0556730180568688	-1.5195257649358003	0.00825771452729682	0.21880083141974968	0.96010972044143117
231	469	2.66	2.16	2022_09_22_06_40_22	0.47096511999830087	-0.035905032896719591	-0.0019414986742093787	-0.00060560734274834205	-0.024982973285479108	0.44836343205547169	0.0017129676007429065	-0.0034021652628118907	-0.0026653555024509544	0.0011466456977835575	0.46488498169796366	-0.0010862730065072893	-0.00090763104734753518	0.0034593159237301394	0.0020228586103505546	0.45068045253890388	1.5611533429264217	0.066506068719627331	-1.5345070147969968	-0.0016835447791191623	0.00833541200704533	0.57631242958691631	-0.00068049928212575092	-0.066330980030851652	-0.0048226823124225115	0.0033849287924241846	0.0076171746991527773	0.0083631437031877632	-0.00042154752922417488	0	0	0	0	0	0	0	0	0	0	0	0.0533473693984798	-1.51765390181802	0.0085087961638778131	0.26456794025310826	0.95692957588988714
232	468	2.66	2.16	2022_09_22_06_40_26	0.47416304673437687	-0.0365213597474461	-0.0018521693168312063	-0.00056899572854923644	-0.025560412639297952	0.45059862924962	0.0015152613695278219	-0.00339049808521428	-0.0026528866568043766	0.0012324069505980446	0.46912756051279081	-0.00092324400423097249	-0.00080476705528835838	0.0036309448821683116	0.0010436593355851488	0.45408660402129319	1.5470378584867504	0.067400933988625247	-1.5360368139865925	-0.0015178764865553191	0.0080366339780153246	0.65192193920258723	-0.00036582725375644705	-0.067238128757025131	-0.0046818739616449334	0.0021200082775634206	0.0077519707558564108	0.0080449558902570377	-0.00044895033634770017	0	0	0	0	0	0	0	0	0	0	0	0.05419594403265774	-1.5190870284472759	0.0079676400910711972	0.1399447257845847	0.95765920003392768
233	467	2.66	2.16	2022_09_22_06_40_29	0.47203319628040669	-0.036185448718739494	-0.0019776631072164394	-0.00062872829380586424	-0.025749952609839206	0.44845028035874041	0.0016788979958076327	-0.0029532477348161649	-0.0027629123479161041	0.0010833569506012394	0.46685704574520143	-0.00060828965588396772	-0.0008337414500274986	0.0036869898400302631	0.0005685314382505262	0.45253871334265655	1.5558338410246289	0.067572993627448535	-1.534116669903798	-0.0015981444859702021	0.0074709788932824711	0.70000416241305741	-0.00070852621193507053	-0.067391250118271781	-0.004952663452298633	0.0012697596474632571	0.007362284703918082	0.0075045009838676973	-0.00052493234143510185	0	0	0	0	0	0	0	0	0	0	0	0.054864267563150042	-1.5173519171538898	0.0079031855142788036	0.076497170111879134	0.95870103397098871
234	466	2.66	2.16	2022_09_22_06_40_35	0.47323352343231168	-0.036437243277983644	-0.0019401475916056127	-0.00076312614846377809	-0.025630075827139484	0.44990879032336367	0.0019219268275601153	-0.0035458589215005519	-0.0026343553766584168	0.0010767726461374662	0.46816050426955613	-0.00044951922152608139	-0.00087145389930766827	0.0042817540591726516	-0.00025814604019010114	0.4533768253435756	1.5506041262927086	0.067505851582118928	-1.5355603148994816	-0.0017917901010256693	0.0086653705040326649	0.7741675886120063	-0.000972534117928229	-0.067338293582198352	-0.0047533372765597558	0.00019461781779503412	0.0086631847421809044	0.0087197745717818732	-0.00047404767880585279	0	0	0	0	0	0	0	0	0	0	0	0.054444800138408148	-1.5195842883423258	0.0090642961097737434	-0.030108448807095664	0.95804038153358706
235	465	2.66	2.16	2022_09_22_06_40_38	0.47350288480453157	-0.036272102549699051	-0.0019633201146056155	-0.00080210158700041057	-0.025340230067474351	0.45061625045694553	0.0019057016334789797	-0.0034658669923480815	-0.0027709888385871744	0.0012057891053608141	0.46864037568622324	-0.00059089285277893642	-0.00090480545325240518	0.0037606083749038553	-0.0012383291129633108	0.45372038737996945	1.5486117789348839	0.066952629061822921	-1.5340331353686669	-0.0018851296079731251	0.0080197266261411645	0.82997698826987787	-0.00081377424878122931	-0.0667717333053649	-0.0049183503013996814	-0.00071407306140784687	0.0079878729847819418	0.0080609083660600558	-0.00044380484016025583	0	0	0	0	0	0	0	0	0	0	0	0.053835544340987619	-1.5163370243494565	0.00836161049000186	-0.15905338134780306	0.95822095691617892
236	464	2.66	2.16	2022_09_22_06_40_41	0.47075102793364426	-0.035998431669595675	-0.0018532443177481969	-0.00070338869593425727	-0.025956287470669588	0.4467920858356435	0.0017598196761608889	-0.0032885158233884777	-0.0028278736874972955	0.0010257533134962573	0.4652217960718481	0.00025927860035302174	-0.00078367389674830585	0.0043393426587025451	0.00095712410778047959	0.45132101673536812	1.5621604652807539	0.0678059025588388	-1.5346212737137672	-0.0016186284481193643	0.00852639596954301	0.74137763223980047	-0.00087471190338900013	-0.067628513676068619	-0.0049014854671355235	0.000749703561698604	0.0084933722866135861	0.0085711463144301572	-0.00058386831843447635	0	0	0	0	0	0	0	0	0	0	0	0.055464303728522846	-1.5165365610610584	0.0094394802756138044	0.10854644605693375	0.95872550446981719
237	463	2.66	2.16	2022_09_22_06_40_43	0.47364160059021609	-0.036158411241064919	-0.0020541996347628638	-0.00074506107755455836	-0.02559671393073416	0.45011528779984672	0.00201040554076805	-0.0039794535362220442	-0.0027716045770720438	0.0011333148887643937	0.46815279942978855	0.00086410415052231876	-0.00084534904515694753	0.0035404184095609312	-0.00043501074584460716	0.45320692529918805	1.5501199847685621	0.067142011539801108	-1.5334310050022146	-0.0017814891902429787	0.0084462725745007242	0.87001637349091276	-0.0010136290420046305	-0.066954615817817392	-0.005012896797188483	-0.0014226033854686251	0.0083256062848549531	0.0085068774669415752	-0.00049656346270016811	0	0	0	0	0	0	0	0	0	0	0	0.0543582550406504	-1.5168665867491329	0.0075311018916658394	-0.061128543883113735	0.95685624897482846
238	462	2.66	2.16	2022_09_22_06_40_46	0.47655416065481282	-0.03635839285786472	-0.00199599256645277	-0.00076615629815471212	-0.026190511524998478	0.45289086808947826	0.0020065027636133842	-0.0035234224743764179	-0.0028393721972585595	0.0011826077306366148	0.47165815222848617	0.00086873824350854024	-0.0010025275429174059	0.0038585947815399672	-0.0004386109883733289	0.45611789686681942	1.5370872651424516	0.067585933823398323	-1.5338673958081879	-0.0019307610494223517	0.0082398607335120964	0.87212662268299146	-0.00095316239893972958	-0.067401677519622227	-0.0049872154877877422	-0.0014221045258793587	0.0081162136261404526	0.0082948070180340564	-0.00058240206197191207	0	0	0	0	0	0	0	0	0	0	0	0.055280124400392421	-1.5168010837177441	0.008149007613046903	-0.05659267268341274	0.95711659770232038
239	461	2.66	2.16	2022_09_22_06_40_48	0.47112738164754231	-0.035810787083217541	-0.0019641102683232723	-0.00067623396191845465	-0.025775549907481415	0.4474516966503177	0.0019683981599323084	-0.0037059391101283449	-0.0028076104166181444	0.0012201890464015714	0.46654392108881276	0.00098042353039322024	-0.000808408056094868	0.0045708397069089031	-0.0008844569448120766	0.45103875353679329	1.5598776295333334	0.067331952587559168	-1.5338061792347157	-0.0016311894843358936	0.009439579816976261	0.89471671656718177	-0.00087996372473444682	-0.067147779891515241	-0.0049766951779204281	-0.002047438975470061	0.0092148608650804743	0.009480506488469596	-0.00057102835850256814	0	0	0	0	0	0	0	0	0	0	0	0.055033967420775	-1.5165475335766998	0.0098818805823965624	-0.095568852850735186	0.957360516723739
240	460	2.66	2.16	2022_09_22_06_40_51	0.46890117949491084	-0.035366618515910365	-0.0019143282046229025	-0.00074822882896861715	-0.025201610351961376	0.4458119041089873	0.0017605436640696394	-0.0035877338523293773	-0.0029063183853887892	0.0012807856728288285	0.4637746259514155	0.0016735155500574998	-0.00088940159183378278	0.0036759801954431488	-0.0015055343359765487	0.44851592806926477	1.569810569104372	0.06650804831702932	-1.5326891070237645	-0.0018309146995769943	0.00884445285229897	0.98863959407790136	-0.000593752825344635	-0.066314981117695571	-0.0050639678415237118	-0.0034969306306437188	0.0081237812883536639	0.008864360590259409	-0.000521719117162923	0	0	0	0	0	0	0	0	0	0	0	0.054102314583792659	-1.5133885628127097	0.0084715874585247434	-0.19436023325867752	0.95652548486313349
241	459	2.66	2.16	2022_09_22_06_40_54	0.47354676200880241	-0.0364874338116914	-0.0019027517140775469	-0.00067077867893435028	-0.025188496580131232	0.4497085667814168	0.0019169006891204051	-0.0038998926965321569	-0.00287715849529316	0.0013175665023972332	0.4683478476707516	0.0013501348328640217	-0.00086274027747753528	0.0043503114040349747	-0.0017204201289054946	0.45212556587866831	1.5516334882881719	0.0670879381037106	-1.5337762701897597	-0.0017011667050810637	0.009743696257862762	0.96093201775874926	-0.00071915145595238578	-0.066904136121825816	-0.0049626614633183439	-0.0033508628748288539	0.0091493898572299615	0.0097701993624535223	-0.00038631376507502888	0	0	0	0	0	0	0	0	0	0	0	0.053537027271947341	-1.5139302407156727	0.009878953635328468	-0.18829780375923491	0.954764348848539
242	458	2.66	2.16	2022_09_22_06_40_57	0.47565247344236133	-0.036371862793549245	-0.0018978807190559552	-0.00076012854620466808	-0.025509205125139961	0.45242102980897053	0.0020031083659627427	-0.0040036156486701942	-0.0028269185468117216	0.0012188537878052583	0.47027765283808132	0.0020177497725085702	-0.0010496172897150032	0.0044241450267534059	-0.00027612979019204327	0.45430176112446763	1.5419521609479594	0.066955800380692237	-1.534318575942671	-0.001984587560736089	0.0096203850444824979	0.91663617997134339	-0.00092317061912460733	-0.066777693100980043	-0.004880461938221608	-0.0024962260801770046	0.0092908914405855948	0.0096645771969661159	-0.00046061194049446837	0	0	0	0	0	0	0	0	0	0	0	0.053958231030161188	-1.5156117252216788	0.0093193121412449374	-0.031166707457665008	0.95511279030386254
243	457	2.66	2.16	2022_09_22_06_41_00	0.47265858003159822	-0.0364279518772925	-0.0018549431940533059	-0.00083432647683087907	-0.025430364578328667	0.44942984455789287	0.0018780480004661913	-0.0036443187166328422	-0.0028355274143918607	0.0014695292928920017	0.46727828770276353	0.0023381689977579915	-0.00098660130937605313	0.0042457476142925017	-0.00099650295715902979	0.4517265020872927	1.5544937572840842	0.067363366908481	-1.5345964397407947	-0.0020011382368181349	0.0094848993840715677	0.98251953897341748	-0.0005192882684919185	-0.06718689381464138	-0.0048728329323647224	-0.0036432365497695296	0.0087572908920729945	0.0094991039909959156	-0.00044417284430511909	0	0	0	0	0	0	0	0	0	0	0	0.054136241942148319	-1.5152748401854592	0.0092267925619677112	-0.11526672207289826	0.95571416910932594
244	456	2.66	2.16	2022_09_22_06_41_02	0.46852129656047092	-0.035721430646314042	-0.0019154904861509838	-0.00062438558124029481	-0.025228260838881317	0.44550777007252557	0.0018697411470303097	-0.0038975911231956457	-0.0028347030669787225	0.001139007856781928	0.4632217429383792	0.0022495593262837066	-0.00097133380210378368	0.0037547139133957612	-0.001043501298712715	0.448183504568757	1.5715473096752577	0.06697110363656697	-1.5335010323766136	-0.0017962016322144942	0.0092947464802457438	0.98580377025160126	-0.00087349950811355082	-0.066784884562447855	-0.0049907831329670726	-0.0036264883984234338	0.00855808939122167	0.0093357010193512117	-0.00048996312939934351	0	0	0	0	0	0	0	0	0	0	0	0.054185408977798936	-1.5148498820427578	0.0083177026999895643	-0.13553835307947976	0.95659153139671849
245	455	2.66	2.16	2022_09_22_06_41_05	0.47137365430489053	-0.035742248469321621	-0.0019202580888430341	-0.00094267358210085861	-0.026136682221235826	0.44836429069383665	0.0022181368999943823	-0.0040651585859865355	-0.0027629285900772657	0.0010056318975616263	0.46606868885042296	0.002461329690613941	-0.0009445467261909587	0.0043246477686054285	-0.0014913678968817921	0.45131152610874437	1.5588173916412824	0.067557938406672458	-1.5346558799287053	-0.0020869559452911654	0.010288512035884179	1.0022410373525634	-0.0013904046825582114	-0.067381536071451392	-0.004878897253626494	-0.0043234198223731125	0.0093360334699509762	0.01038203761762658	-0.00065136047634540542	0	0	0	0	0	0	0	0	0	0	0	0.055756854269534341	-1.5181365184008646	0.0097047791166943419	-0.16604110467731706	0.957439012526632
246	454	2.66	2.16	2022_09_22_06_41_10	0.47484792325146691	-0.0366012374976507	-0.0020073967895351211	-0.000697949688917301	-0.026303252395359012	0.45076776984320516	0.0017609274917091684	-0.0038812348855928477	-0.0027471719801305558	0.0013027022082604794	0.47035620977293785	0.0024293862624911967	-0.00089270999480320292	0.00447734768432073	-0.0014758889945342209	0.45480456663400648	1.5440792331015125	0.068245705720131167	-1.5346967058430912	-0.0017418222532390082	0.010159059828560559	1.000432637117481	-0.00055947927954146776	-0.06806790973688702	-0.00492300856080357	-0.0042356520896237593	0.0092339454176391337	0.010174453973777125	-0.00057551654243559762	0	0	0	0	0	0	0	0	0	0	0	0.055694302250995989	-1.5187638268441417	0.0099280801155209649	-0.1592090327906367	0.957789945715218
247	453	2.66	2.16	2022_09_22_06_41_16	0.47184286858081842	-0.036190207908878093	-0.0018683893151749309	-0.00061556699068488928	-0.025838006342376426	0.44831223781518587	0.0015796188170637275	-0.003952221567446043	-0.0028109880258940429	0.0011291711685934649	0.46686925918665367	0.0031332375066379509	-0.0011134562599754278	0.0045340517939407811	-0.0032442530752199166	0.45156994123924082	1.5572164573273171	0.067694975714003278	-1.5346420746113703	-0.0019104239536969375	0.011714445126440837	1.1033645581804084	-0.00055698695657628626	-0.067518080548577275	-0.0048906580288672272	-0.006957539526589054	0.009424482391958958	0.011727679186019269	-0.00054519524549769449	0	0	0	0	0	0	0	0	0	0	0	0.05508288003403413	-1.5166130448484885	0.011815788190698159	-0.31053667850465377	0.95703457932393188
248	452	2.66	2.16	2022_09_22_06_41_19	0.47175784835839119	-0.03631424492818508	-0.0020225083174747636	-0.00082487429809152983	-0.026166450634360898	0.44800467123916615	0.0021096667790562124	-0.0039095597136990885	-0.0027195701494316374	0.0010495576152149148	0.46639121622488394	0.002738409016890504	-0.00099574687042325782	0.0043525347317750866	-0.003438111174295906	0.4515478614253145	1.5582297151483351	0.068217963911360216	-1.534545321474774	-0.0020134243846961133	0.011399918701493659	1.1018925603296539	-0.0012128659079808134	-0.0680387471562526	-0.004941607594616617	-0.00674370342441823	0.00919133344646764	0.011464257067573414	-0.0005889450312299081	0	0	0	0	0	0	0	0	0	0	0	0.055764622256730817	-1.5190155034795372	0.011757378641789352	-0.33427910794247345	0.95716025286404283
249	451	2.66	2.16	2022_09_22_06_41_22	0.47212431009372924	-0.0358287267821258	-0.0018018554649460439	-0.00072453813470593612	-0.025785903297111227	0.44965946651426175	0.0020771807843768782	-0.0044849894953704027	-0.0026845746080763414	0.0012022915022067858	0.46613671991711614	0.0037217628012712577	-0.00107905490277699	0.0048432126664231792	-0.0027302736552193025	0.45113882188679866	1.5566375632953327	0.067106670606748769	-1.5360152768885795	-0.0020005250405231581	0.012531255093952039	1.0842390377125306	-0.001021618538862578	-0.066944375311213181	-0.004664317111229682	-0.0070516833848785123	0.010358866524341707	0.012572830177356513	-0.00058007163006713132	0	0	0	0	0	0	0	0	0	0	0	0.05491196250323125	-1.5189281050571548	0.011776083842840991	-0.25666240036037857	0.95555092640164108
250	450	2.66	2.16	2022_09_22_06_41_27	0.47295723709724563	-0.03600214322751661	-0.0018538938074796523	-0.0007565695450500793	-0.026082145857088838	0.44962931359220426	0.0020336061380214583	-0.0046807511118199018	-0.0027009070118657742	0.0012237019641906819	0.46689497880559877	0.0038661441641875904	-0.0010479217566353807	0.0047038374209693139	-0.0031609917961904375	0.452477975202785	1.5535221226566296	0.067564285881609121	-1.5357611378767926	-0.0020095924078771693	0.012924798630738293	1.1026112658234688	-0.00094584625953530641	-0.067398488215468816	-0.004730381904362071	-0.0076607281015206516	0.010409786962263265	0.012959361280241066	-0.00060806997905521649	0	0	0	0	0	0	0	0	0	0	0	0.055441836120619654	-1.5192032875141015	0.011982627851077838	-0.295843869641258	0.95669954852546246
251	449	2.66	2.16	2022_09_22_06_41_30	0.470967897199157	-0.036178308434016163	-0.00193824102938212	-0.00074951123506118212	-0.025633946614467829	0.44709839347150404	0.0019429327259060042	-0.0042339590882964342	-0.0028640441366579862	0.0011006412692228158	0.46455067771799669	0.0038639453728029488	-0.0010135247326804214	0.004532944942054559	-0.0037090229804494974	0.451211981751869	1.5623658202058981	0.067620874164388264	-1.5336063492481395	-0.0019633113649764984	0.012806296526050058	1.1371707714892119	-0.000990793602311545	-0.0674339082765893	-0.0050250012239374834	-0.00828471548058473	0.0097654861690999028	0.012844567048970676	-0.00050611890460792845	0	0	0	0	0	0	0	0	0	0	0	0.054766892416287967	-1.5151627736555979	0.012436090398022379	-0.34288126306702132	0.958052522125656
252	448	2.66	2.16	2022_09_22_06_41_33	0.46656138194143593	-0.036103583073045738	-0.0018176383404920143	-0.00088042020792058226	-0.025230645460062682	0.44326125503837033	0.0019742903999581621	-0.0041475004726056466	-0.0025021883377209803	0.00099714087687560824	0.46004484799322687	0.0042244288097557743	-0.0011258164852833684	0.0047909248930615832	-0.003987199334615393	0.44780343282715485	1.5800297018779319	0.067671865627345007	-1.5371279179252038	-0.0022359980174784921	0.013521955367879599	1.1525521056578725	-0.0011409533237543719	-0.067518503111472769	-0.0045533652468785196	-0.0090607048055637279	0.010037275795621154	0.013570005580614698	-0.00044496534065228982	0	0	0	0	0	0	0	0	0	0	0	0.054343152052027457	-1.5213716452806245	0.013359516677468266	-0.34704634172260684	0.95979532417315316
253	447	2.66	2.16	2022_09_22_06_41_38	0.46904405023076717	-0.035667906828290144	-0.0017447755826091476	-0.00067933549562333826	-0.025427074463319033	0.4462419107802662	0.0022007995040983011	-0.0048664197018277221	-0.0025277537573066	0.0011003132584465043	0.46236760155362139	0.0045109698755701165	-0.00099083991256599139	0.0033941381177497992	-0.0036639298184445173	0.4486246212233026	1.5705649494330229	0.067002378506942017	-1.5374394294011233	-0.0019307939274897552	0.01288955482804839	1.1712430504782592	-0.0012639325203509259	-0.066853329038882178	-0.0044666678862971465	-0.0089884969161964229	0.0092383736043089824	0.012951376339264726	-0.00052885551658606532	0	0	0	0	0	0	0	0	0	0	0	0.054477633707411065	-1.5212531566002432	0.010648152231537164	-0.4118020726993849	0.95646586072796713
254	446	2.66	2.16	2022_09_22_06_41_41	0.47119365419631509	-0.035636681660161304	-0.0019383777718364418	-0.00067918041014622909	-0.025878168126788604	0.44839333986927676	0.0021731923284179213	-0.0047869981365835654	-0.0025025737901347329	0.0010640990676684772	0.46442675122648464	0.0046163213160891258	-0.00097639879113464246	0.0047559964208774477	-0.0031895342716407081	0.45083192186595905	1.5612039594050409	0.067156367963358818	-1.5363047225362698	-0.001854832740021903	0.013633567424661887	1.1241628575678822	-0.0012705136677021295	-0.06699664338311051	-0.0046289883804520853	-0.0085464747754765771	0.010622237506050423	0.013692639106564507	-0.00061217456267347687	0	0	0	0	0	0	0	0	0	0	0	0.055176662989873893	-1.5225932262826534	0.01215314548767845	-0.29537219519225832	0.95678691308972375
255	445	2.66	2.16	2022_09_22_06_41_47	0.46668397164269187	-0.036048636805000547	-0.0017522738117977217	-0.00058987606498303287	-0.02572060777185526	0.44342435614722647	0.0019641200381884305	-0.0048158365709465023	-0.0024257103522234572	0.0013584538410230521	0.46058263127302251	0.0050351784201454267	-0.0010157289194760385	0.0049742182087840836	-0.003538492435075446	0.4475047230642149	1.5794894214767712	0.068119908754047775	-1.5385952194251402	-0.0018151278670117334	0.014505519666841344	1.1406573821432104	-0.00073133343942173384	-0.067978688966528575	-0.0043840409500552216	-0.00946088935108384	0.010995529704915057	0.014523944003084611	-0.00054331478667164648	0	0	0	0	0	0	0	0	0	0	0	0.05535810202615387	-1.5237803933977352	0.013080385458992665	-0.30915692714446813	0.95890313414671713
256	444	2.66	2.16	2022_09_22_06_41_49	0.4673178379640095	-0.035899848638470448	-0.0017921045420044727	-0.00083487413431560214	-0.025096294397112	0.44456660107759505	0.002071562338768965	-0.0049171197645856875	-0.0023507923059753162	0.00087618666443903	0.46039463939106312	0.0048072396711747473	-0.0010109915952416029	0.0049618896531983944	-0.0047637415432251647	0.44745251203457609	1.577699704954165	0.0671341247197179	-1.5383146046936749	-0.0020879729294216482	0.01531130394434835	1.1658846623366335	-0.0013700976185173942	-0.06699251316909885	-0.0043581970091719664	-0.010559079154945021	0.011087915758871135	0.015372481776228728	-0.00044247561027580727	0	0	0	0	0	0	0	0	0	0	0	0.053937924681355255	-1.5240971454179471	0.014719076331752288	-0.38251358852925277	0.95749076042981407
257	443	2.66	2.16	2022_09_22_06_41_54	0.46718303731360461	-0.035362800192447988	-0.0016583813300156457	-0.00077189909480062323	-0.024664708736733477	0.44489898324743776	0.0020406251532527286	-0.0051322639726198082	-0.0024101945613936638	0.000813226955354986	0.46029154509520737	0.0053844909941311928	-0.00092685760617321189	0.0052107659073286445	-0.0042465283360908794	0.44703923874289125	1.5779667138709599	0.066049409519010047	-1.5383514564375762	-0.0019277112445114479	0.015743417717464212	1.1560735252437089	-0.001418208399314746	-0.065910401892999876	-0.0042829219130323809	-0.010631290105289987	0.011611669652712708	0.015807166618039204	-0.00042482391232348077	0	0	0	0	0	0	0	0	0	0	0	0.053045995009310482	-1.5220917851528426	0.014388333062608855	-0.34189612084717147	0.95688242731040873
258	442	2.66	2.16	2022_09_22_06_42_00	0.46709321952220856	-0.035667040786583025	-0.0016927083759772951	-0.00075076215213916594	-0.025048274313795964	0.44360592133900323	0.0022316498820746994	-0.0049878322151571718	-0.0024452394274754397	0.001133241776843052	0.46045209313456759	0.0052964477920847937	-0.000934968605893137	0.0050257730569623375	-0.0042992974112710039	0.4472164575635208	1.5792100749517062	0.066910948443499874	-1.5383538725603032	-0.0019125653044151088	0.015457042850934384	1.1628378358594151	-0.0012764538685599209	-0.066770148587471656	-0.0043384650759981241	-0.010591178034524348	0.011258202411425666	0.015509658544732161	-0.00045353440842426913	0	0	0	0	0	0	0	0	0	0	0	0.0538807751899038	-1.5221399622175831	0.014159486631232055	-0.35382477791773931	0.95744583494699453
259	441	2.66	2.16	2022_09_22_06_42_03	0.46732974787576653	-0.0359582432523791	-0.0016125300208058	-0.00067108603316341222	-0.025549665388954573	0.4430302941308259	0.0020845809434886144	-0.0052794600340714294	-0.0025388635948899738	0.0012516932268177659	0.46127570342293683	0.0052365640494920788	-0.0010748988014114005	0.0052362571508553536	-0.0045377404785930707	0.44754884525295979	1.5783957829965971	0.0678119395312418	-1.538710906229916	-0.0019841135227938438	0.015992560091531358	1.1550444342267	-0.00098625227555197313	-0.0676723661506979	-0.0043485632747693606	-0.010775232162829704	0.011817628785774321	0.016022942046711425	-0.00051190780713816189	0	0	0	0	0	0	0	0	0	0	0	0.054940860806689883	-1.521274030111603	0.01482654852369822	-0.357026314871629	0.95767249418056466
260	440	2.66	2.16	2022_09_22_06_42_06	0.46219909928050884	-0.034499327437781238	-0.0016171733410395126	-0.000575098104697595	-0.025378348002762303	0.43943119969491434	0.0019138232717533189	-0.0052029707722729751	-0.0024949336147120954	0.00088733595495822843	0.45572113880865661	0.005815505536508613	-0.00096646032760682159	0.0053121492254263689	-0.0053458204123283809	0.441770113198494	1.6004623477297519	0.066656786248942182	-1.5379342880752753	-0.0017690695667004215	0.017255613425564531	1.1885319899137607	-0.0012068797305057736	-0.066512870926990514	-0.004377802426636903	-0.012453526128683758	0.011944282383413152	0.017297767294550719	-0.00065726150201852334	0	0	0	0	0	0	0	0	0	0	0	0.055172524204657333	-1.5217990032621169	0.0163054411522195	-0.39427870127096226	0.95580046323366707
261	439	2.66	2.16	2022_09_22_06_42_08	0.46190491533150557	-0.035367384409733839	-0.00170562900820039	-0.00080844454407249372	-0.024833178207862502	0.43899755946758973	0.0020908215817380836	-0.0048547505598333512	-0.0025216216391500687	0.00076341754804888466	0.455973707974918	0.00663030615833881	-0.00097503140558989881	0.0051605025065087368	-0.0049614859656463483	0.44179661596273662	1.6009804794918001	0.067075366950485937	-1.5372397748373714	-0.0020332396444311734	0.017229444244709506	1.209699419881733	-0.0015548889370360236	-0.066924364256966448	-0.0044982574785369179	-0.012928240193303849	0.011389220978003562	0.017299463245663737	-0.00045972796299289484	0	0	0	0	0	0	0	0	0	0	0	0.054038991292731438	-1.520198530968534	0.015498233033148829	-0.38286944685696933	0.95646658283699493
262	438	2.66	2.16	2022_09_22_06_42_14	0.46336951764656303	-0.035291654557493064	-0.0016978937692790671	-0.00055130064504753981	-0.024845046056073457	0.44060873453169264	0.002141343416448266	-0.0052850004343137158	-0.0023760938260417169	0.0010843764438454534	0.4570332719220902	0.0064600336661498605	-0.00096076337445014093	0.0053411144663477	-0.0053521042818992521	0.44238202088431305	1.5957137493955615	0.066765104366139555	-1.5385183627392012	-0.0017416747769782982	0.017837884018566015	1.2000055545631707	-0.0012371908333109337	-0.06662603196140178	-0.0043070902126349422	-0.013153677425050307	0.01204868774836226	0.017880736769435464	-0.00046759287332880838	0	0	0	0	0	0	0	0	0	0	0	0.053862861409244858	-1.5231230577142507	0.016317973442139092	-0.39321294997080314	0.954706781600903
263	437	2.66	2.16	2022_09_22_06_42_16	0.45778923588398274	-0.034538944826312215	-0.0015707986642314181	-0.00062002164803058428	-0.024891595704930672	0.4350042457267031	0.0021207151938810592	-0.0050826651888387234	-0.0024180113076822567	0.0010613496322763715	0.4509986823542152	0.0066811938102572859	-0.00096577115780292885	0.0052723998240513459	-0.0057838864646895805	0.43831616928109629	1.6194359483106326	0.066805569086777719	-1.5388100116487058	-0.0018337045768869553	0.01838554866435254	1.2197012362317492	-0.0012597535927183045	-0.066668914891278436	-0.00427081353230321	-0.014036068395797654	0.011875065628356154	0.018428656456824032	-0.0005679317771429401	0	0	0	0	0	0	0	0	0	0	0	0.0546294294659856	-1.5223774095612017	0.017095938166502938	-0.41581363409883165	0.95746281241129594
264	436	2.66	2.16	2022_09_22_06_42_19	0.4486649624867205	-0.034646297619228036	-0.0015392019691227508	-0.00058809469023665846	-0.024515860796196404	0.42517744766812116	0.0021075586002442196	-0.0049516246975171343	-0.0022041807733843384	0.0010192781754707976	0.44169073025187666	0.0071165900890948607	-0.00082367939299615321	0.00507678396795093	-0.0057099645008318184	0.43033718265530757	1.660599169669259	0.067934545203323787	-1.5407259063540963	-0.0016738995582546291	0.018838463674484041	1.2341742762281398	-0.0013175843905979415	-0.067811725296354985	-0.00408317821238951	-0.014727967482577486	0.01174626270125928	0.018884484166669793	-0.00048827504894178046	0	0	0	0	0	0	0	0	0	0	0	0.054862203543445794	-1.5259626932225441	0.017029438578888088	-0.4220153668733132	0.95915040985186051
265	435	2.66	2.16	2022_09_22_06_42_25	0.44798622762575446	-0.034470450545740945	-0.0013629622698508597	-0.00048126213659939232	-0.024297310111896304	0.42438189843058821	0.0020714487156980378	-0.0049576933958166121	-0.002148361633052757	0.00092036603378786665	0.44070301772371179	0.0069771812495944439	-0.00095404747221277081	0.0051939166052523255	-0.0067357980619809511	0.429436207819527	1.6644153703807929	0.067583452297247076	-1.5424183398187685	-0.0017049296900761546	0.019765135697911388	1.2476212056308609	-0.0013892972030899189	-0.067474630234276189	-0.0038337056697107094	-0.015778256319638435	0.011904084033164454	0.019813902590740787	-0.00046561499204188293	0	0	0	0	0	0	0	0	0	0	0	0.054448334506523692	-1.5267011353031921	0.018986627828679062	-0.45696637224492415	0.95859243284210061
266	434	2.66	2.16	2022_09_22_06_42_28	0.4465134170634939	-0.03388312354806762	-0.0014595503200689037	-0.00061379817117562417	-0.024028566525559795	0.42418022478319778	0.0021293916869464416	-0.0052048656541271556	-0.0020754793602882553	0.00099755701867746587	0.43752305833173805	0.0075120424141046065	-0.00088115417739441837	0.0052308099474103519	-0.0057936617580550687	0.42741902527070774	1.6722253223484906	0.06672672806385023	-1.5417237174983216	-0.0017831825332573752	0.019698203607923757	1.2342990964647631	-0.0013735219853052256	-0.066613962761634352	-0.0038776543552268079	-0.015403180432185627	0.012278487608527133	0.019746032209619666	-0.00049132628690207419	0	0	0	0	0	0	0	0	0	0	0	0.054014133323982673	-1.5277155043694362	0.017481293050160447	-0.41820431895497895	0.95723668973183185
267	433	2.66	2.16	2022_09_22_06_42_33	0.43912465432742948	-0.033138680390697339	-0.0013640911478131847	-0.00057340079343955771	-0.023053021739227728	0.41715176734787868	0.0020719743607877168	-0.0049818488837050194	-0.0020075685688674986	0.001011269138643205	0.42984322507279649	0.0076705220981573849	-0.00084183432106979636	0.005179052165895366	-0.0077089930435671663	0.421376554555986	1.7047859282618418	0.065828604670202379	-1.542208324702687	-0.0017176292398757651	0.021785318704629832	1.27514360392693	-0.0013029485722990237	-0.065721033983744931	-0.0037617661986405924	-0.018086469440549112	0.012144123444628577	0.021824247662734	-0.00039755514965164786	0	0	0	0	0	0	0	0	0	0	0	0.052696360342608072	-1.5273634835574603	0.021149233836776339	-0.48961741395470709	0.95958300314832756
268	432	2.66	2.16	2022_09_22_06_42_36	0.43208114769035721	-0.033149084242809088	-0.0014519822974082351	-0.00053227787740378954	-0.022822077743846144	0.40908929311355058	0.0022906560255924781	-0.0047735196572642555	-0.0017714769866795427	0.0011484855132249869	0.42271684013358996	0.007976020369395714	-0.00085340301541683955	0.0052639784769770272	-0.0072678853667484094	0.41588251263662651	1.7376044575184497	0.066741747205422378	-1.5435690267940279	-0.0016935573283714531	0.021909205838476168	1.2755887558992565	-0.0014209609470222677	-0.066642816888579259	-0.00363259923302881	-0.018200188468297164	0.012196984881157356	0.021955236971749604	-0.00034566606515595	0	0	0	0	0	0	0	0	0	0	0	0.052977841547078387	-1.5320633931226364	0.020769111559945139	-0.47198036670183008	0.96251020175187285
269	431	2.66	2.16	2022_09_22_06_42_39	0.43058667420907082	-0.03258513365320731	-0.0012925803517053181	-0.00047588568255312107	-0.023230934593024524	0.40737448872738685	0.0020953876690851152	-0.004996460920004768	-0.0018779000313824575	0.00095063172061231164	0.42040842867500677	0.00805594977273172	-0.00086916705244072072	0.00516644506183633	-0.0068038290220812691	0.41546192961092021	1.7447023853491794	0.06681247998155955	-1.5438308483450749	-0.0016577091169333222	0.0216768309519951	1.2669951186444919	-0.0014396255480532301	-0.066715339873449242	-0.0036015145225930349	-0.017797093504539382	0.012375316679263396	0.021724583352505985	-0.0004960828507805735	0	0	0	0	0	0	0	0	0	0	0	0.054127806390834192	-1.5304659299555818	0.019840562083129568	-0.46067099360796349	0.96487409967822924
270	430	2.66	2.16	2022_09_22_06_42_44	0.42941169113374195	-0.032352969891441964	-0.0014339865570055035	-0.00047966650851353251	-0.022772696521357091	0.4064345562229385	0.0021406564257173597	-0.0049018900778369529	-0.0018420135968283246	0.00078405627592504159	0.41919362773472896	0.0086240999400533872	-0.00066981277877567729	0.0052230055815795729	-0.0077330479546488416	0.41419248539051057	1.7501176982801208	0.066158971381187745	-1.5424923014660754	-0.0014253711556784345	0.023216657636705954	1.2897757681702557	-0.0016936819687590299	-0.066052997419135714	-0.0037431305299801768	-0.019645219076510533	0.01237249203903254	0.023278353688165242	-0.00043201552881316996	0	0	0	0	0	0	0	0	0	0	0	0.053205520372577857	-1.5304407183383313	0.02173125920269911	-0.48838129556539273	0.96455800795025093
271	429	2.66	2.16	2022_09_22_06_42_47	0.42132031956101407	-0.031769842769292504	-0.0012801039136574747	-0.00038951440857812011	-0.022071721322090659	0.39804669196416836	0.0019835285452488665	-0.0048768032259900633	-0.0018007163403648118	0.00092269499908429527	0.4103143878209819	0.00876035950497543	-0.00076077249932655943	0.0052923454698521055	-0.00809214472737502	0.40662004119028283	1.7899421262509985	0.065911055308967931	-1.5435837702063437	-0.001454261192054464	0.02422299752119288	1.2956665455406706	-0.0013670334409549934	-0.065813462066615036	-0.0035854459622274956	-0.020647412354719619	0.012666411171515318	0.0242615413636563	-0.0003671512564601202	0	0	0	0	0	0	0	0	0	0	0	0.05256108946866396	-1.5300940870392472	0.022949550616706251	-0.49580356233510714	0.9651090211218678
272	428	2.66	2.16	2022_09_22_06_42_50	0.40895766986003423	-0.030358422634199866	-0.0012312712011266517	-0.000433856310420682	-0.021473322985448694	0.38598848370193317	0.0018495075428996185	-0.0049463314208838009	-0.0017069650927258847	0.001044356644644252	0.39750094422003523	0.0085143413129575678	-0.00070227951786234013	0.004926143973794663	-0.0070236967113064168	0.39510470540143805	1.8504378838216438	0.065397249711875521	-1.5438384989485645	-0.0014887280361911952	0.023358717844516874	1.2840938779181796	-0.0010802289840266867	-0.065302221170210284	-0.0035242275911669362	-0.019622694299118185	0.012671999360128843	0.023383682216402156	-0.00043097266316705296	0	0	0	0	0	0	0	0	0	0	0	0.052673083479646	-1.5311335506352184	0.020977716820605855	-0.47957890372407697	0.96612616542113672
273	427	2.66	2.16	2022_09_22_06_42_54	0.41300084140782833	-0.030386416877738257	-0.0012999429571642197	-0.00048843738924287837	-0.021508578794373588	0.39020874351281937	0.0021759583752275049	-0.0051863919389808109	-0.0016964423253090812	0.0010190863277605793	0.40123025658055583	0.00881429354563208	-0.00070434334676393892	0.005078885860448564	-0.0086994613602728414	0.39964838380290041	1.8296057113554705	0.0648031709073493	-1.5433850843479544	-0.0015510227397670686	0.025477346789381083	1.302192352326262	-0.0014988728768977526	-0.064705812173132982	-0.0035508915306381662	-0.021888628874156973	0.013037757684349262	0.025521399243134894	-0.00043015798545391153	0	0	0	0	0	0	0	0	0	0	0	0.052240515039422432	-1.5314413884247213	0.024391028401204565	-0.52118086652807516	0.96766966004376076
274	426	2.66	2.16	2022_09_22_06_42_57	0.41582843479983522	-0.031251801477516855	-0.001336235876488481	-0.00037687641389446151	-0.021195734760509129	0.39293140858717579	0.0019232635287078821	-0.0052419179395642957	-0.0015566957650718632	0.0010718457121330577	0.4042519393604172	0.0092290906428599013	-0.00072669242569632143	0.0051333239350897465	-0.00806088882732812	0.4018575299055403	1.8162175852327664	0.065037078424083239	-1.5446028617096874	-0.0014372281897104904	0.025142564550022204	1.2970751327033332	-0.0011078076482925214	-0.064947855263600723	-0.003405534700854679	-0.021468194044212404	0.013086832948887073	0.025166958297292277	-0.00025720473423213161	0	0	0	0	0	0	0	0	0	0	0	0.051109594596025591	-1.5341402290002566	0.022982117084442283	-0.50187167458936333	0.96640223773773426
275	425	2.66	2.16	2022_09_22_06_43_02	0.40656412422733834	-0.030012239712839364	-0.0012539726101717574	-0.00027133434271938377	-0.021042754370455708	0.38373044937595224	0.0018084770515560628	-0.0051860992729986276	-0.001521662040606562	0.00099455058109998331	0.39464536899831204	0.0093374951001997924	-0.00063542447428064719	0.0053497963156585986	-0.0081282040317037542	0.39414256124475205	1.8610226799344685	0.0647879127472922	-1.5449441958754557	-0.0012050170128638962	0.025990555086832387	1.2959403337315536	-0.0010900637866400385	-0.064701332280236834	-0.00334831887865082	-0.022161497283059453	0.013578548961307221	0.026013404098283885	-0.00038499946535696685	0	0	0	0	0	0	0	0	0	0	0	0.051892676343039436	-1.5347027154098836	0.02393417529849471	-0.49434714531210106	0.96944746906482937
276	424	2.66	2.16	2022_09_22_06_43_05	0.39867216075302614	-0.028905593016285196	-0.0010667793631307224	-0.00038139891404064788	-0.020199000468110958	0.37676009398910848	0.0018631635348526896	-0.0050794735335667673	-0.001508491913443563	0.00065470213904971018	0.38551852201502135	0.0096842823962297857	-0.00059707110279489566	0.0052664308032992282	-0.0075119634633240484	0.38669441565637264	1.90114461589074	0.063496814426129949	-1.545767491430716	-0.0013177275728880409	0.026101566138624539	1.2970163679887861	-0.0016452823531119994	-0.063417276817791149	-0.0031771753621786377	-0.022285448854321904	0.013588617451764311	0.026153368978211064	-0.00036267598138922121	0	0	0	0	0	0	0	0	0	0	0	0.050806784042761947	-1.5335247595254089	0.02301174570750459	-0.47967547219075796	0.96995590293029366
277	423	2.66	2.16	2022_09_22_06_43_08	0.4020811280724913	-0.028973207723942365	-0.0011844247230861085	-0.00031659096730127549	-0.020551010502764238	0.37960040327188838	0.0020781969720126865	-0.0051219009765421514	-0.001580003359559026	0.00089372989865567647	0.38970051920013332	0.0099621412215094175	-0.0006085717407990918	0.0050995009976995973	-0.0086384782685088174	0.38960904887075476	1.8839565410874277	0.063537884789172661	-1.544282923874883	-0.0012458231958793829	0.027355101455619923	1.3162860234151106	-0.0015869601693719868	-0.063448576467964909	-0.0033676323538933133	-0.023887082051887817	0.013330749667353224	0.027401095201222022	-0.00041820344488621052	0	0	0	0	0	0	0	0	0	0	0	0.051262435631451747	-1.5324307850826808	0.024948601122817209	-0.51876095826815061	0.96898118730037
278	422	2.66	2.16	2022_09_22_06_43_12	0.40236973643786422	-0.029419723841294963	-0.0011725257325169412	-0.00018549705715166184	-0.02139632723646449	0.37904246243332163	0.0017089739864190733	-0.0051777693067267243	-0.0014447930541693615	0.00076647040867061633	0.39056353764674284	0.011028472269568827	-0.0005986286032623212	0.0051442364997506115	-0.0084794168664218544	0.39087859516529666	1.8816873513714436	0.065213259035585766	-1.5462946651102174	-0.001059095826720777	0.02836524195112319	1.3239653597906858	-0.0012755443112235235	-0.0651349755653173	-0.0031943876013919197	-0.024978532633594654	0.013440976840178167	0.028393907167483197	-0.00053218117552078568	0	0	0	0	0	0	0	0	0	0	0	0.0532968805695975	-1.5370848607387024	0.024648589643122477	-0.512742185951723	0.97144133807304345
279	421	2.66	2.16	2022_09_22_06_43_15	0.40250582897248094	-0.029414828028555461	-0.0011756591114584489	-0.00024857815899612481	-0.020543655444108237	0.38025537683899469	0.0018613843506497907	-0.0053002079547806447	-0.0014488452329817106	0.0010330014384193182	0.3904646594172238	0.01217484626540574	-0.00068650698169722517	0.0050335659003945786	-0.0097956975435937385	0.38915332811210768	1.8820849481463511	0.063998847660473993	-1.5458848339698392	-0.0012697396769845561	0.031250417647760105	1.3479217043879812	-0.001121048833507848	-0.063919430964189	-0.0031872946338285966	-0.028196873518006964	0.013473118680133185	0.03127051892192622	-0.00036433548146029083	0	0	0	0	0	0	0	0	0	0	0	0.051166171108479666	-1.5355920202880717	0.027361805839144215	-0.5480632178845336	0.9668265652339505
280	420	2.66	2.16	2022_09_22_06_43_18	0.41245182931663815	-0.030049051484454879	-0.0012408500837229287	-0.000403038934097473	-0.021599284235127882	0.3898093974228764	0.0017374671804880266	-0.0054556782944711561	-0.0014366323665730933	0.00090012774717984677	0.40049516373810112	0.012318424479405996	-0.0006805960667218352	0.0053292713699153223	-0.010221271110845271	0.39963694427839547	1.8315382695312177	0.064554838214117644	-1.5461002358092388	-0.0014123094949185159	0.031338405672256209	1.3444929652913085	-0.0011010134918815146	-0.064476110628606143	-0.0031872080350436273	-0.028182948176848514	0.013704637979164979	0.031357740683732385	-0.00048745970008899148	0	0	0	0	0	0	0	0	0	0	0	0.052483726118921013	-1.5375887580806	0.027947904375148033	-0.54509164824143863	0.96892998375234574
281	419	2.66	2.16	2022_09_22_06_43_22	0.40673694202545041	-0.028992478584636595	-0.0013408572630842937	-0.00021441285661446847	-0.021139795232919222	0.38399020921332844	0.0018124979441409104	-0.0053831434435610082	-0.0014229612485549342	0.00083885090937792011	0.39374429924127868	0.011202998837878385	-0.00066481318284289056	0.0053350857919781712	-0.010268003825291278	0.39562298847674127	1.8595490980124947	0.063583676881952211	-1.5444940835373215	-0.0011667759547479258	0.030507133146514414	1.3363748097633899	-0.0012806127690864744	-0.063495721774720043	-0.0033432442530941407	-0.027215159214358194	0.013784784429083128	0.030533999768839748	-0.0005249436574487101	0	0	0	0	0	0	0	0	0	0	0	0.052091733208186039	-1.5371910350330571	0.028449106451030912	-0.54580245374390124	0.97267532795677625
282	418	2.66	2.16	2022_09_22_06_43_25	0.3988001439937881	-0.028862095103861295	-0.0013416871916666312	-0.00026523880217219358	-0.020659507760658415	0.37533260547929981	0.0016471351740651981	-0.005177589007093311	-0.0014988934087625612	0.0010950349507772394	0.38538573100370133	0.010865399354520702	-0.00056167200843225645	0.0052624002359348407	-0.010457971093699269	0.38838467462035614	1.9007877375067541	0.0641642797642767	-1.5434201617514018	-0.0011221353037240592	0.030796113431781475	1.3400085191575371	-0.00075709863527020785	-0.064068127383299339	-0.0035113887944369648	-0.027573358493389776	0.013715338271371991	0.030805418368311108	-0.00044796808681518084	0	0	0	0	0	0	0	0	0	0	0	0.051940328352301314	-1.5345836607032768	0.029356430693787811	-0.55229793673261551	0.9738829849229087
283	417	2.66	2.16	2022_09_22_06_43_28	0.40823980779468333	-0.028942326827759626	-0.0014619697749154576	-0.000298031299738906	-0.020940211315344338	0.38579168901725636	0.0017341772959834794	-0.0056442050110661179	-0.001581104370751298	0.0010614621586533324	0.39433275976742205	0.011485685601155782	-0.00065409380272187694	0.0054244439082267283	-0.010015464887821943	0.39672637458784576	1.8531855550637875	0.063020302812021936	-1.54157336650202	-0.0012626330547520766	0.030674625114035542	1.330387985522685	-0.00089600705390259169	-0.062912697114451535	-0.0036811830033592315	-0.027196659432948619	0.014187118860953654	0.03068770852519398	-0.0004910933252019955	0	0	0	0	0	0	0	0	0	0	0	0.051439906741612008	-1.5331149991521884	0.027900486026623008	-0.537209929597395	0.971797377455586
284	416	2.66	2.16	2022_09_22_06_43_32	0.416137656734401	-0.029417034285664282	-0.0013866119284052666	-0.00035806673804724326	-0.021823526197974	0.39351713956575218	0.0016461557141167649	-0.0056871895137196194	-0.0015983750651250739	0.00097390310873653847	0.40176799398714119	0.01188447193110034	-0.0007431273623040031	0.00555477928876334	-0.0105562921875423	0.4042740425834373	1.8149457536704752	0.063479608879371055	-1.5428417331371815	-0.0014156443902047793	0.031233182538455379	1.3360787073288079	-0.00088039268656208087	-0.06338042125816741	-0.0035472446511574467	-0.027854499239881619	0.014129351137823296	0.031245588212786553	-0.00059995884847523716	0	0	0	0	0	0	0	0	0	0	0	0.052583516018715026	-1.5342411386911741	0.028664971333133758	-0.54320237320770381	0.97149113049738822
285	415	2.66	2.16	2022_09_22_06_43_35	0.41290003105085205	-0.029571695294388942	-0.0013039465965878553	-0.00018516535561980882	-0.021060072754572397	0.3904168043624367	0.0016949935767794678	-0.00585262018934924	-0.0014408700601181185	0.0010817773325677692	0.39819181614682753	0.012283943613594243	-0.00058480423216518993	0.0058841150391451026	-0.010541951945899795	0.40135820997172311	1.8308368081815654	0.06320507198791693	-1.5448789176534177	-0.0010226304476212728	0.032201849151930986	1.3308530969364723	-0.00081818579823503246	-0.063120179775337071	-0.0032747564988699455	-0.0285645648780426	0.014866900219340066	0.03221224172273876	-0.00043331253624309348	0	0	0	0	0	0	0	0	0	0	0	0.051124494379618218	-1.5366409803803716	0.029239345737571781	-0.530854224992734	0.97204693579277679
286	414	2.66	2.16	2022_09_22_06_43_40	0.41130287842427293	-0.02945462055342787	-0.0013829143977389827	-0.0002930692441446939	-0.021495710725515493	0.38832777430470383	0.0016401612688306288	-0.0055174706160703137	-0.001389515398795723	0.0010546745089574361	0.39652666048082241	0.012836918536442915	-0.00071369156109943408	0.0056881030084402952	-0.010685828740187232	0.39994991528415935	1.8393423830686615	0.063900132496278392	-1.5447796852431366	-0.0013018390336496837	0.03280723488473937	1.346018483446418	-0.00078605353221104443	-0.063813648403769824	-0.0033234335320537203	-0.029547517030173706	0.014256889497153803	0.032816650361332758	-0.00053348141558929836	0	0	0	0	0	0	0	0	0	0	0	0.052371561765874583	-1.5385204723494164	0.029431913328907666	-0.54082059592733156	0.9723975597165585
287	413	2.66	2.16	2022_09_22_06_43_46	0.41707654006607819	-0.029469362641877016	-0.0012832990459454678	-0.00024099098167529334	-0.022338031357014503	0.39364912602190477	0.0018223165651552206	-0.0058359738968122377	-0.0015509777034870297	0.0010065247570287136	0.40277484275102948	0.013400394048469527	-0.00074377024698256031	0.0059855803606724519	-0.012681845268404534	0.40543965372677848	1.8108602720248266	0.064087728683561815	-1.544696316882014	-0.0012615940800085076	0.035531112436110755	1.3553763938627379	-0.0010601417970899656	-0.064000434038635	-0.00334386164249691	-0.032284112867932049	0.014839002907142	0.035546924643033204	-0.00069000029523626379	0	0	0	0	0	0	0	0	0	0	0	0.053687532941269232	-1.5361358741200317	0.033623138453342666	-0.56490736311545975	0.97209891897190848
288	412	2.66	2.16	2022_09_22_06_43_49	0.42305211175151319	-0.030887547038254814	-0.0012645515419214312	-0.00037035884663097843	-0.022470449098413468	0.39909984494848832	0.001724646590769855	-0.0058701046059622996	-0.0014887943928008894	0.0011615491613053946	0.40921656403035156	0.013748364234996	-0.00067427254167759911	0.00578570800799243	-0.013095584461030025	0.41129214856216256	1.781814614781092	0.065079779404567731	-1.5462203648037887	-0.0013333548023018562	0.035769773855724073	1.3630850198036693	-0.00072653223230339029	-0.065001181732223717	-0.0031975085240892819	-0.032727405968619762	0.014435844978898637	0.035777151518451226	-0.00053724835576626382	0	0	0	0	0	0	0	0	0	0	0	0.053231540489962106	-1.5377168454496537	0.033841527580724985	-0.57738868814190658	0.97220209316374229
289	411	2.66	2.16	2022_09_22_06_43_52	0.42358849740259447	-0.030902864537441777	-0.0013569831450613689	-0.00025093137876265788	-0.021549929266790512	0.4002865960893584	0.0018885009824937417	-0.00607800791918965	-0.0014530346266619003	0.0012559907131135691	0.40912929202507248	0.013913900590696601	-0.00060763057417291034	0.00599663018392282	-0.01191340799363442	0.41094103575789809	1.7801736323651634	0.063842454308434146	-1.5453064037441855	-0.0011153414905965583	0.034871984015012174	1.34943284488921	-0.00082129567467577693	-0.063759510770172487	-0.0032532688903255469	-0.031509863718271393	0.014939335915603095	0.034881654142665107	-0.00035595254950142481	0	0	0	0	0	0	0	0	0	0	0	0.050990195228140071	-1.5371340672144354	0.031486922998066005	-0.552235610468502	0.97014210319154215
290	410	2.66	2.16	2022_09_22_06_43_58	0.42098375902117485	-0.029765017516514863	-0.0012864663074841447	-0.00029180869412547114	-0.021362574644172704	0.39910009745160879	0.0018722833147516134	-0.0061730669342212711	-0.0014208406992784724	0.0010596902150559243	0.40599646828764135	0.014501149877623201	-0.00063357957868322482	0.0061293660942529976	-0.013282405145117669	0.4086290207452844	1.7912405859446516	0.06251138874938536	-1.5454920201336095	-0.0011968172421839571	0.037385269398459924	1.3601874601405761	-0.0010420054309986371	-0.062431352757569163	-0.0031622644160070029	-0.034117487301185523	0.015285791711549271	0.037399788011613845	-0.00046361145519646061	0	0	0	0	0	0	0	0	0	0	0	0.050856529807077271	-1.5375898628749918	0.034748241702921762	-0.569224525788507	0.97065269618805172
291	409	2.66	2.16	2022_09_22_06_44_04	0.42379139873776756	-0.02993580541868782	-0.0013651588764304458	-0.00019193586212900269	-0.022290353926883007	0.40141167600854422	0.0018400490455963694	-0.005929003426736113	-0.0014688440251472118	0.0010119268897801485	0.40973645623045468	0.014668079880337812	-0.00075491529829906881	0.0061726546230948505	-0.01513825665699073	0.41169707310572246	1.7767014996291439	0.063467812810925339	-1.5448820893466835	-0.0011973931805061163	0.039244513729251904	1.3756613969966596	-0.001042017372196164	-0.0633825885631159	-0.0032879674635598729	-0.036293578587561839	0.014930104190993249	0.03925834507527539	-0.00061964602188879141	0	0	0	0	0	0	0	0	0	0	0	0.052711539229108179	-1.5378959181729623	0.038576403316718792	-0.591812547400677	0.97146160665821157
292	408	2.66	2.16	2022_09_22_06_44_09	0.43200490483175807	-0.030221283879548897	-0.001372224122956847	-0.00027638539346734348	-0.021846706515237048	0.40988641007811422	0.0019170136286519068	-0.0063719726753834428	-0.0014415024495798437	0.0010523113906359023	0.41737595500132363	0.015187360729396433	-0.00070074779247090231	0.0060838835384986814	-0.01729096772784311	0.41755047643240878	1.7401669360135625	0.062015018193384071	-1.5449491952428294	-0.0012426320174957668	0.041734645886677781	1.3855801599405619	-0.00103847274744255	-0.061932175375723007	-0.0032043930402567734	-0.038903823249483827	0.015108712845881757	0.041747563916156492	-0.00048650828572214687	0	0	0	0	0	0	0	0	0	0	0	0.050680470658126843	-1.5378527813147505	0.042430219285173466	-0.61623572113058112	0.966541054886915
293	407	2.66	2.16	2022_09_22_06_44_12	0.42899130079221065	-0.030365378390835761	-0.0013115038594459234	-0.0004584126537807677	-0.021710945216013532	0.40614807590150875	0.0017623947619817351	-0.006079102838742397	-0.0014565888133623627	0.0012335112569252691	0.41434126865962562	0.015521383165753688	-0.00075720285260765137	0.0060774963674874805	-0.016937291374873549	0.41607529145650396	1.7536898826093919	0.062524706979347144	-1.5453909322265838	-0.0015223622902677881	0.041815103753231664	1.3893241275709003	-0.00065385033684341393	-0.062444013189829756	-0.0031755628794890777	-0.039091081090094723	0.0148455475177296	0.041820215472382717	-0.0004447081951075255	0	0	0	0	0	0	0	0	0	0	0	0.0507230604422449	-1.5373014863888119	0.041946445812800513	-0.61314137499427013	0.969892141607872
294	406	2.66	2.16	2022_09_22_06_44_16	0.4263174181494836	-0.030607148700468597	-0.0012159281922300728	-0.00034679384410480957	-0.021708247206097403	0.4028596681891693	0.0016312394674203301	-0.00639254362196157	-0.0013909484329169056	0.0012661267559867582	0.4116802044903044	0.015759595405100048	-0.00077947472406829366	0.0060578019958516605	-0.016098571418202586	0.41459752408273037	1.7659358678513002	0.063257716893815916	-1.5470509944221607	-0.0014392896324005248	0.041479927842558481	1.3821025050808431	-0.00045997604754293656	-0.0631863957353209	-0.0030030219109398164	-0.038561003663094305	0.015285071485560225	0.04148247812978597	-0.00041604702198079035	0	0	0	0	0	0	0	0	0	0	0	0.051024806647142359	-1.5388027357479381	0.040346954533944428	-0.60544566917879439	0.972508995485979
295	405	2.66	2.16	2022_09_22_06_44_21	0.42986971051585215	-0.030458264055487346	-0.001256761797974385	-0.0002767234093965981	-0.021795850983132747	0.40698479046544861	0.0017528827844173641	-0.0065661632571858653	-0.001502897689841195	0.0012714637765825953	0.41399341906637133	0.016321380134577568	-0.00076729581433915338	0.0064934167858506009	-0.015571935734983597	0.41714961680894469	1.7507841567114224	0.0626099921659915	-1.5455719359148863	-0.0013224224908375509	0.041543817608371655	1.3743964845304715	-0.00061767186865096862	-0.062530335356235284	-0.0031572581874577061	-0.038379883199587392	0.015901991921255666	0.041548409115331641	-0.00045028414480899538	0	0	0	0	0	0	0	0	0	0	0	0.050823782058246059	-1.5363741198835337	0.039248085561427226	-0.58786280811089775	0.97040942081812864
296	404	2.66	2.16	2022_09_22_06_44_27	0.42055192866599855	-0.030343669120526676	-0.0012597141262162312	-0.00033099355048810494	-0.021306424755292378	0.39706834797885	0.0019387691824042531	-0.0065252318194469932	-0.0014585080493741765	0.0013144850610712969	0.40562365119704674	0.017517895431869747	-0.00078353869866427831	0.0065021521759820143	-0.015572667446253002	0.40863546132188017	1.7945454289653866	0.0633428506875266	-1.5458181075099835	-0.0014366330632954926	0.043768592594663758	1.3807736919511164	-0.00082206335312411463	-0.063263826466082113	-0.0031630671968420569	-0.040645609111672532	0.01623650694141994	0.043776311926362693	-0.00037566537533240336	0	0	0	0	0	0	0	0	0	0	0	0.050781568799482958	-1.5366226845555548	0.040127273682329274	-0.5876322717055722	0.97166469457905535
297	403	2.66	2.16	2022_09_22_06_44_30	0.42716346988369974	-0.030109745343521611	-0.0014235391436095625	-0.00044422412486661331	-0.021330642681841969	0.40451385584163857	0.0021632058761498667	-0.0065902271522523259	-0.0015232409320932192	0.0014433777963240018	0.41272808073911427	0.019901933899999676	-0.00059559622395135865	0.0063074628472175442	-0.017313840616879912	0.41327819037161173	1.7628702067033242	0.062025805281035025	-1.5435382983090984	-0.0013297950135744807	0.047766709549707131	1.4015086760984119	-0.00091956903289865479	-0.061933657745150111	-0.003379727661732594	-0.04505493742670684	0.015865407485520611	0.0477755601580175	-0.00040381495989693961	0	0	0	0	0	0	0	0	0	0	0	0.050062711467192211	-1.5351513726685124	0.043137978082901741	-0.6107188754304671	0.96749422530005091
298	402	2.66	2.16	2022_09_22_06_44_33	0.43553087460242973	-0.030292788503871956	-0.0013943904892664148	-0.00057251796317455859	-0.021847762315889797	0.412905669105325	0.0020073350908871739	-0.0066392477239597064	-0.0014262613314040434	0.0012629015100621463	0.42082069313131631	0.020811407260577008	-0.0008999583378874593	0.0067241802655636628	-0.019206822349900638	0.42142484555773574	1.7232943894893817	0.061619589757843006	-1.5450076195653377	-0.0017942175662064622	0.0501574482908585	1.4074675240199426	-0.00092703615524523876	-0.061537646795009227	-0.0031767701927526244	-0.047505129283403683	0.016094480756372542	0.050166014542549382	-0.00046976250798590522	0	0	0	0	0	0	0	0	0	0	0	0.050270298970180226	-1.5382016754528005	0.046724255013540258	-0.61701918553702451	0.96761187353808031
299	401	2.66	2.16	2022_09_22_06_44_39	0.423442405657095	-0.029880664415777469	-0.0012691090684028106	-0.00046446250984847514	-0.021947496699171353	0.39963021367518631	0.0019351474943106076	-0.0065680903883513957	-0.0013851318491568904	0.0011351001052809263	0.40979321741071445	0.020744834297312328	-0.00075244728719602548	0.0065252651285307725	-0.018780590397231886	0.41155720869582824	1.7788986241713867	0.063135551050261987	-1.5464675962418006	-0.0015378188213205585	0.050772191516967505	1.4082055704441665	-0.0010255087086980194	-0.06306082755436726	-0.0030708035721278113	-0.048111360694979372	0.016220739918795961	0.050782547194358443	-0.00054472205520161127	0	0	0	0	0	0	0	0	0	0	0	0.051934245610853247	-1.5392825453163053	0.046953003568312592	-0.6181987246925581	0.97193196334971832
300	400	2.66	2.16	2022_09_22_06_44_42	0.41538469367283365	-0.028503153198174241	-0.0012413581520401881	-0.00044710944782199921	-0.020460753837392466	0.39310966880443715	0.0017614675166044852	-0.0063376524183539349	-0.0013103407990271748	0.0012300669920708208	0.399778156083555	0.020664429949992114	-0.00073907792760552688	0.0064885718002703069	-0.018384011919558907	0.40329161563613564	1.8190709353731067	0.060717496085984042	-1.5459128599247469	-0.0015220252970193156	0.051234842760520968	1.4101162994995034	-0.00071496352678083585	-0.060642320644583587	-0.003020476417884865	-0.048611962729993491	0.016182898140723496	0.0512398310451931	-0.0004320385967277694	0	0	0	0	0	0	0	0	0	0	0	0.049358268182631455	-1.5388191615715383	0.046933536695709849	-0.61574951011545276	0.97088703984306457
301	700	2.76	2.16	2022_09_22_06_44_59	0.39400887991478206	-0.034099252698978851	-0.0035004853956425042	-0.00050235167021883687	-0.024487949628714811	0.33817142531628774	0.00316889666089579	-0.0013330553408076019	-0.0053304744841222423	0.0044769676818828871	0.34650880378978638	-0.0078988935293448047	-0.0005888732618279	-0.0029157164225261786	0.011827438648181018	0.33131007721232753	2.0929406926374829	0.081114540969699653	-1.4994300871988826	-0.001676941291727596	0.029221749237035907	-0.043584235857140892	0.0016414418585630856	-0.080289687311017183	-0.011538408392155773	0.029110801086564438	-0.0025439906781840283	0.029267814401612764	-0.0002168506428652062	0	0	0	0	0	0	0	0	0	0	0	0.063606173844884678	-1.4636293756221903	0.030916895583605584	0.90624915921443661	0.84086956944722846
302	699	2.76	2.16	2022_09_22_06_45_05	0.39123019014487387	-0.036660334145572321	-0.00402121459989246	-0.0011386811938622781	-0.026935863161370203	0.33522910802809969	0.0044546914887831227	-0.0007250763670578397	-0.0058978714221901143	0.0050321148197381409	0.3440524898813424	-0.0090433556352696141	-0.000734115188002972	0.0012296434320835064	0.0053542571948964491	0.33201268934300693	2.1042081992145323	0.088803125447486309	-1.4976178649485619	-0.0025950047522932534	0.021470213066056228	0.0654963740068141	0.00065332909733482967	-0.087853724996820953	-0.012950602048744556	0.021286271547591652	0.0028044059449447937	0.021480151023940124	-0.0004223753974546708	0	0	0	0	0	0	0	0	0	0	0	0.070480252170507116	-1.4630173679852652	0.014041966310005835	0.67252679521156755	0.84863770155381291
303	698	2.76	2.16	2022_09_22_06_45_10	0.393401141406842	-0.040070097148342851	-0.0044135434047286237	-0.0013030934126875306	-0.030824853466643015	0.33888569338207003	0.0043025303181860562	-0.00029162592109008729	-0.0067824729446486617	0.0047990268106333847	0.34331912265009118	-0.0086415389581951958	-0.00029388216274082074	0.0038040700398689364	0.0074099672786566663	0.33495700554032393	2.0934858890039409	0.098289756140223158	-1.4961444740488268	-0.0019684441980313857	0.0243938273437368	0.12439922060012709	0.0005296832303980795	-0.097196271908015608	-0.014620563918249927	0.023642716825798681	0.0060067256946806759	0.024399577389795219	-0.0010047217092216711	0	0	0	0	0	0	0	0	0	0	0	0.080229093147576619	-1.4625056223981943	0.02117273868418992	0.54825420014198634	0.85143882486584566
304	697	2.76	2.16	2022_09_22_06_45_14	0.39607645230252897	-0.043567957860180244	-0.0044487159124708261	-0.0012425203699831017	-0.03421999541011702	0.34348529765709612	0.0036458797666800023	-0.0013571596775818467	-0.0066637584548410638	0.0046285704703982987	0.34563903737407131	-0.0042341924657938084	-0.00071337460064775291	-0.00055854760667778977	0.00722947672810859	0.33665191956944746	2.0784602796509764	0.10665639672475596	-1.5029114542106741	-0.0027828187408466746	0.01684127998092334	0.032864943310636892	0.0011374335696220806	-0.10567488455879288	-0.014436264606688671	0.016804912392804551	0.001106178496452165	0.016879646516475173	-0.001442124101417802	0	0	0	0	0	0	0	0	0	0	0	0.088020341975084584	-1.4746333591945866	0.018307125327571689	0.82395145393112812	0.84996701422761634
305	696	2.76	2.16	2022_09_22_06_45_17	0.39807198246224706	-0.047053703384037658	-0.0049434173461099656	-0.00020516264741080091	-0.037616371464775228	0.34748043546678892	0.0051724623012089138	-0.00080290534692021014	-0.0069446198743833036	0.0049059734110360092	0.347309022469287	-0.0067023133406018034	-0.0010882977095205036	0.0021009450745250336	0.007396538801446753	0.33477818321602587	2.0714245394242	0.11514419518509621	-1.5044384633069883	-0.0016602215033686793	0.021030557500219905	0.096959530050269083	-0.00063716472276860881	-0.11413163863482884	-0.015236625195638932	0.020636372220362666	0.0040527139490346281	0.02104020740520389	-0.0019868978486412585	0	0	0	0	0	0	0	0	0	0	0	0.096093292943402145	-1.4795156419913789	0.019315934551086687	0.64702062421341155	0.84099911062637034
306	695	2.76	2.16	2022_09_22_06_45_21	0.400701175037868	-0.050426849492333725	-0.0050769217617246251	-0.000819442643940085	-0.041624368988112365	0.35069776690840343	0.0046617382185070617	9.2728562547676651E-05	-0.0074651950008484966	0.004499068134128298	0.34753995818258587	-0.0071296704107096289	-0.00097351367388450686	0.0020705827025410462	0.0060999677969760125	0.33617003119000238	2.0622314905443382	0.12425335835463289	-1.505902196296157	-0.0022570463346007937	0.019531112519976596	0.070668023232041369	-0.0005146927124454817	-0.12320830312990447	-0.016081389935400238	0.019336361476880712	0.002751268998733146	0.019537893050588416	-0.002826357454719393	0	0	0	0	0	0	0	0	0	0	0	0.10553625147243656	-1.4820662716095714	0.016076344903367987	0.62177923078980979	0.8389544431913204
307	694	2.76	2.16	2022_09_22_06_45_24	0.40266404379790788	-0.053479042639105648	-0.0061532245243718685	-0.00018637142539291944	-0.044353283443401031	0.35449754368604813	0.0067592941821471124	-0.0032582288228159518	-0.0073931618445676238	0.0053335287803980228	0.34899033364663662	-0.0025074240553757407	-0.00040300629663083776	0.0044086213334313205	0.0012192531789761375	0.34136765991444473	2.0456839178010169	0.13108571333007005	-1.5056024835758324	-0.00076869732796829482	0.012226318172054381	0.56084343168229445	-0.0022521018032467437	-0.12997300035366652	-0.017043574106363646	0.0053082208533290695	0.011013884301943142	0.012432007825628748	-0.0032786198839237436	0	0	0	0	0	0	0	0	0	0	0	0.11166936386079848	-1.488211590726465	0.011359629034276769	0.13490848797611774	0.847772889515243
308	693	2.76	2.16	2022_09_22_06_45_27	0.40356582909412125	-0.056199433766814563	-0.0052526826643533378	-0.00073881947724912524	-0.046891430384302053	0.35626117361557513	0.0046640631185928261	-0.0017346532410609575	-0.0077502620099827932	0.0062294471209138969	0.35366393345938935	-0.003838922650733728	-0.0014638341285880092	0.0040030208264594611	0.0041275443877864526	0.3394043110262871	2.03912579588465	0.13755022275252848	-1.5114505374889447	-0.0027989974732267114	0.014035568177291386	0.30900459965323851	0.0018870556035862152	-0.13658247715553079	-0.016287747337465595	0.011439459214409212	0.0081324010563463243	0.014161855560286612	-0.003804284934906246	0	0	0	0	0	0	0	0	0	0	0	0.11776913956892525	-1.4888962524365206	0.014247618651642813	0.40035622626140832	0.84101350153491283
309	692	2.76	2.16	2022_09_22_06_45_31	0.40518500758011494	-0.058372131245465871	-0.006368889157503041	-0.00010084696944679247	-0.049506927647605919	0.35899079342391732	0.0064929608045012684	-0.0045763444620268217	-0.0081818819120214378	0.0052164431473186133	0.35217302374388015	0.0014773303645461008	-0.00073625952368485976	0.0025728782633841641	0.0028079416678147805	0.34126710118221371	2.033576272219034	0.14332086361892488	-1.5071063926400226	-0.0013361579032063575	0.010369846012718502	0.69620229015967439	-0.0021386641165129488	-0.14215969923242186	-0.018206863063741044	0.001840098817163949	0.010205280136800049	0.010588087198864294	-0.0045038254944469377	0	0	0	0	0	0	0	0	0	0	0	0.12384089071690474	-1.4889028596286877	0.0093992695800279389	0.41452791498776348	0.8422500704563628
310	691	2.76	2.16	2022_09_22_06_45_34	0.406387055008023	-0.060471829423461028	-0.0066478230857060566	-0.00017935794290938631	-0.051482146214779465	0.3611049843424185	0.0071450671000757426	-0.004270869142271783	-0.0079704375764974439	0.0057083744534305557	0.35456305709899105	0.0045251637205158011	-0.0015223937223066114	0.0047407117391829474	-0.0024861338046640847	0.34135851959280517	2.0262542190826891	0.14805243501255097	-1.5096502772101232	-0.0023099186405465054	0.016411951530077819	1.1206270700273489	-0.0022962393534496006	-0.14694672551839685	-0.01806054740495322	-0.0101974801813992	0.012859375994798278	0.01657180944236188	-0.0049304275857488845	0	0	0	0	0	0	0	0	0	0	0	0.12819178526132918	-1.4939963360314461	0.013172309465487368	-0.24149691386321545	0.83998374305024548
311	690	2.76	2.16	2022_09_22_06_45_38	0.40528480186129512	-0.062145751487740646	-0.0059021311371098683	0.0008494261322041951	-0.052594222447300491	0.36151220318876742	0.0055088878214481661	-0.0049604614648062666	-0.0078275556475887655	0.0061577439704685729	0.35250747169679042	0.0039449319286750965	-0.0016155623470256628	0.0043521963288163153	-0.0013446595604611202	0.34371607132862048	2.0270497883367868	0.15178433156538976	-1.5144648385511803	-0.0011592261237874484	0.015205758382290166	1.0518198660823315	0.00057512728365263256	-0.15082205487287997	-0.017064321629474653	-0.0077242911587234913	0.013097725530635224	0.015216631012579274	-0.0051298355628677916	0	0	0	0	0	0	0	0	0	0	0	0.13120037145585725	-1.4969239731835238	0.011239469819804811	-0.14982880886855868	0.84808527176465409
312	689	2.76	2.16	2022_09_22_06_45_41	0.40525071827425252	-0.0629344386423139	-0.0070125835593944806	0.00088765444553832182	-0.053666252301396773	0.36302711662144005	0.0079180053126798825	-0.0048200552185808437	-0.0077232709843865167	0.005685267039712236	0.3535216423322653	0.0033763843743556295	-0.0017055665223295962	0.007498750788285144	-0.003843736866456636	0.34362145880758338	2.0240008602356276	0.15403591998904595	-1.5117773728164998	-0.00093409871584562384	0.020329365377010723	1.0581511923304934	-0.0033535975530901031	-0.15296407813982982	-0.018139885493128307	-0.01054790683873388	0.017378859512447685	0.020604118840175968	-0.0055303718516916582	0	0	0	0	0	0	0	0	0	0	0	0.1337916043614151	-1.4993305096402438	0.020793252892855562	-0.23683187852002338	0.84792313329112556
313	688	2.76	2.16	2022_09_22_06_45_46	0.40464969082019669	-0.064019536127998392	-0.0068552877572804942	0.001011876994477994	-0.055152936780374723	0.36359781609189529	0.00665267755818534	-0.0068053067576018672	-0.0083470735134524177	0.006550176266888667	0.35072437148106989	0.0072371181440109228	-0.002983349011852834	0.006429178177804344	-0.0063147026819462626	0.34126526351217334	2.0317390100889394	0.1575479977119508	-1.5108115582231203	-0.0028303638141471909	0.02718878906326461	1.1930429572954644	-0.0004331904036323931	-0.1564155871595575	-0.018855653703219094	-0.019791377179809354	0.018642200515315212	0.027192239787345515	-0.0061785378326630292	0	0	0	0	0	0	0	0	0	0	0	0.13785010160160666	-1.4956942041860286	0.022270245927702565	-0.38820781180049269	0.843359753520267
314	687	2.76	2.16	2022_09_22_06_45_52	0.4032703222175274	-0.064264885119223292	-0.0060886761126069536	0.0021695464980354849	-0.054867588805139221	0.3642758196584891	0.0084474282680143658	-0.0060665625970846414	-0.007162830558071146	0.0063161666657629706	0.35256945925828226	0.0064399971234026694	-0.0033375266374108003	0.008197431583932057	-0.0068280601841321517	0.33816933658002957	2.0344083606094965	0.15733069409327335	-1.5197507542051738	-0.0015034906076484191	0.027943268202698789	1.1708586877841061	-0.0032492806739610833	-0.15651150837061922	-0.016034183840306544	-0.019470762372668024	0.020042845368735754	0.028131549241841164	-0.006024049992770634	0	0	0	0	0	0	0	0	0	0	0	0.137211085397949	-1.5058896072090489	0.026455354322782711	-0.34725634578351733	0.83856737763513922
315	686	2.76	2.16	2022_09_22_06_45_57	0.40179554175473692	-0.064197141489390416	-0.0046630258524772	0.002595724515353285	-0.054525249321873623	0.36293082801908244	0.0073589957796165329	-0.0073123930580839573	-0.0062845365447826854	0.0064677884062721023	0.35235134235596122	0.0073991281271608795	-0.0034427639792105518	0.0075789956968482083	-0.0089771051928491941	0.33951138033129724	2.0362391420739341	0.15713759934513444	-1.5291353996905508	-0.0013032734111547363	0.031769888257456073	1.2115236877622775	-0.0015083598108332555	-0.156592448490651	-0.013077851645236421	-0.023915233077666704	0.020913809474414784	0.0318056747957056	-0.0058591787047990096	0	0	0	0	0	0	0	0	0	0	0	0.1366023860872147	-1.5134199094158134	0.0292402438939144	-0.43482253293182815	0.84498543425487027
316	685	2.76	2.16	2022_09_22_06_46_00	0.39926113559129617	-0.062512774335163279	-0.0052272523253323495	0.0027253116751825394	-0.053399645463651051	0.36115143871433592	0.0071668585781779872	-0.0072099793573905165	-0.0062365849877171068	0.0057317040800721987	0.34902409849146965	0.0086301488584062322	-0.0037893159630495018	0.009122738991796317	-0.011822127630554343	0.33808293694201097	2.0480617689959266	0.15434945505040107	-1.5254739117332046	-0.001445267283308595	0.037861845132039544	1.2432252811268745	-0.0022274368746539762	-0.15371578409901496	-0.013971828555375343	-0.030022980353605552	0.023068159169937284	0.03792730931443878	-0.0058291012281511678	0	0	0	0	0	0	0	0	0	0	0	0.13465522917442493	-1.5126643024988193	0.037400964442828373	-0.45678614591749905	0.84677146560062311
317	684	2.76	2.16	2022_09_22_06_46_03	0.39606235387458183	-0.060469102075534846	-0.0026599248965847792	0.0036226887471723776	-0.050879250614179326	0.35962644467667332	0.0051887638850763558	-0.0089863219028881672	-0.004881849878518342	0.0066132899656776217	0.34752237736613184	0.010225532972309648	-0.004507755043090699	0.009458380386558371	-0.012370911400568887	0.33797451186188893	2.0554444610695204	0.14884680390558872	-1.5409667780119321	-0.001396619504199963	0.042192857502831242	1.2384250635702661	0.0017613260159110213	-0.14858199410049028	-0.0088747992670625067	-0.0332089701304585	0.026026938489352482	0.042229604468767494	-0.0051798115434759156	0	0	0	0	0	0	0	0	0	0	0	0.12905271001250496	-1.5229678830207765	0.039318113583752978	-0.45901892941173367	0.853336623780489
318	683	2.76	2.16	2022_09_22_06_46_09	0.39189741443354736	-0.057555597138383534	-0.0019643181938103853	0.0039868786108886705	-0.0481556500626689	0.35614792076043561	0.006274486914829785	-0.010442159104250844	-0.0030038570358026494	0.004114806357094547	0.34615351880023731	0.012725703136509888	-0.0049731239263378661	0.011066325376870221	-0.01089258554364418	0.33372687085377989	2.0727432631788814	0.14258130210875269	-1.5513065706463982	-0.0015277774290204747	0.046544936171017515	1.2105866016784188	-0.0032951463235208625	-0.1424729966382875	-0.005556342316121776	-0.034979873243532814	0.030705692485766732	0.046661430244448229	-0.0046339812117754831	0	0	0	0	0	0	0	0	0	0	0	0.12311703202449009	-1.5396476446066794	0.039622054771013868	-0.38874314306870938	0.85156691155044284
319	682	2.76	2.16	2022_09_22_06_46_12	0.38783653678077179	-0.055042045028543027	-3.3293392097062217E-05	0.0049334598438029375	-0.045427161756256627	0.3514994452381589	0.0043005890478950816	-0.0093845845556213524	-0.0017595420265160342	0.0020204753932504724	0.34672760878433306	0.010028507765997093	-0.0052813504284155632	0.00997726963988574	-0.0066245316303279672	0.33711836099201825	2.078176184443	0.13699404583875402	-1.5646512659286305	-0.00063709100655815615	0.036738651947893858	1.1500479753091348	-0.00354401446749042	-0.13698369969284824	-0.0016836311146461386	-0.024480711417079595	0.027393855432599368	0.03690919378006334	-0.0039332824983983857	0	0	0	0	0	0	0	0	0	0	0	0.11721749003041487	-1.5514393735636161	0.030879607880341206	-0.29306403152088878	0.86922795822761156
320	681	2.76	2.16	2022_09_22_06_46_17	0.38380450269944633	-0.051530157827587644	0.0011987507713091996	0.0043291637067101518	-0.042123986364849056	0.34914471604868991	0.0021926247340379895	-0.0098138493932279636	0.00027434901617391525	0.0016942222708459297	0.34365276704079117	0.010801721442301189	-0.0040847563673374358	0.0093689977137947286	-0.0099123524789438509	0.3335002447166705	2.0953477837158112	0.12872588334323784	1.5609324950192693	9.83864916734075E-05	0.041206931742133107	1.2046125270083612	-0.00080108185963910766	-0.1287008353403182	0.0025392962019385929	-0.030641203920351318	0.027552274786526505	0.041214717707957919	-0.0033482794349620724	0	0	0	0	0	0	0	0	0	0	0	0.10975608535592693	1.5675399263345413	0.035537326636367494	-0.40678551746739589	0.86893260076688417
321	680	2.76	2.16	2022_09_22_06_46_21	0.380727265968629	-0.048907392236080635	0.0023357248445768576	0.0043659092145292991	-0.039286573768111517	0.34621710718403342	0.00028913606072754089	-0.0099756013353511173	0.0016350891001923335	0.00089782061493406018	0.34138222699941778	0.0098521149709172966	-0.0044013350562694207	0.0083185465252318316	-0.011647248395534158	0.32803811803355371	2.114310413226602	0.12228092028772056	1.5471260192898586	-0.00038615826607867314	0.0416264089206088	1.2256328438856379	0.0009412816363040666	-0.12214392192297881	0.00578669194662435	-0.032095536748883879	0.026507252600501324	0.041637049976488288	-0.0027801571013211009	0	0	0	0	0	0	0	0	0	0	0	0.10327756477743517	1.5499985601458013	0.03759334863138844	-0.4752994767743704	0.86160920783798878
322	679	2.76	2.16	2022_09_22_06_46_24	0.37755712527402358	-0.045991782392704648	0.0040679503256066023	0.0048268391344540845	-0.036643753899632592	0.344286820818503	0.0014922607615834567	-0.0078377044170301335	0.0029345025428028936	0.00050505294499392553	0.33953435857879943	0.010265132608382448	-0.0043176156178558762	0.0070136561923770076	-0.0093729093948246682	0.331791307350915	2.1177294893158907	0.11563588892528222	1.526849583893265	0.00047884698034423006	0.036181132786877693	1.2552917849156688	-0.0014733730432094287	-0.11518951746393064	0.010150560278478603	-0.029213826139465975	0.021345414777762698	0.036211119809612793	-0.0023839515296892135	0	0	0	0	0	0	0	0	0	0	0	0.097365574554502621	1.5308406296032229	0.031005978878639123	-0.46419519600868664	0.87878438821703431
323	678	2.76	2.16	2022_09_22_06_46_27	0.37352133037172969	-0.043673273910770617	0.0048630641184713129	0.0051621797970271945	-0.034196873201849096	0.34002910070042625	0.00042464588775765219	-0.00851632328264703	0.00462811743201239	-0.00098029049647841218	0.33808460864053064	0.010846344909140339	-0.004048451434251644	0.0065759841775051816	-0.00880250515833208	0.32499427874685444	2.1412172755809231	0.11059205446909104	1.5094618261918853	0.0012663091984201243	0.036850444599699994	1.2501956890062504	-0.0019964022326854633	-0.10976102021231247	0.013532219095430492	-0.029531127596644439	0.022042408445228111	0.036904483319377741	-0.0019917992489780086	0	0	0	0	0	0	0	0	0	0	0	0.0923873099359486	1.5035362678699167	0.029416296388518729	-0.46459029614667635	0.8700822478422291
324	677	2.76	2.16	2022_09_22_06_46_32	0.3715061964068897	-0.041865383231190059	0.005738015125582553	0.0041276232834532274	-0.032754950286544564	0.33817308238414856	-0.0010266699098226363	-0.0072297026620671938	0.0050188619134693534	-0.0016701966019830059	0.336177002445478	0.010800717225269759	-0.0036122367112903504	0.0056032264661254787	-0.00920845836767855	0.32551834085031578	2.1483528345692675	0.10676096290298404	1.499338331942508	0.00045750103722790123	0.035476525509631186	1.2923109674512179	-0.00089648114833095383	-0.10567252213949409	0.0152059614839202	-0.030114615276975246	0.01875350124524168	0.035487850606719266	-0.0018622623946287075	0	0	0	0	0	0	0	0	0	0	0	0.089196967004154262	1.4947753156932093	0.029014946615236892	-0.51207990142510529	0.87621241314046339
325	676	2.76	2.16	2022_09_22_06_46_38	0.36983848833988414	-0.040699195099965078	0.0061178565465237417	0.0036568527265134145	-0.031448674255340779	0.33552255053854479	-0.0020906060305219188	-0.0060957097940281865	0.0059731227364873728	-0.0031828107148966331	0.33354845870048466	0.014083287384047081	-0.0021696389045876853	0.0057410498271237981	-0.011490776074507219	0.32430307343922404	2.1598307991443995	0.10411853426889919	1.4887820572151431	0.0019704799046899647	0.042467083599004841	1.3593011862059756	-0.0015559889995434939	-0.10272099851251425	0.017001930563791283	-0.038724270177844272	0.017432271469839687	0.042495579666261364	-0.0016301502857195374	0	0	0	0	0	0	0	0	0	0	0	0.086553710841189971	1.4769479677081021	0.034731752083408368	-0.55372539709342672	0.876877565920579
326	675	2.76	2.16	2022_09_22_06_46_41	0.36833183899194261	-0.039471749062829728	0.0061650091212274976	0.0031155923780757061	-0.029711002502740436	0.33464265532484422	-0.0016453575220055053	-0.0033870240754453082	0.0064146347981735982	-0.0036271493896019072	0.33146408290995555	0.01338296024215088	-0.0016127368018450836	0.0041216746563319607	-0.010481057889149006	0.32459997867508278	2.1656640199219241	0.100365365545059	1.4817334232034765	0.0021198585152707723	0.037886453823064214	1.4238948689454709	-0.0028813536436270424	-0.09877733460981683	0.017783272150355151	-0.036263000212068658	0.010971699909616817	0.037995862697230862	-0.0013042750007516957	0	0	0	0	0	0	0	0	0	0	0	0.082522268132481022	1.4644777365695418	0.030576669891086688	-0.59806126853342356	0.88127048577569078
327	674	2.76	2.16	2022_09_22_06_46_46	0.367675329815727	-0.037962393644215435	0.007176318281581758	0.0021533422932105114	-0.028224862765292888	0.33371475196860978	-0.0035393645470324616	-0.0027357910524013706	0.0063771243614420417	-0.0036515928601194257	0.32835826091710718	0.011383032880133091	-0.00055765575535975771	0.0015404819420109007	-0.012100672488821303	0.31964857073996167	2.180045303050326	0.09654246211092686	1.4712095343971299	0.0021918090149086063	0.036691379095641387	1.4857595960454817	-5.1195450009328819E-05	-0.094633858810744265	0.019101826012920039	-0.03616200820126135	0.0062101902379859877	0.036691414812107907	-0.0010698380572450818	0	0	0	0	0	0	0	0	0	0	0	0.078700737512249166	1.4596918620870085	0.033176918042751524	-0.72208598358669707	0.86937725982367231
328	673	2.76	2.16	2022_09_22_06_46_50	0.36700361787866814	-0.036611628471715077	0.0061450624176874148	0.0010045290092814043	-0.027209783845076288	0.33320459301056266	-0.0029018857975111082	-0.0033813249053910172	0.0055247469046851251	-0.0034679646614686039	0.3270890727511272	0.01443369862047552	0.0006475613049961213	0.0051812946948473961	-0.014593838405522258	0.31950061653283085	2.1831334468996655	0.0928612543279517	1.4818425606160679	0.002435803913112382	0.0466417930896199	1.4301612608901435	-0.00084699255134504207	-0.091395546429073965	0.016433704642943837	-0.04480894110167305	0.012946646668605377	0.046649482944583091	-0.00098346072472029812	0	0	0	0	0	0	0	0	0	0	0	0.075653202234379782	1.4706365889013475	0.042196626025807413	-0.6148223963854	0.87056530499505358
329	672	2.76	2.16	2022_09_22_06_46_53	0.36682263201817622	-0.035216846711039786	0.0067317153266415117	0.00040872114148443329	-0.02556825948594631	0.33264086520287234	-0.0045214495090259328	-0.0011897662227843575	0.0054494499169235114	-0.0038069100476736087	0.32745969833230026	0.018351443351724343	0.0016884943036375184	-0.0023519372930310926	-0.014418020261432315	0.31683110406140386	2.1873274987456508	0.088729210712936074	1.4744478381041366	0.00276266532273342	0.050902354796179494	-1.5512884766993647	0.0012640985468820344	-0.0870869498056435	0.016992233734560658	-0.050863617295498494	-0.0019854871979452103	0.050918048557779261	-0.0007169815713314252	0	0	0	0	0	0	0	0	0	0	0	0.071267522001006112	1.465800655461647	0.0398246707139684	-0.86624846943527634	0.863717438365975
330	671	2.76	2.16	2022_09_22_06_46_58	0.36823819264446522	-0.033586392401740404	0.00567199305321207	-0.0011431531667843769	-0.024367384389728759	0.33330282890377111	-0.0049051643739939357	0.00023033638511622329	0.0038928491675119322	-0.0038306206869219432	0.32566724344084441	0.020108343423846532	0.0027408722492021547	-0.0033584706046522329	-0.016607968311492381	0.31690434728919	2.1862512388159443	0.0838271538551867	1.4922745251295544	0.0020764142483269549	0.057444489692549269	-1.5217224051165086	0.0017616920056505577	-0.082795574903582969	0.013110472907043633	-0.057168030366835168	-0.0056290052419598093	0.057471496889851162	-0.00059231483684018182	0	0	0	0	0	0	0	0	0	0	0	0.067012004237614345	1.4915873887329021	0.046014079983945792	-0.88516300370371748	0.86059608595559722
331	670	2.76	2.16	2022_09_22_06_47_02	0.36953188297752954	-0.031503918349656435	0.0054621906873558793	-0.0029231039270719824	-0.022449377136964262	0.33487953572053852	-0.0059495964038284331	0.0018402986012616652	0.0019681252309933436	-0.0037208867832038322	0.32501125511536649	0.021628013245899372	0.0039650684944501921	-0.0065041985289678549	-0.02318746538239887	0.31731306535619225	2.1810907015074044	0.0774241609732476	1.5072034741634968	0.0011795119386187498	0.07100002374070552	-1.4795899919048441	0.0034759310455327432	-0.076798790169347125	0.0098207194714006983	-0.069822054572463738	-0.012879598847038848	0.071085057978551622	-0.00036018453808885716	0	0	0	0	0	0	0	0	0	0	0	0.060983869854101883	1.5270733751749186	0.065170084599202344	-0.92213659845326978	0.85868927682077
332	669	2.76	2.16	2022_09_22_06_47_05	0.37105538971002705	-0.029627630456101933	0.0038159323511837008	-0.0051375510496760425	-0.02052898313198662	0.33590987376544679	-0.0048958069731184261	0.0025820743796402456	-0.00063301659209094433	-0.002136092442195633	0.32493119400002762	0.026412050456821143	0.004044444354932895	-0.0057421630221269884	-0.024199243372529447	0.31835320792197147	2.1747676916020211	0.071291423362268361	1.5448888006670338	-0.0019194889901919714	0.079623517059163193	-1.490989841727369	0.0041756727686582187	-0.07119574317808755	0.0036923161210795112	-0.078611412209731113	-0.012655051926507115	0.0797329336719888	-0.00010060225035677657	0	0	0	0	0	0	0	0	0	0	0	0.055352222334694348	-1.5553835789859631	0.067028225812951717	-0.90188718985338523	0.85796680697929928
333	668	2.76	2.16	2022_09_22_06_47_09	0.37326003653848744	-0.027937150738542627	0.0026069076896541358	-0.0075086901623210942	-0.018844932282207908	0.337193334767665	-0.0048280879076265416	0.0024027536614836032	-0.00220022740145593	-0.0018222333382389125	0.3242122689758164	0.032059746787782784	0.0056298706158221913	-0.004977130816735253	-0.025239773717154645	0.32083659203700432	2.1658904437870268	0.066116714024008746	-1.5665796554751132	-0.0030529262196244342	0.089330308868348141	-1.5088566614218475	0.0045309651003878192	-0.06611436288567224	-0.00055757829423264257	-0.0886457495661373	-0.011037896827391803	0.089445143676196368	5.7477685991593539E-05	0	0	0	0	0	0	0	0	0	0	0	0.050830356048525649	-1.5126822717855029	0.068921988019339339	-0.88274615839658521	0.8595524852120684
334	667	2.76	2.16	2022_09_22_06_47_12	0.37569990764190603	-0.025392753176742083	0.0013215626581490642	-0.0093944347170369109	-0.016515110950171524	0.33911166219741223	-0.0025806422602258012	0.0013413405943507738	-0.0053552051759662564	-0.0012451084177363854	0.32583008780986394	0.032490205974741504	0.005959799353434987	-0.0041108837638518751	-0.03239355047702594	0.31858678803561297	2.1591743714239753	0.05927431557008167	-1.5117057163766772	-0.0054802455781238855	0.10058229786106446	-1.5313321185106603	0.0018852381747410968	-0.0588608608425575	-0.0069888158635571344	-0.10026916195735522	-0.00793056135349572	0.10059996404565656	0.0001586251162116481	0	0	0	0	0	0	0	0	0	0	0	0.046211500254421833	-1.4140146832380474	0.086913391715007671	-0.84851298573198441	0.84798207706580075
335	666	2.76	2.16	2022_09_22_06_47_15	0.37929401984488886	-0.022153532790279703	-0.0005137915823438024	-0.011495574218711821	-0.013486569084148282	0.34368576485106245	-0.0019015292201584443	0.0026184063887282642	-0.0073972539406544809	-0.00070869452499868217	0.32817734348435623	0.038677836572580206	0.006713484938500016	-0.0026758666237834319	-0.03599018265086755	0.3167469101921585	2.1448795343691218	0.051096341352451488	-1.44525934638549	-0.0073406884923538553	0.11533218385200121	-1.5377761929499723	0.0014703449352969733	-0.049494274883780873	-0.012694599376702755	-0.11508077514015178	-0.0076110331239347979	0.11534155602514024	0.000220052449946938	0	0	0	0	0	0	0	0	0	0	0	0.0405543754848679	-1.3199545840015463	0.095149195299928324	-0.82250484177599814	0.83509597731514773
336	665	2.76	2.16	2022_09_22_06_47_21	0.38053534651819626	-0.019764852149551145	-0.0021841721902365586	-0.013351417675996119	-0.010630768364943487	0.34403930659660259	0.00097503808196277545	0.0014103674839184943	-0.0089273164082605168	-0.00016453309616020856	0.32932077685991906	0.042765657834430253	0.0072486995097753052	-4.2992020934882352E-05	-0.038182888095894013	0.31552442895790644	2.1414591361552651	0.045433277441472818	-1.3752501138408388	-0.009227554460011618	0.12459923969245547	-1.5645595138632271	-0.0021160011883938745	-0.042002755156713326	-0.017319100967401121	-0.12458954653666829	-0.0015541639956382597	0.12461720584641294	0.00035962383624533773	0	0	0	0	0	0	0	0	0	0	0	0.036480212895755836	-1.2215361623147709	0.10033998851534397	-0.78596113813444335	0.82915931948208355
337	664	2.76	2.16	2022_09_22_06_47_26	0.38438335370365739	-0.015780046790421137	-0.0036716798418381484	-0.014836450013744625	-0.007342271615355815	0.34724883800356443	0.00090712770943778118	-0.00059083900763505948	-0.010564986356168144	-5.7670688320620636E-05	0.3307198820296679	0.048375150423847796	0.0074499994190340589	0.0012933616060212259	-0.043955503911164089	0.31607232286487075	2.1262088402162367	0.038439715088314043	-1.2672183607413454	-0.011118886971164917	0.14145142483059586	1.5589756317481707	-0.00177698705431359	-0.0315695375949496	-0.021931164859893382	-0.14141189698712769	0.0033437968101689055	0.14146258611236015	0.00029302363164820846	0	0	0	0	0	0	0	0	0	0	0	0.03347117949929812	-1.0890667786572634	0.11440278962444106	-0.77069023806179393	0.82228410730957036
338	663	2.76	2.16	2022_09_22_06_47_31	0.38830468170586324	-0.012312623014617592	-0.0049984387981426041	-0.015050639232265177	-0.003695343128529528	0.35172505510668922	0.0045062870702229554	-0.0028234249942361072	-0.011703983133977853	0.00070294045148853231	0.33226645152414991	0.052883760442638539	0.00795097439330383	0.0047985144677086056	-0.047025375362812608	0.32213192048336503	2.1012254468843672	0.033088665298020875	-1.1361314689240281	-0.010582387317925981	0.15158755853512518	1.5308484528349713	-0.0060392029241564593	-0.021353396910003146	-0.025276317208175705	-0.15110399909827471	0.012098320509417487	0.15170781085560209	0.00012550837779465619	0	0	0	0	0	0	0	0	0	0	0	0.031607909342430629	-0.93831228837346836	0.12173318042218201	-0.73455366619503348	0.82958546641314157
339	662	2.76	2.16	2022_09_22_06_47_35	0.39184704167332257	-0.0082713085019731677	-0.0055827653300534515	-0.014424295949199644	-0.00015377591410609243	0.35526999531173853	0.0062840703186627525	-0.0048146018009206778	-0.011875329901967699	0.0020136586518499778	0.33847695775747921	0.056114868556948881	0.0084240251092785462	0.00885364356736106	-0.0517496368169942	0.32404699534838355	2.0776259975156126	0.028252901421311111	-0.98150007997606881	-0.00902730530775192	0.16245868137824016	1.5058252168528705	-0.0068301727151205424	-0.010798988849992263	-0.026107628742190782	-0.16108905434924348	0.021050884162500946	0.16260219683163857	-0.00010894453530620768	0	0	0	0	0	0	0	0	0	0	0	0.030308575117353988	-0.79187239700242862	0.1339847860068259	-0.70067538277799557	0.82697318311908308
340	661	2.76	2.16	2022_09_22_06_47_38	0.39567519422903874	-0.0049633848829439406	-0.0057160481812793132	-0.014149864518309378	0.0029700993342578357	0.35918803271712496	0.0077724423353270145	-0.0076526918595480825	-0.011152349238586783	0.0020287120741392115	0.34274143656416195	0.059603505379624007	0.0084522804573625623	0.010619196245114773	-0.053485442421705491	0.33089410927480079	2.0495569603192969	0.025166264182104013	-0.82645188893945853	-0.0084323137060123825	0.16834813657199718	1.4890045012899911	-0.0087216212083963737	-0.0020640168390897891	-0.025081480964476661	-0.166100689705036	0.027416344883575593	0.16857390593969923	-0.00020069121120054866	0	0	0	0	0	0	0	0	0	0	0	0.029168049781666022	-0.655258569211979	0.13781364433087867	-0.68740073587722594	0.836277113402416
341	660	2.76	2.16	2022_09_22_06_47_41	0.40047164311187006	-0.0015499910199500587	-0.00616465275668383	-0.011769950283162915	0.0065610253195321063	0.36419551518885956	0.0096399086118333279	-0.0097266233019894441	-0.010413171071049157	0.0023875426827992597	0.34888909635704934	0.061285972148738925	0.0085153126103164212	0.012906839189303177	-0.055977548735507657	0.33404176520608808	2.0222502999443321	0.025228463088779931	-0.641078204436119	-0.0049831899346549323	0.17324399672832228	1.4736252501955323	-0.010689034436743447	0.0071812484821599616	-0.024184809696572076	-0.16998266566211714	0.033457073643757919	0.17357343650337981	-0.0005180153975134754	0.025020399869256419	0.93196155470659581	-0.0049292536548960183	0.17348309964574882	-1.4717055637812191	0.0097167651088937382	-0.0072295705487247942	0.023953156771049984	-0.17008738173335028	-0.034156528479785439	0.1737550039189612	0.030733185497307119	-0.50427978409454155	0.14344650398076533	-0.67209250983673519	0.83412089457923222
342	659	2.76	2.16	2022_09_22_06_47_47	0.40331024000555976	0.0022512918508260159	-0.00595849492221957	-0.0106605204919331	0.010150392424612192	0.36768757445202371	0.00987482849235121	-0.012819385866962936	-0.0091916716880211524	0.0021215020166036056	0.35370181455830646	0.060848534650993762	0.0087256046104402709	0.014949372744952474	-0.056173479156448734	0.33688679197166205	2.0030489498397119	0.027656006518028676	-0.4602388498583711	-0.0031085011190343393	0.17262794549207697	1.4531242263151849	-0.011106714608409654	0.016744053384599396	-0.022011164730175684	-0.16786930753264623	0.040252989371291882	0.17298487411969915	-0.00077335726233984225	0.027855040420924067	1.1119865075352453	-0.0026323068695279475	0.17294185109412683	-1.4509824520019101	0.010191422874427154	-0.016927849510353598	0.022121283593095023	-0.16800027851229674	-0.041046196896349148	0.17324187992534754	0.033953255041243156	-0.36793603825894439	0.14412894792730022	-0.65534814525813534	0.83530433535984094
343	658	2.76	2.16	2022_09_22_06_47_50	0.40560185295412765	0.0046889366364853665	-0.0048757799867762477	-0.0092109740778196763	0.012691616092891446	0.3697910635085192	0.011364621041555729	-0.013249602723154837	-0.0075546215968977266	0.0037070132814487444	0.35711069521582955	0.062219730400999228	0.00822777143448098	0.017323190227297239	-0.058855222215272507	0.34377027248097597	1.98191761978093	0.029387430589081009	-0.33411175809476912	-0.001840882799800575	0.17680441966975449	1.4451736644689899	-0.011066328028977737	0.02306688781343947	-0.018208233391250557	-0.1712533924781843	0.043955413539991189	0.17715040623945408	-0.00094070828703110435	0	0	0	0	0	0	0	0	0	0	0	0.036414731112216596	-0.26845793729229073	0.15126087683006664	-0.64227212435086889	0.84755597139704231
344	657	2.76	2.16	2022_09_22_06_47_53	0.40951082048910431	0.0070991440136485241	-0.003662948794812887	-0.00810823346538601	0.014994705472601693	0.37491572596412376	0.010959816329012146	-0.013555703153579615	-0.0061237740786879062	0.0047043386646691042	0.36331835053834144	0.061939117344724591	0.0076465077851952763	0.017890515074862268	-0.057185135995866637	0.34803362619582334	1.9564783250811746	0.03215658010181463	-0.23246978574645849	-0.0011227776381367259	0.1720781769657059	1.4397185982231397	-0.009051251688962144	0.028743116082270058	-0.014418006856898379	-0.16619888643609088	0.04459629059960224	0.17231605887141727	-0.0011035836274713806	0	0	0	0	0	0	0	0	0	0	0	0.03955199247045995	-0.19386153961618186	0.14631692424790474	-0.6337951574904841	0.84987650822057659
345	656	2.76	2.16	2022_09_22_06_47_59	0.41179100805752245	0.0086122081891596217	-0.0028273936698098284	-0.006982175426893617	0.016674244439437297	0.37680648673974237	0.0097252222846259031	-0.014617756522454103	-0.0051594915203620924	0.0034510537731824251	0.36699838603774854	0.061522541082811348	0.0078237178478557257	0.019130683194415129	-0.056314939841080741	0.35152473491121627	1.9416551248713967	0.034685480060267261	-0.17456708486386718	0.00056413781010520789	0.16947229785667831	1.4299930037238455	-0.009025813187677232	0.032592879103709144	-0.011865359612847723	-0.16279681664609291	0.047096244337750517	0.16971247757463662	-0.0013020826494312089	0	0	0	0	0	0	0	0	0	0	0	0.042386181006142262	-0.1500422347630318	0.14443169044208054	-0.62165941394747415	0.85364839938931436
346	655	2.76	2.16	2022_09_22_06_48_02	0.41308868490147443	0.009956813429001574	-0.0029270030259509086	-0.0054276982034267857	0.018161189519150463	0.37931457732645735	0.0098945301249923987	-0.016252125100137196	-0.0037488534566494265	0.0032182137272202607	0.37131883750131667	0.059108949731793529	0.0068338365738041269	0.019299540411623694	-0.057041917622368828	0.36054699753289682	1.9191142800451879	0.037248323349287613	-0.13365870239430686	0.0014252167483909664	0.16502243196625036	1.4208012661452778	-0.00923449328280709	0.0359253731658148	-0.0098389610848929852	-0.15765243253309014	0.048765905799597262	0.1652806066005505	-0.0014212493202631069	0	0	0	0	0	0	0	0	0	0	0	0.044891267641945364	-0.10178102036848791	0.1457758991962976	-0.62227345331678985	0.87280773042449877
347	654	2.76	2.16	2022_09_22_06_48_05	0.4148005866495077	0.010563701695410639	-0.0021055291792166997	-0.0051879924021036132	0.018848616106533191	0.38134070653880719	0.0094152618074698265	-0.015789614705537046	-0.0030247978618167712	0.00417454385233899	0.3757831325764599	0.056919540425276263	0.0064622956588184883	0.019302075870789449	-0.055263872792895484	0.36116656225615323	1.9086371791610017	0.0381470069539906	-0.1023565395498791	0.0012271753418720468	0.15879421674534106	1.4172649991711719	-0.00728722298776616	0.037350472725394476	-0.0077547615525798471	-0.15136670024624654	0.047997138751484952	0.15896133772285567	-0.0014689801406944994	0	0	0	0	0	0	0	0	0	0	0	0.046021585843435672	-0.079560897484982754	0.141122581145256	-0.61738548654244751	0.87069925617373012
348	653	2.76	2.16	2022_09_22_06_48_11	0.41642166403224384	0.010718761454897773	-0.00084498038152673518	-0.0046017039016796671	0.019123849959941923	0.3830811976662446	0.0098812863327950428	-0.017457131539182359	-0.0023370786817058886	0.0037101519264917406	0.38058265719337331	0.056541834416221244	0.0059674490441933977	0.018126349180921184	-0.053646266815193668	0.3659136447517265	1.89220098303098	0.038038082547744323	-0.0676972195293603	0.0013505391066493512	0.15457570635464482	1.4121063805629426	-0.00816448549432576	0.037689964347593946	-0.0051344241533115061	-0.14685563247918054	0.048239736775579911	0.15479117487255029	-0.00147849993928218	0	0	0	0	0	0	0	0	0	0	0	0.046265904740380517	-0.060802279142842412	0.13598198957282057	-0.62247676879823277	0.87870943410713986
349	652	2.76	2.16	2022_09_22_06_48_16	0.41656573604615638	0.011612758197542168	-0.00025141506488917797	-0.0040511695589273335	0.01980957529277164	0.38473474013437176	0.0095804344519122946	-0.017620411051904414	-0.0019604354078902983	0.0056814404547518753	0.38143584284031995	0.057181150619679141	0.005008707684589186	0.018560759065148646	-0.053196672536370712	0.36568217246526907	1.8891557974938991	0.039717766010765355	-0.048562872499711793	0.00080180059259458893	0.15504500849471781	1.4096057270874736	-0.0052413157308732585	0.039530576241040838	-0.0038515553919378576	-0.14705766052450822	0.049122287611486626	0.15513357486281884	-0.0015303105349849203	0	0	0	0	0	0	0	0	0	0	0	0.047786804107409507	-0.0493214174883185	0.13525285527603692	-0.61754721245447486	0.87784985855089792
350	651	2.76	2.16	2022_09_22_06_48_19	0.41517185701028431	0.011047365999915459	0.000241182999815255	-0.0034692255067284329	0.019538680675359663	0.38230834822258725	0.0085924427214926127	-0.016572228796387773	-0.0011193981707934291	0.0036558153550443344	0.38272813976752262	0.053877564315154246	0.00458047705677868	0.018279806016362504	-0.04980838797621067	0.36861577085633129	1.8896836494578198	0.038664777271245523	-0.025506437508531456	0.0010155901559258324	0.1452532839840924	1.4058992453788346	-0.0066620854691291	0.038614479245928174	-0.0019715460940102677	-0.13742544268281265	0.047040027759306977	0.14540598299575358	-0.0014928045987206025	0	0	0	0	0	0	0	0	0	0	0	0.047138841455499916	-0.028614415193006774	0.12779485275680333	-0.60952773831727369	0.88786309725035206
351	650	2.76	2.16	2022_09_22_06_48_25	0.41470949158868853	0.011020474814959436	0.00067255937078345806	-0.0034935624276034296	0.019041527623353257	0.3826023722623168	0.00839791984304496	-0.018448328279897092	-0.00061720644831303689	0.0034368471835350026	0.38380545732908705	0.051525035826697228	0.0046356244429193423	0.019076463370673029	-0.051352564271596721	0.36954345253972787	1.8871776651885417	0.037980538593521344	-0.010371155929481426	0.0010812632713414457	0.14505738788462552	1.3932693014351947	-0.006463484508790078	0.037972368446505027	-0.00078774768602226178	-0.13600982496162412	0.0504279019375095	0.1452013168394353	-0.0014136699595721253	0	0	0	0	0	0	0	0	0	0	0	0.045939454865240592	-0.016201179891008985	0.13209574479588829	-0.60755751530930258	0.89108993171114437
352	649	2.76	2.16	2022_09_22_06_48_28	0.41688087186739531	0.010932325049280761	0.0011893151701402262	-0.0025243036981198483	0.019569594810705485	0.3849958567367181	0.0087293701925205257	-0.019187949405540729	-0.00063977702618612088	0.004778585739999776	0.38696301969331237	0.05061055215213911	0.004163302475690492	0.01932299762185509	-0.048475890302770525	0.37147703164232726	1.8755175866928555	0.0382612119948124	-0.0010086471261507126	0.0016483781591479212	0.1401138209195919	1.3822202047706114	-0.0051211523883806639	0.038261134143294913	-7.7184070693408048E-05	-0.13026622359532653	0.051600327546439728	0.14020737860209956	-0.0014849913111194416	0	0	0	0	0	0	0	0	0	0	0	0.04696797397648627	-0.016340380285944277	0.12518001273113061	-0.59574419519463762	0.89108677493000821
353	648	2.76	2.16	2022_09_22_06_48_31	0.4180659664222543	0.010424583059641737	0.0022481686653053304	-0.0012791471983919036	0.018940788213968537	0.38585845340544012	0.008757716661971976	-0.019042198704893792	0.00073490688873304431	0.0043140429320530733	0.39072431040697014	0.0478021206435773	0.0039979885185402143	0.020493484892826323	-0.046916771361569111	0.37480921735083367	1.8644407564971877	0.036812485128926972	0.041834627472120918	0.0029934058277708139	0.13421476723716291	1.369342906094573	-0.0057787483803350683	0.036683706566848488	0.003076480762954097	-0.12346753678025141	0.0526248145454508	0.13433911447292277	-0.0013900570180662758	0	0	0	0	0	0	0	0	0	0	0	0.045339830676640366	0.019390387105308621	0.12246231876680483	-0.57948464818097289	0.89653128322880382
354	647	2.76	2.16	2022_09_22_06_48_35	0.4184833320271113	0.010157674733515108	0.0026322316326150789	-0.0016397339279975488	0.01892326729656018	0.38514263209064747	0.0085670621631055311	-0.019487164803565118	0.0017370066191523042	0.0053475854328819839	0.39034286219576386	0.045310511620082636	0.0033297214796694386	0.0195368631603192	-0.0459028646526209	0.37434434737709832	1.8665555996809169	0.036634536176452445	0.065627135942881124	0.0017809623995274988	0.13000072025240028	1.3647081142775912	-0.0040638400993821136	0.036319424848605918	0.004794644880517198	-0.11911330397999767	0.052078864053582329	0.13006422283816632	-0.0013780266864621288	0	0	0	0	0	0	0	0	0	0	0	0.045408790188250676	0.04576779887340892	0.11921022812495336	-0.584203222069647	0.8945263018333226
355	646	2.76	2.16	2022_09_22_06_48_40	0.41921850352679985	0.010375054261447764	0.0040577618565995439	-0.0011770038667465446	0.01855562889412575	0.38689489536915245	0.0078826135976340066	-0.020041054817876363	0.0035327777576307211	0.0033788712427867923	0.39445954528853472	0.046844171313845731	0.0030443903876225613	0.021860362859554821	-0.042120981602533449	0.37695631070344532	1.854961069180084	0.037056334101468	0.1204693810042545	0.0019591178467242175	0.12775676973228037	1.3468038633926605	-0.0059736275421708226	0.035985939682430905	0.0088421740659220434	-0.11514995667568637	0.055337868499016674	0.12789635037185185	-0.0013315719079913457	0	0	0	0	0	0	0	0	0	0	0	0.045057494572951849	0.094068426347375958	0.11320062307852197	-0.54603624465062828	0.89918815017034959
356	645	2.76	2.16	2022_09_22_06_48_43	0.4203096030249438	0.0096147524760214053	0.0054787988521464376	0.00039924291792125589	0.018849615860753146	0.38801414236398496	0.00909918540326515	-0.021546958571858208	0.0051631606041344013	0.0045261559649935907	0.396349240558442	0.044670297518123764	0.0036094689981011983	0.021598163866992297	-0.042318479027833381	0.38331989013212031	1.8418465879027681	0.037416020801045287	0.17128681081156533	0.0046146484728100019	0.12505536596651173	1.3360016917593143	-0.0058012484204612441	0.03524189835872988	0.012568500811839316	-0.11151865120197683	0.056590060886254664	0.12518985198591012	-0.0014459529337453119	0	0	0	0	0	0	0	0	0	0	0	0.046498953655334074	0.13367782003074111	0.11303908474579592	-0.54944282164832381	0.91199412855045259
357	644	2.76	2.16	2022_09_22_06_48_47	0.4224329612221131	0.010786394592374389	0.00804371758479117	0.0012195401284268096	0.018160046922384716	0.38980976702080472	0.0094574279717376374	-0.019890158803212637	0.0070162687191629861	0.0047756690807216739	0.39803327891799073	0.044445747089732035	0.0025219410558555092	0.023647638270193259	-0.041275391238430575	0.38456190570553883	1.8336282272826445	0.039844964574980782	0.23421455112439787	0.0041831592510297045	0.12345264561502317	1.3311145609485862	-0.0061758924028976316	0.035552810239195917	0.017989410387147194	-0.10953813137932728	0.056938154898747276	0.12360702794065015	-0.0013152211175469332	0	0	0	0	0	0	0	0	0	0	0	0.046086167194332214	0.1843452430983569	0.11260868364627487	-0.52526202654065557	0.91035014074893206
358	643	2.76	2.16	2022_09_22_06_48_52	0.42434336122616134	0.010332011138156716	0.009888427688663633	0.0025225561900087371	0.0185024304405703	0.39269608371153136	0.007390548483523861	-0.019240007110296508	0.0092076911445328775	0.0045254372594005516	0.40129065117871943	0.042150227032474258	0.002764986195114913	0.021064894872069029	-0.04192090305847234	0.38395473320883183	1.824955679236441	0.041953553817567046	0.28826273762160343	0.0061773764989689608	0.11916571630781474	1.3427680220381806	-0.0035819037883058269	0.035172253530277156	0.022869483149502972	-0.10698652569648177	0.052481913670812605	0.11921953689686629	-0.0014595396979185987	0	0	0	0	0	0	0	0	0	0	0	0.048703291017075635	0.23088198193557522	0.11056092832472796	-0.55257877707226	0.9048208792506508
359	642	2.76	2.16	2022_09_22_06_48_55	0.4266147248602582	0.010144072613047872	0.011228708291330899	0.0032848595039968592	0.018818865066269185	0.39468834568606609	0.00839493656004727	-0.019386069722730576	0.011288267101827435	0.0047828665460957175	0.40348498828301582	0.043132235492258891	0.0027286752997610544	0.021423988456463459	-0.041158360047301647	0.38941211646183671	1.8101570001121585	0.044192739832586841	0.32694732938282278	0.0070023000308557307	0.11862814554393034	1.3404817378847671	-0.0045504494365485506	0.0350766955912903	0.026881660668691278	-0.10626388956729665	0.052731609962348963	0.11871538866240763	-0.0016236450405965775	0	0	0	0	0	0	0	0	0	0	0	0.051439409030057948	0.2701501229324535	0.10876419757235212	-0.54543161765829062	0.91279577044461468
360	641	2.76	2.16	2022_09_22_06_48_59	0.42781448040526071	0.0095719426060486331	0.013216890729628745	0.0048714635995693407	0.017717640507895181	0.39537910705594986	0.0070333295338112214	-0.01855679731023303	0.012879117069807372	0.0047423646688642684	0.4081894093609727	0.040310831931175253	0.0026446758636427484	0.018889523653103021	-0.039287232362940967	0.39105586683117527	1.8009396128066908	0.04528788721001429	0.37843868945298353	0.0088754224842685046	0.11060458131921361	1.3451650847829149	-0.0027132000664563108	0.032923556444620139	0.031097140688251187	-0.0995327583304084	0.048234877712491984	0.11063785456795135	-0.0015342826740489756	0	0	0	0	0	0	0	0	0	0	0	0.051199828386681953	0.3142792612363095	0.10189566017954267	-0.56131088147899433	0.91407814541652566
361	640	2.76	2.16	2022_09_22_06_49_02	0.43128788781971356	0.00879476689336812	0.015303198478661573	0.0053432601065150223	0.017695163933254619	0.39928390626968663	0.005595181561522191	-0.017876562800494038	0.014898925424931382	0.0054805871887166147	0.41208753866099318	0.039993223206287919	0.0026294229814626969	0.018619305806542787	-0.038896659997987693	0.39465620258586331	1.7830060297853165	0.047719363790295725	0.422921406984193	0.0093201580946376036	0.10823053839208915	1.348511162395738	2.5776319234598749E-06	0.031642740971531386	0.035719387233814015	-0.097710047073629819	0.046546709244698808	0.10823053842278375	-0.0016531459381407992	0	0	0	0	0	0	0	0	0	0	0	0.053635078107220471	0.34990898225057043	0.099987534410064818	-0.56217222117638022	0.91506442386074383
362	639	2.76	2.16	2022_09_22_06_49_07	0.43269939277532404	0.0087707596035923284	0.016335953801773755	0.0051398074424559622	0.016738149023513227	0.40121307914190807	0.0054650678731542231	-0.016084599506711348	0.016789826323593188	0.0056547307198231162	0.41449210349254084	0.041941713886684565	0.0022049140296902373	0.01608610681677514	-0.035978623425322244	0.39630155253079746	1.7744955872396919	0.049397151562322439	0.45487491231404203	0.0085300137888271541	0.10437373599948047	1.3693358965646656	0.00028103477922348467	0.030327047507726038	0.038991650028373792	-0.096015448602630948	0.04092566915915706	0.10437411435330303	-0.0017162860917193064	0	0	0	0	0	0	0	0	0	0	0	0.054790663643566162	0.39346974050860439	0.091081628109512952	-0.57517758469305635	0.91588192437462956
363	638	2.76	2.16	2022_09_22_06_49_11	0.43495535792518086	0.0080716885970171133	0.017031249343175674	0.0060011937826826966	0.016014993545086384	0.40365929545279766	0.0040745861403539037	-0.014478658613865566	0.017417413854108995	0.00610112462267825	0.41590465350896327	0.039888870304009692	0.0018694924860618721	0.013872032581512381	-0.03764955582488768	0.40077453841350724	1.761820804243226	0.049475154033204731	0.47896932453821717	0.0092044644546989719	0.10132718697751397	1.3902240652383697	0.0026569141801609636	0.028458475096088353	0.040471052146128519	-0.094790876638323793	0.035803470878033011	0.10136201464916143	-0.0016485726638649713	0	0	0	0	0	0	0	0	0	0	0	0.054398851450401631	0.41366075789352758	0.092248174080459891	-0.60888959734592718	0.92141533863446912
364	637	2.76	2.16	2022_09_22_06_49_16	0.43740449809667675	0.0071150210290967866	0.017886776731571994	0.0062026294979828714	0.01487834267243646	0.40659500279622518	0.0042323275631960047	-0.011611575856923476	0.017794651684340551	0.0054411204214305283	0.42185726370202753	0.040392453684486337	0.0011846978592406124	0.010546523578973868	-0.034952753853495382	0.40417982072849751	1.7446326608784437	0.048913635253891079	0.50758633086256422	0.00851038044679837	0.095207532257277377	1.422243397151439	0.0016331154963598465	0.025800634201043435	0.041555637265895035	-0.091036277387208944	0.027872394909653191	0.095221537819681124	-0.001522931459602282	0	0	0	0	0	0	0	0	0	0	0	0.053029047914576334	0.43720986553907409	0.083467897747975764	-0.6388735619459267	0.924041299271605
365	636	2.76	2.16	2022_09_22_06_49_21	0.44006125564435905	0.0075535130729328789	0.017507469717784597	0.0057606109641417484	0.014948079311285037	0.40995615230776539	0.001515862950468169	-0.0096551811352258467	0.017750969783893619	0.0061448467279103212	0.42359031105149914	0.040539850161314381	0.00094128360611738936	0.0090805943507986566	-0.038398513860212841	0.40692021794965394	1.7317495944309274	0.048590686259453827	0.49969985876198525	0.0077610067602147236	0.097635611915652523	1.4498997641025038	0.00573145893127682	0.026278199239468218	0.040871885641544446	-0.094795409822242133	0.023378258933827098	0.09780369285269766	-0.0015205702413454919	0	0	0	0	0	0	0	0	0	0	0	0.052734721548011079	0.43545347168188181	0.089663905707662028	-0.66928973921330237	0.92468994425292361
366	635	2.76	2.16	2022_09_22_06_49_25	0.44351735163511924	0.00681328774578678	0.017335915996001927	0.0053870930255344208	0.015028031050453311	0.41400638014374941	0.00040671645569908367	-0.00729602236009772	0.017486969161623366	0.0063657466512548819	0.42640998403430475	0.040821655232735031	0.0002210558169762065	0.0059194448778555264	-0.0382418802279155	0.41035818426389997	1.7154999044722032	0.047416275431206883	0.50384512996839681	0.0064385939781567564	0.09562763610788938	1.4844321067432624	0.0073289104484508235	0.025311531509562231	0.0400952559339445	-0.0942046485946813	0.01643560071112456	0.095908069086726583	-0.0014882684561571976	0	0	0	0	0	0	0	0	0	0	0	0.051987208355319385	0.43043960880482324	0.08725093277589803	-0.70861275442352822	0.92523591861970889
367	634	2.76	2.16	2022_09_22_06_49_28	0.447755004447116	0.007107859758015477	0.016574522198001061	0.0052589653764083333	0.014389544553391734	0.41778743381833361	-0.00026257123713059876	-0.0067646210069496719	0.016811123407885119	0.0065422416612882514	0.43090813599983319	0.040293121207464443	-0.00025084716327774978	0.00552473775732906	-0.039799016797391937	0.41351385701072718	1.6970032141387252	0.045400587605777337	0.497837404934156	0.0057529426865597392	0.095759039268375964	1.4912635952885702	0.0082311976273232584	0.024695048648669705	0.038096823059012408	-0.0945501523558959	0.015167804425138333	0.096112154361362764	-0.0013396569247192713	0	0	0	0	0	0	0	0	0	0	0	0.049421118444290334	0.43142796403350514	0.089738020785308223	-0.71643093818906922	0.92352704694240206
368	633	2.76	2.16	2022_09_22_06_49_31	0.451782873623515	0.0064078324636870927	0.016376000010770827	0.0041228497935418005	0.014053616542544584	0.42162677845335622	-0.00087482749323496687	-0.00424046519418399	0.015706160399189654	0.0056381484323995736	0.43565248575924875	0.042854977356698284	-0.00082254760715051148	0.0033160954824058442	-0.040115073785883984	0.42097998623012334	1.6732980748666426	0.043100294791155305	0.49938138080108319	0.0036455781123093814	0.096970736478774938	1.5229978492377621	0.0077911653014800372	0.023332042550367318	0.036238807948280223	-0.096527976814883551	0.0092559940180034286	0.097283225635209067	-0.0011866849387367068	0	0	0	0	0	0	0	0	0	0	0	0.046650194399712595	0.42043531852084809	0.08909567978774538	-0.7441596394223885	0.931819267192805
369	632	2.76	2.16	2022_09_22_06_49_34	0.45461434410124785	0.0064073126103525689	0.015051521375510532	0.0036011250582671933	0.014271742393325435	0.42492956964791107	-0.0020923425258660305	-0.004799269593618735	0.014406942676901326	0.0063963250300214918	0.44230999962707146	0.044265497337826622	-0.0016196228979394394	0.0034388062017001488	-0.0405338784384709	0.4239988676503087	1.6548729898855046	0.040426609403895891	0.4763292751140038	0.0021105044634572166	0.098057752671851683	1.5199582828521641	0.0099804729650064417	0.023427969270837616	0.032946031684253752	-0.097551327344141181	0.0099529589796326454	0.098564358160844634	-0.001121014311341063	0	0	0	0	0	0	0	0	0	0	0	0.044607299125355056	0.39505622048770667	0.0894813106029715	-0.74308058165952851	0.93265615824009118
370	631	2.76	2.16	2022_09_22_06_49_38	0.45697734491535735	0.0068329028226520689	0.014296124943991991	0.0025333025587831667	0.015453107034372294	0.42811020610870232	-0.0020843684068063929	-0.0041886690780124549	0.013205058378158385	0.0042346947874084672	0.44465905631986463	0.042061091404499588	-0.0024797805848326224	0.0019879228701408405	-0.038417068373576176	0.42493398904604385	1.6453020617093193	0.039627947058182213	0.44171758647341625	-6.8757679578664629E-05	0.092548536574804968	1.5309428345952429	0.0074941278751425658	0.025143923244065544	0.030629353763059263	-0.092254702353089163	0.0073689562273728639	0.092851459734066652	-0.0011510782994025698	0	0	0	0	0	0	0	0	0	0	0	0.044480618268962595	0.35355745257840621	0.0841802504468175	-0.75954830691666431	0.92987977144633138
371	630	2.76	2.16	2022_09_22_06_49_41	0.46073859245586191	0.007884011210963035	0.013346617650939341	0.0018600800108766822	0.01547322050518316	0.43138848145623282	-0.0013085667243298552	-0.0027229325444507418	0.012023630063019488	0.0056499846475630052	0.44729678648983218	0.0427807433830222	-0.0025290044366772114	0.0020741747703697674	-0.040853044043983343	0.42739905337453132	1.6312212903118284	0.038298295412001478	0.41017202779934886	-0.00087381605774251294	0.095487312624610812	1.5402098398408743	0.0080694860334753066	0.026118273666125052	0.028010626772107972	-0.09530870523348893	0.0058376004476222883	0.095827675945494017	-0.0010539455776710392	0	0	0	0	0	0	0	0	0	0	0	0.042530879791542318	0.33029807937241479	0.088782805303850881	-0.76003413812945964	0.92763892665552117
372	629	2.76	2.16	2022_09_22_06_49_47	0.4634089422172884	0.0084437125479091373	0.012012370512207972	0.0012562069061944666	0.01631697753054847	0.43421564205953583	-0.0007262719354620685	-0.0018730096894689742	0.011287801439808244	0.0050367120082121684	0.449863319346696	0.042573838457760173	-0.00313874142368572	0.0016685116647698855	-0.041946092953172594	0.43161104668051975	1.6172655372572626	0.037589777217882391	0.374404142181968	-0.0021675330054503989	0.0956698841604487	1.5480633185306549	0.0066358336935250116	0.027534536947739108	0.025589853973081205	-0.095571018778355971	0.004348230092900536	0.0958997446507643	-0.0011194375926220608	0	0	0	0	0	0	0	0	0	0	0	0.042814931216015824	0.30259481319324194	0.0905879465044299	-0.765519881771454	0.93138264578015217
373	628	2.76	2.16	2022_09_22_06_49_52	0.46394189722306434	0.0097710467069054736	0.012110287875480527	0.00098130540106651488	0.017753692492273074	0.43542056631680121	-0.000999780604898583	-0.0011045867174416285	0.010816035760103834	0.005591241049222046	0.44886567509393249	0.042223454035762414	-0.0032506963592925098	0.0011944221255476605	-0.040935338982481938	0.43144095590129344	1.6168250439199845	0.03958737511849611	0.34452732113365175	-0.0026363932603969431	0.094206242685426184	1.5552782088567341	0.0075625913803944508	0.030555413572387266	0.025169961664509879	-0.094160874342871348	0.0029233377997429418	0.09450930615178714	-0.0012185731637362723	0	0	0	0	0	0	0	0	0	0	0	0.044809371481883242	0.27358836767340478	0.088271313934558532	-0.77081316956587242	0.92994609558587815
374	627	2.76	2.16	2022_09_22_06_49_55	0.46631388705853571	0.010323116795496473	0.011880728536567357	0.00015511894790259595	0.018911675084314749	0.43821682834249304	-0.0020181508856699222	-0.0034405368246247657	0.010218537771591468	0.0043579168248027277	0.45254032600253441	0.042873490822642288	-0.0037245920147899038	0.0048092643773139142	-0.038873081060902065	0.4350212199026669	1.6030756937816348	0.040320517785510442	0.32087584420031195	-0.0041673299772075675	0.09231347081916226	1.518949966399048	0.0071916241971439442	0.032298687368545485	0.024135843651312966	-0.091817629795853645	0.0095550904418477481	0.092593176602130192	-0.0013098867645147123	0	0	0	0	0	0	0	0	0	0	0	0.04609730358465939	0.24769420656383082	0.0839980247501568	-0.72385235314188667	0.93289355512601169
375	626	2.76	2.16	2022_09_22_06_49_58	0.4678881592512133	0.0111929297650446	0.011860457849337404	-4.0158921323156985E-05	0.019691837062226013	0.43944474558360613	-0.00057976411080596193	-0.0019743234098446348	0.010046567505228867	0.00324609586057381	0.45545569718134815	0.040792490452940165	-0.0041134560593464363	0.0015060703307067109	-0.037576184110877812	0.43864697659660551	1.5931292845085538	0.041529522558675008	0.30536951298367571	-0.0047173323026730943	0.0874977430572325	1.5473034727785002	0.00442586015464216	0.034021999451532711	0.023816061749823463	-0.087401178332397161	0.0041096309101897981	0.087609607225565891	-0.0013824971091334845	0	0	0	0	0	0	0	0	0	0	0	0.047247625593471586	0.23588295046948071	0.0803746648492206	-0.76536865972348456	0.93750390541747408
376	625	2.76	2.16	2022_09_22_06_50_04	0.471553826601625	0.011955204775122545	0.011197845602807656	-0.00030024400464081667	0.020282422294688972	0.44325289968604453	0.00068383794778376279	-0.0032327585577032556	0.010154453719448054	0.0034191988751955224	0.46078998045474678	0.039195667432176423	-0.0044308012450266186	0.00085539104463225562	-0.036656433070396684	0.4394047635756605	1.5785509647688629	0.04203320130426022	0.28905316888459187	-0.0052440354673908476	0.084191707959879181	1.542006615909445	0.0032474034552317033	0.035202760770720085	0.022968579538228173	-0.0840521823493622	0.0048450316315943563	0.084254313351914717	-0.0014575605671841101	0	0	0	0	0	0	0	0	0	0	0	0.048101322841422239	0.23208489981010666	0.077756578512171451	-0.77373260077842865	0.93182313192609412
377	624	2.76	2.16	2022_09_22_06_50_08	0.47471019956103588	0.012978152838689833	0.011331390839401174	-0.00043721014744310628	0.021086985812356931	0.44649083124377831	0.00040779565826477545	-0.003947919779849509	0.0098390535137418637	0.0042817524054166167	0.46311217539895061	0.038808911135865272	-0.0043185165606721932	0.0017209657563088615	-0.036384392351210992	0.44342371552349352	1.5646641581303902	0.043306369402086278	0.27465811451511157	-0.0052570030455094674	0.083013379290547223	1.5309984890531956	0.0044721242313179917	0.03693521086977837	0.022610436280509055	-0.0827505536432644	0.0066005312641844015	0.08313375389320872	-0.0014906865213485897	0	0	0	0	0	0	0	0	0	0	0	0.049018251142296937	0.21828359640480363	0.076731172213609242	-0.761765996471971	0.93409350785706113
378	623	2.76	2.16	2022_09_22_06_50_11	0.475388232398791	0.013705558464189728	0.011310003041455727	-0.0012176237357291605	0.021723079363179378	0.44743648971496114	0.0011270923507008038	-0.0014974032890985669	0.00972499779066734	0.0030457593666042351	0.4661882703538886	0.039308681066297459	-0.0042129841106328383	0.001768585146198016	-0.035233256635555356	0.443252545891412	1.5599352796109209	0.044411195042244035	0.263795327303531	-0.0060486308590154709	0.081869959351835844	1.5472266167525723	0.0022017194234926103	0.038372274854533768	0.022358952738631487	-0.081779013556104022	0.0038578732563171003	0.081899559294852362	-0.001545199331639337	0	0	0	0	0	0	0	0	0	0	0	0.050065570714749985	0.21046165354877816	0.074208014990330348	-0.76032097595646908	0.93240117378332321
379	622	2.76	2.16	2022_09_22_06_50_14	0.47746236638554013	0.014517029949782337	0.011316788090995279	-0.0004069179892629885	0.022581083574392983	0.44965031430784269	0.0011009094242231967	-0.0015161837076526094	0.0096801056825251055	0.0016985742654381764	0.46659886674692092	0.036198149093359118	-0.0040678822387276185	0.0014953843759067261	-0.035671739888566027	0.4474611065544723	1.550435451900027	0.045811966166012741	0.25427852983590504	-0.0049230979730618156	0.078524116167626543	1.5484525130364888	0.00078010178042601857	0.0400143706579663	0.022306644410192707	-0.078445723510785173	0.003507888649366425	0.0785279910522021	-0.001621772853984732	0	0	0	0	0	0	0	0	0	0	0	0.051456351363918074	0.20249262835322104	0.074776720481302308	-0.76445007768354978	0.93716518422555117
380	621	2.76	2.16	2022_09_22_06_50_18	0.47964783901715291	0.015074599800921122	0.011619009326426968	-0.00065488005237947938	0.023374724635266454	0.45164497227918426	0.00084180531115435873	-0.0012904484995971569	0.0099824449731469728	0.001022176924143125	0.46807647094193977	0.034578434814679648	-0.0039453377611544192	0.00095077908950632814	-0.030942365967448482	0.44937338163236429	1.5428372125824343	0.047208481489762671	0.25282434105062523	-0.0050594411592219859	0.071321677539920691	1.5526651206112379	0.00033904235357632123	0.041300833505804081	0.022866610511729012	-0.071274790010694977	0.0025857293051984951	0.0713224833893629	-0.0017117730856239645	0	0	0	0	0	0	0	0	0	0	0	0.052991087070991719	0.20180773010156292	0.064541039273592518	-0.77003928576410308	0.93688190601082644
381	620	2.76	2.16	2022_09_22_06_50_21	0.48104572070809321	0.014492762057825908	0.01153198092326446	-0.0005465643130367064	0.023203356204383671	0.4528891753338215	0.001392627465743271	-0.00065637662728273277	0.0093616582484279971	0.00041488366980782911	0.47264965441447193	0.030945078325685	-0.0035434395072134668	0.00033479638739812768	-0.029687151859535708	0.4530779454389714	1.5313741540396386	0.045967681806736167	0.24910360991046018	-0.00446358238446411	0.065394787351396824	1.5617478609486692	-0.00089837524995732337	0.040379880548763757	0.021965723697454486	-0.065384079281980673	0.0011833804046354124	0.065400957873903848	-0.0016486875948763162	0	0	0	0	0	0	0	0	0	0	0	0.0520131829957965	0.19174338209073985	0.061717708633402868	-0.77975966030449362	0.94186046343380081
382	619	2.76	2.16	2022_09_22_06_50_24	0.48724146361722592	0.014877345855319881	0.011631611168294507	-0.00069697829913654313	0.02363816602026101	0.45864951695255962	0.0012387008422927775	-0.00037050047328432466	0.0093685781438358189	0.0018570945087783941	0.47915865736123336	0.030000402173694166	-0.0030515750341185517	-0.0011106481104137527	-0.02955518554536737	0.45939765809194105	1.5050355061972063	0.046152918624798846	0.24505706940438782	-0.0040031848082986154	0.063360640866569659	-1.5653796046868429	0.00085724569491250121	0.040719757176686293	0.021725406165570511	-0.063356922789216258	-0.00068640054174441928	0.063366439707497085	-0.0016460103581861529	0	0	0	0	0	0	0	0	0	0	0	0.052185657477733981	0.18867045925058187	0.060701005143581524	-0.804178721295456	0.94285419529246217
383	618	2.76	2.16	2022_09_22_06_50_28	0.49178754998187635	0.016342390242047262	0.010886956289897627	6.8100152134890638E-05	0.02325858805240116	0.46408178486770713	0.00065803339055437934	0.00068547867427313906	0.0093113117966956861	0.0017458460336062943	0.48493130837859721	0.02851943368418727	-0.0027305973604172754	-0.0017311814142001714	-0.028637890837545685	0.45944593687514984	1.4886596926860867	0.046325094177635931	0.23160057962987588	-0.0028151226747603684	0.060490396510508089	-1.5500990057020225	0.0012871788100196856	0.04144366892240315	0.020698711477216972	-0.0604385782671436	-0.0025032632791710048	0.0605040899385112	-0.0015284563176558238	0	0	0	0	0	0	0	0	0	0	0	0.050943120304266912	0.19039914235288344	0.0583385421466366	-0.81558679161719927	0.93423661679129866
384	617	2.76	2.16	2022_09_22_06_50_31	0.49469752697119868	0.015859041241794897	0.010620593890372908	-0.00017561828445893739	0.024130799665861805	0.46656239993461263	0.0010774330115682382	0.00092583156330111323	0.0092922559002064226	0.0016038601239396113	0.48664190846381006	0.025495192421081354	-0.0027385697978561038	-0.0015910944877636523	-0.026140325012646567	0.46383800310300533	1.4768722790110325	0.046299490029375986	0.22687153309086847	-0.0030450598115275103	0.054320321569064745	-1.5468661196001101	0.00068561217904322875	0.041614569341155136	0.020294590302109516	-0.054258119856246623	-0.0025988006910451084	0.054324648175820271	-0.0016531016458228443	0	0	0	0	0	0	0	0	0	0	0	0.052270533013319423	0.18378867125377107	0.052938819655706279	-0.81579437928454479	0.93761940946595834
385	616	2.76	2.16	2022_09_22_06_50_34	0.49658349770934512	0.014730951570915345	0.00989271137754051	-0.00037229536029306825	0.02305396301733665	0.4680175097929053	0.00072421794526183732	0.0024515014975646592	0.0082480552514265851	0.001535099480636852	0.49002198929767293	0.024339374603812833	-0.0026774842287408339	-0.0017581598918309698	-0.024909109851876571	0.46909394553201972	1.4643329614971827	0.043289297154210822	0.21937832654404504	-0.0031917137685668062	0.051476241840702236	-1.5279298615139987	0.00093779386993709168	0.03918895892168521	0.018389908829029963	-0.051287179013126724	-0.0044078047731220468	0.051484783493620276	-0.0014819750137612159	0	0	0	0	0	0	0	0	0	0	0	0.049306930871516996	0.17179076248679484	0.050285764599967031	-0.820631234835158	0.94464263854088992
386	615	2.76	2.16	2022_09_22_06_50_38	0.49799496008373467	0.014571013173917962	0.00947769516115236	-0.00074810469692463809	0.022565242976723271	0.47062830199221539	0.001306128495540631	0.0014439479017859345	0.00807686651150098	0.00066556789991025433	0.49121805489893461	0.020970436329255132	-0.0026395508584213189	-0.0032990994619020034	-0.018722003158505054	0.47138723037044072	1.4569047645618134	0.042262337862032082	0.21673702672419076	-0.0034875952481532389	0.041496338171975254	-1.5106784097478947	-0.0005198849908613143	0.038353580278002716	0.017751283937319902	-0.041196750214046791	-0.0049773339735611558	0.041499594721956669	-0.0014121033813269046	0	0	0	0	0	0	0	0	0	0	0	0.048127364842971664	0.17186268284812678	0.038173993930897307	-0.87261036631370137	0.94657028314338754
387	614	2.76	2.16	2022_09_22_06_50_41	0.49856648461291231	0.014062696869066766	0.0088380116938358566	-0.00051847959335042453	0.022512394248755674	0.47081104146125713	0.0012232919077612735	0.0023967509240394353	0.0071371323975257354	0.00078425721880921945	0.49161554070576113	0.019228415502655371	-0.002587638508993548	-0.0025773204641939169	-0.01639662321583352	0.46810009437110595	1.4593349770622925	0.041054057455982777	0.20201695274257644	-0.003244007092609703	0.0374574445213145	-1.5006353718512051	-0.00034223398674249517	0.037748492621333021	0.0161396077528638	-0.037089276220531819	-0.0052388681510843835	0.037459007917576184	-0.0013825626384606886	0	0	0	0	0	0	0	0	0	0	0	0.047369125527461309	0.15350381832162452	0.033291340637941751	-0.86335334075798931	0.9388920210602193
388	613	2.76	2.16	2022_09_22_06_50_44	0.50109987538862721	0.013922138571094436	0.00824646436301837	-0.000887617461599076	0.022090710934602072	0.4746601770745178	0.0021887596957214268	0.0034696450416136291	0.0065448017526684365	0.00063888460810797472	0.4941012352400625	0.01751140728529357	-0.0027553453059249089	-0.0031796186962501794	-0.016491867238168111	0.47091406858449897	1.447220307642195	0.0397948452772106	0.1912095942625304	-0.0037635630637810045	0.03588669486955734	-1.4731250218241783	-0.0015083060435346638	0.036920248408923828	0.014850083099447218	-0.035204173916992043	-0.0069657022246784519	0.035918377688610552	-0.001307443019808363	0	0	0	0	0	0	0	0	0	0	0	0.045978526216419936	0.14401536226865017	0.033517439068228509	-0.88062927185735	0.93976089740449908
389	612	2.76	2.16	2022_09_22_06_50_47	0.50283082952618408	0.013110198315961909	0.0069621717854759122	-0.00050271471238796592	0.021187911055406655	0.47634234973156897	0.0014573081878196744	0.0036970089853623021	0.0058759662563019691	0.000286256589707874	0.49720433424583782	0.017150775415908221	-0.0020636665978768071	-0.0039884207850346288	-0.016883330633829331	0.47340631863451332	1.4378561839197703	0.037321909748151652	0.17556090022430973	-0.0026118934651360943	0.035952925902712214	-1.4579199073000639	-0.0011246861515230651	0.035044805197337436	0.012836922369861404	-0.035040651603429854	-0.0080477087529907173	0.035970512922466683	-0.0011926044771879906	0	0	0	0	0	0	0	0	0	0	0	0.0437276290991155	0.13526386031535345	0.034500740603795078	-0.90138880588448778	0.94148228556431712
390	611	2.76	2.16	2022_09_22_06_50_51	0.50212249698670963	0.01131485230974668	0.0065784207848265993	-0.00045727483957826094	0.019975299033106769	0.47593580413559994	0.0010983622908111895	0.0045436319442429	0.0053333125102379818	-0.00023792708682853723	0.49585567892412996	0.013955328846999671	-0.002155595579009708	-0.0033756895646533508	-0.015010997060184755	0.47566314485276084	1.4380178631386913	0.034171805385818266	0.17863501138673693	-0.0026678073468551513	0.030931463558953095	-1.4350115490856403	-0.0013249484408720429	0.032014027951429692	0.011950493615383279	-0.029797858195716537	-0.0082971733046147689	0.030959827620156619	-0.0010785147159727091	0	0	0	0	0	0	0	0	0	0	0	0.041175267768179862	0.13045462726483528	0.030641686835218868	-0.89599879883211719	0.94730498575002287
391	610	2.76	2.16	2022_09_22_06_50_54	0.50287323972438647	0.0099911003731914683	0.0051648563184694823	-0.00064396493541951682	0.018977381610595635	0.47670527281280545	0.00086508073810639963	0.0044276411014564955	0.0041930920664509245	0.00058890913656295851	0.49819089680603768	0.01167201460670946	-0.0015970630073997598	-0.0041163547229299468	-0.010206555778594839	0.47517914214574397	1.4347051985382278	0.03102369188036071	0.15289083272088042	-0.0022742026492671044	0.024186104809998523	-1.3810977653836847	-0.00022282291619930654	0.029584562764012303	0.0093393310226041245	-0.022466184611576276	-0.0089575786281119018	0.024187131205089564	-0.00096611979033745616	0	0	0	0	0	0	0	0	0	0	0	0.038648105435915681	0.10872912818087337	0.021884977357866917	-0.97707428464902191	0.94492827338789986
392	609	2.76	2.16	2022_09_22_06_50_57	0.50529471713654472	0.0078251532847181185	0.0050086579681978532	-0.00062556380822811463	0.017580154687280459	0.47806423386460722	0.0012375025014529626	0.0031819622154982581	0.0035341851677518467	5.6725270782214146E-05	0.50090216157306977	0.0095596491358012781	-0.0016095435330587659	-0.0038814897775923756	-0.01001989085956867	0.478941064945603	1.4241685847993859	0.027202747743930743	0.15866495055156274	-0.0022385992731549921	0.021288199314472626	-1.3940905392470111	-0.0011394696205054625	0.025844567789208128	0.0084880975847921782	-0.019972533820067605	-0.0073678574130454314	0.021318673060694179	-0.00082805081691328874	0	0	0	0	0	0	0	0	0	0	0	0.035487961631198495	0.0991941498202473	0.02126566029804302	-0.97018746443115234	0.94784498769295422
393	608	2.76	2.16	2022_09_22_06_51_01	0.50689617147770283	0.0074232813935448854	0.0043823354263984151	-0.00043733427676826342	0.016597486888274587	0.47954535773774337	0.0011828777598349425	0.003925752690843322	0.002984615916688848	0.0003526170190787535	0.50218657150904322	0.0083472741102649586	-0.0017943726270663206	-0.0038777981190079441	-0.0089783811903334874	0.48167168665332738	1.4169151155770636	0.025430524999095819	0.14550493071813692	-0.0022312508112403047	0.019372797530631879	-1.3551165403034058	-0.00079775062769559728	0.024361288780150706	0.0072965204515399451	-0.017598213310946687	-0.0080998871859597789	0.019389215822896124	-0.00073224576322610652	0	0	0	0	0	0	0	0	0	0	0	0.033268556105782852	0.088960919904512173	0.019293916941384381	-0.98925005083210715	0.95023737356145133
394	607	2.76	2.16	2022_09_22_06_51_04	0.50574221594526891	0.0060903603983492637	0.0034526555847391588	-0.00019418380824064841	0.014579034255927791	0.47823068526270146	0.001814902696366562	0.0033500102718398306	0.0027048363974174223	-4.8401630822180631E-05	0.50134357588819856	0.0072889346583718826	-0.0014591357224092853	-0.0032472627878019889	-0.0060780629464092005	0.4791911700598066	1.4228415323217911	0.0218845955260908	0.1415492551313744	-0.0016595818134616314	0.015258364211326717	-1.3372181051722121	-0.001864656952956383	0.021013469034407446	0.0061130712805097208	-0.013623468476205766	-0.00687159261622251	0.015371877697851507	-0.00057419731812564153	0	0	0	0	0	0	0	0	0	0	0	0.029318937682008082	0.091721697160618135	0.013625760229288682	-1.0307372145669709	0.947500831355681
395	606	2.76	2.16	2022_09_22_06_51_09	0.5050954094716209	0.0054507086143240719	0.0029780565069477526	-0.00072462274225263128	0.013665138539982153	0.47829266951607141	0.0011852037224650807	0.002761525906905669	0.0017832435990229147	-0.0002825275343385281	0.50168459147867	0.0074274501297214727	-0.00084941707112917155	-0.0031292739990868182	-0.0069839052399500454	0.4812505284958406	1.4208847661220896	0.020010551826697046	0.11925158430370933	-0.0015768374604042713	0.015891711033073817	-1.3725155082814289	-0.0014623851778644986	0.019444106879425306	0.0047274614827002032	-0.014658426986481442	-0.006138159157329879	0.015958854907766967	-0.000494873834005906	0	0	0	0	0	0	0	0	0	0	0	0.027283954741339232	0.064881281533655258	0.015151447879885528	-0.99602178869573854	0.952791333026122
396	605	2.76	2.16	2022_09_22_06_51_13	0.50426621542596928	0.0037212692572713281	0.0019400259814353904	-0.00033970597344795103	0.01359677650978953	0.4765310609413434	0.0007964903790719564	0.0026886374486793803	0.00080717737696893921	0.00030483757802267489	0.50116834859241854	0.0045441787257236941	-0.00067798399289485678	-0.0033990996889901566	-0.00610141327033228	0.48051685590755905	1.4248216099121382	0.017871350565527518	0.076560968959040007	-0.00099944787041461635	0.012567400875061309	-1.3055897673465393	-0.00048008936247831093	0.017662250824247577	0.0027258148978510093	-0.010840616764214692	-0.0063577191606675396	0.012576567518621948	-0.00049290776241091977	0	0	0	0	0	0	0	0	0	0	0	0.027010960091914605	0.029647878166498203	0.013850518213726253	-1.0395372703584822	0.95290313173499352
397	604	2.76	2.16	2022_09_22_06_51_16	0.503547127628089	0.0035036938274548863	0.0021314003601667474	0.00034742668059664297	0.012170868061371163	0.47656773789598378	0.00020984144987229328	0.0024767355803142059	0.0010062376612478339	0.0001099092507111595	0.50051729681324086	0.006233304820698159	-0.00066687515172360887	-0.0027084263374878522	-0.003125212972620489	0.48024737181206223	1.4264328477067594	0.016302560628501873	0.096532950712563917	-0.000309504256925235	0.0109680992518821	-1.3128388189222873	-6.9591197841020454E-05	0.015999668800545153	0.0031279516170876751	-0.0095405098894374533	-0.00541090308993636	0.010968320023319598	-0.00039558594492818355	0	0	0	0	0	0	0	0	0	0	0	0.02425273100208274	0.0412441563455496	0.0082127773508258138	-1.1424351461569575	0.9537287484375534
398	603	2.76	2.16	2022_09_22_06_51_19	0.5019261369223722	0.0026035342726750013	0.0017249011162802134	-0.00030141803616041149	0.011521322185675894	0.474626289273776	0.0016360409996554657	0.0014853199869549582	0.00019665003485894061	-5.0774375300507947E-07	0.499573168601264	0.0031291739004309228	-0.00080673713050282575	-0.0011485030757230853	-0.0026567899395250555	0.4781408320922193	1.4332335279484305	0.014595228302930332	0.065829324867649225	-0.0011259786574793537	0.0065278270085902231	-1.3524784772667795	-0.0016606985029062277	0.014468914078009194	0.0019160413925189542	-0.0059153832029972767	-0.0027605736751221939	0.0067357586782510973	-0.00035516550728252757	0	0	0	0	0	0	0	0	0	0	0	0.022957561804954566	0.0085333496634116268	0.0057665995540116671	-0.98941261261000568	0.95261194211563538
399	602	2.76	2.16	2022_09_22_06_51_23	0.50170150860290519	0.0012271902807044807	0.0011766743482104175	8.6230712271873351E-05	0.010340928803867623	0.47487392145446106	0.0011158468781277936	0.001377865370241124	0.00018648188096929071	0.00050395781156534875	0.49832509346202508	0.0016159195860132182	-0.00015503741363856458	-0.00094993670647809561	-0.0014620874926189128	0.47887750662051293	1.4336548645863212	0.011925682271540257	0.0570047389188333	-6.3224260238836465E-05	0.0039811253567337609	-1.241431941679374	-0.00061702575374769815	0.01184826021877709	0.0013566972506325215	-0.0031481585008004036	-0.0024368949833480039	0.00402865733052793	-0.00028201141999478649	0	0	0	0	0	0	0	0	0	0	0	0.02061506680563862	0.0090157119173488766	0.0034753381625998421	-1.0734847507660661	0.95450681014304584
400	601	2.76	2.16	2022_09_22_06_51_26	0.500385898949551	0.000607138350067655	0.00097649258631294993	0.0002299408652481748	0.0097685767037147056	0.47339482805724381	8.2761598284777571E-05	0.0015458777554108372	-0.00016657517778603543	0.00040347217801827074	0.4957773809668452	-0.0004547928966989913	-0.0003447671009218985	-0.000543235383091356	0.0010570687680384603	0.47710132897689633	1.4409371328197316	0.010688813242672863	0.037855036745362045	-0.00011217278211669024	0.0026907779123909264	-0.47727248963357255	0.00034251084746553077	0.010658193652723991	0.0008084779513213606	0.0015552161884073122	-0.0021958115541017413	0.002712489530752594	-0.00024972951795127754	0	0	0	0	0	0	0	0	0	0	0	0.019524924369304857	-0.0085252458121885463	0.0023751389481471491	1.0227538972392247	0.953466774300524
401	600	2.76	2.16	2022_09_22_06_51_31	0.50028606744559678	-0.00039474051841470329	0.00074224568709223878	-2.4892186230935883E-05	0.008771497023810533	0.47271110838716707	0.00026388651249179668	0.0006222580731677313	-0.00072256186672902767	0.00057388918851407171	0.49766815918536333	-0.0026536095919682604	0.00037051243224422661	-0.0015661512385427962	0.0017334095854846612	0.47708355862587626	1.4398457612116535	0.00861096093950098	0.00091204923948926583	0.00037200064005932617	0.0050580500687729523	-0.23668945837377597	0.0003227057866502707	0.008610946613727969	1.5707232041746065E-05	0.0045018311556998553	-0.0023059459542201272	0.0050683339987565579	-0.00019549215040550992	0	0	0	0	0	0	0	0	0	0	0	0.01759235005630623	-0.041095271103212337	0.00466960338870643	1.1527733740266304	0.95362151710882159
402	599	2.76	2.16	2022_09_22_06_51_37	0.5034156578601463	-0.0012518716056739436	0.00071293190983752865	0.0003358700718183676	0.00811131995722771	0.47625258321760228	0.00058602124861279934	-3.5164097319777722E-05	-0.00074100007606975327	-0.00012419278677387735	0.50069762852824584	-0.0038110015144522395	5.4046670504105319E-05	-0.001048174107489601	0.00298817941469169	0.4796235012281525	1.4272804246104283	0.0070044652356419075	-0.0019226248584006457	0.0004106915521929226	0.0070173029991871978	-0.07572645332380705	-0.00072647305725698935	0.0070044134518855022	-2.6933851589838937E-05	0.0069369753334563881	-0.0010587325466893316	0.0070548071898048322	-0.00015568006764281916	0	0	0	0	0	0	0	0	0	0	0	0.016179664062281527	-0.045550477406770623	0.0062903955696965112	0.95408002676933046	0.95273854465884833
403	598	2.76	2.16	2022_09_22_06_51_40	0.504244913850461	-0.00255660387952507	0.00052750453070377859	-0.00033577025358318678	0.0070104368486428549	0.47713531026714667	0.00082587239640856359	-0.0011429246221372582	-0.00085769114231712992	0.00055975312327455318	0.50409021658948683	-0.0047073135418903879	0.000359274536022444	0.00052454409680782884	0.0039213161481003334	0.47969854927109767	1.422045987304883	0.0045521196723245757	-0.035864748230215744	2.2910690791713066E-05	0.0089412497378759583	0.097625517114908869	-0.00027183291269782276	0.0045404140900100476	-0.00032624132540595545	0.0087713570212536989	0.0017347169454324039	0.0089453809313797625	-9.872275934346931E-05	0	0	0	0	0	0	0	0	0	0	0	0.01400650525248931	-0.060869943099541614	0.0078458779128911162	0.71890918818696314	0.95132055097606238
404	597	2.76	2.16	2022_09_22_06_51_44	0.50254162201529307	-0.0036640724379699593	0.00048487458844044556	0.00023065444547629648	0.0053971496595027956	0.47623584611582859	0.00091619133101186159	-0.00034666650599865848	-0.000646869852097291	0.00070544534951185443	0.49981830234178082	-0.0061212445030984991	0.00022106287757105847	0.00085646386031448688	0.0054641143632237314	0.47949903304620695	1.4291105754103937	0.0017785540123666514	-0.045606171389821523	0.00046051374254570403	0.011895785781446705	0.05267606328528051	-0.0002121341706730626	0.0017711606300603892	-0.00016200122662992424	0.011829830735670175	0.0012509293039428032	0.01189767709531725	-3.4676325835532151E-05	0	0	0	0	0	0	0	0	0	0	0	0.010816569534140855	-0.05964248679320213	0.011005714477375911	0.70765899024989376	0.95414789947809553
405	596	2.76	2.16	2022_09_22_06_51_49	0.50215822729739679	-0.0051547082858491673	0.00081961386893375889	0.00033499151458940828	0.0037409893894820175	0.47599566544366728	0.00059232023066265881	-0.00065053887697008247	-9.4811065761329986E-05	0.00033560685999606049	0.500651368030588	-0.006233771541570619	0.00027523460078941991	0.0011319625328859303	0.0059290354815535878	0.48113192492228435	1.4272046167517531	0.0016172891279345404	1.3386239359623247	0.00061845518567615833	0.012526986664026808	0.074476982117075916	-0.00025684378525351361	-0.0014460427735844606	0.00072428200329666245	0.012388273519106994	0.0018590519348576366	0.012529619451951798	2.6357454727079184E-05	0	0	0	0	0	0	0	0	0	0	0	0.007452214126553316	-0.012669211848406106	0.012020363965775669	0.69107401843508409	0.95812813326135171
406	595	2.76	2.16	2022_09_22_06_51_52	0.50452202754299214	-0.0070964002434705815	0.00058589479181726919	0.00018071401721395352	0.0018057698495090252	0.47809305784586836	0.00045339353631599104	-0.0012581134226818799	-0.00080140552596542534	0.001349172490828708	0.50461956463997459	-0.0089155989991230485	0.0002798953874622313	0.0017218903346231181	0.0090280350147036118	0.48226582957293	1.4174558907496158	0.005389976065682197	-1.5511446851987156	0.00046684301579147516	0.018440651569850586	0.084127704596743569	0.0009111369562853995	-0.0053858135240018451	-0.00021178921904988282	0.018180240449490171	0.0030881203861498419	0.018463147101015633	8.39065406902117E-05	0	0	0	0	0	0	0	0	0	0	0	0.0039158156227013	-0.20884415409590759	0.018216793859359308	0.69116638605110792	0.955886568365609
407	594	2.76	2.16	2022_09_22_06_51_56	0.50638371083445821	-0.0087947443266408	0.00099534414725454732	-0.00056857077830756186	0.00094438324019191543	0.48059216526350523	0.00022729782411273821	-0.0015424254326611199	-0.00056430902980974466	0.0017806636459844307	0.50566833307243186	-0.008669722884125616	0.00035717224353891023	0.0025275509217411981	0.0075970693528631689	0.48494542999773665	1.4092347230077258	0.0079670716984887643	1.5435621413661946	-0.00021682096462210133	0.0169473371707952	0.12526298766833463	0.0015817586593499598	-0.0079552562523010541	0.0004337388720020768	0.01641827789889537	0.0042014745048923677	0.017020992851095533	0.00013042701904111321	0	0	0	0	0	0	0	0	0	0	0	0.0021725389754805517	-0.26930524176752	0.015811124483859691	0.624807587872158	0.95766396039597346
408	593	2.76	2.16	2022_09_22_06_51_59	0.5047766386357988	-0.0099209913501446187	0.0013132687193517453	-0.00051212837013913791	-0.0013324605943242621	0.47895385952896374	-0.00061493602842082847	-0.002119128463934979	-3.5886216613149254E-05	0.0019774137243835379	0.50253744486495666	-0.0093907115616836245	0.0004324247866893617	0.0021763307924657707	0.010366657684607154	0.48347660705519568	1.4171280057981797	0.011513630737243369	1.5153457609376217	-8.6863301362940419E-05	0.020522504065937142	0.10934439441956478	0.0026377141917886793	-0.011442899851994055	0.0012742588947422531	0.020033714567784369	0.00445235373178624	0.020691319660523587	0.00014422625594602559	0	0	0	0	0	0	0	0	0	0	0	0.0026406605490771336	-1.5573334357077628	0.020984804933200183	0.68193289318097872	0.95780305594536186
409	592	2.76	2.16	2022_09_22_06_52_02	0.50439223286591139	-0.01166022646568436	0.0015296018958619654	0.00027643348943143676	-0.0025579959027945383	0.47900147491329448	-0.00036947433803811286	-0.0019944833927351734	0.00019907353261721086	0.0011310916467858465	0.50272303007126584	-0.011197115139018395	7.5110105244012308E-05	0.0043408941079181151	0.01042447871497963	0.48162356572158604	1.4191823264652281	0.014565952801540067	1.5118494331225634	0.00035897127799914858	0.022930441304265706	0.14566499288548909	0.0015562278479095797	-0.014464844302307177	0.0017132601456593096	0.021964214780676422	0.0065862286231719927	0.022983189150398254	0.00017744895035341109	0	0	0	0	0	0	0	0	0	0	0	0.0050867765074816256	1.5319625888085502	0.022387677526923246	0.58811045322191113	0.95485920349138642
410	591	2.76	2.16	2022_09_22_06_52_05	0.50611555353172322	-0.014436093539871719	0.0017306325995719105	-0.00027815251212906278	-0.0048314221837414007	0.48031171421818614	-2.0971870345547189E-05	-0.0027602429573366522	0.00044577263545081408	0.0014037782849748411	0.50695811425714155	-0.010679958256277718	0.00023132638103944375	0.0043955575755439992	0.0096396591972669945	0.48575161138519063	1.407757475254918	0.019658391553596714	1.5157271501714373	-5.2432533119678275E-05	0.021760297902830877	0.17343755771542438	0.0014625680205377775	-0.019539279398434056	0.0021607681653646187	0.020464246741971993	0.0073976462542915981	0.021809394077659416	0.00021340153249379651	0	0	0	0	0	0	0	0	0	0	0	0.0095866314378544714	1.5247939176463474	0.020933015653961804	0.57148746171421716	0.9597642435518311
411	590	2.76	2.16	2022_09_22_06_52_08	0.50657379514754108	-0.016637136916349	0.0019400237384876564	-0.00074802590948445393	-0.006969354715927527	0.48054530989226435	0.00024961676745193867	-0.0038039447141136021	0.00027267927408476986	0.0012861940809803345	0.50715777597320044	-0.011698081917753905	-0.00023609366999291232	0.0029937547288335291	0.010682851832044728	0.4840400905732456	1.4086814878524434	0.024025999116104566	1.5248971860560852	-0.0010179389426799286	0.023643499068730481	0.15096817483364217	0.0010346733024616138	-0.023924837546042049	0.0022024490737708345	0.022573925523884458	0.0070308558977678487	0.023666127631192347	0.00021899777382094972	0	0	0	0	0	0	0	0	0	0	0	0.01376835338725519	1.551243565205543	0.021900872461435565	0.64878287561020986	0.95551742946408735
412	589	2.76	2.16	2022_09_22_06_52_12	0.50777975093354522	-0.018060918549083916	0.0023574891533411748	-0.00021497621449033394	-0.0086480327909759323	0.48192117599469719	-0.00032909488545652336	-0.0018917673103114648	0.00066492928982942411	0.001463926705356828	0.50826919997194187	-0.010993400166382743	0.00036813685584064648	0.0017699626249254876	0.010877148374551313	0.4860438613808179	1.4030135399343005	0.027165805272423443	1.5156766782441677	0.00015300260175677135	0.022314598138705597	0.08507904596935853	0.0018018114908605531	-0.027000903397706829	0.0029886772671088246	0.021992330895984704	0.0037787129890268023	0.022387224364367291	0.00019356452175420269	0	0	0	0	0	0	0	0	0	0	0	0.017081338164613942	1.5324278541713789	0.021702744813860708	0.70474356515524494	0.95719425693370752
413	588	2.76	2.16	2022_09_22_06_52_15	0.50765875153442075	-0.020166781114710222	0.0023876004810985175	-0.00068956737926613909	-0.0096868653635874737	0.48306769625372492	-0.00037389638258069453	-0.0029360985393323043	0.00083190827212500029	0.0022669659632633685	0.50820265951389054	-0.010610112341982548	-0.000531708027388906	0.0022924781306195227	0.009478400696624591	0.48342085142245156	1.4048262070521886	0.030320154103662997	1.5181582930624564	-0.001253944866847607	0.020958357921056336	0.12999138717528105	0.0026547698344428971	-0.030152289329684334	0.0031860936974414684	0.020254039861621845	0.005387637332907461	0.021125827075430037	0.00023444731874245456	0	0	0	0	0	0	0	0	0	0	0	0.019151687748659062	1.527961414204831	0.019209151746408186	0.66674509383424274	0.9522555259045391
414	587	2.76	2.16	2022_09_22_06_52_18	0.50702490931030852	-0.02184221448810875	0.0027680778646509722	-0.00053333108230608031	-0.011797884671212964	0.48120808695959311	-0.00048662234021129076	-0.0021433377029381269	0.0014450771865455387	0.0024081806196252732	0.50762861445354512	-0.0091343848054122826	-0.0005237545396884443	0.0034822573637985372	0.011264031305260944	0.48394025571439792	1.4075341691511576	0.0343203219959765	1.5098423408673727	-0.0010646592749797576	0.021371689759460407	0.13742029758259095	0.0029353899162148766	-0.034065611028089915	0.0041735652852671655	0.020569577571781447	0.0058001380753470444	0.021572334994961508	0.00017662855765701875	0	0	0	0	0	0	0	0	0	0	0	0.02344274597025385	1.5098568096073335	0.023253330345599284	0.63548388570368708	0.95447037577046856
415	586	2.76	2.16	2022_09_22_06_52_24	0.50878463660267736	-0.024219338354345313	0.0032865121404365544	-0.0009202475188352004	-0.013668427361477775	0.48238472349577466	-0.00039720925713405763	-0.0029097560265132221	0.0013385668534435244	0.0025670248914586571	0.50893694185869709	-0.011026689378434023	-0.0007281901269319132	0.0012253487212765632	0.011482448151496114	0.48682550964002719	1.4004326818029067	0.038533265460008993	1.5112891820270027	-0.0016917888818305188	0.022991985577438975	0.092635296156705751	0.0029582394336034917	-0.038260687116319525	0.0045751905314011937	0.022598510855669364	0.004235411184212912	0.023181513784472498	0.0001703727310065991	0	0	0	0	0	0	0	0	0	0	0	0.026993375523065227	1.5219863180844153	0.022696527638650415	0.73224186884469633	0.95684003528628836
416	585	2.76	2.16	2022_09_22_06_52_29	0.512072570773405	-0.025824513238421443	0.0030251635833661891	-0.0014764088269878246	-0.015849222389698416	0.48524399334182772	-0.0002214298335496323	-0.0012352650925655773	0.0017203054249298544	0.002297671341789593	0.5124553885471872	-0.0087573884437099278	-0.000634428001439867	0.0025776002518002983	0.00961701454145646	0.48747335500377087	1.3903869671994207	0.042082941352280676	1.5151526762122942	-0.0020947527713162687	0.018785068045206309	0.10475621063617344	0.0025335793924988136	-0.041822614454754631	0.0046736359537777571	0.018374284425298915	0.00390697495784768	0.018955152492162279	6.1956795335922583E-05	0	0	0	0	0	0	0	0	0	0	0	0.031132914691067208	1.5167369888018856	0.019443444828685503	0.65446310888395154	0.95196146567178774
417	584	2.76	2.16	2022_09_22_06_52_34	0.51375186739880141	-0.027811359724979463	0.0032031301184165415	-0.001122223994367903	-0.017498425632802361	0.48742934993191389	-0.00050543677639014906	-0.0013570002615808619	0.0018761677856892443	0.0030259442775394624	0.51442574513715622	-0.0083714245377685664	-0.0014411078691739896	0.0018987814124576861	0.0083666255079448346	0.48991846897255703	1.3822630894429395	0.045577655674102956	1.5160641316473118	-0.0025503419192460476	0.016988012453017669	0.097443709763153974	0.0035277883701385726	-0.045304862179356128	0.0049791725875527014	0.016666420503776289	0.0032898320162568677	0.017350442584797898	1.5196885729491507E-05	0	0	0	0	0	0	0	0	0	0	0	0.0342552893088783	1.5173907359534098	0.016699466051112135	0.67381468966757152	0.95360912545794474
418	583	2.76	2.16	2022_09_22_06_52_37	0.51222658043214653	-0.029447317324684971	0.0032138087558224505	-0.0015696016110521751	-0.01896304612250941	0.48665171893692777	-0.00030925551923588967	-0.00095089283618873864	0.00144028776074167	0.0022938202049239366	0.51254536629991754	-0.0072947285083207	-0.0011801507999757955	0.0022997775685460603	0.0071574587624714126	0.48820779025596051	1.3883113754406491	0.048732084624165228	1.5237159610368702	-0.0027226465368381395	0.014818723695574132	0.11285023167211375	0.0025987633902302292	-0.04851620893458175	0.0045818710624384862	0.01444288515119543	0.0033162690595228916	0.01504487099061242	-2.9453152253134949E-05	0	0	0	0	0	0	0	0	0	0	0	0.037127444781253433	1.532892929287297	0.014676821832598195	0.62995184132160376	0.95310905155307979
419	582	2.76	2.16	2022_09_22_06_52_41	0.51160746386768419	-0.031014824081610375	0.0032758979734313714	-0.0013642451295016085	-0.020462210627809573	0.48524722169517881	-0.0013518502783358393	-0.00010487434106515551	0.0018758557966446062	0.0019175377363613753	0.51132048315240919	-0.00811476192895369	-0.0010407119334574064	0.001413869126255015	0.0084487572177690332	0.48739146107075831	1.3925217270554846	0.0519430142126733	1.522197112366976	-0.0023737301315443532	0.016661350891248445	0.046625861401997634	0.0032852982232634688	-0.051697840616447804	0.0050408333729990012	0.016588960786359897	0.0015514488550767815	0.016982161168034044	-9.5850972874814142E-05	0	0	0	0	0	0	0	0	0	0	0	0.040163633104146876	1.5250870146467612	0.016743780953383171	0.70249317887199669	0.95266683051522327
420	581	2.76	2.16	2022_09_22_06_52_44	0.5144738544016344	-0.031378632885849883	0.0030937585731976424	-0.0019413185020970203	-0.02190481088236013	0.48858531541450478	-0.00075753675210340078	-0.00058642610386266849	0.0014497512286144316	0.00220367830659922	0.51381697899824508	-0.0072940841628437725	-0.0015309822096642796	0.00028774951382139137	0.0049518357301856939	0.49000701129464419	1.3813462835436403	0.053373052131180432	1.5291073647801563	-0.0034582563675471818	0.012233467570099505	0.036083521495934939	0.00293392635006525	-0.053187638103970286	0.0044449799458255975	0.012201624941916638	0.00088208705096157571	0.01258036774566958	-0.00025667487480862368	0	0	0	0	0	0	0	0	0	0	0	0.042670261173931037	1.5377524447755371	0.00964128527759576	0.75637596843096733	0.95244298053698628
421	580	2.76	2.16	2022_09_22_06_52_49	0.51666132967989187	-0.0325918089164702	0.0027822444052049665	-0.0017630577019433053	-0.024181979326188614	0.49124097770427616	-0.00053869108653266948	-0.00027723106972182647	0.0015529873293060371	0.0018614424864929989	0.51726363084307947	-0.0055883375652931539	-0.0020389760890249849	0.0016154254749446979	0.0064650656412906316	0.4908290090986937	1.3725214556201086	0.05655944829891537	1.5334194467646543	-0.0037433990068092889	0.012111021259313673	0.078568152329575855	0.0023730375082931634	-0.056401491253022	0.0042240947329532765	0.011961807101651525	0.0018952590341235352	0.012341318525964476	-0.00049133217831578	0	0	0	0	0	0	0	0	0	0	0	0.0469007330492398	1.5387299361233262	0.012897874950654212	0.662970044886991	0.95000144369774464
422	579	2.76	2.16	2022_09_22_06_52_53	0.5150765249691569	-0.0341453572221858	0.0029257171974253664	-0.0022854135447950329	-0.024547556147691319	0.48948290469363964	-0.00036823726437267907	0.0002794380586969817	0.0012865546614619621	0.0025334020131914468	0.51552339049080076	-0.0029473016872219654	-0.0018296869727197605	0.0013413163457866289	0.0036916620416159655	0.49091941168977854	1.3776048286729112	0.058654341241755413	1.5354487684590374	-0.0040496486076862237	0.0066869881908499648	0.08027923849623235	0.0028682985956559218	-0.058507830956804507	0.0041431224015564139	0.0066009811776727382	0.0010690456288564639	0.0072761904798052546	-0.00041219627576815937	0	0	0	0	0	0	0	0	0	0	0	0.047723486612350617	1.5446149304283623	0.0076256346624388538	0.61114500251780479	0.95309995290345473
423	578	2.76	2.16	2022_09_22_06_52_56	0.51535537780674157	-0.0348110758231658	0.0028607711753758413	-0.001788495209060907	-0.025833555283910486	0.4904194902401629	-0.00045291941679960761	-0.00015257132478818829	0.0011989890232174407	0.0014831999153467482	0.51551591709710132	-0.0030582635417405143	-0.0019707478808130559	0.00061691926259339739	0.0029457333293320888	0.48987904342440725	1.3775649046383642	0.060513751126213856	1.5380190734537949	-0.0037293198646962504	0.0060244216531685178	0.063231262468506549	0.0018970173043785881	-0.06038377198811469	0.0039641084562262582	0.0059763122258054951	0.00075983447858955929	0.0063160375955402213	-0.00056080364157188364	0	0	0	0	0	0	0	0	0	0	0	0.050181612954898182	1.5476069280753757	0.0058399317144353213	0.68217598165551518	0.9505655020216206
424	577	2.76	2.16	2022_09_22_06_52_59	0.51626753669259329	-0.036027084005101316	0.0023404914367501249	-0.0027755429283258435	-0.026519346848915222	0.49021143922915883	0.00027713228771731143	-0.00083387339335371446	0.00093964893117595748	0.0025911506781223048	0.51647602617783306	-0.00078759734753262487	-0.0018857053653571208	0.00041345134871851311	0.0016155451388187429	0.49060365596372557	1.375351498913324	0.062328627357854008	1.5446355439255239	-0.0046553393628910866	0.0027050183823933874	0.24529904633893948	0.0022733764668487985	-0.062243333068829912	0.0032596436610359812	0.0023859647722041036	0.0012744789346580659	0.0035334635995164947	-0.000549910834084983	0	0	0	0	0	0	0	0	0	0	0	0.051399684921331013	1.5530874443049947	0.0032301304672367414	0.66012655220591843	0.95028957099785838
425	576	2.76	2.16	2022_09_22_06_53_02	0.51697814823759636	-0.036937596289501079	0.0022846557887853647	-0.002865185887823508	-0.028136449468402044	0.48926709002025282	0.00011660255600034062	0.00061664128533185072	3.2809302520008112E-05	0.0022676368447821552	0.51605810575965683	-0.0016968975922535836	-0.00212087991737787	-0.0012719238512306748	0.0017145707493569737	0.493058093715538	1.3736974804570625	0.064824534476640286	1.5529455929592526	-0.0049537122020405309	0.003897159395751549	-0.25863991566707373	0.0020802295943469075	-0.064783226357432791	0.00231383941420983	0.003387284543044264	-0.0019272142538773397	0.004417601897080731	-0.00072147073751945684	0	0	0	0	0	0	0	0	0	0	0	0.054424870167958952	1.5702132879206034	0.004129459464827118	1.1045247697602543	0.9537310143502139
426	575	2.76	2.16	2022_09_22_06_53_06	0.51809796027697608	-0.037023271708832364	0.0018041743899225354	-0.0031520183709286783	-0.027644449377737454	0.49330485083763709	0.00033378725507778164	0.0014964133916305713	-0.00026759938043443405	0.0020973311592437285	0.5166165483323647	0.001580502042047835	-0.00224520334046097	-0.0004937348034958082	-0.00031359068856331421	0.49218463403974327	1.3688056000703641	0.064058276335104275	1.5586385129722269	-0.0053118305704750839	0.0027505091958104867	-1.159218893899874	0.001691641537162005	-0.06403934004827469	0.0015574637093751878	-0.0018701018677040251	-0.0020169332762012653	0.0032290791143126055	-0.00065284750709064326	0	0	0	0	0	0	0	0	0	0	0	0.053360072135768662	-1.5659564578768397	0.0011289456069793625	-1.2878674549140858	0.94998373237489775
427	574	2.76	2.16	2022_09_22_06_53_09	0.52044649074681482	-0.03843448601693604	0.0017797326109893158	-0.0028969417901802646	-0.028825637725554718	0.493811176624977	-0.00026459008196023378	0.0011959870891471653	-0.00056775595747110693	0.0019980013678487334	0.520229113920342	0.0030307715514297727	-0.0025608168914729684	-3.8018679365122224E-05	-0.0040325817071939236	0.4978000437741959	1.3570044461871551	0.066437528100629389	1.5617032038119116	-0.0053312187133474336	0.0070438218247869284	-1.4813239594835077	0.002161060181313291	-0.066426541644620085	0.0012081826258777478	-0.006931346561564352	-0.0012537387059649589	0.0073678766959418152	-0.00071296980745683472	0	0	0	0	0	0	0	0	0	0	0	0.055397104251215412	-1.56094949250492	0.0077486561877241978	-0.79011196162369057	0.9564865026947873
428	573	2.76	2.16	2022_09_22_06_53_14	0.51934553207344369	-0.03748798387711659	0.0017441702888028007	-0.0028175692059595162	-0.027743885222278056	0.49396832279924874	5.2289544328515393E-06	0.0011477851438663022	-0.00082763829966470874	0.0028105831492420551	0.51632088748412253	0.0051680168381622038	-0.0022776973844540133	-0.00027473983724549329	-0.0039815979447615614	0.49341422490057746	1.36595185656981	0.064485913843384118	1.563334841126139	-0.0050151764658073845	0.0091673434178648969	-1.4920137900354755	0.0027022087810311037	-0.064478733628972634	0.00096228572698188887	-0.0090537809761201057	-0.0014384837077688786	0.0095573070285176285	-0.00062483423646519942	0	0	0	0	0	0	0	0	0	0	0	0.053444625125229	-1.5558850604765062	0.0076847980716982572	-0.81984476498666914	0.95006925915134444
429	572	2.76	2.16	2022_09_22_06_53_20	0.51984360169922639	-0.038012258410275744	0.0013263414673194813	-0.00315921196661018	-0.028268131417990852	0.494272814548672	0.0002494602348242305	0.0017125812863447514	-0.000984720986786206	0.0016024654702326191	0.51810075073340311	0.0061768819754566768	-0.0025483961207423858	-0.00015125824703442653	-0.0058065752899836929	0.49475068114051574	1.3621296453640261	0.065462576687766214	1.5678922442716763	-0.0055871296106661146	0.011973415761752431	-1.4918005881715768	0.001259034099674644	-0.065461472508019425	0.00038021531201269275	-0.011824290293865749	-0.001883837585932984	0.012039429050745102	-0.00066755344408871294	0	0	0	0	0	0	0	0	0	0	0	0.054411129644026134	-1.5533858558070124	0.011173639602329082	-0.79841995679877953	0.951729865527461
430	571	2.76	2.16	2022_09_22_06_53_23	0.52287479661077607	-0.037822218500182157	0.0015831954495075394	-0.0031723348248240413	-0.02772454262802505	0.49852473875414754	0.00020596240908626041	0.0004645293725745709	-0.0009171255415937092	0.0011137064609755226	0.51965439759822218	0.0079157847253727952	-0.0024524532997129882	-0.0002962286941193172	-0.0072863122240501618	0.499947045266211	1.3480970289049683	0.06427725009758771	1.5655598650349503	-0.0055161182453026657	0.014923082111289118	-1.5453903708887025	0.00081889397418401678	-0.0642737250970511	0.00067315841860906027	-0.014903821673163207	-0.0007579440842357233	0.01494553334749992	-0.00059346428695537183	0	0	0	0	0	0	0	0	0	0	0	0.053052294503766452	-1.5542623979507904	0.0139466110214371	-0.80571472666773714	0.95615058998218971
431	570	2.76	2.16	2022_09_22_06_53_26	0.5249774897891798	-0.038024427758023394	0.00084138089302293953	-0.003101151930525996	-0.028525329446251284	0.49984269805054032	0.00058940656857091724	0.001225971830677072	-0.00025696426828657106	0.00090353920665863809	0.52065878549510236	0.00816283841943306	-0.0025858250622264444	0.00018421844232399453	-0.0062654272289175313	0.50266281236042987	1.3411682142131434	0.065041194449523027	1.5661297661025009	-0.005500074699632939	0.014134703756701859	-1.5339835098661188	0.00026914859079763421	-0.065038361693389793	0.0006070285499646962	-0.014096410825033389	-0.0010397365731776222	0.014137266045938656	-0.0007025080224345719	0	0	0	0	0	0	0	0	0	0	0	0.054338495232963364	-1.5662923066345702	0.011939816460042503	-0.77070120997994118	0.95749403000553213
432	569	2.76	2.16	2022_09_22_06_53_29	0.52291149295798911	-0.03775345047208345	0.00033565478361150664	-0.0032520866914842864	-0.027341055939616731	0.49888703425168196	0.001642548857856078	0.000558427722114206	0.00012195711808950295	0.00098023489222585566	0.51538268857888	0.0098958642129063652	-0.002337902703100084	-0.0014879216877790365	-0.0084909660161948189	0.50127959508524389	1.3504140832249361	0.063808591001361034	1.5667019333422882	-0.0054871457131755973	0.0181943714030826	-1.5150697885861288	-0.00064635746073609941	-0.0638064516315076	0.00052250911480460766	-0.0180814850155376	-0.0020236230840250725	0.018205848750342816	-0.00053927024213661166	0	0	0	0	0	0	0	0	0	0	0	0.052286722144272268	1.5685660488291255	0.016485292439532308	-0.87213541522081961	0.958631817881113
433	568	2.76	2.16	2022_09_22_06_53_33	0.52311441860008867	-0.037755224034657184	0.00035485749551134461	-0.0032012037841369473	-0.027722057365475887	0.49795102046474782	0.0011566464219829524	0.0013168364009200912	-0.00044433784865542252	0.00057565146046836	0.51681500796344482	0.011161778458622517	-0.0027519604109877524	-0.00014976777265848451	-0.00995783771963282	0.5038092473520982	1.3472349304527029	0.064222934447935434	-1.5705649437019793	-0.0057689251003157759	0.020739634924443244	-1.5355113310081263	-0.00060728507482357165	-0.0642229275711832	-2.9720201356799026E-05	-0.0206880133794331	-0.0014623813495743682	0.020748524091156205	-0.00060063615326861014	0	0	0	0	0	0	0	0	0	0	0	0.053001058935326674	-1.5627828558335757	0.01903783105517793	-0.79291769150947178	0.96309570036388359
434	567	2.76	2.16	2022_09_22_06_53_36	0.52596903391333638	-0.037459767737965138	0.00012329473002518793	-0.0035986629954031634	-0.027639247293983628	0.50121529193143843	0.0016941115306704816	0.00057153288421516032	-0.00031804016393496728	0.001149756927053021	0.518300695360722	0.012641564502536493	-0.0026681943474033362	0.0005638744639271736	-0.011875144781541686	0.50529273430486876	1.3382278421074194	0.063468866284399836	-1.5699676036690973	-0.0060545919360597287	0.023947539005678593	1.5702578075592619	-0.00055950773810251866	-0.0634687791058675	-0.00010519618635171938	-0.0239475251159652	2.5792415814750863E-05	0.023954074253401951	-0.00060637174640417119	0	0	0	0	0	0	0	0	0	0	0	0.052552669964358992	-1.5650431649100176	0.022603088524823161	-0.76167418953774191	0.96068913134556422
435	566	2.76	2.16	2022_09_22_06_53_40	0.52733634098418769	-0.036749258800612292	-7.2237878037244426E-05	-0.0034920179443081226	-0.02715777365081606	0.50324444128841683	0.0010324063893227126	0.00055965689893079857	-0.00049316095480515939	0.0006637921990192237	0.51828554400432769	0.012764880872921517	-0.00247989533906898	-0.00025187851160962649	-0.011587138602027345	0.50854678057753111	1.3316321435437792	0.062101613046965022	-1.5667983941127859	-0.0057636351484800811	0.023722964008532646	-1.5543612726521823	-0.000376816917660311	-0.062099627859533865	-0.0004965508457160868	-0.023710149495090968	-0.00077963598594013106	0.023725956510530197	-0.00059061503236980048	0	0	0	0	0	0	0	0	0	0	0	0.051508399577888955	-1.5617177704166987	0.021978147561736154	-0.79626533509869768	0.96436892558629861
436	565	2.76	2.16	2022_09_22_06_53_43	0.52649594079688133	-0.03633994988424729	-0.00032813474348630242	-0.0030732114660265725	-0.026950294010944519	0.50123721867844284	0.0015657168717356136	-0.00063428658340449785	-0.00046871728656684833	0.00060360105475711079	0.51887579185498744	0.013054019362327205	-0.0024227606342641988	0.00041933457899901192	-0.012295836867033456	0.50698067392611124	1.3353498588280552	0.061675150013417328	-1.5651179423175186	-0.00533742007736869	0.024730591143481036	1.5492034496553833	-0.00094701570458862068	-0.061671172742890128	-0.00070041537257343437	-0.02470753333526407	0.0010676772887147968	0.024748716674824981	-0.00058843468774131744	0	0	0	0	0	0	0	0	0	0	0	0.051195778657156507	-1.5621012447312457	0.023367673488050071	-0.76835287704074517	0.96293368028396831
437	564	2.76	2.16	2022_09_22_06_53_46	0.5275220110257739	-0.035962748938287832	-0.00048446542277658707	-0.0031600368453197679	-0.025550703658663649	0.50395856429975883	0.0019087106932759441	0.00014703373726898536	-0.00062192586068038954	0.00032491647537976384	0.5192269617818307	0.014941286263192384	-0.0025383445008301565	-0.00018889428993092383	-0.013150466532349371	0.50729218937359355	1.3308290711721729	0.059723185473825519	-1.5625155610052977	-0.0055139722619786564	0.02736128493781401	-1.565102355731717	-0.0015549615127610844	-0.059714995094131536	-0.00098906220674435576	-0.027359510779778967	-0.00031158199467586371	0.027405434109942797	-0.0004168341400681771	0	0	0	0	0	0	0	0	0	0	0	0.048449678128879313	-1.5586283042026348	0.024931325771024249	-0.7925797071003	0.96165122738131215
438	563	2.76	2.16	2022_09_22_06_53_49	0.5292334756009125	-0.035423023100431432	-0.00064281557497826382	-0.0028313398103823671	-0.02515545912363212	0.50499897007810823	0.0016295132886041328	8.35286702563886E-05	-0.00080398618750061207	0.00048756884170445832	0.52079775394176242	0.015242462740439519	-0.0025856872689137577	0.00048389899793076663	-0.013180634402832306	0.50986719590788265	1.3240689397918752	0.058661676339479461	-1.5596117350023162	-0.0052056314081258869	0.027574780834590008	1.5634575547084739	-0.00113101481610866	-0.058647000375677535	-0.0013121043758496736	-0.027571810666218177	0.00040471553205937577	0.027597966095165957	-0.00040048726903181645	0	0	0	0	0	0	0	0	0	0	0	0.047556144852836456	-1.5548214126122351	0.024921919496422272	-0.76704996582910989	0.96340692608108247
439	562	2.76	2.16	2022_09_22_06_53_53	0.52656474431336819	-0.034938962596760333	-0.0010078875877747816	-0.0031600999832538963	-0.024587327902465188	0.50179998773341783	0.0023412248399769615	0.000716427488520816	-0.0013177142370926183	0.00092604511638344033	0.51764184271321279	0.015690181103210025	-0.0023996959933506403	0.00058852806888760726	-0.013873552900597774	0.50879465692782511	1.3337945157667139	0.057991487745514457	-1.5523750199082471	-0.0053406688954523458	0.028794544476718632	-1.5693035240373783	-0.0014250284812515972	-0.05795213400698327	-0.0021360746650822254	-0.028794416141828594	-8.5969023073509767E-05	0.028829784907177261	-0.00035584029413566733	0	0	0	0	0	0	0	0	0	0	0	0.04676084589552499	-1.5440253247262434	0.026370983575455146	-0.764200441759832	0.966252796873602
440	561	2.76	2.16	2022_09_22_06_53_58	0.5302110327845666	-0.034266936913915427	-0.0010433647141328802	-0.0028511719290370881	-0.023745080867981671	0.50557873662282382	0.0019261174951796624	0.0001411310302565758	-0.0011196520315744803	-0.0001771867072369852	0.5221466275564981	0.016267703754137133	-0.0022036610120711683	0.00056300010542721993	-0.014800108487508568	0.51190403989673838	1.3190608924487393	0.05610766909333316	-1.5529199688927491	-0.0048384194131949037	0.030040155994261138	1.5635776205818279	-0.0020688240151760609	-0.056071812911411639	-0.0020055742106997536	-0.030037025280443289	0.00043368705486110506	0.030111310249893022	-0.00028615812062136945	0	0	0	0	0	0	0	0	0	0	0	0.044833966520785758	-1.5472372719902234	0.027933807556391504	-0.76638719546841927	0.96547225207351228
441	560	2.76	2.16	2022_09_22_06_54_02	0.5327431304822553	-0.033885807746384125	-0.00092379526660752288	-0.0029299135748997083	-0.023883711026794634	0.50722243239438647	0.002486439875170097	-0.00077327356699227094	-0.0011567568052636705	0.0004984281655140818	0.52588517881735075	0.017489067616871287	-0.00208176486692722	0.00021724204828533469	-0.015955420961438194	0.51594094620557529	1.3074790853127207	0.055646714484057176	-1.5538262657695683	-0.0048057570257131364	0.03210747671412139	1.5549824173682159	-0.0019307268788008852	-0.05561466694826625	-0.0018882937016259386	-0.032091419194439419	0.0010153201635998994	0.032165474770759588	-0.00032596634333458078	0	0	0	0	0	0	0	0	0	0	0	0.044884121032338214	-1.5465987975676392	0.029952333341052767	-0.77859080225246713	0.96846100246948252
442	559	2.76	2.16	2022_09_22_06_54_05	0.53205537877844555	-0.032305955331883976	-0.00083289059866550929	-0.0025634047716624384	-0.022823721505922764	0.50666182501003221	0.0022994318124213964	-0.00040519004392455148	-0.0014178326696669273	0.00012975341733847671	0.5247491617014225	0.017647216667986111	-0.0020521531691943206	0.0016272986202785244	-0.017139212688377092	0.51321027082284509	1.3122304525195971	0.053168330367220275	-1.5513450454064162	-0.0044063466630937919	0.033566102094877259	1.5406019990250981	-0.0021476012032237615	-0.053128102715782444	-0.0020678626306279424	-0.033504916434543508	0.0020257799875553015	0.033634735033471155	-0.000309439678330548	0	0	0	0	0	0	0	0	0	0	0	0.042979957751096823	-1.5397756830830711	0.032358082915921044	-0.738067079911354	0.96458055174845292
443	558	2.76	2.16	2022_09_22_06_54_08	0.5322673579925824	-0.0309785255816975	-0.0012400113379917109	-0.0030309766404738089	-0.021844393913698537	0.50814685975782758	0.0019421697135128546	-0.00065310567343180551	-0.0015465525406268795	0.00025721677142153635	0.52754846044523729	0.017518017674785603	-0.0019783597809427257	0.0014310625529171572	-0.015876887146609276	0.51253715750370166	1.3084968334974663	0.05088287303493489	-1.5453971592953271	-0.0047909124112414754	0.032167322435667695	1.5384132224111959	-0.001658234093872278	-0.050817236266209244	-0.0025836537216841907	-0.032099880496006164	0.0020818993304993318	0.032210035283903225	-0.00028257293972346021	0	0	0	0	0	0	0	0	0	0	0	0.041142993330166522	-1.5354559944267952	0.029949706336432267	-0.74045214039791152	0.96293178570391369
444	557	2.76	2.16	2022_09_22_06_54_11	0.5333620439460629	-0.029881592527519797	-0.00096025280170428519	-0.0022362197718073088	-0.020692125991392439	0.50953316407828664	0.0019724235459352168	-0.00079799674554888113	-0.0021648831742903927	0.00096994418435099794	0.53327599219045463	0.018489231845500421	-0.0020551164349147818	0.0022732255803109679	-0.018287774316963434	0.50974372833805859	1.3032178793504514	0.048615821183128592	-1.5413292554386304	-0.0041151260768928655	0.035385474183460858	1.5276619906599473	-0.0010257400582648066	-0.048531418574996633	-0.0028634734865904191	-0.035253881455470246	0.0030488728264763082	0.035400337934199215	-0.00023015673428018193	0	0	0	0	0	0	0	0	0	0	0	0.039007400056860431	-1.5186741897438234	0.034551609642887192	-0.72356382402456632	0.95571804203901556
445	556	2.76	2.16	2022_09_22_06_54_17	0.53642981503678533	-0.029510010801343696	-0.0011009408824948122	-0.0022185448913716725	-0.019706587142722245	0.51228200769486054	0.0016052858315045021	-0.0010639990379634047	-0.0023545305339396265	-0.00035538285068233713	0.53579240384966276	0.017808933889284305	-0.0019569251545140096	0.0016673475396461897	-0.016750707780004155	0.51468555821242568	1.2904798575247378	0.047076128474156875	-1.536878495575313	-0.0039918858522447684	0.03299876249129368	1.530346051413467	-0.001923456623219666	-0.046967855432365507	-0.003190991726679577	-0.032890834589639081	0.0026667069493688453	0.033054772897997929	-0.00013896232537661794	0	0	0	0	0	0	0	0	0	0	0	0.0369978458645456	-1.5113385013150231	0.031380594006621534	-0.73579209972176141	0.95946486154415456
446	555	2.76	2.16	2022_09_22_06_54_20	0.53378341908594362	-0.027786286083078225	-0.000997488087791001	-0.0024471141160358513	-0.018276953649181277	0.51021207641477961	0.0023792101019011257	-0.000548843328381796	-0.0021702527086314575	-0.00028431633100419666	0.53157969693049734	0.01859592287006669	-0.0015728757756863134	0.0017312225055575	-0.01741999016465039	0.51014282726827964	1.3031737360318767	0.044247079520464125	-1.5376401213356072	-0.0038561324784449885	0.03463934564766398	1.537990372671955	-0.00261504103884359	-0.044149830530337317	-0.0029319805989758158	-0.034564812542395	0.0022711232479614091	0.034737914539205918	-9.1959394030118868E-05	0	0	0	0	0	0	0	0	0	0	0	0.0344809386735537	-1.5117017386701261	0.03279570665346259	-0.7358701078476203	0.955711266082138
447	554	2.76	2.16	2022_09_22_06_54_23	0.53102725174743548	-0.0274547407902518	-0.0011433295472552158	-0.0020392252207711826	-0.017660263472213153	0.50564569445252039	0.00223387532968939	-0.0010327404795947121	-0.0022738741889360551	-0.000750077308046708	0.53095739132146447	0.017051821731476503	-0.0017054068104988356	0.0020651115975713454	-0.017180655238614308	0.50924887588431045	1.311741900201624	0.043664128605543785	-1.5343354842941486	-0.0036127906540391738	0.0330456222820244	1.5243542446732434	-0.0029333060149194096	-0.043548086464119617	-0.0031812406691461058	-0.032903174715855688	0.0030650033644520824	0.033175554798426356	-4.6239971609430223E-05	0	0	0	0	0	0	0	0	0	0	0	0.033531329604209757	-1.5067703254953528	0.032586506835753613	-0.72558521299486411	0.95898821427439063
448	553	2.76	2.16	2022_09_22_06_54_27	0.53621808514383018	-0.026396273034432486	-0.0010388340922490645	-0.0022061451031830772	-0.016332008668505444	0.5120464692304324	0.0020926385456649034	-0.0011223277925611814	-0.0024223330493058541	0.00040391298855589034	0.53482563257638693	0.017876400289650814	-0.001869178238428144	0.0023540032643083303	-0.017497361431936143	0.51225634767087613	1.2938722653278987	0.040906142362465807	-1.5318557773583965	-0.0039024155382533041	0.033950296664233715	1.5203196945780668	-0.0016748104990723697	-0.040782147656399224	-0.0031825957189016386	-0.033777440275558332	0.003421574494376663	0.033991581807813559	1.1359162063272942E-05	0	0	0	0	0	0	0	0	0	0	0	0.030790959635632147	-1.497173983602673	0.032925034522278934	-0.71853227146836629	0.955313447761601
449	552	2.76	2.16	2022_09_22_06_54_30	0.54110470385261611	-0.026279243737214176	-0.00084543520361364435	-0.0021186629438109984	-0.015528402892809727	0.51534686053004719	0.0030435554184329158	-0.0016593154049647332	-0.0018239806041242272	-0.00026631918719193935	0.54090413856238373	0.018592305595948405	-0.001707121529309135	0.0024616677496485484	-0.018881218244168985	0.51814915074503931	1.2746370332889396	0.039667412999058023	-1.5404079647221414	-0.0036357157993405307	0.035606565223405329	1.5141921441538595	-0.0031765873084471431	-0.0395941736002629	-0.0024093714844502442	-0.035378639551582061	0.0040223563352655917	0.035747981676408046	8.9227954111208651E-05	0	0	0	0	0	0	0	0	0	0	0	0.028894886772695104	-1.5123337517056752	0.035189148733070108	-0.7205755332406657	0.957576504243753
450	551	2.76	2.16	2022_09_22_06_54_35	0.53383874796517	-0.024636598128463177	-0.0010513455949490932	-0.0019833394114979626	-0.014540235194707608	0.50842231042686781	0.0023338174194238422	-0.0018983212177503613	-0.00203152608940757	-0.00042101576934884592	0.534563105122506	0.016541459078512743	-0.0015846696433347012	0.0020638688764236203	-0.0173163029110964	0.51023113337976478	1.3017859240539125	0.037715315672477941	-1.5330018963950354	-0.0034512718508583609	0.032636881742551242	1.5107760516545163	-0.0026733757110119945	-0.037607620420435223	-0.0028481437090013455	-0.032402019583415168	0.0039083470666324924	0.032746190428346068	7.9594533056207177E-05	0	0	0	0	0	0	0	0	0	0	0	0.027501692697495354	-1.5013868698827131	0.03266690901894008	-0.72608473364419712	0.9557776300888795
451	550	2.76	2.16	2022_09_22_06_54_39	0.53072808423745732	-0.023303108157393743	-0.0008178084693591047	-0.0021490754241262336	-0.012942709138653721	0.5055128365803776	0.0023664828576129503	-0.0018704217754769352	-0.0018311866617161789	-0.00029406585374297224	0.5307822908501687	0.016105777536632743	-0.0014201350941098912	0.0024772582308963641	-0.015720516263939679	0.50762235559678159	1.3136443383897998	0.035078421709036155	-1.535702920969497	-0.0034644677197309252	0.030949499061615513	1.5008223272312435	-0.0026061706479428483	-0.034992055713037304	-0.0024600216610169484	-0.030646913584966625	0.0043171958353226811	0.031059034395987561	0.00013964825837228719	0	0	0	0	0	0	0	0	0	0	0	0.024629578662321724	-1.5005207532350322	0.029986172858520871	-0.70725017459514461	0.95646409276819466
452	549	2.76	2.16	2022_09_22_06_54_42	0.53713904564224013	-0.022602569559777162	-0.00098452087801648028	-0.0018456361771293603	-0.012631366204242893	0.51202933044047949	0.0022399822276882976	-0.001540989517217722	-0.0021673958385214822	-0.00042584339267312841	0.53750841208323652	0.016394989975273156	-0.0012568000584486558	0.0029196944917345021	-0.015131219214795273	0.51451256985906191	1.2881768949507775	0.033718728504317987	-1.5277327838159298	-0.002964674666636872	0.030282409208040678	1.4984291148514433	-0.0025949230619685248	-0.033593745136714225	-0.0029005067897516818	-0.029965783747907235	0.0043676208417038134	0.03039338633881988	0.00011756022092715838	0	0	0	0	0	0	0	0	0	0	0	0.023859682828430529	-1.4858295620565207	0.028689656192467026	-0.69009034995742446	0.9578759429858158
453	548	2.76	2.16	2022_09_22_06_54_46	0.54099389200377279	-0.021632391420050023	-0.00058547957285674118	-0.0016622525806251002	-0.01122283074067326	0.516311437543304	0.002427016077144066	-0.0020701271335918235	-0.0019633650264076186	-6.0578174951985118E-05	0.54144090723316307	0.015516236618575508	-0.0014955650070902886	0.0019336871138881148	-0.013831283650286814	0.51463076468655089	1.2766577796264653	0.0311707067483923	-1.5337069685205989	-0.0030300570561458059	0.028062870946920095	1.5010113871636797	-0.00238428159656384	-0.031084987938495304	-0.0023100831279135254	-0.027789985485153285	0.003904027730237296	0.028163975651800385	0.00016304441011880371	0	0	0	0	0	0	0	0	0	0	0	0.021059897176690812	-1.4842007428485375	0.025815077804605072	-0.71594566128315629	0.9512690850915595
454	547	2.76	2.16	2022_09_22_06_54_49	0.53578698508749167	-0.020980798195815772	-0.000676009493483393	-0.001579175683205447	-0.01071684660253882	0.51029940302717658	0.0022314883938606266	-0.0016332993397493978	-0.0019419138632238262	-0.00025443364170983651	0.53674829941600388	0.014554710004048092	-0.001463552034833527	0.0016059948920111998	-0.014965185791913166	0.51307170009731484	1.2931872084674325	0.030406952788517114	-1.5312201056218335	-0.002935321705042418	0.028296326126130346	1.5145171107614286	-0.00240303321520816	-0.030311751069432048	-0.0024042722366432864	-0.028117266548058913	0.0031782690417480547	0.028398180238700516	0.00016906400598431509	0	0	0	0	0	0	0	0	0	0	0	0.020327789320814374	-1.4811678491078042	0.028091598925114852	-0.73194503656672627	0.95760388807042873
455	546	2.76	2.16	2022_09_22_06_54_52	0.53248306512219	-0.019444728982968389	-0.0012310541758299282	-0.0014433068815553056	-0.0095984682270989618	0.50785111394245164	0.0024056939594882666	-0.0023624371739062572	-0.0021192800484997032	-0.00029304705279466323	0.53214257742752513	0.014715977544149958	-0.0011714893089023863	0.0027332911754934189	-0.013854305695066127	0.50971125329735367	1.3062258864792649	0.028096213590369193	-1.5153261557188495	-0.0025388169930249914	0.02788070219328281	1.4801346422014752	-0.0026285009865933354	-0.027923490132570433	-0.0031106135941142352	-0.027423623428026581	0.0050277661906970722	0.028004331311906858	0.00016431980840200675	0	0	0	0	0	0	0	0	0	0	0	0.018460016159927466	-1.4621427710937205	0.02651981991848611	-0.68800480581768386	0.95723467408374607
456	545	2.76	2.16	2022_09_22_06_54_58	0.53400243036627992	-0.018518030561499872	-0.00083081342414273885	-0.0012877988656351924	-0.0085551422595733784	0.50962400041510125	0.0021622628549311704	-0.0029615726924828497	-0.0020006544468747747	-0.00016148086504471975	0.53354497582838845	0.012927795771208466	-0.0011123571399805242	0.0023451513991548834	-0.010358475753987058	0.511886322803509	1.2996881314005275	0.026079335286278631	-1.5205291419037941	-0.0023372440402923151	0.022877492929080208	1.4559189294671682	-0.0022543256979288859	-0.025947652253342071	-0.0026174551598393916	-0.022276324279115078	0.0052100920655803219	0.022988294131415177	0.00017979735134070155	0	0	0	0	0	0	0	0	0	0	0	0.016453032045998319	-1.4559334855781145	0.019888727364097924	-0.67407521714371232	0.95858425672781833
457	544	2.76	2.16	2022_09_22_06_55_03	0.53314017657768242	-0.017766029568294584	-0.00098641592155768827	-0.0015031245121485324	-0.0085954316426753042	0.50802954710275361	0.0019174584633432387	-0.0020597941906633234	-0.0017405675709019934	-0.00012144585369397519	0.53310631182040757	0.011839064101766654	-0.0010559188200925508	0.0024530039267354371	-0.010569187552663454	0.51210947266118279	1.3022672677459735	0.025450666298261388	-1.5209809772658558	-0.0024697058240054966	0.021895477571424595	1.468746622794346	-0.0019855210314929936	-0.025324455578792943	-0.0025314748000327836	-0.02144101325247131	0.0044378923813120138	0.0219853185523262	0.00014918782992913408	0	0	0	0	0	0	0	0	0	0	0	0.016449506592912097	-1.4708976136448195	0.020351332639842408	-0.6713718733929962	0.96055314373135536
458	543	2.76	2.16	2022_09_22_06_55_07	0.52691063460093035	-0.017361709195563561	-0.00094539474669917863	-0.0011930630202255654	-0.0075392718076737848	0.50197932562854841	0.0025638593340109803	-0.0024717253411808793	-0.0016187680485905257	0.0002654001212790248	0.52700744841943969	0.010062939415202624	-0.0012244787877242304	0.0029010969189388037	-0.00886255622301256	0.507221341072435	1.3247074958894651	0.024323612827865094	-1.5216085055608037	-0.0023632150567467554	0.019068725773434506	1.428908787837567	-0.0022603457779409477	-0.0242060085901614	-0.0023889933304460844	-0.01830607835188762	0.0053388948291754924	0.0192022255391999	0.00018909209272301625	0	0	0	0	0	0	0	0	0	0	0	0.014634545785132945	-1.4650461512699902	0.017698072228330555	-0.62722330302701446	0.96263257517395229
459	542	2.76	2.16	2022_09_22_06_55_12	0.51924342489308462	-0.016156942517008624	-0.00088216153403501858	-0.00098013654794139858	-0.0063284824870160237	0.49557208204806208	0.0023296681030793953	-0.0021254038790070508	-0.001545598870365572	-0.00027591537725097341	0.51709358260647775	0.00887998892172123	-0.00093786804341541386	0.0027960476604656317	-0.0075414757556297868	0.49900610884208624	1.3561063143509622	0.022279972695854623	-1.5189085883399982	-0.0019044085180914218	0.016909633976837424	1.4220159886424979	-0.002600508154220854	-0.022160109916542898	-0.0023079670306927281	-0.016166531920449	0.0049577179120758952	0.017108429614981727	0.00019966744790426809	0	0	0	0	0	0	0	0	0	0	0	0.012546117391696645	-1.4510264317125612	0.015490070962403232	-0.60787578655841923	0.9610253783085162
460	541	2.76	2.16	2022_09_22_06_55_17	0.52278754834111663	-0.016014623403407986	-0.00071733528680094014	-0.0012990365519093983	-0.0062217947915394183	0.49861623405889127	0.0022064102270622082	-0.0026034067775712252	-0.0015855403598022278	-0.00086257032819073371	0.5209119663191849	0.008288588761713343	-0.001038504829180056	0.0026207191515627008	-0.0072422684148196453	0.50271749595306536	1.3422636431114923	0.021882603705336744	-1.520913270171478	-0.0023100365200367451	0.01604760475367149	1.4051233597798611	-0.003033134972489299	-0.021773792190932721	-0.0021795225511323864	-0.015174700849178293	0.0052205433115727938	0.016331733713583426	0.00019595712382471063	0	0	0	0	0	0	0	0	0	0	0	0.012281554839552521	-1.4460336017085056	0.014732290937041589	-0.61179561377422609	0.96160954396917719
461	540	2.76	2.16	2022_09_22_06_55_21	0.52327652614713849	-0.015936604664324071	-0.00041788962422950496	-0.0010972561475585199	-0.0063729057487730782	0.49916937577539244	0.0023660357133481807	-0.0028631442128068227	-0.0014305739603796487	-0.00020815105257173102	0.523886385601379	0.0059033638500958054	-0.000991439016446117	0.0029264333498552485	-0.0064161852267572862	0.50316129091614992	1.3379979200697523	0.021891686212185461	-1.5311798551782445	-0.0020679816764610083	0.013320343230875335	1.346373317205869	-0.0025345614955815188	-0.021823005691152742	-0.0017327284313203987	-0.012000942515074685	0.0057800452020896212	0.013559334266962032	0.00018645946017633588	0	0	0	0	0	0	0	0	0	0	0	0.012481924823774679	-1.4603877941804164	0.013476722510549431	-0.57143988925215017	0.96155907206635827
462	539	2.76	2.16	2022_09_22_06_55_26	0.51472009107409145	-0.015225794232443876	-0.00047478516591422108	-0.0011258427304507779	-0.0059084747366465965	0.49041274710344912	0.0017518306404619918	-0.0022329018768618551	-0.0013413533911505991	-0.00096148281229180657	0.51415322390819229	0.0055809388301522678	-0.0008920831637869443	0.00226260401519053	-0.005710790617440592	0.49545623397575311	1.3721801043731143	0.02110284750049965	-1.5293659294647009	-0.002023704025940706	0.012078466451460018	1.3773443486869574	-0.0027185727828250182	-0.021030443801701906	-0.0017465984463528388	-0.011185646806456348	0.0045574836631915739	0.012380629620280309	0.00018510226250714772	0	0	0	0	0	0	0	0	0	0	0	0.01177109722260908	-1.4591772679814481	0.011934018502041614	-0.596785898696451	0.962574110798474
463	538	2.76	2.16	2022_09_22_06_55_30	0.50750818217123872	-0.014909844141744347	-0.00034870571824338853	-0.0010906123601250874	-0.005542005222196787	0.4835239744460117	0.0021052578577733429	-0.0018354721641789453	-0.0014799677813355206	2.0373549492045652E-05	0.50635314467937953	0.00391703782996285	-0.00067644726317912026	0.0039621708046820936	-0.0024795911196569083	0.48834112698034293	1.4012150227904403	0.020712789511760751	-1.5279563323509313	-0.001782848668224246	0.0087806202075829641	1.1969499670992336	-0.0021381972590934638	-0.020636809089811355	-0.0017725010434934997	-0.0064384745158555922	0.0059703716080736881	0.00903721078367707	0.00019237829549078407	0	0	0	0	0	0	0	0	0	0	0	0.011302698286884311	-1.4403182873063565	0.0092098920894720035	-0.2795930553575266	0.96223301246317916
464	537	2.76	2.16	2022_09_22_06_55_33	0.50970436774913219	-0.014744376739554302	-0.00059772469697181815	-0.00067959502502351	-0.0053630183367015085	0.48560342667724743	0.0018189248990237406	-0.002852318461115264	-0.0013666140279765887	-0.0001614110807180786	0.508475284746728	0.0031906073676597284	-0.00070057260816813521	0.0028186943875586597	-0.0018604896802114641	0.49044349031705753	1.3926684155908229	0.020295217975407558	-1.5238484476212264	-0.0014084832274941057	0.0077049037642163871	1.143732479595674	-0.00201323356575071	-0.020205818170290019	-0.0019028359725640604	-0.0050611700358577988	0.0058094836159482393	0.0079635828247153415	0.00019113469023486403	0	0	0	0	0	0	0	0	0	0	0	0.010858061683743812	-1.4460404961769242	0.0066260862377562129	-0.29170520855365945	0.96221166885987031
465	536	2.76	2.16	2022_09_22_06_55_36	0.50979722664292015	-0.014808054873155051	-0.00050511567856595526	-0.00048283046601911648	-0.00519453595940068	0.48608739483256019	0.0020653903192432771	-0.0027589255844784467	-0.0012061303985035127	0.00014877181996701732	0.508979078174424	0.0015011184825406789	-0.00086374244607511936	0.0024260276186063665	-0.0012629198056327414	0.49099459281027652	1.391029780302014	0.0201571587798391	-1.529868711230673	-0.0013753804699694048	0.0059800087561201537	1.026172355987564	-0.001941912762182653	-0.020089667184386852	-0.0016481269660480013	-0.0027696532021651977	0.0052999552699065089	0.0062874104287219531	0.00019994817845482585	0	0	0	0	0	0	0	0	0	0	0	0.010460482277276551	-1.4567216335399507	0.005365004172729314	-0.23998435537897442	0.96311742620401963
466	535	2.76	2.16	2022_09_22_06_55_39	0.50505494591992783	-0.014931907114394466	-0.000788907839793041	-0.00068227351799303774	-0.0057099842036267071	0.48143784663033584	0.0021318722240004427	-0.0023940655557707605	-0.0012980332455454291	0.0006484992441234378	0.50351201614074	0.00093683077476347293	-0.00065216465024135967	0.0026026168095680071	-0.0016070837365935392	0.48600474657139248	1.411039970193511	0.021025942102579808	-1.5223513318472959	-0.0013698707379080589	0.0057703952867714289	1.0169724779325391	-0.0015200492602221044	-0.020927326981549751	-0.0020340173815230878	-0.0025780235680567085	0.00516248547195419	0.005967244885128788	0.00018849498971226404	0	0	0	0	0	0	0	0	0	0	0	0.011594114300760967	-1.459032250760173	0.0060563950058405407	-0.27658946379564087	0.96228093695065886
467	534	2.76	2.16	2022_09_22_06_55_45	0.50284245145721918	-0.014866073559496075	-0.0005420783372171768	-0.00077481171827489522	-0.0055923171535560753	0.47951909153059097	0.0020791597394929991	-0.0024052367645039517	-0.0012266384673918478	-0.0001767315047817462	0.50045007382925621	-0.0010096710109484765	-0.00051786885218810773	0.00496945157472872	0.0011456664302382995	0.48326374905880226	1.421090533197203	0.02089834086322764	-1.5293094495809267	-0.0013186404373322369	0.0079598470781532711	0.646585426026334	-0.0023157733977298232	-0.020826443308797751	-0.001732024809603952	0.0021815777450210705	0.00765505611018064	0.008289871647813269	0.00019306217989286423	0	0	0	0	0	0	0	0	0	0	0	0.01138580173184516	-1.4628343093012821	0.010141951926078635	0.11329146430486153	0.96106394290760744
468	533	2.76	2.16	2022_09_22_06_55_48	0.50481577025614566	-0.016218967738090808	-0.00036556432705286469	-0.00082238560755590968	-0.0059765701184625051	0.48049163320466631	0.0018705684176460043	-0.0021740211854383048	-0.0010633687823741684	-8.799484154628498E-05	0.50425330124181111	-0.0017512245044112404	-0.00043811080631484109	0.002507030345036073	0.0028755817448714248	0.48699503782558151	1.4105215578283397	0.02257326455266058	-1.5401159973093461	-0.001289750289770855	0.0067170678419931264	0.40162046338033996	-0.0020067769687605974	-0.022530782241377171	-0.0013842413648080792	0.0046641851811912976	0.004833671171014191	0.0070104318123983041	0.00023748265669483912	0	0	0	0	0	0	0	0	0	0	0	0.012025044116195935	-1.48275617005655	0.0075571985185685737	0.42688109739699387	0.96469854255638288
469	532	2.76	2.16	2022_09_22_06_55_52	0.50697409918053638	-0.016440753119802004	-0.00040270741235520275	-0.00065680103843145652	-0.0063286959584417371	0.48249487117873713	0.0019689896545336859	-0.0021237845505230786	-0.0010497754582224795	-0.00012714010416377389	0.50578919398962086	-0.0034141729841391123	-0.0006397937945057066	0.0022293722231691432	0.0029983923532409286	0.48786717007631325	1.4038969369272636	0.023060148281493102	-1.540366089514823	-0.0013231797519868015	0.0078498850473193039	0.30319444399854989	-0.0021352209075060405	-0.023017454097975572	-0.0014025853314635741	0.006450339700478723	0.0044736800292997326	0.00813510071111465	0.0002287009078306212	0	0	0	0	0	0	0	0	0	0	0	0.012653843999321226	-1.4886069406878513	0.0073699416383881623	0.46572685706438877	0.96231182394700787
470	531	2.76	2.16	2022_09_22_06_55_55	0.5044741113975495	-0.016638300501928497	-0.00022909497143556261	-0.0005931787751726899	-0.007383339487226223	0.478697401928184	0.0018512185410346717	-0.0022069856328613721	-0.0011552782328757031	-1.8528211468511802E-05	0.50416480510632278	-0.0037921077630559091	-0.00059814782885419951	0.0021227336661885513	0.0027805781483299409	0.48724131454440706	1.4126106418041915	0.024477093846351248	-1.5433708335970287	-0.001220980544620511	0.0079935412991668821	0.29672667512833267	-0.0019189743305133311	-0.024440281809123762	-0.001341919615215533	0.0066267609934665041	0.0044702059501724734	0.0082206547782190473	0.0001893024381038559	0	0	0	0	0	0	0	0	0	0	0	0.014813796222798827	-1.4931901114413637	0.0069344093384589439	0.45938253696065812	0.96584007689631035
471	530	2.76	2.16	2022_09_22_06_55_58	0.50282576693496128	-0.016910898258373767	-0.00033213627019037736	-0.00027037905348290344	-0.0068449419708167675	0.47805722627777769	0.0019750722625933438	-0.0027683504413919262	-0.0013077359492128032	-5.2353746385343896E-05	0.50116983621240352	-0.0040395678372164264	-0.00053312163122530185	0.0026017117191738785	0.0044473855090032309	0.48446135849718236	1.4207213272807577	0.0242785804275671	-1.5378158758453251	-0.00083972665582915525	0.010248463306819319	0.28697670630993422	-0.0020933718756605811	-0.024225783457865378	-0.0016002760482056028	0.0086062599317430315	0.0055644667434082504	0.010460076766497876	0.00022878949219204902	0	0	0	0	0	0	0	0	0	0	0	0.013859164037650916	-1.4764080537725004	0.010247066133594739	0.52074036593300055	0.96347759075728856
472	529	2.76	2.16	2022_09_22_06_56_02	0.50316074113673537	-0.016156025182247503	-0.00039477578455295048	-0.00058409538541221177	-0.0077026488266832846	0.47934415419431559	0.0014991522627981866	-0.0020434315820747058	-0.0011366876370231226	0.000839344809795229	0.50160560381348818	-0.0051150927617920217	-0.00042398256077095484	0.0012035651712958733	0.0058927545771986492	0.485258929834132	1.4177927537895352	0.024336242677946176	-1.5401353980546322	-0.0010400789976240624	0.01164443079758809	0.14595853179509688	-0.00069473272587803356	-0.02429050037370924	-0.0014914084868740895	0.011151800651386341	0.0033511357524811194	0.011665137039924733	0.00014857266958303003	0	0	0	0	0	0	0	0	0	0	0	0.015474315750851996	-1.4975395462211525	0.011953257359722032	0.68466123378124344	0.964421287594577
473	528	2.76	2.16	2022_09_22_06_56_07	0.505302380810361	-0.017432466607649508	-0.00035402441398101346	-0.00047159619815750258	-0.0074207436580586506	0.48113636834665369	0.0016993379906272612	-0.0023394899536386521	-0.0011169365112244935	0.00043085731348427851	0.50350487383089093	-0.0064434642631278176	-0.00055040849759393747	0.002429512874825659	0.0079426304362770969	0.48566817424442604	1.4114493564728718	0.025242476938646632	-1.5425712048129174	-0.0010483267278106976	0.015346519131613621	0.16291083569708062	-0.0013088694128345849	-0.02520226840013251	-0.0014241873071296966	0.014539108675532524	0.0049122264176275233	0.015402233234074754	0.00022181114017416479	0	0	0	0	0	0	0	0	0	0	0	0.014851168874463746	-1.4960993222198296	0.016437476801153639	0.63697568921806924	0.96114364920575412
474	527	2.76	2.16	2022_09_22_06_56_13	0.50303559119066188	-0.018347347268578094	-0.00032240432477782013	-0.00052291868133674617	-0.008252062471815487	0.47823544521927352	0.001440908503200319	-0.0019732318066140171	-0.0010801808694571118	0.00012959186617853832	0.5009697942456669	-0.0073696782009638013	-0.00035204228079003288	0.0021710280171473024	0.0070828028499621484	0.4850848573590632	1.4198932812981731	0.027150741387111318	-1.5456053418055102	-0.000899229572841696	0.015268647077637658	0.14235252029229692	-0.0013551475933457912	-0.027116289729745814	-0.0013673292077188387	0.014654000680422561	0.0042885717482196942	0.015328666236212591	0.00022517352919484681	0	0	0	0	0	0	0	0	0	0	0	0.016544473716107792	-1.5057171948290651	0.014726725657760236	0.63668386308675251	0.96431518137889582
475	526	2.76	2.16	2022_09_22_06_56_16	0.50397019103451013	-0.018424071444016962	-0.00031006172595790505	-0.00069852173606951731	-0.0089956209078697821	0.47960931339143109	0.0014372231238810229	-0.0020768491205112828	-0.0010278444148476595	0.00029138083336869246	0.50202617488355938	-0.0085587086869540578	-0.0005177619223248873	0.002364878164830761	0.0091182888062898253	0.48501097209591165	1.4165286269349482	0.027917313946274256	-1.5475458976789123	-0.0012407809309028547	0.018483445329310493	0.12537885115334943	-0.0011829156985748632	-0.027887136164553343	-0.0012977112600652528	0.017905369755191598	0.0045864458103721077	0.018521259157831163	0.00018209727647797825	0	0	0	0	0	0	0	0	0	0	0	0.017965648913800411	-1.5139127529302281	0.018691522666297433	0.65851603637166833	0.9623802770959915
476	525	2.76	2.16	2022_09_22_06_56_20	0.51099381374611574	-0.019537623791245882	-0.00030451229534228958	-0.0004206382295893248	-0.0095127571929598219	0.48625366658092878	0.0016597801129076505	-0.0021708662782896375	-0.0012490610337848763	0.00029454028753387164	0.50870980740124283	-0.0084716366048650828	-0.00058146846170861559	0.0020705623885561159	0.0088490734302300485	0.49171262479393968	1.3892976518391107	0.029179902513163915	-1.5452664285789186	-0.0010140577461177883	0.017838917609079331	0.12211273803009372	-0.00139580603459053	-0.029141873273475984	-0.0014892725708935775	0.017309545938852103	0.00431353693090593	0.017893441702191336	0.0001995854837350337	0	0	0	0	0	0	0	0	0	0	0	0.018775980692198314	-1.505517872900737	0.017785121791753889	0.670472592134713	0.96226727519297173
477	524	2.76	2.16	2022_09_22_06_56_25	0.52100915549393723	-0.020921189123768	-0.00013062867386771582	-0.00037751513444306826	-0.010398411298763382	0.49598095472057468	0.0017766692759076984	-0.0020292584903956021	-0.0013701957395718912	0.000840873589594027	0.51962798189377046	-0.0094235863375319653	-0.00079997397184801281	0.0024474985650658663	0.0096013590138376553	0.50169592510765093	1.3490458445561933	0.030841180100184211	-1.5480661930836235	-0.0011566521738929508	0.019146670878003889	0.11732226095619797	-0.00094450904196307533	-0.030809316843016	-0.0014015654243199188	0.01862199562215873	0.004451548579865584	0.019169953130901293	0.00020466109601205396	0	0	0	0	0	0	0	0	0	0	0	0.020130736360616464	-1.50528886834715	0.019017703533594672	0.66060013715160382	0.96293111131996023
478	523	2.76	2.16	2022_09_22_06_56_29	0.51626443755670826	-0.020250067479850111	-0.00053121622090802141	-0.00047989848951227927	-0.010307630246092004	0.49250617568447713	0.0014401354856819896	-0.0025349160375956418	-0.0010098442610915772	0.000736368202597835	0.51278009602172514	-0.010414104663699781	-0.0006388188814436663	0.0021782558842681197	0.0090466663521509873	0.49628155225739179	1.3691703688113424	0.030339800690772328	-1.5466703360847411	-0.0011300706494869091	0.019854146837117857	0.12048496932555897	-0.00071530192938336833	-0.030304488166171928	-0.0014633874887174398	0.019280500198543521	0.00473808597682654	0.019867028048503294	0.00017886069847920723	0	0	0	0	0	0	0	0	0	0	0	0.020061384942319335	-1.5219668766068919	0.01802411970613696	0.66725700189491388	0.96129331434508991
479	522	2.76	2.16	2022_09_22_06_56_32	0.51373939457026263	-0.021469597568840496	-0.00021544378771520101	-0.0002798172621721667	-0.010831156124948635	0.489348543048886	0.0010904381333423437	-0.0020958147165870307	-0.0014520662177842656	0.00047782855442881581	0.51104428133793212	-0.010599749173533547	-0.00071789077485052131	0.0021027009547297344	0.010654783229834552	0.49481801527448888	1.3780243209159582	0.032256511083978714	-1.5459393974088946	-0.00099870159830356539	0.021547185868585485	0.098988894406390818	-0.00064118096980907906	-0.0322166588292896	-0.0016029351789757396	0.021126290142655491	0.004238051871285611	0.021556723588973703	0.00020946991250607704	0	0	0	0	0	0	0	0	0	0	0	0.021271597137679826	-1.5041617291219969	0.02113967428156675	0.68797599542805221	0.963169304328703
480	521	2.76	2.16	2022_09_22_06_56_35	0.52764544608128228	-0.022799109534294287	-0.00044969581966716407	-0.00063302009860171575	-0.01215634013273563	0.5029758690750743	0.0013868750337047602	-0.0023948107051094611	-0.001274174798013925	0.00072351893827674583	0.52574989967055208	-0.011386398958934141	-0.00079056148487080991	0.0018560778711106808	0.011753028263525225	0.50762564331564841	1.3240092843176154	0.033971414770284238	-1.5472446348081104	-0.001396563101267523	0.0227728897539422	0.092177765045354465	-0.0006740161168974887	-0.03393373505995799	-0.0015995769363378605	0.022386993902671223	0.004174567252658308	0.022782862100075206	0.00017631258998609386	0	0	0	0	0	0	0	0	0	0	0	0.023165052502221024	-1.5185791652882763	0.022550530519185191	0.7070832549687136	0.9620582288460614
481	520	2.76	2.16	2022_09_22_06_56_39	0.53380102439929533	-0.023807674112449481	-0.00039594614328180205	-0.00038805961504029718	-0.013012707931249494	0.50906808758053879	0.0015184058053978387	-0.002289116941042561	-0.0013750111832483546	0.00079222107601939007	0.53083502795831983	-0.012366441902541403	-0.00051373981183356233	0.002398836557581936	0.011478933930307418	0.51381403385327407	1.3013550827971119	0.035361904476214838	-1.5478528509113005	-0.0008725027490600444	0.023269060005203165	0.098444935313558732	-0.000720722507766217	-0.035324681777024317	-0.0016220806197316381	0.022819495346546537	0.00455189912615454	0.023280218952126425	0.00016300271628767876	0	0	0	0	0	0	0	0	0	0	0	0.024513165372217482	-1.5181582573940327	0.021968685287004359	0.68239192142070282	0.96255722707067992
482	519	2.76	2.16	2022_09_22_06_56_42	0.52123501613869749	-0.023837378190229363	-0.00055917370959722283	-0.00042662883755564579	-0.013806909874575505	0.49577780959477458	0.0014074304490416941	-0.0024700614410196118	-0.0013211532426338807	0.00052627335902758648	0.51886315580188869	-0.011955070011828089	-0.00084488854785486609	0.0023837757272140146	0.010538079780768459	0.5027774557552801	1.3488398353344577	0.037079168156069743	-1.5468738185617494	-0.0012602182675414961	0.022533608574615928	0.10794247950223496	-0.00088947298619143254	-0.0370367364440299	-0.0017733766440223638	0.022010540604480718	0.0048269677534151833	0.022551156901302619	0.0001088404246577193	0	0	0	0	0	0	0	0	0	0	0	0.026609829652306054	-1.5230976370773208	0.020728324202831456	0.67416719839454575	0.96458879428294986
483	518	2.76	2.16	2022_09_22_06_56_47	0.51277296354177371	-0.023998095767850485	-0.00053950782856870155	-0.0002250367993597884	-0.014103707391880865	0.48787197230216622	0.0013686176026184225	-0.0018565142775147962	-0.0014144391768435728	0.00057664881203101244	0.50976254971230928	-0.012529817121925989	-0.00055701379565823014	0.002112864490382445	0.011200831982268485	0.49363253266789225	1.3830926044194252	0.03814652092352612	-1.546221161532803	-0.00078293056274359363	0.023981980455442538	0.084035808324686434	-0.00081469297427170129	-0.038100453874390164	-0.0018741593140614724	0.023644054748065007	0.00401174047462349	0.023995814451848795	9.5674062599557366E-05	0	0	0	0	0	0	0	0	0	0	0	0.027642752093196121	-1.52081919976551	0.022228882140846343	0.69217626673392263	0.962672698767742
484	517	2.76	2.16	2022_09_22_06_56_53	0.51555265716953591	-0.025264046292348404	-0.00068138697722272025	-0.0005303758959531291	-0.01489498725879769	0.490838022203029	0.0015140751290562604	-0.0019967294370234136	-0.001327648154632793	0.00078944136758577626	0.51243288103054985	-0.012441560714223546	-0.00054716006078152953	0.0020285051221041583	0.011830644793458814	0.49594290743538882	1.3724694076016339	0.039974643867269323	-1.5469550743396234	-0.0010784802205729919	0.024401767563942332	0.083308664067657634	-0.00074416027700195415	-0.039929208876375383	-0.0019053689463718686	0.024063837622277741	0.0040469716002609207	0.024413111943431869	0.00010093890952257413	0	0	0	0	0	0	0	0	0	0	0	0.029005842982208631	-1.5263468482934641	0.023282375914473484	0.70049282615486308	0.96196363366293625
485	516	2.76	2.16	2022_09_22_06_56_56	0.50811413653046278	-0.025539585248902073	-0.00056689237307043592	-0.00035873625543035554	-0.015183035097550991	0.48330570324988026	0.0015292160314220335	-0.0018341716891898399	-0.0013583643217158381	0.00043461300264333106	0.50592924106733161	-0.012944804650385	-0.00072714422122188932	0.0017135951576975328	0.013304915562234312	0.48837304542763837	1.401533130696812	0.041145419498910978	-1.5482269955535026	-0.0011003104642386835	0.026639559690742384	0.068025819649658384	-0.0011359448190492952	-0.041103509743088226	-0.001856618577202904	0.026393389988498724	0.0036131849429058907	0.026663767759800026	9.4597018096010519E-05	0	0	0	0	0	0	0	0	0	0	0	0.030000499016998645	-1.5261821427963276	0.026401178869229529	0.72135366233112641	0.96114831357060482
486	515	2.76	2.16	2022_09_22_06_57_02	0.49785694415491821	-0.025380580343703978	-0.00077349717322444526	-0.00076557051438115023	-0.015611183477447303	0.47363178682962964	0.00092264723393113636	-0.0019367245105236482	-0.0013007424310139792	0.00063291470635571106	0.49545396597950975	-0.013629497531030876	-0.00073253525989699225	0.0017853701934030736	0.012662002675807305	0.47910283444430413	1.441918580188982	0.042275197361404754	-1.5465068284248427	-0.0015504475455939649	0.027248949576555496	0.071431960860946234	-0.00032181654845191642	-0.042225324151482835	-0.0020528790144388985	0.026971345325025296	0.00387966292142759	0.027250849875123554	4.3547576895716163E-05	0	0	0	0	0	0	0	0	0	0	0	0.031465423230586376	-1.5292317391750927	0.025684594542706062	0.71535879475450825	0.96233032414070663
487	514	2.76	2.16	2022_09_22_06_57_07	0.48555460674668421	-0.025643933495527706	-0.00086040259223181537	-0.00052678076586261662	-0.015592669123504443	0.46163277102881345	0.0015075949495722304	-0.0012243488050626588	-0.0014877145301226261	0.00085917006508144124	0.48229276356917522	-0.013130154010827004	-0.0006285801344816745	0.0015611146999460492	0.013010152035566311	0.46714881001930553	1.4933958685199549	0.043632072399018861	-1.5436242162603568	-0.0012118958037972637	0.027682667534997128	0.053515420469991422	-0.00070987924242683345	-0.043567659077240806	-0.0023699840426762795	0.027524258048907131	0.0029572454599432717	0.027691767917415681	6.688175537306481E-05	0	0	0	0	0	0	0	0	0	0	0	0.032258947594152168	-1.5232347242271738	0.026986620649822102	0.72568762326887459	0.96209325074536656
488	513	2.76	2.16	2022_09_22_06_57_11	0.48264600583975559	-0.025418425459966351	-0.00071447915990796563	-0.00046570683788692415	-0.015945122030293649	0.46005464670394369	0.0011833820964287879	-0.0018814135621921682	-0.0013109822676919802	0.00099625137593868521	0.47832690264374905	-0.012946816905645016	-0.000686830640255129	0.0015425758136897651	0.012758590832785468	0.46396211895757733	1.5056876997676749	0.043959104603396609	-1.5473679732849015	-0.0012359846318363696	0.027516198247920606	0.066783022675529657	-0.00022909854927944968	-0.04391085620414116	-0.002059025243070803	0.027271119966639848	0.0036643119113970927	0.027517151963169281	7.1177147220830451E-06	0	0	0	0	0	0	0	0	0	0	0	0.033148362342453691	-1.5297793885602529	0.026627186015672245	0.72523773398160762	0.96128863254618635
489	512	2.76	2.16	2022_09_22_06_57_14	0.48231998253117325	-0.026636439237318864	-0.00087081123809184917	-0.0007338954556795139	-0.016721953665708344	0.45905358648669203	0.0012897693042950972	-0.0018119964275000637	-0.0014554769091708435	0.00081734726072418709	0.47978147097029594	-0.013789736545071825	-0.00067137974592058945	0.0018185922745512393	0.013136593980258481	0.46303617042989492	1.5066530259134843	0.046156332228648823	-1.5451847570918305	-0.0014993338111006587	0.028816238117724297	0.0678958343236795	-0.00052966177883192729	-0.046095792744116855	-0.0023632384756579593	0.028550969366554872	0.0039009905777163908	0.028821105475976144	9.76850617593323E-06	0	0	0	0	0	0	0	0	0	0	0	0.034800914387452933	-1.5273857893731406	0.027496013836481668	0.71661677337185359	0.960018633273126
490	511	2.76	2.16	2022_09_22_06_57_17	0.47239229994328158	-0.026523929250379552	-0.00089879006526535541	-0.00079772236197884756	-0.01694859866214889	0.44859290049584211	0.0012191794146149929	-0.0014434994424031226	-0.0014408101732471177	0.00065334807545148707	0.4689284074315922	-0.012570424517620122	-0.00058502719839238434	0.0017317362924695599	0.011795093376443527	0.45411345212287507	1.5498626075736537	0.047305245532479043	-1.5450769965729962	-0.0014969250448044211	0.026620150859355853	0.065747341550676061	-0.0006388088428639138	-0.047242676009486215	-0.0024322455367097075	0.026390339741506515	0.0034903295120555489	0.02662781456508561	-2.1361033367586327E-05	0	0	0	0	0	0	0	0	0	0	0	0.036007637019521463	-1.5283929883395964	0.025236526801601326	0.71250972413582847	0.96130578795928467
491	510	2.76	2.16	2022_09_22_06_57_21	0.46719286356979312	-0.026982790667986322	-0.000935836904073285	-0.00081080983415692627	-0.017065596816839019	0.44359143123130168	0.0012170625929503994	-0.0016613331663854092	-0.0014833818414532254	0.00095238047448010751	0.4622791443185349	-0.01250441796466171	-0.00086885000109120374	0.0016836999542893152	0.012506077555165692	0.45097012242255791	1.5716404598362881	0.0484734832658745	-1.5445361571829366	-0.001841544909097487	0.027625628566843186	0.067124884852133249	-0.00032158660398496426	-0.048406644342370242	-0.0025446735425768098	0.02737705388097076	0.0036976038878719997	0.027627500278835305	-8.4707861352799665E-07	0	0	0	0	0	0	0	0	0	0	0	0.036665682111508814	-1.5274441133499643	0.027010060042122919	0.71848523265130249	0.96527613666168144
492	509	2.76	2.16	2022_09_22_06_57_24	0.472221887430011	-0.027874557894321438	-0.0009465106363641657	-0.0007172824358260704	-0.01760984916826272	0.44830775101176346	0.0015955648644787057	-0.0013623123061469054	-0.0015061799163849125	0.00088408678664440355	0.46780180930685056	-0.011920779037479479	-0.0008016876694406052	0.0014003448862968651	0.012290650926441445	0.4549900015172223	1.5507057348931612	0.0495220178706007	-1.5451398960154792	-0.0016462000336221489	0.02640190804128922	0.057203721965649282	-0.000807534860921943	-0.049456836196254822	-0.002540001463171591	0.026229308306801535	0.0030139897092465676	0.026414254878233772	2.7167416124096526E-06	0	0	0	0	0	0	0	0	0	0	0	0.037427625566199912	-1.5281348839593487	0.026195669280161097	0.72867487850940427	0.963508921607657
493	508	2.76	2.16	2022_09_22_06_57_27	0.47323351812017705	-0.028210346434856398	-0.0010323093245781512	-0.00056769803256152926	-0.018962444361119456	0.44912530922014221	0.0013275182216335312	-0.0016821610571609164	-0.0016440316904553741	0.000924712241384233	0.46914871156074273	-0.013315213234120176	-0.00043621086448968516	0.0020691784804815444	0.011204798739346274	0.45632215558611772	1.5459160274795833	0.051269127698961137	-1.5437169464638902	-0.0010846073023510021	0.026803058328784306	0.077007240295355148	-0.00046027956950110585	-0.051193955507647812	-0.0027753152061270082	0.026485795768189976	0.0041117585412988019	0.026807010147689238	-0.00015101900079115665	0	0	0	0	0	0	0	0	0	0	0	0.040220268535077729	-1.5275547788054429	0.024077444077345855	0.69409233444173446	0.96426423343545853
494	507	2.76	2.16	2022_09_22_06_57_33	0.47546924188406248	-0.028795544744545386	-0.0011158933831632593	-0.00074410451794904074	-0.018993711649910903	0.45204587023956766	0.0011553196303331298	-0.0011586819912887709	-0.0017237287371674155	0.00099860467621906441	0.47157461334376416	-0.012082509966481555	-0.00091398944372731025	0.0018287114078965878	0.011722670072617914	0.45752497005396309	1.5364623068468553	0.05165861283712038	-1.5423104951365874	-0.0017689303072367213	0.025819321871537841	0.062974062977531914	-0.00019329042799872439	-0.051574799511930988	-0.0029414852642196867	0.025614807382706162	0.0032433045883688205	0.025820045373616759	-0.00011230529171534031	0	0	0	0	0	0	0	0	0	0	0	0.040111464664030191	-1.5255439878314474	0.02495313929017234	0.70802286417512539	0.96225986825352861
495	506	2.76	2.16	2022_09_22_06_57_36	0.48087940113067945	-0.030037609218875078	-0.001023110543145894	-0.00065210472223642	-0.020167268617360248	0.45659618961098164	0.0015171335679504453	-0.0013479682424220524	-0.0016624714090496336	0.0010626975148497889	0.47694013513128292	-0.011966550529787349	-0.0008531781160287656	0.0016331301372470818	0.011889887849979403	0.46303712492591959	1.5142661131144204	0.053680202547203917	-1.545341121733945	-0.0015958489631772918	0.025572614728923412	0.062641432842973757	-0.00051689829172688094	-0.053610651521920419	-0.0027317007347163707	0.025372185814868484	0.0031954359717786783	0.025577838218229874	-0.00016449084238755237	0	0	0	0	0	0	0	0	0	0	0	0.042080560643450317	-1.5296722408368428	0.024957448109165795	0.71714796149961912	0.96289656790703082
496	505	2.76	2.16	2022_09_22_06_57_41	0.47686764380513946	-0.030120255209772438	-0.0011703135407008498	-0.0006592220735715023	-0.020239079916790043	0.45328598600148595	0.0016344132162520076	-0.0021601116902707561	-0.0016856947356361292	0.00082737387186388183	0.47226289720963954	-0.012302216729723927	-0.00087097877560345408	0.0016103539630264977	0.013118970091142891	0.45976932758065031	1.5305400992841345	0.0542795043895453	-1.5437390885280362	-0.0016635030952013019	0.027569083418435107	0.0743173910222748	-0.00091454447131102709	-0.054200048367690538	-0.0029358735862898	0.027265111447891292	0.0040826533365815824	0.027584248260966605	-0.00017358689112241145	0	0	0	0	0	0	0	0	0	0	0	0.042588669735703376	-1.5292476754483342	0.027717200436929941	0.72432864901786342	0.96414452427920239
497	504	2.76	2.16	2022_09_22_06_57_45	0.47583187060192489	-0.030603129377671411	-0.00134291811552795	-0.00056237497494782075	-0.020939051413110456	0.45177758386076794	0.0016368428719213488	-0.0018875689462395609	-0.0020269931763880009	0.00069798501716115523	0.47149180498615151	-0.012216052911227187	-0.00086183181447845242	0.0016331731877684557	0.011410112904587785	0.45758524687675767	1.5366227469158418	0.0557374621549801	-1.5394819079958066	-0.001546446527759844	0.025708119551326306	0.074695982201492636	-0.0010595053659938326	-0.055628186369421545	-0.0034884908953216054	0.025421776316420484	0.0038263167384795151	0.02572994291649042	-0.00023639058408502598	0	0	0	0	0	0	0	0	0	0	0	0.044210854511303709	-1.5225444556251433	0.024223685287885689	0.71431406349070137	0.96165321229516354
498	503	2.76	2.16	2022_09_22_06_57_48	0.48072695258697595	-0.031207942056118477	-0.0011812797301795682	-0.00075249877012227551	-0.021400094350916377	0.45674326600558346	0.0014777029504113022	-0.0013902627496930613	-0.0019054616645233652	0.0010290613985224565	0.47647082540135755	-0.011668530198015229	-0.00073768344599321875	0.0022958316865230111	0.010941506600036802	0.46290232199441783	1.5150744065696586	0.056269098156471221	-1.5427969589141743	-0.0015657168567538076	0.024387318373606963	0.081803788244792508	-0.00050708044049017952	-0.05618089524715443	-0.0031493517699446379	0.024061652753599456	0.0039721737400153431	0.024392589613011478	-0.00024752030789719292	0	0	0	0	0	0	0	0	0	0	0	0.0446922266221911	-1.5263934870407518	0.023255980890629666	0.68198455754735166	0.96292150773607144
499	502	2.76	2.16	2022_09_22_06_57_53	0.48205813589684809	-0.031449484986702386	-0.0014981245501413094	-0.00070191345976501824	-0.021677990228729214	0.45879866355746729	0.0016622433850609706	-0.0015474770787292167	-0.0020770966352180479	0.0011309802417940715	0.4777001842839233	-0.011646750774337855	-0.00092390915628195243	0.0017061362634184397	0.011526337168524784	0.46354320932618742	1.5094775777709413	0.056648675893684892	-1.538614394527748	-0.0017266008330970031	0.024856461708396803	0.070218188978581661	-0.00060309894272509183	-0.056531376961947238	-0.003643610749514446	0.024611750051522004	0.003479288441966725	0.0248637772069272	-0.00027465541378683109	0	0	0	0	0	0	0	0	0	0	0	0.045175614149729842	-1.5230341725340342	0.02417120227494423	0.71192135223632236	0.9615919218203538
500	501	2.76	2.16	2022_09_22_06_57_57	0.48010963381635696	-0.031834368299136363	-0.0013821489515547186	-0.00066993273158745493	-0.021961550266007508	0.45693503614655839	0.0018673273444442971	-0.0016557344815716487	-0.0020969422589707338	0.00091425333133791822	0.47472385500740638	-0.011703714244860476	-0.00064863973150182245	0.0020197682970274217	0.011606579610224913	0.46117138683547437	1.5192699242133239	0.057586654711188213	-1.5399114016216744	-0.0014019260880602557	0.02521193693263505	0.078943496363061749	-0.0010606790340221958	-0.057476828282721645	-0.0035548574351364059	0.024898343795908696	0.0039641190844754192	0.025234238722584471	-0.00028502562928392955	0	0	0	0	0	0	0	0	0	0	0	0.04595082486720127	-1.5231994055234865	0.024538162475380869	0.69925121203359009	0.96055432833050269
501	500	2.76	2.16	2022_09_22_06_58_00	0.48082384699821296	-0.032689524495863855	-0.00143827885764817	-0.00075990084182866265	-0.022378016817188012	0.45698729926398274	0.0015781631455111618	-0.0013449299298214947	-0.00216301928508163	0.00080889697837341909	0.47638460394241428	-0.010842788655122296	-0.0009139250640123178	0.0018469783063158947	0.010701640839928367	0.46112602533447367	1.5168921303736136	0.058907454017658796	-1.5394742801506538	-0.0017728868731769526	0.023230228665337485	0.0742495426683538	-0.00086277207109237768	-0.058791907068425873	-0.0036877909512554423	0.022974562762321241	0.0034370030148415044	0.023246244847082816	-0.00026877434781929723	0	0	0	0	0	0	0	0	0	0	0	0.046757894231307155	-1.5226168883201727	0.022585932110979021	0.69994581164416625	0.95903318484157363
502	499	2.76	2.16	2022_09_22_06_58_05	0.48153558031980126	-0.032983538615721543	-0.001542458478828895	-0.00062234659728694014	-0.023184950276399011	0.4578778995942504	0.0015022284152632086	-0.0023545397400626905	-0.0022827180288729982	0.00086207820935321419	0.47691434057611404	-0.011066898673073375	-0.00096334385001723734	0.001745000242840615	0.011789868906701457	0.46276607214674592	1.5128836920037552	0.059996957740419611	-1.538119429587302	-0.0017122206828609043	0.024712469851233952	0.08967629372136926	-0.00074055744762259446	-0.059868876281338565	-0.00391823824128559	0.024316066824178834	0.00440852133375994	0.024723563486709926	-0.00037353683388080918	0	0	0	0	0	0	0	0	0	0	0	0.0483807528723751	-1.5217260340257728	0.024750625272254124	0.71192733520610307	0.96102155491689734
[truncated: 99 more rows]
[truncated: 38 more columns]
