# Supplementary material for: Metasurface analogues of molecular diastereomers from hierarchical multiscale chiral interactions with biomolecules
Source: Nat Commun. 2026 Apr 22;17:5541. doi: 10.1038/s41467-026-72200-6 (PMC13287669; doi:10.1038/s41467-026-72200-6)
Supplement: Supplementary file 3 — Supplementary Data 1 (Raw data) [file 41467_2026_72200_MOESM3_ESM.zip › Raw_Data/MMP/strept/Mueller_ St_RS_RA_map_2022_09_22_11_04_19.csv]

HINDS Mueller polarimeter
Filename	Mueller_ St_RS_RA_map_2022_09_22_11_04_19
Mode	Mueller
Integration	0.01
Integration cycles	16
Repeats	1
Repeat Delay	0
Start time	2022_09_22_11_04_19
Total samples	1681
PARAMETERS
Wavelength	525	400	1
X	1.4	3.23	41
Y	0.82	1.92	41
Temperature	27	200	1	100	0	25	False	False
Notes	S42216 St_RS_RA_map
DATA
#	Wavelength	X	Y	Time	M00	M01	M02	M03	M10	M11	M12	M13	M20	M21	M22	M23	M30	M31	M32	M33	A	LDabs	LDang	CD	LRabs	LRang	CR	LD	LDp	LR	LRp	TR	A	LDabsA	LDangA	CDA	LRabsA	LRangA	CRA	LDA	LDpA	LRA	LRpA	TRA	N	NAngle	S	SAngle	C
0	525	1.4	0.82	2022_09_22_11_04_27	0.82296932088669383	-0.0048764025034143156	0.0012248475658527512	0.00012946059804084186	0.0032895716731906224	0.80398401332718639	0.0015839606221463296	-0.0087597206367766352	0.00058712754695561644	0.0015393535746622863	0.81678439042648476	-0.0060314260416556428	-0.00022798428175477802	0.0089048293598669379	0.0058160585431701554	0.79192804397126826	0.42424060132811825	0.001475566665956047	1.1475081167547379	-8.7173095237709E-05	0.01328244618355404	0.4920100573331963	-2.386015514360771E-05	-0.00097763867411298361	0.0011052237821180162	0.0073542163020830055	0.011060690719895655	0.013282467614340821	9.5867194423843489E-06	0	0	0	0	0	0	0	0	0	0	0	0.0040603659467558428	0.08831083200494648	0.012923819848690881	0.28928807642161936	0.96228136805636855
1	525	1.4457499999999999	0.82	2022_09_22_11_04_29	0.825536236827685	-0.0057525713730427093	0.001114408635087265	0.00012733774724136762	0.0036534463496213834	0.805666653179881	0.00053680434235472236	-0.0088248038272041151	0.0004950562370395783	0.0016459385394948104	0.8197537617687	-0.0065778685151544232	-0.00024241216260493067	0.0091524496022773964	0.007478847888572949	0.79432220634080652	0.41829686897911394	0.0016168791774420765	1.2466988350863191	-0.00010186105997707815	0.014205738990543471	0.45576083968029735	0.00068269222750592831	-0.0012889354522870019	0.00097618833955516416	0.0087016354656474851	0.011228738152189359	0.014222133769056738	1.4298862003895033E-05	0	0	0	0	0	0	0	0	0	0	0	0.0044659878565348693	0.067341788929998564	0.014317356471077611	0.34255306497544258	0.96218938782526908
2	525	1.4914999999999998	0.82	2022_09_22_11_04_31	0.83733272567259032	-0.0044821598139144483	0.001467063545996068	0.00031919575726890864	0.0043324089006466409	0.81827355519226641	0.00099477298006738824	-0.0084058521132125211	0.0010839976049065215	0.0023315627965547303	0.83126035509039753	-0.0061992015041527132	0.00039189812105561622	0.00930038346638108	0.0064599470507656293	0.80726244589848661	0.38840541238072052	0.0015296832844456584	0.81549072345824536	0.00040426755986806015	0.013342154819891278	0.47710128368649146	0.00081570044139847651	-9.2008602399917035E-05	0.0015269136739831991	0.0077152281667155738	0.010885235393571731	0.013367066336636688	4.6635139088857489E-07	0.0015057899914944315	-0.74991035300251652	0.000567037942482957	0.013402684908621157	-0.47856184293514392	-0.00083285345422516534	0.00010678467138595422	-0.0015019988456859059	0.0077182559287459233	-0.010957211697241214	0.013428537062390531	0.0053335573622292354	0.12258658339021504	0.013523635327683921	0.30354269959125074	0.96408801560938673
3	525	1.5372499999999998	0.82	2022_09_22_11_04_37	0.84775239763474286	-0.0032293703715075041	0.0014163178218116008	0.00012373558981019735	0.0044842169555427474	0.829598051561166	0.00088249093757743723	-0.0076085987591561792	0.00042861620684730479	0.0011661128217102684	0.83907831578138969	-0.0059721280632812138	-7.9893864625083067E-05	0.0082268312587315817	0.0069997299697541196	0.81711773539323163	0.36461627966706384	0.0013232334844710003	0.48556981329914994	6.0801276124777912E-06	0.012394800251460019	0.44369317126830626	0.00017120447430827874	0.00074677886179107473	0.0010923681549767422	0.0078265835015278486	0.0096112259346664737	0.012395982584919056	-6.4311550957784722E-06	0.0013076375304375517	-1.0858035062406755	0.00016266486342011917	0.012427378194059365	-0.44463201458169604	-0.00018450541502566966	-0.00073922237104798909	-0.0010786409027804425	0.0078290464193250114	-0.00965120515491389	0.012428747765819209	0.0053136442517431413	0.047646893222504712	0.012741587721681574	0.35249121614391771	0.96386366782685262
4	525	1.583	0.82	2022_09_22_11_04_42	0.85180642228042369	-0.0037020501556310672	0.0014163712413497842	0.00031838641871040737	0.005007616875324486	0.83319782533367193	0.0006576557995122929	-0.008231649734169285	0.00086548517063150582	0.0011705859512137994	0.84396515866861321	-0.0063884836902296177	-0.000339790158749495	0.0084844971384303251	0.0069466993282366954	0.82174106579420025	0.35433243150179061	0.0015489229890403497	0.52450560188558515	-3.78252469921259E-05	0.012881670182747086	0.45033762024007457	0.0003083597733543103	0.00077202737648531536	0.0013428090541603049	0.0080005592147750822	0.010095963497752597	0.012885360392588889	-8.2945259579934129E-06	0.0015356094503048054	-1.047556436377749	0.00011263160149805475	0.012921327395283075	-0.451428569424889	-0.00032604056562245609	-0.00076875907343457259	-0.0013293253442545373	0.008003074284275765	-0.010144530726280878	0.012925440190048628	0.0059659787855745544	0.085571504953134855	0.012873290662102641	0.34303549155763396	0.96470400351557151
5	525	1.62875	0.82	2022_09_22_11_04_46	0.85074796712324507	-0.0033674758390657409	0.0012996505611652463	-0.00020747273587882242	0.0044598323200953022	0.83180519283790721	0.00058586849463311823	-0.008164047799591418	0.00073673664493691918	0.00122301516910634	0.84404175956067018	-0.0057538728295412	-0.00024812703380878786	0.0083707438117881453	0.00722795300005865	0.821487391895508	0.35590488857297231	0.0013642515390600062	0.5377655768132944	-0.00029494731748936688	0.012672168087763128	0.45441542173680227	0.00037918217299958817	0.000648380978595034	0.0012003267756839141	0.0077891810708489179	0.0099956241571025027	0.01267783984615845	-6.2045854939520655E-06	0.001346083952779831	-1.0354621847601784	-0.00015950071506073076	0.012699982950969014	-0.45514476228503908	-0.000391439433920754	-0.00064549827562378312	-0.0011812171621247707	0.0077916572567064933	-0.010028940330309911	0.01270601400067432	0.0053132949811726584	0.081857637920129692	0.012999743384141758	0.35613343736864189	0.965606059187329
6	525	1.6744999999999999	0.82	2022_09_22_11_04_49	0.85062286388446751	-0.0030874090180518913	0.0014790087417054193	0.00029580715491761659	0.0045918606017602889	0.83125942728851243	0.000608056693578022	-0.00780160695050519	0.00096028109662316954	0.0014274354374815596	0.84343227426627365	-0.0071042639117097272	0.00046050573982100236	0.0084813033990036573	0.0074158139387743632	0.82210876064911154	0.35628437476675956	0.0016936896871761135	0.50740146604600633	0.00043075491894275332	0.013144973362909165	0.42315170069312907	0.00049355905135623911	0.00089390795218167811	0.0014385803173521733	0.0087119074999384635	0.0098434238161377273	0.013154236019198044	-8.825514409829643E-06	0.0016743222437586335	-1.063766052236391	0.00054977286644277573	0.01318934650658421	-0.42451215962880384	-0.00050756847203300168	-0.00088474158253360152	-0.00142147363960113	0.0087144101753486129	-0.0099003998185187275	0.013199109326941232	0.005515013279424069	0.10307786279367563	0.013244623581259636	0.35923709449672719	0.966478560069332
7	525	1.7202499999999998	0.82	2022_09_22_11_04_52	0.84626298355815444	-0.0037454076173100521	0.0015179270576972819	5.735185468292115E-05	0.0044915226865525079	0.82735611192089153	0.00079978456922631062	-0.0085792698589323615	0.00087891884548096412	0.0015069301059325837	0.83893759171172988	-0.0075305756409277565	0.00011570070192801728	0.0084651091712578379	0.0064417486644246028	0.8172519351517733	0.36683683874452611	0.001489081079444771	0.63369890683804164	8.0677586471842634E-05	0.01335419144570605	0.44384686148541042	0.0004310592388351934	0.00044488563241333037	0.0014210697503052394	0.0084291989433850772	0.010357752378841876	0.013361146703631159	-4.3808776839946042E-06	0.0014858290278889793	-0.9375571812016209	0.00022081459327623714	0.013396492129199052	-0.44500336790221756	-0.00044618025696681	-0.00044521769650878606	-0.0014175574425161471	0.0084318431398628484	-0.010410092345048624	0.013403920254515062	0.00540814154014143	0.096621038174994858	0.012569847038179203	0.32524455010597841	0.96571863714940864
8	525	1.766	0.82	2022_09_22_11_04_56	0.8350352841330595	-0.0049175127526858639	0.0012885253435281382	-0.00023336245006783029	0.00398175589901624	0.81600995915473173	0.0010413415518975382	-0.0079971267859824217	0.00079353097809596314	0.0016158108380030149	0.82728391681396707	-0.0056252399944536312	-0.00030711086880534009	0.008583513086010762	0.0074987401356455072	0.80679846426430235	0.39385346081553568	0.001374863119109386	0.99835734530156306	-0.00035607905502883775	0.012984522377271789	0.45235658811300783	0.00034849487515889118	-0.00056803469669858232	0.0012520324195617856	0.00802328076419958	0.010209054174834064	0.012989198206351454	5.8543496664248814E-06	0.0013558960541698267	-0.56588939732565446	-0.00022444925784084852	0.013017454497084888	-0.45323931478803864	-0.00036507698723572095	0.00057632411979699808	-0.0012273160223241287	0.0080255480398845752	-0.010249131682400242	0.013022572817622664	0.0048621395255875072	0.098357213919662456	0.013649375703927005	0.35902431371050109	0.96618487816586951
9	525	1.81175	0.82	2022_09_22_11_05_01	0.83138908338273632	-0.0050256803410854084	0.0014160679587138904	0.00035166277782813695	0.0042390657739136851	0.812110003314091	0.0013463675957178351	-0.0072307303436860183	0.00070622048337867641	0.001292928522415345	0.82379584757002133	-0.0062747909902205476	0.0001477995783240256	0.0080009558434130171	0.0046291877192174294	0.80302588370390693	0.40290893727394489	0.0013693939461612711	0.96459315801386669	0.00028130352366676013	0.01156139710433091	0.47659081408452675	-2.280539332569307E-05	-0.00048033816987626092	0.00128238645592624	0.00669511446836784	0.0094255686968735611	0.011561419596658356	5.6644820881450789E-06	0.0013733094437084407	-0.60304685020035076	0.00039775295584048843	0.011613321228300154	-0.47806529730176794	8.0375822227608E-06	0.00048982033231256632	-0.0012829866991641006	0.0066972335990390756	-0.0094876916092160746	0.01161332400970605	0.00516904870396095	0.082541002199534516	0.011118294649719706	0.262260042560065	0.96588456566758629
10	525	1.8575	0.82	2022_09_22_11_05_07	0.83045659852345155	-0.00474731693221641	0.0012002616480896082	-0.00015043047697509609	0.0038616298272446362	0.81118877989885207	0.00092053479560658309	-0.00818642615862556	0.00064612636289585422	0.0017024383624212412	0.824442715775055	-0.0072165426197441391	0.000332624553389831	0.0081785184878376167	0.0083851648592862971	0.80236004633679225	0.40403085393898652	0.0012395867021819116	1.0103353799548627	8.628006807472425E-05	0.013946857024555342	0.40669260097428522	0.00047723195661727156	-0.00053903733221255436	0.0011162499481332125	0.0095820853108442919	0.010134024963413636	0.013955019570169203	5.6132415420591136E-06	0.0012231091396448929	-0.55659955145609719	0.00021324037163147243	0.013987578261100031	-0.4079139848232079	-0.00048757698641258593	0.000540362051701332	-0.0010972715345638003	0.0095852065415099677	-0.010187058513967251	0.013996073625416428	0.0047146491632429057	0.082891948890264439	0.014104535137903919	0.3989366934303476	0.96616734428191087
11	525	1.9032499999999999	0.82	2022_09_22_11_05_10	0.83205631912073441	-0.0050020387701762287	0.001547026399051109	0.00014570869518049564	0.0036931216035809332	0.812987729972584	0.00056196975547051465	-0.0078972194642295667	0.00083915196957495537	0.0011598458424559313	0.82498470360536591	-0.0058892844844280461	0.00049492797731171456	0.0081801421083240178	0.0055211755862064026	0.80278813819593553	0.40138849045898678	0.0016453516578819819	1.0377218874301932	0.00036737796134519193	0.012165993406352726	0.47863987416531434	0.00037038339435813269	-0.0007955256604436408	0.0014402503260442943	0.0070045253075068925	0.0099472619740264938	0.012171630105381704	8.13375334619358E-06	0	0	0	0	0	0	0	0	0	0	0	0.0045516846868978748	0.11171334466039806	0.011861033427389034	0.29685718242800879	0.96482427901547851
12	525	1.9489999999999998	0.82	2022_09_22_11_05_13	0.83265290498980371	-0.00540728836033399	0.0014448609749621868	-0.00036203924738724793	0.0034154011134796859	0.813388887310092	0.0012012366647979019	-0.0082235889017624342	0.00083718387916129457	0.0016094475759633649	0.82532505172205628	-0.0053397640588316786	-0.00027951285067335331	0.0080635935785685828	0.005149145468590105	0.80276141845277826	0.40059739010289713	0.0018337784777223791	1.1461137485058641	-0.00041804848487254811	0.011950584574900875	0.50114014384468475	0.0002528476658257789	-0.0012111372568930114	0.0013769132326778902	0.0064339809020717729	0.010070767668536221	0.011953259121426771	1.2325182439494194E-05	0	0	0	0	0	0	0	0	0	0	0	0.0042232601861920387	0.12019034196855283	0.011490268091770126	0.28414799575160882	0.96410090404069215
13	525	1.9947499999999998	0.82	2022_09_22_11_05_19	0.83345600187469737	-0.0047238376964794928	0.0013632337089374332	-0.00030204699539883778	0.0032916028507758636	0.81446437895116242	0.00068598346737672742	-0.0072566554908558255	0.0006961588069631301	0.0017356508816327137	0.82664692284072838	-0.0057914683891149305	-8.5079068205756015E-05	0.0079495210005131479	0.0043649549438286653	0.80554981277736348	0.39693068543092419	0.0015144085373625723	1.0911933529138707	-0.00025699577138038376	0.011253613680685939	0.49281350692013509	0.0006478446863921037	-0.00086952838316159626	0.0012399006447748244	0.0062158269748660514	0.009381221449931202	0.011272245721763175	8.38100902598883E-06	0	0	0	0	0	0	0	0	0	0	0	0.0040367034528118306	0.10421199250480151	0.010881261422644386	0.2510698454623933	0.96651750178226048
14	525	2.0404999999999998	0.82	2022_09_22_11_05_22	0.83434027394403887	-0.0048345244805636216	0.0013820360831896573	-0.00035222950324507437	0.0037812885789394474	0.81535034333225731	0.00056601423945854923	-0.0078639998413480156	0.00079941340428502279	0.001430175656299254	0.82648380637936147	-0.0058294642031419871	-0.00030033343283801723	0.0079151762238935455	0.0038030984490998948	0.805542187543098	0.39595709440321714	0.0014597137399845195	1.0120281498053396	-0.00042145406605650904	0.011377354288333875	0.51299016852980173	0.000535751948541229	-0.00063920667715965064	0.0013123181880070516	0.0058964359335876119	0.0097301713182947613	0.011389961402596365	6.4953384841641623E-06	0.0014594866305602352	-0.557967635723849	-0.00029276563647786293	0.011409371824191055	-0.51374718006928555	-0.00055200887019106438	0.00064120720900963043	-0.0013110890663483349	0.0058982494325025905	-0.0097664947168688721	0.011422717680806716	0.0046322443959744344	0.10417254376575241	0.0105250024110378	0.22395575768419126	0.9654840029898013
15	525	2.0862499999999997	0.82	2022_09_22_11_05_27	0.833150859960449	-0.0049049747913272636	0.0015580740204357904	0.00018017621578480123	0.0036719159326372387	0.81410779841067138	-0.00054370565797738049	-0.0086342947931811152	0.0011154464530226391	0.0018179912042069332	0.82571431854949606	-0.0062178515064113928	-0.00024989303551751964	0.0072549654653626706	0.0049104999713629688	0.80356397202707985	0.39912035069511431	0.0017739722720889616	1.003873712543947	-6.6884728470200291E-05	0.011959104664518922	0.48166508973263006	0.0014452952289694847	-0.00075070779567937632	0.0016073006649804772	0.0068261224741345767	0.0098195843264892377	0.012046122308685073	7.1212739199349125E-06	0	0	0	0	0	0	0	0	0	0	0	0.0046061307289593928	0.1474595148163553	0.010514982825456352	0.297508648008431	0.96448795847756352
16	525	2.1319999999999997	0.82	2022_09_22_11_05_33	0.833704605112796	-0.0047095663525683687	0.0011349833272552526	-0.00024301310485132989	0.0036022082717686926	0.81484877652978138	0.00059049445518648291	-0.0075589230286386378	0.00065806483517134233	0.0011992152481476487	0.82676737476714	-0.0052274306670845386	-0.00023668945532056106	0.0070007766926264252	0.0069335388595147878	0.80643811704194135	0.39591571653937924	0.0012717607879033288	1.0639508636087958	-0.0003146757956562291	0.011658509383099432	0.43927702069297864	0.00036749420290467391	-0.00067242000395252143	0.001079456733701257	0.0074412177249133463	0.0089749161448034118	0.011664299937200948	6.5670467427643036E-06	0	0	0	0	0	0	0	0	0	0	0	0.00439223174172599	0.0903456102153541	0.011818531007063022	0.39028642960204085	0.96729478534286661
17	525	2.1777499999999996	0.82	2022_09_22_11_05_38	0.83535908087245725	-0.0047849751933237636	0.0012274377424030779	-0.00067248076471913582	0.003672952806029005	0.816613922609764	0.0011844446580821068	-0.0081358240972115616	0.00076208382414565926	0.0020120119083510218	0.82796829767200386	-0.0063232190629835547	0.00014904788848312848	0.0080639218881284214	0.0068242913434889306	0.80642165524421239	0.39311323487689925	0.0013731554916974293	1.0410679303467163	-0.00034338793251955334	0.012805970906945218	0.4462980496571381	0.00050447717669634433	-0.00067194798164506514	0.0011975148910731473	0.0080343707729609547	0.0099720497969132786	0.012815903717309007	6.9219926416168787E-06	0	0	0	0	0	0	0	0	0	0	0	0.004490500483969922	0.10229126142578551	0.012646041313858521	0.35116361534653151	0.96535929722817837
18	525	2.2235	0.82	2022_09_22_11_05_42	0.841122661463403	-0.0049707685699143982	0.0013187383070293228	6.9307595608034077E-05	0.0038439228374579706	0.82225915188189047	0.00070212632699726137	-0.00752383478241902	0.00076577024549860282	0.0011904326463651083	0.833340546423725	-0.0054111748398941823	-6.3671723047877628E-05	0.0076026680143890836	0.0061915253553822529	0.8124824481250158	0.37926569472705723	0.001417235674724145	1.0350541558055781	-2.0164901379989426E-05	0.011625989057289529	0.4599260704047673	0.00029612241016674406	-0.000678603103026385	0.0012442084979109266	0.007044626081434387	0.0092486142168970512	0.011629759672582183	7.043723104030527E-06	0	0	0	0	0	0	0	0	0	0	0	0.00465979297468429	0.098320714195769737	0.011656889170430146	0.34172652197961262	0.96595001579370321
19	525	2.26925	0.82	2022_09_22_11_05_45	0.8486772301408968	-0.0032971668941934461	0.0015625663319131671	3.6541250539047382E-05	0.0042873563469370476	0.83051994681176955	0.0013139759701646188	-0.0075780690268904116	0.00095592631914295616	0.0015647966135016796	0.84037109988632519	-0.0062731592603978781	-0.00013350831098669273	0.00766543911904401	0.0062798945269418194	0.81995653732259643	0.36101903183090761	0.0016016028138900343	0.59747895738068535	-7.7580864889911614E-05	0.011925400569740754	0.44247100564374581	0.00015377607939276938	0.00058787239540288938	0.0014898112699881635	0.0075527661612687872	0.0092288082687834744	0.011926391987158837	-5.5033029356039519E-06	0.0015942804594693968	-0.97371572098219838	5.5059335047795249E-05	0.011955482892517392	-0.44338382907760732	-0.00016996631795127039	-0.00058636603146601453	-0.001482533325287748	0.0075549146754090224	-0.0092658963646570849	0.011956691003054061	0.0051758575151324756	0.10968787472726696	0.011676277809015159	0.3431838708568144	0.96615828515449609
20	525	2.315	0.82	2022_09_22_11_05_48	0.8502255043593	-0.002815024134269953	0.0013635671556163744	-0.00054495179997700836	0.0038398997012401865	0.83237820449349076	0.00058329540299335749	-0.0078474833548478236	0.0010483041593935391	0.0014896995497150757	0.84218580252049113	-0.0064261561215745687	-0.00014216159954767298	0.0070576331184701944	0.00560953499539583	0.82226567256102479	0.35651184002840541	0.0015491735729869693	0.58334888124248852	-0.00042745770905866108	0.01154331969010803	0.44724116775231165	0.00054462955467765627	0.00060911969456240518	0.0014243988054394791	0.007225224893554533	0.0090024638130678236	0.011556160730098216	-5.3504338262770274E-06	0.0015496517805688461	-0.99001991564688752	-0.0003059821868155152	0.01156141651588977	-0.44776543744002928	-0.00055846378498454659	-0.00061663033325336778	-0.0014216848009077241	0.0072270938935315217	-0.0090241601109448486	0.011574896701613713	0.0046816091619212748	0.13325433739847267	0.010603515756014406	0.33578664478264963	0.96711480465486066
21	525	2.36075	0.82	2022_09_22_11_05_54	0.85068250656778921	-0.0034927208309429741	0.0015725532495573396	-0.00021741970435550662	0.0042353107922570117	0.83178763760732666	0.00012584560943410973	-0.0069029780683049925	0.0008439517743153266	0.0011087163209099198	0.84318044318468333	-0.0066403008623414413	0.00017428506313421632	0.0081613604251323611	0.0043111850220198169	0.82390557872945525	0.35501290308264294	0.0014926768044029662	0.63517411620748243	-4.435826308240273E-05	0.011218271794896362	0.47277692652712472	0.00059897642143379322	0.00044175509985616137	0.0014258108128898882	0.0065659859715634684	0.0090960128784758759	0.01123425096824888	-3.9001336413175786E-06	0.0014828007189415687	-0.931245224682215	4.9070320570208145E-05	0.011251253645666478	-0.47374901788653806	-0.00061344125983949752	-0.00042641670820337067	-0.0014201643436795033	0.0065675413097531542	-0.00913554102085963	0.011267964269485269	0.0050766032242732231	0.098344656379972292	0.010850189151267325	0.24299311330253209	0.96852300637241306
22	525	2.4065	0.82	2022_09_22_11_05_57	0.84925975247247687	-0.0035612331505220684	0.0014767646859309967	-0.00026606252538467442	0.0041616782365619959	0.83087855937950217	0.00035019435158583365	-0.0070901873749668991	0.00075144517262344017	0.0013992977747703751	0.841961728658233	-0.006321871463834062	0.00047270154349970185	0.00758855952259726	0.0044959209003900356	0.82269734611035161	0.35785542996847852	0.0013652410294316981	0.65256072012818112	0.00010530892884698541	0.010995987020541113	0.46952789360030622	0.00063606088940581834	0.0003584584169908883	0.0013173422606642927	0.0064936830896386256	0.0088737709282609937	0.011014368071339379	-3.1690112209889992E-06	0.0013581494954645458	-0.91622988284287077	0.0002009569931204327	0.011031717668490823	-0.470623884229096	-0.00064819580826288464	-0.00035133660475291951	-0.0013119194495819059	0.0064952538533614036	-0.0089168644768038516	0.011050744432984693	0.0049796021794124784	0.089319115545402714	0.010385991739211325	0.26742861073284879	0.96872287155397008
23	525	2.45225	0.82	2022_09_22_11_06_00	0.84555498189808431	-0.0036654324338804352	0.0012418927100929314	7.7219477296523723E-05	0.0036154675380135528	0.82660561868891125	0.00031109455195346876	-0.0076392456465794534	0.00081365766807960354	0.0020605368819485085	0.837665813824675	-0.0065480804947849625	0.00015137742386048074	0.0071189615167935993	0.00710101303668987	0.81942157775572366	0.36715894024718748	0.0012194755510853679	0.79798463539821929	0.00011868105999010116	0.012166025026414723	0.41390816111688877	0.0010510209117706765	-3.0694547780326688E-05	0.0012190891946168348	0.00823014018075267	0.0089597409308813034	0.012211339398294056	1.5892859892044503E-07	0.0012010303632897898	-0.77369483807500683	0.00020874140454132492	0.012197232559741917	-0.41498627678337696	-0.0010677554115383567	2.8109531229140085E-05	-0.0012007013732806683	0.0082318636290969836	-0.0090004946146519417	0.012243879439756739	0.0043827938657091557	0.11068058172853527	0.011891655374209902	0.39206798104152296	0.96909319358074508
24	525	2.4979999999999998	0.82	2022_09_22_11_06_06	0.83639717842000028	-0.0043325198013174932	0.0013988109080518164	-0.00029675023214335557	0.0035673727734024433	0.8175862764092483	0.00013714171651053961	-0.0066743777528003286	0.0010138314728070177	0.0012539333969484639	0.82862366527034448	-0.0050295591576942468	-0.00010674511043556623	0.0074021515643880476	0.006347349614265565	0.8088470719361347	0.39002133219680452	0.0015202400196328879	0.94006020418713865	-0.00026555747585341747	0.011093197448263203	0.44719053401016995	0.00067988839769020121	-0.000462783663391593	0.0014480887397501784	0.0069443592729731317	0.0086507169595372458	0.011114012680371882	3.9895307732738731E-06	0.0014991686007466106	-0.62529664306388277	-0.00016495952281795695	0.011118077420146023	-0.4479904149873063	-0.00069744294454232472	0.00047187724064824834	-0.0014229681525679855	0.0069460551484953051	-0.0086812420421517288	0.01113993142623655	0.0044340643798947942	0.13844749183013094	0.011658256721975572	0.35441623999466787	0.96706097629847432
25	525	2.54375	0.82	2022_09_22_11_06_11	0.83230142957485487	-0.0042827969002520649	0.0014773287501514464	0.0003634604909084509	0.0034389507016544451	0.81328236940503218	0.00042348905023555772	-0.0068396244663419909	0.00088637350020215994	0.0012908159758715653	0.82430456782910622	-0.0061896870302907414	0.00024654666757780808	0.0077898240086824661	0.0063214972561090668	0.80487148665052832	0.40018310869678714	0.0015154280442969956	0.95845605869162642	0.00035292142997529242	0.01185644090941144	0.4333682247150179	0.00053477041424471346	-0.000514103674634345	0.0014255593881593569	0.0076748821034251114	0.0090372216824027331	0.01186849486810845	4.7413173811702554E-06	0.0015028020544450131	-0.60644767040517478	0.00045440174602550917	0.011897561128804846	-0.43472952194207781	-0.0005533755827716037	0.00052644508208414282	-0.0014075757849556704	0.0076767814062205179	-0.0090894987790721988	0.011910423390847863	0.0042668957050371811	0.12612750039162363	0.012053424949695735	0.34085908488862948	0.9670432586685116
26	525	2.5895	0.82	2022_09_22_11_06_17	0.83152500341518165	-0.0050256615409820377	0.0012030169868823904	0.00019837856937330583	0.0033757769447465787	0.811759843709474	0.000981485419935877	-0.0073257395528432421	0.00096149632426743717	0.0014127323977241983	0.82444556420101955	-0.0058445641248033829	-5.7817039872676279E-05	0.0057414306486205848	0.0051555931455145752	0.80439521985515161	0.40181114843935134	0.0016488241958775023	1.1133670974429715	6.5603826860271742E-05	0.010527096496465518	0.43751931716231512	0.00026525241849793618	-0.0010056224107710472	0.0013066540459762558	0.0067475236092632953	0.0080802652053216066	0.010530437763522254	9.38167332882983E-06	0	0	0	0	0	0	0	0	0	0	0	0.0042212018986913027	0.13873736797001984	0.0092799213990366527	0.36584431468893763	0.96737346027046156
27	525	2.63525	0.82	2022_09_22_11_06_22	0.83236886422471934	-0.0055015980032714412	0.0013479996689056957	0.00019284896387190083	0.0033096807759683969	0.81175938954205007	0.00052368586376757252	-0.0068006651357395958	0.00082309862079834879	0.0013894662899575853	0.82596469355936242	-0.0046762563366424233	-0.00029984555405718774	0.0070966242957499395	0.0061778001522869346	0.80530251120970064	0.39981498888301614	0.0018689730828937885	1.1833433243839548	-8.77170521190284E-05	0.010862131169489666	0.45601841878077892	0.00052862024074644019	-0.0013353565988472095	0.0013076249991862059	0.0066491057249041755	0.0085892541353859968	0.010874986570204385	1.3409563597458894E-05	0	0	0	0	0	0	0	0	0	0	0	0.0040973364630576955	0.12187467848341804	0.011303755654715506	0.35814538167503918	0.967482742113103
28	525	2.681	0.82	2022_09_22_11_06_25	0.83322064494871029	-0.0050657243787007346	0.0014298103671236649	-0.00018987311420139792	0.0031524724138098648	0.81408084458519614	0.00088425035405163539	-0.0065182206403029486	0.00078897525122405569	0.0015923614542165693	0.825894608236371	-0.0055187289368919959	-0.00018226266617743593	0.007220824581411313	0.0031946003078695178	0.80560230737997018	0.39774384597915174	0.001771697210820747	1.1432554440761988	-0.00024595118968647373	0.010016655025415662	0.50458283334411735	0.000442056509981938	-0.0011625111896495146	0.001336966245187097	0.0053345406801144062	0.0084779746184091252	0.01002640473231568	1.1092056166286592E-05	0	0	0	0	0	0	0	0	0	0	0	0.003900170022141661	0.12261727490174694	0.009476402638843558	0.20826413525575763	0.96685351264857322
29	525	2.72675	0.82	2022_09_22_11_06_29	0.83419913799271539	-0.0052056988431904211	0.0012525091040693059	-0.00023153636022077624	0.0034639297835488267	0.81491891710885478	-4.9325945797030124E-05	-0.0062268169769863829	0.000715744792898828	0.0014315086345536275	0.8266622702723444	-0.0055561614957321146	-0.00019227551603915981	0.0057145480668885484	0.0056754023792448391	0.80694260144506436	0.39534251616771471	0.0015864969331639892	1.1499053875816174	-0.00027665559474000388	0.010068788133550085	0.40979090176283056	0.00090366805830984181	-0.0010568209813259424	0.001183259030123166	0.0068722188545591832	0.0073588791601275991	0.010109258649274361	1.0639445426536536E-05	0	0	0	0	0	0	0	0	0	0	0	0.0042401186902685205	0.10188020645321376	0.0096547195955633928	0.39098065747466593	0.967326103197329
30	525	2.7725	0.82	2022_09_22_11_06_34	0.834799828792785	-0.0049483700724885418	0.0011890808512231333	-0.00030117609430491761	0.0034001257133403169	0.81509886283402655	0.00094582811460548972	-0.0070557825199757777	0.00090859137402696829	0.001498270806619906	0.82761938126379053	-0.004950139334889689	-0.00026731509894344731	0.0070510321652785153	0.003829796939645263	0.80651652009935582	0.3945585676888555	0.0015728680302710936	1.1053950292687016	-0.00036744452226354732	0.010217037814471934	0.508893645642358	0.00034237474659078746	-0.00093930170954826088	0.0012615966626020317	0.0053665004948190605	0.0086941666732042941	0.010222772724141556	8.6820736777867034E-06	0	0	0	0	0	0	0	0	0	0	0	0.00421589784517342	0.13056080148233726	0.009611871859529662	0.2487860213340726	0.96611965201965833
31	525	2.81825	0.82	2022_09_22_11_06_40	0.83514619153071534	-0.0047839624563108842	0.0013353444196669065	0.00012119614651932511	0.0036469003190302924	0.81608329322921169	0.00064565374269625784	-0.0074640968578469332	0.0010178292020949361	0.0014941874151796018	0.82769597674377215	-0.0055427407600139086	0.00018255974502746623	0.0066718819682249179	0.0066431781608135539	0.806681368177651	0.39358521938814572	0.0015734460348471372	1.0121725690445782	0.00016290621353267059	0.011458747121327243	0.43148698552268078	0.00051503559759643366	-0.00068941844804988779	0.0014143672182515624	0.007450257191661998	0.0087061216031373047	0.011470315917938656	6.370351959263738E-06	0	0	0	0	0	0	0	0	0	0	0	0.0045336641380098663	0.13608433923880436	0.011273704270895113	0.39162121338010369	0.96591635854688873
32	525	2.864	0.82	2022_09_22_11_06_43	0.83491264238355212	-0.004881607975868364	0.0012468921306637796	0.00031061815636415711	0.0031707079997769969	0.81551040112868323	0.00040584619180120834	-0.0060264906775089385	0.000724698814868381	0.0017567344351441243	0.82884983359682929	-0.0047185425863747561	7.9283032355495012E-05	0.0068096307907768005	0.0065116141071778775	0.80718243065462736	0.39308133316007754	0.0015740390927032261	1.1455268405679329	0.00021888881597985414	0.010466670212226118	0.4280663165691439	0.00082159043119597863	-0.0010382017622586541	0.0011831044612378996	0.0068594729640128436	0.0079056192665393626	0.010498866423006549	9.7349557904734E-06	0	0	0	0	0	0	0	0	0	0	0	0.003895584244476094	0.11235042255042715	0.011284892574919606	0.38151518022682235	0.9667866908210192
33	525	2.90975	0.82	2022_09_22_11_06_47	0.83490862499091623	-0.00469869877360956	0.0016444446214715566	0.00032830975602273876	0.0032683626202112785	0.81540290971358187	0.00056206171272225088	-0.0065652327582654754	0.00096173621620839129	0.0016138342823973626	0.82802904157407442	-0.0052436739195395078	0.00027747947549206978	0.0072576672633018159	0.0059961728389987586	0.80887298419282316	0.39259424269135063	0.0017905788990713442	1.0384835233088632	0.00034930554142503919	0.010928220807274035	0.44601819908765011	0.00064310473684045825	-0.00086812939845298852	0.0015660536840546686	0.0068610462381172794	0.0085060010892871324	0.010947127190047798	8.1019933953847346E-06	0	0	0	0	0	0	0	0	0	0	0	0.0040805949812770326	0.14308951468467537	0.011275766993226893	0.34525224238442309	0.96881617937726261
34	525	2.9555	0.82	2022_09_22_11_06_52	0.83830268261707686	-0.0045386717655796754	0.0011498114117136787	0.00035175153936092726	0.0032150212652102593	0.819344562851981	0.00064173015842628237	-0.0069212710137132984	0.0011300645582530519	0.001259442555299735	0.83215608423273435	-0.0052277108359491641	0.00028803013966329416	0.0054553461192296676	0.006671563603848552	0.81128599669389367	0.384185058649667	0.0015810426877079728	1.0504138162368679	0.0003692431327041735	0.010483968272319809	0.40451240864701521	0.00037067710673087991	-0.00079931249727908243	0.0013641097873882172	0.007236081212559746	0.0075863508632443479	0.010490519160292439	6.2771763892033324E-06	0	0	0	0	0	0	0	0	0	0	0	0.0040651725026973852	0.16900311447006958	0.010280340509247055	0.4426773644758214	0.96777215857303422
35	525	3.0012499999999998	0.82	2022_09_22_11_06_55	0.8456849699057204	-0.0034169141945849663	0.0011886092875903979	0.00034480050486736138	0.0039766807703107889	0.82742218819754476	0.0011142338034771234	-0.0060045293463122347	0.00088636339173079086	0.001329885157737804	0.83810658508294	-0.0047954615008437475	0.00015923361495749324	0.0066754731594796425	0.00337965749388667	0.81672904026486359	0.36800392127201204	0.0012758872742727066	0.65331044910518221	0.00028711432974856097	0.0091532586316318554	0.50070270656033589	0.00013652356613252838	0.00033315125337207143	0.0012316243660417143	0.0049346970891513452	0.00770914445420919	0.0091542767197443087	-3.2542692933311016E-06	0.0012725819859602272	-0.915165106848082	0.00039456974714070553	0.0091917777290627025	-0.50194088114643609	-0.00014926727413404277	-0.00032658281298766868	-0.0012299628357196558	0.0049362774269208331	-0.0077538340828886025	0.0091929896410047427	0.00481770930917607	0.10965272593642778	0.0088475587261031222	0.2343294261564641	0.96576038280060139
36	525	3.0469999999999997	0.82	2022_09_22_11_06_59	0.84886250082298453	-0.0032482253536899944	0.001077775311643922	-0.00039011844643418184	0.0041713240503518526	0.83066694070083391	0.00094864696106198784	-0.0061331984031397346	0.00085544128094519492	0.0014030551002742523	0.84196079050817851	-0.0038872840867462165	0.00026614065499954814	0.0068552761018436208	0.0067964478688166243	0.823472042516528	0.35775817431814061	0.0012691999461350938	0.56115416929518369	-9.2127440791449328E-05	0.010131748421426574	0.44294342823472915	0.00026881546480638408	0.00055032960330088712	0.0011436808256677267	0.006409373443795204	0.0078467992285423411	0.010135313898898195	-5.2809104237689237E-06	0.0012440807254304651	-1.011161033331885	-1.4186816115923825E-05	0.010155313108777698	-0.44380054686317455	-0.0002769770803879949	-0.000542840784576357	-0.0011194019537181974	0.0064107885398393171	-0.0078760507003686215	0.010159089557650942	0.0050162849952213266	0.10113609088100291	0.011372061095664557	0.3905444868276462	0.970088844445549
37	525	3.0927499999999997	0.82	2022_09_22_11_07_02	0.84781835960199337	-0.0035003172811532146	0.00119610660231089	-0.00027888667637762519	0.0039514267771751377	0.82871489514430685	0.0013396426122918939	-0.0060096186569860285	0.00081085588191919867	0.00168557972737182	0.84105462792152752	-0.0047768366028319844	0.000532374442096412	0.005611723062564058	0.0039890381738739832	0.82140262357197391	0.36135810712503147	0.0012191322761411284	0.67387275429052418	0.00013718269454229102	0.0087902247778333682	0.46420753410776305	0.00021089132602047402	0.00026967923845401531	0.0011889308706043052	0.0052662565732154217	0.0070380816526878307	0.0087927542213021258	-2.7174172090067171E-06	0.0012167804623395727	-0.89822416702933294	0.00020916892831564687	0.0088194292932505611	-0.46534570076122028	-0.00021897733727549163	-0.00027224475731995218	-0.0011859331708165956	0.0052676651845449882	-0.0070734741508101037	0.0088221473651762562	0.0047578175781323112	0.10119806741725672	0.0081208977487016026	0.30898212827587596	0.96884269403835477
38	525	3.1384999999999996	0.82	2022_09_22_11_07_08	0.84761118279639347	-0.0030602026631839775	0.0013579681268452973	-0.00029319530233403509	0.0038171428561325168	0.82837294554109331	0.00079208776196503384	-0.0068052502692733108	0.00079771432903900832	0.001555973327530326	0.84109638919070884	-0.005698365715071878	0.0001055340680715172	0.0070271911687380083	0.0055532912118275435	0.82132331536431491	0.36169160020048213	0.0013536172863484878	0.61530596362221179	-0.00012844793198298234	0.010767753505586918	0.44589776722013041	0.00046107773686814756	0.00045164920263597325	0.0012760457498302064	0.0067623188328628861	0.00837947251083189	0.010777620713149763	-3.7039197519010385E-06	0.0013417050704710462	-0.95551997043509218	-4.6073961006230151E-05	0.010791064001678945	-0.44666694149168162	-0.00047144119107266861	-0.00044774945631236994	-0.0012647896744121894	0.0067640317224951611	-0.0084080281365734224	0.010801357279757541	0.004600701570617303	0.10300851890711466	0.010566858538526893	0.33438607879148613	0.96898593604516747
39	525	3.1842499999999996	0.82	2022_09_22_11_07_11	0.847303138074908	-0.0035340589491107909	0.0011021333178186743	0.00016355198957213255	0.0034368820752432453	0.82869536288590417	0.0010346495216255961	-0.0062906862622386468	0.00090194558996979245	0.0011146107369713969	0.84084010377215623	-0.0047551899252660486	-0.00021277717787337555	0.0055579857831261729	0.0048942873219820649	0.8221612623040383	0.36133636594878604	0.0011879284697881834	0.81048449933896438	-4.4085299727868131E-05	0.0092234979631257083	0.44551155338341331	4.8789463504514863E-05	-5.9576542683774207E-05	0.0011864335990248857	0.0057980445747000658	0.0071732554524131676	0.009223627002840757	6.9101892264390427E-08	0.0011846578967640963	-0.76291134012220019	2.0875130666555249E-05	0.0092461231622692069	-0.44640630719826907	-6.0019339819597133E-05	5.3260426948351078E-05	-0.0011834600370467993	0.0057993897690191429	-0.0072012409929710884	0.0092463179619242768	0.0041936125483472628	0.1283220506652033	0.0087403880102869813	0.36099264825975436	0.97032717732169316
40	525	3.23	0.82	2022_09_22_11_07_16	0.84716070536117449	-0.0039635913039934084	0.0010510235001827328	0.00022414073966919092	0.0036945434974542161	0.82891846036182237	0.00081766159227374276	-0.0058995202405631945	0.00084294286234957267	0.0016824091263268398	0.84007808556986985	-0.0048629446310733482	-3.749880803894941E-05	0.0053694788754953893	0.0043304645755817082	0.82218464192082785	0.36172727969180385	0.0011326794623117058	0.85712292167219961	9.6760138008444532E-05	0.0087783938085749177	0.44497051513520558	0.00052088649731313233	-0.00016192564054042869	0.0011210454278388128	0.0055256288860894807	0.0068211159843269038	0.0087938342377776018	1.1672333481819694E-06	0.0011248725185077468	-0.71441208428600667	0.00016103540366769841	0.00880555574464457	-0.4461329189289398	-0.0005343892084417488	0.00015916462962260663	-0.001113555029430993	0.0055268043667752124	-0.0068550890193663739	0.008821756276283196	0.0044731607588878548	0.11215952838675247	0.0081426488302085518	0.33934476837657329	0.97051791557105038
41	525	1.4	0.84749999999999992	2022_09_22_11_07_22	0.80991804153683111	-0.0065260331964255422	0.0010366263245778727	-0.00042076539399876382	0.0031200658490089	0.79027457840842785	0.00092816990601993752	-0.0087590580932811832	0.00070248014059378977	0.0018346338415186068	0.802997828824217	-0.0060339487494010411	-0.00013937660500415089	0.00854997332405549	0.004597768923302375	0.77939439953918	0.45732242769271542	0.0023863308311438619	1.336248601399141	-0.00038457353649134639	0.012901847715130855	0.51195990074315945	0.00057647629013257132	-0.0021285536030067574	0.0010788115659348054	0.0067092426501661083	0.011020151429341582	0.012914720259359561	2.3455638449011627E-05	0	0	0	0	0	0	0	0	0	0	0	0.0039487571678279735	0.11072819539277884	0.011986160104671711	0.24669574188546822	0.96231267803377729
42	525	1.4457499999999999	0.84749999999999992	2022_09_22_11_07_25	0.81298966761503966	-0.0056624675650995089	0.0013553577762779445	-0.00017700652610630195	0.0032835597647531412	0.7935923978424555	0.00084985829379262206	-0.0084260427782716519	0.0010591397820481285	0.0013691692338303791	0.80505507460573289	-0.0060570271117039763	-0.00032368590030755457	0.0086772256275038581	0.0039103484848921986	0.78395188422660556	0.44914743363758691	0.0021030483250024648	1.1764920823094904	-0.00034195457179225493	0.012516994136244979	0.52328210465988556	0.000336639524225587	-0.0014822980668232561	0.0014918460706077252	0.0062653612605024014	0.010836068958906958	0.012521520210264488	1.4801606036918391E-05	0	0	0	0	0	0	0	0	0	0	0	0.0042437820806315394	0.15601098617383044	0.011706937119743934	0.21169509639115094	0.9642827153343555
43	525	1.4914999999999998	0.84749999999999992	2022_09_22_11_07_28	0.82991094330001913	-0.0050227270687241811	0.0013121583497759063	0.00012108350438703518	0.0024212928207930974	0.81090355025348937	0.0005439438756105337	-0.0086425113988766334	0.0009410107457790333	0.00138770537482207	0.82307337052312535	-0.0067732214804691647	0.00015777678797900991	0.0086635842534134224	0.0060748789669832423	0.80045324654819261	0.40656870439579607	0.0020913889802829278	1.21587348547297	0.00014793377027298881	0.013333190656987005	0.46797172292592931	0.00052163846881383221	-0.0015862400229063331	0.0013629931975541847	0.00790736960514051	0.010735337862557729	0.013343390865432668	1.2900418352601746E-05	0	0	0	0	0	0	0	0	0	0	0	0.003130121525029653	0.18533744980308112	0.012749804779002279	0.3057644217944317	0.9645049905780344
44	525	1.5372499999999998	0.84749999999999992	2022_09_22_11_07_32	0.8461248269852627	-0.0037373750157926977	0.0014714074728787662	-0.00017602428852402915	0.0034632656414557289	0.82634324314389784	0.0010021152220249458	-0.00825986491074188	0.000982116898543663	0.0015652462204489436	0.83876333270601078	-0.005323180700005114	0.00030012586793138886	0.0083026880374892885	0.00414161839656351	0.817430785784431	0.36755068334225938	0.0014655781113267477	0.84135239233796688	5.4324854371489928E-05	0.01157590721731345	0.527632791120665	0.00034496199407235619	-0.00016366846946129368	0.0014564105988711679	0.0057068838581399387	0.010071400326347445	0.011581046009804296	1.1820327098713721E-06	0.0014625895734021914	-0.72878492676374462	0.00017336719674027306	0.011616211082753784	-0.52852521233136918	-0.00035886010263041259	0.00016525023927336732	-0.0014532242148563653	0.0057087059687810412	-0.010116671195659942	0.011621752901019352	0.0042544882349259882	0.13816320871594376	0.010965689429397039	0.2313550320550786	0.96608769736367572
45	525	1.583	0.84749999999999992	2022_09_22_11_07_35	0.84945567591853177	-0.0031695802231837878	0.0013070486124424619	0.00028255815752145196	0.0035774631236764639	0.82963013001504116	0.00095310696936353053	-0.0092149555588762061	0.00089339423521160946	0.001373574749104198	0.84269183815989335	-0.00668391381130061	0.0001624362411684616	0.007703757062684947	0.0061104027940922087	0.8220316065784713	0.35844491500201225	0.0013217498550055949	0.69344611736655182	0.00024699373298353697	0.012797496892673071	0.46365619317843809	0.00025233300277184003	0.00024170735926067077	0.00129946151604676	0.0076783223648937094	0.010238129339813499	0.012799984322735117	-2.1398367971377083E-06	0.0013281236365018318	-0.88389005573014545	0.00035182283609658786	0.012837678767597307	-0.46472121316885789	-0.0002651913760133129	-0.00025993018435626676	-0.0013024395160986812	0.00768053738436824	-0.010286658428631747	0.012840417540170979	0.0043408139744295551	0.12236152390450161	0.011575468908657131	0.33528175530793569	0.96771571476003582
46	525	1.62875	0.84749999999999992	2022_09_22_11_07_39	0.848780264113334	-0.0035565393208718565	0.001501243939994784	1.6244890365674644E-05	0.0035994522817822932	0.82903613002422682	0.00094973725340343656	-0.0083141672672907476	0.00088771558784220045	0.0016385717302743739	0.84222348519995727	-0.006062763563948287	0.00014566522815307541	0.0037803473772497955	0.0043012566415940789	0.82100115981947808	0.36014463100778016	0.0014123564650076184	0.77661725868140286	8.3302932563639575E-05	0.0096130861766011919	0.43320275703553268	0.00041054248636065137	2.480226013570376E-05	0.0014121386731270329	0.0062251437664667085	0.0073252311175540114	0.0096218486254912635	-1.7183638057126258E-07	0	0	0	0	0	0	0	0	0	0	0	0.004367800688015038	0.12089992695825377	0.0067466407817466812	0.42488264739301529	0.96727173631578844
47	525	1.6744999999999999	0.84749999999999992	2022_09_22_11_07_43	0.84820843843633842	-0.0031510607311110222	0.0015435315357819363	3.4536497558007635E-05	0.0037764316936690408	0.82899774663388093	0.0013709367270259606	-0.008417529464542035	0.0009221326104541268	0.00057471263734784866	0.8425859830719743	-0.006108675223534042	3.9157893562898485E-06	0.0085537994168698086	0.0064182465718175437	0.82110392892160522	0.3601879056661853	0.0015056148239454231	0.66057742851574963	3.0923886004440667E-06	0.012739197298183517	0.46950341507031423	-0.00047385888127076395	0.00037197201752466372	0.0014589423622140933	0.007523639683656656	0.010280174789980615	0.012748007296883909	-3.112266049674983E-06	0.0015061791087805892	-0.90991423393117654	0.00011121429462949736	0.012772873432981127	-0.47035450178804916	0.00046520621367070972	-0.00037122205014686403	-0.0014597156220345965	0.0075259726465755862	-0.010320175941230419	0.012781342361277743	0.0045830543266850033	0.11974721957959199	0.012607735602627608	0.32185891469260008	0.968044989549149
48	525	1.7202499999999998	0.84749999999999992	2022_09_22_11_07_46	0.83963425104307121	-0.0039437414859035723	0.0014476799110042838	-0.00026398903576641241	0.0034975231451543705	0.82069142793630145	0.00070061009847047467	-0.0083593892704936067	0.00084267996175641457	0.0012751884431370846	0.83402377773391612	-0.0059985280590402045	-0.00042748504166827334	0.008157367642923255	0.0071354964121339648	0.81253930769766358	0.38064967915828934	0.0013940381192952282	0.88292601024167872	-0.00044018135567150645	0.012871467220684461	0.45149995616501354	0.00034629232781775997	-0.00027019410324477522	0.0013676028022126632	0.0079707495575172434	0.01010652363102631	0.01287612468056519	2.27020669250147E-06	0.0013777323229052407	-0.68731154883856849	-0.00032721702395040864	0.012894713758634343	-0.45209343200866792	-0.00035965533886968189	0.00026854399543432708	-0.0013513069511010586	0.0079731219022492767	-0.010134247384437916	0.012899728480859249	0.0042847313695143635	0.11821500561235462	0.012907765682586213	0.35933860627704106	0.96773006423719876
49	525	1.766	0.84749999999999992	2022_09_22_11_07_49	0.82334803662860034	-0.0052156289315563892	0.0013746228845772617	-0.00030996365973028019	0.0031598137523115967	0.8039920543428003	0.00053827573316467378	-0.0083202814920374651	0.00085521202663654957	0.0014832075101146958	0.81813206072943	-0.0059609053310524848	0.00013633767726962747	0.00829163841953663	0.00421219876535354	0.7945161811176098	0.42156357328013261	0.0018548180673451642	1.1598597202969712	-0.00013227429706929062	0.012149980200806572	0.51275105201219406	0.00059136424545389249	-0.0012628536588523917	0.0013585104707999778	0.0063018261724470436	0.010387925961049836	0.012164363137903807	1.2266452330232685E-05	0	0	0	0	0	0	0	0	0	0	0	0.0039758414711926612	0.13216002854822659	0.01129559859870917	0.23501578024949316	0.96498217736809133
50	525	1.81175	0.84749999999999992	2022_09_22_11_07_52	0.81835102719516772	-0.0049832130845135414	0.0012903825058269316	-0.00063235933197113459	0.0031379680193160666	0.79939939558746631	0.00065615485544550051	-0.0085413286102078659	0.001031892205186833	0.0013079401323521506	0.81199299041322515	-0.00652994465356161	-0.00020568233199421042	0.0086148530981382029	0.00634324910550769	0.78971719468243484	0.43425059885890716	0.0018250621886497858	1.1227785167836244	-0.00054745258706169063	0.013449875877792342	0.46547793828048029	0.00040877890781086857	-0.0011401354776388981	0.0014251116044255159	0.00803048322190227	0.010789369784689301	0.013456086404430204	1.041967434971235E-05	0	0	0	0	0	0	0	0	0	0	0	0.0040365048487035855	0.1588509617886556	0.013072932409438864	0.317342645780411	0.96501032984479407
51	525	1.8575	0.84749999999999992	2022_09_22_11_07_56	0.818415794582606	-0.0049766603285171778	0.0013814812489536777	-0.00037970087076122719	0.0029552511397528494	0.79894720797931418	0.00077531203009519262	-0.0091347734665847228	0.0008842602891661757	0.0017809050986662598	0.81138014433860672	-0.0066410331403360745	-0.00027322428745269378	0.00835488767668597	0.0052803526182853078	0.78844205070824414	0.43568305453024603	0.0018697222580265696	1.1518122799366271	-0.00043188501735964206	0.013290277627462018	0.48818958934355072	0.00063050498258388811	-0.0012507964977016752	0.0013897371850451427	0.007442900638488634	0.0110106634450701	0.013305225137068539	1.1395024374393253E-05	0	0	0	0	0	0	0	0	0	0	0	0.0037691212252659971	0.14536897613170183	0.012076546709159478	0.28181131726252168	0.96337589759048015
52	525	1.9032499999999999	0.84749999999999992	2022_09_22_11_08_02	0.81910660515257494	-0.0056318743484150193	0.0011920827240183554	0.0003857331584519539	0.0032326071972778219	0.79949376718226917	0.00071123258932035208	-0.0079247197636373411	0.00061310691224174664	0.0015372214895334204	0.81275271711684594	-0.0065072366446287258	-0.00032039570504189987	0.00861626015201181	0.0063463005466550416	0.79029893809070118	0.43289631343976359	0.0018508750637400099	1.2512056006035401	1.3989514759482711E-05	0.013126382527224317	0.45716361167709646	0.00051732529906359248	-0.0014854833081849777	0.0011041185818010673	0.008011341760769751	0.010398092202090079	0.013136572753807254	1.543446292983084E-05	0	0	0	0	0	0	0	0	0	0	0	0.0040168586587110986	0.093718473478980338	0.013064465646338031	0.31741847483419189	0.96483038119744158
53	525	1.9489999999999998	0.84749999999999992	2022_09_22_11_08_05	0.82052603367686627	-0.0056361412443618909	0.0014389113570679865	0.00012595146216905616	0.0022529283516500498	0.80097001498835552	0.000890497943666373	-0.008098306890369061	0.00083769705191995628	0.0014929297422189172	0.81391184703011332	-0.0047917073328915226	0.0002124986308571319	0.0082196676091431178	0.0073038026905240467	0.79126137746834924	0.42979848579607355	0.0025098300676019997	1.2764561550840965	0.00018550304989968611	0.012711439308505778	0.46849997410750038	0.00036837911319150636	-0.0020873608153041379	0.0013936182386047849	0.0075278171099137951	0.010242688067763996	0.012716776024797387	1.8305552565728161E-05	0	0	0	0	0	0	0	0	0	0	0	0.0029293731704259128	0.17799248724122535	0.013400962647578302	0.36323387668146423	0.96433427459043686
54	525	1.9947499999999998	0.84749999999999992	2022_09_22_11_08_09	0.81987195261487211	-0.0056070132142104672	0.0012777452886887336	-0.000237359358851621	0.0019422202496701005	0.80023115728328009	0.0013015029277545665	-0.00840286283269651	0.0010533425539145105	0.0013736443596113058	0.81483773114510738	-0.0054932236336338348	-2.5418849678411654E-05	0.0077693274777912826	0.0054628062403121284	0.79314023623907171	0.42891120399741545	0.0026757404717049947	1.2892710739233582	-0.00018645308204400733	0.012214564745299141	0.48993345641974567	4.6598465809939791E-05	-0.0022626885152226221	0.0014282253866248541	0.0068051379597779352	0.010143258316019269	0.012214653631361	1.8088068504322271E-05	0	0	0	0	0	0	0	0	0	0	0	0.0026948943216020893	0.24847136460620128	0.011584266954916003	0.3064100088154863	0.967395254477796
55	525	2.0404999999999998	0.84749999999999992	2022_09_22_11_08_12	0.82123052717632328	-0.0057964465178463511	0.0012251369695475724	-0.00017080141495638758	0.0022836975997597591	0.80176154420242163	0.00084015030419053844	-0.0077344997726810777	0.00089554697227717792	0.0009333044390207395	0.81441731637916548	-0.0054253006715857749	0.00029343047111139335	0.0077694704270024669	0.0061965011948977725	0.79224383708973334	0.42795000006510364	0.0025235377007866142	1.3005231875207139	5.2299355795276794E-05	0.012114953441506447	0.46575331243921148	5.8426113796523514E-05	-0.0021637511062984251	0.001298623762790337	0.0072280909260096452	0.0097224893137100414	0.012115094324875984	1.9001921170321313E-05	0	0	0	0	0	0	0	0	0	0	0	0.002986998423433205	0.18685947929050156	0.012101196393431275	0.336621055500805	0.96470334561690463
56	525	2.0862499999999997	0.84749999999999992	2022_09_22_11_08_18	0.82127864162135988	-0.0055452995877289706	0.0017582144326626504	-8.6054403040156493E-05	0.0032390968447450061	0.80096841558717491	0.00066497204720617549	-0.007964846907008466	0.0010307565114540207	0.0015618745182042959	0.81546592966940668	-0.0059495795937197088	-0.00023369994741784836	0.00728997577820767	0.0048174538817977661	0.791618654447526	0.42816948807937261	0.0022196073601258269	1.1334964189802326	-0.00022232999591562515	0.011681032513900794	0.48031146601344038	0.00056110862539613619	-0.0014234430024377171	0.0017030757035246084	0.0066933434666075608	0.009573174699587874	0.011694501420766149	1.4490897612830523E-05	0	0	0	0	0	0	0	0	0	0	0	0.0041388486946016077	0.15404528393443415	0.010639435045054456	0.29197638697762035	0.96388559780967953
57	525	2.1319999999999997	0.84749999999999992	2022_09_22_11_08_21	0.82122653901394982	-0.0053645391748344236	0.0012177826325032945	7.9338613729313591E-05	0.0030857013251060538	0.80248073420484756	0.00111034178691085	-0.0077916055387463531	0.00085789668036789931	0.0014096823938850062	0.81515114867521332	-0.0058610393995027019	-4.7992162250740069E-05	0.0077893741630617047	0.0053473956211004424	0.7933296635885434	0.4263685568756938	0.0018930455171982427	1.2035277930065635	-4.952822192311002E-06	0.011986184111376584	0.47557791876958433	0.00018974787727736445	-0.0014049069022445218	0.0012688017678936547	0.0069608868252976491	0.0097578001699775586	0.011987685923844841	1.3465373777034632E-05	0	0	0	0	0	0	0	0	0	0	0	0.003899946243534424	0.13558735748316117	0.01150501884353331	0.30080356697208266	0.96603023148898437
58	525	2.1777499999999996	0.84749999999999992	2022_09_22_11_08_25	0.82337726689297552	-0.0055197953530865219	0.0016520200533107357	0.00018661243267566676	0.0018960089612185119	0.80345254458250148	0.00043769873790392859	-0.00755363139046355	0.00092706769544272	0.0013449474396759662	0.81712639713008561	-0.005208132353529296	0.00018400920530714643	0.0074508358891608	0.0070859061691105245	0.79638620796165471	0.42132667180270922	0.0027272125327554154	1.2636339441439084	0.00020820677281299481	0.012076999459076218	0.444314759959106	0.000557254281545238	-0.0022285767469612102	0.0015719840589910566	0.0076142630995725026	0.0093742686853437174	0.012089848976262184	1.8139520123231E-05	0	0	0	0	0	0	0	0	0	0	0	0.0025632506651645003	0.22738730187969469	0.012487917452986195	0.38014973993594725	0.96721908653954958
59	525	2.2235	0.84749999999999992	2022_09_22_11_08_28	0.83162993752744918	-0.0053119324154095211	0.0013431788156587669	0.00014004827626875802	0.0021557438674867442	0.81258523312885433	0.00074019521490177728	-0.0083067530538741	0.0007310255279843154	0.0013442584564986771	0.82652783933831331	-0.0042841034915412184	-0.00040768984578063447	0.0076340765400040259	0.0059131216014848571	0.80396743155573525	0.40023563834709258	0.0022930533586547194	1.2824295659488216	-0.00018584857738406698	0.011669341677376294	0.50289110174583063	0.000364827572774958	-0.0019221480626395093	0.0012503761557742818	0.0062480892922351337	0.0098557047124803836	0.011675043226524184	1.5715885681502491E-05	0	0	0	0	0	0	0	0	0	0	0	0.0027371782601536224	0.16346843142068965	0.011611294480815333	0.3295204763636479	0.96673700076988767
60	525	2.26925	0.84749999999999992	2022_09_22_11_08_31	0.84324823914614522	-0.0038860348481105328	0.0016271870549514208	-0.00011523408920076653	0.0035058174813623246	0.82417522396380549	0.00052654982701693428	-0.0076125188818246163	0.001105030209449155	0.0014484723682455319	0.83767787968312679	-0.00671361708253903	0.00043448536349314213	0.0073581035780145966	0.0040160261172742968	0.81586284584334068	0.37217900691655231	0.0016413721549337686	0.85495471719933835	0.00017457183859957861	0.01119359324719536	0.47652904932010948	0.00056523289174476585	-0.00022760061519012031	0.0016255154600793565	0.0064832493822634448	0.0091249113546948077	0.011207855192032403	1.5884372356527348E-06	0.0016419112923372005	-0.71621872472597792	0.00027590186242439638	0.011233423163542113	-0.47767343710557986	-0.00057801943451228166	0.00022644889429785598	-0.0016262206462149269	0.0064853423740353633	-0.0091722478304255319	0.011248284421985355	0.0043591511909637139	0.15267093132124202	0.0099409985351209783	0.24980505857562249	0.96752392470984061
61	525	2.315	0.84749999999999992	2022_09_22_11_08_35	0.8461510154623324	-0.0040817397334340644	0.0014843979517086749	2.8384178992742491E-05	0.0033952113829753662	0.82655132545258825	0.00030287239980729375	-0.0076020368918985918	0.00086956847453553763	0.0011575310742672766	0.83996915023063856	-0.0062340009881572027	-0.00016226821085508193	0.0074461136126362706	0.00546213936269935	0.81971190765401658	0.36529637738598431	0.0014541806975914484	0.92891661970791706	-9.9149337984665085E-05	0.011536761945593567	0.45704426017656063	0.00051766686228832859	-0.00041169544377991744	0.0013946857577312563	0.007043339992620766	0.0091371898271648457	0.011548370238679018	3.6391623117592935E-06	0.0014457863431221064	-0.64112659406872885	-1.565396133724673E-05	0.011566523986706349	-0.457935427127754	-0.00053235318500848515	0.00041140702493862107	-0.0013860167422472018	0.0070451713540484575	-0.0091733329672016358	0.011578768373563832	0.0041420479656000065	0.12536335303896434	0.010913765852096328	0.316446723328538	0.96875367715079841
62	525	2.36075	0.84749999999999992	2022_09_22_11_08_40	0.84559870515687907	-0.0039074841480573877	0.0013403090497534449	-0.00017600387354717293	0.0033263953679864688	0.82608961305215967	0.00057362546861064944	-0.0074888215748558787	0.00085892440347475822	0.0015439339431819476	0.83967760508488432	-0.0063185639398820612	0.00039467454029844435	0.0055612210961648477	0.0060722584764938805	0.81903843594587689	0.366495463026956	0.0013505765338620818	0.91536697235156528	0.00011522072601221802	0.010889035461289909	0.40774194893002685	0.00058151292107306869	-0.00034712553993753543	0.0013052052839848563	0.007464609866016509	0.0079278428860187523	0.010904551827315237	2.7807669670026451E-06	0	0	0	0	0	0	0	0	0	0	0	0.0040628013572823	0.12634756980463691	0.0097375330822625662	0.41464905134211788	0.96858998358320025
63	525	2.4065	0.84749999999999992	2022_09_22_11_08_46	0.8454491920299535	-0.0037893427927439462	0.0016032340573285298	0.0003777995470383299	0.003546319034114728	0.82576773478387577	0.00090091810118399468	-0.006772449578168094	0.0011244530498590887	0.0018091224463466387	0.84006005947144091	-0.0059713789245746879	0.00032142432537781747	0.0077237178938250181	0.0073054892732504874	0.81968182827929925	0.36614761999787426	0.0016235939079148724	0.83076761566844282	0.00040119577196542683	0.011890380195280825	0.41682935342828603	0.00054751038002965691	-0.00014712105046893811	0.0016169145228883324	0.0079923731997045382	0.0088035851688372472	0.011902978988663583	8.9385059856394276E-07	0.0015979423064850921	-0.7353317398902427	0.00047835032471867334	0.011927478567986521	-0.41811916749984057	-0.0005618292138978516	0.00015973925999210448	-0.0015899380439728056	0.0079945021817158651	-0.0088517049124063139	0.011940703373560825	0.0044004051579474932	0.15352420211996867	0.012574816305775241	0.37878880985959734	0.969522279997943
64	525	2.45225	0.84749999999999992	2022_09_22_11_08_49	0.83994247588864368	-0.0039671848528489654	0.001397863767707025	6.5225897414513645E-05	0.0036571017522724985	0.820964053140192	0.00069174985281354891	-0.0077480311450313557	0.00083454079866127214	0.0012031675885321861	0.83407284547516114	-0.0058308710733025538	0.00018501824846657949	0.0069359460969700224	0.0044981178181170119	0.81339147950744961	0.37976897968338807	0.0013463024678008423	0.85513983195131	0.00013234990600807282	0.0109500244794918	0.48087058387520637	0.00031410996569207635	-0.00018717843564085681	0.0013332271254507537	0.0062644298085882313	0.0089810887577587636	0.010954528797352113	1.7107744368803881E-06	0.0013455503216808779	-0.71856707628478755	0.00022319862903893715	0.010987819601585373	-0.48196815527299747	-0.00032567609569713365	0.00017931414146106405	-0.001333548689342686	0.006266254175507047	-0.00902586495605403	0.01099264501911584	0.0044659169945704793	0.1121778002721404	0.0098421335274969345	0.28766796377215692	0.96838950625386144
65	525	2.4979999999999998	0.84749999999999992	2022_09_22_11_08_54	0.82546011149263065	-0.0052509181238191184	0.0012778543291535435	0.00032933872461744654	0.0020904611053734058	0.80686942785414362	0.0012039651158651098	-0.0074665585102485152	0.00079993300437928986	0.0013711870092933929	0.81903126095177325	-0.0059459178022672607	-0.0001149569553814678	0.0073403257996367786	0.0053869500966255077	0.7996281165199266	0.41475156497466537	0.0023140983601369113	1.2819089894994702	0.00011242419011083671	0.01156553170008129	0.46067084514873446	0.00010672574204992629	-0.0019384741674558031	0.0012638706905751368	0.0069942802853976485	0.0092109482028118576	0.011566024117630108	1.5669810387075176E-05	0	0	0	0	0	0	0	0	0	0	0	0.0027115606507872756	0.18273406536718884	0.011030118110311991	0.31655352464407649	0.96870594397833032
66	525	2.54375	0.84749999999999992	2022_09_22_11_09_00	0.81950703319184259	-0.0051447673564028167	0.0012220150332403405	0.00034091998362957148	0.0030623101177880696	0.80098935526972581	0.0013409356421465468	-0.0072214696599391523	0.0009060796288487842	0.0011972424680458782	0.8139313198389373	-0.0053516399635132371	0.00015600982677883022	0.0068950611354431628	0.0044224696156774214	0.792961995680231	0.42934224381475727	0.0018317296052175408	1.174777675409407	0.00028666806268555273	0.010736438514058954	0.484631301045511	-8.385875616431478E-05	-0.0012866007407415126	0.0013037990184663428	0.0060758326503488128	0.0088518568431218865	0.010736766005513666	1.1965535839599486E-05	0	0	0	0	0	0	0	0	0	0	0	0.0038969086452515914	0.143836849645218	0.00999560110922686	0.28515171372354636	0.96760852996194169
67	525	2.5895	0.84749999999999992	2022_09_22_11_09_03	0.8190088507284462	-0.0056000251925003375	0.0011685821136206034	-0.00029516392981297968	0.0022101881893761806	0.79995587869750384	0.0009177014398516366	-0.0073137784715902945	0.001058043302257955	0.0014324948877992342	0.81299230330498307	-0.00592486894876824	0.0003432728256517393	0.006648939836037422	0.0068791880021540734	0.79158547138914515	0.43172753291418042	0.0024998415068454259	1.2815805679657968	8.1993816638607742E-06	0.01185050321988607	0.41640098981298279	0.00031814637403005134	-0.0020931702566347587	0.0013666915658211943	0.0079730830906259587	0.0087672328926808214	0.011854773033670387	1.7393498474422927E-05	0	0	0	0	0	0	0	0	0	0	0	0.0029918909470304433	0.22323626125353507	0.011681456595151213	0.4012082390651448	0.96651638219182856
68	525	2.63525	0.84749999999999992	2022_09_22_11_09_07	0.82015687483163435	-0.0055874926942049985	0.0013691786574578646	0.000216708627736498	0.0025601239935380119	0.80054796710908416	0.00084319945661741509	-0.0071124299910240467	0.00083278228844404546	0.0015378858759246313	0.81439507208998208	-0.0054038533602491293	0.00023225243158378641	0.0073997693549733212	0.0039628337330563732	0.79420237330247434	0.42815567967489776	0.0023041824295970664	1.25845464855249	0.00025704625950260395	0.010796752741951335	0.50094850564958482	0.00043782661248691838	-0.0018690337668907269	0.0013475791060587501	0.005816265276217013	0.0090962040438584	0.010805626400789335	1.7119669078277076E-05	0	0	0	0	0	0	0	0	0	0	0	0.0032825020673175973	0.15724700723461335	0.010234729173767372	0.24583483786290955	0.96835422304484364
69	525	2.681	0.84749999999999992	2022_09_22_11_09_10	0.82014232400461584	-0.0055982020989126056	0.0010946958639278103	0.00011271506937437669	0.0030111163499934855	0.80069043908029514	0.00080555560958752207	-0.0070345774136881794	0.00074938706808387546	0.0013433473682826602	0.81397467716780325	-0.0053578882212161174	-0.00034032166677634067	0.0072443096415829231	0.006662628184151002	0.79162764490100646	0.42994499920513107	0.0019560231140619134	1.2635590878542666	-0.00016453437579320112	0.011673415056233651	0.43759080096796577	0.00033276579562771568	-0.0015982205953934542	0.0011277044609314352	0.0074809951248960621	0.0089612125862733455	0.011678157052799136	1.5516105177342288E-05	0	0	0	0	0	0	0	0	0	0	0	0.0037834491149690733	0.12195907405869604	0.0120007075431861	0.37179790962891518	0.96523203562477178
70	525	2.72675	0.84749999999999992	2022_09_22_11_09_14	0.82059377410591039	-0.00538920367491878	0.0012920122941386682	-0.00010257626735381468	0.0029772593573254413	0.80137774081174207	0.0003050680806653182	-0.0067218276305567011	0.00094044154713029146	0.0017791458131893082	0.81524869916900933	-0.0054434956510522291	0.00018356907191183471	0.00565457138854541	0.0045691398127184132	0.79346824748698674	0.4273169330611804	0.0020180384310826698	1.1997386372044145	3.0767115035680606E-05	0.00994160342183946	0.44749489937791631	0.0009152149945057446	-0.0014873761207052274	0.0013638883329959504	0.0062187391313841	0.007756465832640674	0.0099836414740964233	1.397232267572041E-05	0	0	0	0	0	0	0	0	0	0	0	0.0038048782116718903	0.15297828160082994	0.00885929728560843	0.3398131623287679	0.96694402580804539
71	525	2.7725	0.84749999999999992	2022_09_22_11_09_17	0.82022077600910293	-0.0052936501499921658	0.0016906664402005001	-0.0004134000563378868	0.0020868781586859788	0.80018535762026322	0.00019457891705138355	-0.0073486620250955348	0.00079006073189326917	0.0012394034755734708	0.81407798247904306	-0.0055499744248199891	4.6011910026716666E-05	0.0055202896989206256	0.00535691487281785	0.79148102259076	0.43025877020479358	0.0024942519022985205	1.2435756420499176	-0.00024549806490026721	0.010555019074299003	0.43604426668885671	0.00064676989593846637	-0.0019789097758909019	0.0015182913590622879	0.0067892924172366911	0.0080817037889338757	0.010574816261151209	1.6830699534345763E-05	0	0	0	0	0	0	0	0	0	0	0	0.0027205172241494217	0.18095497927849946	0.0093782221397083042	0.38518968252370395	0.96496095410045557
72	525	2.81825	0.84749999999999992	2022_09_22_11_09_23	0.82118467402359641	-0.0050982612814513854	0.0015137661568406455	-0.0004594873335681957	0.0022828255877439026	0.80202230797905139	0.00046983703168881327	-0.0069496127985665054	0.00066179364202150566	0.0017844320210375435	0.815211428028787	-0.0063435067413931644	0.00016729459810019211	0.0071193969745345729	0.003709483906512546	0.79427313514430153	0.42606644262305304	0.0021852440239009453	1.2436625675082045	-0.00019805483711065228	0.01079549228878765	0.47725371653895837	0.00082293631699025677	-0.0017339778317056838	0.0013298918464100943	0.0062399108851039064	0.0088094361853205683	0.010826812916971232	1.5001720602128933E-05	0	0	0	0	0	0	0	0	0	0	0	0.0028943768784493043	0.14108309450182877	0.0097759153319264078	0.24016842193871857	0.96722839608362976
73	525	2.864	0.84749999999999992	2022_09_22_11_09_28	0.82141106486811588	-0.0052713886049038381	0.0011418571151390528	-0.00043595214643507834	0.0019958779378742688	0.80236182812007428	0.00043483726605401349	-0.0067085099891498259	0.00087656491075233513	0.0013233494378057621	0.81564089073073376	-0.0052434610605039756	0.00021064332977193138	0.0071350222266706592	0.0030186362224621831	0.79555498448233386	0.42465531094873482	0.0023637695253269884	1.2962337811427178	-0.00015714226376515954	0.010062681249985977	0.51831437569309413	0.00055837308679718785	-0.002016251673746014	0.0012337485793227783	0.0051231601170565223	0.0086608766504217543	0.010078161262992311	1.5887622120236432E-05	0	0	0	0	0	0	0	0	0	0	0	0.0026538285339759741	0.20691303494318461	0.009431700555133515	0.2001187220713643	0.96852236171187511
74	525	2.90975	0.84749999999999992	2022_09_22_11_09_32	0.82237735645386889	-0.0051026575960466721	0.0013383677839482727	0.00015921889298048771	0.0020413641542303424	0.80269732972798424	0.0007257166720566812	-0.0070075239394789893	0.00055659241149004794	0.0010321275544933318	0.81727742977571682	-0.0041015937827967542	0.0001904231129912556	0.0072026477411549468	0.0028950471043864795	0.79597379679181546	0.42259424924196964	0.0022109839022661738	1.2955887987928973	0.00019816352608920297	0.0098864019299231762	0.55860005529283241	0.00019481507587150232	-0.0018844381714791302	0.0011564352960509938	0.00433223039097572	0.0088866598314268248	0.0098883211939022053	1.5317747598049163E-05	0	0	0	0	0	0	0	0	0	0	0	0.0025728863049028377	0.13309336238938693	0.0094393344443636871	0.19108972441933314	0.967893620301139
75	525	2.9555	0.84749999999999992	2022_09_22_11_09_35	0.82642334183612354	-0.005127111222274822	0.0015490221006301908	0.00028302963747612919	0.0023263466115075134	0.8074956223909705	0.00071236219963215523	-0.0067340334488702859	0.00086594136998231254	0.0020035144800490479	0.81981551046333745	-0.0047620303418936544	-0.00053053182667511681	0.0074129928181915035	0.0033835287528051123	0.79907747571445342	0.41366165470261879	0.0022577926670367563	1.2176717802761063	-0.00017027212966171321	0.010134264758730922	0.52600150182143413	0.0008011950001769047	-0.0017177320551809614	0.0014652727779934831	0.0050248988346777721	0.0088007791644438768	0.010165885875238026	1.425756144497881E-05	0	0	0	0	0	0	0	0	0	0	0	0.0030036492421024815	0.17817099801093969	0.0098601574458746684	0.21409503430564189	0.96691058355041881
76	525	3.0012499999999998	0.84749999999999992	2022_09_22_11_09_39	0.83739728723007145	-0.0041126875310789823	0.0012710552835809112	-0.00041973426477038449	0.0023988720178847091	0.81847982017265342	0.00095759280250408863	-0.007306437772485172	0.00087686233956197127	0.0017485090702362039	0.83142646339074222	-0.0046424893354369036	0.00016816042355323661	0.00521153886061913	0.0039335017547664514	0.812263565393723	0.38510570725474913	0.0016521593607375282	1.1238489869872885	-0.00016732180392792733	0.009274033646284225	0.48707519731480714	0.00048010069441407725	-0.0010348809270684205	0.0012878866487632539	0.0052108112164026728	0.0076717107961278078	0.00928645232309889	7.5385690816477245E-06	0	0	0	0	0	0	0	0	0	0	0	0.0030500568594622759	0.17522172101806763	0.0077972098782343518	0.32327276414168316	0.96998590487499026
77	525	3.0469999999999997	0.84749999999999992	2022_09_22_11_09_44	0.843564322849901	-0.0034979689759437227	0.0015169510077997182	0.00059659578252704588	0.0023721616204807842	0.82467526174993622	0.00049434045185681912	-0.0072930335615828479	0.0010144748244032371	0.0013263473268017158	0.83710248416105582	-0.0048815254618265295	0.00031244828013106646	0.00616290507353433	0.0064698181402828951	0.81703996365125886	0.37131972724678419	0.0016498425880060571	0.99657880472625493	0.00053313089422331881	0.010684254584880057	0.43693424154432969	0.0004969630397109934	-0.00067629584376420514	0.0015048602914908037	0.006857848386262265	0.0081928756578853665	0.010695806107880288	4.3988629862551438E-06	0	0	0	0	0	0	0	0	0	0	0	0.0030584301318571493	0.20206008647684273	0.010592340005032175	0.40484423431839989	0.96855680298446933
78	525	3.0927499999999997	0.84749999999999992	2022_09_22_11_09_49	0.84378666295129323	-0.0029954783992973649	0.0013102404287920319	0.00033153821807648806	0.0036353606381502022	0.82575363977833	0.0010130040711006259	-0.0058753438909644679	0.0010477803004811336	0.0015803081281938406	0.83753947352692326	-0.0048041662831670934	0.00028061627211395216	0.0058254141961875758	0.0066122950956355453	0.81721323143037072	0.37017413380799097	0.0014523321730547743	0.65230930962900746	0.00035423887368992742	0.0099081319175610486	0.40065320713885932	0.00033992237150577351	0.00038202970835389039	0.0014011859415598788	0.006893770549000736	0.0071166709712844013	0.0099139611313764035	-3.652649366701941E-06	0.0014358403952216194	-0.919826246776331	0.00043817693160507507	0.0099364436393593655	-0.40190103313222592	-0.00035174439108852384	-0.00038140066060682283	-0.0013842583489503885	0.006895635970992341	-0.0071542376780284345	0.0099426674647615284	0.00448376822601379	0.14030693868476649	0.010443838710626777	0.42428984936424519	0.96850693109087882
79	525	3.1384999999999996	0.84749999999999992	2022_09_22_11_09_55	0.84378307166510058	-0.0035032436065549066	0.0015833164972121252	0.00011217393829455348	0.0033378711561501515	0.82537664976007907	9.8156757963831253E-05	-0.0069593115325722191	0.0011661663380060764	0.0015955151195255902	0.83825114008738744	-0.0050175847193978064	0.00034071504872709431	0.00610944336732789	0.0053965586166362933	0.81911883599299107	0.36881139993245093	0.0016362406317358127	0.8158023018850401	0.00025668449091782188	0.010125927703231414	0.45095670324061271	0.0009008759339993866	-9.9435667428022286E-05	0.0016332164440105161	0.0062791891141624843	0.0079439408305734989	0.010165922943812267	2.2286872743925069E-07	0.001617532200378202	-0.75647185756240243	0.00032308712530007832	0.010157090899262438	-0.45207919589373796	-0.00091531161393895168	9.3526270976369624E-05	-0.0016148260760520318	0.0062806089510079443	-0.007982508799894851	0.010198249403034394	0.0041903207074726187	0.16805863899760923	0.0096607449497532541	0.36175980967127025	0.97076945899917411
80	525	3.1842499999999996	0.84749999999999992	2022_09_22_11_09_58	0.84232144968530309	-0.0032704826205744698	0.0014237126431865979	0.00023866708237985183	0.0024469448156777293	0.82347535247680181	0.00061893179992279247	-0.0057650003206535082	0.000531622430207832	0.0017489736764557751	0.83682083598222268	-0.0053947769052389077	-9.0752525725490174E-05	0.0069597352387037051	0.0059152117829912388	0.816431684411924	0.37332869021606613	0.001264416547692378	0.98704541527912859	7.7716848160824518E-05	0.01033727168908951	0.42412649217838733	0.00068375367923272545	-0.00049622111169995119	0.0011629762742126669	0.0068359823259251731	0.0077542589338820854	0.010359860282258432	3.89897707572614E-06	0.0012502106534233351	-0.57511704231751271	0.00015420733797147194	0.010357927654656072	-0.42488811684027189	-0.00069676862442719621	0.00051042821136718347	-0.0011412667168430439	0.0068377987913862863	-0.0077801782105299672	0.010381336706565065	0.0029727712884285587	0.10696749435482893	0.010843690967196722	0.35222354256352811	0.9692637943827126
81	525	3.23	0.84749999999999992	2022_09_22_11_10_02	0.83920870992390606	-0.0037949241375554387	0.0016434871869942763	0.00025403870765460716	0.0021183815609070959	0.82085479989197663	0.0007730509674095102	-0.0065421454265840295	0.0010062319264759864	0.00187320102028895	0.83279195231738512	-0.00476622001120896	-0.00025573287329233975	0.0075013635800445328	0.0041243955359611647	0.81355963161777323	0.38095136087192227	0.0018796730406278094	1.0698757435553186	-1.4652627502264432E-05	0.01014113950811206	0.50499059006226132	0.000671157478966015	-0.00101267780319503	0.0015835575160312561	0.00539383539546435	0.00858773836639352	0.01016332440122637	6.7071598379096785E-06	0	0	0	0	0	0	0	0	0	0	0	0.0027945575957019505	0.2217243001349368	0.010200606388962995	0.25135228799215975	0.969436591871814
82	525	1.4	0.875	2022_09_22_11_10_05	0.79487656914305727	-0.0069792387347096972	0.0011196314717942621	0.00021548063369048994	0.0016444147776351491	0.77431291634074084	0.00080034843762096159	-0.0091010587171749674	0.00086772698425673382	0.00067353243283774353	0.79046772298522872	-0.0051906055124599747	0.00018673530353151765	0.0081739749663300391	0.005560188511959727	0.76690152411084722	0.492843034643358	0.0036247423047345347	1.39396574185183	0.00022622941809435286	0.013158500065707793	0.50949442691714919	-8.1231260644659686E-05	-0.0034004106745572464	0.0012553740558452525	0.0068980448208972459	0.011205494260768896	0.013158750795456913	3.1532271455429053E-05	0	0	0	0	0	0	0	0	0	0	0	0.0023391234356252336	0.24277332923023276	0.012436932669579645	0.29866718936060915	0.96480579989624116
83	525	1.4457499999999999	0.875	2022_09_22_11_10_08	0.80055957856956161	-0.007429747839067022	0.0011661025233354844	-0.00027635948499578453	0.0016272225508919961	0.78052008652903371	0.000987102545413574	-0.00880278001944208	0.0009085525250701683	0.0010358518193433852	0.79568679701034317	-0.0049285241601725854	-0.00033570324485377795	0.0083086463677112359	0.00444385262511668	0.77235792906581391	0.47846167973543241	0.0038951354674774652	1.4004056840026768	-0.00042050915901731706	0.012527656436522636	0.53702732501821215	3.5113394697424945E-05	-0.0036711411418595512	0.0013018460072324383	0.0059702244378096962	0.011013564180306343	0.012527705645569511	3.5133897249023754E-05	0	0	0	0	0	0	0	0	0	0	0	0.0023279776041968026	0.25461399079826774	0.011769754693140257	0.2455674311992341	0.96477257875780043
84	525	1.4914999999999998	0.875	2022_09_22_11_10_14	0.82285545304258512	-0.0057394425076337779	0.0012710044575486249	8.84077826565984E-05	0.0021899296796628063	0.80337727286183336	0.0009225136017838695	-0.0088664097742411022	0.00076005645303712133	0.0017949690462562341	0.81700115614560254	-0.005303389789854198	-0.00010317328019531465	0.0087477362878965129	0.0039802429110493238	0.79478952984614737	0.4227647296361281	0.0025112526780181046	1.3128680269084938	-3.4598699232130167E-05	0.012426841851839898	0.54484162571712458	0.00054538400387758206	-0.0021844646171681778	0.0012387511248000494	0.0057507221515524509	0.011016151467108812	0.012438803886319827	1.9060253361179144E-05	0	0	0	0	0	0	0	0	0	0	0	0.0028171124210343429	0.1670305993557801	0.011679673215812319	0.21350315488333452	0.96589203718264083
85	525	1.5372499999999998	0.875	2022_09_22_11_10_17	0.84447516654673449	-0.0039719091945126343	0.0011952123712780157	-0.00041789002044161804	0.0033969419144813245	0.82515970242354209	0.00050817067119640646	-0.0087835333501494472	0.0006084587393141716	0.0009721322762748705	0.838395823182125	-0.0057319400056465748	-0.00012999738673802395	0.00799793044095519	0.0063765847933939532	0.81618446792507338	0.37021151343416303	0.0011258912389120819	0.94070461876829259	-0.00035145372323694776	0.012567048599578072	0.47482571768242265	0.00027748517650344988	-0.00034411995919354657	0.0010720133094060049	0.0073136023193285452	0.010219683538097905	0.012570111714990298	3.2193793632144338E-06	0.0011151613308746338	-0.63296028694203876	-0.00023096288996713105	0.012593390075434433	-0.47546175324470813	-0.000286740980870179	0.00033474317354598951	-0.0010637348361515872	0.007315898838151199	-0.010250419395419312	0.012596654078848114	0.0040865679261920329	0.088619999009056719	0.012112575810235135	0.33653990351145291	0.96649907570716531
86	525	1.583	0.875	2022_09_22_11_10_23	0.85069455438982911	-0.004029545732847045	0.0015267450238257204	0.00030771976156782413	0.0037225299855579	0.83086152466208607	0.000277540630213104	-0.0088979311262015609	0.00082165444886385288	0.0014018491158732833	0.84367409553519312	-0.0055839828463067169	-0.00024352129868065236	0.0080187567451436934	0.00798430192318668	0.8216951916283548	0.35659069268655336	0.0013955361962967538	0.85191786814645065	1.5502097745154339E-05	0.013076000011272796	0.44931222988262609	0.00066507064831410338	-0.00018511411105438325	0.0013832042658490312	0.00814225361766198	0.010231592364850967	0.01309290247661133	1.9266977419152863E-06	0.0013690934053388	-0.72103030289423653	0.00013728314540735806	0.013111229395799966	-0.45026354370013011	-0.00068376388030539964	0.00017576479800232144	-0.0013577641504787916	0.00814465636956886	-0.010274673176842684	0.013129046778547917	0.004481198737030889	0.10862073901524168	0.013301951297190034	0.39162257596837846	0.96591095756775536
87	525	1.62875	0.875	2022_09_22_11_10_28	0.85263890647580076	-0.0038210434102401779	0.0014743981520955584	0.00032229934531271393	0.0035231297495781693	0.83327472945280623	0.00054307271095723484	-0.0081910438591455189	0.00074119996651994221	0.0015043548663444192	0.84762232704534424	-0.0053138711634552827	0.00012441106802165783	0.0083474433925096268	0.0064372399313190522	0.82641332464504236	0.34881359317213112	0.0013136028248884638	0.85345647790136669	0.00024550263478467104	0.012181994029140001	0.47864382875290978	0.00057168648258322952	-0.00017825156324629112	0.0013014525583958892	0.0070136588280426421	0.0099604000105328171	0.012195400934793862	1.8755518368694493E-06	0.0012927575714714928	-0.71471607292508865	0.00033602500542003432	0.0122221476651826	-0.47970161241472581	-0.0005840051344219553	0.00018214155021837862	-0.0012798619434458225	0.0070156197904385088	-0.010008095348543397	0.012236092331564015	0.0042224824929338609	0.10367859217796152	0.01236308360981664	0.328454227875447	0.96924186589237848
88	525	1.6744999999999999	0.875	2022_09_22_11_10_32	0.8529091073147882	-0.003901856172144945	0.0015525267259047034	-0.00043261866698255974	0.0033645579530330967	0.8331668394654721	0.00079981613934343226	-0.0081985779266622212	0.00084521606565145962	0.0013089775305934438	0.84620477689818518	-0.0056148118924902075	0.00017726671180092669	0.0078049217759390823	0.006999359722137939	0.82459504910059123	0.35065794572674408	0.0014474853011838932	0.89612289539021051	-0.00017202081372823811	0.012247029022658193	0.45360439991262919	0.00030130224378094469	-0.00031793134793462819	0.0014121378669038997	0.0075435210159139413	0.00964805734665258	0.012250734791184548	3.001285049496215E-06	0.001431461409120389	-0.67458786461455467	-6.1327259467876781E-05	0.012273736758282619	-0.45433964282280365	-0.0003126803642575625	0.00031465078178596678	-0.0013964514496832355	0.007545745127028893	-0.0096802037421501452	0.012277718966559308	0.0040673711838499329	0.12305934456476768	0.01229168962663146	0.36551882302708738	0.96680295945796846
89	525	1.7202499999999998	0.875	2022_09_22_11_10_35	0.84395142856236716	-0.00473681917855753	0.001648688790053096	0.00030586220655933876	0.0023217050113168761	0.82328381070607815	0.00066512863366202234	-0.0084724096089685268	0.0010874359827502569	0.0012672453730044637	0.83713265397821346	-0.0067616460280334086	-9.611765218020348E-05	0.008518096418222449	0.0063113730329650026	0.81757117772255361	0.37156158990749011	0.0021797663421729537	1.1495585508602326	0.00010595895715587834	0.013016867490837568	0.45957815158275461	0.00036734683634655338	-0.0014508903613238077	0.0016267447451544848	0.0078946154222228025	0.010349583885800713	0.013022049875967983	1.1138251968240569E-05	0	0	0	0	0	0	0	0	0	0	0	0.0030377972604258762	0.21901584140189562	0.012561719179925428	0.31883776443931827	0.96874197975498288
90	525	1.766	0.875	2022_09_22_11_10_41	0.82508272035603392	-0.0061916522055634029	0.0013062509445894747	-0.00025034907194259763	0.0019922614075881728	0.80494665492243833	0.00094640370486148619	-0.0087475780243171288	0.00082043593143911258	0.00033693487215416914	0.81963182280156477	-0.0062301106017507973	-7.411788422797814E-06	0.008597331501008337	0.0058888291401194828	0.79648765129827392	0.41775237655449565	0.0028834275904362746	1.3377971544169069	-0.00018494622415153456	0.013167866436406221	0.48266005300639314	-0.0003714743415252175	-0.0025759776245833405	0.0012955670368356514	0.0074945399605693712	0.010827029937451098	0.013173105164441869	2.2694837625726074E-05	0	0	0	0	0	0	0	0	0	0	0	0.00261135187989228	0.1953234779414996	0.012629968259468003	0.30028030065149031	0.96534278521137751
91	525	1.81175	0.875	2022_09_22_11_10_46	0.81605446434528128	-0.0061413730366541037	0.0014780094725179028	-0.00048570030726645267	0.0023536100316657029	0.79592757156984473	0.00091444180140521942	-0.00804951237377764	0.0010871333586508858	0.0010869142817056695	0.80969269009693234	-0.006623471105428688	-7.0902378704015988E-05	0.00845643023964189	0.0058229881595718673	0.78725726194326562	0.44081742408469804	0.0028312581066694004	1.2747917874744286	-0.00037292600507375027	0.013008208634028245	0.46449234696338587	0.0001149006748865887	-0.0023494380839623793	0.0015799250476552307	0.0077873324056184877	0.010419738282260796	0.013008716079286857	2.1806260009082208E-05	0	0	0	0	0	0	0	0	0	0	0	0.0031769381435583039	0.21635304662843249	0.01258169266526641	0.30151255605118349	0.96471166612007986
92	525	1.8575	0.875	2022_09_22_11_10_50	0.81570873442370373	-0.0062475126120714632	0.0013600242349935978	-0.00041107940642893826	0.0020393148941972796	0.79580153971561363	0.00054003361688789622	-0.0082337709403303358	0.00098019176716217325	0.0013102380129928913	0.80991432493530313	-0.0062438178618234542	0.00039785609132459842	0.0083744306860384921	0.0059917024066365324	0.78763963468330722	0.44072978047397204	0.0029814607059208886	1.3184223595498252	-3.40131336543624E-05	0.012980125774329231	0.47013959006334055	0.00048422868590067926	-0.0026096618160480808	0.0014417951126324839	0.0076525960232743341	0.010484342574619159	0.01298915480459199	2.3316593570007167E-05	0	0	0	0	0	0	0	0	0	0	0	0.002773844444887538	0.22402307909436475	0.012623579464929036	0.31051853264197271	0.9655893107970368
93	525	1.9032499999999999	0.875	2022_09_22_11_10_53	0.816770255566199	-0.0067059953242842108	0.0013697178503114011	-0.00034055013263999936	0.0014969441995109727	0.796454441407342	0.00059976469358306286	-0.0076532727302209419	0.0009324778105377989	0.001506105859409848	0.81225466179257977	-0.00572149222972762	-0.00030401735272482018	0.0080412406722613333	0.007416064288490844	0.78808828317964807	0.43794664990494303	0.0035259694896076425	1.3644352068143366	-0.0004260151065721726	0.012854992785841469	0.43937135318755727	0.00056234287680164969	-0.0032299019967022744	0.0014142821265018654	0.0082030239526035345	0.009897536943959789	0.012867286778304343	2.7609590221632029E-05	0	0	0	0	0	0	0	0	0	0	0	0.0021592612565320005	0.27855141327668059	0.013392874188743348	0.37248741394933682	0.964883671765608
94	525	1.9489999999999998	0.875	2022_09_22_11_10_56	0.81725496234539829	-0.0075051119667712395	0.0013282482409840779	0.00024027318000416576	0.001569358208883951	0.7965592672977172	0.0010210298522058837	-0.0088574257224571552	0.00072949703355628694	0.0012553933669371365	0.81183547277867485	-0.0045997860563868559	-0.00015449739387811941	0.00819193494634114	0.0035435469419718545	0.78865110123680771	0.43749562808526077	0.0038916291746540735	1.405294913363117	2.3854807973471392E-05	0.011890966424777945	0.56466199412699125	0.00015106302331187056	-0.00368037951336566	0.001264746721923838	0.0050806663478610821	0.010750902844733939	0.011891925939569607	3.5141202575925938E-05	0	0	0	0	0	0	0	0	0	0	0	0.0021176030444465771	0.21756215483084471	0.010921314510203976	0.20413052449664385	0.96500007656545539
95	525	1.9947499999999998	0.875	2022_09_22_11_11_00	0.8176996838050925	-0.0069677056114195324	0.0014383964496797197	-0.000416637426706437	0.0018450171540346201	0.79776434036804611	0.00037153386248929104	-0.0082504812594759482	0.00089444505544164054	0.0010663000519700685	0.8114242416741162	-0.0054959905416381407	-0.00011005005077647683	0.0078017801506933679	0.0066287518921316	0.787819663319371	0.43723809914168443	0.00347971350169027	1.3585581482007445	-0.00035530435860273537	0.012641609849803592	0.4640398316991502	0.00043050240402433756	-0.00317090464577107	0.0014330979663906458	0.0075770302548514266	0.010119234759195841	0.012648937975755985	2.9851387863691098E-05	0	0	0	0	0	0	0	0	0	0	0	0.002507516129562435	0.22570269076935057	0.012519980323357438	0.35214427866548031	0.96345844192249475
96	525	2.0404999999999998	0.875	2022_09_22_11_11_05	0.81932535958778385	-0.0067623346024565049	0.0014651295670277112	0.00026206196275406339	0.0017018397453983003	0.7990499423142714	0.000503062780716323	-0.0082467049651328839	0.00082844950927722855	0.0015614495439261918	0.81299790054991627	-0.0044808621097540665	-0.00021031101924213189	0.008211583932361417	0.0037335445777528517	0.78997879197805931	0.43311697977371894	0.003430290355780889	1.3598466003696978	6.43701425103295E-06	0.011549493332729789	0.55584323545442083	0.0006619527447752863	-0.0031294977027233675	0.0014046836133494772	0.0051181616123218681	0.010353512348615066	0.011568447505135915	2.8235543021504115E-05	0	0	0	0	0	0	0	0	0	0	0	0.0023101595866314574	0.22651453371060273	0.011009670845431814	0.21336453182235918	0.96418203432090854
97	525	2.0862499999999997	0.875	2022_09_22_11_11_09	0.81875793256999529	-0.0071418297337246216	0.0012159341523801564	0.00023011466416975653	0.0016503736533027196	0.79895469247275175	0.00098223931138400429	-0.00817701478728927	0.0009335682446976511	0.0012551819947519095	0.81410525064825368	-0.0053852836026761783	0.00018627100749665866	0.0078839318157861871	0.0046614014374533668	0.79197686328171635	0.43157578032306015	0.003642612261983787	1.3856380532520947	0.00023169825749767852	0.011869089488090338	0.508188019392888	0.00017419599312283726	-0.0033956898874722323	0.0013182997683658516	0.006248488264218692	0.010091168400547967	0.011870367707881529	3.1053182266787962E-05	0	0	0	0	0	0	0	0	0	0	0	0.0023158531214923766	0.25739745152792065	0.01118630736566999	0.26698167404016521	0.96729061396178972
98	525	2.1319999999999997	0.875	2022_09_22_11_11_12	0.81956556957912452	-0.0067891379698409617	0.0014382036254904826	-0.00036496329393138964	0.0015378924730336315	0.79887700949514706	0.00048899239954701857	-0.0080499959978472552	0.000690941851841053	0.0019511808534851641	0.81342197905396307	-0.0066466429413831142	-0.00048548861885708896	0.0081510180381281962	0.0049750455958685828	0.79251779549747792	0.43120367474897014	0.0034981831771959686	1.3798865352510463	-0.00055123040698962927	0.012480324366732552	0.47649350737531959	0.0009149849926904422	-0.0032462726328692576	0.001303456763495046	0.0072292380484713717	0.010173328537769342	0.012513820113606676	2.8540711891435464E-05	0	0	0	0	0	0	0	0	0	0	0	0.0020571577372256494	0.21112683565873985	0.01165172742567855	0.27400073481788095	0.96699742511689868
99	525	2.1777499999999996	0.875	2022_09_22_11_11_16	0.82189021494942582	-0.0066951067436069487	0.0016252071670943263	8.6176186605400114E-05	0.0021121496946086313	0.8018209174929839	0.00067912481148300224	-0.008347048457406683	0.00082068445243686729	0.0014231981286494135	0.81617508427041463	-0.0054547735011105762	-0.00025597639105712737	0.0081022529728938582	0.0058640562657591658	0.79454660016111567	0.42497759119593614	0.003195075154024576	1.327677859937179	-0.0001315878179992596	0.012463861280227553	0.48622002981292667	0.00046139206813782831	-0.0028247582871192877	0.0014930659259443551	0.0070207070979373233	0.010298422687855073	0.012472398352093158	2.7175142775047525E-05	0	0	0	0	0	0	0	0	0	0	0	0.0027570440046103578	0.18530022959483819	0.012169122630642369	0.31324623685526459	0.966730818434196
100	525	2.2235	0.875	2022_09_22_11_11_19	0.83441162427551163	-0.006461928293852246	0.0011801334233906258	0.00020805648499509915	0.0023083412636196172	0.81466146640527926	0.00042435853085614328	-0.00736490051971809	0.00095791075325772439	0.0011517563647888351	0.82825012017159128	-0.0034859414765195662	0.00015452432129302491	0.0077549793831195165	0.0039598812961445231	0.80704934764911629	0.39434732163377773	0.0028287657620556976	1.3348523413605995	0.00019659312720512993	0.010372078874963881	0.558395546958717	0.00044521140398870874	-0.00251961465791762	0.0012858684661291083	0.0045488674472353736	0.0093213639096408167	0.010381629611131076	2.3330992369481462E-05	0	0	0	0	0	0	0	0	0	0	0	0.0029951720247214592	0.19667568062334678	0.0104354838441782	0.23605545905639269	0.96720769961689712
101	525	2.26925	0.875	2022_09_22_11_11_22	0.85214763826032691	-0.004424174430454013	0.0012902660701634618	0.00012723898870819559	0.0035074204132352275	0.83330040836890118	0.0002910796998977909	-0.0076643377572434756	0.0010112985772742131	0.0017592274502389548	0.8462228360989269	-0.0054844679565466889	0.00013634516744788909	0.0071293880101211335	0.0045331151892265492	0.82571438463696656	0.35035063678591716	0.0014590239340841165	0.976735089175525	0.0001369646321319452	0.010737253801527709	0.4897088500671104	0.00087884634660554436	-0.00054480282255030005	0.0013534920482852933	0.00598608396344047	0.00891377686399329	0.01077316063647819	4.5393155168344433E-06	0	0	0	0	0	0	0	0	0	0	0	0.0042836526349609985	0.14035867618721762	0.0099143725363876681	0.28317646950619935	0.96898042963854913
102	525	2.315	0.875	2022_09_22_11_11_26	0.85426825850789434	-0.0044474618396308516	0.0015492602775123612	-0.00020809661360914771	0.0035243466327805279	0.834331739240916	1.857650693986106E-05	-0.0076088297863035736	0.00094431384933069682	0.0014992772836644756	0.84847531209251781	-0.0061929393052176712	-0.00016599140072019421	0.0074607562219965512	0.0061747267563036744	0.82800499563879493	0.34576411607062341	0.0015617846424116348	0.96445899423996129	-0.00024241521919581634	0.011681796363152903	0.44387319873553055	0.00088297219294475543	-0.00054743000908326388	0.0014627001245737063	0.00737310172317206	0.0090610008966962152	0.011715118700366891	5.00010382592275E-06	0.001543241009286105	-0.603851299064978	-0.00016480975952842036	0.011708583945127193	-0.44470189020694179	-0.0008985071503130271	0.00054810975126081307	-0.0014426255624087651	0.0073749468891561205	-0.00909401431614316	0.01174300869024859	0.0042710984587700992	0.13089546016951456	0.011336638759519312	0.3456807075246745	0.96925642196401851
103	525	2.36075	0.875	2022_09_22_11_11_29	0.85510663479633331	-0.0041933052757020034	0.0017352001881701228	0.00028211576017340588	0.0024448964661710213	0.8355831291662722	0.00044846395658691126	-0.0075781566681384464	0.00070948451079091274	0.0006364945206347696	0.84929189222295765	-0.0068742102028441845	0.0002449874730959055	0.0047858632738287249	0.0053584604792295447	0.82701607033218016	0.34466050618963517	0.0017686217449043389	1.0977893329654489	0.00030079631060625825	0.010415891102321164	0.39743854986166655	0.00011136767674759012	-0.0010345035471470811	0.0014345122123873939	0.0072950036367587425	0.00743462906909887	0.010416486462086788	8.3091889078687887E-06	0	0	0	0	0	0	0	0	0	0	0	0.0029771241693559458	0.14121633782318771	0.0084019205178021885	0.42089170803160136	0.96714963570497414
104	525	2.4065	0.875	2022_09_22_11_11_32	0.854006956875039	-0.0048917542346206839	0.001546904918917793	0.00039072447644733255	0.003314420307391301	0.83364144519117278	0.0010162821829763733	-0.007533396176876336	0.001082524961167796	0.0017351936618728229	0.84837795769468749	-0.0067559626639466432	0.00027241006351805112	0.0072610261037404367	0.0057945308102561209	0.82762704465347436	0.34661842736085147	0.0018058045550077004	1.0579385869131881	0.00037416941609512335	0.01162652643344903	0.43589966780713879	0.00043297749224836606	-0.00093628658957224447	0.0015441170658579402	0.00748109098977566	0.00889996598366457	0.01163458578620153	8.3801723485773816E-06	0	0	0	0	0	0	0	0	0	0	0	0.0040827813954598833	0.15784399191713522	0.010877815615031412	0.33676987914007728	0.9691104246760549
105	525	2.45225	0.875	2022_09_22_11_11_38	0.84604620671401543	-0.00406731324235029	0.0015748718970265713	0.00019332589429332602	0.0026366604351804449	0.8267062268201506	0.00071597920897496282	-0.00824096874024432	0.00062013749591332548	0.001431014214682268	0.83920442176828636	-0.0061432706523578424	0.00022067958980837455	0.00719371391515398	0.0065821581076260256	0.81893251130660183	0.36619154577779983	0.0015584246388158582	1.0761890807491044	0.00023165622136958131	0.012111078220884841	0.44258116342138826	0.00042792046229213603	-0.00085611495916826071	0.0013022114004863671	0.0076682971073876579	0.0093741898394059213	0.012118635715064606	7.1416311249264594E-06	0	0	0	0	0	0	0	0	0	0	0	0.0032014875822043171	0.11549983712365397	0.011524910018720132	0.37051701810883841	0.96795246501639509
106	525	2.4979999999999998	0.875	2022_09_22_11_11_41	0.82718550842636662	-0.0055923235672076287	0.0013810272033619121	-0.00029759724960675527	0.0023179164533134729	0.8078200764594935	0.00063093650898433137	-0.0068843650362249847	0.00080821418689823584	0.0013355191851068349	0.82099020277758461	-0.0043884170283063273	-0.00014718640736509098	0.007215754480885286	0.0071745360823981313	0.79943448303059594	0.41204794835339409	0.0024039851706270893	1.2779060627232788	-0.00029431475341506731	0.011300841108956718	0.44398911822071541	0.00042867931183540413	-0.0020031947458194329	0.0013290430809106127	0.0071306250020152246	0.0087671658391136574	0.011308968817813663	1.7549830530154775E-05	0	0	0	0	0	0	0	0	0	0	0	0.0029676298532804626	0.16774978656983661	0.012301368530111325	0.39126692556597142	0.96645126744475485
107	525	2.54375	0.875	2022_09_22_11_11_45	0.81816458646238255	-0.0056822428512972511	0.0015241177503330151	0.00029721803915660154	0.0020645637305799843	0.79815504734220555	0.00061442907134896612	-0.0073703728592646916	0.0007412700268286601	0.0010261349773808958	0.81219276734975443	-0.0060089467113414747	-0.00020264897676990131	0.0076548426558323062	0.0046620670831998643	0.7898485881505205	0.434963665073369	0.0026361657110282617	1.2933120083339134	3.8592784165582267E-05	0.01156538022347027	0.47876072680686682	0.000263005542374867	-0.0022405219640861561	0.00138903959066999	0.0066564387045812013	0.0094577927385617079	0.01156837030997699	1.9515338611413308E-05	0	0	0	0	0	0	0	0	0	0	0	0.0026811297337448548	0.17235467585554623	0.010954743714365691	0.27351820458136694	0.96539082871541038
108	525	2.5895	0.875	2022_09_22_11_11_48	0.81707021892950582	-0.0064959462880264185	0.0012624783212591079	0.00018813657764830147	0.0022470669225753536	0.79744609519783372	0.0003127721180774061	-0.0070313396632133481	0.000922172777490188	0.0017013276381630687	0.811670187285937	-0.0053425352252069276	0.00016695181452960856	0.0077241658125542382	0.00576956492707006	0.790032615154178	0.43627980788198994	0.0029544352221735617	1.3353102549534104	0.0001969825143921	0.01159181331263478	0.4648828925254922	0.00086655817016754392	-0.0026327787583407666	0.0013405832654667126	0.0069321561033975337	0.0092906053426622982	0.011624158418451679	2.4916419474923536E-05	0	0	0	0	0	0	0	0	0	0	0	0.0029727339204330566	0.19471533678430816	0.011799585648395162	0.32077309449196517	0.96690908180357926
109	525	2.63525	0.875	2022_09_22_11_11_51	0.819441875336996	-0.0065547003084907313	0.0015157968642324842	-0.00057941787569467578	0.0019965552441126569	0.79890033333179222	0.00082537050595848211	-0.0074975884495481907	0.00075069372377079013	0.0019563997752540486	0.81455255106675972	-0.0062507438144789726	-0.00034723591165738217	0.0076783728927205617	0.0066291442646459042	0.7905839147677024	0.43179001754687762	0.0031407955297277903	1.3418638435608554	-0.00059884658591721773	0.01245992775311639	0.43595862868228591	0.00070333336831516829	-0.0028172882465180848	0.0013883383937603707	0.00801621846763468	0.0095388700112766373	0.01247976271568757	2.6370751057159963E-05	0	0	0	0	0	0	0	0	0	0	0	0.0026030155010707146	0.17982112304858322	0.012379291468270461	0.3560975601143696	0.96478339533548285
110	525	2.681	0.875	2022_09_22_11_11_55	0.81910792894742024	-0.0063968099425192075	0.0014992234986067879	0.00043630410090562586	0.001625849262672016	0.79891493428661908	0.0007157973753337142	-0.0067658586167765487	0.00063295806723916333	0.0016516134044842169	0.81454897369999679	-0.0050723996692970319	-0.00027965368520543838	0.0070503013990130675	0.0049419366949636622	0.79194659062099959	0.43114767595555359	0.0032271887205830773	1.3627249598304456	7.77499877334423E-05	0.010682554860056887	0.47419811670213152	0.00058336455752183041	-0.0029517642485051253	0.0013045439277792111	0.00622778921565475	0.0086793789998766274	0.010698471505084156	2.5766620132026998E-05	0	0	0	0	0	0	0	0	0	0	0	0.0021300154076860948	0.18562816419409811	0.010511250125801083	0.30568296003411177	0.966840342564717
111	525	2.72675	0.875	2022_09_22_11_12_01	0.81931227624350311	-0.0063437981858734029	0.0014231062701942974	0.00016178159488873712	0.001690261955413605	0.79874555546164083	0.00087876797935317063	-0.0079117469420079949	0.00097356140661109436	0.00098311317294932552	0.81424598507653689	-0.0054595670341094594	-0.00035122485748863096	0.0069944188344778354	0.0054028774017035883	0.792107149408794	0.43120405416061813	0.0032310096619670007	1.3350445948674461	-0.00014061961777912427	0.011548104354601622	0.47287815147428314	6.61741961895273E-05	-0.0028784625100231219	0.00146760928523756	0.0067571391868895495	0.009364816292579934	0.011548293952312189	2.4309955825419407E-05	0	0	0	0	0	0	0	0	0	0	0	0.0023807668696709892	0.26128619275928638	0.010787284637757313	0.32885921325158574	0.96679516757707706
112	525	2.7725	0.875	2022_09_22_11_12_06	0.8187538822148418	-0.0059129689477657186	0.0012960860738201407	-0.000468503393282801	0.0017378463693916379	0.79901413477004324	0.00090274182784155332	-0.0067044997258871386	0.00086175376492574085	0.0011646256420867302	0.81326222395263748	-0.0051161060002965653	5.0143971100972677E-05	0.0068023570031003639	0.0044919813500927655	0.79040091387774236	0.43307239423692129	0.0029003998099749245	1.3337002411029444	-0.00027890441184782078	0.010391056723244144	0.47844559511943624	0.00016705340562680343	-0.0025803751549374086	0.0013243802767650696	0.0059859128821049493	0.0084936980634778489	0.010392399466244975	2.123787679770519E-05	0	0	0	0	0	0	0	0	0	0	0	0.0023691803943298563	0.23017089796952917	0.00995620844886558	0.29181068246331188	0.96537058455173275
113	525	2.81825	0.875	2022_09_22_11_12_10	0.81937889621091242	-0.0062139852740568224	0.0012244468084101142	-0.00033559402360147346	0.0019838413141031585	0.7993124867376179	0.00060744520534214983	-0.0071854297297633957	0.0010162132777461325	0.0011506545743231746	0.81312802899436465	-0.0046080419635920224	-0.00011763962786467769	0.0069895898808520285	0.0062795210542199694	0.79174572871068172	0.4317268608042617	0.0029526207863892944	1.328831068947596	-0.0003042666275679248	0.011191328135541313	0.4600391567913561	0.0003351784176196247	-0.0026135803339690207	0.0013737420959221264	0.0067792348518160954	0.008904369728469308	0.011196346279434047	2.2698824504114365E-05	0	0	0	0	0	0	0	0	0	0	0	0.0027203189177986585	0.23669787323492797	0.011467348051162438	0.36596811983174371	0.96627547081330034
114	525	2.864	0.875	2022_09_22_11_12_15	0.82169113817198969	-0.0060589130898301225	0.0015315322200949034	-0.00036072769172512751	0.002004103917306536	0.80200091424816011	0.00091974263912224566	-0.0075187040183392548	0.00061415983325498517	0.0015728244049662754	0.81580143367238078	-0.0052238602533364433	0.0002131415353742136	0.0045094705047231511	0.0065338964985317731	0.79335965071631454	0.42598919399512813	0.0028212180132458696	1.3288235030292348	-0.00011088559665896447	0.010490662962038728	0.40055273653720791	0.00039635336808216046	-0.0024972462786500252	0.0013126431739172572	0.0073005915239249368	0.0075336161824111104	0.010498147711643291	2.2561334443690769E-05	0	0	0	0	0	0	0	0	0	0	0	0.0025509554896456853	0.14868233436388562	0.009661735735103788	0.48335058964833244	0.96552051477796874
115	525	2.90975	0.875	2022_09_22_11_12_18	0.82135002010962754	-0.0060358444267980043	0.0011701974862814222	-0.00042348136295129019	0.00214913371293392	0.80130175883653343	0.00086328753358876575	-0.0070743461978392	0.000999357968335297	0.00087105714657933174	0.8150128289420645	-0.0056010688128199527	-7.113149831275008E-05	0.0048335546478444529	0.0049282111781914859	0.7932224434174594	0.42720674371545986	0.0027388600036477961	1.3177338867515023	-0.00032619785501876008	0.009925719522285702	0.42551289564116107	5.023728699022614E-06	-0.0023954882909590731	0.0013277763243331256	0.0065431548261558389	0.0074637144208521966	0.0099257207936216674	2.0953573868084862E-05	0	0	0	0	0	0	0	0	0	0	0	0.00288564539708463	0.21763090079432754	0.0084043771170438444	0.39754726006627628	0.96575445790040415
116	525	2.9555	0.875	2022_09_22_11_12_22	0.82779541775095722	-0.0063367881916711662	0.0015162405825421979	-0.00028000066059020914	0.0018168132491136588	0.80746032280846092	0.0011448197657683594	-0.00690541348855122	0.0012278430143598073	0.00131974499605271	0.82225523117193011	-0.0043167840520712186	-0.00023245209892752626	0.0077681420712431637	0.0043518066693055135	0.8006667734882964	0.410371013944895	0.0032277620144630843	1.2998141425556924	-0.000336184904765664	0.010565164495081403	0.52075098921230278	0.00011258213730717839	-0.0027652142754225543	0.0016649437326859149	0.00533460907074805	0.0091194652732724032	0.010565764314320537	2.3139217073073353E-05	0	0	0	0	0	0	0	0	0	0	0	0.0026489738792452389	0.29715720161510412	0.010756351164205341	0.25532486083936679	0.96722783953507885
117	525	3.0012499999999998	0.875	2022_09_22_11_12_25	0.84350619997012954	-0.0049515785836841356	0.0016667023468524291	0.00012380822665767436	0.0021330635323767583	0.82405301711699741	0.0010022491487088074	-0.0074449018607153639	0.00072604061460608657	0.0012610624494837947	0.837972096734191	-0.0054673860975016321	0.00012159104220635738	0.0070691113947820251	0.0034883350075737732	0.81601523842842583	0.37184174856523733	0.0022108457393871781	1.2209050619275892	0.00013131323022923762	0.010368535922095062	0.51100998034823086	0.00016292922759192808	-0.0016912577865633419	0.0014238981644609649	0.0054086810270292853	0.0088460559977669787	0.010369815962734313	1.3615950128165266E-05	0	0	0	0	0	0	0	0	0	0	0	0.0026712797140967487	0.16403711921361708	0.00934544961677007	0.22920160982104587	0.96740870245805277
118	525	3.0469999999999997	0.875	2022_09_22_11_12_28	0.85299353342584794	-0.00427383598335356	0.0014863091518988378	0.00016230432638686762	0.0026341754248690643	0.83358533996635187	-0.00015402194411727685	-0.0075468112196406829	0.00092762602301338175	0.0013534751410282421	0.8479632362713172	-0.0061902480472183895	-0.0003322132615454964	0.0061233843398592509	0.0046333858604440687	0.82696446016466685	0.34790595091881565	0.0017192797889415028	1.0865781041661353	-0.00011664972608044138	0.010461842748691122	0.45267982563963977	0.00090028548858270892	-0.00097412431763713	0.0014166879707439937	0.006459169972340785	0.00822977988568055	0.010500507971488503	7.4006744668580576E-06	0	0	0	0	0	0	0	0	0	0	0	0.00327404036033797	0.16929464440534806	0.00900218843438258	0.3238783703843181	0.96948502861839825
119	525	3.0927499999999997	0.875	2022_09_22_11_12_32	0.85447397056349539	-0.0044144158968904461	0.0013749108399190616	0.00026988724659446849	0.0033475107852959365	0.8336063180417328	6.1712466642097042E-05	-0.0057412292659569826	0.00084853819136307092	0.0016400673121607509	0.84984762935161207	-0.0054693244452605821	-0.00017940935815703688	0.00625148344278186	0.0056273359824343836	0.82755354283914972	0.34556408436279412	0.0014479752534430818	1.0119382488656052	3.830996641465444E-05	0.0097872552041133043	0.41451097268482073	0.00094114859297252823	-0.00063383233969964469	0.0013018789881300149	0.0066122419606453589	0.0072158589706509488	0.009832401797348251	5.6406662266894621E-06	0	0	0	0	0	0	0	0	0	0	0	0.0040415294909144483	0.12412719885643275	0.00984369410454129	0.36645177483885621	0.968494736350374
120	525	3.1384999999999996	0.875	2022_09_22_11_12_37	0.85348694607121622	-0.0044737086273193855	0.0018275045299072322	-0.00033459812420596894	0.0035070795419708447	0.83368383827034842	0.00070724118528509038	-0.007199998421349863	0.0007104862146762068	0.0012101547079546031	0.8486118926198003	-0.0054828397364883657	-0.00014341545723378394	0.0061104660727626737	0.006709179263433643	0.82833405047517339	0.34634165262435745	0.0015977240760123371	0.96898754102127538	-0.00030145127714666195	0.010809520211359848	0.41683165079085988	0.00029701013946509204	-0.00057355685676662273	0.0014912259235694196	0.0072658132854856571	0.0080033545779415	0.010813599873434476	6.15809227984068E-06	0	0	0	0	0	0	0	0	0	0	0	0.004192592877345927	0.099940565371862772	0.01063254536760961	0.41603352072712108	0.97052925564728665
121	525	3.1842499999999996	0.875	2022_09_22_11_12_41	0.854812891232179	-0.0038968084823866283	0.0015550767972112238	-0.00019572509992837019	0.0033050061127667275	0.83588821252156564	0.00062907532043599186	-0.0061700369060474882	0.00084896921066532577	0.0017320662232712192	0.84896670023057541	-0.00577033426082983	0.00020619621767477576	0.0070629544315926147	0.0042167888317489414	0.82781285355301093	0.34436217240790812	0.0014533798042758769	0.90709034272858347	-8.6865034543726511E-06	0.0099303236559253136	0.46411882446928021	0.00066284080767513667	-0.0003502479860040663	0.0014105457113390838	0.0059507046333191109	0.0079498705824953119	0.0099524211048241575	3.1302515819800107E-06	0.0014451547495626768	-0.6590026257359014	7.8355519490522774E-05	0.0099578692533284652	-0.46504618453465335	-0.00067533512561688506	0.00036144375198012138	-0.00139922502276728	0.0059524152761060095	-0.0079829764152955021	0.0099807433389641053	0.0039918716495045111	0.12571875466458138	0.0096231270948868661	0.2691160498808699	0.96841409628223019
122	525	3.23	0.875	2022_09_22_11_12_44	0.84655220522750041	-0.00449525331566627	0.001237065383702542	-0.00034834765814754269	0.0025452791766213123	0.82680867835776006	0.00070303697794327376	-0.00720657688225496	0.00043628148950416865	0.0011406966785778611	0.84086975787038043	-0.0053951624769034813	0.00010966576391661946	0.0061665431424239138	0.002469491214618097	0.82188272907069015	0.36307116793212146	0.0015302127389855008	1.218025915472607	-0.00015843846205575762	0.0093849623167770822	0.521576408599761	0.00026987151144037066	-0.0011648912324992943	0.00099225976588783633	0.0047253167284670109	0.0081085695102771169	0.00938884169213716	9.6931575462542782E-06	0	0	0	0	0	0	0	0	0	0	0	0.0030504906498186562	0.084879197626602537	0.0078466963743849538	0.19045404269809269	0.97085888382963859
123	525	1.4	0.9025	2022_09_22_11_12_48	0.79055244166380456	-0.008246175347980703	0.0011504708300832446	-0.00036992633649167813	0.0015400187524696636	0.77036549415275968	0.0010231718414510211	-0.0095229865242577351	0.00068319990214954409	0.001186901573438181	0.78542225266830656	-0.0050182916726245995	-0.00022058737388394687	0.0090401971965378362	0.0035392982356950869	0.76085736741522569	0.50528144270138942	0.0044521435412122681	1.4382611869804494	-0.00041784599878494453	0.01331803578540156	0.571474476008815	0.00011314723408388961	-0.0042966483837606423	0.0011663596263096466	0.0055258285190686006	0.012117561485673785	0.013318516414293951	4.5151919660555495E-05	0	0	0	0	0	0	0	0	0	0	0	0.0021311186729503946	0.20877238565732698	0.01228044589554898	0.18658161835309947	0.96243756557619087
124	525	1.4457499999999999	0.9025	2022_09_22_11_12_51	0.79799495050818225	-0.008519371404354114	0.0012289881006382192	0.00013700112183053141	0.00099140989383596765	0.776907801946136	0.0013324626821462939	-0.0092931577439119891	0.00077189380687128079	0.0011383506894967585	0.79371220998613212	-0.0053938048620936225	-0.00038428294946625345	0.00863268553241878	0.0065014759410485651	0.76783754654896752	0.48654831476575827	0.0049461765771712692	1.4419944821435562	-0.0001932279581588628	0.013869891834043283	0.4950561797139757	-0.00012616900836356687	-0.0047829688141677543	0.0012601079538104663	0.0076089660948199852	0.011596444905915798	0.013870465677356761	4.6748849331153341E-05	0	0	0	0	0	0	0	0	0	0	0	0.0015745321598509725	0.33077200434678433	0.01354276177882016	0.32274848800015904	0.96220852783590949
125	525	1.4914999999999998	0.9025	2022_09_22_11_12_54	0.82159051796510563	-0.0067935407742023782	0.0013448788020569309	0.00010086214702863747	0.0017550012791783852	0.80192370516175537	0.00087951432292162268	-0.008299840999343092	0.00085731608034174888	0.0012954420605544113	0.81681244543464215	-0.006160757887075801	-0.00027197308871728743	0.00874648528348991	0.00376308838455827	0.79422420892692369	0.42491301614633892	0.0033843153868280042	1.3664843475540776	-0.00013158023016965424	0.012320946976358979	0.52394638154871342	0.00026878077019902157	-0.0031056794802125486	0.0013447474126048716	0.00615305391311213	0.010674533335775619	0.012323878346392351	2.7969122217156411E-05	0	0	0	0	0	0	0	0	0	0	0	0.0023773493796863756	0.2272022080288649	0.011589290354298482	0.20315032153558868	0.96669106027907659
126	525	1.5372499999999998	0.9025	2022_09_22_11_13_00	0.84799770460072144	-0.0048081692858129065	0.0016436783931310093	0.0003878086880737016	0.0036019087125906354	0.8280366740007532	0.00023041668269807277	-0.0089953521467832174	0.000912218477228737	0.0014705584698324961	0.84354852871776664	-0.0063129445570861255	-0.00013728112084469656	0.0091283775987302373	0.0059160031487769365	0.82170479822261444	0.35994526372862179	0.0016724215572929248	1.0087256845233024	0.00012436731829355537	0.013207883124810785	0.49085782459745286	0.00074711445056238612	-0.00072240441305020716	0.0015083519911823226	0.0073382587286650045	0.010981718238501359	0.013228996811584038	7.2770678747078522E-06	0.0016577870276058796	-0.55855169876498756	0.00021661847298366221	0.013256316917857771	-0.49197857715313981	-0.0007634074800108759	0.000726587908840767	-0.0014900764542884163	0.0073404440675674211	-0.011038469962707532	0.013278280355799794	0.0043816482545077293	0.12402214810520888	0.012827620280908824	0.28751539755707078	0.96899413024887027
127	525	1.583	0.9025	2022_09_22_11_13_03	0.85279695732509075	-0.0040820600690621295	0.0013935136837361843	0.00050986233852052208	0.0038596851587184709	0.83322037968791185	0.00099748538508067351	-0.0083274838384549237	0.0011580571413448	0.0015597275921381641	0.84558104231156728	-0.0066054184994806774	-0.00017938640503803352	0.0083971350761534117	0.00768655465419151	0.82497479486160674	0.350816246181572	0.0015059271707785046	0.83033615768365121	0.00017340627689642557	0.013215745965841654	0.43371475944102822	0.00033536835472391339	-0.0001351645519247725	0.0014998490549358381	0.008547800543126937	0.010079238428997441	0.013220000505560135	7.3116345573873362E-07	0.0014888839806215881	-0.73939110733930646	0.00028689541043910177	0.013256768997073601	-0.43491012551734914	-0.00035473955708272876	0.0001368051010602938	-0.0014825855361750527	0.0085501377540056385	-0.010130995441184407	0.013261514408058043	0.0047252433731524383	0.14574641364527963	0.013348992244182734	0.37062334379684547	0.96737539665859984
128	525	1.62875	0.9025	2022_09_22_11_13_09	0.85328785312069089	-0.0044946505230941325	0.0017135340820055335	0.00012162916956839117	0.0035302112874700492	0.83362799018380374	0.00037017648416888207	-0.0086512317110616164	0.0010064925899028691	0.00127483227734123	0.84826243281061675	-0.0062619521566518828	0.00050959035999210956	0.0084020272627748274	0.0049844778126745147	0.82644763623440864	0.347820600152002	0.0016975225370682672	0.957068902105351	0.0003533964022123097	0.012267761266822859	0.49602370919815325	0.00054496505505659786	-0.00057144620871758638	0.0015984467443105458	0.0067101834602582254	0.010269927187153576	0.012279859665769477	5.1566371775494309E-06	0.001690354729959956	-0.61338418641997516	0.00044869818729098348	0.012318286240183669	-0.49726374584330385	-0.00055757189974401506	0.00057012579965583861	-0.0015913062827956114	0.0067122236928947544	-0.010328902603454086	0.012330898682516311	0.0043020512192872926	0.13886966590516378	0.011449000161436936	0.26771964654138575	0.96854494437238181
129	525	1.6744999999999999	0.9025	2022_09_22_11_13_12	0.8504268913461217	-0.004482331764250772	0.0015367292581740066	-0.00032914015091456547	0.0035253532286473937	0.83104275362209512	0.00066789975425509264	-0.0080079033656603859	0.00076758759962962321	0.0014445464162760504	0.84566971517645229	-0.00645337335188724	-0.000156845902942934	0.0078737567701234728	0.00748234825030036	0.8240287487464204	0.35404336659997465	0.0014729767218916528	0.98394415707527183	-0.00031156586327853392	0.012708684263514588	0.42747121176046854	0.00046302480346758996	-0.00056965642867175433	0.0013583637128941652	0.00834022596992768	0.009589123342633947	0.012717116327152533	5.6111291760236952E-06	0.001455971439568073	-0.584268108387356	-0.00021768447343543606	0.012734303127326657	-0.42821915486090367	-0.00047420481253034811	0.000570011428320428	-0.001339753635718908	0.0083426561575606472	-0.0096209440480317151	0.012743129377938074	0.0042425168343353655	0.10719372084547447	0.012772329715918421	0.37995744607193876	0.96895895124163312
130	525	1.7202499999999998	0.9025	2022_09_22_11_13_16	0.83813614951875415	-0.0054300293307615391	0.001362200509370716	-0.00042919384068271997	0.0023224965429831834	0.81857010314722134	0.00068653109471464866	-0.008485199572963906	0.00068669812632301316	0.0012737888676933563	0.832931577025305	-0.0064536121617547451	-0.0003733824956381281	0.007885012836962654	0.0064047184530902747	0.81017819482303888	0.38494919302165914	0.0022417899287779947	1.2813357684760951	-0.00050911763956468128	0.012729500518113668	0.45464815885182425	0.00035679204064591294	-0.0018764979198362159	0.0012265307340710227	0.0078197469000470428	0.010044488133292846	0.012734499754639929	1.6043691827234239E-05	0	0	0	0	0	0	0	0	0	0	0	0.002889612416506556	0.14374090270427972	0.012120270893914872	0.34108743555997395	0.966642705112089
131	525	1.766	0.9025	2022_09_22_11_13_19	0.81143867642527923	-0.0073035880797850689	0.001444229734271634	-0.00033959522601363168	0.0018319446835468323	0.79004645557321218	0.00037802933504264488	-0.0081876216634180748	0.00091131799393347071	0.0010467805727368822	0.80790742531436321	-0.0057882722307912356	-0.00021455034296696392	0.0087062161586359335	0.0065900167957759935	0.78308490869271075	0.45111925350947862	0.0037139893622408549	1.369463665533885	-0.00037659629564395066	0.013254340881733355	0.47193827797125315	0.000420683193844963	-0.0034169437434638031	0.0014554079966943309	0.0077756995987742772	0.010733873856106642	0.013261015291401022	3.3363838584645808E-05	0	0	0	0	0	0	0	0	0	0	0	0.0025215696866674239	0.23080650822280424	0.013456457125392103	0.32396153992106436	0.96505741153788915
132	525	1.81175	0.9025	2022_09_22_11_13_23	0.80052218048528256	-0.0076788263094867632	0.000972675140120748	1.0932961455553528E-05	0.0022197729997169005	0.77964991761169744	0.00099031029285604226	-0.0086099218946813164	0.00084518485790385409	0.0014999724144911493	0.7956068807153821	-0.005554020118468778	-5.827439640381438E-05	0.008721255392792818	0.0072596842277773618	0.77093343315438734	0.47999534665643817	0.0036392891603295612	1.4114099874079864	-6.5194854777279542E-05	0.013839281878321133	0.46960838310875713	0.00032122697453974825	-0.003455944601170052	0.0011405579801727801	0.00817099366207917	0.011169627813042373	0.013843009415470311	3.7200996454201605E-05	0	0	0	0	0	0	0	0	0	0	0	0.002967103969006118	0.18190234304794595	0.014174987925984506	0.34709736899090582	0.96303819175508876
133	525	1.8575	0.9025	2022_09_22_11_13_26	0.8013351010042592	-0.007588643127777614	0.0010386951414871083	-0.00044974647691725086	0.0020104462032410576	0.78109576617992449	0.00061956219009904831	-0.0084809660231142878	0.00072215347563492208	0.0015125278519837017	0.79590029608360224	-0.00646443314588018	0.00027509442662243636	0.00800941812191807	0.0063394893966762216	0.77102313323356364	0.47832530992987243	0.0036927536525260206	1.418847233459269	-0.00014290080890378838	0.013394427937221287	0.4576755592012044	0.00056842896725386853	-0.0035235414901695593	0.0011050271061371975	0.0081640679702907146	0.01061878966464104	0.013406483925930296	3.6851198174962873E-05	0	0	0	0	0	0	0	0	0	0	0	0.0026658154605636929	0.17242385660593193	0.012747089959240333	0.334769582915783	0.96217316858738922
134	525	1.9032499999999999	0.9025	2022_09_22_11_13_32	0.80187302901336344	-0.0077176038622824451	0.0011576034148973304	-0.00035300007944480524	0.0018079628248538809	0.78162262738971144	0.000715347403247446	-0.00831649807543436	0.00065277583374599994	0.0015486382629332251	0.7975313373425007	-0.0054076420877398881	-0.00023022551803896478	0.0077123791075139848	0.0064919748203022924	0.773475757266126	0.475050724585208	0.0039009797862480755	1.4233864788453452	-0.00040106234976985966	0.012781064411803846	0.46858815792387809	0.00052550057662749134	-0.0037326702515139039	0.001133497281063881	0.0075672331678051565	0.010300125711987613	0.012791862974356574	3.8380250097028294E-05	0	0	0	0	0	0	0	0	0	0	0	0.0023971353520678947	0.17324505696688267	0.012571813774191889	0.3498455108157062	0.964586323869531
135	525	1.9489999999999998	0.9025	2022_09_22_11_13_35	0.80258266599974	-0.0080265503517636238	0.0013274440114788195	0.00011528726346563373	0.0012804291099198447	0.78230991478003931	0.00055758639623461445	-0.0088001576491364246	0.00094805092826231617	0.0020468369098323338	0.79790142784615914	-0.00530762050656685	0.00024152410180241566	0.0082229658424802978	0.0046590503748761359	0.77364794457572028	0.47383067596141903	0.0044888779096612028	1.4095277330177471	0.00019460527760283084	0.012637148069835159	0.52294697004382651	0.00094718183257761586	-0.0042574055504999413	0.0014228572895468553	0.0063328355009227193	0.010935844999687559	0.012672595028758064	4.1092596197084308E-05	0	0	0	0	0	0	0	0	0	0	0	0.0019850965590829154	0.31866972328111992	0.011775899905430806	0.25774549407658587	0.96394798610810128
136	525	1.9947499999999998	0.9025	2022_09_22_11_13_39	0.80326184226613973	-0.0082283150702443	0.0013247536296927707	-0.00029348621596012584	0.0011607107261176553	0.78342836448029	0.00098664725542978019	-0.007429649483456386	0.00095760762999093558	0.0011496774415850266	0.79879287097687135	-0.0050838937419771914	-0.00034820017299870722	0.0085046156881098782	0.0056977270936733708	0.77538522630956841	0.47101867602609337	0.0046784714737517635	1.4157785012207282	-0.00043461089997208415	0.012295406519859022	0.49031315636519424	0.00010711991789133556	-0.00445541455576635	0.0014273669699745519	0.0068424218414236491	0.010215590283121204	0.012295873135544332	4.2835782012359469E-05	0	0	0	0	0	0	0	0	0	0	0	0.0018732950231954374	0.34490547695746421	0.012744069572118813	0.2951385457365181	0.9652957298731798
137	525	2.0404999999999998	0.9025	2022_09_22_11_13_42	0.803026341689984	-0.0081149837104654825	0.001011837496483217	0.0004727729882530549	0.001150711402513498	0.78270363899545559	0.00093553386485131329	-0.0080823084703469054	0.00099541161011294419	0.0014950926193687715	0.7979789290531909	-0.0044919317676791219	0.00021414524170961961	0.0085409467117790443	0.0051138076147787528	0.77585603980913054	0.47183440690910106	0.0045696994833302629	1.431626198906268	0.00040445335680911691	0.012280856862781589	0.52571075716653148	0.00035645185232694137	-0.0043938245182197693	0.0012555713723399742	0.0060954496830626509	0.010661376010880635	0.012286028780983584	4.1552499524580436E-05	0	0	0	0	0	0	0	0	0	0	0	0.0018947151350600737	0.35658056250310871	0.01239665183502375	0.26974630820071971	0.96616511754312684
138	525	2.0862499999999997	0.9025	2022_09_22_11_13_48	0.80445777311026689	-0.0072340799716217059	0.001254089010269261	-0.00021640640140478819	0.001081484200793203	0.7840562817816551	0.000867978762645176	-0.0075727037712121	0.0008166251419715649	0.0013253522887146881	0.79930086260933675	-0.0042950524110443753	-9.9345266571879349E-05	0.0075479653902013064	0.0054023617985668329	0.77722301116029979	0.46838359885146064	0.0040840940338496539	1.409670854657765	-0.00022455206590627408	0.011465179035000004	0.50259292877247308	0.00028829495512306769	-0.00387386505704359	0.0012934425372404467	0.0061445484377402396	0.0096796102607939541	0.011468803088629303	3.3353615070522228E-05	0	0	0	0	0	0	0	0	0	0	0	0.0016845752074659787	0.32337750973033696	0.011538325173034759	0.31060506830696027	0.9661451938680764
139	525	2.1319999999999997	0.9025	2022_09_22_11_13_51	0.80458683126236852	-0.0073392292664624251	0.0012568646029254855	-0.00037144599401231905	0.0013625118712228389	0.78415032638376592	0.00098067973019499077	-0.0072459846208475353	0.00086434971955920133	0.0018022751918466186	0.79995822894904622	-0.0061331812375119968	-0.00034932466688618525	0.0075777062810809892	0.0028310693319793024	0.77887619906928807	0.46677558733686686	0.0039890907179273641	1.4017070705119226	-0.00047860039529721519	0.011044240675890278	0.51585051844442653	0.00053227546880434519	-0.0037631507889201422	0.0013234579312180507	0.0056696692248056225	0.0094778743918814065	0.011057059703270134	3.4207255673879264E-05	0	0	0	0	0	0	0	0	0	0	0	0.0020054374774030538	0.28265788634325978	0.010053965635373299	0.17877356982636375	0.96804492542745024
140	525	2.1777499999999996	0.9025	2022_09_22_11_13_55	0.80836050623699662	-0.0072115996448610586	0.0016056863566149781	0.00024395289231144058	0.0011739164321148375	0.7883014149923141	0.00041249660412009758	-0.0073093160868317863	0.0011224840773182891	0.0014365973464206823	0.80294819705313347	-0.005536317334392137	-4.3766512033852507E-05	0.007648260216797099	0.0051459248829280324	0.78171398657534374	0.45810389557123143	0.0041450563353173445	1.3604113201730326	0.00010259052193947247	0.011664180554373125	0.47758086945776346	0.00064935900098935222	-0.0037835025061119963	0.0016931038979338215	0.0067357927351317827	0.0095227204219362673	0.01168224187034244	3.2615587347632538E-05	0	0	0	0	0	0	0	0	0	0	0	0.0020092614333026421	0.38150248134818254	0.011403657013628506	0.29612626695496541	0.96703634151339823
141	525	2.2235	0.9025	2022_09_22_11_13_58	0.82507358691824717	-0.0071230852762196907	0.0014836148329123316	-0.00039698228920247066	0.00097712417825637343	0.804732714705553	0.00093505237709043919	-0.007397968952582515	0.0011048785212057347	0.0018104544657855542	0.82095122388494657	-0.0053441055503931157	-0.00012102411285287818	0.00727736369359714	0.0035758325571787139	0.79907590191593991	0.41550031238655488	0.0040872547395420077	1.3730420253107796	-0.0003402600380539949	0.010670733242819043	0.51473520471687062	0.00054672782716903975	-0.0037717216590028996	0.0015747276059423798	0.0054983384916271732	0.0091450982373561425	0.010684730191090666	3.0324005040541606E-05	0	0	0	0	0	0	0	0	0	0	0	0.0017876795616972013	0.42334130030805128	0.0098275207116987288	0.22835737638843856	0.96849046507547054
142	525	2.26925	0.9025	2022_09_22_11_14_01	0.845402649407618	-0.0052026656799124583	0.0012301999050904795	-0.00036023848510776155	0.003151215111868803	0.82519037856346522	0.00019180030075887825	-0.0078044473055530793	0.00099089570013453487	0.00067072475854353759	0.84005699848889759	-0.00608501816404004	0.00030795303390290904	0.0068822652827018578	0.0060591936341132281	0.81884905555596788	0.36703484597909214	0.0018011034274230519	1.1599858427088841	-5.3499162035117566E-05	0.011546385824839288	0.44217363326704495	0.000288848765220577	-0.0012266147381897962	0.0013188592951223579	0.0073180361395782569	0.0089311462128819855	0.011549998234857835	1.1116786242216093E-05	0	0	0	0	0	0	0	0	0	0	0	0.0039074118604963187	0.15232963468885588	0.010846289821076712	0.36094205224363995	0.96859059541597547
143	525	2.315	0.9025	2022_09_22_11_14_05	0.85033994044879346	-0.0043063125617495658	0.0015818641001220494	0.00031343081037371986	0.0032183502879479515	0.830258563842509	0.0001025299086352534	-0.0076901134769147691	0.00084726495563719538	0.0010923833094352846	0.84469569370221342	-0.005314473372223019	0.00017113763447988513	0.0073336405117520554	0.0050718555823593614	0.82672829408752035	0.35352848825333089	0.0015717254538425356	0.99801643353426772	0.00027009948479380595	0.010988482547826309	0.48505623874316223	0.0005940349112836679	-0.0006483937523535713	0.0014317494348402514	0.0062107644699734843	0.0090649408934861987	0.011004527530962299	5.8688109327760523E-06	0	0	0	0	0	0	0	0	0	0	0	0.003913738172756716	0.12870990152657388	0.010485940276881373	0.30252889277189	0.97223269749176866
144	525	2.36075	0.9025	2022_09_22_11_14_10	0.84992302349029958	-0.0044489188479388533	0.0015939361827331858	0.0002836455274432834	0.0033919648116444855	0.8296617704543523	0.0002166450816742468	-0.0073609714631749914	0.00068799523734870661	0.0020210516254564018	0.84386625286817407	-0.0059005192439509704	0.0003009294299646789	0.0069535840664111627	0.0056374050749740659	0.824178101699828	0.35616743792909372	0.0014856044392085727	1.0045272787294328	0.00033094512240760827	0.011072787421840844	0.44837688383883534	0.0010810058009791599	-0.000630435483930534	0.0013452032004115553	0.0069110752829328465	0.00865122301890961	0.011125430096451436	6.2170080654811925E-06	0	0	0	0	0	0	0	0	0	0	0	0.0040721745689458319	0.10005804024512775	0.01053234813112224	0.34062151654236927	0.969709113556252
145	525	2.4065	0.9025	2022_09_22_11_14_16	0.84979162947857489	-0.0042820825682793138	0.0013562191476103964	5.27521984734164E-05	0.0031881209145693148	0.82997220812894867	0.000825607540954941	-0.0071029232028135851	0.0006026625666013133	0.0019487557906463363	0.84376278630879553	-0.00692553694878401	-9.7861463829593918E-05	0.0059805654818937352	0.0074864927239748089	0.82440541036499893	0.35597580396273104	0.00132699620952623	1.0425422091793632	-4.2951828615097946E-05	0.011702300334589945	0.37057316626915415	0.00066922340098611024	-0.00065276954681781118	0.0011553401485468475	0.0086327297972089052	0.0079006208217661886	0.011721420267244553	5.9797003826373131E-06	0	0	0	0	0	0	0	0	0	0	0	0.0038180921347281513	0.093414616254014829	0.011275706108381557	0.44837928280241413	0.97012653663210036
146	525	2.45225	0.9025	2022_09_22_11_14_22	0.83840023222021776	-0.0052259009652208211	0.0016057993291970407	4.633771972610555E-05	0.0022357608015853721	0.81857787076412747	0.00060668729866930843	-0.0069075187134356045	0.00086440311971554078	0.0012954905469168354	0.83281744932558266	-0.0050503600067893159	0.00014481545905179274	0.00532034954518875	0.0064828664558735528	0.811780978648578	0.38389723671305542	0.0023333922744305348	1.2277166044155747	9.9045716293785541E-05	0.010261858011619607	0.40950041390367042	0.00041339972907187818	-0.0018053105489185246	0.0014783684683919631	0.0070083503695410731	0.0074959158845597385	0.010270181555680416	1.4946439549621111E-05	0	0	0	0	0	0	0	0	0	0	0	0.0028590686599097694	0.18446205773031049	0.010003000043078449	0.4417865341476358	0.96824994489666627
147	525	2.4979999999999998	0.9025	2022_09_22_11_14_25	0.81360808621548919	-0.0063692970232727695	0.0012203911224489077	-0.00026040773443381291	0.0019496251112331498	0.793408081166257	0.00064427780650848528	-0.0073852161981215391	0.00099742376352362984	0.0012177715012543454	0.8088233719119684	-0.005306675575453247	-7.6532056691502382E-05	0.0049080382995607078	0.0057511990641248472	0.78863256997690212	0.44360090103495614	0.0030723025034131877	1.3400400380484656	-0.00023220037687291713	0.010399871280335607	0.42155235638291677	0.00035483022652050693	-0.0027508781136042961	0.0013681053601867842	0.0069174505626645229	0.0077657066877806829	0.010405922695138667	2.4386869322076669E-05	0	0	0	0	0	0	0	0	0	0	0	0.0026916553589283127	0.23644133982287016	0.0092928803156227258	0.43216760776106683	0.96930276792753978
148	525	2.54375	0.9025	2022_09_22_11_14_28	0.80285883331509966	-0.0063543898919386412	0.0017250547704314185	-0.00048897744380119136	0.0017501266237584944	0.78254937631328669	0.00050241397723312228	-0.007867372651220875	0.00069492491808073131	0.0014720421981553947	0.79759326122808816	-0.0065051995581628342	-0.00014712168453351963	0.00709374450215383	0.0076116429033205434	0.77578020497087141	0.47231548817008262	0.0032751295198582349	1.3306105653122724	-0.0004257716284191375	0.013131282026395524	0.40959385381169067	0.00061098951654289476	-0.0029044611687248012	0.0015134657879240592	0.0089662348442831087	0.0095936020541766073	0.013145488802097222	2.6630527597765289E-05	0	0	0	0	0	0	0	0	0	0	0	0.002345426552539488	0.18898951094539876	0.012959595582063643	0.41030094504904013	0.96627224211706386
149	525	2.5895	0.9025	2022_09_22_11_14_34	0.8012425465040991	-0.0070498194055595587	0.0013348810228371404	-0.00020463255568358441	0.0020307098799232886	0.78125562985086883	0.000466944826794951	-0.007688106567755898	0.00074220508590181443	0.0012164451876749119	0.79599426065346657	-0.0049385519714131229	0.00012252648667243469	0.007248531552949679	0.0063257642022215895	0.772044362806912	0.47757875438380815	0.0034282092764103627	1.3760780755743289	-7.93966393792552E-05	0.011996579801304915	0.46465509676243533	0.00047311108819501674	-0.0031715157586418262	0.0013015785168604406	0.0071785950298549287	0.0096117480369815756	0.012005905256616435	3.1809173367277382E-05	0	0	0	0	0	0	0	0	0	0	0	0.002698426505895757	0.1752037930826055	0.012007136971350189	0.35876178281918419	0.96355887012667807
150	525	2.63525	0.9025	2022_09_22_11_14_37	0.80347548995353946	-0.0068786897623020291	0.00140288493925032	0.000152360708228365	0.0019517176686823781	0.78337766302187251	0.0012318535629857936	-0.0071786374324785763	0.00096865001914761138	0.0016971951723326407	0.79782076743974539	-0.0065476354574723911	-0.000154996018833245	0.00729175320117752	0.0051413580824735457	0.77497826363809064	0.47179214098457267	0.0034427549818329948	1.3482317689294985	-2.5632182647353474E-05	0.011882579675710703	0.44798851080489377	0.00030239812284208465	-0.0031072759945675052	0.0014823622224410696	0.00742371576201549	0.0092781541286193273	0.011886426896856411	2.974637943370488E-05	0	0	0	0	0	0	0	0	0	0	0	0.0027118093548599734	0.23034419287139238	0.011104338843600349	0.307067679074668	0.96453255056094289
151	525	2.681	0.9025	2022_09_22_11_14_43	0.80418371487496709	-0.0069926293257507131	0.0010708783159311375	-0.0002184567057418927	0.0015896575878712163	0.78445364083456215	0.0011202041590189595	-0.0066918528096302273	0.00068569174022305483	0.00086076034975871615	0.79901175407950409	-0.00482163510414133	0.00029782777175407766	0.00791350642048608	0.0037962513179420759	0.77613177640192643	0.46918825479883619	0.0035734983632964268	1.414470613663763	2.7368663493717893E-05	0.010835094200398358	0.52105318118256927	-0.00015612106067732607	-0.0034002601043400952	0.0010991459299453045	0.0054652496835328451	0.00935576358338272	0.010836218903154971	3.11891930805376E-05	0	0	0	0	0	0	0	0	0	0	0	0.0021527889631700937	0.2036165459546857	0.010914128771058237	0.22364537012758837	0.96511749995160978
152	525	2.72675	0.9025	2022_09_22_11_14_46	0.80419612862252865	-0.0064314138830634977	0.0014792123732081527	0.00023429009259467719	0.0013376839283244127	0.78383425023843489	0.000819699237986698	-0.0073383271858220647	0.00081188588249112156	0.0012555720505761569	0.799248130183386	-0.0049686574496278432	0.000487417112713319	0.0070360778773879019	0.0065406985490918286	0.774884562164599	0.47022377594111664	0.0035124809523280473	1.3610388434396068	0.0004350789421282878	0.011761890202960444	0.4503135075134691	0.00027290009445636587	-0.0032079018226703507	0.0014306950536629344	0.0073055298155818172	0.0092179875927526616	0.01176505569931784	2.6508231221511194E-05	0	0	0	0	0	0	0	0	0	0	0	0.0019457772852719711	0.27275122510323796	0.011945617119375607	0.3744635428617642	0.96355171902140824
153	525	2.7725	0.9025	2022_09_22_11_14_49	0.80336896782826162	-0.0067051235639122584	0.0011180074939524459	-0.00034718532631037229	0.0015946937281789359	0.78309343925537622	0.0013498758169004708	-0.0069618717122139264	0.0009423537475100937	0.0013869957394462744	0.79828311714188349	-0.0059070484174695639	-0.00027272267662165327	0.0066870608089255844	0.0040631333210528918	0.77524165500450648	0.47159472742332037	0.0034705942011864993	1.3805272037339105	-0.00041472577965901889	0.010800445580401616	0.47235392480239208	3.1217240323100988E-05	-0.0032223247402439438	0.0012890490206819735	0.0063288412240302336	0.0087518794265136167	0.010800490694931884	2.8224777258842527E-05	0	0	0	0	0	0	0	0	0	0	0	0.002305686655990243	0.26686216592931467	0.0097398508213688787	0.27299860701601075	0.9649883005814982
154	525	2.81825	0.9025	2022_09_22_11_14_53	0.80428443990930087	-0.0070812939547763073	0.0012520098204001795	0.00023336423406713952	0.00164002864236884	0.783842175681027	0.001073021744704535	-0.0069141190139840169	0.0009670172005200716	0.0011278111714618916	0.79948345677933041	-0.0055512501926587325	0.00010669380668210263	0.0075704914545584659	0.0065421771662323427	0.77708696905636365	0.46859178247966804	0.0036971625900393081	1.3787217360076549	0.00019062723507416835	0.012031337213329878	0.4400705332112389	3.6822547700025138E-05	-0.0034277046175256471	0.0013855873383441129	0.007664472083776885	0.0092741006473868477	0.012031393561881161	3.1671536750668769E-05	0	0	0	0	0	0	0	0	0	0	0	0.0023671911537569666	0.26638141161423257	0.01244039928093957	0.3563310413620141	0.96618426329868534
155	525	2.864	0.9025	2022_09_22_11_14_56	0.80567087024476369	-0.0067452133051272784	0.0014222153038525906	-0.00022072284279089587	0.0014147986673327883	0.78562185009203533	0.00052914035608666958	-0.0066859803925175222	0.00090700447284383374	0.0020014161639016429	0.79979355031308641	-0.0048011972868572559	-0.00036008378397699365	0.0074607561688136157	0.0063346557954451193	0.77730678869447256	0.46626994041672581	0.0036520874143833441	1.3665024386405609	-0.00038881596521473175	0.011469691182639899	0.45418201512067041	0.00092917986443540827	-0.0033514579270754641	0.0014510245502196897	0.0070542790862659164	0.0090438356021214118	0.011507266879915476	2.8814102664974916E-05	0	0	0	0	0	0	0	0	0	0	0	0.00208592506847249	0.2850408334200234	0.012147981380886767	0.351975065162142	0.96479445565448574
156	525	2.90975	0.9025	2022_09_22_11_14_59	0.80720358255014724	-0.0068116936657464724	0.0013864330327513356	-0.00020484904144152938	0.0012139380586039313	0.78669207619923709	0.00072789211855476513	-0.0066841671973189454	0.00093596201814416307	0.0015408317454895148	0.8016633373942158	-0.0044754887604147421	0.00060240648678971118	0.0069037765186037645	0.0051949533419774025	0.77958728984783776	0.46201656974698768	0.0037972457916877244	1.3754304325319886	0.00022955941601422437	0.010607893024727231	0.47853333286430966	0.00051343888936838922	-0.0035110496346329695	0.0014462385922225367	0.0061093028205072668	0.0086720132305825384	0.010620311385132381	2.9087651493262622E-05	0	0	0	0	0	0	0	0	0	0	0	0.0018989800505168567	0.3284071752210968	0.010703624542066689	0.32254319106874668	0.96578769804878339
157	525	2.9555	0.9025	2022_09_22_11_15_03	0.81514128765210847	-0.0064445607434921752	0.0015981096937350862	0.00035349571740252189	0.0015167191262524377	0.79533703764144537	0.001177282658035343	-0.0073151710283327386	0.00078507109864469672	0.0017056441398148338	0.80810383577644684	-0.0034903828267251417	-5.553478665789145E-05	0.0071086493619664185	0.0034070960637023191	0.78727609875398219	0.4427562214908195	0.0033968342140175889	1.3470917380339738	0.00016441602641367351	0.010080272827370977	0.56419915414703459	0.000332346039576035	-0.003062487210720144	0.0014695763885201898	0.0043154439228353051	0.0091098212947948384	0.010085750054619416	2.6341310862895972E-05	0	0	0	0	0	0	0	0	0	0	0	0.0020951661287778082	0.23881862642350774	0.0096706780300480581	0.22347089806548168	0.96581551036583146
158	525	3.0012499999999998	0.9025	2022_09_22_11_15_06	0.83650983165287474	-0.00500843336664241	0.0012581862391520767	-0.00024763599890262046	0.0016805343285518925	0.81718614714911042	0.0011165071215174891	-0.0068085896825149494	0.0011743806731544465	0.0014874755080954239	0.830020265276888	-0.0045024034177261014	-2.90422221559353E-05	0.0060712723423606632	0.0034930049720393514	0.81071406802492085	0.38822851799620756	0.0024874620028909932	1.2568911429909455	-0.00018380766245513954	0.0092853324281517487	0.509548911103388	0.00022944766212697372	-0.0020131417553086069	0.0014610706652518392	0.0048667629868489387	0.0079077187817425346	0.009288166909080714	1.3501031582128233E-05	0	0	0	0	0	0	0	0	0	0	0	0.0024509109543770333	0.30496472522718904	0.0083733464105442863	0.2610423526358952	0.96916262947324416
159	525	3.0469999999999997	0.9025	2022_09_22_11_15_09	0.84917356140290645	-0.0039099299168489209	0.0015832835076148449	0.00027491606168678453	0.0022503872204689855	0.8293127041670636	0.00073115403099568174	-0.0060884415897598928	0.00093812182824410176	0.0011863276719859307	0.84394110567392144	-0.00586047781833155	0.00026414010191924225	0.0070657157488633951	0.00480396579506197	0.82288288351388628	0.35757553707792417	0.0017882485090367955	1.0786766691923275	0.0003098287529591081	0.010208533988680667	0.44699575566141003	0.00027897625992193755	-0.00098978984853263286	0.0014893450862087233	0.0063936592505382138	0.0079583470385536439	0.010212345173937692	6.8203518740891253E-06	0	0	0	0	0	0	0	0	0	0	0	0.002871140538117821	0.19748273120078369	0.010061718978353193	0.29855344299408809	0.96903968860548861
160	525	3.0927499999999997	0.9025	2022_09_22_11_15_15	0.850294073634889	-0.0035310479750317509	0.0014313771818480713	0.00034860152767250577	0.0025297595218944152	0.83105746110167822	0.00055841893552079829	-0.007201907082147554	0.00083074233143650268	0.0015382768695491407	0.84473789945154676	-0.00514797601130175	0.00028511878434690855	0.0070037281945613417	0.0069015695939089565	0.823472753041278	0.35502440009559161	0.001460936741655498	0.99574605145652806	0.00036374706078391619	0.011213178233946184	0.43574981203844582	0.00058209457552981458	-0.00059664022451608656	0.0013335503761044715	0.0072176942656733316	0.00858139007349688	0.011228276813523333	4.1860621691192918E-06	0	0	0	0	0	0	0	0	0	0	0	0.0031314705504729089	0.15864652506926283	0.011563994170142315	0.38902577803142069	0.96845641828484874
161	525	3.1384999999999996	0.9025	2022_09_22_11_15_18	0.85113253208342721	-0.003291757147529677	0.0017497215054504457	0.00023572296439777258	0.0024619504538654414	0.8322800827445429	0.00049326834374877385	-0.0068074881563646127	0.001268352088813007	0.0014058201771913609	0.84547702153277748	-0.0047343065692587631	0.00017917403709979347	0.0059506370377621545	0.0052940160554184809	0.82587591134545324	0.3519183367345744	0.0018454715126784737	0.92092482828413558	0.00023472830655123196	0.00975180541309764	0.45431171202775017	0.00054406616646026154	-0.00049411845921936456	0.0017780922508032183	0.0059957218257319991	0.0076908405654623584	0.0097669707078708486	2.71860049318149E-06	0	0	0	0	0	0	0	0	0	0	0	0.0032538546068529069	0.23785957957868123	0.00935778487226584	0.36353516840838029	0.97032586608321725
162	525	3.1842499999999996	0.9025	2022_09_22_11_15_24	0.8499849644615679	-0.0044097869779268981	0.0012888210177872438	0.00025775698141808096	0.0024613479497904169	0.83011495407740743	0.0001876613588743395	-0.0057511886943201335	0.0011076627314987569	0.0014492284244485185	0.8438683692514084	-0.00586066538574751	-0.00023066291401277751	0.0068758645984919433	0.0045659219541019959	0.82459791420388373	0.35561830667797112	0.0018291314964000592	1.1294419238382483	1.902248607605039E-06	0.0098588011666913278	0.44233300024311539	0.00076152403999761749	-0.0011616101268614111	0.0014129345152184996	0.006246023302031215	0.0076277882347924007	0.0098881686528825233	8.1936141419207148E-06	0	0	0	0	0	0	0	0	0	0	0	0.0031754700375537866	0.21143644920836446	0.009710520634724237	0.29309464358908782	0.97013235372490869
163	525	3.23	0.9025	2022_09_22_11_15_27	0.83942868880236177	-0.0046163343568648785	0.00142980012700235	5.3069151863896129E-05	0.0024388953222394482	0.82052771108123534	0.0011629491388132449	-0.0068758659854847286	0.001177284322000337	0.000839437745025494	0.83482935368219346	-0.0060944675980922789	-0.00040659675105147449	0.0056823334773918426	0.0045156104485400616	0.813830064988799	0.37963078398752681	0.0020375532453721333	1.1357944994528126	-0.00022936560598617843	0.010016447959438464	0.43679247437500551	-0.00019088791647068357	-0.0013138627323599494	0.0015573657079318783	0.0064313842384784619	0.0076789664995486062	0.010018266712400579	9.469476372140333E-06	0	0	0	0	0	0	0	0	0	0	0	0.0032262114347818656	0.22486094874670232	0.0086464461029094313	0.33574288604130653	0.96950470700484981
164	525	1.4	0.92999999999999994	2022_09_22_11_15_33	0.77508583379918572	-0.0094202345275103318	0.0014475623270724168	0.0002801663550191684	0.00088409066189515492	0.7540644269246719	0.0010997801470776043	-0.009012631399635037	0.0006197154435491751	0.0011991218577960107	0.77095697733204216	-0.006452047350526474	0.00023686918242667797	0.0089925106636074247	0.0036939665809235015	0.74722766693017251	0.54418584511294277	0.0057424473755405747	1.4529114406680455	0.00030237366709800833	0.01372098064807864	0.53140995568313421	7.8949855868060592E-05	-0.005583581518885633	0.0013413870741928438	0.0066740246153681381	0.011988440489838898	0.013721207783015683	6.1119075205108466E-05	0	0	0	0	0	0	0	0	0	0	0	0.001392954096799813	0.3056862182583221	0.012542685885262382	0.19488349622796417	0.96405795893280266
165	525	1.4457499999999999	0.92999999999999994	2022_09_22_11_15_36	0.7834940961133966	-0.0088521639500831	0.0011564179626715407	-0.000493886304840293	0.00088330234503885825	0.76318046048106125	0.0010443860092406272	-0.0093295660649549226	0.0008887735123830605	0.0014564188014041038	0.77817037295753444	-0.0066955018572301093	-0.00044491116291754397	0.0089954022118147459	0.0050822253393236413	0.75324409134270609	0.52410808501600858	0.0053178950816648984	1.446069788206019	-0.00064807381745958894	0.014311527969719667	0.50213287435644094	0.00027647316591618081	-0.0051532934003311057	0.0013128500408270479	0.007681110081711991	0.012075610988297476	0.014314198204563889	5.1744180232652009E-05	0	0	0	0	0	0	0	0	0	0	0	0.0015993136820545331	0.39424279381951471	0.013186836966882993	0.2571358166680181	0.96139089634402
166	525	1.4914999999999998	0.92999999999999994	2022_09_22_11_15_39	0.81368821757049548	-0.0068665911475822459	0.0011135741924810125	-0.00016917650774672817	0.0010070921645674046	0.79294183292675025	0.000731877540161664	-0.00824235503558474	0.00076183361896977784	0.0013417600753059024	0.80891089478172451	-0.0060971972348836711	-0.00010539753854821009	0.0085382775395447565	0.0029156767655791052	0.7850261008819388	0.44606974596178245	0.0038268729047192169	1.417199283106577	-0.0001956219671435153	0.012037407215077085	0.54121360620672909	0.000394246750959619	-0.0036477208641638175	0.0011571900129270338	0.00564778629952954	0.01063022494477122	0.012043861629985296	2.9297676557830671E-05	0	0	0	0	0	0	0	0	0	0	0	0.0015519269298932431	0.32381409357554791	0.011088252910835624	0.16453362464040586	0.96477506240149846
167	525	1.5372499999999998	0.92999999999999994	2022_09_22_11_15_45	0.842855892454134	-0.0053967722309476215	0.001414937842505919	-0.000396594755000306	0.002218470561245136	0.82255245638714436	0.0013812904839278245	-0.0090717822472157934	0.0010066285055454602	0.0011706097567930692	0.83716790142286135	-0.0061953431816655132	-0.00019909246022053987	0.0089538627876974072	0.005090994887721	0.81542212728110341	0.37395123868890506	0.002393217031406508	1.2470841179833989	-0.00038306090065166193	0.012941657660297635	0.50782999116991145	-0.0001204451142719084	-0.0019089253069942932	0.0014434306120250191	0.0068210194033239031	0.010998190637364824	0.012942218126035909	1.5424042328206444E-05	0	0	0	0	0	0	0	0	0	0	0	0.0028903726279082393	0.212983555098314	0.012220350648364036	0.25849836738623255	0.96745141676217994
168	525	1.583	0.92999999999999994	2022_09_22_11_15_48	0.84969313791257572	-0.0040242374975366446	0.000850481688470197	0.00015112800605264422	0.0025134212581634559	0.83018979426588124	0.00094349916173472478	-0.0076894045124616915	0.00097925685886511	0.00085662649378136289	0.84399314421909921	-0.0071255867545924646	0.00026338100197223274	0.00844111343240453	0.0063345292983207355	0.8227685707450435	0.35675017488064636	0.0014066008472977312	1.1324090534918649	0.00022907338833373002	0.012659973977535067	0.43979378068591152	-4.5610376274170207E-05	-0.0008997094561622157	0.001081225618504753	0.00807034060313306	0.0097542064598452587	0.012660056138038604	5.8380904394404324E-06	0	0	0	0	0	0	0	0	0	0	0	0.0031746153423655291	0.18575924246947881	0.012420494255900005	0.32189057186960635	0.96831259902406974
169	525	1.62875	0.92999999999999994	2022_09_22_11_15_54	0.85012362051384893	-0.0035808877678943358	0.001569435802006248	0.00025640159306856465	0.0024574296067507691	0.83059727374121162	0.000751853503405436	-0.0085132726502108961	0.00087539089607059487	0.0010853930854572004	0.84441317393350135	-0.006342263794062131	1.0191901035211013E-05	0.0082812307370107585	0.0072463194281658788	0.8217997706386706	0.35658844439074394	0.0015901959498417812	1.0028710047461598	0.00014248461283846258	0.013023978585311867	0.44734402273275681	0.00019827694997641068	-0.00067004678144585018	0.0014421374655584195	0.00814991317596458	0.010158884457207938	0.013025487781252343	4.8038310500008E-06	0.0015789891237510509	-0.56697670027069591	0.00025970571985131543	0.013055227705822552	-0.44817374697662854	-0.00021196056135818354	0.00066804026493211439	-0.0014307092148139473	0.0081525578588587146	-0.010196801989292417	0.013056948254873651	0.0030686021216645514	0.17110358070179946	0.012943995115159227	0.35942329338414125	0.96668266921220436
170	525	1.6744999999999999	0.92999999999999994	2022_09_22_11_15_59	0.84933926685431049	-0.0045266500317059756	0.0015658897237946746	0.00059328746798565724	0.0034648708542293345	0.8291302507883016	2.0254295162700961E-05	-0.00909789972763823	0.00064069472893120134	0.0020026240954120929	0.844068895292328	-0.0064084655686080915	-0.00049934088087466686	0.0084784729262980009	0.0076635495617113462	0.821819597928785	0.35811255633385336	0.0014458462037189211	1.0135870228554424	3.2650950394641791E-05	0.013581466969535652	0.45006873850692364	0.00118210149689248	-0.0006371836232221444	0.0012978706696377402	0.0084409125915944835	0.010639889081454263	0.013632813685866295	6.5250568501144015E-06	0.0014162560568876785	-0.55379015416351107	0.00013679754193525611	0.013619580471477091	-0.451060186629746	-0.0012036885938737554	0.00063282219228049535	-0.0012670111647607306	0.00844342659006882	-0.010686511106865464	0.013672667568915069	0.0041486471314418566	0.091423133333204357	0.013455953725637055	0.36747819961970762	0.96759873233289939
171	525	1.7202499999999998	0.92999999999999994	2022_09_22_11_16_05	0.83279001008001308	-0.0052198877107575018	0.0013723784756449553	-0.00040301561118310586	0.0023734927096284658	0.81291481363324825	0.00085411199891419892	-0.0082860810659677719	0.00098812358858034965	0.0015560843565903555	0.8270190316092898	-0.006382191469541827	-0.00011450555466772794	0.00808154456864406	0.0062083082677223643	0.80514616182417009	0.39829295047065782	0.0022400232061990603	1.2265925197917267	-0.0003383747439921807	0.012711319817418892	0.459716839298727	0.00043118164724560107	-0.0017298772963832054	0.001423105232851123	0.0077064998191209988	0.010108783905030033	0.012718630787692033	1.4274362766634226E-05	0	0	0	0	0	0	0	0	0	0	0	0.0030871695924878828	0.19724625211128979	0.012237059082866294	0.32752641740848643	0.96680573983688034
172	525	1.766	0.92999999999999994	2022_09_22_11_16_08	0.80130323068067821	-0.007285224431076669	0.0013572899825965961	-0.00022391645786527592	0.0017861729859630306	0.78076366969068023	0.0012127017371857095	-0.0086359403266272859	0.00077955871642996046	0.0013617431333652705	0.79529987782048772	-0.0063853844311171923	0.00013512921605919763	0.0081384869523634783	0.0059628390074772646	0.77361246703804476	0.4772621920488952	0.0037258717080257196	1.3865827005777887	-8.6152945903910833E-05	0.013346122557394291	0.47045178709664243	9.7983822896666336E-05	-0.0034758467967762365	0.0013418677393867368	0.0078616415387198438	0.010784877358304239	0.013346482238647687	3.4291378625448452E-05	0	0	0	0	0	0	0	0	0	0	0	0.0024321355442755272	0.2057605193566231	0.012590893692083613	0.31615922063936275	0.96544284038501738
173	525	1.81175	0.92999999999999994	2022_09_22_11_16_12	0.78701794068847863	-0.0074609740652099533	0.0013515909549643998	-0.00024544526139398096	0.0013710106147583896	0.76626394586355129	0.0011280036026849784	-0.0087233053486474553	0.00074089681669734745	0.0010504188727545316	0.78337910207058814	-0.0064991261741922718	0.00018970072387472817	0.0078616316029796358	0.0064334837595584234	0.75883650098727939	0.51281942436849737	0.0041418218263993582	1.4065031064675921	-6.6306870629531791E-05	0.013722868970803315	0.45703807707296379	-4.9141677099712395E-05	-0.00392023209004481	0.001336588344188672	0.0083781205561532374	0.010868497078087614	0.013722956958843258	3.7537948630146885E-05	0	0	0	0	0	0	0	0	0	0	0	0.0019801277117419656	0.24772220914322371	0.012907573922341256	0.34291198150336866	0.96419212543421018
174	525	1.8575	0.92999999999999994	2022_09_22_11_16_17	0.78595066700762384	-0.0078044067793231788	0.0011254233658219391	-0.00054270076902550736	0.0014208590778605355	0.76550799912587653	0.00072851693347443936	-0.0078416445420140656	0.0010086291522341325	0.0014426540078195018	0.78210004811682621	-0.0058889649215813321	-0.00018753279994283221	0.0082671581484583118	0.0046366955027915616	0.75771618661620055	0.5155618105106301	0.004334270853567127	1.4108346751741663	-0.00050303493133545957	0.012583234837227781	0.4985993203512234	0.000470564742688158	-0.0041143479633069541	0.0013631011220424654	0.0068283860705227557	0.01056933974478603	0.012592030421893207	4.0320295863845989E-05	0	0	0	0	0	0	0	0	0	0	0	0.0022170117279148153	0.30866064492824347	0.012060110993569803	0.25557033591131167	0.96407601446675861
175	525	1.9032499999999999	0.92999999999999994	2022_09_22_11_16_21	0.78739378454306652	-0.00858135999222616	0.001166193497622491	-0.00034455833808187523	0.0016381172818754754	0.76649357109241012	0.00099374030749423354	-0.0079312096772327124	0.0010282274676218738	0.0015332248591482184	0.78333111731697269	-0.00492845336848165	-0.00013626090905423898	0.0081292097413308978	0.0043082323162877039	0.7561179188515037	0.51427396158845751	0.00468299445187856	1.4190036531326979	-0.000345288106450723	0.012125672048865192	0.52698061549771769	0.00035500172529723641	-0.0044688449019384038	0.0013999508129732684	0.0059916715384191622	0.01054190660233377	0.012130867605476313	4.867585562526315E-05	0	0	0	0	0	0	0	0	0	0	0	0.0024563106650969629	0.28026516084601966	0.01168445495660066	0.24366734041880625	0.96027925758937438
176	525	1.9489999999999998	0.92999999999999994	2022_09_22_11_16_26	0.78813636483009464	-0.0083833900001428659	0.0012386380142268821	3.8012882679919209E-05	0.0011599380754132693	0.76765837032932915	0.0010924926707205523	-0.00823817151701497	0.00083850091907450416	0.0016596063680483857	0.783466679445696	-0.0059513716193020953	-0.0002500008004105176	0.00821851189151419	0.0061938785129125179	0.75907397408822908	0.51099410754536079	0.0048302711394493407	1.4319631652133968	-0.00016910225947332767	0.013336083908564748	0.47005322677386296	0.00036818824577046093	-0.0046452608650857218	0.0013240357910193666	0.0078643160767261511	0.010770499833416564	0.013341165488839539	4.6530914905540247E-05	0	0	0	0	0	0	0	0	0	0	0	0.0018160210221385986	0.312959981167794	0.013057593908005899	0.32291639412937972	0.96312517473022474
177	525	1.9947499999999998	0.92999999999999994	2022_09_22_11_16_32	0.78880065804445088	-0.0081404122904787761	0.0015952691346066748	8.9909114687752916E-05	0.0012264348925060393	0.76966032587386712	0.00075293689094685725	-0.008260151540347288	0.00053348963062658725	0.0013384912256081019	0.78309245460211685	-0.0049415975627912995	-6.4583308997700651E-05	0.0079353216262444039	0.00628546256267767	0.75958329772178546	0.50917996874894567	0.0046405389437702759	1.4225460189873325	-1.3992560248187636E-05	0.012841345758147164	0.48445652728797184	0.00037433137048955537	-0.00443804798951904	0.0013558509252032678	0.007270716070549234	0.010584746038603914	0.012846800568827118	4.4942743525657138E-05	0	0	0	0	0	0	0	0	0	0	0	0.001695539891985579	0.20515180486100787	0.012833484785056715	0.334948543439924	0.96295976679951123
178	525	2.0404999999999998	0.92999999999999994	2022_09_22_11_16_37	0.78939065902591943	-0.008365825169494287	0.0015157014391499262	-0.00035527540273047435	0.00079167300083197588	0.76888774386599712	0.00089913268157203728	-0.0080647040089127688	0.00094077433141538137	0.00099307800278332012	0.784374111660433	-0.0047615967285049758	-0.00017364104326968565	0.0075392143878320371	0.0061964472139950568	0.7597189144639559	0.50840990438619194	0.00510666240272937	1.4151274293345051	-0.00037162513614658342	0.012424448521057082	0.48171416899405833	5.8277286363116513E-05	-0.0048611576259234	0.001564336099237141	0.0070907340994292092	0.010202372811438982	0.012424585196074088	4.5928088490852671E-05	0	0	0	0	0	0	0	0	0	0	0	0.0015575985854848812	0.43562530045223574	0.012362546345309309	0.34397503204612773	0.96241183725358814
179	525	2.0862499999999997	0.92999999999999994	2022_09_22_11_16_43	0.78991776287570914	-0.0076268484024468453	0.0015009065199180947	7.2518578760346E-05	0.00091196386443876808	0.76993975287873717	0.0010550099761541928	-0.0084235521993223945	0.00063262227713480512	0.0015623375944179379	0.78490008445983084	-0.00546898825379527	0.0001897418414235304	0.0086045549849841155	0.0064452958471958224	0.76188338303151237	0.50562035220659018	0.0045147450353818439	1.4180545267641893	0.000140634039262091	0.013513340051115808	0.48256407281044783	0.000325784614055334	-0.00430571965068944	0.0013578295269185358	0.0076933002954345433	0.011109612500054059	0.013517266548819911	3.895767299241001E-05	0	0	0	0	0	0	0	0	0	0	0	0.0014050892625434759	0.30324001360015268	0.013610054064240516	0.32144842341784341	0.96450974878430751
180	525	2.1319999999999997	0.92999999999999994	2022_09_22_11_16_49	0.79074055852797831	-0.0083213777865716546	0.0012167563197793341	0.00018645363358388612	0.0011395683487449104	0.77004105626412089	0.0012639523977016392	-0.00823584252484695	0.00079791923643752365	0.001282310374469722	0.7862378001362692	-0.00487924478290417	-0.0001786183255614069	0.0066249493176323429	0.0039853573788596842	0.76301488419697872	0.50346704290683275	0.0047785369854212974	1.4351367464047637	-2.5510270870365381E-05	0.011247624769621201	0.51894291010488292	1.4863021716226307E-05	-0.0046037294831989956	0.0012806602073007383	0.0057142703061322346	0.00968793981332728	0.011247634589886485	4.5667112157265722E-05	0	0	0	0	0	0	0	0	0	0	0	0.0017592969017018734	0.30542816998523564	0.0097772925345077626	0.27078581463333562	0.964937078246482
181	525	2.1777499999999996	0.92999999999999994	2022_09_22_11_16_52	0.79538735945886541	-0.0081874310520239791	0.001157174957434202	5.88262475147978E-05	0.00088470263214272121	0.7752544339215528	0.00077122067862821588	-0.0083775244713826386	0.00053366705936209471	0.0017169703829941164	0.79064131580731734	-0.0049398916228354421	9.8751075042123222E-05	0.0086742815626537472	0.0062394730592425117	0.767747221670993	0.49125722572010733	0.0047715395396846156	1.4579064498913956	7.0408039499881279E-05	0.013165324690903934	0.49765963199705832	0.00060223585333396058	-0.0046504371156335586	0.0010681873488819754	0.007165031486526397	0.011044822226455711	0.013179091859455478	4.3778495299336145E-05	0	0	0	0	0	0	0	0	0	0	0	0.0012989879133637804	0.27139054024825138	0.013433997858722346	0.31178331195996389	0.96524946309597226
182	525	2.2235	0.92999999999999994	2022_09_22_11_16_57	0.8149145331987705	-0.0072826670240748572	0.0012861946286186958	0.00037912926716627534	0.0013114210267587386	0.79499528442425071	0.00084959096329436789	-0.0084727999668426038	0.00076067277354917415	0.0014134657756454737	0.81079320045473013	-0.0045329161828636545	-0.000516791730696351	0.0073856388318597511	0.0055758685340401085	0.788738305380782	0.44050165186738388	0.0039205646466112937	1.407324830656693	-0.00011314433531254807	0.011831969004903485	0.50399175287759512	0.00034851082195362865	-0.0037128865485921889	0.0012590872191955258	0.0063131514056328992	0.01000697805846261	0.011837100587813535	3.2994677692156342E-05	0	0	0	0	0	0	0	0	0	0	0	0.0018603955631003146	0.262805755533558	0.011355888537934344	0.32333426566455403	0.96787856057096033
183	525	2.26925	0.92999999999999994	2022_09_22_11_17_01	0.84176023924795429	-0.0046629196067116485	0.0012134110484067413	-0.0002098200578669935	0.0023340086715067571	0.822747845201544	0.00080977195402793265	-0.0073453220424794718	0.00055661490691747556	0.0018228420736228186	0.83693377549654291	-0.005054174984851975	9.3366890960307864E-05	0.00725657121593988	0.0062883647447821963	0.814816869872229	0.37501462238057742	0.0017524245139438784	1.2478150744378371	-8.8075469636934281E-05	0.011245460932123697	0.45735567313489922	0.00060884417941615889	-0.0013993473206359442	0.0010549022482203943	0.0068599485003101226	0.00891075182849423	0.011261930687529972	1.1149052423334074E-05	0	0	0	0	0	0	0	0	0	0	0	0.0028505287210790911	0.11705373991614013	0.01140723132291905	0.35701923499344634	0.96799163453028259
184	525	2.315	0.92999999999999994	2022_09_22_11_17_06	0.84740859299439786	-0.0040666900467994918	0.0017974754199098484	-0.00049720210839205724	0.0034979795934660394	0.8290938729422761	1.7847413059558278E-05	-0.0074159064889558184	0.00081385291154719233	0.0016338528803097189	0.84140083449821768	-0.0062807412912462756	0.00031009132711709445	0.0048641257079090191	0.0038378863154433867	0.82114285513615959	0.36131666129513829	0.0015822633922534294	0.89323033028127952	-0.00012624359023405093	0.0096083229616545137	0.44271876455060488	0.00097153278606404772	-0.00033859870077887749	0.0015456093821843168	0.0060815959988164466	0.0074386867283571731	0.009657315677239443	3.7462463233846459E-06	0	0	0	0	0	0	0	0	0	0	0	0.0042381077054108119	0.11429839563584386	0.007311576809319765	0.33400454489129033	0.96900463592725
185	525	2.36075	0.92999999999999994	2022_09_22_11_17_10	0.84677476316803757	-0.0046388208762521308	0.001441120995580004	0.00037809801400566224	0.0035896790264774883	0.8266902749338928	0.00019149779913614045	-0.0074446260923019	0.00086721480259428167	0.0011319438605786171	0.84137906922412586	-0.0070626132252913495	-0.00027912686441834207	0.0075093005032326509	0.0058902822752785709	0.8210146144140934	0.36320435154842484	0.0015028551560379495	1.0014562990251268	3.8926002508658266E-05	0.011956809704670902	0.43069764771415864	0.00057037888636061519	-0.00062938594912234289	0.0013647149691701989	0.0077884197602575353	0.0090722552847537427	0.011970406442043573	6.0558894798575645E-06	0.0014950333612246676	-0.56727914778205724	0.00010843377339262258	0.011991886277557857	-0.43184081965372662	-0.00058670566709530941	0.000631700649497478	-0.0013550199410337811	0.0077904443748065362	-0.0091167051579463532	0.01200623005083953	0.0043611915358363132	0.11852184737279112	0.011270821489589892	0.33257751253855783	0.96957851145968532
186	525	2.4065	0.92999999999999994	2022_09_22_11_17_13	0.8451487189934731	-0.0036991575174898168	0.0012107530984102706	-0.00033192420640850714	0.0034701359919943305	0.826008090662973	-6.4658388822060639E-05	-0.0075057445136357528	0.00088424564113169328	0.0016006184362693289	0.83904096959953589	-0.0058013594954526926	0.00011400159121986512	0.0075793561359673951	0.0047068248786499107	0.81833211920909887	0.36761761260129533	0.001250103074351973	0.840109888054392	-0.0001496079658964482	0.01114659377724361	0.48310428033185293	0.0010059336985896274	-0.00013651777694810444	0.0012426264897713239	0.0063359798813892032	0.0091707094478844543	0.011191892397661987	9.56682597683709E-07	0.001236255828093558	-0.72898261109193019	-5.5946736328713696E-05	0.011176033655957799	-0.48392206073214683	-0.00101859290947943	0.00013919233177887516	-0.0012283948743255356	0.0063376668260587132	-0.0092053086575614781	0.011222355358584187	0.00423715270057996	0.12475303181164275	0.010556639413696672	0.27786099819737126	0.96826996340204907
187	525	2.45225	0.92999999999999994	2022_09_22_11_17_16	0.83136347439992642	-0.0045286275002882556	0.001535026213022488	0.00022049879458835235	0.0018878401609191829	0.81245393842269675	0.0012257783244571698	-0.0072459568519186376	0.00081980746592768324	0.0010315054755203081	0.82618202882948188	-0.0063234462201602233	-0.00025567679910422781	0.00735127429980565	0.003546907025951028	0.80453492858948739	0.400345602183753	0.0021465793652081246	1.20903171314442	-3.6496775811736316E-05	0.010861446860262919	0.490175862753045	-0.00010828589813517426	-0.0016088052805260183	0.0014211082085784021	0.0060468977116749367	0.00902253046339305	0.010861986638458462	1.1545991365122811E-05	0	0	0	0	0	0	0	0	0	0	0	0.0024756446370904415	0.20484252924262703	0.00981786795194923	0.22477035659555258	0.96772946294061846
188	525	2.4979999999999998	0.92999999999999994	2022_09_22_11_17_20	0.802344786120199	-0.0065866831572179785	0.0015959968734071148	-0.00025485306130916047	0.0014438655423785385	0.78214125236335008	0.0011443672675738176	-0.0071724715597316835	0.00092732415958728174	0.001635316958793716	0.79733146903645735	-0.0051949534347022781	-0.00028618191436710806	0.0068734671634676035	0.0070414647797168509	0.77587863089680786	0.47301547859444204	0.0036112340956061867	1.3444310231591996	-0.00036519904121380187	0.011895379931138038	0.42948573074958984	0.00030815631406419823	-0.0032474240247187982	0.0015796356848804714	0.0077702595531538039	0.00900683796805203	0.011899370740506374	2.7953126395876216E-05	0	0	0	0	0	0	0	0	0	0	0	0.0021387393326027689	0.28545425057146273	0.01226412881542906	0.398735383388791	0.96701398740138855
189	525	2.54375	0.92999999999999994	2022_09_22_11_17_23	0.78782709768393455	-0.0070717065105278904	0.0016613312341414346	-0.00017183436221794557	0.001737970558333309	0.76797842371596892	0.000692238361736567	-0.0068775034939918545	0.000818662875391453	0.0015959436460661058	0.78239656747078445	-0.00627760786812847	-0.00022659208545264205	0.0073575400544944	0.00558488260255931	0.76024609936311482	0.51090766493894468	0.0037763090965693634	1.3549403791229806	-0.00028071073747269575	0.012069357147634642	0.44036527072723125	0.00058972458963202216	-0.0034298356784664419	0.0015801068354865011	0.0076832069324928379	0.00930793818144778	0.012083755916468028	3.3695026362305048E-05	0	0	0	0	0	0	0	0	0	0	0	0.0024385206236956329	0.22010836009123413	0.011724800889932437	0.32464011144711358	0.96499105146052633
190	525	2.5895	0.92999999999999994	2022_09_22_11_17_27	0.786790871635663	-0.0070870494643479965	0.0012687936962562148	-0.00025290901497813218	0.0013916850426551641	0.76618771916921946	0.000901457564673976	-0.00716160531723434	0.00082954465314647092	0.0014506363478571506	0.78146086035684215	-0.006254301827492789	-0.00019668333703864224	0.0063825279678012842	0.0045057792328950293	0.75886375536096362	0.5142529058175016	0.0039055065086708051	1.3957105291157974	-0.00031424322648869468	0.011290237918546893	0.45220864531367139	0.00036123057481672973	-0.0036684963913592179	0.001339819135500914	0.0069789898060733657	0.00887486188873484	0.01129601521712752	3.3551085990067353E-05	0	0	0	0	0	0	0	0	0	0	0	0.0020592054648040383	0.26876317372063907	0.0099298653590001937	0.30735580773321292	0.96450503268213883
191	525	2.63525	0.92999999999999994	2022_09_22_11_17_32	0.7868080310306016	-0.0075807532630651842	0.0014416881907425175	-0.0002338928981817518	0.0010844358831437722	0.76653955016442044	0.00038682297911161025	-0.0070984735921824464	0.000969232944742179	0.0016971472991280942	0.78164848490034322	-0.005557850448261909	0.00011705293227226556	0.0072287013664758849	0.0040042051376073589	0.75749918006429384	0.514793409472825	0.0044562958670287629	1.3945740075941873	-9.9921890111910049E-05	0.011261503426490698	0.49354942811919184	0.00085500231328711	-0.0041823746932271467	0.0015382830623623103	0.0062063607089605042	0.0093969434485439464	0.011293913776038316	3.8217163649804832E-05	0	0	0	0	0	0	0	0	0	0	0	0.0018485400771538895	0.36468036585920716	0.010502742553722374	0.25292829920045412	0.96274967995952265
192	525	2.681	0.92999999999999994	2022_09_22_11_17_36	0.78817623412442472	-0.00725603075067493	0.0010540634158177535	-0.0004506765054029253	0.0012533435624654504	0.768289157994399	0.0011657390835214043	-0.0069878818897492027	0.00088613127732891771	0.0011706012897007934	0.78355635063859086	-0.0047410138553776937	0.00039380664987946634	0.0076271224134398692	0.0054685146128570306	0.76046958192149461	0.50960403000957788	0.0040493190569736879	1.4152935256432355	-6.1905919868816708E-05	0.011616136608460656	0.4829960044281667	5.4599930692984279E-06	-0.0038550583233657051	0.0012391570314609357	0.0066049482445755614	0.00955558937967188	0.011616137891655047	3.4715959291574333E-05	0	0	0	0	0	0	0	0	0	0	0	0.0019474817959136523	0.3077088811976133	0.011907196478856611	0.311016516410064	0.96484713569965852
193	525	2.72675	0.92999999999999994	2022_09_22_11_17_41	0.78802928134042038	-0.0072338617093073675	0.0012219601068786173	-0.00025888563768266219	0.0010946100526149332	0.76770483367090259	0.0013887146958720621	-0.0074505951489955867	0.0011245055438924858	0.0013871619975513617	0.78318293881750378	-0.0055282400281424018	-0.00013561284455891994	0.0071098832321743162	0.0045063651886200744	0.75890847111895987	0.51134644542182306	0.0042217089365886706	1.3895373903075672	-0.00028022176966563628	0.011535792410092723	0.486174361612646	5.3087513319423916E-06	-0.0039473268850248044	0.0014971428816358896	0.0064988103045968675	0.0095310005326627936	0.011535793631631659	3.3997538592058044E-05	0	0	0	0	0	0	0	0	0	0	0	0.00199141594039034	0.39943457644915303	0.010681970521902484	0.28245727666868475	0.96304603025419733
194	525	2.7725	0.92999999999999994	2022_09_22_11_17_47	0.78892547022251447	-0.0076504859114889731	0.0011369188641150753	-0.00040458369438343478	0.0012138812935305998	0.76819626788622308	0.00060998975152254191	-0.0063612646010295613	0.00097526349088204636	0.0015228616742870656	0.78395860659125782	-0.0048872674335612093	0.00012509730272783156	0.0071309081802181668	0.0041155315292067413	0.76012709758568153	0.50916938251965249	0.0043465514078287132	1.4134927010255072	-0.00020381362711298015	0.010573116919276066	0.49368352410822941	0.00059540872448088475	-0.0041332139087022369	0.0013450100095568607	0.005824615627787938	0.00882409509112466	0.010589868409846732	3.8510817721845595E-05	0	0	0	0	0	0	0	0	0	0	0	0.0019737323206226753	0.33841316368804358	0.010436110651764823	0.26172048665290326	0.96349671328432274
195	525	2.81825	0.92999999999999994	2022_09_22_11_17_50	0.78950211474745691	-0.007146973035923816	0.0012859637214350322	-0.00038164458391120573	0.0010595209630027919	0.76946416387501237	0.00094620202408257409	-0.0070466328798102027	0.00090914678258133014	0.0010726949981694771	0.785171857131944	-0.0049086325728251072	-0.00030372335357156704	0.0070204586843068233	0.0068650432199588241	0.76180374748660218	0.50609171765787875	0.0041479013765624035	1.399057515595824	-0.00046593145815226021	0.011920998488498001	0.43947865218326049	7.8742746777724E-05	-0.0039056192422031689	0.0013968622568530597	0.00760505395975407	0.0091800522456029938	0.01192125854861565	3.3546675936787689E-05	0	0	0	0	0	0	0	0	0	0	0	0.001768346587593191	0.35458123553474757	0.012437139006462806	0.38710299392302611	0.96491666489111971
196	525	2.864	0.92999999999999994	2022_09_22_11_17_53	0.79040113076942686	-0.0075633676531736095	0.0013794573838484248	-0.00052537913100686126	0.0012512211654545924	0.770030856699414	0.00077660646467042507	-0.0069823149464886885	0.0010271426371756421	0.0012176563219222722	0.78662346456539867	-0.0048926495026192108	0.00040632381673659762	0.007038201955540415	0.0053750522924092695	0.76250696475610347	0.50377458249818119	0.0043232777507513486	1.3899468310842436	-0.00010184966734026133	0.011290679655512517	0.47203222990835242	0.00028591963510799152	-0.0040435485474534811	0.0015298515138824683	0.0066219934975982643	0.0091448701030233653	0.011294299319618926	3.7624920642158541E-05	0	0	0	0	0	0	0	0	0	0	0	0.002048098597005079	0.34368140508319067	0.011204347259798766	0.32610479197112396	0.96470884854862315
197	525	2.90975	0.92999999999999994	2022_09_22_11_17_57	0.79184116088028422	-0.007740832906345075	0.0013434088917754722	-0.00017376349279950569	0.0016237403128959817	0.77210755319412094	0.00086603709990769491	-0.00704525110407136	0.00080595342102936273	0.0014226947768959776	0.78667979397758381	-0.0048744153946431558	-0.00032773847644859282	0.0068659478891295476	0.0038118149108292958	0.76308198318008646	0.50111005854704116	0.0041435600712160679	1.4031941519372453	-0.0003484052406252267	0.010646878948830943	0.50854670192338813	0.00036328767907088113	-0.0039129423876662931	0.0013630744420538876	0.0055985598399405263	0.0090560564855606211	0.010653075109508249	3.9493988922818346E-05	0	0	0	0	0	0	0	0	0	0	0	0.0022892956675178485	0.23036412400690476	0.0099175188007022373	0.25340451197803171	0.9636806229317173
198	525	2.9555	0.92999999999999994	2022_09_22_11_18_02	0.8017116923863119	-0.0069349390007829286	0.0012857479210569751	0.00016120230240072178	0.0010492067218204572	0.7812966349487368	0.00022670325878629974	-0.0065935069449776281	0.00097019880128634	0.0012650950019037267	0.79707217598712132	-0.00472659179152659	-0.00010945903391708302	0.0052122049658285758	0.0034431886003465626	0.77507197880251433	0.47466189262920344	0.0039781198401752363	1.3895398515821309	1.3194076222106273E-05	0.0091905350055228145	0.48515715800428533	0.000661883268508046	-0.0037195763493962624	0.0014107406720612475	0.005193021999148173	0.0075827736484813633	0.00921433791158492	3.0561149114638789E-05	0	0	0	0	0	0	0	0	0	0	0	0.0017824709501629531	0.37314688087545084	0.0077918402742864394	0.29189581841696061	0.96677145433104028
199	525	3.0012499999999998	0.92999999999999994	2022_09_22_11_18_06	0.828597223639228	-0.00534775148059978	0.0015137005792912898	-0.00062823696494651712	0.0022610425878735055	0.80860219908623676	0.00037821373634067649	-0.0069548304625850236	0.0010316032096871648	0.0016799125394051401	0.82388532629031508	-0.0055428939423394739	0.00018516696920979403	0.0073938827740264845	0.0033905989176867507	0.8029119004124603	0.40679051626319607	0.0024340371258044181	1.2280705933824661	-0.00029012679759094189	0.010455175351555436	0.5092224015778587	0.00080728721256900456	-0.0018842692833208718	0.0015408004405917338	0.0054857313240250644	0.0089004181627821612	0.010486296022683594	1.5815150615200152E-05	0	0	0	0	0	0	0	0	0	0	0	0.0029993587120958859	0.21402009133851024	0.0098168659825796142	0.2149781443292148	0.96900143701428676
200	525	3.0469999999999997	0.92999999999999994	2022_09_22_11_18_09	0.84378293988648378	-0.004014031963724231	0.0011845420960345219	-0.00012563138239770168	0.00316153355230517	0.82339170345885848	0.0010689376634315879	-0.0058286641554884978	0.00083447239143557249	0.00130980428803351	0.839265837430386	-0.0052572965528636106	-7.3882349546678E-06	0.0072100638246869733	0.0035790114424650264	0.81800136099151355	0.370098888903078	0.0013044474460410592	0.98704685918490176	-9.5703132629485141E-05	0.009560650307033864	0.4899461596825877	0.00015364130993302449	-0.00051193472905512738	0.00119979413762124	0.0053263527463524047	0.0079395214411708045	0.0095618847485997582	4.0855556228040067E-06	0.001306530636609293	-0.57817829658019815	-3.4662500612035496E-05	0.0095881620631882089	-0.49080601401417512	-0.00016182063102184859	0.00052611004389969778	-0.001195922458233201	0.0053279790294641378	-0.0079715425866987589	0.0095895274996522055	0.0038751756657014664	0.12903005925233707	0.0095397678405419861	0.2303781577259138	0.96944524749642524
201	525	3.0927499999999997	0.92999999999999994	2022_09_22_11_18_15	0.84585824525388487	-0.0040139718493600422	0.0014299505257788195	-0.00041840331977735377	0.0032375380227957504	0.82577057188927039	0.00022942775467685325	-0.0058554439994917811	0.0007886998933412261	0.0013853659408303324	0.84181329432546326	-0.0053291716599244716	-0.00028619949752380764	0.0066705519202797285	0.00419049447350528	0.82005980335729678	0.36465525533756482	0.0013932545297633326	0.95549053258283889	-0.0004377682326669063	0.00952062354193672	0.46282075344359991	0.00069995702652364891	-0.00046487504714713148	0.0013134113503567714	0.0057249617972094059	0.0076070418066271038	0.00954631931512138	4.0493749136496892E-06	0.0013812952311375384	-0.61001689603156706	-0.00037645783800379409	0.00953660217894059	-0.46334073589455327	-0.00070982360463203037	0.00047463239614850832	-0.0012971895019963857	0.0057266426721576	-0.0076257684743767347	0.0095629823104022953	0.0039394561624843836	0.11947825577210873	0.0093131388028777091	0.28045145431621338	0.96950027733211408
202	525	3.1384999999999996	0.92999999999999994	2022_09_22_11_18_18	0.84667635841564792	-0.0046006546858603911	0.0010667307667265305	-0.00025687186936823619	0.0035680141787971	0.82748539708759206	0.00080245267296276868	-0.0059088623247009753	0.00072282741856909843	0.0019969912118730244	0.84056293264974169	-0.0048362510323162961	0.0001514602202952604	0.0069147135193887085	0.004694468155582443	0.82026183696523	0.36375131751735218	0.0012265007459585611	1.0488872145276615	-8.1348701933769445E-05	0.00966155444214531	0.46781990477321067	0.00072072898557608647	-0.0006168363204476909	0.0010601023694028142	0.0057322342079547377	0.00777734692704982	0.0096883994812965515	5.7652618257692258E-06	0	0	0	0	0	0	0	0	0	0	0	0.004299748156840426	0.099940118765475733	0.0098711964652053331	0.29821546508570684	0.96880210343909168
203	525	3.1842499999999996	0.92999999999999994	2022_09_22_11_18_21	0.84526161995246929	-0.0045467274188462567	0.0014854859591092022	0.00024369638509690749	0.0036965599632074308	0.82545511017316608	0.0007761130397246791	-0.0058207721989888229	0.00082757745708119128	0.0012876505904216727	0.84145890207024276	-0.0059421490155131488	0.00017165080990472027	0.0073006639060752233	0.0061236962382759377	0.81895416332038617	0.36606917488700014	0.001462536152534882	0.96352946894632518	0.00023154023220133029	0.010786186950440009	0.41607914604367213	0.00031298951180463091	-0.00051009454124382753	0.0013706989299130516	0.0072621403235063574	0.0079751581082474661	0.010790727100818649	5.0669112040958859E-06	0.0014502132587686483	-0.5997607537043792	0.00030344194221038653	0.010820769144636831	-0.41738693283726791	-0.0003229223981073952	0.00052614271689154337	-0.0013514038394833604	0.0072644724869059332	-0.0080197558796082577	0.010825586531764639	0.004481530192684823	0.1101229970863888	0.011273278024296552	0.34897387586359663	0.9688765513409181
204	525	3.23	0.92999999999999994	2022_09_22_11_18_24	0.83247698131806591	-0.0054874496957558827	0.0014895702944793521	0.00029593903471496495	0.0022406168242026956	0.81288293257377331	-0.00040770979156900985	-0.0070184615382867382	0.00044512664167160686	0.000921423054526988	0.82839381965164849	-0.0043625549092365387	-0.00020292427436869015	0.0057813621025352363	0.005325130036328494	0.80682038261336131	0.39666213344905632	0.0022916787249123802	1.3048133544700384	3.9006247350406473E-05	0.0098746814098687741	0.4637503590705746	0.000807369508724133	-0.0019749952014438553	0.0011624049778325017	0.0059231853221033528	0.0079009625101266849	0.0099076323342171622	1.7518191075337678E-05	0	0	0	0	0	0	0	0	0	0	0	0.0027441046627088815	0.098054607858192977	0.0094418215324093314	0.37217164131413033	0.96918041065341853
205	525	1.4	0.9575	2022_09_22_11_18_30	0.75802286068306124	-0.010389326682087719	0.0012040875797753841	-0.00044682843130702777	0.00033685506044498886	0.73665413267576618	0.001338711061163798	-0.00895823712498024	0.00078535976927411448	0.0012206688632020698	0.75406704057070706	-0.0060651223444763269	-0.00020240278134698998	0.0078640890366552755	0.00453869886730392	0.72822660818493568	0.59095647031819343	0.0068547889473112135	1.4737443557725896	-0.000478738443656725	0.013517910245675318	0.50698773839454769	-7.2162977408092252E-05	-0.00672606219198224	0.0013222022923013858	0.007144079940066635	0.011475888602634276	0.013518102858960724	7.5177501855547627E-05	0	0	0	0	0	0	0	0	0	0	0	0.0011273449902553287	0.58280582812500226	0.011978333238193424	0.26172141299483725	0.96069214525894919
206	525	1.4457499999999999	0.9575	2022_09_22_11_18_33	0.76849316365443543	-0.010520611220983593	0.0013439266422207977	7.7076625013711039E-05	0.00029769641950573789	0.74698958749334277	0.0011997854054161298	-0.0080313809966666844	0.00096923546855386762	0.001491683725678007	0.76485379030479261	-0.0052961778033474988	-0.00029072634356835236	0.008771011989542811	0.0054776564179566719	0.73807481323726465	0.56331469816432911	0.0069161173848042972	1.4605121320616319	-0.00017960608434799508	0.013381902580600761	0.50315494149705087	0.00019874349092512112	-0.006748562353709092	0.0015131377460405348	0.0071590770293041752	0.011305880450684883	0.013383378334780588	7.4421527751396876E-05	0	0	0	0	0	0	0	0	0	0	0	0.0013193654726092424	0.63639844369258947	0.013456145736624616	0.27912638041714039	0.9604181899647336
207	525	1.4914999999999998	0.9575	2022_09_22_11_18_37	0.80266527126267606	-0.00830328633372788	0.0013141973253302547	-0.00044980068384828652	0.0011949928667106791	0.78146467284724053	0.00094047054943900709	-0.0080470304631875475	0.00075942081626538429	0.0018841926414266633	0.79900510204593211	-0.005311342372342957	0.00013185846476861977	0.0091867901947910759	0.0050375372191424133	0.77640513596061755	0.47184768592773163	0.0046704855929505457	1.4299720766808821	-0.00023150120690687017	0.012855441210939367	0.517671305528182	0.0006035717951309883	-0.0044864617365284205	0.0012981127688398279	0.0065592485371082816	0.011056157893063986	0.012869602466268951	4.4531425727480359E-05	0	0	0	0	0	0	0	0	0	0	0	0.0017639783371754434	0.283057984850632	0.01305314206829992	0.2507861272462294	0.96728382771469779
208	525	1.5372499999999998	0.9575	2022_09_22_11_18_42	0.83762259469385358	-0.0055333737523799434	0.0016202319339453386	0.00017127082838109547	0.0023293524482839783	0.81740623013682434	0.0012452333135352072	-0.0086916185720952912	0.00083645625988778877	0.0015234692260765082	0.83296079408184243	-0.0054342194238812085	0.00039852618798086537	0.0087653375392331614	0.00526891742139004	0.80950869859804753	0.38636590608081434	0.0024326252536630614	1.2457808618034736	0.00032218751954047058	0.012544832433590811	0.51271330527540582	0.00017232809514112915	-0.0019365280165910606	0.0014722516312496194	0.0065074337359514942	0.010725023401329824	0.012546016011437532	1.6833336089622427E-05	0	0	0	0	0	0	0	0	0	0	0	0.0029547713115133959	0.17237660425487558	0.012209620463864408	0.27061702563826551	0.966436081985012
209	525	1.583	0.9575	2022_09_22_11_18_46	0.8445656422492408	-0.0042630952366544527	0.0014801006097560827	-0.00028838045618390085	0.0034006569072923751	0.82523251861138269	0.0006985184357745734	-0.0084839392885576181	0.00096179396331717067	0.0016218723799217684	0.83960770206273949	-0.0061748343086335993	0.00029015246655306214	0.008574946741779204	0.0046388884179292813	0.81845377180972334	0.36800764995211693	0.0015391102361054343	0.95628057844973	-2.0987365567209405E-05	0.012249566642429438	0.50502773393781619	0.00056283013166081664	-0.00051583337087093666	0.0014500952563126506	0.0065144879547471887	0.010373684476345605	0.012262489987128445	4.4899376511599532E-06	0.0015345192009838186	-0.61291255749782114	7.53375599047545E-05	0.012290275039939111	-0.50597294789815406	-0.00057360506061421865	0.00051892772173737589	-0.0014441132911930674	0.0065164496987114287	-0.010420496335660506	0.012303653251084108	0.0041844595840150713	0.13781363139391412	0.01154357582829141	0.24794647001946943	0.96908248556029752
210	525	1.62875	0.9575	2022_09_22_11_18_51	0.84516869903259317	-0.0040608188996316252	0.0014592547375167028	-0.00017099542032454658	0.0035032840829003248	0.82559652051231047	-6.37466170362108E-05	-0.0084889540754634653	0.000790070684392755	0.0012044201852967997	0.839231858275854	-0.00558427711441587	0.00019551611860023371	0.0082077894368837757	0.0057119324325808655	0.81847028536074051	0.36764310152645424	0.0013754914897789253	0.90774678378641782	-6.9122007179179309E-06	0.012225709145395499	0.48996465294912073	0.00076372067769897752	-0.00033323013861454552	0.0013345165840757387	0.0068107134140306547	0.010152937845754304	0.012249540129382496	3.159072752912826E-06	0.0013584594448126002	-0.66222178910376828	8.6756240775751937E-05	0.012262747547611677	-0.49088944667247869	-0.00077647309672287013	0.00033128540510885316	-0.0013174452715625121	0.0068124995019492	-0.01019631442985151	0.012287305965360779	0.0042491738378952716	0.11090603137689598	0.011831601175770729	0.30398989934046339	0.968410550813805
211	525	1.6744999999999999	0.9575	2022_09_22_11_18_55	0.84244606760436758	-0.0045352723437892617	0.0014582600714932185	-0.00031284054733679133	0.0034221154348957434	0.82294549634332148	0.000596457491850728	-0.0081187308962929923	0.000715655998353391	0.00092658518152525951	0.83712132405729578	-0.006418636423147956	0.00019028802071130552	0.008481993704079583	0.0067888319833218826	0.81361428479976539	0.37508961840818933	0.0014572497910170545	1.0233186684433073	-9.64762107311831E-05	0.012913038671126033	0.45151146634698658	0.00020157163455599596	-0.00066754600392672546	0.0012953606779815071	0.00799625957073439	0.010139349121094265	0.01291461183488896	6.5430811251636808E-06	0.0014487836890069829	-0.54392384003102023	2.8135743398736606E-05	0.012947972234881991	-0.45243616757361244	-0.00021043825171575877	0.00067280442266951564	-0.0012830854945673036	0.0079990756352292646	-0.010181589953300834	0.012949682206643533	0.0041499939701582153	0.10307785732634997	0.012896106654054584	0.33748680138580756	0.96577610850912976
212	525	1.7202499999999998	0.9575	2022_09_22_11_19_00	0.82207240862442432	-0.0062435085158411528	0.001487439589122244	-0.00026378490009484158	0.0019112581972248687	0.80208955070353471	0.00036577427154962352	-0.0087056768495661959	0.00084764948021762588	0.0013610474422688628	0.81754333803483126	-0.0056327357578785887	0.00033465434637341561	0.00806352344550004	0.0065437591390638747	0.79657048134854958	0.42258547711159766	0.0030235016738716885	1.3253216125595717	1.8073786805200136E-05	0.012913560806195757	0.47375200731230754	0.0006131119689807851	-0.0026663826947537082	0.0014254703423862794	0.0075377945765711524	0.010485309037731302	0.012928107324037139	2.3522004502309105E-05	0	0	0	0	0	0	0	0	0	0	0	0.0025433203897243981	0.20871911105122451	0.012632295366814778	0.34086479959243282	0.96897849020556814
213	525	1.766	0.9575	2022_09_22_11_19_05	0.78530488071527116	-0.007465850912363234	0.0013636612835902446	0.00022233017535976129	0.0014693747774715403	0.76469904824361112	0.000659743764006355	-0.0087508622852330176	0.00068794965649212193	0.00093152205499665757	0.78077378842030176	-0.0058428846242041133	-1.2493395611801651E-05	0.0085416496456119789	0.0042461804267934266	0.75668757703825806	0.51802204727361578	0.0040863772845588318	1.4074805309850076	0.00010526613051790558	0.013118441322298408	0.52371692960182215	0.00018421981916231806	-0.0038703243215169867	0.0013111327003901959	0.0065565358055850115	0.011362453122308937	0.013119734740777293	3.786880073872966E-05	0	0	0	0	0	0	0	0	0	0	0	0.0020660101210711532	0.21893953035421013	0.012146694891902631	0.23066839178185419	0.9635589891521521
214	525	1.81175	0.9575	2022_09_22_11_19_09	0.76923461748507516	-0.0088355246260479591	0.0010863612046089631	-0.00033472660060664258	0.0015067864859313934	0.74779701089795081	0.00063373297975176065	-0.0079610601358041256	0.00062276536899702755	0.0010208737805461031	0.76634042087680976	-0.0061647461300904536	-0.00012090931364612996	0.0075991471428345078	0.0060513865631765451	0.73950196484893826	0.56034716255916139	0.00495816716141679	1.4573404831847687	-0.00033687484241320519	0.013231004200809233	0.45563950937091574	0.00025817026320653128	-0.0048310685947364311	0.0011154361628991571	0.0081071054144753567	0.010456304986008009	0.013233522737602248	5.4979477299757792E-05	0	0	0	0	0	0	0	0	0	0	0	0.0021195245697166157	0.19596250779128474	0.012628439312289382	0.33624786144546021	0.9613477449398411
215	525	1.8575	0.9575	2022_09_22_11_19_14	0.76734319519776628	-0.008546867280219226	0.0012847768587842833	8.743497069496995E-05	0.0014788415143420022	0.746153984896824	0.0010406135359982787	-0.0081211027684208268	0.00069636460902447526	0.0011698393645250772	0.763297151136787	-0.0067146068608684708	-0.00025227852508566558	0.0083758615414474	0.0048539891440359138	0.738882996731138	0.56508433700050631	0.0048488857706201743	1.4354511111345341	-0.00014341152497642656	0.013506845868082025	0.48238962284700154	9.649782336347253E-05	-0.0046723209022136915	0.0012965764934086371	0.0076934768942557765	0.011101589912335843	0.013507190571471121	5.1711733633882166E-05	0	0	0	0	0	0	0	0	0	0	0	0.0021301987233742605	0.22004284694843254	0.012615888579747213	0.26261271318944823	0.96291073062908539
216	525	1.9032499999999999	0.9575	2022_09_22_11_19_20	0.76870960567076341	-0.0090495117368956657	0.0013986512568355562	-0.0003163220706184937	0.00076168540262828912	0.74764659999243854	0.0012468020611822522	-0.0084264875592140655	0.00067895398455031567	0.000895269028788362	0.765321772127435	-0.0061196914052041142	-0.0003005714886871054	0.0078011019359151964	0.0052458610762571726	0.7396527927685308	0.56135833706611027	0.0056330939482205763	1.4489716350531106	-0.00044314755774726284	0.013259230138940434	0.48274407931175323	-0.00022766697238190965	-0.0054667151141052023	0.0013589603712739489	0.0075447077086449755	0.010903420081263469	0.013261184567288848	5.6929698035469504E-05	0	0	0	0	0	0	0	0	0	0	0	0.0013273728132958134	0.36401714602960411	0.012229409187059384	0.29599832973346174	0.96220053361128732
217	525	1.9489999999999998	0.9575	2022_09_22_11_19_24	0.76985667591518492	-0.0098517314013124024	0.0013243332736625735	-0.00022629820084876269	6.3876670186179891E-05	0.74906162003096033	0.00062425294214712946	-0.0075191581029195242	0.00060855230825829221	0.0012181006550972863	0.76685821143368371	-0.0046457159310596321	0.00016057452439238119	0.00895273735297955	0.0049421905500717875	0.73921709592682527	0.55897077864457712	0.0065658704012961618	1.4741417141596152	-7.51248750495949E-05	0.012761686808604985	0.5245486165281118	0.00039631984201237433	-0.006443573728924205	0.0012613531331609066	0.006359836723992424	0.011064046594491537	0.012767839269747063	6.49858476788452E-05	0	0	0	0	0	0	0	0	0	0	0	0.00079481746429128984	0.73310716238013474	0.01328335249865998	0.25220067672373719	0.96020092967053106
218	525	1.9947499999999998	0.9575	2022_09_22_11_19_27	0.77037457799962616	-0.0098511225735566973	0.0013622163703212494	-0.00036413318760609092	0.00055414358343295732	0.749815683263861	0.0010651329686425868	-0.0083007583015242536	0.00059354318708522283	0.00084628641922583874	0.766826522646429	-0.00495002550046704	0.00046543945446375575	0.0080000741042449315	0.0053538224108809858	0.73991073821988629	0.55767680221475691	0.006245869387436348	1.4677134727336265	3.067289827202391E-05	0.012897238566683121	0.50627709950445021	-0.00014358291390570671	-0.0061136007330293311	0.0012785814334713768	0.0068316158314529214	0.010939277296850111	0.012898037784837823	6.6533230885445225E-05	0	0	0	0	0	0	0	0	0	0	0	0.0010540523880695309	0.40985713294538678	0.01249553873280934	0.29488466000662145	0.9604558085771171
219	525	2.0404999999999998	0.9575	2022_09_22_11_19_33	0.77033634356065039	-0.0092733861676907465	0.0012695462069158984	9.9847430399420745E-06	0.00033701835170972896	0.749654854048102	0.00079996416311816667	-0.0074337511201684322	0.00064416755519467231	0.0010219250248491569	0.76611456856651	-0.0056273491350440847	-0.00051154891524167077	0.0078272528933959109	0.0047997624633666991	0.74036224389834027	0.55797743337542949	0.0060127180678313085	1.4663054048351605	-0.0003617847778272157	0.012353001525894013	0.48828755127923196	0.00015287509790683576	-0.0058818972712189506	0.0012474225643510379	0.0069159964314843368	0.010235508783564974	0.012353947445828796	5.7959452524242571E-05	0	0	0	0	0	0	0	0	0	0	0	0.00094374736508031352	0.54438688454607465	0.011919078825362498	0.27503866795494447	0.96108959428843277
220	525	2.0862499999999997	0.9575	2022_09_22_11_19_36	0.77192739892022355	-0.009500467613970923	0.0011380379238272727	-0.00041725404069731351	0.00036441707492659045	0.75103598195754906	0.00084141198967504236	-0.0079913739134399552	0.00062660113517112208	0.00090645981508711052	0.76681705128361555	-0.0056643289400901825	0.00057671653749711215	0.0077962066921728372	0.0040946543433934791	0.741803614834263	0.55459394479717916	0.0061059832054158958	1.4758651811711236	7.2492500703935355E-05	0.012392267290158887	0.511093438182337	5.0641197776720272E-05	-0.005996260111916233	0.0011523435143494737	0.0064625828370943484	0.010573708510472351	0.012392370762757793	6.0785707076565208E-05	0	0	0	0	0	0	0	0	0	0	0	0.000939032179890005	0.5220164935508923	0.011407911329074733	0.24180623989976322	0.96097588435376458
221	525	2.1319999999999997	0.9575	2022_09_22_11_19_40	0.77319907044348368	-0.0086683935215348812	0.0014574514955381702	-0.00038904429564620474	0.00055162412240268	0.752975416672116	0.000772664407282117	-0.00847940717442331	0.001044678144032766	0.0015424856276336097	0.76988716509209854	-0.0043633677680680249	-0.00014437079925451037	0.008218549043229403	0.0034249748857244702	0.74409941659771872	0.54893981503123912	0.005561448656580488	1.4225963901222813	-0.00038444693026704144	0.012274926398470106	0.56955381209488676	0.000512694343914554	-0.0053189372720703508	0.0016243821765710587	0.0051358927908414231	0.011148830581224265	0.012285628741669686	5.0528726509751489E-05	0	0	0	0	0	0	0	0	0	0	0	0.0015279024571057506	0.54248747217679638	0.011515341071105011	0.19742559684750127	0.96236460316865835
222	525	2.1777499999999996	0.9575	2022_09_22_11_19_43	0.77858502240922656	-0.0088704017627309478	0.0011209308960654205	-0.00028573707218714368	0.00063444758390984431	0.75800130848835967	0.0012103598544347823	-0.0080225576690684374	0.00065061708638036839	0.00086236006095558634	0.77412487038055888	-0.0050072322582397806	0.00030101723950266412	0.0079112877475671327	0.0051805331617341367	0.747725774850303	0.53696250106419552	0.0054800624282210246	1.4654007002528022	-2.1867697411522913E-05	0.012514752386457377	0.50352797143478767	-0.00022523689090993022	-0.0053587648853485647	0.001146613762674639	0.0066872771373469326	0.010578248994169953	0.012516779096531478	5.2824031071342738E-05	0	0	0	0	0	0	0	0	0	0	0	0.0011671812914734652	0.39899006828950667	0.012145819515722139	0.28988089951694623	0.96036496121716575
223	525	2.2235	0.9575	2022_09_22_11_19_46	0.80388985230064358	-0.0080661813491837691	0.00149471129560658	0.00011320115578408564	0.00077338715673198942	0.7833455540727754	0.0011987133666761542	-0.0078113251429702173	0.00074168292380348154	0.0013180102710242184	0.79910841558766077	-0.0043591113781435136	5.9261353725515533E-05	0.007406022069449369	0.0042224815585504031	0.77743194749582667	0.4691810553332677	0.0048041302598101927	1.423102735241744	8.2763515442657652E-05	0.011158761430716839	0.531002876869866	7.7925496531118261E-05	-0.0045960609812277127	0.0013985317336621655	0.0054356711487716933	0.0097453289236466879	0.011159033517767716	4.1574807894560392E-05	0	0	0	0	0	0	0	0	0	0	0	0.0013329573208439079	0.38223764930269305	0.010604897402130567	0.25908771355231924	0.96708764922321466
224	525	2.26925	0.9575	2022_09_22_11_19_50	0.83473273310766738	-0.00464926416211717	0.001399662797852787	0.0001205222593967158	0.0021551981093215519	0.815659984046749	0.00026343898798034793	-0.0072258759699238579	0.00080932749763958664	0.0022787127779232913	0.82965903649229589	-0.0060578667348001507	0.00011732230205193182	0.0072355149111922486	0.00796558832248717	0.806734841113586	0.39286930653059365	0.0020113099679332264	1.2109427467184204	0.00012732736084719966	0.012354886568456054	0.40251936032501517	0.0012221600920841861	-0.0015125026642301464	0.0013257840992425068	0.0085629658439752791	0.008906112399601103	0.012415188174574682	1.1473507118135731E-05	0	0	0	0	0	0	0	0	0	0	0	0.0027579474011251281	0.17961476703762389	0.01289178261106709	0.41669447311666297	0.96645885457271252
225	525	2.315	0.9575	2022_09_22_11_19_54	0.841501955682695	-0.0040890279775369145	0.0015161297205637512	0.00016129580862895418	0.0023786106047801771	0.8218100897044357	0.00016325471168054275	-0.007588837859416323	0.0008529087072721486	0.0015578003587217784	0.836288996981857	-0.0055336001654463672	0.00031219829487166227	0.0074467915775308906	0.0060047579957711707	0.81605151276398114	0.37536355065536181	0.0017464070615164065	1.1003809509336386	0.0002690099931282177	0.011528327693560781	0.46032275056844263	0.0008419860184144622	-0.0010288379863534684	0.0014111803649252317	0.0069781713263766323	0.00917646251830494	0.011559034555936144	7.5697803863740249E-06	0	0	0	0	0	0	0	0	0	0	0	0.0030028493182933046	0.17214645358015596	0.011367984552652755	0.33930198900324476	0.96975593134769789
226	525	2.36075	0.9575	2022_09_22_11_19_59	0.84217447327000827	-0.0038668017250168044	0.0016997588697658952	0.00030245267637291236	0.0022298583019379503	0.82247014270932606	0.00087241761141917994	-0.0073009105165261576	0.0010139565233554275	0.0018257581597260562	0.83738749202488161	-0.0051657095863069658	0.00022503322611137393	0.0073407602043918732	0.0063291105736419688	0.81709700263978835	0.373271030563438	0.0018918840410913666	1.0592175912550037	0.00030247862786175511	0.011305612836787922	0.45490459062399269	0.00057407400381005117	-0.00098505263739654325	0.0016152078895592089	0.0069404749121305745	0.0089244994038562148	0.011320178557655101	6.7964326379605485E-06	0	0	0	0	0	0	0	0	0	0	0	0.0029086211291124075	0.2133852077294863	0.01150888836042698	0.35576351714027477	0.97022295091318933
227	525	2.4065	0.9575	2022_09_22_11_20_02	0.84080386963515641	-0.0041526516949729067	0.001334879385481966	0.00033724049640354857	0.0024103977697479545	0.82121638915535289	0.00081754380888574842	-0.0071877811473543942	0.00090487250012350709	0.0016132087304613269	0.83503982990351833	-0.0063399287276080735	-0.00018540572947544219	0.0079365079899645224	0.0052327919972202869	0.81525625152743941	0.37737472143843748	0.0016991499852365697	1.1187800045271876	7.5090129046458823E-05	0.011593093431564627	0.46093428206886117	0.00048758200898477513	-0.0010508325856453419	0.0013352383866843255	0.0070060827563664949	0.0092365913476742563	0.011603342256801378	7.6434271821282815E-06	0	0	0	0	0	0	0	0	0	0	0	0.0030621265696861707	0.17956232309635281	0.011306237158139106	0.29145370254859243	0.96961524675332111
228	525	2.45225	0.9575	2022_09_22_11_20_08	0.82629916149146809	-0.00577932488073206	0.0012499270792703816	0.00032241190611010214	0.0021208164430177503	0.80691717267962193	0.0012476085929660843	-0.0076687854378154159	0.00089674524603678427	0.00075237007163041084	0.82248312556936276	-0.0048334830833538546	8.0787053531262943E-05	0.0072954937311605324	0.0044441560342336336	0.800015980022503	0.41187453466718327	0.0025930954829727231	1.3074033812150943	0.00022599243451671208	0.010921927435300533	0.51018849666574828	-0.00030056105173348254	-0.0022415429167040443	0.001303698406989694	0.0057126559860526359	0.0093088162774322414	0.010926062229723461	1.9076456618240003E-05	0	0	0	0	0	0	0	0	0	0	0	0.0027866545879890741	0.20001568743516057	0.010338296911122841	0.27356544560667767	0.96819168807877765
229	525	2.4979999999999998	0.9575	2022_09_22_11_20_11	0.79222580605788928	-0.0070500081842587879	0.0013051815796885755	0.00010210747304435009	0.00093979911162512294	0.77187229631430487	0.00077030421883088579	-0.0074402256513966588	0.00088335145568654546	0.0011627365688403036	0.78865703035223544	-0.0052559515384160392	-0.00028943175587116854	0.0073634961647301616	0.0071465083977043818	0.76607059378427211	0.49779376457131852	0.004146985441379039	1.400496751319098	-0.00014458732102098237	0.012493060472299415	0.43939355500496646	0.0002484806679087637	-0.0039087605655874613	0.0013853083021183755	0.00797164069781229	0.0096192257770317917	0.012495531305504959	3.2415952041741409E-05	0	0	0	0	0	0	0	0	0	0	0	0.0016280457920837949	0.37722322632429017	0.012952455888539405	0.38522246123758286	0.966985154896979
230	525	2.54375	0.9575	2022_09_22_11_20_15	0.77544891009730155	-0.0077658984683845042	0.001304275076053574	0.00016011549272936128	0.0011496353216705459	0.75611692970305933	0.0012367398562443358	-0.0074374259908540812	0.00091601722576143709	0.0015521304838917178	0.77375985098162881	-0.0059073114475464107	0.00013894284068338732	0.0046804296616146492	0.0060967625828878269	0.749135203157634	0.53953434269673062	0.0045538148222006017	1.410329962677279	0.00016977871217285087	0.011256767097561023	0.39797901824745652	0.00020213740891512953	-0.0043213043239528036	0.0014365090931423657	0.0078752403106963249	0.0080433447978758218	0.0112585818387937	4.1180658151097053E-05	0	0	0	0	0	0	0	0	0	0	0	0.0018956098794568478	0.3363900921893439	0.009911874413435046	0.45803439775440818	0.96606648536476025
231	525	2.5895	0.9575	2022_09_22_11_20_18	0.77487442605268142	-0.0085082037753773463	0.0013627811640334214	-0.00033085922188891634	0.0012746716338628194	0.75579214269726647	0.00086565204807544723	-0.0071301725298218762	0.00078031235554675612	0.000810440975791238	0.77226468311244612	-0.0062877773045396709	-0.0002906519447624168	0.0071196188581003446	0.0056905612500879159	0.74738193149192866	0.5422415227268117	0.0049260714306137267	1.4279810941663718	-0.00043676112021716427	0.012320975084265483	0.43856786018119248	-3.0762305484446158E-05	-0.0047264877152924916	0.0013879818502768443	0.0078774910614666	0.0094737300786756976	0.012321013486987569	4.9835867465304896E-05	0	0	0	0	0	0	0	0	0	0	0	0.0019287621652096594	0.27465903875780329	0.011762363432490113	0.33715055138017092	0.96452006462414386
232	525	2.63525	0.9575	2022_09_22_11_20_22	0.777204538208284	-0.0084782923682894841	0.0012898338627348551	-0.00028535052831402173	0.00087995131383237254	0.75646895797335778	0.0006295359512491944	-0.0070490847600805928	0.00063572173709241391	0.0016218747312897078	0.77399815561246565	-0.0052290446254786849	-0.00024643372277601249	0.0075136858139577042	0.0047043204552359406	0.74888895342822259	0.53817534660939548	0.0051089162576566519	1.4479049681742109	-0.00037554673840694793	0.011658726119324865	0.4888683590856972	0.00065379265441251858	-0.0049553788903993045	0.0012430789919926266	0.0065160709832847441	0.0096678184543475161	0.011677043271324792	4.91195044166303E-05	0	0	0	0	0	0	0	0	0	0	0	0.0013967588748800143	0.31281769980054008	0.011406109997794529	0.27969505225094948	0.963567396498561
233	525	2.681	0.9575	2022_09_22_11_20_25	0.78125459398668717	-0.008665663806208472	0.0012399951136814595	0.00026259611398678911	0.00070542291125847247	0.76079900589474814	0.0013044090735978662	-0.0068011785160719072	0.00076612915913939713	0.00097604263599522208	0.7777847851271884	-0.0053587043469260631	0.00010903183513339146	0.006733903288443613	0.0068532801477968943	0.75315451899106711	0.52744081750860927	0.0053225444748212034	1.4483164964088333	0.00021561724616287446	0.011973039255030312	0.42117871603084667	-0.00021478502069401714	-0.0051636511332716125	0.0012908085296869203	0.0079705184093960858	0.0089344560711872613	0.011974965620310203	5.0165125930197285E-05	0	0	0	0	0	0	0	0	0	0	0	0.0013330219022179321	0.41331399809785246	0.012298116944344198	0.39709196372408978	0.964032115507664
234	525	2.72675	0.9575	2022_09_22_11_20_29	0.781946868413415	-0.0090910578606316489	0.00099192818847451355	-0.00026353918018545632	0.000663302786323226	0.76119064289865046	0.00092142931897162828	-0.0073247397126048443	0.00096224251288766157	0.0014528413544946342	0.77910433325407435	-0.0048467541738219672	5.5950247293783688E-05	0.007374137762197492	0.003706547956594787	0.75520628125143952	0.52454196764589	0.0056040334431941719	1.4578186846893626	-0.00016497007493484491	0.011174463163601434	0.52462703412810852	0.00035260099740054346	-0.0054615818962820304	0.00125551344980574	0.0055673181065129529	0.00968883873823785	0.01118002479684429	5.4302791337705646E-05	0	0	0	0	0	0	0	0	0	0	0	0.0014946146174361096	0.48363364018219546	0.01055476616915766	0.23287930343709848	0.9658025522677357
235	525	2.7725	0.9575	2022_09_22_11_20_32	0.78326048236910661	-0.00893742785573979	0.0013633841110199441	0.00036213823831920489	0.0006567290359640798	0.76332586168495242	0.00097466590863316068	-0.00757612338345332	0.00076469822427159431	0.0014328447101727756	0.78008095355197549	-0.0057305694363844585	-0.00027897925799560177	0.0061145629925716165	0.0042462986449175819	0.7563574450532	0.52091591059353559	0.0055280318311708944	1.4462089305284651	2.550848422018073E-05	0.011096271365893634	0.47320518693617497	0.00030128882321804227	-0.0053573054857513425	0.0013632365380876507	0.00648687128727209	0.0090026517831090155	0.011100360948210068	5.3035233276346546E-05	0	0	0	0	0	0	0	0	0	0	0	0.0012869233840835956	0.43060543773467114	0.00950435968118308	0.30349793339092512	0.96565250268399383
236	525	2.81825	0.9575	2022_09_22_11_20_37	0.78657109965243388	-0.008573036699413986	0.0014601744260812814	-0.000282955328002544	0.00098767679276743833	0.76587689798231651	0.0014386134142956232	-0.0073189462033497821	0.00059605105280345486	0.0012945519313836821	0.78452065714769892	-0.0057571686785274122	0.00030975445933566632	0.007403786926661317	0.0048450829960311219	0.760216865665297	0.5117452988782043	0.0050593224205234266	1.4393576321229422	-9.8386433675801274E-06	0.011830215419009296	0.4763736785755272	-8.7193475928101891E-05	-0.00488551576221839	0.001314716354171761	0.0068549728268266445	0.0096417500695482466	0.011830536740250195	4.9535572100552586E-05	0	0	0	0	0	0	0	0	0	0	0	0.0014666129764243287	0.2714901153330222	0.011249096176149992	0.28973319491091543	0.96649478477052853
237	525	2.864	0.9575	2022_09_22_11_20_41	0.78903306214082447	-0.0084541259148195116	0.001250471733212392	0.00014503985963966944	0.0012156649583030493	0.76938990631111326	0.00084766489506575993	-0.0072822962428762666	0.00069270305278670027	0.0011800944294924204	0.78587971623218	-0.0044560532410632273	0.00037602503969596656	0.0073849030731293046	0.00605792270606193	0.76127165874764313	0.50633520925140618	0.0048067793129268075	1.4407025447673127	0.00030720361868272227	0.011740928852390191	0.47708697303027292	0.00021206788693274407	-0.0046449914949759155	0.0012366007337789031	0.0067895781494261859	0.0095786762587386221	0.011742843910465496	4.7440478186434012E-05	0	0	0	0	0	0	0	0	0	0	0	0.001773272661420647	0.25896410817589183	0.012105592834368949	0.34350201268600916	0.96481591871719752
238	525	2.90975	0.9575	2022_09_22_11_20_44	0.79050880909264709	-0.0091078891277004987	0.0014385232771562835	-0.00020849010001628923	0.00062832653586296925	0.7693557965570994	0.0010139794453400679	-0.0076404956982828419	0.00090740173227117421	0.0019877091144475771	0.78655733222194646	-0.0039687137571270516	-0.00012559863672174294	0.00732842158707215	0.0044686902499070117	0.76362011375952743	0.503463107420822	0.0056383072005876068	1.4369789004548923	-0.0002452167226510367	0.011169058539146589	0.53136797479021336	0.000627453017333769	-0.0054375781602465116	0.0014910572891100537	0.0054335630753502917	0.00975829190776097	0.01118666911729513	5.3858426335919108E-05	0	0	0	0	0	0	0	0	0	0	0	0.0013961999477426891	0.48257914771698696	0.010858084753261273	0.27378810585619712	0.9659855841910443
239	525	2.9555	0.9575	2022_09_22_11_20_48	0.8049761343786449	-0.0080257648511670235	0.0013008980037464146	-0.00029621101285498081	0.00088628951464580466	0.78447448404078479	0.0010719957517481638	-0.0070053186567314973	0.00073277500885019029	0.001171403424581432	0.80123323070046382	-0.0041010440872225268	0.00028872328468051875	0.0068982015543866	0.0048792074016266078	0.77677227223879775	0.4668879482046156	0.0046673738049831763	1.4329836364600661	-2.9078294267396862E-05	0.010562085181326135	0.50124321517496517	6.30880425259013E-05	-0.0044912046639273718	0.0012702200211617491	0.0056846027428698919	0.0089018500904781157	0.010562273594198309	4.0967491118275905E-05	0	0	0	0	0	0	0	0	0	0	0	0.0014285966698219161	0.34543199443688882	0.010496422703335284	0.30780954217887296	0.96496310768067983
240	525	3.0012499999999998	0.9575	2022_09_22_11_20_51	0.83707148300158407	-0.0060775813455779667	0.0016436911166075852	-0.00038735650120812085	0.0013001901695076901	0.81698595777494565	0.00093522435322114723	-0.00603673942394999	0.0010919174819684493	0.0019912647149057348	0.83146907846056406	-0.0049786693703131046	-0.00041411801369097874	0.005816023514959281	0.006486594764944743	0.810811882378345	0.38707644302372157	0.0033233737510842596	1.3126090327504449	-0.00050236634660063043	0.010077505062635321	0.40317330771719218	0.00064001325156597469	-0.0028900552250954378	0.001640851573206553	0.0069750436003681339	0.0072735737475056964	0.010097807942797316	2.1456938452388176E-05	0	0	0	0	0	0	0	0	0	0	0	0.0020283508230600142	0.34927528524706153	0.010407925641084561	0.41992533301387575	0.96862920173904743
241	525	3.0469999999999997	0.9575	2022_09_22_11_20_55	0.85578103550437734	-0.004737556124239972	0.0015360549848118404	0.00024345830123061014	0.0022822780231462449	0.83640189382415164	0.00052310296225965174	-0.0073194536361472721	0.00080240613296739813	0.0013747006368557374	0.85028006512853294	-0.0055212414370577811	0.00028570814438052335	0.00620821909033549	0.0046503368499354663	0.82815495122962923	0.34250850222297879	0.0019964814837344943	1.1924551932995815	0.00029862526876661959	0.010132549681640733	0.46512912237229276	0.00050751860655406651	-0.0014516769740506579	0.001370610184518492	0.0060554847439045255	0.00812401794478922	0.010145252002139537	1.1258163073697224E-05	0	0	0	0	0	0	0	0	0	0	0	0.0028269203080046163	0.169041399799675	0.0090639760188498866	0.3214500446964243	0.9677182794095619
242	525	3.0927499999999997	0.9575	2022_09_22_11_20_58	0.859070416562514	-0.0040505889493314537	0.0015933557837486969	-0.00055127879777319938	0.0034395974391419649	0.84016218856053471	0.00054903952441963313	-0.0062759432226565364	0.00094932339041348438	0.0017888649619594642	0.85303952007603756	-0.0047151741240365848	7.7193239544766758E-05	0.0054685258281722462	0.0058448922802001747	0.834472453928057	0.3329331027012466	0.0015279011036810994	0.90416905874538422	-0.00029476016951937594	0.0093917129007371064	0.42114289408472577	0.00073161275310080164	-0.00035953676262322513	0.0014849966663101747	0.0062526172688781006	0.0070077848496368066	0.0094201660511039568	3.3228064573599342E-06	0	0	0	0	0	0	0	0	0	0	0	0.0041535584497889039	0.13464708922760502	0.0093173039297494951	0.40932658090416885	0.97136676789210907
243	525	3.1384999999999996	0.9575	2022_09_22_11_21_02	0.85805820453279	-0.0040866594022902014	0.0015665295539172388	3.5164902217526767E-05	0.0034382798211278452	0.83949355114705793	0.0004278317652638616	-0.0060922628668256774	0.00091052796583192437	0.0018130746264003025	0.85346829672688407	-0.0047672771499804867	-2.2963416402691418E-05	0.0066072861077707355	0.005581513172473157	0.833361452537937	0.33433160833952547	0.0014955421730530553	0.914965880690075	-8.6753431113449347E-06	0.0097541403771903047	0.44559869789677087	0.00082048989317676886	-0.00038322512720862	0.0014456088313427641	0.0061302930020045148	0.0075870127327894148	0.0097885881598287431	3.4173601682402508E-06	0.001473537744548498	-0.65112441273613542	5.5471368584728004E-05	0.0097791025840423366	-0.44653058096964343	-0.00083348408246468938	0.0003909756556833711	-0.0014207221830013187	0.00613179400656807	-0.0076178704117515284	0.00981455771112206	0.0041451738495905414	0.12943913442737359	0.010080026710539416	0.35071949433573196	0.97121785927296123
244	525	3.1842499999999996	0.9575	2022_09_22_11_21_05	0.85474252127161143	-0.0036369780435653431	0.0015081079890997137	0.0001026353323303184	0.0033705308219678749	0.83645371565341908	0.00018796205126442721	-0.0058493868108310991	0.00098458862193978331	0.0019347073327447113	0.84866546184742664	-0.0039513580418026467	-0.00016511822960393386	0.0069218417924076982	0.0058013381158718517	0.82757670901256575	0.34438857315839932	0.0014695309989767238	0.839688450535421	-5.286953697748289E-05	0.0096247528866893264	0.46110342526211795	0.0010372268121275358	-0.00015924917109071948	0.001460876811528079	0.0058139562270199362	0.0076703181889756448	0.0096804807519890648	1.1502909109697357E-06	0.0014387104873891847	-0.725405771884392	3.6278294894303252E-05	0.0096475643237765186	-0.46189724783768882	-0.0010539953158611938	0.00017220947269445857	-0.0014283668170459302	0.0058155218247390823	-0.0076977401415862894	0.0097049679807438213	0.0041081315342296814	0.14210444327379385	0.010566302680557374	0.34877844893618509	0.968217549047834
245	525	3.23	0.9575	2022_09_22_11_21_08	0.83883204436259218	-0.0055981649026819952	0.0010655466364557912	-6.1442531873610976E-05	0.0020840239529334474	0.81927746174253613	0.000433185076172143	-0.0057878050327320437	0.0010850046205894803	0.0019578756624389019	0.83386745490291558	-0.0052125900999198827	-0.00022325896112198928	0.0058208567240907588	0.0047000439563550734	0.8143214091411396	0.38102884961808353	0.0024795221466361352	1.2984521233355075	-0.00018844416152771423	0.0093026411010122736	0.43424569269181318	0.00092645326740914847	-0.0021207074835716071	0.001284768401223524	0.0060093097801533542	0.0071012201360326878	0.009348660177316101	1.6626630003670163E-05	0	0	0	0	0	0	0	0	0	0	0	0.00280097931451688	0.2400073901050882	0.0089189442677773262	0.33963321875507996	0.97078004424583275
246	525	1.4	0.985	2022_09_22_11_21_12	0.75486679376245891	-0.011011346075222687	0.0013568489536070556	-0.00017833285407115927	-0.00037269571334520645	0.73366018663922972	0.0011031348877171916	-0.008929326906334965	0.000894244946438117	0.0014013747555729262	0.75270162384452921	-0.00563090904985779	-6.3624431147380424E-05	0.0089417632172959227	0.0067433992986192506	0.72416696412748127	0.5987679071130777	0.0077944970664007261	1.4740030238159338	-0.00020651225445764189	0.014836168187437165	0.48573753325810159	0.00020028745658830509	-0.0076489002106360287	0.0014995032797102013	0.0083688177277246919	0.012250501064284821	0.014837520060683632	8.1639586387078877E-05	0	0	0	0	0	0	0	0	0	0	0	0.001283407073446929	0.98283833936042353	0.014836378450374433	0.32307479079931972	0.959330798640696
247	525	1.4457499999999999	0.985	2022_09_22_11_21_15	0.76734752786813232	-0.010635547619626255	0.0013112530013230305	-0.00016498335354593548	-0.00034762639978474732	0.7471605356811285	0.0016225818536371229	-0.0086813420977369382	0.00067849258171758572	0.00083760060464498033	0.76372253937387491	-0.0050656046062113932	0.00027636044886223944	0.0086486222827624991	0.0055013965190984695	0.73612131994641616	0.56601309496180585	0.0073684844406435961	1.4815406252306829	3.5710790669036451E-05	0.013634395924043544	0.514281208997991	-0.0005183647468838704	-0.0072513926317211734	0.0013083836794406459	0.0070360402447356991	0.01167865103032173	0.013644246194802671	7.3929703912133473E-05	0	0	0	0	0	0	0	0	0	0	0	0.00099350331624521	1.0221379493900431	0.013357799840162077	0.28327109856723964	0.95930630283195184
248	525	1.4914999999999998	0.985	2022_09_22_11_21_18	0.80795850334258368	-0.0080228830905680962	0.0014014381661314006	-0.00018016685032792602	0.000769774699608119	0.78766505826590327	0.0012572037942792818	-0.00840760485628756	0.00089895729668611679	0.0014877122226177766	0.804376207985548	-0.00531642654078124	-0.00028724934144058577	0.0087578237555394726	0.0046033615544477293	0.78006918515312607	0.45891225190004009	0.0047668666207640441	1.4184522046976911	-0.0003226132264939696	0.012602212864500926	0.52586488205224835	0.00015116062122518567	-0.0045473072437370709	0.0014300399334322039	0.0062515780557419092	0.010942282252581443	0.0126031194001962	4.0112302496070732E-05	0	0	0	0	0	0	0	0	0	0	0	0.00146480559655566	0.43132885063650017	0.012245627028668471	0.24196977751715054	0.96548174432959433
249	525	1.5372499999999998	0.985	2022_09_22_11_21_24	0.846645266525084	-0.0049236887572505815	0.0014023011704767867	0.00036816259859678651	0.0032429574807431197	0.82766950425262	0.00061397612060613773	-0.0087193979697515779	0.0008792236925473831	0.0014021463147271046	0.84096029040582609	-0.0054602181963035908	-8.2911602148281425E-05	0.0049586253900363135	0.0054071060215929011	0.82104254699474921	0.3629399569049927	0.0016838458892872053	1.1054339295092517	0.00015077264745938141	0.010556781313155681	0.45173962173155352	0.00046820462905513486	-0.0010056816982913041	0.001350533709535359	0.0065333895432823866	0.0082921922776501844	0.010567158902394798	9.355371652500258E-06	0	0	0	0	0	0	0	0	0	0	0	0.003968640721413022	0.1323767231337393	0.0086654190900866575	0.41431844880175434	0.96975980313996568
250	525	1.583	0.985	2022_09_22_11_21_27	0.85674046472975451	-0.0040910903115347124	0.0018362946226144542	-0.00011185110956186713	0.0035731788271714197	0.83742132600198527	0.00016401920273884245	-0.00841044089093243	0.0008713031237219251	0.00210264470935642	0.85092867501699165	-0.005216986261845971	-0.00017268946293158013	0.00914756235527516	0.0058126820558843948	0.83129436518660371	0.33903781435937042	0.001612617831700042	0.88125881235100434	-0.00019065607461977042	0.012389224141263451	0.50687943268855007	0.0011512992901085188	-0.00030728261231905904	0.0015830709609121506	0.00654985875868495	0.010516283804830637	0.012442602817653125	3.2698987614827794E-06	0.0015846790734291389	-0.68343317695545414	-0.00010311850144454424	0.01242246596271257	-0.50764082211600969	-0.0011692314647248098	0.000320928289634141	-0.0015518417440824109	0.0065513682898903853	-0.010554488814005683	0.012477370027888684	0.0042928713203562148	0.11958886866954684	0.012650429646699782	0.28303401445683934	0.97029894047180631
251	525	1.62875	0.985	2022_09_22_11_21_32	0.85634750485121869	-0.0043256668270216384	0.0010114787210765894	0.00019066126018726484	0.0037362062180054116	0.837122198452126	0.0010283857625008215	-0.0086576164656552851	0.00084649899004129569	0.000629368705717443	0.850202793083322	-0.0066250519231543584	-0.00012058252055586048	0.00874246450660753	0.007470027118426377	0.8305575081964347	0.34030173849693457	0.0011434283284032455	0.94075566274464051	1.6925644131749503E-05	0.013379313378471426	0.44692569129225151	-0.00023627982808188962	-0.00034959117758994688	0.0010886755029605078	0.0083809967740156241	0.010429042120601691	0.013381399576894149	2.9108217484626696E-06	0.0011380000249564962	-0.62917804486482376	0.00010822319058612887	0.013419007321502422	-0.44801503253745845	0.00022637919354414636	0.00034980032029363991	-0.0010829052556541837	0.00838305272409715	-0.010478272019734119	0.013420916698713443	0.0044735347765125126	0.11140245681958227	0.013428213312321273	0.35353686228105252	0.96988372534668066
252	525	1.6744999999999999	0.985	2022_09_22_11_21_36	0.85364427325638137	-0.00439582407056121	0.0014006387875359818	-0.00043323022217816746	0.0023406557027173588	0.83514353421800536	0.00080015697371092417	-0.00841481321197301	0.00080366339854860832	0.0014066554667461456	0.84781539724828259	-0.0055081394294794628	-0.00043425014556768048	0.0087862082913087464	0.0072115773596732021	0.82778753017525186	0.34615460238336787	0.0017783356621143131	1.1625777621240321	-0.00053569284386809058	0.012820991652334222	0.46889917652019392	0.00035835475479088232	-0.0012178431175706886	0.0012958919199274523	0.00758444418309819	0.0103370224621354	0.012825998794616544	8.9471607934342967E-06	0	0	0	0	0	0	0	0	0	0	0	0.0028990783156131205	0.16536901090526607	0.01331562511257529	0.34364306637702335	0.96971016629386586
253	525	1.7202499999999998	0.985	2022_09_22_11_21_39	0.83078771905290039	-0.0058464094943594981	0.0013574436601847433	0.00020614433563773544	0.00182135709221002	0.81096096304581544	0.0011560368923723978	-0.0086021847282560081	0.00082659787148446108	0.0018407254019279667	0.82565237387818891	-0.0056915048066048688	-0.00023897351021900449	0.0090675541986895286	0.0059182976435865264	0.80343333422100183	0.40258880024165139	0.0027863745161064352	1.3242665419440396	-4.4164068680921511E-05	0.013049115337843035	0.49697091520995523	0.0004213029328757026	-0.0024544861551331178	0.001318855814055204	0.0071168587588780786	0.010937537771660984	0.013055914646687148	2.0045104532488136E-05	0	0	0	0	0	0	0	0	0	0	0	0.0024075360925771166	0.21301978509242334	0.013033480469729514	0.289131800325192	0.96707415841066768
254	525	1.766	0.985	2022_09_22_11_21_43	0.78733292725599779	-0.00833513513360034	0.0014548020276378988	-0.00030941288497255451	0.00056067352878430327	0.76652485335700493	0.00090059930355751493	-0.0087731127221704966	0.00091055740675604875	0.0012666610011694765	0.78425609261994256	-0.0051523455871106084	-0.00027700606070679771	0.0084331461234979071	0.0066687899011237629	0.75916097168228125	0.51168263204025588	0.0052268215968982075	1.424432827075621	-0.00041135322925557464	0.013622361650600899	0.4871899459851986	0.00023315006944528145	-0.0050044753341560149	0.0015082740585270196	0.0076514245778186909	0.01127051191693235	0.013624356714892795	4.5329424967931775E-05	0	0	0	0	0	0	0	0	0	0	0	0.0013581692590309271	0.50943905673605416	0.013655356898032201	0.33454779654644073	0.96421849690460548
255	525	1.81175	0.985	2022_09_22_11_21_46	0.76830228662175393	-0.009263292908395936	0.0013913056391169378	-0.00054140255255882624	0.00094778964584814589	0.747491337985285	0.0010143912220110319	-0.0083446496443891887	0.00093157470722802214	0.00088777051225258125	0.76469084470698212	-0.0057783706890649584	-0.00012520999460809929	0.0083187699284406145	0.0055044351943389731	0.74051899160222745	0.56154977681268614	0.0056921757120385981	1.4356345964755004	-0.00047819319869214365	0.013466630733285091	0.4905528742557439	-7.8484440611430238E-05	-0.0054854618967512528	0.0015200566160548969	0.0074888456712267938	0.011192289033937885	0.013466859437674273	5.9638154668486637E-05	0	0	0	0	0	0	0	0	0	0	0	0.0017297368014369467	0.38838524647492606	0.012983178541367305	0.29227416209118173	0.963838068032193
256	525	1.8575	0.985	2022_09_22_11_21_49	0.76646031665280523	-0.00912137554656511	0.001112105241846842	7.9104838839503522E-05	0.00060822110984357981	0.74561190990184034	0.000739008436454426	-0.0076044490542230342	0.0008003628775472832	0.0010736729585418697	0.76336087789058182	-0.0061439409760876773	-0.00014476425657139751	0.0078237327854801149	0.0061425223270175746	0.73733322890405473	0.56704014971615013	0.005769393526939867	1.4613963091005608	-7.5774242837700167E-05	0.01323052455295257	0.45206277276817397	0.00022584842744634531	-0.005631843191693452	0.0012522954654839848	0.0081813996445442363	0.010397667036529504	0.013232452057667194	5.7230827776657569E-05	0	0	0	0	0	0	0	0	0	0	0	0.0013115396326613649	0.46048459108312212	0.01297774681020861	0.33279899458647993	0.96199791807102175
257	525	1.9032499999999999	0.985	2022_09_22_11_21_53	0.767700705787983	-0.010066574507443893	0.0011842165507782326	0.00037486905185735972	7.2083975051082891E-05	0.74649286944100279	0.00085511790086925589	-0.0075522547546424271	0.000781431213588569	0.0016859348364911765	0.76437041199600986	-0.0057953083749572552	-0.00042165610969055359	0.007752853211831591	0.0061161563412465945	0.73815630192001291	0.56443042597236137	0.006728432130268744	1.474733266963133	-6.4117327163034683E-05	0.012992561217359113	0.45764747930196303	0.0005527661000171211	-0.0066046322039545555	0.0012847693886916742	0.0079197037244610018	0.010299754361322539	0.013004314566641036	6.7677092204264619E-05	0	0	0	0	0	0	0	0	0	0	0	0.0010222068278112704	0.73940527943101841	0.012862985244938655	0.33396518854813295	0.96151572657778772
258	525	1.9489999999999998	0.985	2022_09_22_11_21_58	0.76901158402715841	-0.010858033308811112	0.0013441807279881764	-0.00032435312578899596	-3.3212988366859737E-05	0.747328731731427	0.00094238510255665545	-0.0086093636307862428	0.00034619787012986944	0.0018244773375068882	0.76606838441239722	-0.0044629408729344377	-0.0005963307264216552	0.0089475501633255426	0.00419205659107549	0.73792705436411121	0.5620629400890742	0.0072694751389088532	1.4944845062483587	-0.00065028787566959222	0.013134973882049492	0.5590727441756923	0.000586148727891806	-0.0071849718758271557	0.0011051913584473538	0.0057445932119211326	0.011812162702556715	0.013148045832492808	7.865548590056368E-05	0	0	0	0	0	0	0	0	0	0	0	0.00045225247073640747	0.83322002341188139	0.012848818493972241	0.2190717148363821	0.95957859373162657
259	525	1.9947499999999998	0.985	2022_09_22_11_22_02	0.76915742336678239	-0.010434045569800744	0.001349937328565591	8.9329590857117249E-06	-0.00035758333551232563	0.74884314742743652	0.00071498253891590622	-0.00809698682514442	0.00062822912849438365	0.00093201384631254542	0.76477671394546831	-0.0041098694492520882	-0.00013184835495703005	0.0086177517757593473	0.00508280886384301	0.73861630723803917	0.56133977955349024	0.0072271120922144435	1.4808660302309089	-0.00011646524570527147	0.012786377902999005	0.53634348841497459	0.00014345760609431259	-0.0071105289538278245	0.0012928755509361344	0.0061088899919440358	0.011232672119519347	0.012787182643688467	7.08705607705966E-05	0	0	0	0	0	0	0	0	0	0	0	0.00093981759249848324	1.0441275981846443	0.013007777098159571	0.2664454040655061	0.96029276296254462
260	525	2.0404999999999998	0.985	2022_09_22_11_22_05	0.76971214860073844	-0.010464170833454436	0.0015598511049511915	-0.00024566218590527556	-0.00018546397897846597	0.74860139877584764	0.00092123990396871186	-0.00784782189427665	0.00070056438161616617	0.0015842789095078928	0.76668419304592561	-0.0050682011699895073	-0.00048349691265738985	0.0087070436056710856	0.0059825385356923142	0.74107811774311239	0.55822432420555756	0.0071698375542543344	1.4671755843815244	-0.00051652790427367322	0.013300078204900747	0.4939609051247	0.00043933835378371223	-0.0070164190385234556	0.0014752743576166984	0.0073207101107224185	0.011104021061365221	0.013307332506764129	7.2064867868215179E-05	0	0	0	0	0	0	0	0	0	0	0	0.00094151833796135315	0.91479725973953063	0.013724935882253963	0.301005064161636	0.96279903999218419
261	525	2.0862499999999997	0.985	2022_09_22_11_22_08	0.77176864975069071	-0.010152089054519111	0.0012108654527986102	-0.00021633878358258939	-4.8596644425916E-05	0.750711386327993	0.00082789765841462454	-0.0084141321881043944	0.00061859235497812573	0.0012607645667827227	0.76815949631559166	-0.0047576540622336376	-0.00020836309282323527	0.0085202192517371909	0.0025486568649080313	0.74255058975149135	0.55354048336286232	0.006806167176557419	1.4828094168779553	-0.000315944816798986	0.01232161806624118	0.58405072996230567	0.00029605435508240187	-0.0067010562838674785	0.0011915352767282086	0.0048288305627970356	0.011335989906757958	0.012325174236151157	6.7929890489638875E-05	0	0	0	0	0	0	0	0	0	0	0	0.00080399520804538144	0.82459767684817664	0.011523199278099531	0.14532941739957661	0.9621414266974464
262	525	2.1319999999999997	0.985	2022_09_22_11_22_11	0.77266416279028871	-0.010110219249521331	0.001062772271212142	0.00043106446627774151	-5.2505173227778347E-05	0.75197952269721879	0.0010857001947086771	-0.0073187900050233866	0.00069762977637978757	0.0014224005701328148	0.76913312385889487	-0.0043106057680161423	0.0002094725453725776	0.00781525969763728	0.0042872001241076535	0.74398113819987255	0.55052920546009143	0.0067654335003460688	1.4856743503695082	0.00039089741291955572	0.011595601913294713	0.52973157413403937	0.00022536251144414051	-0.0066676287746050972	0.0011462185531838976	0.0056741957472821267	0.010112442155737131	0.011597791686056808	6.6960414941275251E-05	0	0	0	0	0	0	0	0	0	0	0	0.00090544229722011929	0.82295846669050987	0.011536632376182163	0.25087149913897749	0.96287775987068636
263	525	2.1777499999999996	0.985	2022_09_22_11_22_17	0.78049170534104051	-0.00987249237999217	0.0014487572922984862	-0.00049376851577582245	-0.00035683314048192994	0.75943492946963309	0.00072084928874185147	-0.0075550860212840057	0.00088253837292841177	0.00075364527299400159	0.77675448157169058	-0.0042271412966043229	0.00028297902507022876	0.0082467729878698721	0.0048656856135569143	0.75305484163905279	0.52956235840092447	0.0068087202327200714	1.4595966322205025	-0.00016734264794502642	0.012015655122286568	0.52691969523892923	2.3972842982460238E-05	-0.0066410284179646258	0.0015018031692728307	0.00593858148820687	0.010445535789305311	0.012015679036780738	6.14241867454264E-05	0	0	0	0	0	0	0	0	0	0	0	0.0012196765227123904	0.97751318717691893	0.012268144031304351	0.26652108254510565	0.96484669405935708
264	525	2.2235	0.985	2022_09_22_11_22_23	0.81035792476669111	-0.0087017303911048737	0.0014245761305275353	0.00010150862207231501	0.00027929900661946094	0.79039056964294352	0.00107082005278568	-0.0080845367031259115	0.00079405099509173961	0.0014204466764480758	0.80581536977381574	-0.0046891201820414216	-0.00024703442260672173	0.0070678411626437674	0.003348588401687331	0.78227500665894378	0.45342001708961138	0.0054406872801577169	1.4429804956839774	-0.00011845423175306754	0.010875478384554953	0.54374187407402552	0.00022428369669535249	-0.0052638854481779056	0.0013757136580447498	0.0050539965999995239	0.0096298052140277087	0.010877790826703985	4.6015433794490704E-05	0	0	0	0	0	0	0	0	0	0	0	0.0010387252303024185	0.61628639370921712	0.009651242063354314	0.22122545441146427	0.96534504414721112
265	525	2.26925	0.985	2022_09_22_11_22_29	0.84659854652598487	-0.0055028078303203934	0.0011928920208384658	-0.00017899261496913735	0.0020259913455300213	0.82710776542786046	0.00129627402919316	-0.0077244851456237376	0.0008789145787943298	0.0015418854165007011	0.84170696788469446	-0.0049698452491943566	0.0002968610865894795	0.0074111326609160588	0.0060653848855657319	0.8203277544086478	0.36329206963665295	0.0024137430246761581	1.3035612037141764	5.0132027921860787E-05	0.011326215887101771	0.47263991687208956	0.00014611807280092445	-0.0020771190403115741	0.0012295250634077912	0.0066316812068688931	0.0091817193755689627	0.011327158373238878	1.6337843258644162E-05	0	0	0	0	0	0	0	0	0	0	0	0.0026085833994073321	0.20465853751063912	0.011312010011440103	0.3429346976458823	0.96896900871713143
266	525	2.315	0.985	2022_09_22_11_22_32	0.8563940365417223	-0.0040275062076725824	0.0012955012434735852	-0.00020383539100704025	0.0023953555137461208	0.83711611698072574	0.0010770019261360422	-0.0073755083848043934	0.00092854531183518909	0.0010602460799885754	0.85149326023532868	-0.0059464113461362511	0.00029522947918939833	0.0066422419314147163	0.0045062574744880587	0.83303529805031318	0.3380709736437747	0.0016210895439536677	1.1035855189224135	3.925566748069504E-05	0.010431298809146757	0.46718207268314738	-5.32695043053001E-06	-0.00096338708323445081	0.0013037701627867267	0.0061996329277784878	0.0083890730361888786	0.010431300169303319	6.5725914112784484E-06	0	0	0	0	0	0	0	0	0	0	0	0.00299982449542593	0.18490476315706622	0.0093725130576956129	0.29804915230721274	0.972724309728106
267	525	2.36075	0.985	2022_09_22_11_22_35	0.85584945250937827	-0.0043342451275498548	0.0018261697120425819	0.00024173579126965557	0.0023625823165771883	0.836232924217369	0.00047482695299627393	-0.0069870510798676648	0.00086144371272390619	0.0020602657067613642	0.85061864998952852	-0.0056179385442018757	0.000526661988840316	0.0073967650884125694	0.0047251189275080751	0.83085741645721678	0.34073745443232589	0.0019593555629455234	1.1041082110040046	0.00044085871192265172	0.010589439348754606	0.47587463940600416	0.00094570223802889638	-0.0011660597660092342	0.0015746043452690138	0.0061446207667628025	0.00862437599792702	0.010631584004463551	8.935011057165654E-06	0	0	0	0	0	0	0	0	0	0	0	0.0029382885936178995	0.17481954763502633	0.01025551821849589	0.2842338500729889	0.97079856044905555
268	525	2.4065	0.985	2022_09_22_11_22_41	0.85263594174266977	-0.0044008224280592716	0.0012571970679890567	-0.00016923617465341723	0.0023862172731422405	0.83366260323649066	0.00092799331340865743	-0.007576355577243836	0.00077590699343829293	0.0018218572328635785	0.84752690661709884	-0.0065252548480607764	-0.00018199276071093266	0.0073680568744172812	0.0045969561561125536	0.82882010082890878	0.34719984998935344	0.0016909876146216267	1.1781485142985095	-0.00022536105147602558	0.011163425922679576	0.46758814988686187	0.00053865216102772363	-0.0011958314089890363	0.0011955861968419657	0.0066274643722759995	0.0089832507660293354	0.011176413757629688	8.8951243264826658E-06	0	0	0	0	0	0	0	0	0	0	0	0.0029428691324360559	0.15718917224557938	0.010185454190561506	0.27890520074096437	0.97206798382779325
269	525	2.45225	0.985	2022_09_22_11_22_44	0.83230028872156447	-0.0056914621505916056	0.0013817039416541292	0.00019430854030069421	0.0015677841256125794	0.81208754757046653	0.0011030249544218009	-0.0082978082479149284	0.000891165637528416	0.0018170543741847355	0.828157725158014	-0.0054462632815984882	-0.00014655748121580577	0.0074152053435304968	0.0042425875034384818	0.80575725665415832	0.39804829651336959	0.0028593777746175244	1.3210652927557911	8.4879813610742335E-06	0.011370115784162246	0.5115148675970731	0.00043992343870971466	-0.0025100771384318227	0.0013695086772629733	0.0059213504043599628	0.0097065515160659165	0.011378623184602855	1.9077219839075658E-05	0	0	0	0	0	0	0	0	0	0	0	0.002166723299082659	0.25843898188643233	0.01026446273623997	0.25984376622353539	0.96810882751443361
270	525	2.4979999999999998	0.985	2022_09_22_11_22_48	0.79086903576728329	-0.00833260747533843	0.0015650771366053913	0.00034571230623535947	0.0006516739003068232	0.77062176758423	0.0010060029730391286	-0.00737387963163433	0.0010244078946690103	0.0014444365159347039	0.78744861008909484	-0.00495043901189434	0.00030491623745670704	0.0074936259428444122	0.002635843775424558	0.76072264704966108	0.50375221110380164	0.0051879680331229925	1.409575592823346	0.00039377657081722723	0.010869488468074081	0.55193768050209557	0.0002926893116376154	-0.0049206039505805344	0.0016439796453232894	0.0048927803833997271	0.0097060022500210785	0.010873428465334305	4.495784617118745E-05	0	0	0	0	0	0	0	0	0	0	0	0.0015351735799215658	0.50211069701700928	0.010044246016517672	0.16911416936829482	0.96188194586683384
271	525	2.54375	0.985	2022_09_22_11_22_51	0.77141647404001235	-0.0088593611000417089	0.0013855538193037671	-0.00033613741943929175	0.0009518570149334519	0.75064887170371464	0.0010552938862052029	-0.0072410697303784913	0.00082631536694803846	0.001329959681934373	0.76860050735446994	-0.0065782743040339363	-0.00024533048833558609	0.0072956574574964276	0.0074725435347236212	0.7438819708223896	0.55260536009607486	0.0053922000989207386	1.4356068943054232	-0.00041361412309796252	0.013438631810107312	0.40414288805334087	0.00018179882963985329	-0.00519630023989975	0.0014402380787976084	0.009282587227649965	0.0097175305139061887	0.013439861448024178	5.4245542955050786E-05	0	0	0	0	0	0	0	0	0	0	0	0.0016339909659091863	0.35745680698941112	0.013538010204401775	0.39868754364243442	0.9643065657213401
272	525	2.5895	0.985	2022_09_22_11_22_54	0.76801372952455771	-0.0092133977741765526	0.0012665923374253366	-0.00031001815557933529	0.00076334080909888429	0.74681193720810257	0.0014195375060684777	-0.0074691095607130687	0.0007331612558860944	0.0014136801291987015	0.7649917531552225	-0.0052649259156288281	-0.00018319915350163246	0.0035397238593842073	0.0043296551780211481	0.73863075891176178	0.563320897718249	0.0057315595486998154	1.4555050749662533	-0.000357536873185797	0.0097700993884655436	0.42999073272325228	-6.6238454438706E-06	-0.0055798648386397257	0.0013099172656332524	0.0063745161411150678	0.0074040790127576483	0.0097701016338533168	5.8929858608822269E-05	0	0	0	0	0	0	0	0	0	0	0	0.0013781028598057121	0.38261708328200833	0.0072817129753133354	0.44272171158001422	0.96174160762596572
273	525	2.63525	0.985	2022_09_22_11_23_00	0.76844837593089343	-0.009638303316590064	0.0011381275260538557	0.00049120860327854662	0.00015285363153136431	0.74729024523719212	0.00082323940920440574	-0.007507590954321435	0.00066844634826676	0.0013073744758350637	0.76544439488265092	-0.0052713692344640191	0.00037115595056504017	0.0070036037811790344	0.0044085375675739866	0.74006079113742107	0.56143506518092445	0.0063698425580172441	1.4775439148677967	0.00054057803879910987	0.011678161604796773	0.49421385782955746	0.00032460516500121207	-0.0062593788547322844	0.0011811310540570923	0.0064230315358715321	0.009753159711444765	0.01168267208222909	6.2431109479034737E-05	0	0	0	0	0	0	0	0	0	0	0	0.00089231783602632846	0.6729957379523438	0.010769242475941073	0.28090255193744751	0.96305856621912456
274	525	2.681	0.985	2022_09_22_11_23_05	0.76909832009109635	-0.01033189019819418	0.0014599535100447488	-8.3480580105607966E-05	0.00023136786436701873	0.7472925304450333	0.00071771406072431169	-0.0076421060722539191	0.00051677763394023738	0.00085724833162673726	0.76681379150616713	-0.0045928041517625867	-0.00012764792099818415	0.0074924189613126552	0.0040239910468357074	0.74127824579956947	0.55929401480105967	0.0067857732356918265	1.475153443339535	-0.0001734001855867873	0.01165674685451995	0.529502620539482	9.6223356574731862E-05	-0.00666200476902331	0.0012901204841960271	0.0057087708126814969	0.010163153203540554	0.011657143996910703	7.2671708384489613E-05	0	0	0	0	0	0	0	0	0	0	0	0.00073619568280895	0.57492311084434711	0.011057931741074863	0.24643293766140359	0.96382767512971335
275	525	2.72675	0.985	2022_09_22_11_23_08	0.77050790636517041	-0.0098420795821709244	0.00102034066316775	-0.00035250217473734469	0.00027864411614355835	0.75015016657150457	0.0012402040869143398	-0.0066978893582014141	0.00065821338909554826	0.00035493547180180391	0.767599022108427	-0.003862064512853652	-0.00010922274466353443	0.0071162992361211456	0.0060955520401872422	0.74082921166715165	0.55626520202182506	0.0063839769930435731	1.4844178760835904	-0.00033542285379984825	0.0113705063934618	0.47593474182396012	-0.00058626032290136354	-0.0062889489608892752	0.0010973983848354091	0.0065967289861981332	0.0092612948514993847	0.011385610076318444	6.499345153860511E-05	0	0	0	0	0	0	0	0	0	0	0	0.00092765288651606612	0.58516881511867058	0.012160849112246198	0.35414568611149388	0.961481648075454
276	525	2.7725	0.985	2022_09_22_11_23_12	0.77042786713705447	-0.0097511894822611984	0.0013338056801885877	-0.00024986699039603483	0.000385708806562338	0.74871429196650385	0.00141925492057425	-0.0072496180478259118	0.000582795967040953	0.0012795370661764661	0.76801069224819563	-0.0052145562805940718	0.00017173869471120816	0.007306206061469857	0.0040301749459153427	0.74187712840986186	0.55629809383277617	0.0062909040811867933	1.4705813143656277	-8.200372394098151E-05	0.011516965582486351	0.50556983873081718	-8.5531827330250225E-05	-0.0061649668150848659	0.0012524609086095365	0.0061143024489417365	0.0097599078782046027	0.011517283183184375	6.4916604629900468E-05	0	0	0	0	0	0	0	0	0	0	0	0.0009071222374097247	0.49307665049974742	0.010830393830021117	0.252039155097867	0.9629417107752235
277	525	2.81825	0.985	2022_09_22_11_23_15	0.77055497441141185	-0.0099331352015190125	0.0014425780004936563	-0.00037572215036813981	0.00049592819858320584	0.74997381241829442	0.001059518124264056	-0.0072644938320469135	0.00044582845217648977	0.001671124817301813	0.76808340512207107	-0.0044759983350285987	-0.00016251476148261039	0.0071003645182216718	0.0034201633696815566	0.743252997018355	0.55440680836072675	0.0063283605738697251	1.4728467841493125	-0.00038666136005458917	0.010938177330373586	0.53684410859550258	0.00040814848783130074	-0.0062073184034979866	0.0012318059061816355	0.0052162599682823094	0.00961427871730345	0.010945789532912535	6.7859774550761042E-05	0	0	0	0	0	0	0	0	0	0	0	0.00086543357245174376	0.36612503791119905	0.010227901899603879	0.22444566216908116	0.96456842366904261
278	525	2.864	0.985	2022_09_22_11_23_18	0.772997350712012	-0.0094495849115800428	0.0012073820529673685	-0.0004040388564434549	0.00061243413741588371	0.75222037889305482	0.00095473965684415027	-0.0071716855219724138	0.00082277634886400235	0.0012545703806853942	0.76903758245656584	-0.0047612579022325895	0.00023894655897204435	0.0069430644073816741	0.0039346233762143834	0.74438330058942281	0.54994617301122628	0.0059420103628337285	1.4586739736802987	-0.00013917567523133223	0.011036993640987316	0.51198572597390213	0.00020285931392165994	-0.0057932363267834582	0.0013213250977938489	0.0057389908631855519	0.0094275772340229168	0.011038857754878409	6.0538937363757417E-05	0	0	0	0	0	0	0	0	0	0	0	0.0013268975645075428	0.46546029786736709	0.010324018391046755	0.25778650741476294	0.96298299069688575
279	525	2.90975	0.985	2022_09_22_11_23_22	0.7746001207774279	-0.0096360020966893018	0.0012686293283632728	-0.00041474717765358784	0.00014836555903323677	0.75339509609604871	0.0013108498919026464	-0.0072585976686090061	0.000868445469818932	0.0017567800650935505	0.77197054288951672	-0.0031503867264561312	0.00010187852678401026	0.0066534065004786574	0.0051084944566360726	0.745792218317027	0.545290293943635	0.0063626627109447222	1.4608186625257327	-0.00023684740029985434	0.010747929031963562	0.52046330876516134	0.00028895517010974381	-0.006209368331650738	0.0013882441050259732	0.0054322281917525755	0.0092740970098901671	0.010751812571211347	6.1291943039203469E-05	0	0	0	0	0	0	0	0	0	0	0	0.0011373968493553028	0.70079475123878276	0.010829274106305483	0.32739848281099554	0.96280932356234616
280	525	2.9555	0.985	2022_09_22_11_23_25	0.79220459925441011	-0.0091084618986080439	0.0012849566936036334	-0.000279462946527948	0.00065737321818192364	0.77151946818103689	0.00055399359076712339	-0.0070943233657610304	0.00065571030557967538	0.0016279482555344447	0.78705729443372807	-0.0046129014609899051	0.00050406324482952136	0.0048143042432072817	0.0027393854153617016	0.763915526284372	0.500497569709722	0.0055422490589339653	1.4587343295306554	0.00011788961765038961	0.009085605953041859	0.51133674024189679	0.00069300623573623861	-0.005403632839922649	0.0012317778868626871	0.0047343819675324892	0.0077546026925596184	0.0091119972111891566	5.3847280482312392E-05	0	0	0	0	0	0	0	0	0	0	0	0.0011720343574788672	0.3920658730401903	0.006992021567149031	0.25866034747828032	0.96429069839197779
281	525	3.0012499999999998	0.985	2022_09_22_11_23_28	0.82922807151519551	-0.0066637115046709675	0.0011712416507755335	-0.00029742407128017156	0.0016191086968900244	0.80936472045773689	0.000508061171409049	-0.0069218700209150979	0.00086607857263515018	0.0019637118492953623	0.82421003138464011	-0.0044321941935237443	0.00028230022841384776	0.0053501144471240891	0.0055066514603873658	0.80149936747634287	0.40662978116244985	0.0033162822545792277	1.3802607201186419	-2.9817529489958676E-05	0.0097604629861879413	0.44736965168518372	0.00088845823234219655	-0.0030783946098114174	0.0012333752950019292	0.006107338304517069	0.0076136099544777958	0.0098008160749685248	2.6375039363387438E-05	0	0	0	0	0	0	0	0	0	0	0	0.0022143402445863147	0.24559228922446894	0.0092588408316120127	0.39990777388513743	0.9665608232627898
282	525	3.0469999999999997	0.985	2022_09_22_11_23_32	0.85115818573260349	-0.005066806645436267	0.0014137888115633292	0.00026642242559375576	0.0021688808459363195	0.83143365440305961	0.0005924116565443788	-0.0071392429690853854	0.00073467680956750144	0.0010958839211512978	0.8492106936475956	-0.00573749306761657	0.00045157886771775123	0.006595101751025006	0.0053299713603821896	0.8242859652830371	0.351160737900144	0.002136637065002495	1.2542362382843022	0.00041197645845934177	0.01060414637356516	0.44893870444951017	0.00030188092640858036	-0.0017225254831591784	0.001264169255839468	0.0066092595596198532	0.0082925031435368609	0.010608442506123339	1.3472429002539955E-05	0	0	0	0	0	0	0	0	0	0	0	0.002690373253055637	0.16330227323479465	0.00996244942869014	0.33985178273888633	0.96842864123260808
283	525	3.0927499999999997	0.985	2022_09_22_11_23_35	0.855849677755108	-0.0039436430822497705	0.0017309526550490096	-0.00047384133981964147	0.0031379348659463322	0.83625375392637813	0.00060693957179209091	-0.0063135342350442211	0.00078901852902913479	0.0013507510124159427	0.850174169702352	-0.0059274058314244954	0.00029186263298331474	0.0054173934854161018	0.0032828811459605983	0.8297432313710823	0.34167274442166889	0.001552247174919845	0.941103196055687	-0.00012010235513956481	0.0089189459863227988	0.45469817491489917	0.00044807784822722572	-0.00047561037421732641	0.0014775879208979391	0.0054782148189791262	0.0070382355675311873	0.0089301943576282541	4.5358348335086427E-06	0	0	0	0	0	0	0	0	0	0	0	0.0037805845503660986	0.12316917445548103	0.0074013769782261011	0.27240579111884544	0.96949645824193931
284	525	3.1384999999999996	0.985	2022_09_22_11_23_39	0.85421127849230283	-0.0039663923523676273	0.0015839854929283592	-0.00044800505476047926	0.0023236408930280249	0.83521635380492842	0.0003122110262703474	-0.0080614669300805419	0.00088272606295703262	0.0016713940836079846	0.849330205541267	-0.0058799519341304627	0.00031543494809848667	0.00694911861109	0.0028616204253354609	0.8285965481737243	0.3444275615379867	0.0017437903704956138	1.0808275032125567	-9.347834920555022E-05	0.010412842004117026	0.52373595673458562	0.00081569074877819623	-0.00097142085151809472	0.0014481527493566035	0.0052039466659552268	0.00901921380723383	0.010444741739284233	7.0311793860645355E-06	0	0	0	0	0	0	0	0	0	0	0	0.0029098905663640946	0.1815250903516851	0.008797892740330205	0.19531697285489508	0.97001358918628544
285	525	3.1842499999999996	0.985	2022_09_22_11_23_42	0.85019768225137426	-0.0048016993581959681	0.0011700051771102529	-0.00035345690309522635	0.0025020034161840044	0.83105064133282158	0.000908365326869505	-0.0067000703880114882	0.00097801414249559337	0.0013692777879536406	0.84423270198838951	-0.0051259023101769084	-0.00011163955687081882	0.0058004820930252316	0.0036608331943481227	0.824153772632359	0.35498951325727846	0.0018656896257551107	1.1970569685685288	-0.00029366004435380579	0.0092008775948265557	0.48102406913592044	0.00027968524449504769	-0.0013683063724035792	0.0012682805095443211	0.0052614387385155528	0.007548073324751766	0.00920512750324348	1.0540552686211397E-05	0	0	0	0	0	0	0	0	0	0	0	0.003159689281790052	0.18631521652718491	0.0080676565153113868	0.28149608749054078	0.96936723051273277
286	525	3.23	0.985	2022_09_22_11_23_45	0.83041313987920662	-0.0054607111943701381	0.0016174608153536353	-0.00027994286762911058	0.0022815520589136904	0.81109519267109742	0.00033974636186099509	-0.0059919014504185557	0.00061547209502860124	0.0015161775493817732	0.82506429584042384	-0.0053679540856653987	0.00017577790722491955	0.0058377700442356515	0.0045438752650376274	0.80374598753985349	0.40293053133010948	0.0023602989040132786	1.2665940569563048	-7.8878051212051851E-05	0.0095181379678093789	0.43886463562636963	0.00072317592083238783	-0.0019367691382375504	0.0013490501182153538	0.006081134911414033	0.0073222092679351824	0.0095455714227450118	1.7277917826112961E-05	0	0	0	0	0	0	0	0	0	0	0	0.0028457031985309089	0.13174418902270546	0.0089084895516173719	0.33070230842066817	0.96788688538426526
287	525	1.4	1.0125	2022_09_22_11_23_49	0.73658166506568956	-0.011921198401393962	0.0013237136677215233	-0.00017684611157826527	-0.00061563458814608608	0.7153658212281877	0.001099658629722307	-0.00817014618501595	0.00061741145313558125	0.0010485840847590498	0.73378539330970549	-0.0053934784917723626	0.00020206411986413173	0.0082230424230418618	0.0049347173852042339	0.70653741968139561	0.64872386271456961	0.0087357902356172048	1.4945038746344423	-2.515120669030962E-05	0.013568774176384205	0.5073575032527774	-3.0202458061832395E-05	-0.008634293384632008	0.001327783411857837	0.007162440363157171	0.011524368993308391	0.013568807789860677	9.988767408395337E-05	0	0	0	0	0	0	0	0	0	0	0	0.0011837059812107907	1.1773767270862727	0.013019726582737116	0.27024962591843343	0.95921125000903384
288	525	1.4457499999999999	1.0125	2022_09_22_11_23_52	0.75183708673142258	-0.01148333525040506	0.0012186973667011887	0.00011870093799741084	-0.00071327246423894832	0.731129168319232	0.0010531412117429002	-0.0078430235745188138	0.00060044711442217718	0.0008952122151896538	0.749933723297391	-0.0042158991731291355	0.00013961817872559277	0.0092709794850593559	0.0058805663313844	0.72159083700473137	0.60615136600329023	0.0083150687541353723	1.4973369501701486	0.00013744370418836946	0.013625613760514098	0.52185963739514152	-0.0001071721358408956	-0.00822548918167191	0.0012172494026273899	0.0068538096911098332	0.011776359499809782	0.013626035234704622	8.7870325025221524E-05	0	0	0	0	0	0	0	0	0	0	0	0.0012401084948981409	1.2209333195140795	0.014602514783228398	0.282628896781847	0.95977020785422362
289	525	1.4914999999999998	1.0125	2022_09_22_11_23_55	0.79915331452637084	-0.0085520641119722976	0.001103003524288361	-0.00015685851233424996	0.00037407203053917436	0.77834018636013091	0.00086203413449004336	-0.0086569579612384758	0.000944821410139791	0.001522408720144648	0.79550648453274719	-0.0045425315022874441	5.380552830468373E-05	0.0084609961814912909	0.005260462999500233	0.76982927253916611	0.48249721510265386	0.0053420106463455547	1.4490969109814835	-9.7187538750350758E-05	0.012698645149632934	0.52790871009855755	0.00042007015418137051	-0.0051845519697219077	0.0012874387825919892	0.006254292155800369	0.011051670383529813	0.012705591193279044	4.5444002202513231E-05	0	0	0	0	0	0	0	0	0	0	0	0.0012715680595835632	0.59690682635192727	0.012466916741110997	0.27812253333418352	0.96330611228887408
290	525	1.5372499999999998	1.0125	2022_09_22_11_23_59	0.84341563402839081	-0.0054973250134508437	0.0015856330344467058	0.00016322106482893648	0.0021363043030248451	0.82359850703351289	0.00025309166457110832	-0.00847439986246586	0.00084503085210727892	0.0012290868732149881	0.83839340792092454	-0.0068223513041088838	-0.00036300561801470122	0.0083694500106098486	0.0074129587248010151	0.81752979711250784	0.37095484652963889	0.0024816695347492268	1.2604030863547819	-0.00014213960889266058	0.01338135495783634	0.43677855808928395	0.00058800181824401074	-0.0020186426902534848	0.0014435253266876259	0.0085922170829137029	0.010258385160818303	0.013394267678595551	1.66984914953273E-05	0	0	0	0	0	0	0	0	0	0	0	0.0027238791141368131	0.18833532113606327	0.013256007842265225	0.36243365053499665	0.96930832691321489
291	525	1.583	1.0125	2022_09_22_11_24_02	0.85278669761452053	-0.0042801416607552408	0.0013554872578843645	0.00028541042728532945	0.0034449040533358561	0.83373817372981029	0.0010253123572338265	-0.0091523842295183309	0.00058433863182214571	0.0011303667117279149	0.84800541474214786	-0.006080298107803141	-0.00022996630227112438	0.0083742880153886683	0.0070514794896863447	0.82619401537656989	0.34834262897506518	0.0012434319918570619	0.99126460606817	1.0246438063894617E-05	0.013144746888047985	0.46601270267653094	6.0100458144913172E-05	-0.00049761898872841513	0.0011395167661910595	0.00783701839328962	0.010552985997057295	0.013144884283093419	4.8495698291528419E-06	0.0012328871438077693	-0.5818678579700215	0.00011681473029547788	0.01318218968905014	-0.46695287277954556	-7.11141692910152E-05	0.00048811461130761574	-0.001132146119365559	0.0078394285243773912	-0.01059780568840918	0.01318238150802706	0.0040972866566227669	0.084012379801235909	0.012837555648992615	0.34992713256935221	0.96881672484768144
292	525	1.62875	1.0125	2022_09_22_11_24_08	0.85230592469548971	-0.0039327433611424361	0.0013498009417469595	-0.00045582331466689432	0.0038567571668839777	0.83360155308515371	0.0013530641563325456	-0.0090690800151473645	0.00082880666681085	0.0013410092030479172	0.84576690962203593	-0.0054127356529070723	-0.00012626434374299569	0.0088447609314344037	0.0052014426396661036	0.82605468174181618	0.35012080921288452	0.0012844099461016046	0.80295881027878013	-0.00037063816404259229	0.012512448562377654	0.5197186299888209	-3.9542189934442789E-06	-4.5100865668264677E-05	0.0012836178643041317	0.0063401263351961354	0.010787222398740977	0.012512449187189311	4.6509138564559638E-07	0.0012819052846646008	-0.76893535514456823	-0.00025985212776059229	0.012545224728062309	-0.52040643241498608	-5.692560498764432E-06	4.2199896043782528E-05	-0.0012812104930981969	0.0063418503625880885	-0.010824213479792762	0.012545226019599292	0.0046283923809825617	0.10583899340310388	0.012038914604036772	0.265804999908337	0.9691997413216944
293	525	1.6744999999999999	1.0125	2022_09_22_11_24_11	0.84936978154006493	-0.0043037349893633543	0.0011894961810410903	-7.4171196341230082E-06	0.0023674611377771312	0.83015748819718449	0.00075430358285516832	-0.008044341966765331	0.0010335376124208421	0.0013811276359611787	0.8453938322895943	-0.0060142173425362716	-7.8421156544777412E-05	0.00848299013131341	0.0055855630203186278	0.82482181450307424	0.35489108772672895	0.0017469355600218902	1.1461840406494908	-7.0399920725846031E-05	0.01215628960928276	0.48165760077317055	0.0003788441355089794	-0.0011539653809774701	0.0013115440329529611	0.0069388229246587479	0.009981388354582052	0.01216219141206738	7.9240994454291142E-06	0	0	0	0	0	0	0	0	0	0	0	0.0030413479367906887	0.20581037611005373	0.011957987478900286	0.29114373252406284	0.97109861032201938
294	525	1.7202499999999998	1.0125	2022_09_22_11_24_14	0.82259223068976661	-0.0063684633206246592	0.0012901895741365165	-0.00071380316223535	0.0015828157592611531	0.803454845607013	0.000990035255287475	-0.0084377703129933	0.00050147977879285691	0.0015521797416610393	0.81800089099836626	-0.005467941571254329	-0.00021578273054188315	0.0085951276516966265	0.0052995068479174991	0.79581190060392859	0.42162193092789174	0.0031394376435659875	1.3927302798671755	-0.000598559854993963	0.01255764302381608	0.50571130162670819	0.00034952958630587658	-0.0029424454131070461	0.0010945701022430972	0.0066637820595189879	0.0106437026911141	0.012562506487373441	2.5315442760069196E-05	0	0	0	0	0	0	0	0	0	0	0	0.0020184456397296605	0.15341130674106696	0.012275308715683763	0.27625753551966009	0.96744397881878608
295	525	1.766	1.0125	2022_09_22_11_24_20	0.77183968507286826	-0.0092395452856535	0.0013340288801641437	-0.00026778103282849337	0.00047578489437506656	0.75122852591759248	0.0010053979258567562	-0.0083595280896784831	0.00093795026706268035	0.0010885932593555684	0.76876181795831111	-0.0049362719894785823	0.00017847818751876964	0.0078350707678033031	0.0067275987785840657	0.74028556786686783	0.55426879910460369	0.005940882940803552	1.444925999707797	-9.4493194840466723E-05	0.013319495994101675	0.476183723067302	5.0985151877535966E-05	-0.0057536281483297827	0.0014798152746467587	0.0077220543065932915	0.010852596501432945	0.013319593575729047	5.7535742500296541E-05	0	0	0	0	0	0	0	0	0	0	0	0.0013626188875104041	0.55067869750066134	0.013379846309198926	0.35474778513737659	0.95911830161593536
296	525	1.81175	1.0125	2022_09_22_11_24_25	0.75044773516701346	-0.010283787401327139	0.0013920927546519787	-0.00015819511343319228	0.00072715621926996662	0.72918918572222124	0.00053371537368865612	-0.0072039175970195031	0.00053701421067559388	0.0012398396248692143	0.74841895488142673	-0.0068309104538238231	-0.00019513255972219561	0.0081419795692220225	0.0055857323301461165	0.71971734946140364	0.61070150341316087	0.0065873130916430647	1.4723182889127213	-0.00027458048584092681	0.013545270379397442	0.44849019122786143	0.00048800205507719966	-0.0064599590585594519	0.0012890394598567534	0.00845187592936085	0.010584901649315047	0.01355405827258911	7.7106704260141839E-05	0	0	0	0	0	0	0	0	0	0	0	0.001204558504124136	0.31805435258395703	0.013157233025324682	0.300647994101938	0.95905059837542084
297	525	1.8575	1.0125	2022_09_22_11_24_31	0.74738447830735877	-0.010382027205314887	0.0014353667806474258	-0.00028320432530896386	0.00083446821366707231	0.72660694138450832	0.0011416239815029618	-0.00782464991225258	0.00044886924528707349	0.0013909101903070819	0.74446884244553713	-0.00709139205890584	-2.8062611765521291E-05	0.0089171628370164173	0.0073719174991462473	0.71810250484538218	0.61826472908619512	0.0066007108983243351	1.4740711736057832	-0.00025073499992115858	0.015220616768555788	0.43221320386848866	0.000174737347233146	-0.0064775863209314581	0.0012689601326043739	0.0098793456845264575	0.011578674520897031	0.01522161975466999	7.9782545715711988E-05	0	0	0	0	0	0	0	0	0	0	0	0.0012678000275343534	0.24675705925240418	0.015480425531760062	0.34540866156477923	0.96082073643234733
298	525	1.9032499999999999	1.0125	2022_09_22_11_24_34	0.74944968182581828	-0.010588439996922319	0.0012214431038398746	-0.00029814570006579086	-0.00031947303899963769	0.72849708617502817	0.001286680098023368	-0.00764864942491286	0.00076684844810204851	0.0014961128503703102	0.74570789713821906	-0.00486655288627772	-0.00024434600318027055	0.00824575264978861	0.0042087046282930519	0.71984513968042019	0.6135908545231008	0.0075017162100197571	1.481244902387163	-0.00040448295644591363	0.012589344873091457	0.528732308312819	0.00014928494519564014	-0.007381718108042867	0.0013364070746090908	0.006182403980063189	0.010966744519725669	0.012590229955346179	7.6811175950677361E-05	0	0	0	0	0	0	0	0	0	0	0	0.0011084591440823604	0.98276752897563957	0.012352708693541496	0.23596996226559686	0.96049829246271057
299	525	1.9489999999999998	1.0125	2022_09_22_11_24_39	0.75071793506386764	-0.01121368965076032	0.0015164710009574652	-0.0004781113911846091	-0.00059865174669907286	0.72989313507336118	0.00085627756315452986	-0.0079827759966051848	0.00049723986024445088	0.00098733120019489987	0.74805880459419338	-0.0045328387349362759	-0.00032857022615270012	0.0083817260470109914	0.0035085883077030371	0.72091601965702778	0.60947388544800307	0.0080916505796298777	1.4870848401893491	-0.00058507888789468155	0.012530032212663602	0.559623274176817	9.5424582376750543E-05	-0.0079785089233361337	0.0013484081218496937	0.0054676111803060269	0.011274171154962128	0.012530395568429166	8.5285491701948046E-05	0	0	0	0	0	0	0	0	0	0	0	0.0010366386515501885	1.224234969720468	0.01210367678100063	0.19821855031386645	0.96030211346382122
300	525	1.9947499999999998	1.0125	2022_09_22_11_24_43	0.7519568627800336	-0.011506098787908882	0.0013663344400178335	-0.00029005530674987339	-0.00061159275209594053	0.73108792913280585	0.00078432418320630861	-0.0084555610026684058	0.00080926980072191493	0.0013003253927638154	0.74898616807891061	-0.0048582144640467589	0.00013540517455068861	0.0076091019100303237	0.00435418817940693	0.72183195180162985	0.60657562404733023	0.0082991828563003713	1.4826831709171648	-0.00014639297400270051	0.012700351328903039	0.527881225153234	0.00035253265036144961	-0.0081706474996217967	0.0014549761232522294	0.0062557400585143627	0.011052811416009408	0.012705243136089135	8.8745867065193968E-05	0	0	0	0	0	0	0	0	0	0	0	0.0013489846759301321	1.1089785723887076	0.011658693339130347	0.25987660358263448	0.95993797986359219
301	525	2.0404999999999998	1.0125	2022_09_22_11_24_48	0.75224582421354957	-0.011218742976119911	0.00137278996380308	-0.0003876597427816437	-0.00054687876825862121	0.731136071357804	0.0012602561220425585	-0.0077593153203612906	0.0006555949673319795	0.0012490574678519356	0.7502603335624709	-0.0044316282126883782	-0.00024535769635997313	0.0078762852592136039	0.0033947036993287063	0.72321088011621137	0.60455500909763893	0.0080477550510909442	1.4860877822020282	-0.00046553462066995183	0.011982123307046167	0.55617395130770819	-6.2321526863369937E-07	-0.0079325370938707843	0.0013569143733942264	0.0053027758964770428	0.01074485210400781	0.011982123323253531	8.4891164757930332E-05	0	0	0	0	0	0	0	0	0	0	0	0.0011349286863154521	1.1330145863340491	0.011401466837116027	0.20347217768800649	0.96140231934461939
302	525	2.0862499999999997	1.0125	2022_09_22_11_24_54	0.75340886756314462	-0.011265948473385351	0.0014296983924828813	-0.00027423475893299408	-0.00035347242106597242	0.73244901963281606	0.00078141561050502526	-0.0081105148405826027	0.00077135571243465125	0.00097273764318300566	0.750144241862328	-0.0048883360327001447	0.00025716184106705183	0.0076544193419328718	0.004721194439766852	0.7251841674751548	0.601589707410032	0.0079561154104069338	1.4779227404441109	-5.0830442396940559E-05	0.012619476845274279	0.51452252116640573	0.00013233153467267481	-0.0078192585811288646	0.00146934259625089	0.006507072896550687	0.01081245569551104	0.012620170659839846	8.6354197432334851E-05	0	0	0	0	0	0	0	0	0	0	0	0.0011261989764208748	1.0002441538472362	0.0119368391050554	0.27633803900963311	0.96253734021039472
303	525	2.1319999999999997	1.0125	2022_09_22_11_24_58	0.756346213059737	-0.011268757671695721	0.0012285767572704585	-0.00043404116383073709	-0.00032611193908864422	0.73426161893310549	0.0011987019849879668	-0.0079771039842902909	0.00052406893886231107	0.001188750547254162	0.75353091452961019	-0.0045187078625955014	-0.00014424385717868281	0.0084655589238056984	0.00426391877431539	0.726715649621142	0.5951000739905552	0.007865849894177138	1.4962958949878924	-0.00042832513444133655	0.012713402616501593	0.543013156342019	-2.2884102588915586E-06	-0.0077786954392815716	0.0011676865249828684	0.0059245077162011842	0.011248591663401343	0.012713402822458315	8.6295098307058416E-05	0	0	0	0	0	0	0	0	0	0	0	0.00081609418516961029	1.0637147411963452	0.012532289168704733	0.233292979729963	0.96082407378133483
304	525	2.1777499999999996	1.0125	2022_09_22_11_25_01	0.76541155630354252	-0.010863429450682487	0.0012448817895154448	-0.00035654846484289138	-0.00047999218265399132	0.74423341119680353	0.00052455660951862537	-0.0080006572452948534	0.00071368427600393641	0.0016296664825701411	0.76199819016796178	-0.0044683038982816937	-9.5121322640971936E-05	0.00712259688711722	0.0029654195599801646	0.73697813424233471	0.56981762637805222	0.0076236698601860478	1.4860826730490129	-0.00033636829062937644	0.01134399659946821	0.55953522541986467	0.00074043739096423412	-0.00751451030322053	0.0012854870827439901	0.0049518694337884915	0.010206137759184792	0.011368135571793831	7.6925494693443313E-05	0	0	0	0	0	0	0	0	0	0	0	0.0011236831627321102	1.0814323215508721	0.010079872768459255	0.19725622684960459	0.96285211292272177
305	525	2.2235	1.0125	2022_09_22_11_25_05	0.80020718500135657	-0.0094103478087060252	0.0013704442330958195	-8.7037067951703116E-05	3.6938554202257441E-05	0.77971102778634638	0.00058996059882549488	-0.007907924437958987	0.00067323640067390922	0.001789289449760871	0.79619460145089049	-0.0051407478182051219	0.00017477552193746011	0.0075725190200336473	0.0056978882986195621	0.77347086515522145	0.47817567627186391	0.0060704651786989659	1.4643134232924038	2.6698438489985228E-05	0.012116595503666594	0.48259565622226613	0.00076108187089179383	-0.0059333234294215867	0.0012830512724258262	0.0068974882819752056	0.00996175396200329	0.01214047495832324	5.4630486463094644E-05	0	0	0	0	0	0	0	0	0	0	0	0.000842593028620561	0.75799207370081578	0.011842882603803341	0.32253137153667433	0.96658825320833652
306	525	2.26925	1.0125	2022_09_22_11_25_10	0.840713508152198	-0.0055404705042018413	0.0015070789806445038	-0.00048344988615410441	0.0020994431877179526	0.82037357274909428	0.00088488835367844917	-0.00796456098211353	0.000906379548245678	0.00089738817279025676	0.83725302973074056	-0.0043063759962309852	-0.00011148276806988784	0.0079360966099714259	0.0053113727413303079	0.81471860488471748	0.37694980656668342	0.0025227863267155	1.2670110844060185	-0.00038109507586607722	0.011327923916567294	0.51577423796733368	7.499331339083995E-06	-0.0020713018953809822	0.0014401941912304177	0.0058167838242952231	0.00972043652316884	0.011327926398927027	1.7123234691178792E-05	0	0	0	0	0	0	0	0	0	0	0	0.0027200006143100839	0.20377596848857721	0.011358764161846609	0.29490056223337707	0.96907995052367524
307	525	2.315	1.0125	2022_09_22_11_25_16	0.85102165196097235	-0.0040538973313049582	0.0014583588723200982	0.00048875679881513	0.0026840793808327163	0.831922509585771	0.00075120686575410722	-0.00744674419740009	0.0010316649024944523	0.0015789181077236771	0.84545908117490931	-0.0055265116382645085	0.000237415975567065	0.0075175062406726764	0.0066693011803211719	0.82562323281032979	0.35234018470195438	0.0016782438114101841	1.0391926139825831	0.00041554023374277996	0.011601259360911113	0.44555379853442284	0.0004933758316546463	-0.00081574658189598518	0.0014666491757273103	0.0072919826886433791	0.0090230929967308332	0.01161174571157966	5.9642500102019855E-06	0	0	0	0	0	0	0	0	0	0	0	0.0033789033166191861	0.18347764256275428	0.011808749369715026	0.36284047710502038	0.97015537843001043
308	525	2.36075	1.0125	2022_09_22_11_25_19	0.85129380609633809	-0.0042072720414030075	0.0011047246368959636	-2.9320975006083453E-05	0.0024778006506944758	0.83214881565222265	-4.0504830468835848E-05	-0.0075815004225304548	0.0010787471831353172	0.0019881774503700809	0.84616895034158857	-0.0061846992238449462	-0.0001128089363834984	0.0054333367280695417	0.0057911564296700118	0.82552364781423337	0.35169564861244285	0.0016453335842702922	1.1229863844283741	-0.0001007692453460198	0.010621605054481911	0.41560911873137946	0.0012075974570663088	-0.0010283911698782155	0.0012843419347059576	0.0071587099032488759	0.0078467424103587178	0.010690032065045861	6.8865698503751517E-06	0	0	0	0	0	0	0	0	0	0	0	0.003174511262854729	0.20530843440852936	0.0093280921814420225	0.4086329221202441	0.96972824411788516
309	525	2.4065	1.0125	2022_09_22_11_25_22	0.84902971755546386	-0.0045587216357222795	0.001065189306542995	-0.00030113697412943941	0.0034422047865241374	0.82949916523957834	-0.00016940200978912091	-0.0073007911855582294	0.0011156483657206668	0.0017307341294021215	0.84506689696780812	-0.0067759284779489474	-0.00010773373900852472	0.0077117297511577372	0.0075986475507027682	0.82347466423193816	0.35648950754251629	0.0014474126303866705	1.024178088014519	-0.00026641520680111832	0.012511408054211651	0.40586393503287049	0.001136600267579874	-0.00066525024250689135	0.0012854747906697287	0.0086109256742111263	0.0090767444897498252	0.012562929263004502	5.2678986469740366E-06	0.0014215724883011633	-0.53936636576057906	-0.00019036854896156997	0.012538800107666143	-0.40676941443637543	-0.0011492484697377303	0.00067161575635915486	-0.0012529168429328745	0.0086132904032197068	-0.0091122300547018548	0.012591357360713856	0.0042619080306672066	0.1567127487312083	0.012751458141946701	0.38900615689427753	0.9699008729669627
310	525	2.45225	1.0125	2022_09_22_11_25_26	0.82528723194532494	-0.0060273562111851295	0.0013483826327990059	0.00051454965571269453	0.0017251389696984905	0.80581322966217306	9.8044285872952248E-05	-0.007800614526670393	0.00094849241005034524	0.0012534221312255481	0.82008168571614293	-0.005420335131186056	0.00017341333152759504	0.00739782991011212	0.0057356483383462246	0.79819948996352619	0.41576229290505967	0.0029851103952792586	1.3277334242893517	0.00040168657977422548	0.011713299899113495	0.47097527983561516	0.00071182919237666731	-0.0026392839496329817	0.00139465562244377	0.0068899002077847963	0.00947262738913229	0.011734909259371876	2.1616043854406551E-05	0	0	0	0	0	0	0	0	0	0	0	0.0023854610030288052	0.25134727267392892	0.011342538195441945	0.32975341153561155	0.967177800730118
311	525	2.4979999999999998	1.0125	2022_09_22_11_25_31	0.77746423027608247	-0.0083855639348702632	0.0014414302402691449	-0.00013940037072898026	0.0006811395966569183	0.75750851702933641	0.00065676775892239709	-0.0068868749565278086	0.0010020079969765981	0.00069917317381663706	0.77439779332004133	-0.0056486627685331265	-0.0001376173325540226	0.0074171414934829892	0.004559009762471115	0.75048113718608622	0.53600399934501364	0.005261846279650974	1.4186400567688686	-0.00020683787000275782	0.0116042482011654	0.47816199524691144	3.6172585791974503E-05	-0.0050200811057237206	0.001576645794917965	0.0066901677439490069	0.0094815732804252838	0.011604304579345257	4.7019932067162619E-05	0	0	0	0	0	0	0	0	0	0	0	0.0015583978739778387	0.48688690366507725	0.011198247312327677	0.27556410636373224	0.96529346040728536
312	525	2.54375	1.0125	2022_09_22_11_25_37	0.75403769345332972	-0.00923242428747769	0.0012311240528915853	-0.00023524415938910393	0.00070971225966943291	0.73287789674837589	0.0011516380906768321	-0.0073755597188567	0.00069217083649588621	0.0015904376314033392	0.75156197806461222	-0.0051916636463519312	-5.0976879700580048E-05	0.00761948007974946	0.0038806412909344408	0.72533914403561672	0.5998286131728976	0.0058742095651908369	1.4607840389146478	-0.0002255882270590511	0.011968058305732696	0.51635022253266472	0.00030390033932432836	-0.0057325946254524187	0.0012820674225693285	0.006133652403498507	0.010276805330572063	0.01197191609666802	6.1352182114646081E-05	0	0	0	0	0	0	0	0	0	0	0	0.0013147335355901076	0.38644302945517062	0.011339991284079653	0.23553203823572366	0.96194016603297394
313	525	2.5895	1.0125	2022_09_22_11_25_40	0.75051695648032624	-0.00987372264026664	0.0013771847329884465	5.82913499201598E-05	0.00052228638176188573	0.73036981865550221	0.00019515903554893061	-0.0075347394111309552	0.00082971096353470471	0.0010666734314926255	0.74718765012121047	-0.0056883716591224869	-0.00016737171948027793	0.00673671051198108	0.0049047350536687894	0.72074402002949622	0.609976193951073	0.0064861052575871988	1.4561917398227406	-0.0001085960239293482	0.012192778913620172	0.46891373026567656	0.00059449991328643147	-0.0063164701324311427	0.0014736914462008684	0.0072125296508949287	0.009830731085294836	0.012207263730390945	6.9817427436689761E-05	0	0	0	0	0	0	0	0	0	0	0	0.001306312638342397	0.50449099413550436	0.011103078029053052	0.31465577782661242	0.96033009488492416
314	525	2.63525	1.0125	2022_09_22_11_25_44	0.75107835790267674	-0.010518992776115229	0.0011672776115950708	-0.00035248903614264963	0.00035994882030994504	0.73039890946450892	0.000937696357907928	-0.0067730135080183353	0.00048511563830023471	0.0013228660624775754	0.748402194221223	-0.0050909786001564969	-0.00010427677144833451	0.0068729462097285553	0.0048987725766221233	0.72188986399448452	0.60798470749639011	0.00694650158303193	1.4907825819423002	-0.00034265036172327385	0.011586415986744241	0.47244743241448728	0.00026379944694488941	-0.0068577454612184612	0.0011068926922708925	0.0067876479186628593	0.009390041062218751	0.011589418689739834	7.9023946353010068E-05	0	0	0	0	0	0	0	0	0	0	0	0.000804270025870899	0.46622209660343772	0.01123731540886568	0.30961979494311737	0.9611378844815891
315	525	2.681	1.0125	2022_09_22_11_25_47	0.75233169359106156	-0.010104469851252663	0.0013939980848886244	0.00051697641474630516	-5.7528166777293428E-05	0.73191381018624069	0.00080567934950687126	-0.00710517653378189	0.00084092333065106809	0.0014887351028299346	0.74939901884288262	-0.0054183274582525112	-0.00038249790038168325	0.0071776612498822365	0.0034261419813246181	0.723411869786705	0.60440269603094432	0.0070112550875094312	1.4637011654202021	6.0313001100238705E-05	0.01149657586379069	0.51094571434938585	0.00047163913949820058	-0.0068510396109775018	0.0014902866002699348	0.0059983765620372506	0.0098076875568044487	0.011506246132853289	7.0683562250270716E-05	0	0	0	0	0	0	0	0	0	0	0	0.0011203685986176059	0.81955030985914767	0.010571725170227834	0.22267548664796269	0.96155974279600631
316	525	2.72675	1.0125	2022_09_22_11_25_50	0.75297418499406943	-0.010043863310169415	0.0015178020954313021	-0.00022549671330977821	-1.4930773427137497E-06	0.73279137500086666	0.00026728223648734081	-0.0063718763556353513	0.00046665674162041457	0.001792835214040699	0.749707386772354	-0.0040535208647824329	0.00020145002617400875	0.0071618621322329891	0.0053359277676085807	0.72336711156164324	0.60320277370898123	0.0068894595941671449	1.4741899997044858	-4.4133818828868336E-05	0.011262971078098333	0.48493829337345196	0.0010288594405356304	-0.0067612634934836151	0.001322864116735905	0.0063680988124909989	0.0092898780950252651	0.011309866013992332	7.0870156272028647E-05	0	0	0	0	0	0	0	0	0	0	0	0.00061975448757650394	0.7869979176865648	0.011861085837751353	0.32016199642618354	0.96067982937202634
317	525	2.7725	1.0125	2022_09_22_11_25_54	0.753333531201974	-0.010275463813293974	0.00098585359197403866	-0.00020622755213921279	-0.00021466021096523262	0.73197882430760652	0.0016497854032773061	-0.0066648256044622677	0.00071255983753994851	0.0017105525135619056	0.75107864654560308	-0.0045661184013193112	-0.00016593008426450245	0.0047089901230638288	0.0036901987209229325	0.72335259373339345	0.60263735816637043	0.0071552011669373432	1.4910161696588262	-0.00028229856389456835	0.0096034939361849276	0.47467321038639426	4.27407565890014E-05	-0.007064310348649315	0.0011368478514329509	0.0055912943486354626	0.0078079781819148167	0.0096035890454878627	7.2006301766292118E-05	0	0	0	0	0	0	0	0	0	0	0	0.0009878641529022735	0.93170076118833622	0.0079415746521180955	0.33234571669265844	0.96020230584885191
318	525	2.81825	1.0125	2022_09_22_11_25_57	0.75507044431167647	-0.0098036270096996028	0.000983736165071385	-0.000137730863404839	0.00017571420552691622	0.73454648375644238	0.0011584335998703591	-0.00665711688355302	0.00061359428369537174	0.0014044296596673021	0.75072792922176856	-0.0047647618115419484	-6.8548788619631466E-05	0.0068078430889468135	0.0042713848970824435	0.72643708373780669	0.59782025259552807	0.0065516189816351494	1.4890800974639986	-0.00016874787282488947	0.011052579700873685	0.49255328063602005	0.0001702369968002265	-0.0064643161406115028	0.0010659869205349574	0.00610958219275973	0.0092104572890860451	0.011053890658010174	6.6883284148053668E-05	0	0	0	0	0	0	0	0	0	0	0	0.00084529612333513165	0.64594586779345575	0.010643882403799966	0.28016924468245713	0.9620785573192816
319	525	2.864	1.0125	2022_09_22_11_26_03	0.75580341556690211	-0.010042445682223134	0.0013156294776443147	-0.00057260155900137736	-0.0002297220349311615	0.73518218966542825	0.0012281481021632055	-0.00732027752440268	0.00057622491858553681	0.0012112553733737979	0.75200558608372425	-0.0046969927082709563	-0.00026070942624396165	0.0072649188872765573	0.0050353685810809465	0.7271029766691568	0.59558779444093546	0.0070042637942599852	1.4802692964655098	-0.0005933525850633746	0.011938956781385948	0.49393509509146422	-1.0169298590458867E-05	-0.0068897751678714059	0.0012612332994984821	0.0065720278822567375	0.0099673034739914262	0.011938961112359623	6.8846294316669233E-05	0	0	0	0	0	0	0	0	0	0	0	0.00082075368347174721	0.9750766502767666	0.011695293688685278	0.30304251046058323	0.96202658216856818
320	525	2.90975	1.0125	2022_09_22_11_26_06	0.75854750165320506	-0.0099355842592556941	0.0013386134660660768	0.00016696883007386428	-0.00017363743845587174	0.7380036263979094	0.000816704919479553	-0.0071596590342781754	0.00089464374197132952	0.0010170906604505946	0.75544398563126725	-0.005201520549481589	0.00031004333636733728	0.0068439683525699955	0.0052658803260306631	0.72831410606708957	0.588747425424196	0.0069157685905508843	1.463018163539954	0.00029007181531543505	0.011867311759574653	0.4673912049763797	0.00013706689768078933	-0.0067557207769202779	0.0014792200587937683	0.0070491058704440224	0.0095468945121547511	0.011868103291317392	6.63348845962232E-05	0	0	0	0	0	0	0	0	0	0	0	0.0012014254039265236	0.8812492591353982	0.011384069473163644	0.32790698372815763	0.96014304243277615
321	525	2.9555	1.0125	2022_09_22_11_26_10	0.7793556166472696	-0.0093419269466430751	0.0011443510023175442	-0.000447773077329982	0.0003928024642487739	0.75877983939737614	0.0011729139100341772	-0.0058414049118159592	0.00063934299017751549	0.000821075506762191	0.77499434407573231	-0.0039736278805874992	-7.62403158275068E-05	0.0075458233116688662	0.0051869147430140018	0.7516045797889821	0.532830055128877	0.0059309741314067434	1.4729749168069941	-0.00036645771533596922	0.010696713296621051	0.48793786751584434	-0.00022683008562088681	-0.0058178284033183056	0.0011529643606628733	0.00599489799296698	0.0088589431313238522	0.010699118058880011	5.7854161306052925E-05	0	0	0	0	0	0	0	0	0	0	0	0.00096280660159331864	0.50993351362238659	0.011748951692514895	0.30110593023087012	0.96439233096481625
322	525	3.0012499999999998	1.0125	2022_09_22_11_26_15	0.82189204217536715	-0.0066410716594678286	0.0012034606609368085	-0.00021454431330103564	0.0015919447609114219	0.80222542190439394	0.0013520164374143835	-0.0070500996841778747	0.00095131964382074059	0.0012302149231998817	0.8181982992863549	-0.0036006472177011043	0.00028095315112869481	0.0073839456152527605	0.0028463092429968618	0.794880550051075	0.42330833751460556	0.0033761034924200029	1.3704131383272717	1.91807470300683E-05	0.00987630715292122	0.57748908685576583	-6.95426947333311E-05	-0.003108588757000015	0.0013170993627603202	0.0039894207028045425	0.0090347089291729459	0.0098765519876743233	2.6487699712102928E-05	0	0	0	0	0	0	0	0	0	0	0	0.0022564207078752743	0.26932031941079809	0.0096284432350818433	0.18396021552849148	0.96713498764047079
323	525	3.0469999999999997	1.0125	2022_09_22_11_26_18	0.84769794088291517	-0.0041901978545167652	0.0016750526477234907	0.00011442250971018836	0.0025978676704437112	0.82902694772688712	0.00022708314801068172	-0.0062414412234789822	0.00096767099002333459	0.0019751674854697494	0.84378322086874169	-0.004105919285197727	0.00017994797785205472	0.005863343322915382	0.0073835982837907287	0.8223953614447872	0.359008724182555	0.0018276520418970509	1.0589571506052953	0.00016126802686866666	0.01005643416397225	0.40794406257611127	0.0010400115847689719	-0.00095079588362449057	0.001560864880101152	0.0068908880364629312	0.0073244474305738782	0.010110068851929839	7.3634538097620115E-06	0	0	0	0	0	0	0	0	0	0	0	0.0032703134869325459	0.17828267729578459	0.011122457622645186	0.44983049712810935	0.9701514204319357
324	525	3.0927499999999997	1.0125	2022_09_22_11_26_24	0.85103078176541924	-0.0032049739878908775	0.0013761322800948514	0.00013898123389186921	0.0034040098362426822	0.83371224429749491	7.1328252013025728E-05	-0.0075476332196850954	0.00095625845636430917	0.0018603110197012093	0.84567966673174111	-0.0050552098828191222	-0.00014739507736752228	0.0061703417694394342	0.0061790349290453675	0.82296570549211934	0.35275166417250281	0.0013768686944160777	0.74304560320189528	-2.0820226878016273E-05	0.010665453441578297	0.44411408023010585	0.0010624012746905031	0.00011648841193078168	0.0013719321599659651	0.006727638811600465	0.00827591524455884	0.01071823649594178	-1.1646546808322283E-06	0.0013586658402398786	-0.83254592389108961	9.4539784662649049E-05	0.010690187241469454	-0.4449270215539452	-0.0010771275153883136	-0.0001279263271530226	-0.00135262992731045	0.0067297448145340723	-0.008306060316957015	0.010744315098789819	0.0041546983452819654	0.13693135379456414	0.01026088639514593	0.39305104918592165	0.96702225480601256
325	525	3.1384999999999996	1.0125	2022_09_22_11_26_27	0.85083223213989179	-0.0035679580063081467	0.0016491439096662712	-0.00034490382643901637	0.0032930209782372909	0.832430061587434	0.00014216909131432894	-0.0070240299227357474	0.00075707231986613718	0.0020286583810373918	0.84454471082503746	-0.0064811650615027748	9.7804093514254135E-05	0.0056160438466684084	0.0057695489144963938	0.82510126248889948	0.35301385377663397	0.0014274288425380863	0.84284530531393853	-0.00016077790626884366	0.010575043994326927	0.40235944949499003	0.0011262912608053077	-0.00016364282612021074	0.001418017674773136	0.0073318242949124155	0.0076207550800745519	0.01063485249009672	1.9044427089891812E-06	0.0014148496140995611	-0.73058658497125983	-8.2169443997441534E-05	0.010592991696697252	-0.40306165091531176	-0.0011403943381440478	0.00015478982164381932	-0.0014063568329670644	0.007333539671766991	-0.0076439956154433142	0.010654199750932396	0.0039713195796131735	0.11298768528666793	0.0094631599881105748	0.39943987117426827	0.969757880955829
326	525	3.1842499999999996	1.0125	2022_09_22_11_26_33	0.84545592205718267	-0.0040418375840790667	0.0015088283050612328	-0.00039989606907227612	0.0024936650079660093	0.82733872463495894	0.0003363406017402617	-0.007216067486037714	0.00096134926686304025	0.0010100397384190567	0.84135517787440628	-0.005363382524200341	-0.00020431827714939753	0.006773584012347433	0.0044108172693018716	0.8193099547229018	0.36466821626218804	0.0017323284830884525	1.0672936815287586	-0.00037826222202189835	0.010330862824291532	0.48251271249279593	0.00040807902451144652	-0.00092574655022275567	0.001464225152792495	0.0058823517160759269	0.008492624151739403	0.010338919439891918	6.7325085360804689E-06	0	0	0	0	0	0	0	0	0	0	0	0.0031610830400982189	0.18397934002554248	0.0095606581804931982	0.28860188154548372	0.969074712646566
327	525	3.23	1.0125	2022_09_22_11_26_36	0.8213163592770425	-0.0051574657131879054	0.0016197112455994247	-0.00041537849724228976	0.0018214608084682179	0.80218496304587816	0.00082750875440489079	-0.0067155071492637627	0.00073763719727838674	0.0010856068058851301	0.81692764925674188	-0.0053931759888777107	-0.00025171644071683019	0.0067125911930036768	0.0041081763016790783	0.79333290391305067	0.42543212333390545	0.0025095734615102365	1.2652371789649848	-0.00042905125512314782	0.010272115368553306	0.47973036826448523	0.00016528476521069974	-0.0020553579064114588	0.0014399523725694453	0.0058958004168776527	0.008411652131966367	0.010273445050151375	1.6188222673844642E-05	0	0	0	0	0	0	0	0	0	0	0	0.0023926875866050854	0.19239180220751412	0.0095821083924461	0.27460198868999675	0.96592853040377269
328	525	1.4	1.04	2022_09_22_11_26_39	0.71814445978074515	-0.01324826620217604	0.0013222932103207946	0.000314572070391135	-0.0015572109197306177	0.695893470793029	0.0016791676596976995	-0.0084591814805899269	0.00068703365431486735	0.0011604994770704352	0.716374116570061	-0.0060070559583704358	0.00025289838249560332	0.0076108646165237151	0.0033867462246682141	0.68804441832092722	0.70048476791450764	0.010567324624516015	1.5037351601399933	0.00035542073470620046	0.013389697941774737	0.52434020087248834	-0.00035505722228455663	-0.010472420274370998	0.00141306875871127	0.0066776467507997433	0.011605733274700925	0.013394404675201621	0.00012218468961473699	0	0	0	0	0	0	0	0	0	0	0	0.0023700445981884297	1.3630425283085135	0.011599873317473357	0.20933922103568173	0.95808636960172655
329	525	1.4457499999999999	1.04	2022_09_22_11_26_45	0.73683692296428582	-0.012110871644811368	0.0011814390297601998	-0.00035075005795283176	-0.0016984669338892652	0.71544753651271542	0.0017534595386324127	-0.0079269044550165351	0.00062267085033886462	0.0012445572835687196	0.73379044602245724	-0.0043159395383174275	-0.00018751256135912667	0.0072067026301729344	0.0038027464182000181	0.706908483673425	0.64826097180576525	0.0095901730727490954	1.506060181874431	-0.000411964601913126	0.012028882508067142	0.54211089226793319	-0.00034809516223945753	-0.0095099049055645552	0.0012381955630679049	0.0056247143508153328	0.010632807854213095	0.012033918091580073	9.4103248407127391E-05	0	0	0	0	0	0	0	0	0	0	0	0.0024550991661031925	1.3950999729261466	0.011058705622906296	0.24276811707667237	0.95938254672355572
330	525	1.4914999999999998	1.04	2022_09_22_11_26_48	0.78705716313446283	-0.0090864359914327279	0.0014006770142815169	-0.00027336459980216042	0.00012760174133500147	0.76730012236349643	0.0013680823539403112	-0.0086846177061083857	0.000680941585132515	0.0011670649833787669	0.78386013599745141	-0.0048526728923750061	-0.00027662233798393155	0.008530529250835495	0.0012018019605776729	0.75707302507388075	0.51300858265267224	0.00591625006501923	1.457445741318806	-0.00038740102234031785	0.011949762167549666	0.61827637589310636	-0.00011390191215901815	-0.005764871889679354	0.0013297619814932431	0.0039201756468233689	0.011288447136743578	0.011950304996383764	5.2870079917396133E-05	0	0	0	0	0	0	0	0	0	0	0	0.000880233506898835	0.69277725223039632	0.01094554515104461	0.069980667180162034	0.9619034811383077
331	525	1.5372499999999998	1.04	2022_09_22_11_26_51	0.83712799837578211	-0.0050548415187196541	0.0013220979701955619	0.00045958776705311451	0.0021569928727980564	0.81795173563905232	0.00085793974271944015	-0.008688628574143268	0.00079342494737872369	0.001524881212579654	0.83313127976000756	-0.0059964853957708685	0.00022589485372589616	0.0089910659905486946	0.0056690114956299987	0.81298922454371514	0.38407595140810452	0.0021624135979918533	1.2579251963305316	0.00039329340948694486	0.012942675301523631	0.49604518968450345	0.00040815150004615416	-0.0017526980690109456	0.0012665236072278222	0.0070788804398806563	0.010835233992791521	0.012949109297849785	1.3892462829019396E-05	0	0	0	0	0	0	0	0	0	0	0	0.0027454475042013372	0.17623866480986192	0.012697057104620602	0.28127804480197427	0.97116477542394752
332	525	1.583	1.04	2022_09_22_11_26_57	0.84856593190248075	-0.0042119301817975952	0.00151019257600755	0.0002590910961994762	0.0034958553284778755	0.82984790068146586	0.00097770531995161787	-0.0080230478761576952	0.000979071396153399	0.00077995400465962958	0.84280744439303934	-0.0067652266968324989	9.6333161087904233E-05	0.0085239102193111	0.0055808950657715416	0.82197123260979221	0.35880733139324839	0.0015328675592541643	0.92686906197633545	0.0001915842917128997	0.012457499461967154	0.46683316579655476	-0.00011023242573723099	-0.00042794853861588978	0.0014719181371633215	0.0074108538928953473	0.010013417869192806	0.012457987158148618	3.738640211378478E-06	0.0015356756593553841	-0.64209719397344556	0.00029485308998326647	0.01250013213343824	-0.4679874075562292	9.8137668602212317E-05	0.00043412692319197063	-0.0014730354867743228	0.0074130009722862726	-0.010064825877197182	0.012500517363509957	0.0042782413451398086	0.1365351081039945	0.01200660632483435	0.28984803499238743	0.96865924226646316
333	525	1.62875	1.04	2022_09_22_11_27_00	0.84856754520601829	-0.003902181488907809	0.0014137346689928974	-0.00036048736209303182	0.0033490496458765139	0.82926353470857928	0.000478832766007412	-0.0085669803666660067	0.00091062967786724837	0.0010204329640534408	0.84338219862738739	-0.005366839852670671	0.00014572250575326179	0.0081819903106678457	0.0061631177568336037	0.821673096615609	0.35900198636070518	0.0014130903279293069	0.902836101100454	-0.00014978677699761122	0.012277203531929562	0.4860036364326043	0.00032351048411336604	-0.00032885758992061941	0.0013742914394112181	0.0069199551984855	0.010141200452381228	0.012281465124233141	2.757475149423072E-06	0.0013991064433480905	-0.66821144635442553	-4.8912487638396427E-05	0.012308771770822327	-0.48677817217398378	-0.00033273363538701805	0.0003249195198397444	-0.0013608549318150165	0.0069219902478180424	-0.010178011275062753	0.012313268216777806	0.0040900049550327347	0.13274415220833841	0.012071502269753018	0.32279024129596773	0.96830606032206934
334	525	1.6744999999999999	1.04	2022_09_22_11_27_04	0.84338430554143906	-0.0043132528947661085	0.0015186486006062477	0.0001673484669490506	0.0024773051023058473	0.82398926353959878	0.0007505630288670048	-0.0080766624221211853	0.00089411388681419953	0.001195404476584952	0.83872360207679131	-0.0054977937958649243	0.00024617449254268848	0.0087454080455870616	0.0055147531147838056	0.81745903701706357	0.37059892006507222	0.0018089192308900425	1.1128706908459118	0.00022963824742112561	0.012209945919440935	0.49774236944470096	0.00027155865977904149	-0.0011018410462419841	0.0014346201910959543	0.0066433857441445974	0.01024442312725166	0.012212965383614797	8.4210352999244142E-06	0	0	0	0	0	0	0	0	0	0	0	0.0031227992101615248	0.1731857748610694	0.012258928099278834	0.28130393541325832	0.9692604328133283
335	525	1.7202499999999998	1.04	2022_09_22_11_27_07	0.81233099813467058	-0.0068615014954021428	0.0012694852499098618	-0.00053670877799538383	0.0017209138577419653	0.792314720385059	0.00069155827197223184	-0.0077078918771002931	0.00062366384762140958	0.0012232265219131069	0.80714301851218773	-0.0058227286467336667	-0.00010274480041643413	0.0077395428652507776	0.0050977892281814669	0.784602963738301	0.4486587429087715	0.003410383594754326	1.3955664819095843	-0.00042489244783605406	0.011951987506969519	0.47998894539870962	0.00033718176254646524	-0.0032030833835673535	0.0011708856055499843	0.00685492017734146	0.0097908158357223937	0.011956742738210496	2.9802059123684257E-05	0	0	0	0	0	0	0	0	0	0	0	0.0022533147339058768	0.17384049790966813	0.011408621324521742	0.29122230221076995	0.96586608850328182
336	525	1.766	1.04	2022_09_22_11_27_10	0.75600004314296365	-0.0099782526214177211	0.0013230721800702899	-0.00049404173889296035	3.5830478728983309E-05	0.73498174273837191	0.001163982308679065	-0.0073357376494826978	0.00085283915794661909	0.0012707846233857478	0.75350526935821294	-0.0057735051708642333	0.00043982653049017456	0.00807471555560824	0.0038805184165370556	0.727864547243412	0.59406763719262723	0.0068221133888818428	1.4638020231702318	-6.8155902241909033E-05	0.012379591468760359	0.50861575642383594	8.3900771552256471E-05	-0.0066665123926736647	0.0014487386269059533	0.0065082358750617932	0.010530771611233572	0.012379875777764142	6.8624973470411823E-05	0	0	0	0	0	0	0	0	0	0	0	0.0011290892241165261	0.76440392365429122	0.011850216408316325	0.22399420207044332	0.96278373770643944
337	525	1.81175	1.04	2022_09_22_11_27_16	0.730679437803247	-0.010847026800971006	0.0011317575316364202	-0.00026407528546453716	-9.4161486536021834E-06	0.708724836936047	0.00046376872741169689	-0.0077936302610655418	0.0005420370020243646	0.0013195365545554793	0.72744329452131185	-0.0060119837637878214	-0.00024234825097818052	0.0073972825801257979	0.0054500997391806593	0.6995827190161511	0.66669056359080381	0.007630689584012704	1.4951209101861751	-0.00039378798398777314	0.0134396027786434	0.465402719117123	0.00059965623596145877	-0.0075434579052411337	0.001150507001028252	0.0080259712928593442	0.010779921504997942	0.013452974037328954	8.7132050248920522E-05	0	0	0	0	0	0	0	0	0	0	0	0.000741937921676996	0.79408318083339835	0.012574898072612752	0.31749016942859615	0.95744136596947815
338	525	1.8575	1.04	2022_09_22_11_27_19	0.727192191850011	-0.011101157014514749	0.0011455423329788475	0.00010329217421348749	-3.575464250156E-05	0.7055431128819406	0.001170068988209153	-0.0075397272322165268	0.00090216406796374239	0.0016020261134886667	0.72456161714819123	-0.0055175357496372052	-0.00030958772927175513	0.0077096951444579464	0.0056789637487001292	0.69810407819925557	0.67437712211075085	0.007904323227135442	1.4807458792279602	-0.00018548324123756596	0.013401340206106614	0.47201646071087089	0.00030672029099069293	-0.0077764757357214583	0.0014158922313397446	0.0078602400837443874	0.010854148752698561	0.013404849743906683	9.1127847820087014E-05	0	0	0	0	0	0	0	0	0	0	0	0.0012415869086456728	0.8052038403406333	0.0131677583148497	0.31743499952885718	0.95999941421709445
339	525	1.9032499999999999	1.04	2022_09_22_11_27_22	0.72879229701467918	-0.01124934907254049	0.001425336518654396	-0.00015377060560551546	-0.0010065713314737906	0.7070589253488283	0.0010820396167253563	-0.0082441141610148753	0.00060526857466864942	0.0012562845829453453	0.7262117907140434	-0.0049017274406722546	-0.00010096784114519352	0.0085796963220523617	0.00556888455123345	0.69954227694811866	0.67004015094259606	0.0086513860513322289	1.4893813942407668	-0.00021809433071846943	0.014024301357772237	0.510220183339056	0.00012224796936235744	-0.0085369496867911884	0.001402487309882587	0.0073345786306917449	0.011953450752138991	0.014024834157294889	8.8243102022376308E-05	0	0	0	0	0	0	0	0	0	0	0	0.0016116202977388781	1.3001026225323122	0.014034960322197938	0.28786308569912555	0.95986508064591769
340	525	1.9489999999999998	1.04	2022_09_22_11_27_26	0.7308666987637	-0.011964291839187772	0.00099421294269958741	-0.00043764569909451266	-0.0012639818661651777	0.70973282914136826	0.00077728509293251786	-0.0076982173601712767	0.00047943869918535214	0.000680940898586068	0.72838847947364127	-0.0051381834619782804	-0.00013965305278475159	0.0078313431834292572	0.0037428666816723896	0.70173456172104531	0.66369219260583634	0.0092382057508237359	1.5157314851379835	-0.00044170126623556893	0.01262780835146719	0.52857463019310547	-5.9242674761538568E-05	-0.009182239344076585	0.0010153453218707134	0.0062047614013327115	0.010998294400220255	0.01262794731759273	9.7067612705631535E-05	0	0	0	0	0	0	0	0	0	0	0	0.0018496599792156275	1.3895251412982079	0.011876041710684595	0.22291982519109829	0.96014028674184593
341	525	1.9947499999999998	1.04	2022_09_22_11_27_31	0.73101877215754052	-0.012642660825654703	0.0013352988433622934	-0.00066413857772292819	-0.0017494017835663147	0.70932924251946539	0.0006441164418244347	-0.0068247881607498666	0.00053481532099789277	0.0011034902303046509	0.72918532990161522	-0.0049484217431941344	-0.00021013433370924747	0.0079561374935687972	0.0048176708615226176	0.70216469126913617	0.66302827916463725	0.010074156726422343	1.5067552616419004	-0.00064360700482148894	0.012490947083805751	0.49674447852362585	0.00032464015881764204	-0.0099916361994178346	0.0012867943918915903	0.0068171800456969349	0.010466604763484048	0.012495165076266602	0.00010508588380277761	0	0	0	0	0	0	0	0	0	0	0	0.0025024338399132623	1.4224513068811564	0.012723447967537977	0.27223746188036962	0.96052894674203237
342	525	2.0404999999999998	1.04	2022_09_22_11_27_34	0.733716476086203	-0.012138385718808277	0.0016675805905745327	-0.00015777823183786864	-0.0014107985364159535	0.71181149630033336	0.0012181541752204084	-0.0071373299244143614	0.00055111316011902892	0.00082768854467884145	0.73176998845267693	-0.0040776491304663764	-0.0002280071850983752	0.0077216837052004432	0.0035292176565823933	0.70494499964664459	0.6556991510077762	0.0094975350600444378	1.4903488982141073	-0.00030269757017746166	0.011740772743023488	0.55181019774361362	-0.00026537069252330543	-0.0093748679467330412	0.0015215200288168133	0.0052876522852287368	0.010482675131560579	0.011743771379236465	9.9033888052041841E-05	0	0	0	0	0	0	0	0	0	0	0	0.0020643143893902408	1.3845909592732681	0.011571201173060609	0.214351794046436	0.96078665618491832
343	525	2.0862499999999997	1.04	2022_09_22_11_27_40	0.73400136579088471	-0.012269868675628218	0.0013016560735227109	-0.00025811537609343613	-0.0011228589821474368	0.71258947590265564	0.0018446779264223953	-0.0079148337342144544	0.00065158521239437465	0.00132852884288872	0.73162315453362714	-0.0038285120302514086	0.00028464841960785956	0.0079164031187443015	0.00427292285323705	0.7037247883918526	0.65591391660468978	0.0093551030054800054	1.4986393036283363	-2.339587226203669E-05	0.012512312989149146	0.551945064069307	-0.00035600556730431545	-0.00925785472813373	0.0013453914210790076	0.0056321147337875209	0.011173059561457817	0.012517376574281933	0.00010282863763461409	0	0	0	0	0	0	0	0	0	0	0	0.0017686890244466877	1.3078954856397869	0.012256054376787277	0.24747200770152686	0.958751333703025
344	525	2.1319999999999997	1.04	2022_09_22_11_27_46	0.736110897337136	-0.011476048367670551	0.0013541849558319742	-0.00037459369271229881	-0.0012914242580817127	0.71498579645692661	0.0015754745673708811	-0.007218971045741234	0.00064138626787795113	0.0010956214794134432	0.73344045640456668	-0.0040719657928766188	-0.00025679223658466634	0.007195257009809203	0.0053943681892547638	0.70621443347168156	0.64980030776028375	0.0089053887765563038	1.4936942322903397	-0.00047236318982847651	0.01207623138577338	0.49794166235903276	-0.00033333484432615252	-0.00879971810372914	0.001367812325034622	0.006566593081727537	0.01013485173950493	0.012080830956568343	8.7509179798041966E-05	0	0	0	0	0	0	0	0	0	0	0	0.0019588445529917981	1.340314189719531	0.012216673747228568	0.3216582778215899	0.95938592408616119
345	525	2.1777499999999996	1.04	2022_09_22_11_27_49	0.747397357078328	-0.011676636054206746	0.0013081221706425336	-0.00011127151819251194	-0.0014548961507797169	0.72639206203361939	0.0012523005441778267	-0.0067308816896965709	0.000797442826070189	0.00070371438346845526	0.74437305425415512	-0.003589561115461621	-0.00018397459983650081	0.0076606676337123581	0.0037721006710252623	0.71908733826914462	0.61786005761161578	0.00902375727736314	1.4918626627836213	-0.00023211431741854184	0.011147946870663497	0.55164629987374469	-0.00036862823427108329	-0.0089115451546028322	0.0014186466643385876	0.0050239256972246307	0.0099517279916556227	0.01115403990517507	8.6151484028988584E-05	0	0	0	0	0	0	0	0	0	0	0	0.0022198466942373817	1.3201009082538668	0.011424984192578563	0.22877393836865345	0.9621218639040271
346	525	2.2235	1.04	2022_09_22_11_27_52	0.7879497149728506	-0.0097951667566012375	0.0013569170038877998	0.00018956649564657175	-0.00068619833576726681	0.76738184806575716	0.0015538561065885387	-0.0077077813338205861	0.00076205575889069148	0.00057872524389928053	0.78494549268432778	-0.0039160132669321494	0.00011334817822797735	0.0073893594825063195	0.0032053369346357026	0.75984569725930573	0.50988419703019972	0.006874828054171213	1.4717012092859363	0.00016736335326931383	0.01090172137780715	0.56742752449295064	-0.00062371121843446658	-0.0067402499776458395	0.0013536214438552628	0.0046034026356834568	0.0098821158247168923	0.01091954873991313	5.7610969143601165E-05	0	0	0	0	0	0	0	0	0	0	0	0.0013014461245294008	1.1519318900345474	0.010222244612248655	0.2046408039768321	0.96433272684854865
347	525	2.26925	1.04	2022_09_22_11_27_55	0.83405752798945887	-0.0056073635932305374	0.0013238505951535351	0.00016537764165003012	0.0019631647795057927	0.81426434599984709	0.000770809742052048	-0.0072197099037702292	0.00066820915940156152	0.001413219196268041	0.82917501556626494	-0.0049670658843828965	0.00022451454595090077	0.0079573379743086269	0.0041920657660394411	0.80738867753253107	0.39403280641007	0.002515499702625516	1.3225058892482926	0.00021800407399779725	0.0108986398214287	0.51608760683333676	0.0003966840313395345	-0.0022116692086617791	0.0011984398463696204	0.0055904880307469616	0.0093555755320186666	0.010905856599916908	1.8215434025854015E-05	0	0	0	0	0	0	0	0	0	0	0	0.0024863625207899309	0.16403660846356102	0.010783469298190853	0.24243540638235586	0.96802516665581273
348	525	2.315	1.04	2022_09_22_11_28_01	0.84515023839761094	-0.0040784792159447017	0.001626350796742417	-0.00016380052295334821	0.0031738332991110138	0.82628282294181277	0.000332485266270636	-0.0076999889939998595	0.00089888611409542722	0.00169821768085284	0.83927501524161752	-0.0060638591593775949	9.4328713799833824E-05	0.0076223221076742384	0.0056666742159678981	0.819930649603775	0.36632964941525153	0.0015931538155470146	0.95885066063414226	-6.016206758894781E-05	0.011681031376368816	0.46066779050930268	0.000824055041429467	-0.000541654463588104	0.0014982488184767892	0.00706418579827855	0.0093028905735321	0.011710062370756958	4.778188598332E-06	0.0015789090944337933	-0.60961948578830694	2.1559722067756266E-05	0.011710966181863906	-0.46154792615958473	-0.000838714369471781	0.00054371365369815076	-0.001482339162023303	0.0070658605414554857	-0.0093391832470223254	0.011740961234341868	0.0039030557858079438	0.13799503848699188	0.011238175463276171	0.31964199283410044	0.970159638312767
349	525	2.36075	1.04	2022_09_22_11_28_04	0.84529666320164643	-0.0040201217817566028	0.0010718955274250605	-0.00024176769905044532	0.0031042982364688347	0.82621311002841835	0.00054086979661639939	-0.0077590259488379857	0.00089154196321354856	0.0018120450361542137	0.84040198528736776	-0.0052277048146377719	0.00032317269068466922	0.0071378819596777587	0.0063894138623782105	0.820923241013135	0.36501284150855823	0.0012868580065825623	1.0050294367747192	2.9510406194369461E-05	0.011423731630043952	0.45639987886926747	0.00076072047158709933	-0.00054726485480336242	0.0011646908206913544	0.0069859880490521983	0.0090386733171282686	0.011449032273129392	4.09478037064159E-06	0	0	0	0	0	0	0	0	0	0	0	0.0038208899636166718	0.13983449361350614	0.011333149064308937	0.36506215735188247	0.971165836505027
350	525	2.4065	1.04	2022_09_22_11_28_07	0.84208513069527813	-0.0045305017232077959	0.00111771432910183	0.0001993453930703436	0.0024837080567854603	0.82284908981836025	0.00022345658176145257	-0.0071237986863058383	0.00082694124593682818	0.0015442766197809705	0.83643350579543074	-0.0063202332750637987	-0.000286624231439468	0.0072838441497095384	0.0062058581126892779	0.81697592848382239	0.37373079082419736	0.0016892609817299182	1.1937799806348008	-7.0302694968728431E-05	0.011594796773425715	0.42962483121727563	0.00079900922424055965	-0.0012313599120222969	0.0011564408465025646	0.00757147095964906	0.0087813518164479853	0.011622294436016705	9.3602695756598669E-06	0	0	0	0	0	0	0	0	0	0	0	0.0031086575418754407	0.16070106264980005	0.011363539805110986	0.35282792167731847	0.97018210950866213
351	525	2.45225	1.04	2022_09_22_11_28_11	0.81446889489213259	-0.0065593180746452385	0.0016500727811692838	0.00034630701964582383	0.0012720768914513414	0.79423965297059074	0.00038130656775188791	-0.0079965117085053113	0.00086901669222096687	0.0014139746798132863	0.81058151945313173	-0.004942119491205774	-0.00021815359871648675	0.0072963536654378691	0.0073566930707338858	0.78785963446327978	0.44193390184781095	0.0036359444360434534	1.3507329331462967	5.6481149772460293E-05	0.012346956496614908	0.44926995198243469	0.00063751270410906545	-0.0032894303949440114	0.0015491092985370114	0.0076891046656080595	0.0096604867460509183	0.012363403947829317	2.725135235467979E-05	0	0	0	0	0	0	0	0	0	0	0	0.0018915080212786597	0.29966304245248393	0.01272161113118119	0.39475800723583904	0.96732931043072323
352	525	2.4979999999999998	1.04	2022_09_22_11_28_14	0.76121214310269247	-0.0092500126228661182	0.0013857749102413562	-0.00040583218699137558	-8.3196535135462413E-05	0.73965776255825111	0.000865924643248115	-0.0081788671486814155	0.0007934235180331187	0.00088333666660946075	0.75732670618136022	-0.0051098679312825525	0.0002491666557419649	0.0076503096567868646	0.00486623167625574	0.73357820391042627	0.58101851143937011	0.0063819216386321632	1.4569815729187148	-0.00013718216323769204	0.012651455820310185	0.50704495887721546	1.4503309145290333E-05	-0.006217294084704195	0.0014402007033548	0.0066849382928673533	0.010741086276248608	0.012651464133420946	5.80060135585324E-05	0	0	0	0	0	0	0	0	0	0	0	0.0010480304313394855	0.83763609829208152	0.011911045319088643	0.28326471131555392	0.96369745353820746
353	525	2.54375	1.04	2022_09_22_11_28_18	0.73460109402889184	-0.010274518547269209	0.0011371402099066416	-0.00020781424799729291	4.4413916786066811E-05	0.712445675715418	0.0015012718997537194	-0.0070993117934039923	0.00069122442016941938	0.0017143577224837505	0.73299993802208929	-0.0058784566788324406	-0.00020789468274199572	0.0063347939145307541	0.0072141198612422613	0.70667731589579375	0.65255246969089742	0.0071817524013730967	1.4830829407703776	-0.000323127779564967	0.013111502202209432	0.40269131914892015	0.00014401001065645616	-0.0070715279050343723	0.0012534195797690522	0.0090841124385944959	0.0094546491844761521	0.013112293044380607	7.73872246293629E-05	0	0	0	0	0	0	0	0	0	0	0	0.000942892464272998	0.75331527944733312	0.013069248593300246	0.42510368960034861	0.96198783481256311
354	525	2.5895	1.04	2022_09_22_11_28_21	0.731482468067084	-0.010789443806414462	0.0010799465338992369	0.00030043179723229595	0.00029272671446060959	0.71019013404918852	0.0010428109640010727	-0.0071335704770444869	0.00061783348526249092	0.0011037686153562735	0.72918738706026665	-0.0054445689140852887	-0.00022178430974480076	0.0062092503171096566	0.0077837304214208817	0.70153805410995518	0.66251754859846768	0.0073765842386143282	1.4914243792276305	1.6831770538189408E-05	0.013211275067769895	0.39813635839482014	3.5014508353804893E-05	-0.0072838356778356537	0.001166075832723475	0.0092396441265255556	0.0094428155404752169	0.013211321468046778	8.7141504429122412E-05	0	0	0	0	0	0	0	0	0	0	0	0.00093463868327256635	0.5641656134774059	0.013612041701222663	0.44872308193560928	0.95906338803135527
355	525	2.63525	1.04	2022_09_22_11_28_24	0.73237590089951765	-0.011025500914239367	0.0013863400939107	-0.00034427719793903564	-0.00047902919636880578	0.71122243587366341	0.00096681034648417145	-0.0071517341988369789	0.00068357474005105424	0.0012963087539439346	0.73049231158057415	-0.0054340618484817671	0.00025161566039680892	0.007476562846737575	0.0048140195045250295	0.702689979563261	0.65948194453694864	0.0080946143811633786	1.4825049802491308	-9.92887518463481E-05	0.012568328100088847	0.483171887050406	0.00023486118610722246	-0.0079687410710537945	0.0014219520815545884	0.0071427280909015685	0.010341388042759471	0.012570522304511559	8.70915120379947E-05	0	0	0	0	0	0	0	0	0	0	0	0.0011397310638624762	1.0910196993165846	0.012141775351163895	0.28603093191884454	0.95946627776829374
356	525	2.681	1.04	2022_09_22_11_28_30	0.73397447234687163	-0.010974335540788237	0.0012374459599109498	-0.00031991613563016964	-0.00061418811717246736	0.71257334730072064	0.0016467904095772306	-0.007233648843988293	0.00079827880092680527	0.0016112369682397851	0.731511909675976	-0.0046042559916757214	-4.1923355518141752E-05	0.0072014796867411763	0.0047842332148281524	0.70408910164714889	0.65575960332412853	0.0081333654736417318	1.4843651703601801	-0.00028718215250888478	0.012094985520692171	0.50030882558094847	-2.1535024661761175E-05	-0.0080121496774251035	0.0013989608551936688	0.0065286611264253336	0.010181613754314978	0.012095004692146276	8.4608240934909746E-05	0	0	0	0	0	0	0	0	0	0	0	0.0013722712094928864	1.1132961449073384	0.011779455497552351	0.2931951580303872	0.95928282000848786
357	525	2.72675	1.04	2022_09_22_11_28_35	0.73503552846332754	-0.010914577219311699	0.0014377133173625277	-0.00038159569168933345	-0.00051204955093891351	0.71390314037490232	0.00085660390135978981	-0.0067071590902690855	0.00069393560175669473	0.0011652167870195209	0.732136595258566	-0.0051562404900503886	-0.00026513315072320071	0.006762991039088756	0.0048993714795304835	0.70476421528233735	0.65320016824395843	0.0080209110584198839	1.479401213455533	-0.0004811320469487718	0.0117863897699885	0.46786395820308208	0.00021762538814618787	-0.0078872853315440031	0.0014579932461754324	0.006992070509202147	0.0094884104993636937	0.011788398730092875	8.441166711188196E-05	0	0	0	0	0	0	0	0	0	0	0	0.001173282615685909	1.1032515969637189	0.011361574502543676	0.31347004327212746	0.9588165306182197
358	525	2.7725	1.04	2022_09_22_11_28_38	0.73350013679170767	-0.011095792550128714	0.0015257650476245331	0.00021204054246480936	-0.00072025869173542793	0.71181838225190786	0.0011579608190263335	-0.0073669122803932119	0.00069051102198996344	0.0012559163544754776	0.73045766197306372	-0.00471475035204291	0.0002803942214196509	0.0071067005251591589	0.0042263389537395592	0.7062053355772715	0.65583541241127707	0.00831705742933971	1.4788529859570043	0.00030688104938040304	0.011946665314463057	0.51183223152198309	7.22024309840019E-05	-0.0081768354379643943	0.0015207914069274952	0.0062151322783461282	0.01020269292385372	0.011946883498504314	8.6612105900641721E-05	0	0	0	0	0	0	0	0	0	0	0	0.0013603086456125469	1.1886387465835091	0.011272584144549942	0.26825584013715958	0.96278828067596245
359	525	2.81825	1.04	2022_09_22_11_28_44	0.7367674685397011	-0.010934030568339455	0.0013047168267205785	0.00022882782069607045	-0.00053106610518102238	0.71535357855150317	0.00090098367747236375	-0.0068855355405489857	0.00053067090140180271	0.0011656111523760109	0.734693549686445	-0.0037371352832525121	0.00018019511740152355	0.0066871342136016173	0.0050725497642670021	0.709029606932914	0.64625422625615037	0.0079955511306026138	1.4921675488724753	0.00024941128634109932	0.011308406379491882	0.50075430840775226	0.00018011199481194967	-0.0078968899606368329	0.0012521848232884497	0.0060955955563032193	0.0095249026062059639	0.011309840634350594	8.4418475657677366E-05	0	0	0	0	0	0	0	0	0	0	0	0.0010189938091168197	1.178283356985707	0.011392145181430684	0.32447648889813546	0.96235194577501559
360	525	2.864	1.04	2022_09_22_11_28_50	0.73805309471498348	-0.011436517887846102	0.0011906890413971923	0.00028091731496406676	-0.0003444368111311052	0.71634820276889954	0.00058913922898681955	-0.0062539779902467969	0.000512296811127896	0.0013048104893540699	0.73557312925818452	-0.0046949849052419015	0.00023792612844113491	0.0065468585786799894	0.0047067276981654742	0.70907751667209562	0.644055740888622	0.0081841741034461325	1.4997464828216276	0.0003267750073509629	0.011084700285296746	0.47195657444271	0.00049611430020701981	-0.008101684312133926	0.0011590586965470446	0.0065025448175022567	0.0089770535985495975	0.011095796943605612	9.3181537632001433E-05	0	0	0	0	0	0	0	0	0	0	0	0.00083641762046536	1.0813576166992152	0.010924912946492145	0.31165873425724733	0.96074052361493389
361	525	2.90975	1.04	2022_09_22_11_28_55	0.74137006654725646	-0.010748383133585622	0.0010564548403682477	-0.00044332619470298379	-0.0011248840343707151	0.72071107010121238	0.001074263757294357	-0.0065614958138176761	0.0006556105868642995	0.0013323300153886115	0.73809772763163883	-0.0036204514035444463	0.00029409057337882863	0.006871182254191875	0.0047890735137791135	0.71109588655218536	0.63565242104027786	0.0082029475854481747	1.4995485977704426	-0.00013234650365767504	0.011024434469869343	0.50864061536952843	0.00017650318371551096	-0.008119808163798245	0.001164931102136686	0.0057953324205397795	0.0093782875577518889	0.011025847303237291	7.59729599557924E-05	0	0	0	0	0	0	0	0	0	0	0	0.0017562003458395008	1.3069487654094842	0.011297276211239986	0.30434796937091174	0.95916455038970561
362	525	2.9555	1.04	2022_09_22_11_28_58	0.76586614957369892	-0.0098979445168021537	0.0010860988834347849	7.8782834698136488E-05	-0.0001119188831880862	0.74436420174520668	0.0003118544714110316	-0.0067877910444205849	0.00059982184418647046	0.00157333037780866	0.76226042268089189	-0.003880206979964418	-0.00028331343853941945	0.0076878411154538496	0.0041045747471324719	0.73530658170605967	0.57039389410351471	0.0067215704012967715	1.4882867604895349	-0.00016509013267400121	0.011134695425807195	0.53600048150396717	0.00084070303121258952	-0.0066302592963331077	0.0011041604607018155	0.0053264822405250881	0.0097780381041834	0.011166388127419793	6.5229894287536746E-05	0	0	0	0	0	0	0	0	0	0	0	0.000796710773295519	0.87763100872296418	0.011379213813266478	0.24520104046233557	0.96009803033513164
363	525	3.0012499999999998	1.04	2022_09_22_11_29_02	0.81360976895523218	-0.0071212828644462737	0.0012889330014198902	-0.00048234078885910764	0.0010049347622403872	0.7934236016817432	0.00041557682567977945	-0.0070506879726637559	0.000560900096738018	0.00082833130714137773	0.80985024854535337	-0.0039432371610343521	0.00010448311751015971	0.0054106688245412551	0.0040505870120285488	0.78590029730090094	0.444703990563374	0.0039727432156817667	1.4251121787132026	-0.00025702537366264577	0.0093427901298691954	0.5026414990237944	0.00025663696337410448	-0.0038052988875922995	0.0011412226048559979	0.0050063275236474861	0.0078882451874134132	0.0093463142436872489	3.2167341495256015E-05	0	0	0	0	0	0	0	0	0	0	0	0.0014145238846286173	0.25453782508188755	0.00830728701597305	0.32131174817419356	0.965942552914632
364	525	3.0469999999999997	1.04	2022_09_22_11_29_05	0.84282198438019607	-0.0044876322430526371	0.0014548720045147695	5.9409382342631866E-05	0.0022630626216551711	0.822880155536006	0.001127172937341615	-0.0059545362873756526	0.00092757555037647934	0.0012987222379157726	0.83816590781230271	-0.0047358276986734981	-0.00033509599446396744	0.0054251710898913291	0.0061989291223306922	0.816346737511366	0.37264902331639904	0.0019487768705601333	1.1636025163648585	-0.0001799906665702687	0.0095777159856858928	0.40496112494430619	0.00010183676371905079	-0.0013374726714168968	0.0014173560401123976	0.0066043594972591112	0.0069365033794719991	0.0095782573691098865	9.7967245247484487E-06	0	0	0	0	0	0	0	0	0	0	0	0.0029018961179098661	0.19449562925448433	0.0097739142377067951	0.42593254635099792	0.96858737982695153
365	525	3.0927499999999997	1.04	2022_09_22_11_29_09	0.84623475239013368	-0.003906573172341425	0.0015266741406778602	5.7181892558375591E-05	0.0024468054286776128	0.82698616657821444	0.00033070977159376381	-0.006994225951477728	0.0011119590295806218	0.0010154474070248197	0.840752049503939	-0.0052392234969634516	0.00037887254771040149	0.0079567850796781314	0.0058045182249891174	0.82003466213849674	0.36432804934896151	0.0017910764670910761	1.0397581534237832	0.00024532380616744138	0.011248405288167724	0.46934579671080245	0.00041384494747025732	-0.00087236119697547856	0.0015642700703455785	0.0066460542838819511	0.00907505283635164	0.011256015687952212	5.7195958425539072E-06	0	0	0	0	0	0	0	0	0	0	0	0.0031759763585182707	0.213275596535257	0.011638618006779233	0.31512753466239768	0.96903921733580833
366	525	3.1384999999999996	1.04	2022_09_22_11_29_14	0.84621050261389807	-0.0042141489493966872	0.0012621523648726266	-0.00044504288356752881	0.00228704186538821	0.82683898430619363	0.00078754095559219639	-0.0072542320228143114	0.00084663554364004779	0.0015556615954062339	0.84217287739344826	-0.0049510125328504941	-0.000224921287282771	0.0065715671473831469	0.00465844750795323	0.82074854775504813	0.36316353437833193	0.0016995850876903977	1.1579347237454196	-0.00041759223400532753	0.010181274279777941	0.48396870285738935	0.0004620581797291723	-0.0011523621287792339	0.0012492601788478528	0.0057727797884308922	0.0083864986421242349	0.010191753711777109	8.1956562924507236E-06	0	0	0	0	0	0	0	0	0	0	0	0.0028819299420955566	0.17727265270018625	0.0095191723799763778	0.30833017955553382	0.969910613517323
367	525	3.1842499999999996	1.04	2022_09_22_11_29_18	0.84035683972566855	-0.0043844225314554983	0.0014907887455159414	-0.00060274534938104386	0.0020438161961880358	0.82161865647232712	0.00080499482309017594	-0.006257295589349684	0.00068983790604778042	0.001105806140247981	0.83554485931764644	-0.004993766489714173	-3.50752833760969E-05	0.0059367990376414563	0.0044047617309745882	0.81269523690109213	0.37868991427530618	0.0019180365547369902	1.1975324029664318	-0.00039879964862747511	0.0093849900017726143	0.45917578864674335	0.00018447992456923105	-0.0014079370484158433	0.0013025273482754312	0.0056979166823071473	0.0074573308103407787	0.0093868029794995176	1.0554467000012758E-05	0	0	0	0	0	0	0	0	0	0	0	0.0025668803946013912	0.16275889551639516	0.0087967336979739835	0.31916206940351166	0.96708350367731111
368	525	3.23	1.04	2022_09_22_11_29_21	0.81262519517949183	-0.0063765659598799358	0.0010664647138110433	0.00014064112118466592	0.0012567929901942253	0.79325420242943145	0.00086381331896160588	-0.0059946354328513779	0.00066386713272993149	0.0015379398082905917	0.80862198374974559	-0.0046283891918320174	-0.00018022891037767122	0.0061544185432206014	0.0031324069731936436	0.78520351845783731	0.4466208223737082	0.0033639599453590633	1.4092298882542109	-4.1748725374198147E-05	0.009101412610816137	0.50349396297564086	0.00042681818150304624	-0.0031898590830941715	0.001068187972213582	0.0048638770400595711	0.0076927505907512933	0.0091114151081149054	2.5450534228250117E-05	0	0	0	0	0	0	0	0	0	0	0	0.0017490896899143276	0.24298517948864998	0.0084980268853952386	0.23539843624289134	0.9662554436112486
369	525	1.4	1.0675	2022_09_22_11_29_24	0.69848522934129731	-0.013722123701037661	0.0012960873896896354	-0.00011304174652437592	-0.0017604135496831102	0.67732715867192	0.0017596986512533248	-0.0082238429975200669	0.00055173891900829836	0.0015840420683971657	0.697166362217314	-0.0054902477584618439	0.00016762070767821193	0.0077793964253954646	0.004963447830599866	0.66869908424707114	0.75572679524903852	0.011333769667663057	1.5115777928818297	-1.1088139413279369E-05	0.014124956918026855	0.499671216744391	-0.00012400386852103409	-0.011254371230356889	0.0013392024077615464	0.007639560808086197	0.011880720457769726	0.014125501226346727	0.00013700728319470214	0	0	0	0	0	0	0	0	0	0	0	0.0026412155487161126	1.4189374869415452	0.013211356105705447	0.2839553420217249	0.95735608450544352
370	525	1.4457499999999999	1.0675	2022_09_22_11_29_30	0.72139546672973576	-0.013362401940066635	0.0011776252545473746	-0.00027548684049405253	-0.0022943332923388514	0.69972437048176461	0.00099806515305785742	-0.0077763949743456153	0.00059302197811649242	0.0012819176521780076	0.720537854125942	-0.00469183659225603	-0.00012818985966261208	0.00800641861803414	0.0052326110954499464	0.69074296731008944	0.69063413106551863	0.011087443588268794	1.5149110606211276	-0.00032784183521946373	0.013342501903412787	0.50820627785568306	0.00020084302309167227	-0.01101825987067657	0.0012366708314184185	0.0070237527398915875	0.011344128635176844	0.013344013450326646	0.00011499188842496275	0	0	0	0	0	0	0	0	0	0	0	0.003284930859312018	1.4443279700306457	0.013258570136584939	0.28943409927434988	0.95750943714880588
371	525	1.4914999999999998	1.0675	2022_09_22_11_29_33	0.779359036975695	-0.0094711982080578	0.0012453044464769976	-0.00027738994740287838	-0.000656403572622704	0.75899352562342859	0.0015611187499736503	-0.0073810830704048019	0.00034182785357075174	0.00093723820587128417	0.7759989432050084	-0.0043131800842584438	0.00032804237518988292	0.008050348968707129	0.0045117487613013435	0.75056658950898791	0.53272624598953855	0.0066621453073966485	1.4933234737502614	6.9951695541196966E-06	0.011736568471159427	0.52829496362324879	-0.0004048045430517168	-0.0065823322151309267	0.0010281452750058133	0.0057725611271457859	0.010218834449758881	0.011743547428110845	5.5656829438052519E-05	0	0	0	0	0	0	0	0	0	0	0	0.00094959523211064214	1.3307381773363709	0.011841056089919531	0.25541213688671371	0.96305624737677231
372	525	1.5372499999999998	1.0675	2022_09_22_11_29_39	0.83229138640533085	-0.0052863704234678462	0.0012897979226687813	-0.00030116335395855557	0.0022554333340705579	0.812966879912275	0.00067638456278083022	-0.0079886830048279331	0.00089617500534210006	0.0012466136057505968	0.82780458854801653	-0.0064120855606232376	0.00027428548147412325	0.0079005448740883163	0.00365331054843711	0.80388760975987483	0.39888254634951892	0.0022645211749510877	1.2601607881760482	-3.7095706451498411E-05	0.011596899612247127	0.50525804467036683	0.00035843144541725292	-0.001841371069800983	0.0013181080134426915	0.0061628662529822449	0.0098238057882060227	0.011602437404166483	1.5075659208520619E-05	0	0	0	0	0	0	0	0	0	0	0	0.0029159916222761531	0.18910580149064155	0.010458267286430361	0.21656403409406608	0.9658727975449416
373	525	1.583	1.0675	2022_09_22_11_29_42	0.84479871017587282	-0.0042012317296180853	0.0014491284925732828	-0.00023223042925771904	0.0024888678611186452	0.8260842511344646	0.00047503676169588331	-0.0082401756536916726	0.00057126588185009094	0.0012455885771429536	0.83956963554287067	-0.0066905450709954257	-0.00047973247866838316	0.0080019680665771534	0.0057385395144717776	0.8176203672781065	0.3678861199705884	0.0015778606662629219	1.1395050836392953	-0.00044578704093054282	0.012398340834878048	0.46080715451323012	0.00046701705371178569	-0.001026363929224293	0.0011984245353491984	0.00749523123627196	0.0098762525368996917	0.012407133447588212	8.0250230542501612E-06	0	0	0	0	0	0	0	0	0	0	0	0.0030227168173283013	0.11281022260280735	0.011655966121691671	0.31106880352618443	0.96782861695881584
374	525	1.62875	1.0675	2022_09_22_11_29_45	0.84582565894060513	-0.0036293512058508605	0.0015049536637323072	-0.0001012680202888514	0.003403730972205771	0.8269867248760584	0.00065774188775427048	-0.0088225315859203866	0.00054846692494100373	0.0018144442365228715	0.84056109559339354	-0.0061922704558638438	0.00029284355574347884	0.0089345930483521671	0.0066034572726149108	0.81728839244464868	0.36633341219016746	0.0012246014719567793	0.8405251346764212	9.45944616822269E-05	0.013264252947290877	0.47525043697663888	0.00069509400642876707	-0.00013474376336324685	0.0012171659226882011	0.0077101865623228081	0.010793212192109054	0.013282453159243134	1.7395408106074118E-06	0.0012072465798235548	-0.72791852164798732	0.00023396408612178397	0.013302392109871861	-0.47614951167772257	-0.00070552654384672985	0.00013847871681627687	-0.0011992780951408176	0.0077128798246854039	-0.010838132710699847	0.013321088677313632	0.0040760609562292523	0.079881831820015764	0.013135121197715564	0.3182406312096695	0.966261053688417
375	525	1.6744999999999999	1.0675	2022_09_22_11_29_51	0.83845248472825551	-0.0045333379747413806	0.0013891722717548915	-0.00048556429712431014	0.0025127475436338134	0.81974923943940881	0.00088179921502607144	-0.008034586867198483	0.0006932173278240795	0.0013724716329952898	0.832923111271904	-0.0050003913792832193	-3.7442023383641986E-05	0.008458358390777054	0.0071113642998128345	0.81191992548777447	0.38297690923266242	0.0017434335170101742	1.1721679217119521	-0.00033743570158201847	0.012496579458884364	0.4706824268387545	0.00029379477133945455	-0.0012180880591559106	0.0012473259030326644	0.0073565523452312495	0.010101763992693712	0.012500032541552722	1.004791433184754E-05	0	0	0	0	0	0	0	0	0	0	0	0.0031088424458131118	0.1345921768639981	0.013179733709366955	0.34954967722940966	0.96835532159096616
376	525	1.7202499999999998	1.0675	2022_09_22_11_29_56	0.8033827150913444	-0.0070869101345249286	0.0013570655951342841	0.00029439264809707463	0.0013022539165980253	0.78363205095659272	0.00083836821471505155	-0.0086858518764337048	0.0006783989660101281	0.00078612588622788593	0.80006048957227771	-0.004599376489085108	-0.000285147409892761	0.0079878391208100859	0.0055541826042694933	0.77473512989696058	0.47043708006186125	0.0038625068498407207	1.4032401531998662	-2.2176575547752414E-05	0.012485540297900019	0.51431159775832858	-3.5048906126305588E-05	-0.0036476486003131107	0.0012702829817407984	0.0064425224344889162	0.010694981122544925	0.012485589491742307	3.2510781466393541E-05	0	0	0	0	0	0	0	0	0	0	0	0.0018277256277644902	0.24013031466862286	0.012110112874540856	0.30379236120761383	0.96434129754568265
377	525	1.766	1.0675	2022_09_22_11_30_00	0.74196520105382979	-0.010609195171108327	0.0013671417990527908	0.00021321793147842079	-9.73166088219554E-05	0.72001649414422453	0.00055840195954653406	-0.00809761271946483	0.0007897255088339599	0.001652370024968887	0.73910827721821493	-0.0049085208406539236	0.00044581768770072405	0.0031808221207580392	0.0050814927408751364	0.71049576935740266	0.63547266247884338	0.0074676815779331574	1.4724217433129161	0.00041424703892780458	0.010464669167093382	0.4263823099920051	0.00074139741855544592	-0.0073236093812920145	0.0014597992258025948	0.0068847437432941784	0.0078809646849790256	0.010490899432792003	8.0068033001073045E-05	0	0	0	0	0	0	0	0	0	0	0	0.0010724209178399938	0.84670329774420161	0.0080798007825091753	0.50575271377500419	0.95758637783587375
378	525	1.81175	1.0675	2022_09_22_11_30_03	0.714001055803558	-0.011755945908415402	0.0012674832601188286	-0.00021755061165040185	4.843611992832787E-05	0.69265293656390781	0.0007921647484382654	-0.0069156105998213957	0.000412317000688111	0.0011390719125218619	0.71200066978525445	-0.0070552470683105922	-0.00022364479274901902	0.0079485706236607379	0.00662774240908976	0.68447803027978538	0.71133124902453426	0.0084077235847642828	1.500223625764598	-0.00035437685981963714	0.014566636937890535	0.41681556935876485	0.00025470037545881124	-0.0083241130929438776	0.0011827751661587531	0.0097915736937109858	0.01078480395190121	0.014568863509607597	0.00010787425209924986	0	0	0	0	0	0	0	0	0	0	0	0.00058144482816795942	0.7269296282750406	0.014494710824053795	0.34751513151611735	0.95865128589964543
379	525	1.8575	1.0675	2022_09_22_11_30_06	0.71121560110152815	-0.012046337946916537	0.0012797451823610537	-0.00025867654085210372	-0.0005596334000343671	0.69002833420431808	0.0011845569956667424	-0.0079180865861689428	0.00045321062155941267	0.0012670133465365759	0.70978167943603221	-0.0050119050704925628	-0.0004258105328893649	0.0069375734935749819	0.0066324712009891446	0.68072243022573686	0.71951683939726441	0.0090819013205156139	1.503026858740335	-0.00053754210571167857	0.013682472617395736	0.45647582609572163	5.2059787289633792E-05	-0.0089986080405043654	0.00122718577605571	0.00836563805762091	0.010827102881873284	0.013682571656937769	0.00010997144922917397	0	0	0	0	0	0	0	0	0	0	0	0.0010125361726380077	1.2304417823470231	0.013495057755755541	0.38145921829194357	0.95712527842673367
380	525	1.9032499999999999	1.0675	2022_09_22_11_30_10	0.714691230955822	-0.012703960158251109	0.0011242014707383255	-0.00018180353165209504	-0.00133596592075634	0.69328619505007427	0.0017145923552446488	-0.0081385383042573665	0.00046517322517752359	0.0014156117252070862	0.71410543230832912	-0.006524006415907755	-0.00023271627049913039	0.0078011857406485082	0.0037099054270143981	0.6857500404008271	0.70802080059187233	0.010036770472662684	1.5146842145339168	-0.00034086097611704311	0.013661335867863458	0.503589326636387	-0.00019961711403094617	-0.0099736338461562189	0.0011240059713901053	0.0072985387370369872	0.011548308534090314	0.013662794175672363	0.00011476148604394247	0	0	0	0	0	0	0	0	0	0	0	0.0019793647180185144	1.4032645225129075	0.012086893343517102	0.22195119019351403	0.959505322996213
381	525	1.9489999999999998	1.0675	2022_09_22_11_30_13	0.716853463494571	-0.013790205496307498	0.0011932290629714589	-0.00013803976117065549	-0.0019352302555581294	0.69526564480138686	0.00098886692544631846	-0.0074864970029987774	0.00076500889833355833	0.0010584958142470856	0.71479227401172485	-0.0035824085741112694	0.00034711855095561261	0.00756268543424496	0.0048498860165937406	0.68779200855263045	0.70314047474834551	0.011220671503942454	1.5092876977674223	0.00010394545823093153	0.012425883251045976	0.53324318511366775	4.8777019862558278E-05	-0.011135875931086645	0.00137685738071572	0.0060042292435230748	0.010878961612205791	0.012425978986232497	0.0001287424912749259	0	0	0	0	0	0	0	0	0	0	0	0.0029028951542466124	1.3825695118592334	0.012532807417474793	0.28511444174849732	0.95945969933622188
382	525	1.9947499999999998	1.0675	2022_09_22_11_30_16	0.7185297230287494	-0.013412438108701212	0.0013136922972986911	-0.00023795077484154584	-0.00181635500018564	0.69710523192701945	0.0011878184036867203	-0.0076792525603291781	0.00046209893746307622	0.001437483424980865	0.71656180223610022	-0.0039343977589907818	-0.00026143736324962217	0.00799661862885302	0.0039551243926173084	0.6888865474368856	0.6986154367558739	0.010831411974799345	1.5131149726458186	-0.00039813286703315235	0.012615876602756733	0.55527418220139846	0.00017904527299709603	-0.010759416655989857	0.0012467712663655128	0.00560359745111339	0.01130309860444738	0.012617147049383526	0.00012260702484889944	0	0	0	0	0	0	0	0	0	0	0	0.0026084025282274246	1.4462338481896755	0.012415995984707317	0.22965898251049205	0.95874467730171031
383	525	2.0404999999999998	1.0675	2022_09_22_11_30_20	0.72188578837825579	-0.01321940552374893	0.0016067954769730588	-0.00048578902259488585	-0.0019572328461948544	0.70024979382929908	0.0012415797211975026	-0.0076804957336971376	0.0004377412106162837	0.0014677010224558825	0.720404865079895	-0.0036422837919589477	-6.0052527057299423E-05	0.0078975179315406117	0.0021277255554489954	0.6917187774206518	0.68931992120731578	0.010767112121758165	1.5043077496443227	-0.00042708177782291735	0.011906681852507241	0.61071398939933241	0.0001667301444326332	-0.010672055308882336	0.0014275639833884611	0.00407570937835039	0.011187388694420692	0.011907849162543492	0.00011716275026112193	0	0	0	0	0	0	0	0	0	0	0	0.0027782603218788888	1.4607802854533358	0.011330213485371792	0.13158418189524143	0.95821082580753481
384	525	2.0862499999999997	1.0675	2022_09_22_11_30_23	0.72416435105130272	-0.013096569960312271	0.0014419467929807615	0.00014119190651530614	-0.0018379928121756758	0.70212120344820994	0.00076337488011934962	-0.0073092744712322964	0.00048066317781030694	0.0010536444479707452	0.72239039742791022	-0.0043999897760059036	-0.0003053484855240314	0.007692216660904215	0.00394965318791936	0.69350530085316442	0.68373619483934855	0.01055880128534193	1.507447838784572	-0.00015447072051024807	0.012251997982224551	0.53460280355807477	0.00020803881968671349	-0.010474168994579293	0.0013341920612611206	0.0058910169330742852	0.010742782416611932	0.012253764103610412	0.00011473771425668645	0	0	0	0	0	0	0	0	0	0	0	0.0026234429341164306	1.4429029001429576	0.011940607561264279	0.2371791595544577	0.95766285629273362
385	525	2.1319999999999997	1.0675	2022_09_22_11_30_28	0.72744604246364231	-0.013130301818238741	0.0017232215746479987	-0.00032446569232932231	-0.0016041581494445536	0.70586815419503335	0.0012418871783928865	-0.0072723675280943929	0.00080215145775566006	0.0010413584681932277	0.72545789797122939	-0.0039474417789347477	-0.00016194493702635009	0.0080274581760691986	0.0037394652731350827	0.69741891597290517	0.67388114987866476	0.010428625044921959	1.4866245245905467	-0.00038048589565237758	0.012159343862256174	0.55558398386005	-0.00013412854992966893	-0.010281202326560891	0.0017473119492215654	0.0053940681364838825	0.010897415845032076	0.012160083619305137	0.00011651341955910748	0	0	0	0	0	0	0	0	0	0	0	0.002465524041041	1.3389544737680512	0.01217370680624188	0.21797171007002156	0.95872253784068406
386	525	2.1777499999999996	1.0675	2022_09_22_11_30_34	0.74314933021311147	-0.013233988795423092	0.0014402093930020016	0.00011235439094950248	-0.001984354829390818	0.72102936340835555	0.0012079797646422298	-0.0076263713975939906	0.00075894195795546176	0.0013921743601193934	0.74085961635336328	-0.0034927819440562433	5.4520407980718517E-05	0.0075499407228495153	0.0038007038535832712	0.71315114493365361	0.63092849333568479	0.01050228223003608	1.499587054089629	7.481934477922484E-05	0.011702631653668317	0.56433684820729535	0.00012808555526968603	-0.010395953019583071	0.0014906685929317923	0.0050070757786823388	0.01057737111800339	0.011703332582256578	0.00010937933926539358	0	0	0	0	0	0	0	0	0	0	0	0.0028588290410612128	1.3881476685293501	0.011374066695275048	0.233185319403107	0.95963370474833731
387	525	2.2235	1.0675	2022_09_22_11_30_37	0.79143663699901334	-0.010450348120661576	0.0012751660665755976	-0.00044994957750557792	-0.00096611428846459836	0.771413376184376	0.00080550080561293358	-0.0072176431367534429	0.00056808076583554027	0.00074649893874633984	0.78973979970792441	-0.0035707972320945993	-0.00011964409612586964	0.0071685080416143956	0.0033269380936368628	0.76304208423609432	0.49992073477316579	0.0073978454430127742	1.4913862274368961	-0.00039384613604126088	0.010370153272488131	0.56429476593019023	-3.5224717717469807E-05	-0.0073047403036572093	0.0011699941430754484	0.0044377518277350907	0.00937264304293779	0.010370213096924989	6.3842187539067625E-05	0	0	0	0	0	0	0	0	0	0	0	0.00141610244797527	1.3050195659079895	0.0099855276397795584	0.21726063498749554	0.9641227718865959
388	525	2.26925	1.0675	2022_09_22_11_30_40	0.84530419420396641	-0.0060722548442010494	0.0016740621034273574	0.00024716533108078755	0.0013827495489773722	0.8263497744131274	0.0008197923952282958	-0.0074964934633417694	0.0008027866240159717	0.0016838856760858622	0.84095340934717944	-0.005547301501743044	0.00012803506982674142	0.0069817525226893084	0.0037615712100050884	0.81745674975290539	0.36672818292468445	0.0031683973259172085	1.3296164228707674	0.0002078778093304884	0.010437594712594391	0.50186742902966786	0.00052465356546345409	-0.0028068918850107927	0.0014697277165311522	0.0056066142259061924	0.00880393436517133	0.010450772447438127	2.177109459468938E-05	0	0	0	0	0	0	0	0	0	0	0	0.0018915015635775872	0.26300610912612615	0.0093819383030592333	0.24709092171916516	0.96705630394122755
389	525	2.315	1.0675	2022_09_22_11_30_44	0.85845422060645438	-0.0048693808746275167	0.0014695404889198363	-0.000149285687496588	0.0034994146081572387	0.83904511599309661	0.00092052999582460757	-0.0077224518529722475	0.0010914792311662118	0.0018245061534766076	0.8535772865105884	-0.0056203643408983973	-0.00010361986195153624	0.0076547822912413832	0.0044596758507456083	0.83206561873463114	0.3350685034045936	0.0016997112623535987	1.0331731000694719	-0.00017106043147161631	0.010965615510977699	0.49740433827455421	0.00054070131756507123	-0.00080823896709394808	0.0014952485236383189	0.0059725689205810326	0.0091963658052245951	0.010978938083868189	7.2221828286536588E-06	0	0	0	0	0	0	0	0	0	0	0	0.004270096869698271	0.1511706163692601	0.010319877278251304	0.26376354654435785	0.9692603271806608
390	525	2.36075	1.0675	2022_09_22_11_30_47	0.857527370138353	-0.0045734743265936706	0.0015279901163256558	0.00020759245583650351	0.002586320527015927	0.83825011415179618	0.0005073878118501922	-0.0070866230418088795	0.0011870046466030417	0.0014937002878476745	0.8534620468899391	-0.006744450935059744	-2.3271678069987127E-05	0.0077385445528756367	0.0066983820971578713	0.83337804854732545	0.33535413071456088	0.0019727090260542339	1.1039479072812772	9.1394508610954879E-05	0.011916102267643253	0.41939847925481016	0.00058792575842945562	-0.0011734984033262379	0.0015857119533088644	0.0079642244145450326	0.0088636686946036922	0.011930597216835271	8.6819697844345047E-06	0	0	0	0	0	0	0	0	0	0	0	0.0033184998679215163	0.21513793685369942	0.011935374815162962	0.35673684989313459	0.97183842471741588
391	525	2.4065	1.0675	2022_09_22_11_30_50	0.85316125213291361	-0.0055039599655544863	0.001579767557619526	-0.00057810282314584417	0.0021721809643804164	0.83329173440190185	0.0008499155247746181	-0.0072980622689826644	0.00084583336741315745	0.0011472377223273056	0.84874344040627658	-0.0057375832108460508	-0.0002560090336861039	0.0069899692821613	0.0049538840009227293	0.82830116666129916	0.34671371132737283	0.0024369274939521992	1.2581313451706644	-0.0005140511351721626	0.010697387945060848	0.46646423603362214	0.0001810005731005559	-0.0019757877402522923	0.0014264916460494563	0.0063701222991391117	0.00859393104121413	0.010698919106834853	1.6423608881929629E-05	0	0	0	0	0	0	0	0	0	0	0	0.0027322527434618707	0.18566481168367419	0.010041967055838427	0.30827494582967174	0.97086121127809788
392	525	2.45225	1.0675	2022_09_22_11_30_54	0.81977112837223165	-0.0072698318724359091	0.0012398766191705792	-0.00024554406576947634	0.00098699786134950852	0.79959036364196279	0.00064680527412364454	-0.0071333746616467717	0.00079545072416247289	0.0016046619656666088	0.81679902522678338	-0.0043674362771345026	0.00048142069648665316	0.0073301792505692789	0.0067310688519183811	0.79469525952781717	0.42720455089744752	0.0040741792316671237	1.4153477783295219	0.00012331991025243475	0.011382741528731923	0.460840654432404	0.00058905535257092363	-0.003878861121841653	0.0012463437764970887	0.0068806583688731347	0.0090677089234698326	0.011397973105702206	3.224562350318505E-05	0	0	0	0	0	0	0	0	0	0	0	0.0015463318561608386	0.33917303349776484	0.012139759988538708	0.37140835941383332	0.96941113442942783
393	525	2.4979999999999998	1.0675	2022_09_22_11_30_57	0.76024082582753649	-0.010481649183037877	0.0014377883289232202	0.0003952595075574864	-7.0879492832663339E-06	0.7397407804713847	0.00035639684091566374	-0.0073593770896858294	0.00079754614376834174	0.0012456699445238817	0.7578792189531407	-0.0042610128950004806	-0.00011454949605899007	0.00759244376744748	0.0039949270960357311	0.73132274544966813	0.58278805498817832	0.0071489187357062734	1.467010414925608	0.00015468245264681243	0.011571893657064993	0.53583305271337733	0.00059881459438789082	-0.0069954615356296081	0.001473281029966393	0.005539026395750218	0.010160113650821204	0.011587376826912679	7.4878208801105743E-05	0	0	0	0	0	0	0	0	0	0	0	0.0010491118235820204	0.78984164465559792	0.011284996345869398	0.24218244387495966	0.961961947588923
394	525	2.54375	1.0675	2022_09_22_11_31_00	0.73067067375467254	-0.0118677820852719	0.00115751960549739	-0.00036564538870248708	-0.00017847365517744849	0.70848744451763424	0.0016022374368584176	-0.0066515324686878168	0.00075068266666346078	0.0010749758844908715	0.729413343246449	-0.0058230894309515956	-0.00022603822865891425	0.0066862557938280279	0.0062522309646141829	0.70136296159288269	0.66425438868613118	0.0084744598960506054	1.4927898486865445	-0.00045036277071394345	0.012665256694709061	0.4211682201297684	-0.000363844994595596	-0.0083715345605709125	0.0013167686322725128	0.0084315297766501922	0.0094508218038609655	0.012670481850465078	0.00010304723512509381	0	0	0	0	0	0	0	0	0	0	0	0.0010560256416187451	0.90210565851315838	0.01252826773790457	0.375932741603004	0.95988930004377038
395	525	2.5895	1.0675	2022_09_22_11_31_04	0.72582124568770978	-0.012413103746024499	0.0010396181426890003	-0.00011482891449923946	-0.00049195701237045991	0.704110236941471	0.0018303708925175876	-0.0067108274442722118	0.00029807246692409957	0.00096265930164849865	0.72365394056119936	-0.0063959934192217077	-0.00011324989962261887	0.0069526738573947285	0.0062767113858418939	0.69592448333351087	0.67853472955896332	0.009074400024173708	1.5192214763509759	-0.00019781294003664372	0.01321308890678898	0.41494958974599061	-0.00060503422886320308	-0.0090261676359059285	0.00093436267436589721	0.008918176409060171	0.009749453728060492	0.013226934069420854	0.00011282175767351929	0	0	0	0	0	0	0	0	0	0	0	0.00079249822067419527	1.2984262909264881	0.012905093882692727	0.36717351411558696	0.95880974477969161
396	525	2.63525	1.0675	2022_09_22_11_31_09	0.72603161219253931	-0.012765173781347805	0.0010393278954152886	0.00031358028670846767	-0.00083574819248231848	0.70430499526098889	0.000729018619310292	-0.0069352162522127343	0.00054186072696752515	0.00171996506458707	0.72502605291560585	-0.003847657572225415	0.0003856646208503133	0.0072612188760548882	0.0064710025811983351	0.6973002333854259	0.67633272981623449	0.0095730845534450718	1.5134854743540862	0.00045057454245145146	0.012450027745301136	0.4747698039646554	0.00068782575001447314	-0.0095102671342444135	0.0010948821410175563	0.0072466322466211526	0.010123710384093303	0.012469013398066066	0.00011632323379788294	0	0	0	0	0	0	0	0	0	0	0	0.0013718909365731647	1.2831876923212859	0.01339640107312081	0.36395843736663475	0.96042682119536416
397	525	2.681	1.0675	2022_09_22_11_31_12	0.72759971884200614	-0.012959299876084974	0.001241844915594385	-0.00035848684113564766	-0.0012180660470123481	0.70558454945943394	0.0011383648480982906	-0.0067846975393995607	0.00054031211484789	0.0018063096634437731	0.72657099048824614	-0.0044509580848960178	-0.00026614758928974883	0.00763408622587266	0.0053234301234459528	0.699854847085542	0.6714597066061827	0.009970414463189756	1.5087386660708722	-0.00047520670722779232	0.012324182655415412	0.49109065801446394	0.00046798639392362396	-0.0098937178077107332	0.00123430648915534	0.0068425050866609879	0.010250151328788301	0.0123330648822156	0.00011665001995613136	0	0	0	0	0	0	0	0	0	0	0	0.0018313980415019923	1.3620443900599424	0.012791221117200095	0.30446380366119674	0.96186794601759773
398	525	2.72675	1.0675	2022_09_22_11_31_16	0.72780267094364959	-0.012663370241971743	0.0010911796043216935	-0.00012393996339785449	-0.00099099343462225151	0.70626048193721924	0.0016041790807169323	-0.0072021836963500584	0.00052361447022298635	0.001355704844501416	0.72623484729780341	-0.0051316220814202765	-0.0002670717424174787	0.0067230281119768174	0.0048697468371062761	0.69878717178130934	0.67183510505027744	0.00958936757257162	1.5122205561642348	-0.00031441386047297216	0.012131156453182586	0.477410154545682	-0.00017107747837794886	-0.0095236382401946637	0.0011208412518238374	0.0070088415456921078	0.009901570434985239	0.012132362688083541	0.00011263108927610155	0	0	0	0	0	0	0	0	0	0	0	0.0015400069515014085	1.3277524480354557	0.011406138446580812	0.31343717007512739	0.96013273883054107
399	525	2.7725	1.0675	2022_09_22_11_31_21	0.72936280493957861	-0.012709652813944181	0.00073874044286202113	-0.00019065449784544738	-0.0011442311841673386	0.70807933236106912	0.00083147916029710609	-0.0071797178569938122	0.000377028027476725	0.0013254781372280488	0.72891360639631153	-0.003371463376819173	-0.00014174936932477794	0.0072416717188523577	0.0048243791669655995	0.70243425079868715	0.66504073988792245	0.0096696141303373936	1.5308688123950012	-0.00027261558967822826	0.011709971362588091	0.53029155231578973	0.0003406474866993294	-0.0096387997887833424	0.000771346913762405	0.0057187205415792572	0.010218594065719249	0.011714925096765569	0.00011153166549194297	0	0	0	0	0	0	0	0	0	0	0	0.00165178003292284	1.4116465102729179	0.01193030348849888	0.29383865100990597	0.96307934273790907
400	525	2.81825	1.0675	2022_09_22_11_31_25	0.72993959112861484	-0.012661141524741446	0.0011757748778627956	-0.00010915775255037065	-0.0010438735864329834	0.70789290953161488	0.0014689688317531268	-0.0067820824320133487	0.00070285039030248606	0.0011992812820146618	0.72748954865547077	-0.0043637243712691225	0.00018930612719994546	0.006995137238562734	0.0067802980661963407	0.70159564173575739	0.666343478879892	0.0096206356536651227	1.5030495722086081	1.7573572892128393E-05	0.012493688807266808	0.44882225423398314	-0.00019182085978204676	-0.0095324604978159443	0.0012995488594705201	0.0077892322908701822	0.00976832228848379	0.012495161273671958	0.00011152188473688712	0	0	0	0	0	0	0	0	0	0	0	0.0017240328068662744	1.2745024993456731	0.013346156829276045	0.38490180517910938	0.96116945876434412
401	525	2.864	1.0675	2022_09_22_11_31_30	0.73205485209860277	-0.012631682918040644	0.0010480054141998854	0.00024865583503137236	-0.0011022417084012321	0.7094686508668494	0.0012729473045244941	-0.0067452270680288112	0.000469127157779434	0.0010926941746870786	0.73059039681673932	-0.0050702623488100172	-0.00019170161951884206	0.007079307232331862	0.0055516443201448105	0.70394764317324932	0.65998634823641333	0.0095873678017180854	1.5162104589511853	3.1561619995815909E-06	0.012256827435949124	0.4614555919000517	-0.00012366475760602392	-0.0095302911567971185	0.0010445917059288396	0.0073970131325569177	0.009773127212485043	0.012257451275322653	0.00011023723555170528	0	0	0	0	0	0	0	0	0	0	0	0.001636382817662137	1.3696019292821229	0.012289404950874822	0.33251839153032858	0.96160505070791114
402	525	2.90975	1.0675	2022_09_22_11_31_36	0.73624331309206925	-0.012312985451240072	0.0010196312012720986	-0.00028516556937088923	-0.0014188745404188068	0.71417792820504211	0.0016691374894119001	-0.0068325104730079548	0.00066162657089127665	0.0011729664634791655	0.73418897233901514	-0.0045765618021680037	-0.0002698555771548313	0.006860279911688168	0.0041608872547381163	0.70760032801635486	0.64879586684467216	0.0095391728709706084	1.5101601996213865	-0.00041944688718479738	0.011367473928044661	0.50472681670834718	-0.00033799767564027434	-0.0094691126831404748	0.0011540034905709045	0.0060511714908129564	0.0096230341937222491	0.011372497787799888	0.00010004188043007528	0	0	0	0	0	0	0	0	0	0	0	0.0021264064315288161	1.3526317603383407	0.010897880926251876	0.27259939769755237	0.96109576200370528
403	525	2.9555	1.0675	2022_09_22_11_31_39	0.7642871797032601	-0.01140424985679421	0.0015456503805859243	0.00032146266853570955	-0.000899873606489686	0.74317688621442823	0.00082995707311201957	-0.0071067283604250367	0.00056446587649237716	0.001382950194254865	0.76216248742699622	-0.0042513551937163729	-0.00023373459424308967	0.0066055155423837024	0.00545678516339637	0.73665849555776808	0.57137694052502841	0.0082821474455046732	1.4867257997022358	2.643674180957098E-05	0.011296499754553019	0.48042455431307374	0.00036477221107375653	-0.0081653489963142874	0.001386016622363826	0.00647090839831777	0.0092594951917044036	0.011302387600440363	8.3231288880237131E-05	0	0	0	0	0	0	0	0	0	0	0	0.0013898689548716714	1.2906804608869864	0.011210347748079597	0.345225700014587	0.9638503891217709
404	525	3.0012499999999998	1.0675	2022_09_22_11_31_42	0.81850493393633572	-0.0075514370182726736	0.0014338139773180558	0.000425103314575034	0.00086725103859648016	0.79897919691387	0.00094919261421847476	-0.0069551518598635047	0.000990370848347609	0.0011408367457146512	0.81494910398809584	-0.0044453837729677469	-0.00033590126464959596	0.0069666477683144566	0.0045690420223550516	0.79060971502136146	0.43208108689793112	0.0043941960029543039	1.3984087733430461	3.3431921695916854E-05	0.010396459035897466	0.50044651205985857	0.00012174112312487626	-0.0041356041019343604	0.0014851724561286725	0.00560941609161136	0.0087533314570091315	0.010397171797472319	3.46776368226686E-05	0	0	0	0	0	0	0	0	0	0	0	0.0016083213045644128	0.42578977796438611	0.010178663117997158	0.29023665383196767	0.96591930267198123
405	525	3.0469999999999997	1.0675	2022_09_22_11_31_46	0.85234758042021241	-0.0046322457793925879	0.0013708022652971254	-0.00045704855648341728	0.0023448011173561583	0.83283140366674846	0.0010236942926710689	-0.00668288125885495	0.00041210334794074391	0.001353638057764241	0.84736011542239653	-0.0050744582294747461	0.00023063593738057822	0.007388076168575535	0.0038665709559489053	0.82477181569066016	0.35042521579038916	0.0017157031118480682	1.2413105670331903	-0.0001503516947865477	0.010025881003890269	0.50448554107330879	0.0002023482696532382	-0.0013564732987358286	0.0010505319404101353	0.0053411052336690638	0.0084847442381630264	0.010027922752315129	1.1117053587558597E-05	0	0	0	0	0	0	0	0	0	0	0	0.0027931559143551635	0.086987585198089357	0.0097832240640018941	0.24107745107616152	0.96764727751563839
406	525	3.0927499999999997	1.0675	2022_09_22_11_31_51	0.85609044999843387	-0.0048083040570538931	0.0015722459995679526	0.00027393800479440152	0.0024753051820433675	0.83649602429621506	0.00045824098935390349	-0.0071856739234852874	0.000832391089037182	0.0016802305540281177	0.85142877817039919	-0.0043586932289285223	0.0001420626667690306	0.0059452091297379113	0.0032797461615479868	0.83112728254257806	0.33981461907863458	0.0019709177761559832	1.1731076410866115	0.0002306058804814129	0.00908433000099263	0.52407706694282385	0.000727533124640304	-0.0013796726465679133	0.0014074872179454905	0.004534637238229877	0.0078716019134985257	0.0091134162647375887	1.1242806009609628E-05	0	0	0	0	0	0	0	0	0	0	0	0.0030505129618003603	0.16219927949817209	0.0079312454773016409	0.252059174581934	0.97084050236058417
407	525	3.1384999999999996	1.0675	2022_09_22_11_31_54	0.85548439356776562	-0.0042441351221204245	0.0013653752668378496	2.7210298206430149E-05	0.002482176776082977	0.83659551412269439	0.0010353455643734015	-0.0063696773705818428	0.00088053988308789183	0.00065923294661943859	0.85048989283992771	-0.0047487323031884287	-0.0002660611225275563	0.0055400311191748132	0.0062129757210009863	0.83008051428734408	0.34128636033026066	0.0016797214653399457	1.1202227769126887	-0.000155773398324485	0.0096700493577164346	0.41547194315797348	-0.00022516668506030341	-0.0010426215995184361	0.0013169678816665927	0.006519343589187843	0.0071419894810050939	0.0096726705007837976	7.60066671455751E-06	0	0	0	0	0	0	0	0	0	0	0	0.0030786458500690283	0.17044787524338825	0.009730443357306379	0.42129647224120781	0.97030468413985249
408	525	3.1842499999999996	1.0675	2022_09_22_11_32_00	0.8492483474728274	-0.0050056525699183757	0.0014634572316718844	0.00014242984392033489	0.0019098627644015787	0.82959294003545569	0.00023479076371369777	-0.0063374495076543649	0.0010871457383296471	0.0017850455758155065	0.84482436251206039	-0.0056936706201003249	0.00011748638522961511	0.0071779306824387061	0.0059991103681807509	0.82397968267072119	0.356166732511213	0.0023809626829365328	1.2287344892341769	0.0001396698447502821	0.010759330991274525	0.43108444433911747	0.00092977237263649766	-0.0018451822141548398	0.0015047544298333114	0.0070020893183467712	0.0081690849278052251	0.010799429616638028	1.3149178464843E-05	0	0	0	0	0	0	0	0	0	0	0	0.0025877043134443951	0.25874250374188	0.011015371007708245	0.34808775442410195	0.97024584754589149
409	525	3.23	1.0675	2022_09_22_11_32_03	0.81660143953521069	-0.0066893658061763358	0.0013776634801758909	5.265429619322884E-05	0.0015231623227717464	0.79757219953232994	0.00081075278027022645	-0.0068191312341496328	0.00073885681845820884	0.0016664955060627386	0.812513297834898	-0.0055967452338990149	-0.00018430883046020573	0.0067413378013981068	0.00426433244415734	0.7897817539814701	0.43614332395019634	0.0034560877143701234	1.3780052304825359	-0.00010195801404869293	0.010520845298149352	0.47334605604856661	0.00053754979619244185	-0.0032023404682243795	0.0012998299177171477	0.0061480725683322329	0.0085375283005160243	0.010534569073814925	2.7872574630199774E-05	0	0	0	0	0	0	0	0	0	0	0	0.002073112473930864	0.22582059139259031	0.0097683539770843045	0.28201031368517848	0.96715694553636145
410	525	1.4	1.095	2022_09_22_11_32_07	0.69193904206805634	-0.015397058739385086	0.0011137469440603777	-0.00037748217585703645	-0.0030608646851914257	0.66907603805762061	0.0012080067964458376	-0.0077908276820346364	0.0002574610529687075	0.00066930967725013443	0.69213113758756672	-0.0053423887622268762	7.7289569995867547E-05	0.0079890117413548983	0.0056213630265822172	0.66233779269722481	0.77498638596400826	0.013598685894392561	1.5338646447563338	-0.00027172396290986531	0.014344243761441215	0.48592200382153533	-0.00039609062793313223	-0.013561606925122408	0.0010035315953287878	0.008086961533637152	0.011847294300434942	0.014349711386407104	0.000161139376919214	0	0	0	0	0	0	0	0	0	0	0	0.0044392257570991514	1.528838178802246	0.014117605536509845	0.30658131636597447	0.957219859595782
411	525	1.4457499999999999	1.095	2022_09_22_11_32_10	0.71598113972932631	-0.014533482553196381	0.0013928382294764105	-0.00011332350656618039	-0.0028737587588863606	0.69357193601025047	0.00063140713412639235	-0.0082478171548810014	0.00028878901645481957	0.00058599960116128072	0.71475311014031506	-0.0050308327136905631	-8.2065196565979593E-05	0.0082343504552230846	0.0038594565473622422	0.68579649026010214	0.70644882949772414	0.012407031162131753	1.5231267189417417	-0.00018573933407387247	0.01352520769743619	0.5413283902862519	-2.7227675903059815E-05	-0.012350686595881228	0.0011810854619493814	0.0063430997193453	0.011945556881503212	0.013525235103506417	0.00013413048624926242	0	0	0	0	0	0	0	0	0	0	0	0.0040339509017090222	1.520718577046315	0.012701382489654562	0.21914860403532044	0.95784155783679537
412	525	1.4914999999999998	1.095	2022_09_22_11_32_16	0.78060936128351222	-0.010906170324243882	0.0014174646400630622	0.00017374580191369162	-0.0006095043605606939	0.76010069828411275	0.00074337945632489862	-0.0091884670905699444	0.00040354601579332516	0.0017881150623257269	0.77981217108986467	-0.0041991459467358759	6.3401750617126084E-05	0.008638575315146264	0.0034928119780293287	0.75267535949454278	0.5273295654150354	0.007567128356570519	1.4931212409137693	0.00011596892616819174	0.012801056970508167	0.58434833940232211	0.00068171152436353674	-0.0074760005372045387	0.0011708319830492735	0.0050097113924529695	0.011780061601134463	0.012819196159067299	7.4388800203547108E-05	0	0	0	0	0	0	0	0	0	0	0	0.00093643384220836259	1.2783830181454561	0.011936800568147376	0.19211562359747006	0.96421513349130339
413	525	1.5372499999999998	1.095	2022_09_22_11_32_19	0.841333764414693	-0.0052702699228944164	0.0012353797953485752	0.00042218512163487648	0.0023923250946583088	0.82264698083100685	0.0010029466740241666	-0.0087742815439458745	0.00060237862952448537	0.0010737994530900326	0.83734158635213263	-0.0055755429053191722	-0.00028419269551369607	0.0082459635494208372	0.0052014421670475066	0.81539122499754868	0.37471972610209792	0.0020491771392130132	1.2890945382381378	6.0516120173422606E-05	0.012259858122511286	0.5052911174614575	4.5005353735505928E-05	-0.0017324609801552145	0.0010943975055311772	0.0065144910948537332	0.010385832993033219	0.012259940728485226	1.4816707032404922E-05	0	0	0	0	0	0	0	0	0	0	0	0.0029322465743723907	0.12333429565747842	0.011588035944930752	0.28137477445813613	0.969164984796263
414	525	1.583	1.095	2022_09_22_11_32_24	0.85476256005571216	-0.0038764664190532811	0.0016350381867672416	-0.00057742775274009751	0.0025611219169526	0.83536746680377938	0.00039067161054730942	-0.0087444149031178815	0.00089158979520578428	0.0009948690698019058	0.85062173575150968	-0.0066496076783069723	-0.00010648787323023022	0.0084135614202194269	0.0067921112687979405	0.82667441523111451	0.34438268747822692	0.0016738902463471178	1.0269557386124977	-0.00042475881866776982	0.013062679070755583	0.45536521410721709	0.00035978831227342158	-0.00077758906392084667	0.0014823170391271619	0.00800962868760945	0.010318887187685486	0.013067632996652626	5.9873229567442244E-06	0	0	0	0	0	0	0	0	0	0	0	0.0031726672484006539	0.16750159815003782	0.01265028709313144	0.33958252516608811	0.96713924294629039
415	525	1.62875	1.095	2022_09_22_11_32_28	0.85419347159324122	-0.0040975208331895194	0.001278329157064144	0.00020520036575923936	0.0037801678841366433	0.83537735028204407	0.00038232637018913547	-0.0085304372906655455	0.000990249640462174	0.0012326109833040338	0.84918470691971637	-0.0053646840369949407	-9.2494873030228133E-05	0.0081353327798995	0.0074708603008758322	0.82738854967933828	0.34512605700021259	0.0013434372322594689	0.85613171724837256	4.3506885711004458E-05	0.012605965721220502	0.45929343005961432	0.00050067177913885289	-0.00018941889642624249	0.0013300165708357346	0.0076511133394072221	0.010018524663448766	0.012615904406542259	1.353582918798468E-06	0.0013192842509650166	-0.71491876349703953	0.00014741586808929099	0.012643688551792754	-0.4603223799452909	-0.0005135960367205918	0.00018534950207116434	-0.0013061992562110486	0.0076533139289250559	-0.01006427573648779	0.012654115578880661	0.0045747463455546745	0.12810114862167754	0.012930610422485786	0.37142318873079394	0.96861961276301212
416	525	1.6744999999999999	1.095	2022_09_22_11_32_33	0.84706363743718793	-0.0046354807385949734	0.00097598216470062556	0.000458712648530724	0.0021846386251213917	0.82809943722467527	0.0007171591283465351	-0.0082040376790188611	0.00092006315673720627	0.00147776527855511	0.84277062401689617	-0.005381417629637673	0.00028293440895307251	0.0087097201195873789	0.0077610804087979218	0.82081721214539971	0.36147000392502732	0.0018444587771103077	1.2440482985114678	0.00042340335340402451	0.012938923714272224	0.45733027960983552	0.00045138331151748165	-0.0014644323411577974	0.001121367958624797	0.0078935142161742668	0.010252228060417448	0.012946794729880929	1.0388619882473725E-05	0	0	0	0	0	0	0	0	0	0	0	0.002798464118646855	0.19930307970807873	0.013772183552198922	0.36393324103040303	0.9690148128997752
417	525	1.7202499999999998	1.095	2022_09_22_11_32_37	0.807242331471639	-0.00727737732072353	0.0013964887084510968	-0.00034442709964900591	0.0011789062758826314	0.78693926571625761	0.00039076185856394395	-0.008332398603680697	0.00070473752173965114	0.0012069930313782025	0.80307218662759794	-0.0057445576862374583	0.00014159811351750992	0.0084089445287792771	0.0057174796720796412	0.77880369238624059	0.46143225942052168	0.004041695734789086	1.4062022239785246	-0.00015450366897692378	0.012909857587204324	0.48769226621853939	0.00051625853601861785	-0.0038246772382980378	0.001306578905178398	0.0072404901917519065	0.010688298494383543	0.012920175919774046	3.4024163296403727E-05	0	0	0	0	0	0	0	0	0	0	0	0.001701459425381175	0.26939618888651473	0.012596682331754181	0.29856382649343705	0.96477062961557836
418	525	1.766	1.095	2022_09_22_11_32_40	0.7379819543843551	-0.011517655801307647	0.0012922586420835295	-0.00037675695263484515	-0.00045761596548638255	0.71685837024968124	0.0011187770628977207	-0.0077313923849562805	0.00047192012630325103	0.0015928525749749852	0.73618451953926367	-0.005246946107561319	-9.5960352152854467E-05	0.0076243889457944169	0.0045513368762858481	0.70871761598095717	0.6435692760545324	0.0083194158040092517	1.4981892209010699	-0.00036570439680811431	0.01271725300982714	0.5046353740253986	0.0003308532395305654	-0.00823185338019962	0.0012038559909287206	0.0067716591480687024	0.010764439441900118	0.012721556036195625	9.4027288117797916E-05	0	0	0	0	0	0	0	0	0	0	0	0.00089075225938027114	1.1704036052251303	0.012032171662928503	0.26908488185781843	0.96034545529258764
419	525	1.81175	1.095	2022_09_22_11_32_46	0.70570242741774447	-0.012611959681253095	0.00144419110362186	-0.00013088041604044655	-0.00044068770327812003	0.68363608230025985	0.0014837006577864324	-0.0081980405333487716	0.00045078300006798464	0.0010279049894431572	0.70479222513633411	-0.0066691886034892355	-0.00026408568550629149	0.0077972785151294586	0.00765215139326461	0.67468664738753836	0.73601052461277727	0.0094939833595303041	1.499281715414108	-0.00033569536505684679	0.01568342497897434	0.42409551605969492	-0.00033137829194310859	-0.009397037888513959	0.0013532918949256349	0.010372093643631258	0.011763906346059561	0.015686925468156195	0.00012426185121195628	0	0	0	0	0	0	0	0	0	0	0	0.00089330201063251191	1.1724353286448692	0.015480857384755097	0.38800237592341114	0.95604977562044557
420	525	1.8575	1.095	2022_09_22_11_32_49	0.70221947366491522	-0.013103844530269585	0.0013029419126517486	-0.00018783831270187016	-0.0012775571383173273	0.68048123158242058	0.0014784859811999265	-0.0076634702203135169	0.00047915121955042827	0.0010771981623973195	0.70056483595056218	-0.006913864036454837	-8.4793605457397312E-05	0.0073457383944660866	0.0046392986197986187	0.67183446823858284	0.74596239638167638	0.010480919583440029	1.5095050074136958	-0.00024336068564824939	0.013917309876181214	0.46102340852372031	-0.00028005216423613579	-0.010402272353725168	0.0012815635737105612	0.0084087055469828972	0.011089868584153294	0.013920127276873027	0.000128059587938929	0	0	0	0	0	0	0	0	0	0	0	0.0019430609695307844	1.3913879025546283	0.012372333111497911	0.28165253007359747	0.95673004442934106
421	525	1.9032499999999999	1.095	2022_09_22_11_32_54	0.70247526087937728	-0.013987024528816731	0.0012301859302834887	-0.000308195777214402	-0.0016524501994325319	0.68061799891642349	0.00057026683565016554	-0.0075109813681826518	0.00060790097883538566	0.00089197251091802533	0.70192599603732431	-0.0060050997617971018	-0.00023080975316760202	0.0073420306354315332	0.0056072834795114178	0.67182142096208508	0.74472427021213794	0.011384904671538571	1.5129504408022632	-0.00043967977975701135	0.013850776630370288	0.45740768655474617	0.00023708675946107369	-0.011308798497410772	0.0013142035325552218	0.008448099669168721	0.010976047797099056	0.013852805614601088	0.00014215253962226158	0	0	0	0	0	0	0	0	0	0	0	0.0025064513948532805	1.3945400095705289	0.013151133980220496	0.32611331710452013	0.95636310397761348
422	525	1.9489999999999998	1.095	2022_09_22_11_32_58	0.70454110748545951	-0.014466270895748007	0.001398302329948208	-7.7396228792857438E-05	-0.0026383832956440767	0.6829200625324906	0.0013500972261624705	-0.00821682932944982	0.00054284633625474555	0.0012467220694290073	0.7035216059681052	-0.0036799886321904058	-0.00013785336222693035	0.0074517599215917973	0.004509951835302721	0.67441484330421231	0.73853471666730619	0.01240859278486451	1.514645089426365	-0.0002072079235024897	0.012973270357276915	0.54788559449765528	-7.7532514217412848E-05	-0.012330427357955793	0.0013905883901309032	0.0059334653338263968	0.011536885753758695	0.012973502035062113	0.00013979265558655669	0	0	0	0	0	0	0	0	0	0	0	0.0038232682864540344	1.4693373919948816	0.012363006583891849	0.2721243357920663	0.95723987733126137
423	525	1.9947499999999998	1.095	2022_09_22_11_33_01	0.70539439179458374	-0.014484316791171618	0.0012837465682972937	-0.00032900695723761026	-0.0025277990048198479	0.68337065152436138	0.0010158948578106038	-0.0076119673828920114	0.00058197705964767668	0.0013842679188888719	0.70355629583480506	-0.0034393850789390776	-0.00044929761440038027	0.0072706451617283452	0.0053786864593399347	0.67378170150402	0.73804724499529573	0.012324887005248052	1.5165709985170726	-0.00061233609718699391	0.012686075231182772	0.52129516443794688	0.00025981891545966542	-0.012252478160997693	0.0013340234654633594	0.0063935871959190909	0.010957123141564509	0.012688735580823634	0.00014094880238088947	0	0	0	0	0	0	0	0	0	0	0	0.0036772740733129459	1.4576525602184114	0.012821087648970744	0.318464460777421	0.95518437535328515
424	525	2.0404999999999998	1.095	2022_09_22_11_33_06	0.70728167413018417	-0.014655793872111977	0.0012414294647055168	-0.00035617976370608772	-0.0024793301611674089	0.68582118624043731	0.0012373839199130796	-0.0074959164839441522	0.00019985275838811539	0.00082728386534020374	0.70666210243976479	-0.0051163180673617723	-9.4094833300195174E-05	0.0074506142635157825	0.00464739471373724	0.67833910471129177	0.72934172854009471	0.012343526384443056	1.529003117993138	-0.00037010236740930846	0.013019599725279869	0.49965358723877606	-0.0002928822517473781	-0.012300431292923414	0.0010305501499259047	0.007042108394096731	0.010950739078815639	0.013022893573238485	0.00014523266803058495	0	0	0	0	0	0	0	0	0	0	0	0.0035168053012349576	1.5305794996472688	0.01241545815155955	0.2788535452633098	0.95907914699686514
425	525	2.0862499999999997	1.095	2022_09_22_11_33_12	0.70864708589608738	-0.014223427611694733	0.0012291469198362861	-0.00016845895193669347	-0.0024364651423857942	0.686237677333595	0.0019973145632739089	-0.0074481017986404224	0.00081651304362969029	0.00091122121795942669	0.70863841205028311	-0.002786603992225755	8.8110733645654476E-05	0.0071858691937263615	0.0047139539811312005	0.67933673557799579	0.72595612625444794	0.012033761730259357	1.5099935742612622	-0.00010433233582677857	0.011992993620323569	0.5521821027034558	-0.00078218829555911729	-0.011944894299127064	0.0014597676401867561	0.0053932780398860368	0.010711883492719889	0.01201847388426798	0.00013512273133280695	0	0	0	0	0	0	0	0	0	0	0	0.003626122592830237	1.4091165871005362	0.012127436127822272	0.29029195205396091	0.95863900254238887
426	525	2.1319999999999997	1.095	2022_09_22_11_33_17	0.71037479724805952	-0.014310569761210052	0.0011768033934997681	-0.00041243520817024049	-0.0021026936960167773	0.6892849354612266	0.0010073027606800789	-0.0067340534529230188	0.00048583801951313378	0.00050262938678879261	0.70892015481656867	-0.003882146391404908	0.0002764568145397867	0.0072768134756338084	0.0019068342433079533	0.68058020612507208	0.72141435567127044	0.011784642712435818	1.520631249406567	-0.00013804628826913858	0.011041753119290712	0.59221719424634189	-0.00035066276242511025	-0.011725379518653807	0.0011803724002620902	0.0041607647870984142	0.010227822267413922	0.0110473198704626	0.00014067435555047947	0	0	0	0	0	0	0	0	0	0	0	0.0030379619460912952	1.4572612223526353	0.010589482744708962	0.12814012761730548	0.95805792767647513
427	525	2.1777499999999996	1.095	2022_09_22_11_33_21	0.72821507062865831	-0.0142921267952228	0.0014016295816236333	-0.0003816739988205269	-0.0026739183070091268	0.70647995668680108	0.0015314197076168367	-0.0079414265031562559	0.00065119836328642934	0.001345110331966411	0.72707409583057547	-0.0039501997363603656	-0.00020316889386758522	0.0076411807165935458	0.0030407558667718145	0.69693275455091153	0.67217303563711883	0.011912381472317865	1.5109144604907252	-0.00045476595165990983	0.012130451864855328	0.5775441817004362	-0.00012430829022197108	-0.011827051800083711	0.0014232631731898946	0.00489873375857216	0.011097309133668288	0.012131088780344081	0.00012647428885888628	0	0	0	0	0	0	0	0	0	0	0	0.0037792017370172929	1.4513529448662175	0.011293338797762707	0.18936600631380157	0.9570424764063985
428	525	2.2235	1.095	2022_09_22_11_33_24	0.77938949877217556	-0.010864270417049524	0.0014989806471587964	-0.00030391599997975729	-0.0014344502108222742	0.75882703865568424	0.0009745082263189432	-0.0072470161743270608	0.0005994530979463547	0.001007811441160188	0.77668120897326665	-0.0035311662934058804	-0.00017731181729437599	0.0070892717981128426	0.0011276248464874767	0.74992375290774582	0.53283369939358771	0.0081100284022899236	1.4869556491074172	-0.00034220664602419416	0.0099757254200412964	0.63025818195796246	3.0781460365689596E-05	-0.0079962803149088053	0.0013535367787212795	0.0030458407833147197	0.0094993658514005482	0.0099757729101238243	6.84883701085478E-05	0	0	0	0	0	0	0	0	0	0	0	0.001994724880648671	1.3728766349998429	0.0092102755569574667	0.078869658488866748	0.96219381206591936
429	525	2.26925	1.095	2022_09_22_11_33_29	0.83831393496781581	-0.0057227299147542786	0.0014762545671948759	-0.00046076557006148784	0.0020465143961446094	0.81949075158217455	0.00010479009170820348	-0.0076003826069908648	0.00080072733188056165	0.0015436083192117587	0.83295939597861579	-0.0040236138478418606	-0.0001028046875882832	0.0068662973886240526	0.0066524968191811265	0.80952188010803383	0.38469170550601195	0.0026026845640009272	1.2953175320206067	-0.00036307096942092792	0.010998693067099677	0.46951703106361536	0.000864942891298585	-0.0022175487016473008	0.0013625141083713841	0.0064954739753954865	0.0088758135975935439	0.011032650424511532	1.8732083530703631E-05	0	0	0	0	0	0	0	0	0	0	0	0.0026214359356123676	0.18647634930337079	0.011404351095090314	0.38479220983438556	0.965654805844439
430	525	2.315	1.095	2022_09_22_11_33_33	0.85197981214489893	-0.0045694178615193464	0.0013841617327074235	0.00030353380840928324	0.0033119959508066178	0.833035288487897	0.00099759881170134951	-0.0077033036954513934	0.00071755857311538737	0.0018221619682312474	0.84695077656399687	-0.0067494591695029527	0.00043530772640544964	0.0072234850630821194	0.0049094169536863406	0.82570229609660817	0.35018005789689949	0.0014450981387604898	1.0570201358577198	0.000421371645261408	0.011374070184019293	0.45601022282700132	0.0004974859409523965	-0.000746993831172603	0.0012370565253209363	0.00696262965246528	0.0089939569085918936	0.011384944655660034	6.8214418438662757E-06	0	0	0	0	0	0	0	0	0	0	0	0.0039776009523376206	0.10667847393162395	0.010251306097771565	0.29846747522660533	0.96915711420187778
431	525	2.36075	1.095	2022_09_22_11_33_36	0.8526192599486544	-0.0045289350357837757	0.0018014702295860261	0.000168386834914452	0.0035127289380662507	0.83416792295027775	0.00039980226148701416	-0.0082450523711608721	0.000753438397918404	0.0019783940047032435	0.84812555098399112	-0.0053023117834452189	0.00039657174864884303	0.0079412592033808235	0.005987792340528604	0.82682084890730734	0.34774862171883075	0.0016174696494913479	0.97646244887083944	0.00031495491739713476	0.01184122987979239	0.48296875765207048	0.00093914737518243133	-0.00060314853855507247	0.0015008064190509527	0.0067334673282591125	0.0097403871999708087	0.01187841415587115	6.2136225104746822E-06	0	0	0	0	0	0	0	0	0	0	0	0.0042136300838555209	0.10564339136620272	0.011664896476941144	0.32303142647234695	0.969742167162749
432	525	2.4065	1.095	2022_09_22_11_33_42	0.84698667958877616	-0.0048749166435447782	0.0015393518529608497	0.000245716611986236	0.0032630774730174105	0.82792824825744959	0.00010147905882777293	-0.007557596286568569	0.000552185337838708	0.00090028527167773718	0.84210302363724865	-0.0062970611242796938	-9.726873796223119E-05	0.00668086353341362	0.0055978391384700569	0.82266093375285154	0.36090841183165878	0.0015678598680423589	1.1163939956624205	7.0115779209343684E-05	0.011197693349784627	0.43954207811049195	0.00048095846221561374	-0.00096374626837128952	0.0012366801106261142	0.0071425243244959144	0.00862395979987123	0.01120801754986972	9.650269769906989E-06	0	0	0	0	0	0	0	0	0	0	0	0.0039073444775778636	0.0838170817520152	0.010290672128784203	0.3487111755382179	0.97127965950097928
433	525	2.45225	1.095	2022_09_22_11_33_47	0.80972335396838713	-0.00748259448781826	0.0016899617352374385	-9.4634428601188343E-05	0.0012714242612660539	0.78974537221902474	0.0008062992592903391	-0.0071837640253084468	0.00074062025741594413	0.0014604092425598218	0.80623662495057258	-0.00606179381689987	-0.00013169552088856788	0.0072246215788413018	0.0066386485161629106	0.78370202704308245	0.45302666479773035	0.0041662919232345781	1.3859074630103367	-0.00016488706570958896	0.01214249064465491	0.42675717193821749	0.00041128033825897951	-0.0038846826684870339	0.001505732032855162	0.0079817304483525732	0.0091505222859339271	0.01214945392073942	3.6011004399298523E-05	0	0	0	0	0	0	0	0	0	0	0	0.0018171722584918199	0.2637308186314013	0.012117181901177433	0.37157764106828522	0.96786392933120147
434	525	2.4979999999999998	1.095	2022_09_22_11_33_51	0.74233352296269	-0.011187696072809193	0.0014023779741212075	-0.00021710274255338764	-0.00031587638590781784	0.72122732890385666	0.001411681252601979	-0.0071847227741478666	0.00063795395862372816	0.0016750051844669565	0.74162344917387646	-0.0049839878077314378	-0.00037193025438184163	0.0073408505395644889	0.0050528515047552642	0.71335958360666418	0.63065196800123413	0.0079829365804486435	1.48377986089338	-0.00043995974946642975	0.012238202318898378	0.48648157048605722	0.00018323202139160178	-0.0078623499555612129	0.0013822914395132707	0.0068883064465860054	0.010115573651366061	0.012239573929347087	8.8034659004043817E-05	0	0	0	0	0	0	0	0	0	0	0	0.00095896650411397865	1.0152741049164711	0.012005056652619044	0.30142184842145092	0.96096910827846038
435	525	2.54375	1.095	2022_09_22_11_33_54	0.709786715286011	-0.012451463389028222	0.0011739684353686819	-0.00044302199208560327	-0.00053448931410955019	0.68749540960837274	0.0015626695411901182	-0.00636872114216564	0.00064762467798256307	0.0016223605457506274	0.7090436646876993	-0.00619941964043679	0.00021276580593543372	0.0066225228862756679	0.0061709437085738783	0.67877667923875262	0.72432141507795411	0.00938357215945103	1.5014924393218656	-0.00020366706203330171	0.013019505215638145	0.40888752173443854	4.7439163794573422E-05	-0.009293577245673125	0.001296475395189282	0.0089033402741281256	0.00949937092775711	0.013019591642378436	0.0001185454324976603	0	0	0	0	0	0	0	0	0	0	0	0.0011830318264333525	1.1303895686075289	0.01275309971647451	0.37505758593691158	0.95631076860213882
436	525	2.5895	1.095	2022_09_22_11_33_57	0.70448862900886189	-0.013085243481758128	0.0013028453823000006	0.00015306162960521041	-0.00092239378252559486	0.68223426681645516	0.00096998273714588858	-0.006440118041386709	0.00035804536949723465	0.0012991185840041336	0.70240285136087666	-0.0052984705156333368	0.0001947827932708075	0.0072961561760578842	0.0077486018632806847	0.6746802936708598	0.73963506051958849	0.010172492280564535	1.5122726106517122	0.00021334427966677498	0.013854679059152672	0.40926651984219925	0.00023354791194036498	-0.010102889710657401	0.0011879472599563758	0.0094668056999476467	0.010115914277590649	0.013856647374429909	0.00013047204814412253	0	0	0	0	0	0	0	0	0	0	0	0.001404490679063458	1.3856630894141992	0.01510749718842516	0.40773120657923445	0.95768798230293772
437	525	2.63525	1.095	2022_09_22_11_34_01	0.705162917981513	-0.013699219348224581	0.0013225275184611941	-7.6900682931855489E-05	-0.0017358400990711571	0.68259908809524961	0.00065828117202961661	-0.006204368832804767	0.00058216340322614444	0.00084637945720740754	0.7047344172679838	-0.00537643083946187	-0.00033182095324971016	0.0066505629929554683	0.00519529371207432	0.67510926781294378	0.73694657729265567	0.011207057340337744	1.5101560981078017	-0.00033286446055035723	0.01217181539154592	0.44519357750989269	0.00014035829845272742	-0.011124736299919178	0.001355867429684284	0.00765742456169125	0.0094613391762414754	0.012172624629791995	0.00013435367770799531	0	0	0	0	0	0	0	0	0	0	0	0.0025963671563423163	1.4090013017186347	0.011967812189372859	0.33158008400676187	0.95738055787931109
438	525	2.681	1.095	2022_09_22_11_34_06	0.7068040136135364	-0.013755073332500896	0.0012785685168527684	-0.00033519247752957789	-0.001572918204232286	0.6849781054646642	0.0011350019099160354	-0.0065576101607024853	0.0001648917975048327	0.0014904795054384271	0.70628736494722955	-0.0046958578860427586	-0.00023828647093616703	0.0061586858466919393	0.0045696893452516207	0.67747918066209167	0.7311985113404621	0.011062963065118768	1.5241265639321904	-0.00045391575126215751	0.011475618242882202	0.47431931517725473	0.00025509100822246431	-0.011014806298874622	0.0010311129804507465	0.0066878745146407587	0.0093253497807207972	0.011478453096077309	0.00013714634510768057	0	0	0	0	0	0	0	0	0	0	0	0.0022375899215368806	1.5185711977769192	0.01085005695778558	0.3191778000134724	0.9585106587022314
439	525	2.72675	1.095	2022_09_22_11_34_09	0.70697007361553832	-0.013965515081276799	0.001223262336846924	-0.00018832928557923102	-0.0017078671722860525	0.68470041100515722	0.0011531139766500882	-0.0068629649891713993	0.00058041906637570754	0.0015618598420049643	0.70640366953002	-0.0040722386472736537	-0.00021467584800283581	0.0073218593615909421	0.0028198133685737418	0.67859114175290935	0.73038422059908514	0.011337578246122098	1.5139712159780079	-0.00033290792085624576	0.011523678509112728	0.56259961026317318	0.00030241000534964014	-0.011264436829731812	0.0012857462408743655	0.004966668077874015	0.01039843135216143	0.011527645821793891	0.00013945036373127888	0	0	0	0	0	0	0	0	0	0	0	0.0025514525408590421	1.406994197828265	0.011098178451478754	0.18380779698645214	0.95985836894411192
440	525	2.7725	1.095	2022_09_22_11_34_13	0.707602631393628	-0.013600131693069886	0.0015235604776911837	3.8563550023691972E-06	-0.0011570413120837006	0.68513146665259161	0.0010101038599191941	-0.0067575732610592855	0.00060618681528431585	0.0011588739860348453	0.70619517478776794	-0.0040844012018061574	-7.9939878915779317E-05	0.0072300733755003869	0.0042248583896363	0.67851876274388589	0.729809887464681	0.01070567134182966	1.4998417458265743	-9.681311811207349E-05	0.011875227492821338	0.520886522866704	0.00011075443178651195	-0.010598055592741126	0.0015141388748861335	0.0059933130782954813	0.010251888916282311	0.011875743957766189	0.00013777300482777335	0	0	0	0	0	0	0	0	0	0	0	0.0018459776015996886	1.3294998179160056	0.011834284633579627	0.26441452732082216	0.95889802078256658
441	525	2.81825	1.095	2022_09_22_11_34_18	0.70902504353520424	-0.013109267012418017	0.0010761517443495412	-0.00019360860713187497	-0.0014970821814251668	0.68711353211435988	0.00086775513447789356	-0.0071044080123432813	0.00050611801081903258	0.0011525146654336902	0.70871642979269689	-0.0057268329675451311	-0.00012024066834470322	0.0066479970694803808	0.0035994236468678458	0.67891069684174743	0.72529263710788894	0.010523359506849994	1.5173417159305211	-0.00026738050369074732	0.012096410476765325	0.49117123737542312	0.00021309788848916048	-0.010463277966568983	0.0011229022685533166	0.0067144223175267144	0.010061793049168578	0.01209828736360963	0.00012311372588781015	0	0	0	0	0	0	0	0	0	0	0	0.0022288630848260309	1.4077927555402168	0.010662353100156769	0.24811979590062863	0.957527104341327
442	525	2.864	1.095	2022_09_22_11_34_22	0.712129479809208	-0.012932077067806315	0.001214112052431779	-0.00017173032985345966	-0.0015328171887066889	0.69058119335704471	0.0012587985100460956	-0.00685495833382092	0.00046411056659576548	0.0014544864184138006	0.70997615466528208	-0.0052526125192917652	0.00018397249640628898	0.0068436927477627894	0.0052680730889521589	0.68205688391259622	0.71738599953486515	0.010381186668784324	1.5133243498104949	-2.9656733622143179E-05	0.012508071168328338	0.46145791593615437	0.0001417330688721531	-0.010312683437978821	0.001190628808732044	0.0075485927319627645	0.0099734944788136114	0.012508874154566372	0.00011842264952727233	0	0	0	0	0	0	0	0	0	0	0	0.0022489435422300384	1.4237924294763547	0.01212767711268252	0.32801732637609049	0.957770887529233
443	525	2.90975	1.095	2022_09_22_11_34_25	0.71684154143201961	-0.013103565620348166	0.0012485242705362121	-0.00021365081225820326	-0.001498396091784203	0.69519113795776988	0.0010894109080194208	-0.0073834760968221761	0.00068841188910383861	0.0014323244628277744	0.71558397447489375	-0.0033340319204634159	0.00018327672309657796	0.0067431869569379022	0.0025566314704854503	0.68550737751942614	0.7043218371741794	0.01043073852476825	1.5053652492672809	-6.4761460623375745E-05	0.011056016113705811	0.59078696841526124	0.00024848248066402644	-0.010341553211986656	0.0013610963726838003	0.004195416281740378	0.010229074959615375	0.011058808066411113	0.00012012855309030568	0	0	0	0	0	0	0	0	0	0	0	0.0023003269461780041	1.3554611939950367	0.010060219673088108	0.18119892353189809	0.9562885769008338
444	525	2.9555	1.095	2022_09_22_11_34_28	0.74819451642932855	-0.0116513481715121	0.0014374489017872382	-0.000492142204423896	-0.0012177692612135955	0.72698117992420708	0.00052199317230764829	-0.0070618338963591119	0.00047995283039730551	0.0010807216135723943	0.74590579178271876	-0.0044313609116886912	-0.00018338340181507044	0.0068851399767446428	0.0027787412403428662	0.71883176145402761	0.616071773104248	0.0088184987775599584	1.4975597490943149	-0.00049274648371937	0.010824553089987938	0.54960675051201124	0.000386198808813647	-0.0087240700496118359	0.0012870596176138181	0.0049175610721830026	0.0096430567093281055	0.010831440306713439	8.8519654593898723E-05	0	0	0	0	0	0	0	0	0	0	0	0.0017494611484508604	1.3830807550714253	0.0099235236070711382	0.19179666069714063	0.9607551855426163
445	525	3.0012499999999998	1.095	2022_09_22_11_34_32	0.80841541901136427	-0.0081769333295012014	0.0014360152203230481	-0.0004265863506364177	0.00072751191329649433	0.7878395460133949	0.00087518509211214745	-0.006971687905608647	0.00054199225503470379	0.00065609491060391494	0.805712932183584	-0.0044909291015895287	0.00016143571044087491	0.0073300378812697414	0.0025809218821941683	0.78159738543332469	0.45673733862543986	0.0048249039355453948	1.4420402596336384	-0.00018958951199381206	0.010139612232794505	0.55817879209486354	-0.00012939489237777456	-0.0046658102967794771	0.001228784872021157	0.0044508648086072425	0.0091105180251694565	0.010140437824354993	4.2495536215930774E-05	0	0	0	0	0	0	0	0	0	0	0	0.0011222071476882343	0.3201448895750279	0.0096128049675469167	0.16927315189033731	0.9668264199972384
446	525	3.0469999999999997	1.095	2022_09_22_11_34_37	0.8459555354228141	-0.0046447273821860775	0.0014429828399422956	-0.00027966749653378218	0.0021857963504741829	0.827245856402917	0.00059162753351325057	-0.0063872230371037663	0.00063191716812385594	0.0017841346141381793	0.84107201806528475	-0.00551620437730162	0.00012881452690166313	0.00501356614408976	0.0062079866022058594	0.81858250518238318	0.36504613063245955	0.001916886706153218	1.2223280475488993	-0.0001039014083397366	0.0098863689504310754	0.38778459284380162	0.00071259178258069745	-0.0014698919560823223	0.0012303951729714391	0.0070590913566236473	0.0069216703361897379	0.0099120168519151123	1.1466650184402887E-05	0	0	0	0	0	0	0	0	0	0	0	0.0026896303348295015	0.1407142471480427	0.00943271572755913	0.44571938090253904	0.96764247162618344
447	525	3.0927499999999997	1.095	2022_09_22_11_34_41	0.85141515757720887	-0.0046759800662626114	0.0016401938658787852	-0.00030322219888835714	0.0032327406933180783	0.83258797029396514	6.5142503927831125E-05	-0.00678134570972662	0.00074880670249621894	0.0017310548419690133	0.84702543192871849	-0.0052829941136309	-0.00018069933237804383	0.0056637474509108566	0.004918143021675838	0.82754439273393332	0.34963840844935185	0.0016461378028029623	1.0595038544495905	-0.00030431838929492608	0.00965371228633867	0.44423858337262867	0.00099369369642138489	-0.00085790373384106488	0.0014049095519920575	0.0060875792914918707	0.0074923653993385509	0.0097047198862055661	8.2137938703781155E-06	0	0	0	0	0	0	0	0	0	0	0	0.0038974306001293216	0.11380899445688418	0.0088101293324552871	0.3575270016127608	0.97196342509193479
448	525	3.1384999999999996	1.095	2022_09_22_11_34_46	0.85089625997312734	-0.0039343777750487476	0.0016808999815685899	-0.00016931188720636849	0.0032663348390132669	0.83228384585688886	0.00057137281319167329	-0.0058530071889169224	0.0009991148990341162	0.0010414807540561049	0.84490594389646423	-0.00411420936523837	0.0002585553932861564	0.0060695726997466179	0.004970650806330584	0.82360003305152574	0.35377543084736196	0.0016296949357475772	0.90838393211291724	3.8650076510231396E-05	0.0090228472120528324	0.46172598713593321	0.0002821275818208444	-0.000396828655114489	0.0015806430976287233	0.0054414098781157489	0.00719741831147766	0.00902725693577366	3.3493532891702281E-06	0	0	0	0	0	0	0	0	0	0	0	0.0040142666750218412	0.1484224364913492	0.0092199192975594545	0.34309347311739258	0.96792061711205113
449	525	3.1842499999999996	1.095	2022_09_22_11_34_50	0.84179466476803844	-0.0050862477710781739	0.0014145160688978241	0.00043742703523745087	0.0035339391298168784	0.82257099971463143	0.00064077380119959319	-0.0060238335959650327	0.000811799320098687	0.0017032114829669211	0.83742924800754581	-0.0043609778946938392	7.6977586863258285E-05	0.0069074786343339967	0.0040549448568878025	0.816330520309304	0.37389182181339403	0.0016209129454419751	1.0927072386931607	0.00029116420396379361	0.0093835888628621168	0.4991241214170043	0.0006453875442720147	-0.000934693932032648	0.0013242756624369139	0.0050837988195502459	0.007887124286428451	0.0094057570152290982	9.4675977367576676E-06	0	0	0	0	0	0	0	0	0	0	0	0.0043074421083197749	0.11289891132723096	0.0095150686302302688	0.26541663933659787	0.96975017124187735
450	525	3.23	1.095	2022_09_22_11_34_55	0.80436076289567926	-0.007478364543783679	0.0015311281960704521	-0.00021743071483981965	0.0015607277157471018	0.78455526388425989	0.00018493009228118834	-0.0066219089903997363	0.000653386278310059	0.001156623413318941	0.80039472786877885	-0.0052622680042139535	-0.00011827577531404241	0.0057531225243873879	0.0041486246362611931	0.777125992670902	0.46751733472064327	0.0039659326799769074	1.3956160158661692	-0.00023367839273246113	0.00991431211527011	0.4627789966500177	0.00061706852216701679	-0.0037249982851908833	0.0013612530247657097	0.005962356996289905	0.0079211036963155873	0.009933496780089127	3.6384530939949581E-05	0	0	0	0	0	0	0	0	0	0	0	0.002103504576309677	0.19823656028815928	0.0088180822519485641	0.3123763045820892	0.96614110050976032
451	525	1.4	1.1225	2022_09_22_11_34_59	0.67199721086336472	-0.016255247216189289	0.0013388776157054838	0.00016977919703176441	-0.0035325418992426527	0.64930301484373754	0.0013435898282230521	-0.007669725179541678	0.00013537969197810788	0.00094903468056364458	0.6718114933618019	-0.0060845874989955947	-0.00027754056935216129	0.0077342481256246686	0.0034040610163906145	0.64265672990686018	0.83461204031457159	0.015021411325417533	1.5338009877531136	-0.0001343347073055131	0.013924693735836128	0.51329983957815462	-0.00028789883720395067	-0.014980311818137013	0.0011104305645859478	0.0072092449826370725	0.011913181036866522	0.013927669631969926	0.00018543127629801242	0	0	0	0	0	0	0	0	0	0	0	0.005260639491194259	1.5516439038509238	0.01257478498817057	0.2073071546534549	0.956338388787643
452	525	1.4457499999999999	1.1225	2022_09_22_11_35_02	0.69827283761573045	-0.014951563614887288	0.0013434210298561577	-0.00053710890071230206	-0.0031316018405607242	0.67610571153354848	0.0011531896694009218	-0.0081172911203975674	0.000577084150338451	0.0011990104415109375	0.69640122346032807	-0.0045290704818548317	-0.00017836213497531085	0.0077757294965384513	0.0045433891073993274	0.667834438042122	0.75800786881524662	0.013231229693896665	1.5181993248223455	-0.00057429326220877	0.013556946117845333	0.52945102551330259	3.4794825123540558E-05	-0.013158090248325614	0.0013892804718886689	0.0066405933424061123	0.011819192362549705	0.013556990769415498	0.00014623709911695471	0	0	0	0	0	0	0	0	0	0	0	0.004560294511465105	1.4796797235776225	0.012897244574476051	0.26439914973357193	0.95640901674259426
453	525	1.4914999999999998	1.1225	2022_09_22_11_35_07	0.76931446728962094	-0.011280779374856513	0.0012532127163546575	-0.00040107056175009415	-0.00068486516657103517	0.74835650951951094	0.0015765871915051045	-0.0075309110720700534	0.0006316380147577623	0.0017475057374850762	0.76606000984146527	-0.0036689530840665003	-0.00017722769264664866	0.0077314507664591565	0.0043495742008594273	0.739546645767176	0.56011529042841	0.0079814627088350652	1.4930268231335497	-0.00041766171110520369	0.011546577935889269	0.54623400017110046	0.00011361661973602008	-0.0078851118897759458	0.0012364293179307835	0.0053148409248714445	0.010250655002138964	0.011547136907729343	8.1093883446800027E-05	0	0	0	0	0	0	0	0	0	0	0	0.0012110377573695966	1.198301593454526	0.01153100765481903	0.2562258334841041	0.96130604221272453
454	525	1.5372499999999998	1.1225	2022_09_22_11_35_13	0.8321129006503829	-0.0058729255340543678	0.0016726899310046475	0.00012691893785450438	0.0021513153481526109	0.81193345658378868	0.00090552743574381976	-0.00866108474984685	0.0010336244398223289	0.0014675158885770498	0.82812465969192717	-0.0056494926599367917	-0.0002373757762729305	0.0079256362714753489	0.005928637007277855	0.80669493433218931	0.39767818438558422	0.0027915492349598866	1.2590022744641143	-9.1607460720543156E-05	0.012447405268291736	0.48312472514125876	0.00034374140361244918	-0.0022661473066120444	0.0016301299076883736	0.0070749722518485512	0.010241223830610768	0.012452150660253606	1.9596217307271658E-05	0	0	0	0	0	0	0	0	0	0	0	0.0028682910259136218	0.2239475398944441	0.011894658852108235	0.32112050087292821	0.96945370478173476
455	525	1.583	1.1225	2022_09_22_11_35_16	0.84909408438951894	-0.0042161946356285536	0.0011567480830797796	0.00021692285999009087	0.0035331904479621308	0.8304252157480646	0.000981181416014128	-0.0079841893183661555	0.00079797032634473851	0.0011767080602649738	0.8441935981351717	-0.0057588735123242311	0.00014239768806881297	0.0086883963377793749	0.0057749656208122236	0.82136774886091668	0.35769640486693755	0.0012241105074316902	0.95517951289353675	0.00019269851960197765	0.012233442356559595	0.48485302240716205	0.00012080611848264817	-0.00040772035350697747	0.001154214298880765	0.0069185252879786826	0.01008915852441946	0.01223403882654985	3.5334874355116947E-06	0.0012185661116225397	-0.61105121196118961	0.00031252237581208423	0.012277969182351075	-0.48597905492863014	-0.00013021919142049758	0.00041634821855497629	-0.0011452325219364727	0.0069208853463448589	-0.01014149265470876	0.012278659710268744	0.0042659353541485544	0.1110615694363359	0.012286703457148145	0.29331147571655652	0.96734597962893953
456	525	1.62875	1.1225	2022_09_22_11_35_19	0.85042187317205165	-0.0043539965538113568	0.0013016222595092263	-0.00014705586212111947	0.0032900992978185909	0.83160862056994378	0.00027047073419667132	-0.0088374537992830966	0.00076069180717984984	0.0012201187206992562	0.844946028988565	-0.0047408910209519994	-9.9146633631981183E-05	0.0079278213873405744	0.004416543695572925	0.82363813237848738	0.35438598607017646	0.0013704784181596567	1.0254809237823688	-0.00016921278827846422	0.011514912580845589	0.537226142492803	0.0005685668052601737	-0.00063305959363744741	0.0012155026308260236	0.005483561849634202	0.010125401778979061	0.011528940972897719	5.60904166269659E-06	0	0	0	0	0	0	0	0	0	0	0	0.0039708443192042293	0.11360690684506922	0.010671212167392037	0.25413676486589576	0.96850534818247136
457	525	1.6744999999999999	1.1225	2022_09_22_11_35_23	0.84223989654595988	-0.0052306420347010586	0.0015321867946084269	0.00021783214701031947	0.0022525305054618447	0.82342941359240873	0.00044059901563067646	-0.0083484243095597373	0.0007330019543410303	0.0016878028719306088	0.83772005743783529	-0.0055433656821181456	0.0002874066369089071	0.0088805190929697637	0.005558171595765082	0.81611719430373042	0.37303349473313258	0.00223986620190823	1.247913602439352	0.00028301022916256044	0.012462270337156998	0.501308239267717	0.00075443884356970049	-0.0017888452793296825	0.0013479737271440825	0.0067059323169933235	0.010504220757214109	0.012485085499309566	1.490285659029272E-05	0	0	0	0	0	0	0	0	0	0	0	0.0028124933540961093	0.15730254750084055	0.012438845915444015	0.27961724398239368	0.96898424979704822
458	525	1.7202499999999998	1.1225	2022_09_22_11_35_28	0.79736710388866183	-0.007924987740696738	0.0010918281644313706	0.00028754215382584253	0.0013234422651465603	0.77685453332858878	0.00034685952813956489	-0.0082478430221564532	0.00076402770039444613	0.00098765318605827448	0.7940918488704517	-0.0062308976673707472	0.00010739624669578717	0.0075469091251908881	0.0064243517614207407	0.76937431180536486	0.48574577598859014	0.0043538286489745873	1.4351970020280416	0.00022198836202160671	0.013027854996878035	0.45039480463113474	0.00040845510409831521	-0.0041946983303241571	0.0011663317805014185	0.0080901839902081767	0.010211460660662572	0.013034256457187881	4.0814266182039795E-05	0	0	0	0	0	0	0	0	0	0	0	0.0019164930002107193	0.26178180611856106	0.012429670902798649	0.35261139593194046	0.96489347008826987
459	525	1.766	1.1225	2022_09_22_11_35_34	0.72030121993015794	-0.012162435391158287	0.0015112613115715885	-0.00027895643612484822	-0.00067049581209346616	0.69931987543011676	0.00099569309880450057	-0.0071147162028575165	0.00065085334975445116	0.00081428516851855955	0.71829756223646624	-0.0057425626406038387	-0.00021144420009708767	0.0068379230791739739	0.00450380403755159	0.69016562010216587	0.69364749214079358	0.0091659920120210833	1.4880846333572282	-0.00038627057420882792	0.012391423780671391	0.4719555320914699	-0.00012092061845400443	-0.0090408645312669879	0.0015093634723660353	0.0072691203471066564	0.010035301325394692	0.012392013763232988	0.00010863121499980101	0	0	0	0	0	0	0	0	0	0	0	0.0012972880742790525	1.1855294273769133	0.011367305342082086	0.291216331013994	0.95816250341639841
460	525	1.81175	1.1225	2022_09_22_11_35_37	0.68599269296830767	-0.013767590933751031	0.00125405175084974	0.00018763016355787261	-0.00091908843963226037	0.66456476447738233	0.0012156496296015548	-0.0069251486292837179	0.00030952252538714059	0.0009159596841034908	0.68562517149372115	-0.0072509245585177413	-0.00025684716399803996	0.0074197512419388037	0.0081355742708897477	0.65658988511329452	0.79170688034044434	0.010938193746673158	1.5182205202126258	-9.7350538278274582E-05	0.015775776742212314	0.37902730931922679	-0.00022170971608512864	-0.010877778396444498	0.0011480503462850103	0.011455972360851323	0.010846005213327972	0.015777334598034407	0.00015250571621208572	0	0	0	0	0	0	0	0	0	0	0	0.0014137294921140534	1.4083756041951003	0.016051069330052466	0.415691798343789	0.95713830751201379
461	525	1.8575	1.1225	2022_09_22_11_35_40	0.68046973715346259	-0.014470635191399725	0.0014107632590705718	-0.00041384948403037203	-0.0011702848035494316	0.65846452826931734	0.0011176006184227933	-0.0074906211874448212	0.00037197227216808444	0.0011666620801626029	0.6803186854740163	-0.0063546810691489366	0.00027193177980262774	0.0073173010289961649	0.0052530971173028749	0.65003026799603658	0.8092925813209968	0.011755246683972461	1.5144358493434169	-0.00015951789800566578	0.014280031957103385	0.45712398142386879	4.2788760554288152E-05	-0.011680644562923235	0.0013222583694941779	0.0087163378615365064	0.011311267257891094	0.014280096063189621	0.00016984413406286687	0	0	0	0	0	0	0	0	0	0	0	0.0018046033527835475	1.4169216755274539	0.01323741332700358	0.31131962275683306	0.955266975891154
462	525	1.9032499999999999	1.1225	2022_09_22_11_35_43	0.6835253494837884	-0.015333756371920818	0.0010712143121847655	-0.00032867584695472348	-0.0023313584563225986	0.66107137199386556	0.0015420202085296381	-0.0069790783186188046	0.00034989205510765848	0.0012496458309080465	0.683587802708022	-0.0047254448555197536	-0.00026653447140371123	0.0075324945119766163	0.006791610380899986	0.65394904612822857	0.79970125496456768	0.013181917403789044	1.5307361420708678	-0.00049395607225193494	0.013981932723528545	0.45414901392148305	-0.00022254357165881671	-0.013139630864593042	0.001055010513004666	0.0086001270509147073	0.011024166970497292	0.013983703669863897	0.00017420237758924431	0	0	0	0	0	0	0	0	0	0	0	0.0034489844218501967	1.4963118607255646	0.014838090592189917	0.36686066073627227	0.95672976374922092
463	525	1.9489999999999998	1.1225	2022_09_22_11_35_47	0.68487457691775344	-0.015525653001919239	0.00098807306269043218	-0.00042965504526289232	-0.0031496237751771441	0.66258045263948873	0.0013870303296941201	-0.0068262017559796379	0.00033625064871034164	0.0012581985713290486	0.6838436052920257	-0.0040146071580615412	-0.00023554868629524598	0.0075230096138859436	0.0031191638212910021	0.65411760302287769	0.79729669483951815	0.013895689802665961	1.5354340121608778	-0.00054145845658882272	0.012121909783231123	0.55814391069656566	-8.9542945799414336E-05	-0.013860951352463782	0.00098194841847586384	0.0053217701705496143	0.010891256082043187	0.012122240499674012	0.0001655404748325016	0	0	0	0	0	0	0	0	0	0	0	0.0046249662607933586	1.5176182541276524	0.011891239182136328	0.19652147538965117	0.95509108538778575
464	525	1.9947499999999998	1.1225	2022_09_22_11_35_50	0.686331371674644	-0.015568517682758368	0.0014229647666999536	-0.00018992613497810038	-0.00341288222685165	0.6639705221684743	0.0013649002413689605	-0.0070584465025068958	0.00063360335263243784	0.0012979814341548311	0.68494504177568794	-0.0034406851631182764	-0.00036443640540507495	0.0072761442846801562	0.0028276097448231394	0.655776515515382	0.79312373939529135	0.014141862631631488	1.5171796727642553	-0.00045896029824006558	0.011814327186119225	0.58242601443122644	-4.4063804922412145E-05	-0.014060632001084216	0.0015135740556780021	0.0046653182067870284	0.010854175827307078	0.011814409358050027	0.00016140862582568569	0	0	0	0	0	0	0	0	0	0	0	0.0050576128952181283	1.4790159850081326	0.011373889624300958	0.18532613770232884	0.95548089826535487
465	525	2.0404999999999998	1.1225	2022_09_22_11_35_53	0.68695419389076828	-0.015509296548318102	0.0014050074303207649	6.53019850276986E-05	-0.0029545641506043829	0.66507152252399071	0.0012655400731235496	-0.0074266845339504848	0.00040546401690977747	0.0011310464502625873	0.68676319987718715	-0.0043728333970627295	-0.00010700933380303121	0.0068860764249273048	0.0044450686580373242	0.6573328084507305	0.78931192391078731	0.013724074542940352	1.5222537278400026	-8.1489829997714579E-05	0.012645801077867764	0.51308843353029765	-9.9960395856878051E-05	-0.013659446952388344	0.0013303123749977789	0.0065516964983483176	0.010816263582889051	0.012646196146736828	0.00016764209168330506	0	0	0	0	0	0	0	0	0	0	0	0.004341273332802589	1.5026057208229779	0.011931127906457803	0.28660808378595215	0.95688011558344477
466	525	2.0862499999999997	1.1225	2022_09_22_11_35_57	0.68973672717100276	-0.015531467660582984	0.0012185768612646183	-0.00033171886307553937	-0.0027618647338986204	0.66750376499631281	0.001412914414585814	-0.0066717482353737412	0.00023573088598087153	0.0013187067389183547	0.68787720771021388	-0.003172186949539794	-0.0002704653331781293	0.0075148133884788719	0.0043472941480253479	0.65940792111909929	0.78308374433996553	0.013522555786592944	1.5311892816934161	-0.00049070544954640111	0.012049189556084042	0.545067501876651	-7.2226155276014156E-05	-0.013480151812921016	0.0010700570555444919	0.005571131538192723	0.010683887978755633	0.012049406025856657	0.00016979482860158342	0	0	0	0	0	0	0	0	0	0	0	0.0040187892415265341	1.5282234699675268	0.012586932428947728	0.2622290561091763	0.95602843105615254
467	525	2.1319999999999997	1.1225	2022_09_22_11_36_00	0.69313567290553824	-0.01543632281293781	0.0010696495258511517	-0.00038070903580748579	-0.002746708115081045	0.67054328242544281	0.0011303499607631092	-0.007090017748149012	0.000440200327584408	0.0012661520423635144	0.69177551548545324	-0.0040054182827689864	-0.00050069605459330255	0.0070868231091790581	0.0049371813048487631	0.662936919378839	0.77285287827713756	0.013381856539730543	1.5295879374944019	-0.00069820923149772017	0.01250137506198825	0.507658126847109	9.8091488333188685E-05	-0.013336433959445315	0.0011016413641847668	0.0065926158132248048	0.010621760455768148	0.012501759891334705	0.00016532375703355568	0	0	0	0	0	0	0	0	0	0	0	0.0040132961966352155	1.4913396589637145	0.012460851806086757	0.30424398533258429	0.95643168472326667
468	525	2.1777499999999996	1.1225	2022_09_22_11_36_05	0.711999144716416	-0.015112635499698834	0.0012058282147588938	-0.0003377681028389302	-0.0029181574018243466	0.6901740390096025	0.00094680450068538777	-0.00776924877773487	0.00034798343031068607	0.00095870608695311239	0.71097320594873337	-0.0021302892251320316	-0.00023100172944558658	0.0075986965652475322	0.0037571339050342361	0.68280219496038408	0.71655584845092091	0.012907507997074703	1.528085951778402	-0.00045648945075197483	0.011957138365664427	0.60518660255041035	2.6267338346751398E-06	-0.012860445488209988	0.0011012286498846386	0.0042169263785908385	0.011188864545305252	0.011957138654183734	0.00014695873562677592	0	0	0	0	0	0	0	0	0	0	0	0.0041275783659761676	1.5114527286921418	0.011905641096183224	0.22959667963849068	0.95899299883617017
469	525	2.2235	1.1225	2022_09_22_11_36_09	0.76970056127869546	-0.012180765814600919	0.0012191268751455845	-0.00029232052109898308	-0.0020612204366221251	0.74848632422927441	0.00059456041817289155	-0.0071879791006138156	0.00062483080603656686	0.0015946509990315567	0.76729736218365074	-0.0036998555835338846	-7.4982517758612264E-05	0.007021096193147852	0.0026276488418103161	0.739904490294631	0.55875476821991543	0.0094587550913724713	1.5069473003581531	-0.00027434397673351907	0.010423426962997572	0.57848029267910384	0.000665134021181825	-0.0093817388548021914	0.0012045845503158021	0.00419151249301086	0.0095435346006539235	0.010444626988029697	8.3855141025194753E-05	0	0	0	0	0	0	0	0	0	0	0	0.002798287975642346	1.4236304891657909	0.0097397459805928684	0.17905671131783144	0.96128874982946022
470	525	2.26925	1.1225	2022_09_22_11_36_14	0.83295421814443915	-0.0060296104002107876	0.0014052374285652093	-0.000439788678590242	0.0020860527994239885	0.813986458822072	0.001302296558535716	-0.0072017032318544508	0.00083711744757559981	0.0018935056113263266	0.828402569306064	-0.0050221940050788226	0.000210464141180404	0.0058765366499099175	0.0044117303316863277	0.80698995801122075	0.39558876946184979	0.0027498596213831827	1.3137409585617068	-0.00015939433875373702	0.0099088895441740588	0.47520571410234591	0.00036205089191955497	-0.0023943862894562334	0.001352272988038167	0.0057605168658806157	0.0080624151118971147	0.0099155016437385418	2.1030575281692302E-05	0	0	0	0	0	0	0	0	0	0	0	0.0026985281549100465	0.19081007379263121	0.0088219354371812126	0.32198613884821392	0.96882870682729882
471	525	2.315	1.1225	2022_09_22_11_36_18	0.84930534730029528	-0.0046341870894445652	0.0011394865064740989	2.6316964552062906E-05	0.0033330167208559377	0.82984442767400524	0.00067481422715535684	-0.007022708227854081	0.0010096679952367603	0.0011760544387758878	0.84457027204233692	-0.0058952919452968482	-0.00027491761450997541	0.0055925822927092323	0.0072263285861042005	0.82332247766368249	0.35652520601831217	0.0014866976613435736	1.0601303799649382	-0.00016721888754468072	0.010953537977177085	0.38503782125657915	0.00029592624850583788	-0.00077639896725749087	0.0012678622085565737	0.0078630849762693147	0.007625738578880637	0.010957534693625906	6.414132936411183E-06	0	0	0	0	0	0	0	0	0	0	0	0.0041005152665687305	0.14707096847964513	0.010758979036696679	0.4560814496448935	0.96940691622959274
472	525	2.36075	1.1225	2022_09_22_11_36_21	0.8492444307434216	-0.00459096953685018	0.0016818838901325891	-0.00033159327737552075	0.0035004069464763649	0.83026020955325919	-0.00018297788469541721	-0.007675673084014901	0.0010154274084632263	0.00093707622168603846	0.84480944977755457	-0.004406763785332681	0.00036748970667664486	0.0074965705711302309	0.0053508543089212206	0.82524382512494543	0.35500317213034471	0.0017187797590870453	0.97866842182722547	8.9276944783856513E-08	0.01086599170661131	0.501672084299583	0.00066948448647535113	-0.00064795666107301565	0.001591966088086813	0.0058403104758789461	0.0091629989257603	0.010886596586894223	6.051489185291822E-06	0	0	0	0	0	0	0	0	0	0	0	0.004291713986995311	0.14116947564093632	0.010845324953227473	0.30995515696271231	0.97173887193176378
473	525	2.4065	1.1225	2022_09_22_11_36_25	0.84255166483815169	-0.0052464260620655708	0.0011567580744099746	-0.00018584304770496936	0.0025989731787179208	0.82343108206210058	0.00071003686030825827	-0.0072553137156453435	0.00078313430703275794	0.0017118182642712728	0.83885390006819682	-0.0058951577664100255	-0.00011477823773194947	0.0078294050869627246	0.0043177074068771922	0.81717680636449275	0.3715381394663555	0.0019642305511519687	1.2569620057490563	-0.00020120035636836034	0.011063510050734055	0.49011025716521106	0.00061062087849960323	-0.0015898458872696155	0.0011535127709785685	0.0061605982615160629	0.0091895747291644951	0.011080348031535519	1.3628953063388377E-05	0	0	0	0	0	0	0	0	0	0	0	0.0032216407945277253	0.14633574671515437	0.010611858635495502	0.25198679760317971	0.96988332047443848
474	525	2.45225	1.1225	2022_09_22_11_36_30	0.7999900286206828	-0.00797375028276223	0.0014676074903464016	-0.00026548681577640996	0.0010280335217571382	0.78026557414024855	0.00033736759112838104	-0.007403139460529477	0.0007706640704274537	0.0012442048355643832	0.79717736584301213	-0.004493633587442614	-0.00022994341759022941	0.007511063519756507	0.0053771842271258669	0.77364727697078872	0.47722627447110277	0.0046143386478768849	1.4164161122815091	-0.00034097072107391386	0.011465590483317668	0.4956124560764183	0.00057545095360411736	-0.0043961310951430048	0.0014021956181671108	0.0062793070931042782	0.00959323029858217	0.011480022165969392	4.1128666637863933E-05	0	0	0	0	0	0	0	0	0	0	0	0.0016060516333535786	0.32163814350446795	0.011546936322513324	0.31065940420217036	0.96707115000506516
[truncated: 1,206 more rows]
[truncated: 38 more columns]
