# Supplementary material for: Metasurface analogues of molecular diastereomers from hierarchical multiscale chiral interactions with biomolecules
Source: Nat Commun. 2026 Apr 22;17:5541. doi: 10.1038/s41467-026-72200-6 (PMC13287669; doi:10.1038/s41467-026-72200-6)
Supplement: Supplementary file 3 — Supplementary Data 1 (Raw data) [file 41467_2026_72200_MOESM3_ESM.zip › Raw_Data/Reflectivity/Antistrept_strept_sequence/Antistept/Ref_ARRAY3_LH_0_1.txt]

	345.453658	1.001418
	345.669646	1.001518
	345.885622	1.001621
	346.101585	1.001726
	346.317535	1.001833
	346.533471	1.001940
	346.749395	1.002047
	346.965306	1.002150
	347.181204	1.002248
	347.397089	1.002336
	347.612961	1.002409
	347.828820	1.002462
	348.044666	1.002484
	348.260499	1.002467
	348.476319	1.002398
	348.692126	1.002262
	348.907920	1.002046
	349.123701	1.001736
	349.339469	1.001324
	349.555224	1.000809
	349.770966	1.000200
	349.986695	0.999523
	350.202412	0.998812
	350.418115	0.998108
	350.633805	0.997453
	350.849482	0.996879
	351.065147	0.996406
	351.280798	0.996041
	351.496436	0.995782
	351.712062	0.995618
	351.927674	0.995536
	352.143273	0.994234
	352.358860	0.997192
	352.574433	0.996471
	352.789993	0.997813
	353.005541	0.999972
	353.221075	0.998792
	353.436597	0.999937
	353.652105	0.999497
	353.867600	0.996257
	354.083083	0.997419
	354.298552	0.996943
	354.514009	1.000412
	354.729452	1.001169
	354.944883	0.998463
	355.160300	1.000026
	355.375705	0.999650
	355.591096	0.996815
	355.806474	0.997048
	356.021840	0.996532
	356.237192	0.995047
	356.452532	0.996438
	356.667858	0.994595
	356.883172	0.993193
	357.098472	0.993693
	357.313760	0.994752
	357.529034	0.994991
	357.744295	0.996817
	357.959544	0.998800
	358.174779	0.998702
	358.390002	0.996713
	358.605211	0.993789
	358.820407	0.992360
	359.035591	0.992920
	359.250761	0.991197
	359.465919	0.989794
	359.681063	0.989103
	359.896194	0.988584
	360.111313	0.986369
	360.326418	0.986390
	360.541510	0.987490
	360.756589	0.988051
	360.971656	0.987800
	361.186709	0.986169
	361.401749	0.985482
	361.616776	0.984018
	361.831790	0.985440
	362.046792	0.983236
	362.261780	0.984402
	362.476755	0.984842
	362.691717	0.983702
	362.906666	0.982551
	363.121602	0.983686
	363.336525	0.981841
	363.551435	0.982628
	363.766332	0.984385
	363.981216	0.986610
	364.196087	0.987785
	364.410945	0.988286
	364.625790	0.989578
	364.840621	0.990359
	365.055440	0.992613
	365.270246	0.995647
	365.485039	0.996953
	365.699818	0.998615
	365.914585	0.997994
	366.129339	0.996928
	366.344079	0.998540
	366.558807	1.000126
	366.773521	1.000535
	366.988223	1.003275
	367.202911	1.004045
	367.417587	1.005582
	367.632249	1.005774
	367.846898	1.006360
	368.061535	1.008017
	368.276158	1.006741
	368.490768	1.007206
	368.705365	1.009469
	368.919949	1.012249
	369.134521	1.013449
	369.349079	1.014171
	369.563624	1.013181
	369.778155	1.013501
	369.992674	1.014408
	370.207180	1.013745
	370.421673	1.014108
	370.636153	1.014134
	370.850619	1.012698
	371.065073	1.010960
	371.279514	1.011095
	371.493941	1.014209
	371.708356	1.017414
	371.922757	1.018184
	372.137145	1.017521
	372.351521	1.015570
	372.565883	1.015043
	372.780232	1.014660
	372.994568	1.012835
	373.208891	1.014311
	373.423201	1.012832
	373.637498	1.011921
	373.851782	1.009603
	374.066053	1.009422
	374.280311	1.009926
	374.494556	1.011016
	374.708787	1.011143
	374.923006	1.008663
	375.137211	1.010740
	375.351404	1.008066
	375.565583	1.006270
	375.779750	1.008191
	375.993903	1.007909
	376.208043	1.006871
	376.422170	1.007952
	376.636284	1.006413
	376.850385	1.006302
	377.064473	1.006167
	377.278548	1.004706
	377.492610	1.006944
	377.706658	1.006562
	377.920694	1.004837
	378.134717	1.004096
	378.348726	1.002313
	378.562722	1.002476
	378.776706	1.002147
	378.990676	1.003025
	379.204633	1.004948
	379.418577	1.005978
	379.632508	1.004844
	379.846426	1.004963
	380.060331	1.005572
	380.274223	1.005699
	380.488101	1.006656
	380.701967	1.006922
	380.915819	1.006263
	381.129659	1.006446
	381.343485	1.006515
	381.557298	1.007905
	381.771098	1.007728
	381.984886	1.005436
	382.198659	1.004039
	382.412420	1.003699
	382.626168	1.006142
	382.839903	1.007310
	383.053624	1.007338
	383.267333	1.008849
	383.481028	1.008449
	383.694711	1.010398
	383.908380	1.013339
	384.122036	1.014454
	384.335679	1.015057
	384.549309	1.014162
	384.762926	1.012042
	384.976530	1.013043
	385.190120	1.012269
	385.403698	1.013422
	385.617262	1.014064
	385.830814	1.011948
	386.044352	1.011068
	386.257877	1.010355
	386.471389	1.008507
	386.684888	1.007498
	386.898374	1.008991
	387.111847	1.006810
	387.325306	1.005642
	387.538753	1.002837
	387.752186	1.001915
	387.965606	1.003176
	388.179014	1.000468
	388.392408	1.002952
	388.605789	1.003837
	388.819156	1.000752
	389.032511	1.000336
	389.245853	0.999772
	389.459181	0.997036
	389.672497	0.996990
	389.885799	0.996201
	390.099088	0.994195
	390.312364	0.993661
	390.525627	0.991175
	390.738877	0.991503
	390.952114	0.994248
	391.165337	0.994046
	391.378548	0.993657
	391.591745	0.993368
	391.804929	0.994354
	392.018100	0.995149
	392.231258	0.994474
	392.444403	0.994958
	392.657535	0.995023
	392.870653	0.994808
	393.083759	0.994304
	393.296851	0.992887
	393.509930	0.993318
	393.722996	0.993057
	393.936049	0.993465
	394.149089	0.993375
	394.362116	0.994857
	394.575129	0.993956
	394.788130	0.994173
	395.001117	0.996602
	395.214091	0.999214
	395.427052	1.000575
	395.640000	1.000675
	395.852935	1.001633
	396.065857	1.002186
	396.278765	1.003007
	396.491660	1.006093
	396.704543	1.006126
	396.917412	1.004809
	397.130268	1.004130
	397.343110	1.004381
	397.555940	1.004520
	397.768757	1.006993
	397.981560	1.005517
	398.194350	1.004161
	398.407127	1.004015
	398.619891	1.002291
	398.832642	1.002224
	399.045380	1.003025
	399.258104	1.002782
	399.470815	1.003408
	399.683514	1.004343
	399.896199	1.002879
	400.108870	1.004189
	400.321529	1.005488
	400.534175	1.006220
	400.746807	1.004367
	400.959427	1.003183
	401.172033	1.004447
	401.384626	1.002373
	401.597205	1.000940
	401.809772	1.001948
	402.022326	1.001348
	402.234866	0.999497
	402.447393	1.000182
	402.659907	1.000078
	402.872408	0.999724
	403.084896	0.999936
	403.297370	1.001011
	403.509832	1.002053
	403.722280	1.002049
	403.934715	1.000122
	404.147137	1.000112
	404.359546	1.003453
	404.571941	1.002109
	404.784323	1.001485
	404.996693	1.000436
	405.209049	1.000660
	405.421392	1.000887
	405.633721	1.000512
	405.846038	1.000103
	406.058341	0.999299
	406.270632	0.999640
	406.482909	0.998187
	406.695172	0.998260
	406.907423	0.997764
	407.119661	0.998716
	407.331885	0.999302
	407.544096	0.999861
	407.756294	1.001202
	407.968479	1.000820
	408.180651	0.999656
	408.392809	1.000109
	408.604954	1.000839
	408.817086	1.000188
	409.029205	1.001352
	409.241311	1.001505
	409.453404	0.999041
	409.665483	1.000319
	409.877549	1.001066
	410.089602	1.001122
	410.301642	1.001630
	410.513669	1.001156
	410.725682	1.000044
	410.937682	0.999295
	411.149669	0.999107
	411.361643	0.998883
	411.573604	0.999027
	411.785551	0.999146
	411.997486	0.999838
	412.209407	0.998526
	412.421315	0.998253
	412.633210	0.997361
	412.845091	0.997030
	413.056959	0.996469
	413.268815	0.996362
	413.480657	0.995798
	413.692485	0.998543
	413.904301	0.999551
	414.116103	0.999834
	414.327892	1.001373
	414.539668	1.001334
	414.751431	1.001874
	414.963181	1.000737
	415.174917	1.001703
	415.386640	1.001063
	415.598350	1.002680
	415.810047	1.001889
	416.021730	1.003098
	416.233401	1.003475
	416.445058	1.004351
	416.656702	1.005045
	416.868332	1.007105
	417.079950	1.007103
	417.291554	1.005081
	417.503145	1.005818
	417.714723	1.005504
	417.926288	1.004957
	418.137839	1.006171
	418.349377	1.004854
	418.560903	1.005184
	418.772414	1.006303
	418.983913	1.007075
	419.195398	1.008129
	419.406870	1.008920
	419.618329	1.009839
	419.829775	1.011315
	420.041208	1.010645
	420.252627	1.008715
	420.464033	1.008259
	420.675426	1.007686
	420.886805	1.006650
	421.098172	1.007022
	421.309525	1.005514
	421.520865	1.005272
	421.732192	1.004622
	421.943505	1.004764
	422.154805	1.005356
	422.366092	1.006690
	422.577366	1.007308
	422.788627	1.006502
	422.999874	1.006691
	423.211108	1.006432
	423.422329	1.006012
	423.633537	1.006160
	423.844731	1.006472
	424.055913	1.007255
	424.267081	1.007504
	424.478235	1.007481
	424.689377	1.006456
	424.900505	1.005048
	425.111620	1.004444
	425.322722	1.004152
	425.533811	1.004614
	425.744886	1.005982
	425.955948	1.006940
	426.166997	1.004908
	426.378032	1.005571
	426.589055	1.005040
	426.800064	1.002400
	427.011060	1.002993
	427.222042	1.001007
	427.433012	1.002289
	427.643968	0.999735
	427.854911	1.001093
	428.065840	1.000425
	428.276757	1.001975
	428.487660	1.000314
	428.698550	1.000866
	428.909427	1.002172
	429.120290	1.002337
	429.331140	1.001336
	429.541977	1.000098
	429.752801	0.997992
	429.963611	0.997772
	430.174408	0.998257
	430.385192	0.997778
	430.595963	0.997889
	430.806720	1.000048
	431.017464	0.998437
	431.228195	0.999644
	431.438913	1.001546
	431.649617	1.000493
	431.860308	1.000181
	432.070986	0.998910
	432.281650	0.998272
	432.492302	0.996666
	432.702940	0.993461
	432.913565	0.993136
	433.124176	0.993293
	433.334774	0.994881
	433.545359	0.995881
	433.755931	0.997436
	433.966489	0.997056
	434.177035	0.998441
	434.387567	0.999545
	434.598085	1.000204
	434.808591	1.001422
	435.019083	1.002875
	435.229562	1.002489
	435.440027	1.000597
	435.650479	0.999529
	435.860918	0.999854
	436.071344	1.000483
	436.281757	0.999037
	436.492156	0.998055
	436.702542	0.997144
	436.912914	0.998517
	437.123274	0.996737
	437.333620	0.997056
	437.543953	0.996540
	437.754272	0.996215
	437.964578	0.996822
	438.174871	0.997552
	438.385151	0.997235
	438.595417	0.997163
	438.805670	0.997991
	439.015910	0.998854
	439.226137	0.997187
	439.436350	0.997613
	439.646550	0.997797
	439.856737	0.997066
	440.066910	0.999692
	440.277070	0.998426
	440.487217	1.001190
	440.697351	1.001899
	440.907471	1.001463
	441.117578	1.001201
	441.327671	1.001691
	441.537752	1.001963
	441.747819	1.001540
	441.957873	1.001562
	442.167913	1.001574
	442.377940	1.002585
	442.587954	1.001048
	442.797955	1.001716
	443.007942	0.999897
	443.217916	1.002292
	443.427877	1.003245
	443.637824	1.004142
	443.847758	1.004040
	444.057679	1.004771
	444.267586	1.003325
	444.477481	1.002912
	444.687361	1.002210
	444.897229	1.002989
	445.107083	1.000733
	445.316924	0.999925
	445.526752	1.001333
	445.736566	1.002072
	445.946367	1.002530
	446.156155	1.001124
	446.365929	0.999462
	446.575690	0.998780
	446.785438	0.998673
	446.995173	0.998067
	447.204894	0.995627
	447.414602	0.995795
	447.624296	0.994847
	447.833977	0.992622
	448.043645	0.991652
	448.253300	0.992006
	448.462941	0.993582
	448.672569	0.993888
	448.882184	0.992205
	449.091785	0.992994
	449.301373	0.993055
	449.510948	0.994401
	449.720509	0.994430
	449.930057	0.995860
	450.139592	0.995809
	450.349113	0.996566
	450.558621	0.997217
	450.768116	0.998804
	450.977597	0.998749
	451.187066	0.999907
	451.396520	1.000695
	451.605962	0.999638
	451.815390	0.998139
	452.024805	0.999360
	452.234206	0.999233
	452.443594	1.001843
	452.652969	1.001310
	452.862330	1.000515
	453.071678	1.000239
	453.281013	0.998164
	453.490335	0.996368
	453.699643	0.996860
	453.908938	0.997187
	454.118219	0.996940
	454.327487	0.996871
	454.536742	0.994809
	454.745983	0.994364
	454.955211	0.994802
	455.164426	0.994408
	455.373627	0.996150
	455.582815	0.996786
	455.791990	0.997229
	456.001152	0.995238
	456.210300	0.994041
	456.419434	0.991630
	456.628556	0.992620
	456.837664	0.991539
	457.046758	0.989432
	457.255839	0.988658
	457.464907	0.987673
	457.673962	0.985236
	457.883003	0.985703
	458.092031	0.985422
	458.301046	0.985777
	458.510047	0.984649
	458.719035	0.983898
	458.928009	0.984117
	459.136970	0.985076
	459.345918	0.984598
	459.554852	0.983500
	459.763774	0.985307
	459.972681	0.985734
	460.181576	0.986788
	460.390457	0.986941
	460.599324	0.987335
	460.808178	0.989070
	461.017019	0.988162
	461.225847	0.988331
	461.434661	0.988840
	461.643462	0.990618
	461.852249	0.992043
	462.061023	0.992376
	462.269784	0.993292
	462.478531	0.993482
	462.687265	0.994815
	462.895986	0.993886
	463.104693	0.993850
	463.313387	0.994492
	463.522068	0.993562
	463.730735	0.994323
	463.939389	0.993041
	464.148029	0.992198
	464.356656	0.991957
	464.565270	0.992418
	464.773870	0.991571
	464.982457	0.990320
	465.191030	0.989496
	465.399591	0.990145
	465.608137	0.989056
	465.816671	0.988925
	466.025191	0.989010
	466.233697	0.987373
	466.442191	0.987355
	466.650671	0.985840
	466.859137	0.988118
	467.067590	0.987059
	467.276030	0.989109
	467.484456	0.989700
	467.692869	0.986998
	467.901269	0.985225
	468.109655	0.984248
	468.318028	0.982581
	468.526387	0.982828
	468.734733	0.984629
	468.943066	0.985602
	469.151385	0.987726
	469.359691	0.986883
	469.567984	0.986226
	469.776263	0.986138
	469.984528	0.987032
	470.192781	0.988678
	470.401020	0.989147
	470.609245	0.991297
	470.817457	0.992811
	471.025656	0.992449
	471.233841	0.993716
	471.442013	0.994842
	471.650172	0.995248
	471.858317	0.994652
	472.066448	0.994692
	472.274567	0.994553
	472.482672	0.991094
	472.690763	0.990169
	472.898841	0.989402
	473.106906	0.989320
	473.314957	0.987710
	473.522995	0.986390
	473.731020	0.987808
	473.939031	0.987883
	474.147029	0.987257
	474.355013	0.986118
	474.562984	0.985226
	474.770941	0.987018
	474.978885	0.985845
	475.186816	0.984222
	475.394733	0.983575
	475.602637	0.982767
	475.810527	0.982681
	476.018404	0.981993
	476.226268	0.982849
	476.434118	0.981283
	476.641955	0.980978
	476.849778	0.980553
	477.057588	0.979630
	477.265385	0.980161
	477.473168	0.981509
	477.680937	0.981052
	477.888694	0.981520
	478.096436	0.980427
	478.304166	0.981097
	478.511882	0.981361
	478.719584	0.982801
	478.927274	0.984743
	479.134949	0.984925
	479.342612	0.986263
	479.550260	0.984606
	479.757896	0.986442
	479.965518	0.985791
	480.173126	0.985050
	480.380722	0.986958
	480.588303	0.987743
	480.795872	0.989611
	481.003426	0.990992
	481.210968	0.992090
	481.418496	0.992209
	481.626010	0.992596
	481.833511	0.991057
	482.040999	0.993307
	482.248473	0.993071
	482.455934	0.994673
	482.663382	0.994542
	482.870816	0.993724
	483.078236	0.995522
	483.285643	0.994897
	483.493037	0.994529
	483.700417	0.993789
	483.907784	0.993215
	484.115137	0.992980
	484.322477	0.989740
	484.529803	0.987858
	484.737116	0.986153
	484.944416	0.983948
	485.151702	0.983537
	485.358975	0.985407
	485.566234	0.984435
	485.773479	0.984152
	485.980712	0.985026
	486.187931	0.983996
	486.395136	0.981832
	486.602328	0.980379
	486.809506	0.979337
	487.016671	0.978579
	487.223823	0.978276
	487.430961	0.976520
	487.638086	0.977141
	487.845197	0.977736
	488.052295	0.975815
	488.259379	0.975624
	488.466450	0.976203
	488.673507	0.974754
	488.880551	0.972221
	489.087582	0.972877
	489.294599	0.972230
	489.501602	0.973008
	489.708592	0.974098
	489.915569	0.973644
	490.122532	0.972530
	490.329482	0.972347
	490.536418	0.970810
	490.743341	0.970979
	490.950250	0.970078
	491.157146	0.969028
	491.364029	0.968654
	491.570897	0.968079
	491.777753	0.968796
	491.984595	0.969634
	492.191423	0.969118
	492.398238	0.968904
	492.605040	0.970221
	492.811828	0.970480
	493.018603	0.970338
	493.225364	0.970291
	493.432111	0.969690
	493.638846	0.970556
	493.845566	0.971264
	494.052274	0.970623
	494.258967	0.970798
	494.465648	0.970858
	494.672314	0.969985
	494.878968	0.970581
	495.085608	0.970398
	495.292234	0.970647
	495.498847	0.971235
	495.705446	0.971272
	495.912032	0.970960
	496.118605	0.970907
	496.325164	0.971575
	496.531709	0.971666
	496.738241	0.969925
	496.944759	0.971390
	497.151264	0.971213
	497.357756	0.969997
	497.564234	0.970727
	497.770698	0.972736
	497.977149	0.969669
	498.183587	0.969896
	498.390011	0.968603
	498.596422	0.968189
	498.802819	0.968222
	499.009202	0.969714
	499.215572	0.970698
	499.421929	0.970879
	499.628272	0.971083
	499.834602	0.971283
	500.040918	0.970936
	500.247220	0.970221
	500.453509	0.969941
	500.659785	0.970297
	500.866047	0.970616
	501.072296	0.969487
	501.278531	0.969974
	501.484752	0.971114
	501.690960	0.970121
	501.897155	0.972097
	502.103336	0.971052
	502.309504	0.969579
	502.515658	0.968784
	502.721798	0.967525
	502.927925	0.967573
	503.134039	0.967555
	503.340139	0.966125
	503.546225	0.966296
	503.752298	0.968044
	503.958358	0.966770
	504.164404	0.967056
	504.370436	0.966801
	504.576455	0.966298
	504.782461	0.966003
	504.988453	0.965333
	505.194431	0.963341
	505.400396	0.962308
	505.606347	0.961424
	505.812285	0.961589
	506.018209	0.960900
	506.224120	0.959019
	506.430017	0.956510
	506.635901	0.957745
	506.841771	0.955557
	507.047628	0.955487
	507.253471	0.954528
	507.459301	0.952956
	507.665117	0.952659
	507.870920	0.952815
	508.076709	0.951995
	508.282484	0.951850
	508.488247	0.953778
	508.693995	0.953946
	508.899730	0.954534
	509.105451	0.952690
	509.311159	0.952699
	509.516854	0.951463
	509.722535	0.951921
	509.928202	0.951513
	510.133856	0.953071
	510.339496	0.951070
	510.545123	0.952007
	510.750736	0.951010
	510.956336	0.951920
	511.161922	0.952270
	511.367494	0.953767
	511.573053	0.954624
	511.778599	0.953828
	511.984131	0.953964
	512.189649	0.954891
	512.395154	0.953988
	512.600645	0.955548
	512.806123	0.955169
	513.011587	0.955082
	513.217038	0.955141
	513.422475	0.955396
	513.627899	0.956561
	513.833309	0.955902
	514.038705	0.955708
	514.244088	0.955405
	514.449458	0.954757
	514.654814	0.956148
	514.860156	0.956447
	515.065485	0.958061
	515.270800	0.958221
	515.476102	0.959113
	515.681390	0.959463
	515.886664	0.959956
	516.091925	0.960725
	516.297173	0.958649
	516.502407	0.959981
	516.707627	0.960317
	516.912834	0.961093
	517.118027	0.960936
	517.323207	0.961715
	517.528373	0.962399
	517.733525	0.962720
	517.938664	0.962546
	518.143790	0.962530
	518.348901	0.962886
	518.554000	0.962142
	518.759084	0.962336
	518.964156	0.964897
	519.169213	0.964075
	519.374257	0.964448
	519.579288	0.964625
	519.784305	0.964100
	519.989308	0.966016
	520.194298	0.966784
	520.399274	0.968148
	520.604236	0.969595
	520.809185	0.969771
	521.014121	0.967589
	521.219043	0.967485
	521.423951	0.966572
	521.628846	0.966820
	521.833727	0.967186
	522.038595	0.966038
	522.243449	0.964211
	522.448289	0.964303
	522.653116	0.962655
	522.857929	0.963028
	523.062729	0.962659
	523.267515	0.962441
	523.472287	0.961380
	523.677046	0.961044
	523.881792	0.960049
	524.086524	0.956606
	524.291242	0.957274
	524.495946	0.955648
	524.700637	0.954681
	524.905315	0.955694
	525.109979	0.954721
	525.314629	0.955762
	525.519266	0.956258
	525.723889	0.955468
	525.928498	0.955370
	526.133094	0.954018
	526.337677	0.954702
	526.542245	0.954958
	526.746800	0.957137
	526.951342	0.956844
	527.155870	0.956809
	527.360384	0.956592
	527.564885	0.955597
	527.769372	0.956123
	527.973846	0.953993
	528.178306	0.953568
	528.382752	0.954958
	528.587185	0.954594
	528.791604	0.955542
	528.996010	0.955991
	529.200402	0.956884
	529.404780	0.957480
	529.609145	0.957906
	529.813496	0.957330
	530.017833	0.956951
	530.222157	0.957726
	530.426468	0.958276
	530.630764	0.960217
	530.835048	0.959944
	531.039317	0.961577
	531.243573	0.961721
	531.447815	0.960959
	531.652044	0.961401
	531.856259	0.962401
	532.060461	0.962869
	532.264648	0.964386
	532.468823	0.963599
	532.672983	0.964621
	532.877130	0.962744
	533.081264	0.963072
	533.285383	0.962793
	533.489490	0.964142
	533.693582	0.963122
	533.897661	0.962279
	534.101726	0.961372
	534.305778	0.960951
	534.509816	0.961506
	534.713841	0.961075
	534.917851	0.961305
	535.121849	0.961276
	535.325832	0.960610
	535.529802	0.959709
	535.733759	0.959959
	535.937701	0.959334
	536.141630	0.958463
	536.345546	0.958375
	536.549448	0.958973
	536.753336	0.959508
	536.957210	0.960608
	537.161071	0.961158
	537.364919	0.960575
	537.568752	0.961094
	537.772572	0.961450
	537.976379	0.961662
	538.180172	0.960490
	538.383951	0.961025
	538.587716	0.961496
	538.791468	0.961183
	538.995206	0.960803
	539.198931	0.959185
	539.402642	0.958698
	539.606339	0.957838
	539.810023	0.958159
	540.013693	0.957509
	540.217349	0.956577
	540.420992	0.957013
	540.624621	0.957923
	540.828237	0.956957
	541.031839	0.956301
	541.235427	0.956020
	541.439001	0.956382
	541.642562	0.956873
	541.846109	0.958239
	542.049643	0.958688
	542.253163	0.959621
	542.456669	0.961229
	542.660162	0.962148
	542.863641	0.963688
	543.067106	0.962821
	543.270558	0.962795
	543.473996	0.963004
	543.677420	0.963798
	543.880831	0.964564
	544.084228	0.963201
	544.287612	0.964410
	544.490981	0.965257
	544.694338	0.965302
	544.897680	0.965621
	545.101009	0.965729
	545.304324	0.965870
	545.507625	0.965693
	545.710913	0.965735
	545.914187	0.965269
	546.117448	0.966309
	546.320695	0.967114
	546.523928	0.967266
	546.727147	0.966015
	546.930353	0.966438
	547.133546	0.967577
	547.336724	0.967076
	547.539889	0.967952
	547.743040	0.967963
	547.946178	0.967983
	548.149301	0.968418
	548.352412	0.968484
	548.555508	0.968980
	548.758591	0.968072
	548.961660	0.968091
	549.164716	0.968414
	549.367757	0.968451
	549.570785	0.966813
	549.773800	0.965912
	549.976801	0.966194
	550.179788	0.964564
	550.382761	0.963227
	550.585721	0.964930
	550.788667	0.964233
	550.991599	0.963295
	551.194518	0.962448
	551.397423	0.962256
	551.600315	0.961177
	551.803192	0.960419
	552.006056	0.959133
	552.208906	0.958298
	552.411743	0.956370
	552.614566	0.957829
	552.817375	0.957451
	553.020171	0.956235
	553.222953	0.955519
	553.425721	0.955531
	553.628475	0.957065
	553.831216	0.957669
	554.033943	0.958672
	554.236657	0.958200
	554.439356	0.958194
	554.642042	0.958737
	554.844715	0.958509
	555.047373	0.958626
	555.250018	0.958320
	555.452650	0.958444
	555.655267	0.958711
	555.857871	0.958998
	556.060461	0.960674
	556.263038	0.959545
	556.465600	0.961527
	556.668150	0.962200
	556.870685	0.962921
	557.073207	0.963276
	557.275715	0.965259
	557.478209	0.965310
	557.680689	0.966360
	557.883156	0.967812
	558.085609	0.969915
	558.288049	0.970413
	558.490475	0.971552
	558.692887	0.972746
	558.895285	0.973137
	559.097670	0.975036
	559.300040	0.975980
	559.502398	0.976444
	559.704741	0.978044
	559.907071	0.977880
	560.109387	0.977935
	560.311689	0.978591
	560.513978	0.978002
	560.716253	0.978790
	560.918514	0.978369
	561.120762	0.980512
	561.322995	0.982186
	561.525215	0.981378
	561.727422	0.980891
	561.929614	0.981994
	562.131793	0.983758
	562.333958	0.984073
	562.536110	0.985674
	562.738248	0.985146
	562.940372	0.983697
	563.142482	0.983460
	563.344578	0.983825
	563.546661	0.983919
	563.748730	0.983612
	563.950786	0.983985
	564.152827	0.984111
	564.354855	0.983781
	564.556870	0.983586
	564.758870	0.984655
	564.960857	0.984009
	565.162830	0.985905
	565.364789	0.985310
	565.566735	0.985974
	565.768666	0.986510
	565.970584	0.986464
	566.172489	0.988009
	566.374379	0.988866
	566.576256	0.989077
	566.778119	0.991060
	566.979969	0.991998
	567.181805	0.992880
	567.383626	0.993337
	567.585435	0.993610
	567.787229	0.994866
	567.989010	0.996568
	568.190777	0.997065
	568.392530	0.997462
	568.594269	1.000649
	568.795995	1.002972
	568.997707	1.001926
	569.199405	1.002300
	569.401090	1.003212
	569.602761	1.003152
	569.804418	1.004924
	570.006061	1.007004
	570.207690	1.007547
	570.409306	1.008039
	570.610908	1.007954
	570.812497	1.008708
	571.014071	1.009264
	571.215632	1.011548
	571.417179	1.012147
	571.618712	1.012993
	571.820232	1.014131
	572.021737	1.015629
	572.223229	1.015761
	572.424707	1.017253
	572.626172	1.017772
	572.827623	1.017822
	573.029060	1.018536
	573.230483	1.019418
	573.431892	1.019642
	573.633288	1.019371
	573.834670	1.019754
	574.036038	1.021053
	574.237392	1.020794
	574.438733	1.020667
	574.640060	1.020671
	574.841373	1.020031
	575.042672	1.021106
	575.243958	1.022182
	575.445230	1.023778
	575.646488	1.024614
	575.847732	1.024372
	576.048962	1.025510
	576.250179	1.025540
	576.451382	1.026498
	576.652571	1.027690
	576.853747	1.028206
	577.054908	1.030103
	577.256056	1.030257
	577.457190	1.030294
	577.658310	1.032586
	577.859417	1.034293
	578.060510	1.036080
	578.261589	1.038333
	578.462654	1.039784
	578.663705	1.041735
	578.864743	1.042819
	579.065767	1.044166
	579.266777	1.045965
	579.467773	1.045722
	579.668755	1.047409
	579.869724	1.049598
	580.070679	1.049927
	580.271620	1.051259
	580.472548	1.053606
	580.673461	1.055184
	580.874361	1.054886
	581.075247	1.054297
	581.276119	1.056989
	581.476978	1.058944
	581.677822	1.060358
	581.878653	1.061789
	582.079470	1.062172
	582.280273	1.062633
	582.481063	1.063815
	582.681838	1.064018
	582.882600	1.066870
	583.083348	1.067681
	583.284083	1.068626
	583.484803	1.068268
	583.685510	1.069010
	583.886203	1.069301
	584.086882	1.069303
	584.287547	1.068499
	584.488199	1.068720
	584.688836	1.068651
	584.889460	1.069789
	585.090070	1.070846
	585.290666	1.070207
	585.491249	1.070182
	585.691818	1.069023
	585.892372	1.070221
	586.092914	1.070356
	586.293441	1.070181
	586.493954	1.071776
	586.694454	1.073842
	586.894940	1.074851
	587.095412	1.076661
	587.295870	1.076776
	587.496314	1.077317
	587.696745	1.077338
	587.897162	1.077480
	588.097565	1.080021
	588.297954	1.079831
	588.498329	1.080947
	588.698691	1.081621
	588.899038	1.082425
	589.099372	1.085274
	589.299692	1.086981
	589.499998	1.089488
	589.700291	1.090547
	589.900569	1.091143
	590.100834	1.092426
	590.301085	1.093525
	590.501322	1.095229
	590.701546	1.096295
	590.901755	1.096650
	591.101951	1.097884
	591.302132	1.099313
	591.502300	1.099364
	591.702455	1.101671
	591.902595	1.102847
	592.102722	1.102691
	592.302834	1.104295
	592.502933	1.103904
	592.703018	1.103836
	592.903089	1.103890
	593.103147	1.105123
	593.303190	1.105388
	593.503220	1.106164
	593.703236	1.105187
	593.903238	1.106099
	594.103226	1.105962
	594.303200	1.106259
	594.503161	1.107116
	594.703108	1.107512
	594.903040	1.107649
	595.102960	1.107883
	595.302865	1.107971
	595.502756	1.106495
	595.702634	1.106691
	595.902497	1.106822
	596.102347	1.108015
	596.302183	1.109864
	596.502005	1.110480
	596.701813	1.111292
	596.901608	1.110729
	597.101388	1.110576
	597.301155	1.110417
	597.500908	1.112068
	597.700647	1.114566
	597.900372	1.116646
	598.100083	1.116748
	598.299781	1.118326
	598.499465	1.118546
	598.699134	1.120769
	598.898790	1.120079
	599.098432	1.120488
	599.298061	1.119377
	599.497675	1.121027
	599.697275	1.122328
	599.896862	1.124242
	600.096435	1.125805
	600.295994	1.126005
	600.495539	1.127224
	600.695070	1.128072
	600.894588	1.128855
	601.094091	1.131279
	601.293581	1.131632
	601.493056	1.131667
	601.692518	1.131221
	601.891966	1.132240
	602.091401	1.132795
	602.290821	1.131417
	602.490227	1.133258
	602.689620	1.132882
	602.888999	1.133227
	603.088363	1.133922
	603.287714	1.133854
	603.487052	1.134631
	603.686375	1.135140
	603.885684	1.135223
	604.084980	1.134856
	604.284261	1.135413
	604.483529	1.135923
	604.682783	1.136499
	604.882023	1.136314
	605.081249	1.136478
	605.280461	1.136778
	605.479660	1.137926
	605.678844	1.139028
	605.878015	1.140768
	606.077172	1.140161
	606.276314	1.141058
	606.475443	1.141196
	606.674558	1.142136
	606.873660	1.141920
	607.072747	1.141723
	607.271820	1.141839
	607.470880	1.143327
	607.669926	1.145649
	607.868957	1.146605
	608.067975	1.148130
	608.266979	1.148264
	608.465969	1.148449
	608.664946	1.148604
	608.863908	1.149177
	609.062857	1.149970
	609.261791	1.149916
	609.460712	1.150439
	609.659619	1.150277
	609.858511	1.148036
	610.057390	1.147174
	610.256256	1.147816
	610.455107	1.146703
	610.653944	1.147776
	610.852767	1.146228
	611.051577	1.148269
	611.250373	1.148574
	611.449154	1.150055
	611.647922	1.150828
	611.846676	1.151715
	612.045416	1.150525
	612.244142	1.149872
	612.442854	1.150849
	612.641553	1.151031
	612.840237	1.149918
	613.038908	1.151354
	613.237564	1.150721
	613.436207	1.149601
	613.634836	1.150504
	613.833451	1.150878
	614.032052	1.150002
	614.230639	1.149611
	614.429212	1.151767
	614.627771	1.152423
	614.826316	1.153755
	615.024848	1.152905
	615.223365	1.152509
	615.421869	1.154928
	615.620358	1.154420
	615.818834	1.154488
	616.017296	1.154297
	616.215744	1.154330
	616.414178	1.155632
	616.612598	1.155377
	616.811004	1.155781
	617.009396	1.156769
	617.207775	1.159134
	617.406139	1.159869
	617.604490	1.161219
	617.802826	1.162985
	618.001149	1.164570
	618.199458	1.166483
	618.397752	1.168695
	618.596033	1.170719
	618.794300	1.170911
	618.992553	1.173307
	619.190792	1.174480
	619.389018	1.174934
	619.587229	1.175439
	619.785426	1.173640
	619.983609	1.175778
	620.181779	1.177101
	620.379934	1.177163
	620.578076	1.177923
	620.776204	1.178300
	620.974317	1.178663
	621.172417	1.178894
	621.370503	1.179555
	621.568575	1.180109
	621.766633	1.182723
	621.964677	1.186421
	622.162707	1.188150
	622.360723	1.189304
	622.558725	1.191040
	622.756714	1.193598
	622.954688	1.195739
	623.152648	1.197959
	623.350595	1.199748
	623.548527	1.201836
	623.746446	1.203659
	623.944350	1.205478
	624.142241	1.208982
	624.340118	1.212932
	624.537981	1.214533
	624.735829	1.216940
	624.933664	1.221852
	625.131485	1.222921
	625.329292	1.225153
	625.527085	1.229686
	625.724864	1.232213
	625.922629	1.234965
	626.120381	1.237888
	626.318118	1.240576
	626.515841	1.242684
	626.713550	1.244569
	626.911246	1.247652
	627.108927	1.252364
	627.306595	1.256363
	627.504248	1.258560
	627.701888	1.260978
	627.899513	1.264379
	628.097125	1.269233
	628.294722	1.272449
	628.492306	1.274136
	628.689876	1.277997
	628.887432	1.283211
	629.084973	1.286799
	629.282501	1.289524
	629.480015	1.293264
	629.677515	1.297409
	629.875001	1.299795
	630.072473	1.301681
	630.269931	1.304263
	630.467375	1.305838
	630.664805	1.307621
	630.862221	1.308539
	631.059623	1.309001
	631.257011	1.312572
	631.454385	1.314594
	631.651746	1.315787
	631.849092	1.319417
	632.046424	1.319878
	632.243742	1.321215
	632.441047	1.324592
	632.638337	1.326074
	632.835613	1.328806
	633.032876	1.331099
	633.230124	1.334985
	633.427358	1.338065
	633.624579	1.342003
	633.821785	1.342378
	634.018978	1.344933
	634.216156	1.347760
	634.413321	1.351040
	634.610471	1.354158
	634.807608	1.355814
	635.004730	1.360504
	635.201839	1.362076
	635.398933	1.366952
	635.596014	1.369093
	635.793081	1.371244
	635.990133	1.376614
	636.187172	1.379948
	636.384196	1.381818
	636.581207	1.384820
	636.778204	1.387835
	636.975186	1.390406
	637.172155	1.394121
	637.369110	1.396732
	637.566050	1.398444
	637.762977	1.401396
	637.959890	1.403184
	638.156788	1.405691
	638.353673	1.409325
	638.550544	1.412861
	638.747400	1.414815
	638.944243	1.415703
	639.141072	1.416957
	639.337886	1.417820
	639.534687	1.419871
	639.731474	1.420768
	639.928246	1.420404
	640.125005	1.421008
	640.321750	1.421915
	640.518480	1.423481
	640.715197	1.424112
	640.911899	1.424798
	641.108588	1.424841
	641.305263	1.424913
	641.501923	1.423698
	641.698570	1.423569
	641.895202	1.423623
	642.091821	1.423181
	642.288426	1.421795
	642.485016	1.420799
	642.681593	1.418878
	642.878155	1.419137
	643.074704	1.415552
	643.271238	1.411636
	643.467759	1.409807
	643.664265	1.408053
	643.860757	1.406072
	644.057236	1.405773
	644.253700	1.405558
	644.450151	1.402373
	644.646587	1.400198
	644.843009	1.398173
	645.039418	1.396248
	645.235812	1.393683
	645.432192	1.390954
	645.628558	1.387881
	645.824911	1.385843
	646.021249	1.381533
	646.217573	1.379031
	646.413883	1.376563
	646.610179	1.375303
	646.806461	1.373802
	647.002729	1.370113
	647.198983	1.367011
	647.395223	1.362582
	647.591449	1.360927
	647.787661	1.358997
	647.983859	1.354295
	648.180043	1.351518
	648.376212	1.349114
	648.572368	1.346389
	648.768510	1.343063
	648.964638	1.338869
	649.160751	1.335968
	649.356851	1.334788
	649.552937	1.332153
	649.749008	1.327577
	649.945066	1.324909
	650.141109	1.321996
	650.337138	1.319009
	650.533154	1.315835
	650.729155	1.312696
	650.925142	1.310463
	651.121116	1.307549
	651.317075	1.306648
	651.513020	1.304322
	651.708951	1.302145
	651.904868	1.300730
	652.100771	1.298539
	652.296660	1.295748
	652.492535	1.294363
	652.688396	1.292298
	652.884242	1.290825
	653.080075	1.289929
	653.275894	1.288072
	653.471699	1.288424
	653.667489	1.286544
	653.863266	1.283408
	654.059028	1.280706
	654.254776	1.277772
	654.450511	1.275447
	654.646231	1.273204
	654.841937	1.269401
	655.037629	1.268643
	655.233308	1.267673
	655.428972	1.266904
	655.624622	1.266007
	655.820258	1.265584
	656.015879	1.265139
	656.211487	1.262851
	656.407081	1.261276
	656.602661	1.260313
	656.798226	1.258388
	656.993778	1.257360
	657.189315	1.254342
	657.384839	1.252954
	657.580348	1.251352
	657.775843	1.251318
	657.971324	1.249001
	658.166791	1.248475
	658.362244	1.246596
	658.557683	1.244818
	658.753108	1.242545
	658.948519	1.241599
	659.143916	1.239731
	659.339298	1.238708
	659.534667	1.236747
	659.730022	1.235801
	659.925362	1.235743
	660.120688	1.234485
	660.316001	1.234709
	660.511299	1.233486
	660.706583	1.232640
	660.901853	1.231477
	661.097109	1.230338
	661.292351	1.227758
	661.487578	1.226783
	661.682792	1.227023
	661.877992	1.226959
	662.073177	1.228107
	662.268349	1.227235
	662.463506	1.226240
	662.658649	1.226879
	662.853779	1.227631
	663.048894	1.228556
	663.243995	1.226311
	663.439081	1.225647
	663.634154	1.226216
	663.829213	1.226921
	664.024258	1.226502
	664.219288	1.227426
	664.414305	1.226472
	664.609307	1.227492
	664.804295	1.227408
	664.999269	1.228854
	665.194229	1.228827
	665.389175	1.228860
	665.584107	1.229277
	665.779025	1.230888
	665.973928	1.232201
	666.168818	1.234506
	666.363693	1.235859
	666.558555	1.237930
	666.753402	1.240910
	666.948235	1.242397
	667.143054	1.245108
	667.337859	1.246901
	667.532650	1.248030
	667.727427	1.249695
	667.922189	1.250079
	668.116938	1.250277
	668.311672	1.253087
	668.506392	1.252339
	668.701098	1.253948
	668.895790	1.255934
	669.090468	1.258798
	669.285132	1.260162
	669.479782	1.262815
	669.674417	1.264023
	669.869039	1.267702
	670.063646	1.268989
	670.258239	1.270873
	670.452819	1.271050
	670.647384	1.273613
	670.841934	1.276828
	671.036471	1.279559
	671.230994	1.282065
	671.425502	1.284887
	671.619997	1.286753
	671.814477	1.289954
	672.008943	1.290851
	672.203395	1.290535
	672.397833	1.293265
	672.592257	1.293254
	672.786667	1.296864
	672.981062	1.299538
	673.175444	1.303177
	673.369811	1.306002
	673.564164	1.307832
	673.758503	1.309171
	673.952828	1.308775
	674.147139	1.312198
	674.341435	1.314710
	674.535718	1.316770
	674.729986	1.315726
	674.924240	1.315296
	675.118480	1.315752
	675.312706	1.317892
	675.506918	1.318337
	675.701116	1.320810
	675.895299	1.320607
	676.089469	1.323261
	676.283624	1.325206
	676.477765	1.327618
	676.671892	1.329110
	676.866005	1.329669
	677.060103	1.333102
	677.254188	1.335442
	677.448258	1.336455
	677.642315	1.338061
	677.836357	1.339007
	678.030385	1.339244
	678.224398	1.339461
	678.418398	1.341202
	678.612384	1.341303
	678.806355	1.343594
	679.000312	1.344697
	679.194255	1.345178
	679.388184	1.346273
	679.582099	1.346499
	679.776000	1.348017
	679.969886	1.350121
	680.163758	1.350792
	680.357617	1.353235
	680.551461	1.355133
	680.745290	1.355746
	680.939106	1.356936
	681.132908	1.358742
	681.326695	1.358106
	681.520468	1.357708
	681.714227	1.357724
	681.907972	1.358638
	682.101703	1.358464
	682.295419	1.360264
	682.489122	1.360704
	682.682810	1.359722
	682.876484	1.359703
	683.070144	1.360185
	683.263790	1.360587
	683.457421	1.361157
	683.651039	1.358969
	683.844642	1.359557
	684.038231	1.360232
	684.231806	1.360090
	684.425367	1.361486
	684.618913	1.360711
	684.812446	1.359840
	685.005964	1.359573
	685.199468	1.357641
	685.392958	1.356645
	685.586433	1.355654
	685.779895	1.356396
	685.973342	1.352776
	686.166775	1.351713
	686.360194	1.348840
	686.553599	1.350121
	686.746990	1.348999
	686.940366	1.351222
	687.133729	1.350442
	687.327077	1.351231
	687.520411	1.350034
	687.713730	1.351126
	687.907036	1.349744
	688.100327	1.349491
	688.293604	1.348352
	688.486867	1.348306
	688.680116	1.348570
	688.873351	1.347240
	689.066571	1.345149
	689.259777	1.346210
	689.452970	1.344305
	689.646147	1.345038
	689.839311	1.346413
	690.032461	1.347792
	690.225596	1.346575
	690.418717	1.346592
	690.611824	1.346417
	690.804917	1.346492
	690.997995	1.346654
	691.191059	1.346316
	691.384110	1.346442
	691.577145	1.346334
	691.770167	1.346285
	691.963175	1.346756
	692.156168	1.345167
	692.349147	1.342654
	692.542112	1.340968
	692.735063	1.339798
	692.927999	1.338609
	693.120922	1.338449
	693.313830	1.337497
	693.506724	1.339598
	693.699603	1.337295
	693.892469	1.336511
	694.085320	1.335329
	694.278157	1.333733
	694.470980	1.330947
	694.663789	1.330045
	694.856583	1.326578
	695.049364	1.323935
	695.242130	1.322051
	695.434881	1.320186
	695.627619	1.318126
	695.820342	1.315964
	696.013052	1.312499
	696.205747	1.311240
	696.398427	1.308935
	696.591094	1.308040
	696.783746	1.305859
	696.976384	1.304001
	697.169008	1.303126
	697.361618	1.302343
	697.554213	1.299135
	697.746795	1.298256
	697.939362	1.297440
	698.131914	1.295648
	698.324453	1.292143
	698.516977	1.290530
	698.709487	1.288057
	698.901983	1.286137
	699.094465	1.283767
	699.286932	1.280538
	699.479386	1.278374
	699.671825	1.275730
	699.864249	1.273546
	700.056660	1.271613
	700.249056	1.268053
	700.441438	1.266718
	700.633806	1.263975
	700.826160	1.263550
	701.018499	1.260627
	701.210824	1.257464
	701.403135	1.254925
	701.595432	1.254123
	701.787714	1.251690
	701.979982	1.250967
	702.172236	1.250242
	702.364476	1.249505
	702.556702	1.246446
	702.748913	1.244283
	702.941110	1.241707
	703.133293	1.241033
	703.325461	1.238483
	703.517615	1.236593
	703.709755	1.233720
	703.901881	1.232086
	704.093993	1.233020
	704.286090	1.232093
	704.478173	1.231016
	704.670242	1.228821
	704.862296	1.227266
	705.054337	1.226225
	705.246363	1.221415
	705.438375	1.219333
	705.630372	1.217097
	705.822356	1.214544
	706.014325	1.211833
	706.206279	1.209793
	706.398220	1.207837
	706.590146	1.208075
	706.782058	1.206254
	706.973956	1.204103
	707.165840	1.202097
	707.357709	1.201226
	707.549564	1.202334
	707.741405	1.201929
	707.933231	1.200641
	708.125043	1.199665
	708.316841	1.198704
	708.508625	1.196838
	708.700395	1.197791
	708.892150	1.194663
	709.083891	1.193881
	709.275617	1.194346
	709.467330	1.193715
	709.659028	1.191175
	709.850712	1.191298
	710.042381	1.190824
	710.234037	1.189638
	710.425678	1.187805
	710.617305	1.186841
	710.808917	1.186116
	711.000515	1.184918
	711.192099	1.183940
	711.383669	1.183751
	711.575225	1.182335
	711.766766	1.180703
	711.958293	1.179895
	712.149805	1.178428
	712.341304	1.178223
	712.532788	1.176633
	712.724258	1.175719
	712.915713	1.177859
	713.107154	1.178754
	713.298581	1.176122
	713.489994	1.176171
	713.681392	1.174307
	713.872776	1.171362
	714.064146	1.169235
	714.255502	1.168790
	714.446843	1.166397
	714.638170	1.165080
	714.829483	1.163119
	715.020781	1.161800
	715.212065	1.159752
	715.403335	1.157149
	715.594591	1.156641
	715.785832	1.154418
	715.977059	1.152634
	716.168272	1.149454
	716.359470	1.146845
	716.550654	1.144749
	716.741824	1.142819
	716.932979	1.139783
	717.124121	1.138244
	717.315247	1.135709
	717.506360	1.133087
	717.697458	1.131372
	717.888542	1.130587
	718.079612	1.128169
	718.270668	1.125433
	718.461709	1.124710
	718.652736	1.122345
	718.843748	1.121918
	719.034746	1.120720
	719.225730	1.116819
	719.416700	1.116041
	719.607655	1.115217
	719.798596	1.114125
	719.989523	1.112631
	720.180435	1.112360
	720.371333	1.109961
	720.562217	1.110159
	720.753087	1.108660
	720.943942	1.106401
	721.134783	1.105181
	721.325609	1.105313
	721.516422	1.105369
	721.707219	1.104181
	721.898003	1.103377
	722.088772	1.103195
	722.279527	1.102838
	722.470268	1.101434
	722.660994	1.099446
	722.851707	1.097686
	723.042404	1.094955
	723.233088	1.093096
	723.423757	1.093177
	723.614412	1.092705
	723.805052	1.091902
	723.995678	1.090371
	724.186290	1.088494
	724.376887	1.086672
	724.567471	1.085020
	724.758039	1.083082
	724.948594	1.082565
	725.139134	1.080207
	725.329660	1.078331
	725.520172	1.079108
	725.710669	1.077717
	725.901152	1.076260
	726.091620	1.076565
	726.282075	1.077079
	726.472514	1.076642
	726.662940	1.075676
	726.853351	1.075280
	727.043748	1.075100
	727.234131	1.074259
	727.424499	1.073632
	727.614853	1.072153
	727.805193	1.071268
	727.995518	1.071663
	728.185829	1.070060
	728.376125	1.069171
	728.566408	1.070607
	728.756675	1.069337
	728.946929	1.068800
	729.137168	1.068194
	729.327393	1.066997
	729.517604	1.065983
	729.707800	1.064520
	729.897982	1.064256
	730.088149	1.062878
	730.278302	1.061551
	730.468441	1.060212
	730.658566	1.059064
	730.848676	1.058751
	731.038771	1.058271
	731.228853	1.057322
	731.418920	1.057129
	731.608973	1.056255
	731.799011	1.056398
	731.989035	1.056391
	732.179045	1.055134
	732.369040	1.055405
	732.559021	1.055240
	732.748988	1.055049
	732.938940	1.053848
	733.128878	1.051257
	733.318801	1.050305
	733.508711	1.048223
	733.698605	1.047058
	733.888486	1.045066
	734.078352	1.043443
	734.268204	1.042684
	734.458041	1.041745
	734.647864	1.040534
	734.837673	1.040718
	735.027467	1.039863
	735.217247	1.039569
	735.407013	1.038279
	735.596764	1.036761
	735.786501	1.037859
	735.976223	1.039126
	736.165932	1.039766
	736.355625	1.039152
	736.545305	1.039183
	736.734970	1.039003
	736.924620	1.038832
	737.114257	1.038040
	737.303879	1.038178
	737.493486	1.037775
	737.683079	1.037252
	737.872658	1.037571
	738.062222	1.036495
	738.251772	1.036917
	738.441308	1.036821
	738.630829	1.036012
	738.820336	1.034454
	739.009829	1.033533
	739.199307	1.032799
	739.388771	1.033082
	739.578220	1.031692
	739.767655	1.031185
	739.957076	1.031170
	740.146482	1.029543
	740.335874	1.028441
	740.525251	1.027521
	740.714615	1.026794
	740.903963	1.026005
	741.093298	1.026148
	741.282618	1.026510
	741.471923	1.026269
	741.661214	1.024564
	741.850491	1.024869
	742.039753	1.025072
	742.229001	1.024766
	742.418235	1.024799
	742.607454	1.023811
	742.796659	1.024432
	742.985849	1.023723
	743.175025	1.024014
	743.364187	1.022743
	743.553334	1.022037
	743.742467	1.022957
	743.931586	1.022765
	744.120690	1.022459
	744.309779	1.020667
	744.498855	1.019992
	744.687916	1.019626
	744.876962	1.018660
	745.065994	1.019085
	745.255012	1.017813
	745.444015	1.017190
	745.633004	1.016422
	745.821978	1.014832
	746.010938	1.014266
	746.199884	1.014481
	746.388815	1.014466
	746.577732	1.012457
	746.766634	1.013770
	746.955522	1.013485
	747.144396	1.013894
	747.333255	1.013036
	747.522100	1.012054
	747.710930	1.010957
	747.899746	1.011882
	748.088548	1.011128
	748.277335	1.011119
	748.466108	1.011552
	748.654866	1.012092
	748.843610	1.011795
	749.032339	1.012157
	749.221054	1.012927
	749.409755	1.012236
	749.598441	1.011408
	749.787113	1.010648
	749.975770	1.010327
	750.164413	1.010132
	750.353042	1.011479
[truncated: 1,648 more rows]
