# Supplementary material for: Metasurface analogues of molecular diastereomers from hierarchical multiscale chiral interactions with biomolecules
Source: Nat Commun. 2026 Apr 22;17:5541. doi: 10.1038/s41467-026-72200-6 (PMC13287669; doi:10.1038/s41467-026-72200-6)
Supplement: Supplementary file 3 — Supplementary Data 1 (Raw data) [file 41467_2026_72200_MOESM3_ESM.zip › Raw_Data/Reflectivity/Antistrept_strept_sequence/Antistept/Ref_ARRAY3_LH_0_2.txt]

	345.453658	1.000892
	345.669646	1.000596
	345.885622	1.000263
	346.101585	0.999889
	346.317535	0.999466
	346.533471	0.998987
	346.749395	0.998445
	346.965306	0.997831
	347.181204	0.997135
	347.397089	0.996347
	347.612961	0.995455
	347.828820	0.994449
	348.044666	0.993323
	348.260499	0.992071
	348.476319	0.990696
	348.692126	0.989213
	348.907920	0.987653
	349.123701	0.986064
	349.339469	0.984519
	349.555224	0.983112
	349.770966	0.981946
	349.986695	0.981123
	350.202412	0.980718
	350.418115	0.980766
	350.633805	0.981251
	350.849482	0.982114
	351.065147	0.983268
	351.280798	0.984613
	351.496436	0.986059
	351.712062	0.987531
	351.927674	0.988974
	352.143273	0.987613
	352.358860	0.993002
	352.574433	0.995921
	352.789993	0.995822
	353.005541	0.995880
	353.221075	0.996498
	353.436597	0.998135
	353.652105	0.997968
	353.867600	0.997392
	354.083083	0.998543
	354.298552	0.999018
	354.514009	0.998320
	354.729452	0.998466
	354.944883	1.000051
	355.160300	1.001415
	355.375705	1.002265
	355.591096	1.000371
	355.806474	1.002759
	356.021840	1.002315
	356.237192	1.002855
	356.452532	1.005189
	356.667858	1.007493
	356.883172	1.008451
	357.098472	1.006568
	357.313760	1.008653
	357.529034	1.010142
	357.744295	1.008721
	357.959544	1.007299
	358.174779	1.007211
	358.390002	1.008297
	358.605211	1.007259
	358.820407	1.005859
	359.035591	1.005170
	359.250761	1.003054
	359.465919	1.004094
	359.681063	1.003358
	359.896194	1.003465
	360.111313	1.005011
	360.326418	1.006139
	360.541510	1.007622
	360.756589	1.007505
	360.971656	1.007610
	361.186709	1.005175
	361.401749	1.005796
	361.616776	1.006240
	361.831790	1.005685
	362.046792	1.004214
	362.261780	1.005092
	362.476755	1.004503
	362.691717	1.002279
	362.906666	1.001532
	363.121602	1.001202
	363.336525	1.001120
	363.551435	1.002704
	363.766332	1.003623
	363.981216	1.002715
	364.196087	1.002310
	364.410945	0.998752
	364.625790	0.999879
	364.840621	0.998985
	365.055440	1.000029
	365.270246	1.000192
	365.485039	1.000498
	365.699818	0.997856
	365.914585	0.998328
	366.129339	0.998975
	366.344079	1.000845
	366.558807	0.998650
	366.773521	0.998463
	366.988223	0.998480
	367.202911	0.998789
	367.417587	0.999499
	367.632249	0.999236
	367.846898	0.998606
	368.061535	0.997124
	368.276158	0.997369
	368.490768	0.997335
	368.705365	0.999118
	368.919949	0.997639
	369.134521	0.998797
	369.349079	1.000071
	369.563624	0.999022
	369.778155	0.998179
	369.992674	0.998735
	370.207180	1.000563
	370.421673	0.998996
	370.636153	0.998946
	370.850619	0.999047
	371.065073	0.998463
	371.279514	0.998233
	371.493941	0.997225
	371.708356	0.998249
	371.922757	0.998994
	372.137145	0.998751
	372.351521	1.000325
	372.565883	0.998936
	372.780232	1.000085
	372.994568	1.000006
	373.208891	0.999378
	373.423201	0.997268
	373.637498	0.995751
	373.851782	0.996657
	374.066053	0.996052
	374.280311	0.996625
	374.494556	0.995055
	374.708787	0.994006
	374.923006	0.993809
	375.137211	0.992395
	375.351404	0.991150
	375.565583	0.988515
	375.779750	0.989424
	375.993903	0.988683
	376.208043	0.989605
	376.422170	0.989194
	376.636284	0.988434
	376.850385	0.986728
	377.064473	0.984127
	377.278548	0.984077
	377.492610	0.983485
	377.706658	0.980339
	377.920694	0.981396
	378.134717	0.982270
	378.348726	0.983420
	378.562722	0.985017
	378.776706	0.985807
	378.990676	0.987087
	379.204633	0.989080
	379.418577	0.987649
	379.632508	0.989072
	379.846426	0.990455
	380.060331	0.989685
	380.274223	0.989618
	380.488101	0.989711
	380.701967	0.989776
	380.915819	0.991713
	381.129659	0.993356
	381.343485	0.994178
	381.557298	0.993641
	381.771098	0.994725
	381.984886	0.995301
	382.198659	0.996108
	382.412420	0.996863
	382.626168	0.998233
	382.839903	0.999349
	383.053624	0.999757
	383.267333	1.000717
	383.481028	1.002257
	383.694711	1.000899
	383.908380	1.000093
	384.122036	1.001590
	384.335679	1.004001
	384.549309	1.004204
	384.762926	1.004534
	384.976530	1.003061
	385.190120	1.002106
	385.403698	1.001549
	385.617262	1.002033
	385.830814	1.002492
	386.044352	1.002849
	386.257877	1.003176
	386.471389	1.005108
	386.684888	1.005149
	386.898374	1.002912
	387.111847	1.001858
	387.325306	1.001630
	387.538753	1.002178
	387.752186	1.001318
	387.965606	1.000895
	388.179014	1.000075
	388.392408	1.000147
	388.605789	1.001004
	388.819156	1.001450
	389.032511	1.001418
	389.245853	1.000607
	389.459181	0.999646
	389.672497	0.998488
	389.885799	0.998669
	390.099088	1.001320
	390.312364	1.001496
	390.525627	1.002890
	390.738877	1.006380
	390.952114	1.006668
	391.165337	1.006255
	391.378548	1.005884
	391.591745	1.005056
	391.804929	1.005704
	392.018100	1.005528
	392.231258	1.002576
	392.444403	1.003359
	392.657535	1.004330
	392.870653	1.001617
	393.083759	1.003101
	393.296851	1.002510
	393.509930	1.001966
	393.722996	1.002673
	393.936049	1.001550
	394.149089	1.001102
	394.362116	1.002990
	394.575129	1.002700
	394.788130	1.003114
	395.001117	1.003876
	395.214091	1.004188
	395.427052	1.000444
	395.640000	1.001801
	395.852935	1.000450
	396.065857	0.999763
	396.278765	0.999464
	396.491660	0.998692
	396.704543	1.000490
	396.917412	1.001967
	397.130268	1.002148
	397.343110	0.998557
	397.555940	0.997749
	397.768757	0.995943
	397.981560	0.995096
	398.194350	0.996043
	398.407127	0.995802
	398.619891	0.995522
	398.832642	0.995139
	399.045380	0.994441
	399.258104	0.994649
	399.470815	0.993379
	399.683514	0.995373
	399.896199	0.994614
	400.108870	0.996074
	400.321529	0.997200
	400.534175	0.996845
	400.746807	0.998780
	400.959427	1.001269
	401.172033	1.004131
	401.384626	1.003256
	401.597205	1.002922
	401.809772	1.004504
	402.022326	1.004078
	402.234866	1.002646
	402.447393	1.002212
	402.659907	1.003808
	402.872408	1.002923
	403.084896	1.000807
	403.297370	0.999653
	403.509832	0.999925
	403.722280	0.998757
	403.934715	0.997377
	404.147137	0.996525
	404.359546	0.998121
	404.571941	0.998997
	404.784323	0.999333
	404.996693	0.998598
	405.209049	1.000452
	405.421392	1.001641
	405.633721	1.000610
	405.846038	1.002119
	406.058341	1.000868
	406.270632	1.000973
	406.482909	1.001468
	406.695172	1.001356
	406.907423	1.003272
	407.119661	1.003630
	407.331885	1.000532
	407.544096	1.001980
	407.756294	1.000466
	407.968479	0.999143
	408.180651	0.997550
	408.392809	1.000694
	408.604954	1.000252
	408.817086	1.001313
	409.029205	1.001716
	409.241311	1.000738
	409.453404	1.000564
	409.665483	0.997593
	409.877549	0.995966
	410.089602	0.993917
	410.301642	0.994272
	410.513669	0.993031
	410.725682	0.993346
	410.937682	0.992827
	411.149669	0.991562
	411.361643	0.991005
	411.573604	0.995497
	411.785551	0.997043
	411.997486	0.998519
	412.209407	1.000038
	412.421315	1.001665
	412.633210	1.000656
	412.845091	1.000587
	413.056959	1.003680
	413.268815	1.002275
	413.480657	1.004009
	413.692485	1.002588
	413.904301	1.000443
	414.116103	1.000869
	414.327892	1.001018
	414.539668	1.002614
	414.751431	1.002347
	414.963181	1.002421
	415.174917	1.003649
	415.386640	1.004826
	415.598350	1.003635
	415.810047	1.002546
	416.021730	1.003086
	416.233401	1.004427
	416.445058	1.003415
	416.656702	1.003606
	416.868332	1.003287
	417.079950	1.004421
	417.291554	1.003665
	417.503145	1.003214
	417.714723	1.003453
	417.926288	1.002327
	418.137839	1.002386
	418.349377	1.000681
	418.560903	1.000673
	418.772414	1.000467
	418.983913	1.000893
	419.195398	1.000803
	419.406870	1.000273
	419.618329	0.999675
	419.829775	0.997868
	420.041208	0.997897
	420.252627	0.997165
	420.464033	0.995639
	420.675426	0.996213
	420.886805	0.995256
	421.098172	0.996364
	421.309525	0.997061
	421.520865	0.997131
	421.732192	0.995519
	421.943505	0.995045
	422.154805	0.995014
	422.366092	0.994696
	422.577366	0.993989
	422.788627	0.993505
	422.999874	0.994342
	423.211108	0.994139
	423.422329	0.994754
	423.633537	0.995134
	423.844731	0.997921
	424.055913	1.001251
	424.267081	1.002023
	424.478235	1.001027
	424.689377	1.001085
	424.900505	1.001326
	425.111620	0.999760
	425.322722	0.998268
	425.533811	0.997634
	425.744886	1.000681
	425.955948	0.998811
	426.166997	0.999829
	426.378032	0.998614
	426.589055	1.000182
	426.800064	1.001025
	427.011060	0.999288
	427.222042	0.999816
	427.433012	0.999826
	427.643968	0.999632
	427.854911	1.000305
	428.065840	1.000448
	428.276757	0.999192
	428.487660	0.997504
	428.698550	0.997919
	428.909427	0.998866
	429.120290	0.995839
	429.331140	0.995614
	429.541977	0.994635
	429.752801	0.996324
	429.963611	0.995823
	430.174408	0.993810
	430.385192	0.993367
	430.595963	0.991084
	430.806720	0.990576
	431.017464	0.991417
	431.228195	0.990942
	431.438913	0.990518
	431.649617	0.989436
	431.860308	0.989262
	432.070986	0.989043
	432.281650	0.987576
	432.492302	0.987571
	432.702940	0.987940
	432.913565	0.988330
	433.124176	0.989386
	433.334774	0.988460
	433.545359	0.988926
	433.755931	0.990710
	433.966489	0.991570
	434.177035	0.990157
	434.387567	0.988645
	434.598085	0.989757
	434.808591	0.990897
	435.019083	0.991040
	435.229562	0.990861
	435.440027	0.992980
	435.650479	0.992963
	435.860918	0.993256
	436.071344	0.995011
	436.281757	0.996961
	436.492156	0.998913
	436.702542	1.000297
	436.912914	0.998924
	437.123274	1.002796
	437.333620	1.003000
	437.543953	1.002951
	437.754272	1.003074
	437.964578	1.003387
	438.174871	1.005788
	438.385151	1.007579
	438.595417	1.007193
	438.805670	1.007985
	439.015910	1.007396
	439.226137	1.009884
	439.436350	1.011117
	439.646550	1.011807
	439.856737	1.012504
	440.066910	1.012775
	440.277070	1.014025
	440.487217	1.012583
	440.697351	1.011250
	440.907471	1.010663
	441.117578	1.011659
	441.327671	1.010682
	441.537752	1.010677
	441.747819	1.008148
	441.957873	1.009721
	442.167913	1.008505
	442.377940	1.006032
	442.587954	1.003951
	442.797955	1.002604
	443.007942	1.002609
	443.217916	0.999937
	443.427877	1.000583
	443.637824	1.000777
	443.847758	0.997840
	444.057679	0.996747
	444.267586	0.996584
	444.477481	0.995503
	444.687361	0.995219
	444.897229	0.993078
	445.107083	0.993101
	445.316924	0.992905
	445.526752	0.993734
	445.736566	0.992484
	445.946367	0.991281
	446.156155	0.994169
	446.365929	0.992296
	446.575690	0.992270
	446.785438	0.989055
	446.995173	0.989470
	447.204894	0.990345
	447.414602	0.991059
	447.624296	0.989943
	447.833977	0.990294
	448.043645	0.991620
	448.253300	0.991018
	448.462941	0.993376
	448.672569	0.993131
	448.882184	0.996119
	449.091785	0.996890
	449.301373	0.998316
	449.510948	0.997269
	449.720509	0.998384
	449.930057	0.997427
	450.139592	0.998979
	450.349113	0.998824
	450.558621	0.998887
	450.768116	0.999655
	450.977597	0.999141
	451.187066	0.999830
	451.396520	1.000412
	451.605962	0.999926
	451.815390	0.999610
	452.024805	0.998351
	452.234206	0.996889
	452.443594	0.994932
	452.652969	0.993937
	452.862330	0.994465
	453.071678	0.993012
	453.281013	0.993383
	453.490335	0.995715
	453.699643	0.993797
	453.908938	0.992105
	454.118219	0.992715
	454.327487	0.990573
	454.536742	0.989365
	454.745983	0.987637
	454.955211	0.986560
	455.164426	0.988773
	455.373627	0.987949
	455.582815	0.987671
	455.791990	0.987946
	456.001152	0.989407
	456.210300	0.988557
	456.419434	0.987912
	456.628556	0.988407
	456.837664	0.989071
	457.046758	0.988211
	457.255839	0.989379
	457.464907	0.987448
	457.673962	0.988512
	457.883003	0.987699
	458.092031	0.987824
	458.301046	0.985422
	458.510047	0.985778
	458.719035	0.985944
	458.928009	0.983863
	459.136970	0.982990
	459.345918	0.983969
	459.554852	0.985062
	459.763774	0.985047
	459.972681	0.986695
	460.181576	0.986869
	460.390457	0.986307
	460.599324	0.987042
	460.808178	0.988467
	461.017019	0.990225
	461.225847	0.991204
	461.434661	0.992538
	461.643462	0.991213
	461.852249	0.991372
	462.061023	0.989915
	462.269784	0.989782
	462.478531	0.990068
	462.687265	0.990513
	462.895986	0.989902
	463.104693	0.990202
	463.313387	0.991227
	463.522068	0.990700
	463.730735	0.989816
	463.939389	0.989882
	464.148029	0.988413
	464.356656	0.987653
	464.565270	0.988776
	464.773870	0.988133
	464.982457	0.988110
	465.191030	0.988841
	465.399591	0.990338
	465.608137	0.990294
	465.816671	0.990149
	466.025191	0.990690
	466.233697	0.987673
	466.442191	0.987633
	466.650671	0.987062
	466.859137	0.985805
	467.067590	0.987661
	467.276030	0.989039
	467.484456	0.990028
	467.692869	0.992208
	467.901269	0.990210
	468.109655	0.988350
	468.318028	0.988202
	468.526387	0.986637
	468.734733	0.984439
	468.943066	0.984562
	469.151385	0.984075
	469.359691	0.981865
	469.567984	0.980678
	469.776263	0.979712
	469.984528	0.979439
	470.192781	0.979534
	470.401020	0.978368
	470.609245	0.977332
	470.817457	0.976211
	471.025656	0.977407
	471.233841	0.976541
	471.442013	0.976035
	471.650172	0.976611
	471.858317	0.978616
	472.066448	0.978296
	472.274567	0.978429
	472.482672	0.979392
	472.690763	0.977791
	472.898841	0.977597
	473.106906	0.980610
	473.314957	0.982682
	473.522995	0.981989
	473.731020	0.981169
	473.939031	0.980531
	474.147029	0.980228
	474.355013	0.981511
	474.562984	0.981784
	474.770941	0.981977
	474.978885	0.983075
	475.186816	0.984256
	475.394733	0.985086
	475.602637	0.985008
	475.810527	0.984983
	476.018404	0.984231
	476.226268	0.984079
	476.434118	0.986438
	476.641955	0.983708
	476.849778	0.985310
	477.057588	0.985862
	477.265385	0.986481
	477.473168	0.988075
	477.680937	0.988852
	477.888694	0.990511
	478.096436	0.989632
	478.304166	0.989028
	478.511882	0.989503
	478.719584	0.988654
	478.927274	0.989160
	479.134949	0.990510
	479.342612	0.991394
	479.550260	0.991369
	479.757896	0.989869
	479.965518	0.988534
	480.173126	0.987433
	480.380722	0.986368
	480.588303	0.987107
	480.795872	0.987725
	481.003426	0.986293
	481.210968	0.985654
	481.418496	0.986159
	481.626010	0.984338
	481.833511	0.983083
	482.040999	0.986240
	482.248473	0.986378
	482.455934	0.986994
	482.663382	0.985865
	482.870816	0.984731
	483.078236	0.984343
	483.285643	0.986194
	483.493037	0.987100
	483.700417	0.988162
	483.907784	0.987280
	484.115137	0.987693
	484.322477	0.987479
	484.529803	0.986945
	484.737116	0.986001
	484.944416	0.986468
	485.151702	0.985816
	485.358975	0.989225
	485.566234	0.987999
	485.773479	0.988027
	485.980712	0.985785
	486.187931	0.984360
	486.395136	0.985507
	486.602328	0.985619
	486.809506	0.985507
	487.016671	0.985170
	487.223823	0.984163
	487.430961	0.983031
	487.638086	0.981415
	487.845197	0.981360
	488.052295	0.980177
	488.259379	0.979083
	488.466450	0.979577
	488.673507	0.979602
	488.880551	0.979383
	489.087582	0.978206
	489.294599	0.979249
	489.501602	0.978107
	489.708592	0.978389
	489.915569	0.978480
	490.122532	0.977104
	490.329482	0.977655
	490.536418	0.978089
	490.743341	0.977931
	490.950250	0.977963
	491.157146	0.978675
	491.364029	0.979262
	491.570897	0.980107
	491.777753	0.979757
	491.984595	0.978962
	492.191423	0.980400
	492.398238	0.981068
	492.605040	0.982228
	492.811828	0.983514
	493.018603	0.982263
	493.225364	0.981154
	493.432111	0.981580
	493.638846	0.981785
	493.845566	0.981666
	494.052274	0.981436
	494.258967	0.982531
	494.465648	0.983990
	494.672314	0.982211
	494.878968	0.981423
	495.085608	0.981988
	495.292234	0.982408
	495.498847	0.982468
	495.705446	0.982899
	495.912032	0.982522
	496.118605	0.981995
	496.325164	0.979890
	496.531709	0.980888
	496.738241	0.981013
	496.944759	0.981156
	497.151264	0.980740
	497.357756	0.980464
	497.564234	0.980551
	497.770698	0.979677
	497.977149	0.977766
	498.183587	0.978486
	498.390011	0.977245
	498.596422	0.976696
	498.802819	0.976726
	499.009202	0.974510
	499.215572	0.973748
	499.421929	0.973438
	499.628272	0.973062
	499.834602	0.972086
	500.040918	0.972069
	500.247220	0.972626
	500.453509	0.973212
	500.659785	0.971460
	500.866047	0.970958
	501.072296	0.970203
	501.278531	0.968948
	501.484752	0.969330
	501.690960	0.968724
	501.897155	0.968941
	502.103336	0.969327
	502.309504	0.969383
	502.515658	0.969466
	502.721798	0.969482
	502.927925	0.968251
	503.134039	0.967365
	503.340139	0.968474
	503.546225	0.969396
	503.752298	0.969723
	503.958358	0.969217
	504.164404	0.967671
	504.370436	0.966585
	504.576455	0.966319
	504.782461	0.965406
	504.988453	0.964266
	505.194431	0.963601
	505.400396	0.962503
	505.606347	0.962333
	505.812285	0.962934
	506.018209	0.962080
	506.224120	0.961360
	506.430017	0.960928
	506.635901	0.961891
	506.841771	0.962833
	507.047628	0.963662
	507.253471	0.963855
	507.459301	0.965247
	507.665117	0.966299
	507.870920	0.966957
	508.076709	0.967886
	508.282484	0.967708
	508.488247	0.968081
	508.693995	0.967614
	508.899730	0.967287
	509.105451	0.966766
	509.311159	0.966671
	509.516854	0.967336
	509.722535	0.965602
	509.928202	0.966200
	510.133856	0.965642
	510.339496	0.965317
	510.545123	0.964226
	510.750736	0.962112
	510.956336	0.961869
	511.161922	0.962051
	511.367494	0.962091
	511.573053	0.962111
	511.778599	0.960769
	511.984131	0.961140
	512.189649	0.959598
	512.395154	0.958516
	512.600645	0.958661
	512.806123	0.959276
	513.011587	0.956961
	513.217038	0.957050
	513.422475	0.956869
	513.627899	0.955093
	513.833309	0.955070
	514.038705	0.955138
	514.244088	0.953533
	514.449458	0.952892
	514.654814	0.952454
	514.860156	0.951693
	515.065485	0.950281
	515.270800	0.951206
	515.476102	0.951515
	515.681390	0.951274
	515.886664	0.950696
	516.091925	0.951006
	516.297173	0.949436
	516.502407	0.947942
	516.707627	0.948449
	516.912834	0.950463
	517.118027	0.951092
	517.323207	0.952232
	517.528373	0.952958
	517.733525	0.953322
	517.938664	0.952700
	518.143790	0.953507
	518.348901	0.953906
	518.554000	0.955882
	518.759084	0.957812
	518.964156	0.959981
	519.169213	0.959938
	519.374257	0.958832
	519.579288	0.958728
	519.784305	0.959852
	519.989308	0.961031
	520.194298	0.960230
	520.399274	0.959672
	520.604236	0.958827
	520.809185	0.959742
	521.014121	0.959591
	521.219043	0.959441
	521.423951	0.959157
	521.628846	0.958500
	521.833727	0.958686
	522.038595	0.957394
	522.243449	0.958805
	522.448289	0.958018
	522.653116	0.957780
	522.857929	0.958472
	523.062729	0.958224
	523.267515	0.959591
	523.472287	0.958125
	523.677046	0.957676
	523.881792	0.957544
	524.086524	0.958079
	524.291242	0.957713
	524.495946	0.957251
	524.700637	0.956438
	524.905315	0.957607
	525.109979	0.955833
	525.314629	0.954680
	525.519266	0.954569
	525.723889	0.954662
	525.928498	0.954824
	526.133094	0.955988
	526.337677	0.956133
	526.542245	0.954758
	526.746800	0.956382
	526.951342	0.956887
	527.155870	0.956695
	527.360384	0.957382
	527.564885	0.957530
	527.769372	0.955955
	527.973846	0.956236
	528.178306	0.956490
	528.382752	0.956285
	528.587185	0.955552
	528.791604	0.955891
	528.996010	0.957190
	529.200402	0.956962
	529.404780	0.955260
	529.609145	0.954822
	529.813496	0.952902
	530.017833	0.952567
	530.222157	0.952797
	530.426468	0.954760
	530.630764	0.955876
	530.835048	0.956179
	531.039317	0.954328
	531.243573	0.954011
	531.447815	0.952801
	531.652044	0.952693
	531.856259	0.953943
	532.060461	0.952590
	532.264648	0.952032
	532.468823	0.951749
	532.672983	0.951329
	532.877130	0.951539
	533.081264	0.950924
	533.285383	0.950602
	533.489490	0.950232
	533.693582	0.950469
	533.897661	0.952705
	534.101726	0.952694
	534.305778	0.951841
	534.509816	0.951509
	534.713841	0.951220
	534.917851	0.951671
	535.121849	0.951958
	535.325832	0.951912
	535.529802	0.950922
	535.733759	0.950396
	535.937701	0.951845
	536.141630	0.952155
	536.345546	0.951562
	536.549448	0.950483
	536.753336	0.951024
	536.957210	0.950891
	537.161071	0.951219
	537.364919	0.951489
	537.568752	0.952722
	537.772572	0.952754
	537.976379	0.952362
	538.180172	0.953512
	538.383951	0.953342
	538.587716	0.953213
	538.791468	0.952712
	538.995206	0.952857
	539.198931	0.952919
	539.402642	0.951746
	539.606339	0.951146
	539.810023	0.950838
	540.013693	0.950676
	540.217349	0.952408
	540.420992	0.954241
	540.624621	0.954064
	540.828237	0.952959
	541.031839	0.953505
	541.235427	0.953528
	541.439001	0.953280
	541.642562	0.953244
	541.846109	0.952326
	542.049643	0.952181
	542.253163	0.953484
	542.456669	0.953463
	542.660162	0.953619
	542.863641	0.952125
	543.067106	0.951723
	543.270558	0.950463
	543.473996	0.950919
	543.677420	0.948983
	543.880831	0.949696
	544.084228	0.949613
	544.287612	0.948531
	544.490981	0.950129
	544.694338	0.950912
	544.897680	0.951503
	545.101009	0.952094
	545.304324	0.952349
	545.507625	0.953121
	545.710913	0.952692
	545.914187	0.953276
	546.117448	0.953545
	546.320695	0.952218
	546.523928	0.952517
	546.727147	0.953517
	546.930353	0.953665
	547.133546	0.953882
	547.336724	0.953996
	547.539889	0.954169
	547.743040	0.954152
	547.946178	0.954470
	548.149301	0.955290
	548.352412	0.954790
	548.555508	0.954449
	548.758591	0.954307
	548.961660	0.956813
	549.164716	0.957872
	549.367757	0.958287
	549.570785	0.958560
	549.773800	0.957422
	549.976801	0.958703
	550.179788	0.959172
	550.382761	0.961474
	550.585721	0.961414
	550.788667	0.961981
	550.991599	0.962978
	551.194518	0.964349
	551.397423	0.964747
	551.600315	0.965089
	551.803192	0.966074
	552.006056	0.966878
	552.208906	0.967895
	552.411743	0.968126
	552.614566	0.967196
	552.817375	0.965235
	553.020171	0.966179
	553.222953	0.967019
	553.425721	0.966227
	553.628475	0.966004
	553.831216	0.967218
	554.033943	0.966277
	554.236657	0.967879
	554.439356	0.968052
	554.642042	0.967562
	554.844715	0.967262
	555.047373	0.967426
	555.250018	0.968131
	555.452650	0.967945
	555.655267	0.968486
	555.857871	0.969286
	556.060461	0.971448
	556.263038	0.970541
	556.465600	0.970529
	556.668150	0.970430
	556.870685	0.970102
	557.073207	0.969622
	557.275715	0.969343
	557.478209	0.967999
	557.680689	0.967211
	557.883156	0.966393
	558.085609	0.966683
	558.288049	0.964164
	558.490475	0.963820
	558.692887	0.964482
	558.895285	0.963627
	559.097670	0.963161
	559.300040	0.965699
	559.502398	0.966437
	559.704741	0.967179
	559.907071	0.967386
	560.109387	0.968213
	560.311689	0.968330
	560.513978	0.967961
	560.716253	0.969272
	560.918514	0.970894
	561.120762	0.971171
	561.322995	0.970823
	561.525215	0.970872
	561.727422	0.972069
	561.929614	0.972927
	562.131793	0.973758
	562.333958	0.973354
	562.536110	0.974809
	562.738248	0.974153
	562.940372	0.974316
	563.142482	0.975312
	563.344578	0.975134
	563.546661	0.973837
	563.748730	0.973956
	563.950786	0.973696
	564.152827	0.973986
	564.354855	0.974710
	564.556870	0.974718
	564.758870	0.975106
	564.960857	0.977209
	565.162830	0.978882
	565.364789	0.978132
	565.566735	0.979210
	565.768666	0.980328
	565.970584	0.980806
	566.172489	0.981119
	566.374379	0.983098
	566.576256	0.984070
	566.778119	0.984440
	566.979969	0.985705
	567.181805	0.987346
	567.383626	0.988367
	567.585435	0.989162
	567.787229	0.990789
	567.989010	0.992491
	568.190777	0.992397
	568.392530	0.992513
	568.594269	0.993162
	568.795995	0.992290
	568.997707	0.993538
	569.199405	0.995022
	569.401090	0.997036
	569.602761	0.996269
	569.804418	0.997981
	570.006061	0.997494
	570.207690	0.999771
	570.409306	1.000355
	570.610908	1.002738
	570.812497	1.003965
	571.014071	1.004286
	571.215632	1.007465
	571.417179	1.009067
	571.618712	1.008531
	571.820232	1.009128
	572.021737	1.010093
	572.223229	1.010900
	572.424707	1.010925
	572.626172	1.013000
	572.827623	1.015490
	573.029060	1.014867
	573.230483	1.014031
	573.431892	1.017510
	573.633288	1.018249
	573.834670	1.018364
	574.036038	1.017700
	574.237392	1.017772
	574.438733	1.019903
	574.640060	1.020015
	574.841373	1.020166
	575.042672	1.020432
	575.243958	1.022104
	575.445230	1.021798
	575.646488	1.024255
	575.847732	1.025542
	576.048962	1.027242
	576.250179	1.028384
	576.451382	1.029421
	576.652571	1.029871
	576.853747	1.030616
	577.054908	1.032568
	577.256056	1.032234
	577.457190	1.033633
	577.658310	1.034623
	577.859417	1.034751
	578.060510	1.035161
	578.261589	1.036351
	578.462654	1.037137
	578.663705	1.037505
	578.864743	1.036221
	579.065767	1.037119
	579.266777	1.038474
	579.467773	1.039520
	579.668755	1.039318
	579.869724	1.041572
	580.070679	1.041448
	580.271620	1.040762
	580.472548	1.041988
	580.673461	1.041435
	580.874361	1.041471
	581.075247	1.043646
	581.276119	1.044858
	581.476978	1.045370
	581.677822	1.045616
	581.878653	1.045873
	582.079470	1.045594
	582.280273	1.047141
	582.481063	1.046597
	582.681838	1.046672
	582.882600	1.047176
	583.083348	1.048851
	583.284083	1.050213
	583.484803	1.049685
	583.685510	1.050569
	583.886203	1.050988
	584.086882	1.050852
	584.287547	1.049826
	584.488199	1.051392
	584.688836	1.052215
	584.889460	1.052536
	585.090070	1.051327
	585.290666	1.052364
	585.491249	1.054678
	585.691818	1.054352
	585.892372	1.055345
	586.092914	1.056650
	586.293441	1.058071
	586.493954	1.058532
	586.694454	1.058753
	586.894940	1.060822
	587.095412	1.062718
	587.295870	1.065514
	587.496314	1.065918
	587.696745	1.067680
	587.897162	1.066880
	588.097565	1.068299
	588.297954	1.068557
	588.498329	1.068124
	588.698691	1.068753
	588.899038	1.069899
	589.099372	1.070686
	589.299692	1.070739
	589.499998	1.070305
	589.700291	1.069122
	589.900569	1.069331
	590.100834	1.071065
	590.301085	1.072349
	590.501322	1.072825
	590.701546	1.074166
	590.901755	1.074708
	591.101951	1.077137
	591.302132	1.079638
	591.502300	1.079955
	591.702455	1.081679
	591.902595	1.083775
	592.102722	1.083923
	592.302834	1.085512
	592.502933	1.088291
	592.703018	1.088332
	592.903089	1.090855
	593.103147	1.093135
	593.303190	1.094117
	593.503220	1.094557
	593.703236	1.095613
	593.903238	1.095996
	594.103226	1.097189
	594.303200	1.099527
	594.503161	1.099068
	594.703108	1.100567
	594.903040	1.101960
	595.102960	1.102867
	595.302865	1.102661
	595.502756	1.102598
	595.702634	1.103125
	595.902497	1.103350
	596.102347	1.104555
	596.302183	1.105492
	596.502005	1.106711
	596.701813	1.106208
	596.901608	1.107886
	597.101388	1.108746
	597.301155	1.110051
	597.500908	1.110553
	597.700647	1.110627
	597.900372	1.111136
	598.100083	1.110856
	598.299781	1.111157
	598.499465	1.112085
	598.699134	1.114457
	598.898790	1.114617
	599.098432	1.116190
	599.298061	1.116004
	599.497675	1.116597
	599.697275	1.116472
	599.896862	1.115911
	600.096435	1.115944
	600.295994	1.114565
	600.495539	1.115075
	600.695070	1.116536
	600.894588	1.117241
	601.094091	1.117877
	601.293581	1.118196
	601.493056	1.119698
	601.692518	1.120996
	601.891966	1.122849
	602.091401	1.124726
	602.290821	1.126145
	602.490227	1.126308
	602.689620	1.127476
	602.888999	1.126437
	603.088363	1.129170
	603.287714	1.130257
	603.487052	1.130570
	603.686375	1.131682
	603.885684	1.131014
	604.084980	1.131684
	604.284261	1.132603
	604.483529	1.132583
	604.682783	1.131486
	604.882023	1.133260
	605.081249	1.133130
	605.280461	1.133223
	605.479660	1.134059
	605.678844	1.134560
	605.878015	1.135203
	606.077172	1.133801
	606.276314	1.134049
	606.475443	1.132574
	606.674558	1.133860
	606.873660	1.133177
	607.072747	1.133582
	607.271820	1.134764
	607.470880	1.135114
	607.669926	1.134946
	607.868957	1.135076
	608.067975	1.134906
	608.266979	1.134464
	608.465969	1.135728
	608.664946	1.136458
	608.863908	1.137138
	609.062857	1.134384
	609.261791	1.132437
	609.460712	1.131387
	609.659619	1.132137
	609.858511	1.132572
	610.057390	1.132676
	610.256256	1.133051
	610.455107	1.135026
	610.653944	1.134943
	610.852767	1.134209
	611.051577	1.135315
	611.250373	1.134363
	611.449154	1.134391
	611.647922	1.133383
	611.846676	1.133666
	612.045416	1.134314
	612.244142	1.135565
	612.442854	1.137170
	612.641553	1.137180
	612.840237	1.137811
	613.038908	1.137016
	613.237564	1.138511
	613.436207	1.138008
	613.634836	1.137824
	613.833451	1.137731
	614.032052	1.138123
	614.230639	1.138639
	614.429212	1.138074
	614.627771	1.139066
	614.826316	1.138581
	615.024848	1.139399
	615.223365	1.138228
	615.421869	1.138347
	615.620358	1.138126
	615.818834	1.137000
	616.017296	1.137202
	616.215744	1.137872
	616.414178	1.137339
	616.612598	1.139179
	616.811004	1.139937
	617.009396	1.140343
	617.207775	1.140452
	617.406139	1.140731
	617.604490	1.140245
	617.802826	1.140883
	618.001149	1.140772
	618.199458	1.143616
	618.397752	1.145343
	618.596033	1.146483
	618.794300	1.147850
	618.992553	1.149892
	619.190792	1.149546
	619.389018	1.150840
	619.587229	1.152566
	619.785426	1.153124
	619.983609	1.154974
	620.181779	1.156210
	620.379934	1.157822
	620.578076	1.158236
	620.776204	1.158701
	620.974317	1.160139
	621.172417	1.162505
	621.370503	1.164888
	621.568575	1.166444
	621.766633	1.167429
	621.964677	1.169200
	622.162707	1.171963
	622.360723	1.174287
	622.558725	1.174860
	622.756714	1.176592
	622.954688	1.179422
	623.152648	1.181804
	623.350595	1.182877
	623.548527	1.184196
	623.746446	1.186999
	623.944350	1.189931
	624.142241	1.192063
	624.340118	1.193992
	624.537981	1.196247
	624.735829	1.198945
	624.933664	1.201127
	625.131485	1.204081
	625.329292	1.205215
	625.527085	1.207853
	625.724864	1.209332
	625.922629	1.212176
	626.120381	1.214752
	626.318118	1.216954
	626.515841	1.219129
	626.713550	1.220568
	626.911246	1.224069
	627.108927	1.227249
	627.306595	1.230659
	627.504248	1.233226
	627.701888	1.236000
	627.899513	1.240180
	628.097125	1.245046
	628.294722	1.248083
	628.492306	1.251484
	628.689876	1.252527
	628.887432	1.255529
	629.084973	1.257396
	629.282501	1.261071
	629.480015	1.264153
	629.677515	1.270062
	629.875001	1.274448
	630.072473	1.277522
	630.269931	1.279567
	630.467375	1.283248
	630.664805	1.287678
	630.862221	1.290640
	631.059623	1.293642
	631.257011	1.299197
	631.454385	1.301173
	631.651746	1.305024
	631.849092	1.307780
	632.046424	1.311892
	632.243742	1.316087
	632.441047	1.318403
	632.638337	1.320038
	632.835613	1.323400
	633.032876	1.324516
	633.230124	1.326291
	633.427358	1.330221
	633.624579	1.333854
	633.821785	1.339905
	634.018978	1.342189
	634.216156	1.345615
	634.413321	1.348976
	634.610471	1.351858
	634.807608	1.355592
	635.004730	1.356926
	635.201839	1.359050
	635.398933	1.362430
	635.596014	1.366829
	635.793081	1.369560
	635.990133	1.371081
	636.187172	1.374817
	636.384196	1.377149
	636.581207	1.378397
	636.778204	1.380230
	636.975186	1.380819
	637.172155	1.384069
	637.369110	1.384911
	637.566050	1.387889
	637.762977	1.390369
	637.959890	1.393473
	638.156788	1.393359
	638.353673	1.394646
	638.550544	1.394970
	638.747400	1.395772
	638.944243	1.397181
	639.141072	1.398423
	639.337886	1.399549
	639.534687	1.400082
	639.731474	1.401324
	639.928246	1.401169
	640.125005	1.400299
	640.321750	1.398981
	640.518480	1.397829
	640.715197	1.399512
	640.911899	1.400330
	641.108588	1.400513
	641.305263	1.399639
	641.501923	1.400787
	641.698570	1.397942
	641.895202	1.399035
	642.091821	1.399558
	642.288426	1.399319
	642.485016	1.398822
	642.681593	1.395709
	642.878155	1.395655
	643.074704	1.393997
	643.271238	1.391872
	643.467759	1.391501
	643.664265	1.387056
	643.860757	1.386088
	644.057236	1.383475
	644.253700	1.382712
	644.450151	1.381272
	644.646587	1.380575
	644.843009	1.378564
	645.039418	1.377645
	645.235812	1.377560
	645.432192	1.374156
	645.628558	1.373107
	645.824911	1.368959
	646.021249	1.367853
	646.217573	1.364805
	646.413883	1.362386
	646.610179	1.360741
	646.806461	1.358531
	647.002729	1.357663
	647.198983	1.354985
	647.395223	1.352765
	647.591449	1.350298
	647.787661	1.347055
	647.983859	1.344366
	648.180043	1.341584
	648.376212	1.339052
	648.572368	1.336202
	648.768510	1.332949
	648.964638	1.330913
	649.160751	1.327301
	649.356851	1.324233
	649.552937	1.319823
	649.749008	1.316075
	649.945066	1.310718
	650.141109	1.308007
	650.337138	1.304589
	650.533154	1.304017
	650.729155	1.302119
	650.925142	1.299388
	651.121116	1.295618
	651.317075	1.293338
	651.513020	1.291553
	651.708951	1.287587
	651.904868	1.285304
	652.100771	1.282185
	652.296660	1.279759
	652.492535	1.279297
	652.688396	1.277218
	652.884242	1.275993
	653.080075	1.274697
	653.275894	1.274098
	653.471699	1.270935
	653.667489	1.270906
	653.863266	1.266624
	654.059028	1.263539
	654.254776	1.260161
	654.450511	1.256539
	654.646231	1.256103
	654.841937	1.253300
	655.037629	1.253610
	655.233308	1.252153
	655.428972	1.250283
	655.624622	1.250311
	655.820258	1.249923
	656.015879	1.248380
	656.211487	1.245553
	656.407081	1.244150
	656.602661	1.242209
	656.798226	1.241560
	656.993778	1.240922
	657.189315	1.238084
	657.384839	1.237749
	657.580348	1.235617
	657.775843	1.234325
	657.971324	1.232801
	658.166791	1.233544
	658.362244	1.231462
	658.557683	1.229495
	658.753108	1.229064
	658.948519	1.227284
	659.143916	1.226104
	659.339298	1.225422
	659.534667	1.224512
	659.730022	1.222624
	659.925362	1.222980
	660.120688	1.221173
	660.316001	1.218416
	660.511299	1.218880
	660.706583	1.218085
	660.901853	1.216033
	661.097109	1.216154
	661.292351	1.216439
	661.487578	1.216329
	661.682792	1.215942
	661.877992	1.216145
	662.073177	1.216833
	662.268349	1.215811
	662.463506	1.214540
	662.658649	1.214294
	662.853779	1.212678
	663.048894	1.213381
	663.243995	1.212133
	663.439081	1.211251
	663.634154	1.212001
	663.829213	1.212005
	664.024258	1.212068
	664.219288	1.212554
	664.414305	1.212693
	664.609307	1.211674
	664.804295	1.208604
	664.999269	1.208525
	665.194229	1.208516
	665.389175	1.209304
	665.584107	1.206627
	665.779025	1.206743
	665.973928	1.208917
	666.168818	1.210068
	666.363693	1.212421
	666.558555	1.212614
	666.753402	1.215145
	666.948235	1.215274
	667.143054	1.216102
	667.337859	1.216824
	667.532650	1.216934
	667.727427	1.218528
	667.922189	1.219955
	668.116938	1.222003
	668.311672	1.223914
	668.506392	1.224243
	668.701098	1.225748
	668.895790	1.225118
	669.090468	1.227816
	669.285132	1.228853
	669.479782	1.231191
	669.674417	1.233671
	669.869039	1.236560
	670.063646	1.238915
	670.258239	1.242488
	670.452819	1.245483
	670.647384	1.247237
	670.841934	1.249214
	671.036471	1.251046
	671.230994	1.253682
	671.425502	1.255616
	671.619997	1.259125
	671.814477	1.260171
	672.008943	1.262241
	672.203395	1.266446
	672.397833	1.267321
	672.592257	1.270083
	672.786667	1.275573
	672.981062	1.277665
	673.175444	1.279259
	673.369811	1.281867
	673.564164	1.284387
	673.758503	1.287563
	673.952828	1.289284
	674.147139	1.293310
	674.341435	1.295240
	674.535718	1.297824
	674.729986	1.300926
	674.924240	1.302838
	675.118480	1.303629
	675.312706	1.305478
	675.506918	1.307551
	675.701116	1.309202
	675.895299	1.310482
	676.089469	1.310824
	676.283624	1.310882
	676.477765	1.313343
	676.671892	1.317405
	676.866005	1.318697
	677.060103	1.319945
	677.254188	1.320945
	677.448258	1.323243
	677.642315	1.325606
	677.836357	1.325452
	678.030385	1.326792
	678.224398	1.327480
	678.418398	1.329872
	678.612384	1.328975
	678.806355	1.328922
	679.000312	1.330234
	679.194255	1.330418
	679.388184	1.331753
	679.582099	1.332641
	679.776000	1.332701
	679.969886	1.331813
	680.163758	1.332095
	680.357617	1.333267
	680.551461	1.333369
	680.745290	1.335225
	680.939106	1.337220
	681.132908	1.338770
	681.326695	1.339614
	681.520468	1.339482
	681.714227	1.340967
	681.907972	1.337539
	682.101703	1.337374
	682.295419	1.337452
	682.489122	1.334907
	682.682810	1.336600
	682.876484	1.336877
	683.070144	1.336292
	683.263790	1.335163
	683.457421	1.335383
	683.651039	1.336660
	683.844642	1.338099
	684.038231	1.336452
	684.231806	1.337103
	684.425367	1.336441
	684.618913	1.336914
	684.812446	1.336608
	685.005964	1.337652
	685.199468	1.338012
	685.392958	1.337506
	685.586433	1.336077
	685.779895	1.335702
	685.973342	1.334094
	686.166775	1.335065
	686.360194	1.334880
	686.553599	1.334230
	686.746990	1.334708
	686.940366	1.337042
	687.133729	1.338118
	687.327077	1.337665
	687.520411	1.338739
	687.713730	1.339618
	687.907036	1.340140
	688.100327	1.342916
	688.293604	1.342639
	688.486867	1.341795
	688.680116	1.343504
	688.873351	1.344086
	689.066571	1.342727
	689.259777	1.344049
	689.452970	1.342741
	689.646147	1.341965
	689.839311	1.340303
	690.032461	1.339961
	690.225596	1.338343
	690.418717	1.338970
	690.611824	1.338939
	690.804917	1.338612
	690.997995	1.339245
	691.191059	1.339419
	691.384110	1.339686
	691.577145	1.339563
	691.770167	1.340295
	691.963175	1.338753
	692.156168	1.339100
	692.349147	1.338552
	692.542112	1.338926
	692.735063	1.337430
	692.927999	1.335942
	693.120922	1.333873
	693.313830	1.333411
	693.506724	1.330490
	693.699603	1.330497
	693.892469	1.328669
	694.085320	1.326612
	694.278157	1.326392
	694.470980	1.322339
	694.663789	1.318841
	694.856583	1.315956
	695.049364	1.314012
	695.242130	1.310256
	695.434881	1.307260
	695.627619	1.303896
	695.820342	1.302944
	696.013052	1.301306
	696.205747	1.301098
	696.398427	1.296249
	696.591094	1.294509
	696.783746	1.292011
	696.976384	1.288736
	697.169008	1.286296
	697.361618	1.285293
	697.554213	1.284147
	697.746795	1.282681
	697.939362	1.279860
	698.131914	1.277272
	698.324453	1.275841
	698.516977	1.274248
	698.709487	1.272175
	698.901983	1.269470
	699.094465	1.268263
	699.286932	1.265398
	699.479386	1.264748
	699.671825	1.264061
	699.864249	1.260796
	700.056660	1.259757
	700.249056	1.258089
	700.441438	1.254148
	700.633806	1.251577
	700.826160	1.251206
	701.018499	1.247482
	701.210824	1.245416
	701.403135	1.243104
	701.595432	1.243732
	701.787714	1.240418
	701.979982	1.237878
	702.172236	1.237857
	702.364476	1.237369
	702.556702	1.236729
	702.748913	1.235262
	702.941110	1.233701
	703.133293	1.230966
	703.325461	1.231026
	703.517615	1.230825
	703.709755	1.228663
	703.901881	1.227346
	704.093993	1.227065
	704.286090	1.226693
	704.478173	1.224386
	704.670242	1.222727
	704.862296	1.222961
	705.054337	1.221839
	705.246363	1.219908
	705.438375	1.217251
	705.630372	1.215359
	705.822356	1.213526
	706.014325	1.212329
	706.206279	1.210729
	706.398220	1.211305
	706.590146	1.210491
	706.782058	1.209105
	706.973956	1.206840
	707.165840	1.204607
	707.357709	1.203009
	707.549564	1.200481
	707.741405	1.198542
	707.933231	1.196751
	708.125043	1.196658
	708.316841	1.193079
	708.508625	1.190455
	708.700395	1.188486
	708.892150	1.187779
	709.083891	1.185309
	709.275617	1.182804
	709.467330	1.180826
	709.659028	1.178821
	709.850712	1.177477
	710.042381	1.175636
	710.234037	1.174063
	710.425678	1.173083
	710.617305	1.172719
	710.808917	1.171774
	711.000515	1.171170
	711.192099	1.168982
	711.383669	1.167303
	711.575225	1.166651
	711.766766	1.164165
	711.958293	1.162918
	712.149805	1.161600
	712.341304	1.159732
	712.532788	1.156428
	712.724258	1.155880
	712.915713	1.153787
	713.107154	1.152284
	713.298581	1.150178
	713.489994	1.149491
	713.681392	1.149604
	713.872776	1.147969
	714.064146	1.147839
	714.255502	1.145216
	714.446843	1.143521
	714.638170	1.142481
	714.829483	1.141996
	715.020781	1.140276
	715.212065	1.138773
	715.403335	1.138835
	715.594591	1.137105
	715.785832	1.136159
	715.977059	1.133488
	716.168272	1.132828
	716.359470	1.133577
	716.550654	1.131882
	716.741824	1.130277
	716.932979	1.130304
	717.124121	1.129865
	717.315247	1.129282
	717.506360	1.128385
	717.697458	1.127733
	717.888542	1.126535
	718.079612	1.122865
	718.270668	1.121085
	718.461709	1.118469
	718.652736	1.118019
	718.843748	1.116765
	719.034746	1.115357
	719.225730	1.115195
	719.416700	1.113864
	719.607655	1.113170
	719.798596	1.112553
	719.989523	1.112340
	720.180435	1.112258
	720.371333	1.111055
	720.562217	1.107831
	720.753087	1.108357
	720.943942	1.106141
	721.134783	1.105285
	721.325609	1.103280
	721.516422	1.102155
	721.707219	1.102534
	721.898003	1.101958
	722.088772	1.099029
	722.279527	1.097191
	722.470268	1.096202
	722.660994	1.094508
	722.851707	1.092022
	723.042404	1.091742
	723.233088	1.089165
	723.423757	1.088709
	723.614412	1.086769
	723.805052	1.085884
	723.995678	1.084453
	724.186290	1.084884
	724.376887	1.083813
	724.567471	1.084011
	724.758039	1.083502
	724.948594	1.083382
	725.139134	1.082685
	725.329660	1.082478
	725.520172	1.082218
	725.710669	1.080464
	725.901152	1.080655
	726.091620	1.081166
	726.282075	1.080338
	726.472514	1.079685
	726.662940	1.078633
	726.853351	1.077714
	727.043748	1.076706
	727.234131	1.078456
	727.424499	1.078399
	727.614853	1.078364
	727.805193	1.077268
	727.995518	1.074428
	728.185829	1.072916
	728.376125	1.072826
	728.566408	1.072640
	728.756675	1.072290
	728.946929	1.071834
	729.137168	1.070458
	729.327393	1.068877
	729.517604	1.067926
	729.707800	1.067272
	729.897982	1.065553
	730.088149	1.065386
	730.278302	1.064316
	730.468441	1.064503
	730.658566	1.065769
	730.848676	1.064048
	731.038771	1.064112
	731.228853	1.062390
	731.418920	1.059303
	731.608973	1.058325
	731.799011	1.055677
	731.989035	1.055164
	732.179045	1.054619
	732.369040	1.050577
	732.559021	1.048749
	732.748988	1.047788
	732.938940	1.048070
	733.128878	1.046664
	733.318801	1.044526
	733.508711	1.042932
	733.698605	1.042988
	733.888486	1.042875
	734.078352	1.041831
	734.268204	1.041430
	734.458041	1.040943
	734.647864	1.039924
	734.837673	1.038992
	735.027467	1.039419
	735.217247	1.040691
	735.407013	1.041052
	735.596764	1.041460
	735.786501	1.041281
	735.976223	1.042257
	736.165932	1.040831
	736.355625	1.040183
	736.545305	1.039642
	736.734970	1.039705
	736.924620	1.039369
	737.114257	1.039677
	737.303879	1.038953
	737.493486	1.038779
	737.683079	1.037884
	737.872658	1.037030
	738.062222	1.036359
	738.251772	1.036966
	738.441308	1.036154
	738.630829	1.036629
	738.820336	1.035558
	739.009829	1.033893
	739.199307	1.032520
	739.388771	1.032241
	739.578220	1.032334
	739.767655	1.032532
	739.957076	1.031871
	740.146482	1.030301
	740.335874	1.028348
	740.525251	1.028599
	740.714615	1.026947
	740.903963	1.026570
	741.093298	1.026831
	741.282618	1.026168
	741.471923	1.025949
	741.661214	1.026168
	741.850491	1.026114
	742.039753	1.025772
	742.229001	1.022541
	742.418235	1.023596
	742.607454	1.022527
	742.796659	1.022869
	742.985849	1.023077
	743.175025	1.021836
	743.364187	1.023305
	743.553334	1.023002
	743.742467	1.021701
	743.931586	1.021924
	744.120690	1.022899
	744.309779	1.022076
	744.498855	1.020210
	744.687916	1.020801
	744.876962	1.020021
	745.065994	1.019541
	745.255012	1.020251
	745.444015	1.019464
	745.633004	1.018500
	745.821978	1.017402
	746.010938	1.018397
	746.199884	1.018359
	746.388815	1.020185
	746.577732	1.019610
	746.766634	1.020168
	746.955522	1.020142
	747.144396	1.020550
	747.333255	1.019857
	747.522100	1.018519
	747.710930	1.019564
	747.899746	1.020486
	748.088548	1.020264
	748.277335	1.020487
	748.466108	1.021970
	748.654866	1.020765
	748.843610	1.022244
	749.032339	1.022181
	749.221054	1.022855
	749.409755	1.023536
	749.598441	1.023897
	749.787113	1.021481
	749.975770	1.020441
	750.164413	1.018878
	750.353042	1.017375
[truncated: 1,648 more rows]
