# Supplementary material for: Metasurface analogues of molecular diastereomers from hierarchical multiscale chiral interactions with biomolecules
Source: Nat Commun. 2026 Apr 22;17:5541. doi: 10.1038/s41467-026-72200-6 (PMC13287669; doi:10.1038/s41467-026-72200-6)
Supplement: Supplementary file 3 — Supplementary Data 1 (Raw data) [file 41467_2026_72200_MOESM3_ESM.zip › Raw_Data/Reflectivity/Antistrept_strept_sequence/Antistept/Ref_ARRAY3_LH_0_3.txt]

	345.453658	0.999708
	345.669646	0.999734
	345.885622	0.999760
	346.101585	0.999787
	346.317535	0.999816
	346.533471	0.999845
	346.749395	0.999876
	346.965306	0.999908
	347.181204	0.999940
	347.397089	0.999972
	347.612961	1.000004
	347.828820	1.000034
	348.044666	1.000061
	348.260499	1.000084
	348.476319	1.000101
	348.692126	1.000110
	348.907920	1.000106
	349.123701	1.000089
	349.339469	1.000054
	349.555224	1.000002
	349.770966	0.999930
	349.986695	0.999842
	350.202412	0.999742
	350.418115	0.999637
	350.633805	0.999532
	350.849482	0.999435
	351.065147	0.999349
	351.280798	0.999279
	351.496436	0.999225
	351.712062	0.999187
	351.927674	0.999163
	352.143273	0.999873
	352.358860	0.999465
	352.574433	0.999330
	352.789993	0.998022
	353.005541	0.997738
	353.221075	0.997867
	353.436597	0.999258
	353.652105	1.000343
	353.867600	1.000488
	354.083083	1.000158
	354.298552	0.999858
	354.514009	1.001373
	354.729452	1.001464
	354.944883	0.999512
	355.160300	0.998333
	355.375705	1.000823
	355.591096	1.002821
	355.806474	1.002796
	356.021840	1.002555
	356.237192	1.002926
	356.452532	1.002921
	356.667858	1.003157
	356.883172	1.003087
	357.098472	1.001029
	357.313760	1.001223
	357.529034	1.000933
	357.744295	0.999253
	357.959544	0.999041
	358.174779	0.998914
	358.390002	0.999906
	358.605211	0.997994
	358.820407	0.997122
	359.035591	0.996577
	359.250761	0.995593
	359.465919	0.997155
	359.681063	0.997861
	359.896194	0.998647
	360.111313	0.999295
	360.326418	1.000548
	360.541510	0.999256
	360.756589	0.999286
	360.971656	0.997439
	361.186709	0.997552
	361.401749	0.999028
	361.616776	0.998029
	361.831790	0.999800
	362.046792	0.999545
	362.261780	0.999940
	362.476755	1.000575
	362.691717	1.000721
	362.906666	1.001225
	363.121602	1.002477
	363.336525	1.003043
	363.551435	1.000307
	363.766332	1.001648
	363.981216	1.001846
	364.196087	1.003932
	364.410945	1.003799
	364.625790	1.002419
	364.840621	1.001878
	365.055440	1.002486
	365.270246	1.000241
	365.485039	0.998731
	365.699818	0.996597
	365.914585	0.996278
	366.129339	0.997639
	366.344079	0.996597
	366.558807	0.995687
	366.773521	0.995204
	366.988223	0.993831
	367.202911	0.994214
	367.417587	0.994787
	367.632249	0.993849
	367.846898	0.994709
	368.061535	0.996214
	368.276158	0.996326
	368.490768	0.997915
	368.705365	0.997889
	368.919949	0.996652
	369.134521	0.997848
	369.349079	0.996264
	369.563624	0.996675
	369.778155	0.995462
	369.992674	0.995017
	370.207180	0.996579
	370.421673	0.996364
	370.636153	0.997261
	370.850619	0.999237
	371.065073	1.000316
	371.279514	1.000414
	371.493941	1.000154
	371.708356	1.001561
	371.922757	1.002957
	372.137145	1.003785
	372.351521	1.003980
	372.565883	1.003750
	372.780232	1.002847
	372.994568	1.002833
	373.208891	1.003257
	373.423201	1.002092
	373.637498	1.004102
	373.851782	1.005044
	374.066053	1.006538
	374.280311	1.007363
	374.494556	1.008541
	374.708787	1.010072
	374.923006	1.007893
	375.137211	1.009416
	375.351404	1.010016
	375.565583	1.009841
	375.779750	1.009519
	375.993903	1.009226
	376.208043	1.007560
	376.422170	1.007190
	376.636284	1.008035
	376.850385	1.005343
	377.064473	1.005403
	377.278548	1.001686
	377.492610	1.001585
	377.706658	1.000810
	377.920694	0.996967
	378.134717	0.996038
	378.348726	0.994297
	378.562722	0.994269
	378.776706	0.993409
	378.990676	0.992821
	379.204633	0.990922
	379.418577	0.991589
	379.632508	0.992337
	379.846426	0.991065
	380.060331	0.992058
	380.274223	0.991364
	380.488101	0.991448
	380.701967	0.992556
	380.915819	0.991655
	381.129659	0.991104
	381.343485	0.991355
	381.557298	0.989774
	381.771098	0.988885
	381.984886	0.987860
	382.198659	0.989263
	382.412420	0.990270
	382.626168	0.990590
	382.839903	0.991159
	383.053624	0.992617
	383.267333	0.991638
	383.481028	0.991719
	383.694711	0.992503
	383.908380	0.993704
	384.122036	0.992489
	384.335679	0.991489
	384.549309	0.991202
	384.762926	0.990506
	384.976530	0.989318
	385.190120	0.988527
	385.403698	0.989423
	385.617262	0.990216
	385.830814	0.991349
	386.044352	0.990247
	386.257877	0.990845
	386.471389	0.991989
	386.684888	0.991456
	386.898374	0.992852
	387.111847	0.993480
	387.325306	0.995463
	387.538753	0.995402
	387.752186	0.994050
	387.965606	0.995904
	388.179014	0.996049
	388.392408	0.997013
	388.605789	0.997599
	388.819156	0.997116
	389.032511	0.996470
	389.245853	0.995888
	389.459181	0.994471
	389.672497	0.996914
	389.885799	0.998205
	390.099088	0.998415
	390.312364	1.000663
	390.525627	1.001189
	390.738877	0.999430
	390.952114	0.998453
	391.165337	0.997267
	391.378548	0.998061
	391.591745	0.997591
	391.804929	0.996515
	392.018100	0.996349
	392.231258	0.996992
	392.444403	0.998774
	392.657535	0.998132
	392.870653	0.998366
	393.083759	0.998974
	393.296851	0.999783
	393.509930	0.998296
	393.722996	0.999561
	393.936049	1.000801
	394.149089	1.000517
	394.362116	1.000640
	394.575129	1.000414
	394.788130	1.000683
	395.001117	1.000943
	395.214091	1.000604
	395.427052	1.000360
	395.640000	1.000242
	395.852935	1.002189
	396.065857	1.000268
	396.278765	1.001687
	396.491660	1.001897
	396.704543	1.003377
	396.917412	1.001426
	397.130268	1.001103
	397.343110	1.000136
	397.555940	1.000031
	397.768757	0.997805
	397.981560	0.998936
	398.194350	0.998100
	398.407127	0.997490
	398.619891	0.995819
	398.832642	0.994619
	399.045380	0.994251
	399.258104	0.994400
	399.470815	0.994612
	399.683514	0.996465
	399.896199	0.996267
	400.108870	0.997103
	400.321529	0.996000
	400.534175	0.995159
	400.746807	0.997083
	400.959427	0.997179
	401.172033	0.998181
	401.384626	0.998061
	401.597205	0.997317
	401.809772	0.995655
	402.022326	0.996342
	402.234866	0.997855
	402.447393	1.000749
	402.659907	1.000468
	402.872408	0.998388
	403.084896	0.998674
	403.297370	0.997435
	403.509832	0.995756
	403.722280	0.995695
	403.934715	0.996173
	404.147137	0.996096
	404.359546	0.996781
	404.571941	0.996477
	404.784323	0.997972
	404.996693	1.000084
	405.209049	1.001689
	405.421392	1.000929
	405.633721	1.001291
	405.846038	1.001622
	406.058341	1.002327
	406.270632	1.002189
	406.482909	1.003265
	406.695172	1.001617
	406.907423	1.001025
	407.119661	1.000838
	407.331885	0.999858
	407.544096	1.000686
	407.756294	0.999730
	407.968479	0.999968
	408.180651	0.999019
	408.392809	0.999146
	408.604954	0.999282
	408.817086	0.997108
	409.029205	0.997509
	409.241311	0.994942
	409.453404	0.996720
	409.665483	0.993312
	409.877549	0.992602
	410.089602	0.991407
	410.301642	0.991638
	410.513669	0.991623
	410.725682	0.991770
	410.937682	0.989295
	411.149669	0.989192
	411.361643	0.988003
	411.573604	0.988818
	411.785551	0.988770
	411.997486	0.988367
	412.209407	0.988727
	412.421315	0.988463
	412.633210	0.987024
	412.845091	0.987353
	413.056959	0.988339
	413.268815	0.988774
	413.480657	0.988523
	413.692485	0.988697
	413.904301	0.987669
	414.116103	0.987263
	414.327892	0.986213
	414.539668	0.986416
	414.751431	0.989506
	414.963181	0.990205
	415.174917	0.991636
	415.386640	0.990447
	415.598350	0.990407
	415.810047	0.991168
	416.021730	0.991216
	416.233401	0.992629
	416.445058	0.994944
	416.656702	0.994929
	416.868332	0.996721
	417.079950	0.998954
	417.291554	0.997517
	417.503145	1.000034
	417.714723	1.002239
	417.926288	1.002837
	418.137839	1.002879
	418.349377	1.003599
	418.560903	1.004080
	418.772414	1.004905
	418.983913	1.003659
	419.195398	1.003183
	419.406870	1.004098
	419.618329	1.005648
	419.829775	1.005188
	420.041208	1.006360
	420.252627	1.009161
	420.464033	1.008508
	420.675426	1.007507
	420.886805	1.008445
	421.098172	1.009390
	421.309525	1.008726
	421.520865	1.007329
	421.732192	1.008051
	421.943505	1.009229
	422.154805	1.011229
	422.366092	1.009412
	422.577366	1.010301
	422.788627	1.008254
	422.999874	1.008152
	423.211108	1.007481
	423.422329	1.005176
	423.633537	1.005675
	423.844731	1.006213
	424.055913	1.004471
	424.267081	1.005095
	424.478235	1.003169
	424.689377	1.001999
	424.900505	1.002946
	425.111620	1.002689
	425.322722	1.002054
	425.533811	1.003291
	425.744886	1.002925
	425.955948	1.001327
	426.166997	1.000472
	426.378032	1.000982
	426.589055	1.000080
	426.800064	1.001324
	427.011060	1.001689
	427.222042	1.000260
	427.433012	1.001453
	427.643968	1.001925
	427.854911	1.002507
	428.065840	1.000496
	428.276757	1.000225
	428.487660	0.999473
	428.698550	1.001520
	428.909427	1.003176
	429.120290	1.002570
	429.331140	1.001305
	429.541977	1.001832
	429.752801	1.002152
	429.963611	1.000918
	430.174408	1.002354
	430.385192	1.001640
	430.595963	0.999850
	430.806720	0.999287
	431.017464	1.000912
	431.228195	1.001670
	431.438913	1.001520
	431.649617	1.001905
	431.860308	1.002100
	432.070986	1.003449
	432.281650	1.003017
	432.492302	1.000673
	432.702940	1.001010
	432.913565	0.999688
	433.124176	0.998958
	433.334774	0.998422
	433.545359	1.000542
	433.755931	1.001342
	433.966489	1.000902
	434.177035	1.001945
	434.387567	1.003217
	434.598085	1.001688
	434.808591	1.001802
	435.019083	1.001052
	435.229562	0.999290
	435.440027	1.000374
	435.650479	1.000848
	435.860918	1.001473
	436.071344	1.002033
	436.281757	1.002231
	436.492156	1.001037
	436.702542	0.998907
	436.912914	0.998910
	437.123274	0.999183
	437.333620	0.999966
	437.543953	1.000300
	437.754272	1.000192
	437.964578	0.998865
	438.174871	0.999400
	438.385151	0.999084
	438.595417	0.999891
	438.805670	1.000103
	439.015910	1.000598
	439.226137	1.000333
	439.436350	1.000486
	439.646550	1.000560
	439.856737	1.000363
	440.066910	1.002738
	440.277070	1.004000
	440.487217	1.003427
	440.697351	1.002724
	440.907471	1.002777
	441.117578	1.003998
	441.327671	1.004959
	441.537752	1.005268
	441.747819	1.004850
	441.957873	1.003621
	442.167913	1.004168
	442.377940	1.003031
	442.587954	1.002336
	442.797955	1.002610
	443.007942	1.002261
	443.217916	1.002043
	443.427877	1.001468
	443.637824	1.000870
	443.847758	1.000371
	444.057679	0.998210
	444.267586	0.997069
	444.477481	0.996450
	444.687361	0.996718
	444.897229	0.996521
	445.107083	0.996376
	445.316924	0.997670
	445.526752	0.997800
	445.736566	0.998404
	445.946367	0.997419
	446.156155	0.997717
	446.365929	0.997285
	446.575690	0.996583
	446.785438	0.996896
	446.995173	0.997473
	447.204894	0.995759
	447.414602	0.995757
	447.624296	0.993611
	447.833977	0.993194
	448.043645	0.994408
	448.253300	0.992757
	448.462941	0.992577
	448.672569	0.991280
	448.882184	0.990197
	449.091785	0.988815
	449.301373	0.989129
	449.510948	0.988911
	449.720509	0.989078
	449.930057	0.987931
	450.139592	0.987975
	450.349113	0.988647
	450.558621	0.988224
	450.768116	0.988494
	450.977597	0.988217
	451.187066	0.989693
	451.396520	0.990622
	451.605962	0.991392
	451.815390	0.992788
	452.024805	0.993403
	452.234206	0.993337
	452.443594	0.994808
	452.652969	0.995719
	452.862330	0.995555
	453.071678	0.994839
	453.281013	0.995586
	453.490335	0.997577
	453.699643	0.997531
	453.908938	0.994754
	454.118219	0.994618
	454.327487	0.993868
	454.536742	0.994058
	454.745983	0.994176
	454.955211	0.993469
	455.164426	0.994625
	455.373627	0.995060
	455.582815	0.994467
	455.791990	0.995048
	456.001152	0.994512
	456.210300	0.996690
	456.419434	0.998872
	456.628556	0.999182
	456.837664	0.998449
	457.046758	0.999947
	457.255839	1.000178
	457.464907	1.001841
	457.673962	1.001171
	457.883003	1.001251
	458.092031	1.001957
	458.301046	1.002958
	458.510047	1.004076
	458.719035	1.004536
	458.928009	1.006211
	459.136970	1.005376
	459.345918	1.005166
	459.554852	1.002646
	459.763774	1.001456
	459.972681	1.000509
	460.181576	1.002067
	460.390457	1.003253
	460.599324	1.003344
	460.808178	1.001692
	461.017019	1.003080
	461.225847	1.003181
	461.434661	1.003129
	461.643462	1.001901
	461.852249	1.001287
	462.061023	0.999393
	462.269784	0.999636
	462.478531	0.999564
	462.687265	0.999668
	462.895986	0.999181
	463.104693	0.998230
	463.313387	0.999470
	463.522068	1.000001
	463.730735	1.000496
	463.939389	0.999037
	464.148029	0.997336
	464.356656	0.994966
	464.565270	0.993583
	464.773870	0.994001
	464.982457	0.992612
	465.191030	0.992277
	465.399591	0.992583
	465.608137	0.991870
	465.816671	0.991146
	466.025191	0.989528
	466.233697	0.985948
	466.442191	0.985020
	466.650671	0.986010
	466.859137	0.985023
	467.067590	0.985631
	467.276030	0.985078
	467.484456	0.987760
	467.692869	0.988645
	467.901269	0.990667
	468.109655	0.991800
	468.318028	0.991842
	468.526387	0.991041
	468.734733	0.992364
	468.943066	0.992092
	469.151385	0.990146
	469.359691	0.989490
	469.567984	0.992956
	469.776263	0.993920
	469.984528	0.994052
	470.192781	0.992824
	470.401020	0.992787
	470.609245	0.992253
	470.817457	0.992333
	471.025656	0.992440
	471.233841	0.991674
	471.442013	0.991440
	471.650172	0.991208
	471.858317	0.992205
	472.066448	0.992554
	472.274567	0.995007
	472.482672	0.995444
	472.690763	0.996808
	472.898841	0.997001
	473.106906	0.995889
	473.314957	0.996680
	473.522995	0.998510
	473.731020	0.996595
	473.939031	0.996015
	474.147029	0.997577
	474.355013	0.997384
	474.562984	0.997866
	474.770941	0.998310
	474.978885	0.999530
	475.186816	1.001331
	475.394733	1.000991
	475.602637	0.999314
	475.810527	0.998722
	476.018404	0.997297
	476.226268	0.995145
	476.434118	0.996444
	476.641955	0.996636
	476.849778	0.996274
	477.057588	0.995501
	477.265385	0.996194
	477.473168	0.994184
	477.680937	0.995610
	477.888694	0.994199
	478.096436	0.993799
	478.304166	0.993078
	478.511882	0.993007
	478.719584	0.992333
	478.927274	0.991980
	479.134949	0.991867
	479.342612	0.992148
	479.550260	0.994075
	479.757896	0.993782
	479.965518	0.993555
	480.173126	0.991128
	480.380722	0.989924
	480.588303	0.989392
	480.795872	0.987216
	481.003426	0.985880
	481.210968	0.986504
	481.418496	0.985045
	481.626010	0.983116
	481.833511	0.983110
	482.040999	0.981444
	482.248473	0.979694
	482.455934	0.978698
	482.663382	0.977837
	482.870816	0.976832
	483.078236	0.977143
	483.285643	0.978084
	483.493037	0.977875
	483.700417	0.977423
	483.907784	0.977215
	484.115137	0.978633
	484.322477	0.977766
	484.529803	0.976712
	484.737116	0.977520
	484.944416	0.977025
	485.151702	0.975639
	485.358975	0.976753
	485.566234	0.976421
	485.773479	0.977218
	485.980712	0.977866
	486.187931	0.978488
	486.395136	0.980103
	486.602328	0.981359
	486.809506	0.980084
	487.016671	0.979572
	487.223823	0.979652
	487.430961	0.980543
	487.638086	0.980742
	487.845197	0.978622
	488.052295	0.977567
	488.259379	0.978178
	488.466450	0.978668
	488.673507	0.978392
	488.880551	0.980182
	489.087582	0.979422
	489.294599	0.979017
	489.501602	0.979827
	489.708592	0.981252
	489.915569	0.981423
	490.122532	0.981281
	490.329482	0.981199
	490.536418	0.981759
	490.743341	0.979691
	490.950250	0.980370
	491.157146	0.980670
	491.364029	0.979156
	491.570897	0.977527
	491.777753	0.977447
	491.984595	0.977767
	492.191423	0.976095
	492.398238	0.975652
	492.605040	0.975074
	492.811828	0.975182
	493.018603	0.974341
	493.225364	0.972661
	493.432111	0.972018
	493.638846	0.971409
	493.845566	0.971057
	494.052274	0.969589
	494.258967	0.970442
	494.465648	0.971445
	494.672314	0.972517
	494.878968	0.971268
	495.085608	0.971542
	495.292234	0.971966
	495.498847	0.972321
	495.705446	0.971522
	495.912032	0.970869
	496.118605	0.970255
	496.325164	0.969064
	496.531709	0.969704
	496.738241	0.968455
	496.944759	0.968526
	497.151264	0.969525
	497.357756	0.968985
	497.564234	0.970258
	497.770698	0.971730
	497.977149	0.970982
	498.183587	0.971801
	498.390011	0.972136
	498.596422	0.970951
	498.802819	0.970930
	499.009202	0.970891
	499.215572	0.969062
	499.421929	0.968592
	499.628272	0.969918
	499.834602	0.968206
	500.040918	0.968299
	500.247220	0.966765
	500.453509	0.968419
	500.659785	0.969415
	500.866047	0.969408
	501.072296	0.968925
	501.278531	0.969396
	501.484752	0.968786
	501.690960	0.968474
	501.897155	0.969139
	502.103336	0.967709
	502.309504	0.966933
	502.515658	0.966069
	502.721798	0.965575
	502.927925	0.966012
	503.134039	0.964766
	503.340139	0.965167
	503.546225	0.964507
	503.752298	0.962627
	503.958358	0.963452
	504.164404	0.964040
	504.370436	0.964580
	504.576455	0.963547
	504.782461	0.963633
	504.988453	0.963351
	505.194431	0.962739
	505.400396	0.963765
	505.606347	0.964141
	505.812285	0.964120
	506.018209	0.965198
	506.224120	0.965887
	506.430017	0.965470
	506.635901	0.966930
	506.841771	0.967334
	507.047628	0.966384
	507.253471	0.965421
	507.459301	0.965110
	507.665117	0.964262
	507.870920	0.962861
	508.076709	0.962218
	508.282484	0.962456
	508.488247	0.962646
	508.693995	0.963623
	508.899730	0.964742
	509.105451	0.965157
	509.311159	0.965170
	509.516854	0.965225
	509.722535	0.965184
	509.928202	0.965484
	510.133856	0.964399
	510.339496	0.962118
	510.545123	0.962473
	510.750736	0.959872
	510.956336	0.959425
	511.161922	0.960205
	511.367494	0.958300
	511.573053	0.956674
	511.778599	0.958579
	511.984131	0.958355
	512.189649	0.956611
	512.395154	0.958852
	512.600645	0.956170
	512.806123	0.956470
	513.011587	0.955145
	513.217038	0.954239
	513.422475	0.954145
	513.627899	0.953881
	513.833309	0.952974
	514.038705	0.953403
	514.244088	0.952359
	514.449458	0.951001
	514.654814	0.951366
	514.860156	0.951423
	515.065485	0.951598
	515.270800	0.952621
	515.476102	0.952505
	515.681390	0.954239
	515.886664	0.954460
	516.091925	0.953562
	516.297173	0.954771
	516.502407	0.955010
	516.707627	0.954940
	516.912834	0.954669
	517.118027	0.956853
	517.323207	0.956854
	517.528373	0.958905
	517.733525	0.961251
	517.938664	0.960241
	518.143790	0.961702
	518.348901	0.963132
	518.554000	0.962154
	518.759084	0.963451
	518.964156	0.963177
	519.169213	0.962160
	519.374257	0.961287
	519.579288	0.961330
	519.784305	0.961728
	519.989308	0.962495
	520.194298	0.963646
	520.399274	0.963922
	520.604236	0.963405
	520.809185	0.964270
	521.014121	0.965076
	521.219043	0.963685
	521.423951	0.963802
	521.628846	0.963096
	521.833727	0.963166
	522.038595	0.962182
	522.243449	0.962862
	522.448289	0.963020
	522.653116	0.961972
	522.857929	0.962240
	523.062729	0.961224
	523.267515	0.960858
	523.472287	0.958966
	523.677046	0.958545
	523.881792	0.959236
	524.086524	0.959096
	524.291242	0.956453
	524.495946	0.955954
	524.700637	0.956637
	524.905315	0.955168
	525.109979	0.955386
	525.314629	0.954785
	525.519266	0.954807
	525.723889	0.954082
	525.928498	0.955085
	526.133094	0.954653
	526.337677	0.954351
	526.542245	0.954259
	526.746800	0.953832
	526.951342	0.954302
	527.155870	0.953795
	527.360384	0.954797
	527.564885	0.954469
	527.769372	0.954671
	527.973846	0.953222
	528.178306	0.952545
	528.382752	0.951842
	528.587185	0.953156
	528.791604	0.952778
	528.996010	0.953105
	529.200402	0.953913
	529.404780	0.954354
	529.609145	0.954922
	529.813496	0.956273
	530.017833	0.955698
	530.222157	0.953306
	530.426468	0.954464
	530.630764	0.953484
	530.835048	0.953868
	531.039317	0.955122
	531.243573	0.953851
	531.447815	0.953780
	531.652044	0.954609
	531.856259	0.955353
	532.060461	0.955968
	532.264648	0.957251
	532.468823	0.958170
	532.672983	0.957643
	532.877130	0.959118
	533.081264	0.960394
	533.285383	0.959421
	533.489490	0.959057
	533.693582	0.959449
	533.897661	0.960384
	534.101726	0.960691
	534.305778	0.960619
	534.509816	0.960908
	534.713841	0.959632
	534.917851	0.958578
	535.121849	0.958141
	535.325832	0.958947
	535.529802	0.957655
	535.733759	0.958133
	535.937701	0.959182
	536.141630	0.958368
	536.345546	0.957885
	536.549448	0.958210
	536.753336	0.958892
	536.957210	0.958846
	537.161071	0.958457
	537.364919	0.957945
	537.568752	0.959648
	537.772572	0.958975
	537.976379	0.957391
	538.180172	0.957884
	538.383951	0.956421
	538.587716	0.956424
	538.791468	0.956593
	538.995206	0.954335
	539.198931	0.954267
	539.402642	0.953970
	539.606339	0.953169
	539.810023	0.952465
	540.013693	0.953418
	540.217349	0.952231
	540.420992	0.952545
	540.624621	0.951831
	540.828237	0.952770
	541.031839	0.952637
	541.235427	0.952225
	541.439001	0.952396
	541.642562	0.952153
	541.846109	0.952508
	542.049643	0.951605
	542.253163	0.950389
	542.456669	0.949683
	542.660162	0.952723
	542.863641	0.953630
	543.067106	0.954278
	543.270558	0.954571
	543.473996	0.953541
	543.677420	0.952767
	543.880831	0.952910
	544.084228	0.953915
	544.287612	0.955075
	544.490981	0.955054
	544.694338	0.955538
	544.897680	0.955902
	545.101009	0.955386
	545.304324	0.955929
	545.507625	0.955483
	545.710913	0.956896
	545.914187	0.957417
	546.117448	0.958293
	546.320695	0.957544
	546.523928	0.956598
	546.727147	0.956736
	546.930353	0.957806
	547.133546	0.958257
	547.336724	0.959612
	547.539889	0.959599
	547.743040	0.958752
	547.946178	0.958328
	548.149301	0.958309
	548.352412	0.959451
	548.555508	0.959391
	548.758591	0.959947
	548.961660	0.960995
	549.164716	0.962648
	549.367757	0.963922
	549.570785	0.964303
	549.773800	0.965277
	549.976801	0.965530
	550.179788	0.964284
	550.382761	0.966242
	550.585721	0.966437
	550.788667	0.966151
	550.991599	0.965679
	551.194518	0.965189
	551.397423	0.966357
	551.600315	0.966565
	551.803192	0.967500
	552.006056	0.968237
	552.208906	0.968392
	552.411743	0.967679
	552.614566	0.967486
	552.817375	0.968736
	553.020171	0.969462
	553.222953	0.967863
	553.425721	0.968360
	553.628475	0.969436
	553.831216	0.969017
	554.033943	0.969429
	554.236657	0.970213
	554.439356	0.969679
	554.642042	0.970797
	554.844715	0.971593
	555.047373	0.970664
	555.250018	0.969264
	555.452650	0.969674
	555.655267	0.968955
	555.857871	0.968000
	556.060461	0.969483
	556.263038	0.970645
	556.465600	0.970436
	556.668150	0.969619
	556.870685	0.970807
	557.073207	0.970075
	557.275715	0.968747
	557.478209	0.969862
	557.680689	0.969181
	557.883156	0.968693
	558.085609	0.966861
	558.288049	0.965837
	558.490475	0.965234
	558.692887	0.965013
	558.895285	0.965099
	559.097670	0.965535
	559.300040	0.966590
	559.502398	0.966082
	559.704741	0.965392
	559.907071	0.966115
	560.109387	0.966062
	560.311689	0.968851
	560.513978	0.970026
	560.716253	0.969423
	560.918514	0.970996
	561.120762	0.972145
	561.322995	0.971189
	561.525215	0.970892
	561.727422	0.970960
	561.929614	0.970956
	562.131793	0.970576
	562.333958	0.970260
	562.536110	0.972626
	562.738248	0.972174
	562.940372	0.973338
	563.142482	0.973913
	563.344578	0.973761
	563.546661	0.974275
	563.748730	0.974215
	563.950786	0.975720
	564.152827	0.975366
	564.354855	0.976462
	564.556870	0.976413
	564.758870	0.976923
	564.960857	0.978343
	565.162830	0.978432
	565.364789	0.978927
	565.566735	0.980421
	565.768666	0.980233
	565.970584	0.981210
	566.172489	0.982758
	566.374379	0.984422
	566.576256	0.984732
	566.778119	0.986081
	566.979969	0.986317
	567.181805	0.987489
	567.383626	0.988971
	567.585435	0.989764
	567.787229	0.989437
	567.989010	0.990026
	568.190777	0.991505
	568.392530	0.991026
	568.594269	0.991612
	568.795995	0.992031
	568.997707	0.992947
	569.199405	0.993744
	569.401090	0.994544
	569.602761	0.996022
	569.804418	0.996356
	570.006061	0.996757
	570.207690	0.998113
	570.409306	0.999768
	570.610908	1.001111
	570.812497	1.002439
	571.014071	1.003326
	571.215632	1.005503
	571.417179	1.007279
	571.618712	1.007747
	571.820232	1.010488
	572.021737	1.010825
	572.223229	1.010391
	572.424707	1.011828
	572.626172	1.011623
	572.827623	1.011940
	573.029060	1.013550
	573.230483	1.014067
	573.431892	1.015295
	573.633288	1.017711
	573.834670	1.018242
	574.036038	1.018829
	574.237392	1.019422
	574.438733	1.020331
	574.640060	1.021266
	574.841373	1.022106
	575.042672	1.023567
	575.243958	1.023099
	575.445230	1.023459
	575.646488	1.025425
	575.847732	1.026711
	576.048962	1.026777
	576.250179	1.026539
	576.451382	1.027813
	576.652571	1.028034
	576.853747	1.030026
	577.054908	1.029402
	577.256056	1.030601
	577.457190	1.031753
	577.658310	1.031905
	577.859417	1.032407
	578.060510	1.034156
	578.261589	1.034163
	578.462654	1.034495
	578.663705	1.033815
	578.864743	1.035051
	579.065767	1.035678
	579.266777	1.037574
	579.467773	1.036824
	579.668755	1.036588
	579.869724	1.037316
	580.070679	1.038756
	580.271620	1.038842
	580.472548	1.038783
	580.673461	1.040736
	580.874361	1.040812
	581.075247	1.042185
	581.276119	1.043860
	581.476978	1.044190
	581.677822	1.045709
	581.878653	1.046318
	582.079470	1.046535
	582.280273	1.047354
	582.481063	1.047249
	582.681838	1.048027
	582.882600	1.048149
	583.083348	1.047895
	583.284083	1.049157
	583.484803	1.049359
	583.685510	1.049688
	583.886203	1.048575
	584.086882	1.048552
	584.287547	1.049777
	584.488199	1.049867
	584.688836	1.049577
	584.889460	1.049259
	585.090070	1.050022
	585.290666	1.050183
	585.491249	1.050380
	585.691818	1.049735
	585.892372	1.050171
	586.092914	1.050829
	586.293441	1.051841
	586.493954	1.054255
	586.694454	1.057138
	586.894940	1.058282
	587.095412	1.059890
	587.295870	1.059689
	587.496314	1.060155
	587.696745	1.061913
	587.897162	1.062335
	588.097565	1.062310
	588.297954	1.064505
	588.498329	1.065711
	588.698691	1.066487
	588.899038	1.067443
	589.099372	1.067834
	589.299692	1.071717
	589.499998	1.072639
	589.700291	1.072938
	589.900569	1.074745
	590.100834	1.077312
	590.301085	1.077806
	590.501322	1.079087
	590.701546	1.080745
	590.901755	1.081877
	591.101951	1.081736
	591.302132	1.083553
	591.502300	1.083031
	591.702455	1.084743
	591.902595	1.085079
	592.102722	1.085518
	592.302834	1.085972
	592.502933	1.087035
	592.703018	1.087854
	592.903089	1.088092
	593.103147	1.089728
	593.303190	1.091709
	593.503220	1.092572
	593.703236	1.092686
	593.903238	1.092785
	594.103226	1.093919
	594.303200	1.094047
	594.503161	1.093165
	594.703108	1.094269
	594.903040	1.092999
	595.102960	1.093621
	595.302865	1.095032
	595.502756	1.095493
	595.702634	1.094860
	595.902497	1.094482
	596.102347	1.096066
	596.302183	1.094995
	596.502005	1.094362
	596.701813	1.095341
	596.901608	1.095596
	597.101388	1.096573
	597.301155	1.096333
	597.500908	1.096828
	597.700647	1.098512
	597.900372	1.100986
	598.100083	1.101766
	598.299781	1.103490
	598.499465	1.105629
	598.699134	1.108179
	598.898790	1.108611
	599.098432	1.108790
	599.298061	1.108330
	599.497675	1.110933
	599.697275	1.112530
	599.896862	1.112854
	600.096435	1.113694
	600.295994	1.115723
	600.495539	1.115742
	600.695070	1.116218
	600.894588	1.116617
	601.094091	1.118996
	601.293581	1.120167
	601.493056	1.120778
	601.692518	1.122076
	601.891966	1.124462
	602.091401	1.126201
	602.290821	1.126097
	602.490227	1.125739
	602.689620	1.126512
	602.888999	1.126765
	603.088363	1.129470
	603.287714	1.131228
	603.487052	1.129710
	603.686375	1.131080
	603.885684	1.131116
	604.084980	1.131996
	604.284261	1.132919
	604.483529	1.134042
	604.682783	1.132878
	604.882023	1.135471
	605.081249	1.135106
	605.280461	1.135846
	605.479660	1.135466
	605.678844	1.135965
	605.878015	1.137351
	606.077172	1.136575
	606.276314	1.135431
	606.475443	1.136930
	606.674558	1.137787
	606.873660	1.138363
	607.072747	1.139219
	607.271820	1.138138
	607.470880	1.137247
	607.669926	1.138173
	607.868957	1.138164
	608.067975	1.138213
	608.266979	1.137056
	608.465969	1.135920
	608.664946	1.134037
	608.863908	1.133447
	609.062857	1.132607
	609.261791	1.132060
	609.460712	1.131684
	609.659619	1.132300
	609.858511	1.132546
	610.057390	1.131745
	610.256256	1.132396
	610.455107	1.133070
	610.653944	1.132544
	610.852767	1.131404
	611.051577	1.131098
	611.250373	1.130920
	611.449154	1.132017
	611.647922	1.130891
	611.846676	1.131365
	612.045416	1.132386
	612.244142	1.132186
	612.442854	1.132414
	612.641553	1.134964
	612.840237	1.136824
	613.038908	1.137261
	613.237564	1.135222
	613.436207	1.137007
	613.634836	1.138683
	613.833451	1.138943
	614.032052	1.138671
	614.230639	1.137596
	614.429212	1.138985
	614.627771	1.140305
	614.826316	1.141133
	615.024848	1.141046
	615.223365	1.140277
	615.421869	1.140138
	615.620358	1.141069
	615.818834	1.140956
	616.017296	1.142086
	616.215744	1.142622
	616.414178	1.144080
	616.612598	1.143940
	616.811004	1.146631
	617.009396	1.144510
	617.207775	1.147609
	617.406139	1.149216
	617.604490	1.150217
	617.802826	1.150710
	618.001149	1.151657
	618.199458	1.154203
	618.397752	1.156381
	618.596033	1.156596
	618.794300	1.158053
	618.992553	1.158841
	619.190792	1.160744
	619.389018	1.162704
	619.587229	1.163708
	619.785426	1.162254
	619.983609	1.163766
	620.181779	1.163857
	620.379934	1.164117
	620.578076	1.167060
	620.776204	1.168955
	620.974317	1.171991
	621.172417	1.174206
	621.370503	1.174448
	621.568575	1.176864
	621.766633	1.179202
	621.964677	1.180075
	622.162707	1.181076
	622.360723	1.182665
	622.558725	1.184268
	622.756714	1.186504
	622.954688	1.187459
	623.152648	1.189578
	623.350595	1.192363
	623.548527	1.195159
	623.746446	1.197187
	623.944350	1.200184
	624.142241	1.202427
	624.340118	1.204917
	624.537981	1.206161
	624.735829	1.206679
	624.933664	1.208630
	625.131485	1.211042
	625.329292	1.215170
	625.527085	1.218346
	625.724864	1.220048
	625.922629	1.223055
	626.120381	1.226919
	626.318118	1.229431
	626.515841	1.231386
	626.713550	1.233926
	626.911246	1.235830
	627.108927	1.238727
	627.306595	1.240030
	627.504248	1.241993
	627.701888	1.244620
	627.899513	1.248493
	628.097125	1.251823
	628.294722	1.255167
	628.492306	1.256599
	628.689876	1.259589
	628.887432	1.261918
	629.084973	1.266083
	629.282501	1.267914
	629.480015	1.271289
	629.677515	1.273922
	629.875001	1.277204
	630.072473	1.279959
	630.269931	1.282895
	630.467375	1.286496
	630.664805	1.290386
	630.862221	1.293058
	631.059623	1.295298
	631.257011	1.297113
	631.454385	1.299583
	631.651746	1.303351
	631.849092	1.306580
	632.046424	1.308572
	632.243742	1.312437
	632.441047	1.316350
	632.638337	1.318317
	632.835613	1.320558
	633.032876	1.319354
	633.230124	1.321662
	633.427358	1.325389
	633.624579	1.327135
	633.821785	1.327905
	634.018978	1.330663
	634.216156	1.334659
	634.413321	1.337789
	634.610471	1.339114
	634.807608	1.342524
	635.004730	1.347016
	635.201839	1.347651
	635.398933	1.351547
	635.596014	1.353870
	635.793081	1.358004
	635.990133	1.362223
	636.187172	1.364644
	636.384196	1.365660
	636.581207	1.368050
	636.778204	1.369949
	636.975186	1.372902
	637.172155	1.376687
	637.369110	1.379535
	637.566050	1.380501
	637.762977	1.381601
	637.959890	1.382376
	638.156788	1.382622
	638.353673	1.385266
	638.550544	1.385567
	638.747400	1.386462
	638.944243	1.388512
	639.141072	1.388671
	639.337886	1.388993
	639.534687	1.389319
	639.731474	1.389764
	639.928246	1.388607
	640.125005	1.388035
	640.321750	1.387421
	640.518480	1.388160
	640.715197	1.389252
	640.911899	1.388964
	641.108588	1.389834
	641.305263	1.391584
	641.501923	1.389832
	641.698570	1.389474
	641.895202	1.389249
	642.091821	1.388598
	642.288426	1.388878
	642.485016	1.387039
	642.681593	1.385516
	642.878155	1.384820
	643.074704	1.382920
	643.271238	1.382464
	643.467759	1.380233
	643.664265	1.378510
	643.860757	1.376632
	644.057236	1.376140
	644.253700	1.375088
	644.450151	1.372910
	644.646587	1.370636
	644.843009	1.368310
	645.039418	1.369724
	645.235812	1.367488
	645.432192	1.366086
	645.628558	1.364062
	645.824911	1.363466
	646.021249	1.362042
	646.217573	1.359760
	646.413883	1.357970
	646.610179	1.357680
	646.806461	1.356161
	647.002729	1.355295
	647.198983	1.356030
	647.395223	1.353557
	647.591449	1.351735
	647.787661	1.349177
	647.983859	1.344275
	648.180043	1.340600
	648.376212	1.338829
	648.572368	1.336662
	648.768510	1.334770
	648.964638	1.331079
	649.160751	1.327745
	649.356851	1.323333
	649.552937	1.320331
	649.749008	1.316720
	649.945066	1.314381
	650.141109	1.310825
	650.337138	1.306796
	650.533154	1.303630
	650.729155	1.300103
	650.925142	1.296304
	651.121116	1.293995
	651.317075	1.290346
	651.513020	1.288161
	651.708951	1.286036
	651.904868	1.284000
	652.100771	1.282454
	652.296660	1.280098
	652.492535	1.277453
	652.688396	1.274039
	652.884242	1.271042
	653.080075	1.267620
	653.275894	1.265538
	653.471699	1.264590
	653.667489	1.262509
	653.863266	1.260549
	654.059028	1.258822
	654.254776	1.256640
	654.450511	1.254987
	654.646231	1.254033
	654.841937	1.252750
	655.037629	1.252206
	655.233308	1.249965
	655.428972	1.248546
	655.624622	1.245671
	655.820258	1.245072
	656.015879	1.243595
	656.211487	1.241445
	656.407081	1.240299
	656.602661	1.238849
	656.798226	1.239229
	656.993778	1.237908
	657.189315	1.235956
	657.384839	1.235752
	657.580348	1.236633
	657.775843	1.235322
	657.971324	1.234993
	658.166791	1.234969
	658.362244	1.233867
	658.557683	1.234230
	658.753108	1.233496
	658.948519	1.230956
	659.143916	1.228972
	659.339298	1.227412
	659.534667	1.226879
	659.730022	1.225592
	659.925362	1.222480
	660.120688	1.222161
	660.316001	1.220538
	660.511299	1.218310
	660.706583	1.217041
	660.901853	1.217611
	661.097109	1.216273
	661.292351	1.217481
	661.487578	1.218490
	661.682792	1.218349
	661.877992	1.218619
	662.073177	1.220035
	662.268349	1.218728
	662.463506	1.219079
	662.658649	1.217589
	662.853779	1.216946
	663.048894	1.215671
	663.243995	1.216986
	663.439081	1.216276
	663.634154	1.217091
	663.829213	1.216945
	664.024258	1.215743
	664.219288	1.216140
	664.414305	1.216664
	664.609307	1.217654
	664.804295	1.218252
	664.999269	1.221012
	665.194229	1.220968
	665.389175	1.219443
	665.584107	1.220552
	665.779025	1.221417
	665.973928	1.221872
	666.168818	1.223266
	666.363693	1.224255
	666.558555	1.224570
	666.753402	1.223423
	666.948235	1.223043
	667.143054	1.223169
	667.337859	1.223750
	667.532650	1.224439
	667.727427	1.225895
	667.922189	1.226689
	668.116938	1.229036
	668.311672	1.230442
	668.506392	1.232328
	668.701098	1.234921
	668.895790	1.236735
	669.090468	1.240958
	669.285132	1.242540
	669.479782	1.243950
	669.674417	1.246669
	669.869039	1.247344
	670.063646	1.247971
	670.258239	1.249653
	670.452819	1.250639
	670.647384	1.250950
	670.841934	1.253778
	671.036471	1.256951
	671.230994	1.258668
	671.425502	1.258287
	671.619997	1.260491
	671.814477	1.264170
	672.008943	1.264363
	672.203395	1.267291
	672.397833	1.271415
	672.592257	1.273547
	672.786667	1.274497
	672.981062	1.277564
	673.175444	1.279947
	673.369811	1.280945
	673.564164	1.283652
	673.758503	1.285224
	673.952828	1.284767
	674.147139	1.287866
	674.341435	1.288418
	674.535718	1.292050
	674.729986	1.293272
	674.924240	1.294129
	675.118480	1.295140
	675.312706	1.296258
	675.506918	1.297468
	675.701116	1.299213
	675.895299	1.300532
	676.089469	1.302228
	676.283624	1.303266
	676.477765	1.304667
	676.671892	1.306694
	676.866005	1.306330
	677.060103	1.307068
	677.254188	1.309586
	677.448258	1.310608
	677.642315	1.311998
	677.836357	1.314211
	678.030385	1.313248
	678.224398	1.313612
	678.418398	1.314031
	678.612384	1.315605
	678.806355	1.317411
	679.000312	1.317587
	679.194255	1.319182
	679.388184	1.322491
	679.582099	1.324242
	679.776000	1.326840
	679.969886	1.328471
	680.163758	1.329299
	680.357617	1.331660
	680.551461	1.331977
	680.745290	1.332591
	680.939106	1.331174
	681.132908	1.331455
	681.326695	1.331729
	681.520468	1.330728
	681.714227	1.331879
	681.907972	1.333881
	682.101703	1.334544
	682.295419	1.335188
	682.489122	1.336425
	682.682810	1.335285
	682.876484	1.332615
	683.070144	1.332667
	683.263790	1.333396
	683.457421	1.331203
	683.651039	1.330033
	683.844642	1.331749
	684.038231	1.333247
	684.231806	1.332756
	684.425367	1.333409
	684.618913	1.335124
	684.812446	1.334207
	685.005964	1.333002
	685.199468	1.332635
	685.392958	1.332294
	685.586433	1.330772
	685.779895	1.331644
	685.973342	1.331206
	686.166775	1.331474
	686.360194	1.329529
	686.553599	1.329518
	686.746990	1.329143
	686.940366	1.328205
	687.133729	1.330942
	687.327077	1.329512
	687.520411	1.329487
	687.713730	1.332010
	687.907036	1.330904
	688.100327	1.332274
	688.293604	1.332842
	688.486867	1.333753
	688.680116	1.335118
	688.873351	1.335314
	689.066571	1.336686
	689.259777	1.337266
	689.452970	1.337432
	689.646147	1.338063
	689.839311	1.339965
	690.032461	1.340495
	690.225596	1.340148
	690.418717	1.341221
	690.611824	1.341999
	690.804917	1.342506
	690.997995	1.342990
	691.191059	1.343966
	691.384110	1.344383
	691.577145	1.343465
	691.770167	1.341841
	691.963175	1.343167
	692.156168	1.341414
	692.349147	1.340557
	692.542112	1.340373
	692.735063	1.338316
	692.927999	1.337825
	693.120922	1.337496
	693.313830	1.338114
	693.506724	1.336019
	693.699603	1.333142
	693.892469	1.331423
	694.085320	1.328677
	694.278157	1.325510
	694.470980	1.322464
	694.663789	1.320002
	694.856583	1.316086
	695.049364	1.313638
	695.242130	1.311879
	695.434881	1.310072
	695.627619	1.306811
	695.820342	1.303959
	696.013052	1.299786
	696.205747	1.297459
	696.398427	1.293367
	696.591094	1.291509
	696.783746	1.287291
	696.976384	1.284175
	697.169008	1.281591
	697.361618	1.280079
	697.554213	1.277491
	697.746795	1.275263
	697.939362	1.272473
	698.131914	1.271293
	698.324453	1.268608
	698.516977	1.267487
	698.709487	1.266665
	698.901983	1.263236
	699.094465	1.263541
	699.286932	1.262832
	699.479386	1.261865
	699.671825	1.262380
	699.864249	1.259687
	700.056660	1.258505
	700.249056	1.255519
	700.441438	1.254407
	700.633806	1.253445
	700.826160	1.250289
	701.018499	1.248758
	701.210824	1.247227
	701.403135	1.244843
	701.595432	1.242001
	701.787714	1.240515
	701.979982	1.241218
	702.172236	1.240245
	702.364476	1.237737
	702.556702	1.236983
	702.748913	1.237141
	702.941110	1.234880
	703.133293	1.231590
	703.325461	1.230051
	703.517615	1.228304
	703.709755	1.225883
	703.901881	1.225329
	704.093993	1.224639
	704.286090	1.221976
	704.478173	1.222862
	704.670242	1.223199
	704.862296	1.220819
	705.054337	1.218426
	705.246363	1.215832
	705.438375	1.213678
	705.630372	1.210563
	705.822356	1.207876
	706.014325	1.206547
	706.206279	1.204819
	706.398220	1.204635
	706.590146	1.204350
	706.782058	1.202443
	706.973956	1.201172
	707.165840	1.198745
	707.357709	1.197117
	707.549564	1.193571
	707.741405	1.192992
	707.933231	1.191944
	708.125043	1.190428
	708.316841	1.186666
	708.508625	1.186903
	708.700395	1.185128
	708.892150	1.184617
	709.083891	1.181830
	709.275617	1.180343
	709.467330	1.178903
	709.659028	1.178122
	709.850712	1.176302
	710.042381	1.175945
	710.234037	1.173719
	710.425678	1.172972
	710.617305	1.172360
	710.808917	1.169984
	711.000515	1.167638
	711.192099	1.164956
	711.383669	1.161457
	711.575225	1.160377
	711.766766	1.158120
	711.958293	1.158275
	712.149805	1.154899
	712.341304	1.152231
	712.532788	1.151226
	712.724258	1.150841
	712.915713	1.148998
	713.107154	1.148570
	713.298581	1.148103
	713.489994	1.146141
	713.681392	1.142850
	713.872776	1.140462
	714.064146	1.139098
	714.255502	1.138039
	714.446843	1.135761
	714.638170	1.134365
	714.829483	1.133748
	715.020781	1.132597
	715.212065	1.132491
	715.403335	1.131961
	715.594591	1.131638
	715.785832	1.131033
	715.977059	1.131182
	716.168272	1.132457
	716.359470	1.129827
	716.550654	1.128785
	716.741824	1.126051
	716.932979	1.126311
	717.124121	1.125789
	717.315247	1.125171
	717.506360	1.125812
	717.697458	1.125289
	717.888542	1.124994
	718.079612	1.122546
	718.270668	1.121538
	718.461709	1.119683
	718.652736	1.117820
	718.843748	1.117926
	719.034746	1.116286
	719.225730	1.114567
	719.416700	1.114114
	719.607655	1.112780
	719.798596	1.112013
	719.989523	1.112023
	720.180435	1.109217
	720.371333	1.109724
	720.562217	1.108410
	720.753087	1.109574
	720.943942	1.108117
	721.134783	1.107611
	721.325609	1.106308
	721.516422	1.104990
	721.707219	1.102671
	721.898003	1.101318
	722.088772	1.099128
	722.279527	1.098316
	722.470268	1.096686
	722.660994	1.095907
	722.851707	1.094043
	723.042404	1.094575
	723.233088	1.093250
	723.423757	1.092782
	723.614412	1.089769
	723.805052	1.088960
	723.995678	1.088457
	724.186290	1.088126
	724.376887	1.086170
	724.567471	1.084844
	724.758039	1.083134
	724.948594	1.081370
	725.139134	1.080539
	725.329660	1.080564
	725.520172	1.080304
	725.710669	1.079956
	725.901152	1.078591
	726.091620	1.077708
	726.282075	1.076474
	726.472514	1.075928
	726.662940	1.075891
	726.853351	1.075678
	727.043748	1.075536
	727.234131	1.075737
	727.424499	1.075277
	727.614853	1.075191
	727.805193	1.072858
	727.995518	1.071855
	728.185829	1.071093
	728.376125	1.070849
	728.566408	1.068970
	728.756675	1.067221
	728.946929	1.067279
	729.137168	1.066771
	729.327393	1.064855
	729.517604	1.063943
	729.707800	1.064057
	729.897982	1.062414
	730.088149	1.063213
	730.278302	1.063794
	730.468441	1.063301
	730.658566	1.064854
	730.848676	1.065482
	731.038771	1.065928
	731.228853	1.064616
	731.418920	1.063900
	731.608973	1.062563
	731.799011	1.064419
	731.989035	1.063685
	732.179045	1.062500
	732.369040	1.062175
	732.559021	1.062362
	732.748988	1.060083
	732.938940	1.059176
	733.128878	1.057950
	733.318801	1.058134
	733.508711	1.056746
	733.698605	1.056621
	733.888486	1.055639
	734.078352	1.055965
	734.268204	1.056466
	734.458041	1.056126
	734.647864	1.055695
	734.837673	1.054968
	735.027467	1.052669
	735.217247	1.051899
	735.407013	1.051926
	735.596764	1.049604
	735.786501	1.047727
	735.976223	1.046531
	736.165932	1.045012
	736.355625	1.043599
	736.545305	1.042878
	736.734970	1.041148
	736.924620	1.039745
	737.114257	1.039121
	737.303879	1.038303
	737.493486	1.038151
	737.683079	1.036627
	737.872658	1.036549
	738.062222	1.036791
	738.251772	1.035620
	738.441308	1.035618
	738.630829	1.033828
	738.820336	1.032365
	739.009829	1.030852
	739.199307	1.029083
	739.388771	1.028517
	739.578220	1.027048
	739.767655	1.026609
	739.957076	1.026128
	740.146482	1.026935
	740.335874	1.027219
	740.525251	1.027228
	740.714615	1.026906
	740.903963	1.027218
	741.093298	1.027947
	741.282618	1.027329
	741.471923	1.028586
	741.661214	1.028314
	741.850491	1.028458
	742.039753	1.030060
	742.229001	1.028059
	742.418235	1.026693
	742.607454	1.025798
	742.796659	1.025615
	742.985849	1.025512
	743.175025	1.027907
	743.364187	1.027598
	743.553334	1.026389
	743.742467	1.025610
	743.931586	1.023664
	744.120690	1.023277
	744.309779	1.023956
	744.498855	1.023184
	744.687916	1.023988
	744.876962	1.023517
	745.065994	1.025194
	745.255012	1.024096
	745.444015	1.024699
	745.633004	1.024552
	745.821978	1.022898
	746.010938	1.022752
	746.199884	1.022021
	746.388815	1.020705
	746.577732	1.020024
	746.766634	1.020447
	746.955522	1.019073
	747.144396	1.020635
	747.333255	1.020252
	747.522100	1.020345
	747.710930	1.019832
	747.899746	1.020554
	748.088548	1.020090
	748.277335	1.021872
	748.466108	1.021398
	748.654866	1.021221
	748.843610	1.019697
	749.032339	1.019283
	749.221054	1.019511
	749.409755	1.018281
	749.598441	1.015971
	749.787113	1.016304
	749.975770	1.015785
	750.164413	1.016393
	750.353042	1.016835
[truncated: 1,648 more rows]
