# Supplementary material for: Metasurface analogues of molecular diastereomers from hierarchical multiscale chiral interactions with biomolecules
Source: Nat Commun. 2026 Apr 22;17:5541. doi: 10.1038/s41467-026-72200-6 (PMC13287669; doi:10.1038/s41467-026-72200-6)
Supplement: Supplementary file 3 — Supplementary Data 1 (Raw data) [file 41467_2026_72200_MOESM3_ESM.zip › Raw_Data/Reflectivity/Antistrept_strept_sequence/Antistept/Ref_ARRAY3_LH_0_4.txt]

	345.453658	0.996812
	345.669646	0.997257
	345.885622	0.997736
	346.101585	0.998254
	346.317535	0.998812
	346.533471	0.999414
	346.749395	1.000065
	346.965306	1.000766
	347.181204	1.001519
	347.397089	1.002326
	347.612961	1.003186
	347.828820	1.004092
	348.044666	1.005036
	348.260499	1.006000
	348.476319	1.006958
	348.692126	1.007873
	348.907920	1.008692
	349.123701	1.009351
	349.339469	1.009776
	349.555224	1.009894
	349.770966	1.009643
	349.986695	1.008991
	350.202412	1.007949
	350.418115	1.006572
	350.633805	1.004955
	350.849482	1.003210
	351.065147	1.001447
	351.280798	0.999758
	351.496436	0.998206
	351.712062	0.996830
	351.927674	0.995644
	352.143273	0.996148
	352.358860	0.997609
	352.574433	0.995775
	352.789993	0.995035
	353.005541	0.996099
	353.221075	0.995910
	353.436597	0.996738
	353.652105	0.996292
	353.867600	0.996677
	354.083083	0.997238
	354.298552	0.996599
	354.514009	0.996366
	354.729452	0.996623
	354.944883	0.997649
	355.160300	0.998711
	355.375705	0.999194
	355.591096	0.997257
	355.806474	0.994599
	356.021840	0.994286
	356.237192	0.996901
	356.452532	0.996686
	356.667858	0.996065
	356.883172	0.996758
	357.098472	0.997845
	357.313760	0.997938
	357.529034	0.997885
	357.744295	0.999110
	357.959544	0.999982
	358.174779	1.000682
	358.390002	1.002485
	358.605211	1.003801
	358.820407	1.003502
	359.035591	1.003178
	359.250761	1.004148
	359.465919	1.005419
	359.681063	1.005746
	359.896194	1.005593
	360.111313	1.006641
	360.326418	1.003675
	360.541510	1.004707
	360.756589	1.003614
	360.971656	1.004548
	361.186709	1.004415
	361.401749	1.003387
	361.616776	1.003086
	361.831790	1.003361
	362.046792	1.002350
	362.261780	1.003433
	362.476755	1.002994
	362.691717	1.003358
	362.906666	1.002066
	363.121602	1.000672
	363.336525	0.998775
	363.551435	0.999781
	363.766332	1.000759
	363.981216	0.999762
	364.196087	0.999500
	364.410945	0.999143
	364.625790	0.999222
	364.840621	0.999842
	365.055440	1.001277
	365.270246	1.000501
	365.485039	1.000467
	365.699818	1.001776
	365.914585	1.001370
	366.129339	1.000154
	366.344079	1.002084
	366.558807	1.001354
	366.773521	1.001735
	366.988223	1.002105
	367.202911	1.002778
	367.417587	1.001831
	367.632249	1.001205
	367.846898	1.000746
	368.061535	0.999047
	368.276158	0.997639
	368.490768	0.996501
	368.705365	0.997490
	368.919949	0.998897
	369.134521	1.000890
	369.349079	1.002947
	369.563624	1.003270
	369.778155	1.003387
	369.992674	1.003152
	370.207180	1.002754
	370.421673	1.002988
	370.636153	1.004036
	370.850619	1.005233
	371.065073	1.006175
	371.279514	1.007352
	371.493941	1.005728
	371.708356	1.005159
	371.922757	1.005092
	372.137145	1.004635
	372.351521	1.004821
	372.565883	1.006430
	372.780232	1.007654
	372.994568	1.007645
	373.208891	1.006484
	373.423201	1.006217
	373.637498	1.006053
	373.851782	1.006657
	374.066053	1.002980
	374.280311	1.002665
	374.494556	1.002383
	374.708787	1.001636
	374.923006	0.999518
	375.137211	0.999708
	375.351404	0.999146
	375.565583	0.999151
	375.779750	0.997329
	375.993903	0.997421
	376.208043	0.997798
	376.422170	0.997779
	376.636284	0.997127
	376.850385	0.995956
	377.064473	0.994980
	377.278548	0.995257
	377.492610	0.996546
	377.706658	0.997215
	377.920694	0.996059
	378.134717	0.995457
	378.348726	0.994262
	378.562722	0.992867
	378.776706	0.991691
	378.990676	0.990465
	379.204633	0.990244
	379.418577	0.988945
	379.632508	0.987340
	379.846426	0.988853
	380.060331	0.988683
	380.274223	0.986870
	380.488101	0.987001
	380.701967	0.987782
	380.915819	0.986834
	381.129659	0.987360
	381.343485	0.989201
	381.557298	0.992128
	381.771098	0.991677
	381.984886	0.994525
	382.198659	0.994084
	382.412420	0.995910
	382.626168	0.995711
	382.839903	0.996933
	383.053624	0.998330
	383.267333	0.999092
	383.481028	1.000374
	383.694711	1.000447
	383.908380	1.001082
	384.122036	1.001894
	384.335679	1.001482
	384.549309	1.002984
	384.762926	1.002815
	384.976530	1.004585
	385.190120	1.005592
	385.403698	1.004632
	385.617262	1.002625
	385.830814	1.002085
	386.044352	1.000423
	386.257877	1.002110
	386.471389	1.004577
	386.684888	1.004061
	386.898374	1.002798
	387.111847	1.004054
	387.325306	1.004021
	387.538753	1.003174
	387.752186	1.000513
	387.965606	1.002986
	388.179014	1.000898
	388.392408	1.001450
	388.605789	0.999653
	388.819156	1.000918
	389.032511	1.000897
	389.245853	1.000713
	389.459181	1.000950
	389.672497	1.000128
	389.885799	1.002152
	390.099088	1.003135
	390.312364	1.005155
	390.525627	1.004644
	390.738877	1.003619
	390.952114	1.003595
	391.165337	1.002088
	391.378548	1.001741
	391.591745	1.003194
	391.804929	1.002480
	392.018100	1.002723
	392.231258	1.003640
	392.444403	1.003444
	392.657535	1.003667
	392.870653	1.001223
	393.083759	1.001729
	393.296851	1.001950
	393.509930	1.003103
	393.722996	1.002599
	393.936049	1.005085
	394.149089	1.005963
	394.362116	1.005193
	394.575129	1.002786
	394.788130	1.004330
	395.001117	1.004338
	395.214091	1.005410
	395.427052	1.002652
	395.640000	1.001852
	395.852935	1.002460
	396.065857	1.001535
	396.278765	1.001735
	396.491660	1.002370
	396.704543	1.002929
	396.917412	1.003304
	397.130268	1.002795
	397.343110	1.003193
	397.555940	1.003503
	397.768757	1.003380
	397.981560	1.000305
	398.194350	1.000040
	398.407127	1.000008
	398.619891	0.999078
	398.832642	0.996662
	399.045380	0.998786
	399.258104	0.997358
	399.470815	0.996959
	399.683514	0.997135
	399.896199	0.996106
	400.108870	0.995918
	400.321529	0.994381
	400.534175	0.995016
	400.746807	0.998118
	400.959427	0.997981
	401.172033	0.998573
	401.384626	1.000319
	401.597205	1.003592
	401.809772	1.002896
	402.022326	1.003495
	402.234866	1.005552
	402.447393	1.007262
	402.659907	1.008234
	402.872408	1.008029
	403.084896	1.009161
	403.297370	1.007010
	403.509832	1.006781
	403.722280	1.006468
	403.934715	1.004766
	404.147137	1.004069
	404.359546	1.003991
	404.571941	1.003136
	404.784323	1.004299
	404.996693	1.004666
	405.209049	1.004538
	405.421392	1.004132
	405.633721	1.003965
	405.846038	1.006278
	406.058341	1.006742
	406.270632	1.006306
	406.482909	1.007045
	406.695172	1.006684
	406.907423	1.003599
	407.119661	1.003967
	407.331885	1.003856
	407.544096	1.003648
	407.756294	1.004509
	407.968479	1.005668
	408.180651	1.004050
	408.392809	1.005236
	408.604954	1.006451
	408.817086	1.006236
	409.029205	1.006537
	409.241311	1.006044
	409.453404	1.004615
	409.665483	1.005593
	409.877549	1.005306
	410.089602	1.005871
	410.301642	1.003090
	410.513669	1.002102
	410.725682	1.000658
	410.937682	1.002041
	411.149669	1.001907
	411.361643	1.000505
	411.573604	1.000982
	411.785551	1.002961
	411.997486	1.000876
	412.209407	1.000712
	412.421315	1.001081
	412.633210	1.000222
	412.845091	1.001378
	413.056959	1.002063
	413.268815	1.004024
	413.480657	1.002700
	413.692485	1.003171
	413.904301	1.001980
	414.116103	1.004581
	414.327892	1.002837
	414.539668	1.001887
	414.751431	1.004218
	414.963181	1.004016
	415.174917	1.003810
	415.386640	1.004226
	415.598350	1.003836
	415.810047	1.003328
	416.021730	1.004544
	416.233401	1.004074
	416.445058	1.004667
	416.656702	1.003800
	416.868332	1.005211
	417.079950	1.007236
	417.291554	1.008979
	417.503145	1.008899
	417.714723	1.008233
	417.926288	1.010135
	418.137839	1.010955
	418.349377	1.011156
	418.560903	1.012219
	418.772414	1.013285
	418.983913	1.012322
	419.195398	1.013873
	419.406870	1.013149
	419.618329	1.013184
	419.829775	1.014237
	420.041208	1.013057
	420.252627	1.012219
	420.464033	1.013527
	420.675426	1.013128
	420.886805	1.010920
	421.098172	1.012171
	421.309525	1.011797
	421.520865	1.012100
	421.732192	1.012694
	421.943505	1.013926
	422.154805	1.015253
	422.366092	1.016348
	422.577366	1.016607
	422.788627	1.014475
	422.999874	1.012556
	423.211108	1.013109
	423.422329	1.012721
	423.633537	1.012832
	423.844731	1.011658
	424.055913	1.008525
	424.267081	1.008377
	424.478235	1.008242
	424.689377	1.006341
	424.900505	1.006776
	425.111620	1.006216
	425.322722	1.005971
	425.533811	1.004384
	425.744886	1.004702
	425.955948	1.003920
	426.166997	1.002696
	426.378032	1.001616
	426.589055	1.001618
	426.800064	1.001651
	427.011060	0.999720
	427.222042	1.000832
	427.433012	1.000149
	427.643968	0.998155
	427.854911	0.997104
	428.065840	0.997254
	428.276757	0.996485
	428.487660	0.996462
	428.698550	0.996673
	428.909427	0.994559
	429.120290	0.994031
	429.331140	0.994637
	429.541977	0.994751
	429.752801	0.996554
	429.963611	0.997137
	430.174408	0.994817
	430.385192	0.994869
	430.595963	0.994017
	430.806720	0.993669
	431.017464	0.993993
	431.228195	0.995164
	431.438913	0.995806
	431.649617	0.995898
	431.860308	0.994426
	432.070986	0.995186
	432.281650	0.996267
	432.492302	0.996532
	432.702940	0.997217
	432.913565	0.999684
	433.124176	1.001755
	433.334774	1.002450
	433.545359	1.003238
	433.755931	1.006081
	433.966489	1.006044
	434.177035	1.007211
	434.387567	1.006540
	434.598085	1.005761
	434.808591	1.007388
	435.019083	1.007978
	435.229562	1.007321
	435.440027	1.006888
	435.650479	1.008153
	435.860918	1.009577
	436.071344	1.009469
	436.281757	1.007875
	436.492156	1.009248
	436.702542	1.011177
	436.912914	1.013080
	437.123274	1.013837
	437.333620	1.013085
	437.543953	1.012108
	437.754272	1.012821
	437.964578	1.014023
	438.174871	1.012376
	438.385151	1.013648
	438.595417	1.011485
	438.805670	1.009805
	439.015910	1.009337
	439.226137	1.009183
	439.436350	1.006495
	439.646550	1.006941
	439.856737	1.005867
	440.066910	1.005003
	440.277070	1.005147
	440.487217	1.006180
	440.697351	1.006145
	440.907471	1.005314
	441.117578	1.004072
	441.327671	1.003729
	441.537752	1.002901
	441.747819	1.001467
	441.957873	1.002479
	442.167913	1.001720
	442.377940	1.001831
	442.587954	1.000387
	442.797955	0.997657
	443.007942	0.998271
	443.217916	0.998009
	443.427877	0.999534
	443.637824	0.999106
	443.847758	0.999473
	444.057679	0.999448
	444.267586	1.000305
	444.477481	0.998603
	444.687361	1.000115
	444.897229	0.999526
	445.107083	0.997458
	445.316924	0.997088
	445.526752	0.996316
	445.736566	0.994986
	445.946367	0.993819
	446.156155	0.994600
	446.365929	0.995851
	446.575690	0.994588
	446.785438	0.996211
	446.995173	0.996041
	447.204894	0.996031
	447.414602	0.996185
	447.624296	0.995723
	447.833977	0.994697
	448.043645	0.996141
	448.253300	0.995539
	448.462941	0.996668
	448.672569	0.997724
	448.882184	0.997709
	449.091785	0.998236
	449.301373	0.997906
	449.510948	0.994924
	449.720509	0.994829
	449.930057	0.993687
	450.139592	0.993187
	450.349113	0.993327
	450.558621	0.992643
	450.768116	0.990926
	450.977597	0.989734
	451.187066	0.989525
	451.396520	0.988073
	451.605962	0.988820
	451.815390	0.988432
	452.024805	0.990016
	452.234206	0.991811
	452.443594	0.989960
	452.652969	0.990542
	452.862330	0.989338
	453.071678	0.990741
	453.281013	0.990194
	453.490335	0.991668
	453.699643	0.990267
	453.908938	0.990022
	454.118219	0.989176
	454.327487	0.990430
	454.536742	0.991225
	454.745983	0.991526
	454.955211	0.992224
	455.164426	0.992234
	455.373627	0.994049
	455.582815	0.996199
	455.791990	0.997941
	456.001152	0.997375
	456.210300	0.998160
	456.419434	0.998419
	456.628556	0.998072
	456.837664	0.998915
	457.046758	0.998113
	457.255839	0.998565
	457.464907	0.997098
	457.673962	0.996912
	457.883003	0.998948
	458.092031	0.999432
	458.301046	1.000480
	458.510047	1.001909
	458.719035	1.003232
	458.928009	1.002754
	459.136970	1.002002
	459.345918	1.001948
	459.554852	0.999867
	459.763774	0.999361
	459.972681	0.999863
	460.181576	0.999972
	460.390457	0.998551
	460.599324	0.998431
	460.808178	0.997428
	461.017019	0.997052
	461.225847	0.995080
	461.434661	0.993222
	461.643462	0.991621
	461.852249	0.991787
	462.061023	0.991071
	462.269784	0.991299
	462.478531	0.989114
	462.687265	0.990082
	462.895986	0.988478
	463.104693	0.987394
	463.313387	0.987532
	463.522068	0.989164
	463.730735	0.989278
	463.939389	0.987811
	464.148029	0.989628
	464.356656	0.990586
	464.565270	0.990657
	464.773870	0.990322
	464.982457	0.988138
	465.191030	0.988950
	465.399591	0.989676
	465.608137	0.990962
	465.816671	0.991559
	466.025191	0.992514
	466.233697	0.991713
	466.442191	0.993946
	466.650671	0.996083
	466.859137	0.997187
	467.067590	0.996779
	467.276030	0.997848
	467.484456	0.998559
	467.692869	0.998535
	467.901269	0.999194
	468.109655	0.997653
	468.318028	0.997172
	468.526387	0.994550
	468.734733	0.994473
	468.943066	0.994834
	469.151385	0.996114
	469.359691	0.995334
	469.567984	0.994598
	469.776263	0.995298
	469.984528	0.995306
	470.192781	0.996056
	470.401020	0.996590
	470.609245	0.995379
	470.817457	0.995028
	471.025656	0.995388
	471.233841	0.995628
	471.442013	0.996009
	471.650172	0.992971
	471.858317	0.992721
	472.066448	0.991146
	472.274567	0.990964
	472.482672	0.990641
	472.690763	0.990086
	472.898841	0.991270
	473.106906	0.991951
	473.314957	0.991173
	473.522995	0.990047
	473.731020	0.990312
	473.939031	0.992828
	474.147029	0.992265
	474.355013	0.993735
	474.562984	0.993419
	474.770941	0.992674
	474.978885	0.993349
	475.186816	0.994324
	475.394733	0.992793
	475.602637	0.993863
	475.810527	0.995770
	476.018404	0.997377
	476.226268	0.997165
	476.434118	0.998228
	476.641955	0.999728
	476.849778	1.000622
	477.057588	1.001349
	477.265385	1.001733
	477.473168	1.000615
	477.680937	1.001930
	477.888694	1.002911
	478.096436	1.000846
	478.304166	1.001794
	478.511882	1.000908
	478.719584	0.999458
	478.927274	0.999368
	479.134949	0.997468
	479.342612	0.995892
	479.550260	0.996474
	479.757896	0.996023
	479.965518	0.996408
	480.173126	0.993975
	480.380722	0.992513
	480.588303	0.992051
	480.795872	0.991417
	481.003426	0.989526
	481.210968	0.990616
	481.418496	0.989845
	481.626010	0.988616
	481.833511	0.985962
	482.040999	0.984909
	482.248473	0.983382
	482.455934	0.981570
	482.663382	0.981402
	482.870816	0.981619
	483.078236	0.981391
	483.285643	0.981879
	483.493037	0.981947
	483.700417	0.980524
	483.907784	0.980611
	484.115137	0.978706
	484.322477	0.980427
	484.529803	0.979454
	484.737116	0.979328
	484.944416	0.979312
	485.151702	0.979601
	485.358975	0.979245
	485.566234	0.978539
	485.773479	0.978015
	485.980712	0.979085
	486.187931	0.980498
	486.395136	0.981251
	486.602328	0.980765
	486.809506	0.982348
	487.016671	0.981602
	487.223823	0.982518
	487.430961	0.982662
	487.638086	0.983725
	487.845197	0.984354
	488.052295	0.985266
	488.259379	0.986628
	488.466450	0.987702
	488.673507	0.986749
	488.880551	0.986323
	489.087582	0.985505
	489.294599	0.983201
	489.501602	0.982327
	489.708592	0.982094
	489.915569	0.981911
	490.122532	0.982010
	490.329482	0.981917
	490.536418	0.982316
	490.743341	0.983848
	490.950250	0.982966
	491.157146	0.982295
	491.364029	0.983858
	491.570897	0.982657
	491.777753	0.982611
	491.984595	0.981083
	492.191423	0.978950
	492.398238	0.978611
	492.605040	0.977128
	492.811828	0.977027
	493.018603	0.976838
	493.225364	0.975668
	493.432111	0.973493
	493.638846	0.972902
	493.845566	0.971734
	494.052274	0.972376
	494.258967	0.971838
	494.465648	0.971707
	494.672314	0.970277
	494.878968	0.971009
	495.085608	0.970811
	495.292234	0.969435
	495.498847	0.969632
	495.705446	0.969233
	495.912032	0.968237
	496.118605	0.968396
	496.325164	0.968171
	496.531709	0.966664
	496.738241	0.965638
	496.944759	0.964710
	497.151264	0.965288
	497.357756	0.965387
	497.564234	0.965857
	497.770698	0.965697
	497.977149	0.966649
	498.183587	0.967652
	498.390011	0.969176
	498.596422	0.968120
	498.802819	0.968263
	499.009202	0.967731
	499.215572	0.967495
	499.421929	0.965623
	499.628272	0.964893
	499.834602	0.965291
	500.040918	0.964278
	500.247220	0.963108
	500.453509	0.964580
	500.659785	0.964926
	500.866047	0.964744
	501.072296	0.965228
	501.278531	0.964997
	501.484752	0.964083
	501.690960	0.965016
	501.897155	0.966427
	502.103336	0.968784
	502.309504	0.967677
	502.515658	0.967566
	502.721798	0.967650
	502.927925	0.968381
	503.134039	0.967724
	503.340139	0.966538
	503.546225	0.965876
	503.752298	0.966346
	503.958358	0.965559
	504.164404	0.966044
	504.370436	0.965465
	504.576455	0.966817
	504.782461	0.966930
	504.988453	0.966256
	505.194431	0.965405
	505.400396	0.965155
	505.606347	0.964047
	505.812285	0.964972
	506.018209	0.966475
	506.224120	0.966780
	506.430017	0.967301
	506.635901	0.966433
	506.841771	0.965331
	507.047628	0.964895
	507.253471	0.965892
	507.459301	0.964513
	507.665117	0.965523
	507.870920	0.966492
	508.076709	0.964719
	508.282484	0.963996
	508.488247	0.963644
	508.693995	0.963552
	508.899730	0.963928
	509.105451	0.962466
	509.311159	0.963988
	509.516854	0.964287
	509.722535	0.963563
	509.928202	0.963365
	510.133856	0.962854
	510.339496	0.963466
	510.545123	0.962520
	510.750736	0.962480
	510.956336	0.960823
	511.161922	0.960017
	511.367494	0.959593
	511.573053	0.960085
	511.778599	0.961262
	511.984131	0.962001
	512.189649	0.963928
	512.395154	0.963447
	512.600645	0.966009
	512.806123	0.967166
	513.011587	0.965496
	513.217038	0.964386
	513.422475	0.963646
	513.627899	0.963140
	513.833309	0.964418
	514.038705	0.966338
	514.244088	0.966640
	514.449458	0.967067
	514.654814	0.964355
	514.860156	0.965893
	515.065485	0.966128
	515.270800	0.968215
	515.476102	0.967729
	515.681390	0.967012
	515.886664	0.967271
	516.091925	0.969461
	516.297173	0.969173
	516.502407	0.969527
	516.707627	0.969492
	516.912834	0.968883
	517.118027	0.967573
	517.323207	0.968320
	517.528373	0.967755
	517.733525	0.969367
	517.938664	0.969770
	518.143790	0.971342
	518.348901	0.971650
	518.554000	0.971457
	518.759084	0.973484
	518.964156	0.973467
	519.169213	0.972744
	519.374257	0.971675
	519.579288	0.971026
	519.784305	0.970266
	519.989308	0.970515
	520.194298	0.968993
	520.399274	0.967727
	520.604236	0.966195
	520.809185	0.966836
	521.014121	0.966344
	521.219043	0.965471
	521.423951	0.964052
	521.628846	0.964436
	521.833727	0.961853
	522.038595	0.961417
	522.243449	0.960849
	522.448289	0.961042
	522.653116	0.961109
	522.857929	0.960154
	523.062729	0.960396
	523.267515	0.959228
	523.472287	0.958106
	523.677046	0.960592
	523.881792	0.961335
	524.086524	0.960806
	524.291242	0.958739
	524.495946	0.957262
	524.700637	0.955894
	524.905315	0.955583
	525.109979	0.954824
	525.314629	0.953157
	525.519266	0.953955
	525.723889	0.955241
	525.928498	0.955446
	526.133094	0.955018
	526.337677	0.952809
	526.542245	0.950937
	526.746800	0.951015
	526.951342	0.951485
	527.155870	0.954349
	527.360384	0.954160
	527.564885	0.955185
	527.769372	0.954205
	527.973846	0.954479
	528.178306	0.954740
	528.382752	0.957099
	528.587185	0.957296
	528.791604	0.956443
	528.996010	0.954795
	529.200402	0.954476
	529.404780	0.955421
	529.609145	0.957493
	529.813496	0.957059
	530.017833	0.958252
	530.222157	0.957898
	530.426468	0.958907
	530.630764	0.959919
	530.835048	0.960519
	531.039317	0.960623
	531.243573	0.959598
	531.447815	0.957637
	531.652044	0.956854
	531.856259	0.958122
	532.060461	0.958027
	532.264648	0.958615
	532.468823	0.958292
	532.672983	0.958577
	532.877130	0.959261
	533.081264	0.960256
	533.285383	0.959020
	533.489490	0.959089
	533.693582	0.958358
	533.897661	0.958792
	534.101726	0.959342
	534.305778	0.961051
	534.509816	0.960720
	534.713841	0.960818
	534.917851	0.959344
	535.121849	0.958555
	535.325832	0.957992
	535.529802	0.957425
	535.733759	0.955818
	535.937701	0.956640
	536.141630	0.955530
	536.345546	0.953977
	536.549448	0.954354
	536.753336	0.954515
	536.957210	0.956777
	537.161071	0.957517
	537.364919	0.956596
	537.568752	0.955472
	537.772572	0.957240
	537.976379	0.957830
	538.180172	0.956883
	538.383951	0.956728
	538.587716	0.956519
	538.791468	0.957611
	538.995206	0.959145
	539.198931	0.959030
	539.402642	0.958421
	539.606339	0.958350
	539.810023	0.959770
	540.013693	0.959410
	540.217349	0.958875
	540.420992	0.957914
	540.624621	0.958600
	540.828237	0.957335
	541.031839	0.955458
	541.235427	0.955964
	541.439001	0.957161
	541.642562	0.957372
	541.846109	0.957857
	542.049643	0.956488
	542.253163	0.957035
	542.456669	0.956501
	542.660162	0.956986
	542.863641	0.955787
	543.067106	0.954376
	543.270558	0.953350
	543.473996	0.953163
	543.677420	0.952409
	543.880831	0.953475
	544.084228	0.954046
	544.287612	0.954202
	544.490981	0.954228
	544.694338	0.954300
	544.897680	0.955401
	545.101009	0.955017
	545.304324	0.953690
	545.507625	0.954508
	545.710913	0.955010
	545.914187	0.955299
	546.117448	0.955129
	546.320695	0.955469
	546.523928	0.956355
	546.727147	0.955012
	546.930353	0.954318
	547.133546	0.953588
	547.336724	0.954530
	547.539889	0.955465
	547.743040	0.954989
	547.946178	0.955213
	548.149301	0.957010
	548.352412	0.958790
	548.555508	0.960115
	548.758591	0.961505
	548.961660	0.962665
	549.164716	0.964184
	549.367757	0.963643
	549.570785	0.963603
	549.773800	0.966100
	549.976801	0.967137
	550.179788	0.965997
	550.382761	0.965092
	550.585721	0.963856
	550.788667	0.964856
	550.991599	0.964174
	551.194518	0.965819
	551.397423	0.965377
	551.600315	0.965941
	551.803192	0.967508
	552.006056	0.967994
	552.208906	0.968119
	552.411743	0.968426
	552.614566	0.968119
	552.817375	0.969964
	553.020171	0.969679
	553.222953	0.969042
	553.425721	0.969168
	553.628475	0.968420
	553.831216	0.966828
	554.033943	0.966954
	554.236657	0.967491
	554.439356	0.966898
	554.642042	0.966409
	554.844715	0.967410
	555.047373	0.966819
	555.250018	0.968272
	555.452650	0.969557
	555.655267	0.969701
	555.857871	0.969345
	556.060461	0.970352
	556.263038	0.970115
	556.465600	0.970216
	556.668150	0.970702
	556.870685	0.971538
	557.073207	0.971967
	557.275715	0.971252
	557.478209	0.972275
	557.680689	0.973991
	557.883156	0.974313
	558.085609	0.975511
	558.288049	0.975655
	558.490475	0.976471
	558.692887	0.977562
	558.895285	0.976210
	559.097670	0.975475
	559.300040	0.976081
	559.502398	0.975973
	559.704741	0.974920
	559.907071	0.975159
	560.109387	0.976939
	560.311689	0.977516
	560.513978	0.978441
	560.716253	0.977250
	560.918514	0.977320
	561.120762	0.978454
	561.322995	0.978542
	561.525215	0.978085
	561.727422	0.977559
	561.929614	0.977754
	562.131793	0.975979
	562.333958	0.975436
	562.536110	0.975193
	562.738248	0.974360
	562.940372	0.976214
	563.142482	0.976180
	563.344578	0.977788
	563.546661	0.977026
	563.748730	0.977794
	563.950786	0.977412
	564.152827	0.977986
	564.354855	0.977574
	564.556870	0.977426
	564.758870	0.977291
	564.960857	0.978602
	565.162830	0.976615
	565.364789	0.975850
	565.566735	0.976721
	565.768666	0.976100
	565.970584	0.976941
	566.172489	0.978550
	566.374379	0.978629
	566.576256	0.978123
	566.778119	0.978972
	566.979969	0.980302
	567.181805	0.980990
	567.383626	0.982474
	567.585435	0.982539
	567.787229	0.982638
	567.989010	0.983273
	568.190777	0.986020
	568.392530	0.985498
	568.594269	0.987440
	568.795995	0.989915
	568.997707	0.991428
	569.199405	0.992589
	569.401090	0.994378
	569.602761	0.995777
	569.804418	0.996606
	570.006061	0.996938
	570.207690	0.998169
	570.409306	0.998485
	570.610908	0.999226
	570.812497	0.999546
	571.014071	0.999352
	571.215632	0.999741
	571.417179	1.001190
	571.618712	1.002656
	571.820232	1.005492
	572.021737	1.007344
	572.223229	1.007013
	572.424707	1.008142
	572.626172	1.009164
	572.827623	1.010483
	573.029060	1.012345
	573.230483	1.013286
	573.431892	1.014111
	573.633288	1.014561
	573.834670	1.015113
	574.036038	1.016496
	574.237392	1.016664
	574.438733	1.018966
	574.640060	1.019926
	574.841373	1.021620
	575.042672	1.023387
	575.243958	1.024806
	575.445230	1.026361
	575.646488	1.026767
	575.847732	1.027416
	576.048962	1.027329
	576.250179	1.029731
	576.451382	1.030682
	576.652571	1.032449
	576.853747	1.033388
	577.054908	1.034069
	577.256056	1.035221
	577.457190	1.037318
	577.658310	1.038203
	577.859417	1.038240
	578.060510	1.038524
	578.261589	1.040447
	578.462654	1.042788
	578.663705	1.044165
	578.864743	1.045784
	579.065767	1.047106
	579.266777	1.048236
	579.467773	1.049288
	579.668755	1.049552
	579.869724	1.049977
	580.070679	1.050948
	580.271620	1.051938
	580.472548	1.052376
	580.673461	1.055013
	580.874361	1.054832
	581.075247	1.054257
	581.276119	1.054007
	581.476978	1.054763
	581.677822	1.054681
	581.878653	1.056302
	582.079470	1.056389
	582.280273	1.057834
	582.481063	1.057196
	582.681838	1.057715
	582.882600	1.056640
	583.083348	1.057007
	583.284083	1.058012
	583.484803	1.058381
	583.685510	1.059212
	583.886203	1.059861
	584.086882	1.058327
	584.287547	1.059081
	584.488199	1.060635
	584.688836	1.060644
	584.889460	1.061254
	585.090070	1.060401
	585.290666	1.061800
	585.491249	1.061954
	585.691818	1.062133
	585.892372	1.062617
	586.092914	1.063653
	586.293441	1.064082
	586.493954	1.066155
	586.694454	1.065831
	586.894940	1.067047
	587.095412	1.067079
	587.295870	1.067614
	587.496314	1.067777
	587.696745	1.067528
	587.897162	1.068494
	588.097565	1.068584
	588.297954	1.070982
	588.498329	1.072736
	588.698691	1.074034
	588.899038	1.076020
	589.099372	1.077266
	589.299692	1.079233
	589.499998	1.079140
	589.700291	1.079450
	589.900569	1.079427
	590.100834	1.081510
	590.301085	1.085262
	590.501322	1.087107
	590.701546	1.086823
	590.901755	1.087525
	591.101951	1.089197
	591.302132	1.090812
	591.502300	1.092072
	591.702455	1.092219
	591.902595	1.092207
	592.102722	1.093624
	592.302834	1.094429
	592.502933	1.095023
	592.703018	1.094205
	592.903089	1.093238
	593.103147	1.094498
	593.303190	1.095434
	593.503220	1.096716
	593.703236	1.096755
	593.903238	1.098007
	594.103226	1.097424
	594.303200	1.098797
	594.503161	1.098477
	594.703108	1.099339
	594.903040	1.099531
	595.102960	1.102878
	595.302865	1.104109
	595.502756	1.104444
	595.702634	1.105337
	595.902497	1.106930
	596.102347	1.106756
	596.302183	1.108110
	596.502005	1.108209
	596.701813	1.107174
	596.901608	1.106676
	597.101388	1.108604
	597.301155	1.109922
	597.500908	1.110157
	597.700647	1.110048
	597.900372	1.110009
	598.100083	1.111838
	598.299781	1.114435
	598.499465	1.115107
	598.699134	1.116006
	598.898790	1.117525
	599.098432	1.118048
	599.298061	1.120969
	599.497675	1.122007
	599.697275	1.123060
	599.896862	1.125773
	600.096435	1.127031
	600.295994	1.128788
	600.495539	1.131368
	600.695070	1.132327
	600.894588	1.134926
	601.094091	1.134754
	601.293581	1.134958
	601.493056	1.133784
	601.692518	1.135540
	601.891966	1.136296
	602.091401	1.137006
	602.290821	1.137615
	602.490227	1.138912
	602.689620	1.137766
	602.888999	1.137050
	603.088363	1.136528
	603.287714	1.135700
	603.487052	1.134724
	603.686375	1.134044
	603.885684	1.132740
	604.084980	1.132288
	604.284261	1.132162
	604.483529	1.130745
	604.682783	1.130594
	604.882023	1.131665
	605.081249	1.132212
	605.280461	1.132349
	605.479660	1.132569
	605.678844	1.132793
	605.878015	1.133029
	606.077172	1.133190
	606.276314	1.134422
	606.475443	1.134185
	606.674558	1.134166
	606.873660	1.135695
	607.072747	1.136182
	607.271820	1.135110
	607.470880	1.136169
	607.669926	1.135731
	607.868957	1.135877
	608.067975	1.134311
	608.266979	1.133739
	608.465969	1.132798
	608.664946	1.133510
	608.863908	1.135341
	609.062857	1.135752
	609.261791	1.133337
	609.460712	1.133548
	609.659619	1.132783
	609.858511	1.135607
	610.057390	1.137953
	610.256256	1.138681
	610.455107	1.137985
	610.653944	1.139967
	610.852767	1.140112
	611.051577	1.140001
	611.250373	1.141342
	611.449154	1.140132
	611.647922	1.141485
	611.846676	1.141031
	612.045416	1.139757
	612.244142	1.139135
	612.442854	1.140482
	612.641553	1.140608
	612.840237	1.140027
	613.038908	1.138012
	613.237564	1.138065
	613.436207	1.138614
	613.634836	1.139582
	613.833451	1.137838
	614.032052	1.137298
	614.230639	1.139011
	614.429212	1.139584
	614.627771	1.138924
	614.826316	1.139849
	615.024848	1.141993
	615.223365	1.143635
	615.421869	1.143190
	615.620358	1.144553
	615.818834	1.146207
	616.017296	1.148202
	616.215744	1.150353
	616.414178	1.151872
	616.612598	1.154090
	616.811004	1.154933
	617.009396	1.155064
	617.207775	1.157259
	617.406139	1.159316
	617.604490	1.161005
	617.802826	1.162469
	618.001149	1.165715
	618.199458	1.168968
	618.397752	1.170220
	618.596033	1.172047
	618.794300	1.173703
	618.992553	1.174057
	619.190792	1.175638
	619.389018	1.176540
	619.587229	1.177265
	619.785426	1.177752
	619.983609	1.177419
	620.181779	1.179255
	620.379934	1.180682
	620.578076	1.182301
	620.776204	1.182707
	620.974317	1.183041
	621.172417	1.185143
	621.370503	1.188044
	621.568575	1.190375
	621.766633	1.193231
	621.964677	1.194644
	622.162707	1.195528
	622.360723	1.196689
	622.558725	1.198445
	622.756714	1.199847
	622.954688	1.200286
	623.152648	1.204088
	623.350595	1.204586
	623.548527	1.204549
	623.746446	1.206719
	623.944350	1.210025
	624.142241	1.211652
	624.340118	1.213118
	624.537981	1.215140
	624.735829	1.216451
	624.933664	1.217307
	625.131485	1.219408
	625.329292	1.221588
	625.527085	1.224917
	625.724864	1.227441
	625.922629	1.230228
	626.120381	1.233300
	626.318118	1.238156
	626.515841	1.239718
	626.713550	1.242069
	626.911246	1.244703
	627.108927	1.245628
	627.306595	1.248124
	627.504248	1.251198
	627.701888	1.254968
	627.899513	1.256817
	628.097125	1.259722
	628.294722	1.262691
	628.492306	1.265331
	628.689876	1.268387
	628.887432	1.273065
	629.084973	1.277475
	629.282501	1.279290
	629.480015	1.281953
	629.677515	1.286089
	629.875001	1.288017
	630.072473	1.290081
	630.269931	1.290762
	630.467375	1.293458
	630.664805	1.295941
	630.862221	1.298430
	631.059623	1.301266
	631.257011	1.302634
	631.454385	1.304526
	631.651746	1.307078
	631.849092	1.308792
	632.046424	1.312559
	632.243742	1.314985
	632.441047	1.318222
	632.638337	1.321626
	632.835613	1.323855
	633.032876	1.325992
	633.230124	1.328499
	633.427358	1.331496
	633.624579	1.333222
	633.821785	1.335700
	634.018978	1.338731
	634.216156	1.342452
	634.413321	1.345579
	634.610471	1.347830
	634.807608	1.349946
	635.004730	1.354181
	635.201839	1.354007
	635.398933	1.356418
	635.596014	1.360159
	635.793081	1.361155
	635.990133	1.363639
	636.187172	1.365122
	636.384196	1.368099
	636.581207	1.369495
	636.778204	1.371264
	636.975186	1.375714
	637.172155	1.377853
	637.369110	1.382212
	637.566050	1.382638
	637.762977	1.385730
	637.959890	1.388364
	638.156788	1.390963
	638.353673	1.391299
	638.550544	1.394287
	638.747400	1.394542
	638.944243	1.395838
	639.141072	1.399267
	639.337886	1.400876
	639.534687	1.403907
	639.731474	1.403657
	639.928246	1.405572
	640.125005	1.406334
	640.321750	1.406437
	640.518480	1.407280
	640.715197	1.406669
	640.911899	1.406506
	641.108588	1.405983
	641.305263	1.405976
	641.501923	1.405043
	641.698570	1.402937
	641.895202	1.403253
	642.091821	1.403547
	642.288426	1.404317
	642.485016	1.402498
	642.681593	1.401249
	642.878155	1.400988
	643.074704	1.397884
	643.271238	1.396933
	643.467759	1.394010
	643.664265	1.391247
	643.860757	1.391583
	644.057236	1.390701
	644.253700	1.389741
	644.450151	1.388673
	644.646587	1.385303
	644.843009	1.384221
	645.039418	1.383267
	645.235812	1.381756
	645.432192	1.380278
	645.628558	1.378830
	645.824911	1.378278
	646.021249	1.374927
	646.217573	1.372451
	646.413883	1.369978
	646.610179	1.369261
	646.806461	1.366387
	647.002729	1.363920
	647.198983	1.362232
	647.395223	1.359738
	647.591449	1.359401
	647.787661	1.355365
	647.983859	1.351714
	648.180043	1.349319
	648.376212	1.347660
	648.572368	1.346650
	648.768510	1.344335
	648.964638	1.342100
	649.160751	1.341110
	649.356851	1.335996
	649.552937	1.333398
	649.749008	1.331256
	649.945066	1.328980
	650.141109	1.325693
	650.337138	1.322619
	650.533154	1.319485
	650.729155	1.319332
	650.925142	1.316062
	651.121116	1.312544
	651.317075	1.308928
	651.513020	1.306005
	651.708951	1.303970
	651.904868	1.300828
	652.100771	1.297462
	652.296660	1.295705
	652.492535	1.293164
	652.688396	1.291313
	652.884242	1.288116
	653.080075	1.286281
	653.275894	1.284716
	653.471699	1.282053
	653.667489	1.280033
	653.863266	1.277991
	654.059028	1.275631
	654.254776	1.272320
	654.450511	1.269407
	654.646231	1.266341
	654.841937	1.263587
	655.037629	1.262681
	655.233308	1.261203
	655.428972	1.262960
	655.624622	1.261103
	655.820258	1.258020
	656.015879	1.257397
	656.211487	1.254763
	656.407081	1.252290
	656.602661	1.250661
	656.798226	1.249165
	656.993778	1.249177
	657.189315	1.247405
	657.384839	1.245315
	657.580348	1.244687
	657.775843	1.242648
	657.971324	1.242189
	658.166791	1.240312
	658.362244	1.238981
	658.557683	1.237957
	658.753108	1.237861
	658.948519	1.235746
	659.143916	1.235137
	659.339298	1.233041
	659.534667	1.230928
	659.730022	1.231671
	659.925362	1.230770
	660.120688	1.230832
	660.316001	1.230198
	660.511299	1.227599
	660.706583	1.226266
	660.901853	1.226506
	661.097109	1.226008
	661.292351	1.226517
	661.487578	1.226636
	661.682792	1.224927
	661.877992	1.223787
	662.073177	1.223462
	662.268349	1.223718
	662.463506	1.223762
	662.658649	1.221691
	662.853779	1.222300
	663.048894	1.222084
	663.243995	1.221962
	663.439081	1.221159
	663.634154	1.221211
	663.829213	1.220866
	664.024258	1.222229
	664.219288	1.222068
	664.414305	1.221329
	664.609307	1.221401
	664.804295	1.222501
	664.999269	1.220845
	665.194229	1.220730
	665.389175	1.221455
	665.584107	1.222397
	665.779025	1.222765
	665.973928	1.222403
	666.168818	1.222477
	666.363693	1.225087
	666.558555	1.228056
	666.753402	1.228482
	666.948235	1.227845
	667.143054	1.227861
	667.337859	1.227756
	667.532650	1.231376
	667.727427	1.233857
	667.922189	1.233649
	668.116938	1.236344
	668.311672	1.238001
	668.506392	1.241110
	668.701098	1.244609
	668.895790	1.244573
	669.090468	1.246220
	669.285132	1.248236
	669.479782	1.250009
	669.674417	1.252119
	669.869039	1.254819
	670.063646	1.256899
	670.258239	1.260113
	670.452819	1.261687
	670.647384	1.263884
	670.841934	1.265146
	671.036471	1.266651
	671.230994	1.269433
	671.425502	1.272399
	671.619997	1.274976
	671.814477	1.276192
	672.008943	1.276476
	672.203395	1.278656
	672.397833	1.281096
	672.592257	1.284067
	672.786667	1.283729
	672.981062	1.285110
	673.175444	1.287685
	673.369811	1.290913
	673.564164	1.291548
	673.758503	1.293114
	673.952828	1.295852
	674.147139	1.296881
	674.341435	1.298278
	674.535718	1.301229
	674.729986	1.301482
	674.924240	1.302630
	675.118480	1.304084
	675.312706	1.306641
	675.506918	1.307405
	675.701116	1.309308
	675.895299	1.310142
	676.089469	1.311399
	676.283624	1.312070
	676.477765	1.314551
	676.671892	1.314912
	676.866005	1.317425
	677.060103	1.318195
	677.254188	1.319421
	677.448258	1.319626
	677.642315	1.320922
	677.836357	1.323355
	678.030385	1.325494
	678.224398	1.325452
	678.418398	1.325918
	678.612384	1.326780
	678.806355	1.330597
	679.000312	1.333440
	679.194255	1.336501
	679.388184	1.336180
	679.582099	1.336813
	679.776000	1.339574
	679.969886	1.341363
	680.163758	1.342367
	680.357617	1.342861
	680.551461	1.341091
	680.745290	1.343635
	680.939106	1.345247
	681.132908	1.347862
	681.326695	1.349417
	681.520468	1.351012
	681.714227	1.350583
	681.907972	1.352892
	682.101703	1.354070
	682.295419	1.354925
	682.489122	1.353496
	682.682810	1.355835
	682.876484	1.355346
	683.070144	1.356328
	683.263790	1.354049
	683.457421	1.354711
	683.651039	1.355807
	683.844642	1.356938
	684.038231	1.354126
	684.231806	1.353747
	684.425367	1.354020
	684.618913	1.353861
	684.812446	1.352198
	685.005964	1.351355
	685.199468	1.349028
	685.392958	1.349539
	685.586433	1.350082
	685.779895	1.347878
	685.973342	1.348213
	686.166775	1.347177
	686.360194	1.344719
	686.553599	1.345089
	686.746990	1.342260
	686.940366	1.343098
	687.133729	1.341124
	687.327077	1.341700
	687.520411	1.341007
	687.713730	1.341657
	687.907036	1.340448
	688.100327	1.340333
	688.293604	1.338673
	688.486867	1.339487
	688.680116	1.338637
	688.873351	1.338924
	689.066571	1.339151
	689.259777	1.338981
	689.452970	1.339535
	689.646147	1.338627
	689.839311	1.339107
	690.032461	1.339378
	690.225596	1.338886
	690.418717	1.339148
	690.611824	1.338973
	690.804917	1.339436
	690.997995	1.338765
	691.191059	1.338652
	691.384110	1.341058
	691.577145	1.340535
	691.770167	1.339085
	691.963175	1.339001
	692.156168	1.340485
	692.349147	1.341589
	692.542112	1.341160
	692.735063	1.340950
	692.927999	1.341240
	693.120922	1.341447
	693.313830	1.340184
	693.506724	1.340389
	693.699603	1.338373
	693.892469	1.336328
	694.085320	1.334665
	694.278157	1.334890
	694.470980	1.332152
	694.663789	1.330712
	694.856583	1.328071
	695.049364	1.326051
	695.242130	1.320880
	695.434881	1.317851
	695.627619	1.315372
	695.820342	1.315188
	696.013052	1.312709
	696.205747	1.309023
	696.398427	1.307732
	696.591094	1.307464
	696.783746	1.304487
	696.976384	1.303492
	697.169008	1.301827
	697.361618	1.298679
	697.554213	1.296706
	697.746795	1.293132
	697.939362	1.291526
	698.131914	1.289543
	698.324453	1.286792
	698.516977	1.286758
	698.709487	1.284559
	698.901983	1.283646
	699.094465	1.282668
	699.286932	1.280414
	699.479386	1.276206
	699.671825	1.274088
	699.864249	1.271225
	700.056660	1.269143
	700.249056	1.265950
	700.441438	1.263712
	700.633806	1.261235
	700.826160	1.259355
	701.018499	1.258081
	701.210824	1.256483
	701.403135	1.254704
	701.595432	1.251045
	701.787714	1.250005
	701.979982	1.248397
	702.172236	1.247678
	702.364476	1.247562
	702.556702	1.247865
	702.748913	1.244319
	702.941110	1.242584
	703.133293	1.239388
	703.325461	1.236687
	703.517615	1.235674
	703.709755	1.233963
	703.901881	1.232550
	704.093993	1.230849
	704.286090	1.228808
	704.478173	1.227384
	704.670242	1.225338
	704.862296	1.222744
	705.054337	1.219847
	705.246363	1.217582
	705.438375	1.217003
	705.630372	1.216358
	705.822356	1.214331
	706.014325	1.212037
	706.206279	1.212213
	706.398220	1.208909
	706.590146	1.208509
	706.782058	1.208000
	706.973956	1.207810
	707.165840	1.205984
	707.357709	1.204167
	707.549564	1.202435
	707.741405	1.202442
	707.933231	1.202192
	708.125043	1.200250
	708.316841	1.198969
	708.508625	1.199330
	708.700395	1.197077
	708.892150	1.195294
	709.083891	1.193851
	709.275617	1.193497
	709.467330	1.192006
	709.659028	1.190197
	709.850712	1.188253
	710.042381	1.187261
	710.234037	1.184337
	710.425678	1.182985
	710.617305	1.181174
	710.808917	1.178338
	711.000515	1.175989
	711.192099	1.174712
	711.383669	1.173117
	711.575225	1.172024
	711.766766	1.170726
	711.958293	1.170284
	712.149805	1.170288
	712.341304	1.169562
	712.532788	1.166505
	712.724258	1.165366
	712.915713	1.163616
	713.107154	1.163160
	713.298581	1.163385
	713.489994	1.163305
	713.681392	1.161672
	713.872776	1.160844
	714.064146	1.159696
	714.255502	1.155120
	714.446843	1.155471
	714.638170	1.153871
	714.829483	1.152763
	715.020781	1.150959
	715.212065	1.148870
	715.403335	1.147737
	715.594591	1.144872
	715.785832	1.144237
	715.977059	1.142752
	716.168272	1.140912
	716.359470	1.138313
	716.550654	1.137512
	716.741824	1.138263
	716.932979	1.137397
	717.124121	1.135607
	717.315247	1.132693
	717.506360	1.130836
	717.697458	1.127647
	717.888542	1.123600
	718.079612	1.122655
	718.270668	1.118932
	718.461709	1.117040
	718.652736	1.115992
	718.843748	1.115225
	719.034746	1.115049
	719.225730	1.113388
	719.416700	1.112383
	719.607655	1.112029
	719.798596	1.111117
	719.989523	1.110380
	720.180435	1.107636
	720.371333	1.106572
	720.562217	1.104408
	720.753087	1.102680
	720.943942	1.101429
	721.134783	1.100817
	721.325609	1.098384
	721.516422	1.097684
	721.707219	1.095109
	721.898003	1.095373
	722.088772	1.093774
	722.279527	1.092682
	722.470268	1.091326
	722.660994	1.089468
	722.851707	1.088921
	723.042404	1.088224
	723.233088	1.088741
	723.423757	1.088478
	723.614412	1.088042
	723.805052	1.087106
	723.995678	1.085683
	724.186290	1.086946
	724.376887	1.086952
	724.567471	1.086308
	724.758039	1.086606
	724.948594	1.085568
	725.139134	1.084042
	725.329660	1.084529
	725.520172	1.084266
	725.710669	1.083400
	725.901152	1.084286
	726.091620	1.082717
	726.282075	1.081122
	726.472514	1.080597
	726.662940	1.080798
	726.853351	1.080303
	727.043748	1.078863
	727.234131	1.077226
	727.424499	1.075210
	727.614853	1.074218
	727.805193	1.073687
	727.995518	1.071968
	728.185829	1.071291
	728.376125	1.067976
	728.566408	1.066762
	728.756675	1.064924
	728.946929	1.064634
	729.137168	1.063724
	729.327393	1.063793
	729.517604	1.063544
	729.707800	1.063168
	729.897982	1.063269
	730.088149	1.062431
	730.278302	1.061179
	730.468441	1.060544
	730.658566	1.057955
	730.848676	1.058431
	731.038771	1.057907
	731.228853	1.057058
	731.418920	1.056209
	731.608973	1.055747
	731.799011	1.054445
	731.989035	1.054425
	732.179045	1.054695
	732.369040	1.054918
	732.559021	1.052605
	732.748988	1.051686
	732.938940	1.049781
	733.128878	1.048991
	733.318801	1.048906
	733.508711	1.046699
	733.698605	1.046349
	733.888486	1.045612
	734.078352	1.044375
	734.268204	1.045228
	734.458041	1.046043
	734.647864	1.045812
	734.837673	1.045279
	735.027467	1.045099
	735.217247	1.043982
	735.407013	1.043507
	735.596764	1.044799
	735.786501	1.044671
	735.976223	1.044107
	736.165932	1.044026
	736.355625	1.043431
	736.545305	1.042912
	736.734970	1.042155
	736.924620	1.041818
	737.114257	1.041835
	737.303879	1.039881
	737.493486	1.037976
	737.683079	1.037993
	737.872658	1.037465
	738.062222	1.035671
	738.251772	1.033903
	738.441308	1.033306
	738.630829	1.033772
	738.820336	1.033510
	739.009829	1.033689
	739.199307	1.032704
	739.388771	1.031095
	739.578220	1.031418
	739.767655	1.028862
	739.957076	1.030159
	740.146482	1.029075
	740.335874	1.027614
	740.525251	1.026517
	740.714615	1.025046
	740.903963	1.023795
	741.093298	1.022731
	741.282618	1.022196
	741.471923	1.021263
	741.661214	1.022396
	741.850491	1.022582
	742.039753	1.021970
	742.229001	1.024245
	742.418235	1.024555
	742.607454	1.024508
	742.796659	1.024627
	742.985849	1.024464
	743.175025	1.022057
	743.364187	1.022546
	743.553334	1.021299
	743.742467	1.020296
	743.931586	1.019643
	744.120690	1.019450
	744.309779	1.019042
	744.498855	1.021107
	744.687916	1.019830
	744.876962	1.018906
	745.065994	1.020209
	745.255012	1.019043
	745.444015	1.019644
	745.633004	1.020184
	745.821978	1.019660
	746.010938	1.018391
	746.199884	1.017560
	746.388815	1.017036
	746.577732	1.015460
	746.766634	1.016253
	746.955522	1.015530
	747.144396	1.014755
	747.333255	1.013168
	747.522100	1.012272
	747.710930	1.010633
	747.899746	1.008963
	748.088548	1.008890
	748.277335	1.008549
	748.466108	1.008274
	748.654866	1.007268
	748.843610	1.006381
	749.032339	1.007502
	749.221054	1.006534
	749.409755	1.006985
	749.598441	1.007734
	749.787113	1.009531
	749.975770	1.007804
	750.164413	1.007589
	750.353042	1.006694
[truncated: 1,648 more rows]
