# Supplementary material for: Metasurface analogues of molecular diastereomers from hierarchical multiscale chiral interactions with biomolecules
Source: Nat Commun. 2026 Apr 22;17:5541. doi: 10.1038/s41467-026-72200-6 (PMC13287669; doi:10.1038/s41467-026-72200-6)
Supplement: Supplementary file 3 — Supplementary Data 1 (Raw data) [file 41467_2026_72200_MOESM3_ESM.zip › Raw_Data/Reflectivity/Antistrept_strept_sequence/Antistept/Ref_ARRAY3_LH_0_5.txt]

	345.453658	1.003249
	345.669646	1.003778
	345.885622	1.004362
	346.101585	1.005008
	346.317535	1.005725
	346.533471	1.006522
	346.749395	1.007409
	346.965306	1.008396
	347.181204	1.009497
	347.397089	1.010722
	347.612961	1.012083
	347.828820	1.013589
	348.044666	1.015245
	348.260499	1.017048
	348.476319	1.018984
	348.692126	1.021021
	348.907920	1.023104
	349.123701	1.025151
	349.339469	1.027047
	349.555224	1.028658
	349.770966	1.029838
	349.986695	1.030460
	350.202412	1.030445
	350.418115	1.029777
	350.633805	1.028518
	350.849482	1.026786
	351.065147	1.024731
	351.280798	1.022504
	351.496436	1.020238
	351.712062	1.018031
	351.927674	1.015952
	352.143273	1.017840
	352.358860	1.009237
	352.574433	1.010125
	352.789993	1.008531
	353.005541	1.007822
	353.221075	1.007966
	353.436597	1.005778
	353.652105	1.005187
	353.867600	1.005711
	354.083083	1.006181
	354.298552	1.005458
	354.514009	1.005668
	354.729452	1.006304
	354.944883	1.005392
	355.160300	1.006507
	355.375705	1.006728
	355.591096	1.007485
	355.806474	1.008225
	356.021840	1.006971
	356.237192	1.006494
	356.452532	1.006842
	356.667858	1.005229
	356.883172	1.004160
	357.098472	1.004699
	357.313760	1.005524
	357.529034	1.005876
	357.744295	1.004814
	357.959544	1.004552
	358.174779	1.003166
	358.390002	1.002500
	358.605211	1.000127
	358.820407	1.000589
	359.035591	1.001435
	359.250761	1.000363
	359.465919	1.001118
	359.681063	1.000847
	359.896194	1.001128
	360.111313	1.002010
	360.326418	1.000126
	360.541510	0.999464
	360.756589	1.000587
	360.971656	1.000323
	361.186709	1.000320
	361.401749	1.000244
	361.616776	1.001780
	361.831790	1.001427
	362.046792	1.002433
	362.261780	1.002063
	362.476755	1.002095
	362.691717	1.001069
	362.906666	0.998901
	363.121602	0.998687
	363.336525	0.999231
	363.551435	0.997925
	363.766332	0.997029
	363.981216	0.997616
	364.196087	0.999040
	364.410945	0.997406
	364.625790	0.995498
	364.840621	0.996045
	365.055440	0.996419
	365.270246	0.995751
	365.485039	0.996654
	365.699818	0.994450
	365.914585	0.995548
	366.129339	0.994768
	366.344079	0.993374
	366.558807	0.994496
	366.773521	0.995438
	366.988223	0.994450
	367.202911	0.993880
	367.417587	0.995281
	367.632249	0.996177
	367.846898	0.995905
	368.061535	0.996994
	368.276158	0.996165
	368.490768	0.994064
	368.705365	0.995230
	368.919949	0.994255
	369.134521	0.995012
	369.349079	0.994851
	369.563624	0.994574
	369.778155	0.994643
	369.992674	0.995406
	370.207180	0.995434
	370.421673	0.993986
	370.636153	0.992782
	370.850619	0.994237
	371.065073	0.995012
	371.279514	0.993552
	371.493941	0.993558
	371.708356	0.994141
	371.922757	0.994014
	372.137145	0.993888
	372.351521	0.995915
	372.565883	0.995183
	372.780232	0.994812
	372.994568	0.995917
	373.208891	0.996001
	373.423201	0.996556
	373.637498	0.997880
	373.851782	0.997230
	374.066053	0.998098
	374.280311	0.998825
	374.494556	0.999844
	374.708787	0.997855
	374.923006	0.998248
	375.137211	0.997615
	375.351404	0.996974
	375.565583	0.995968
	375.779750	0.995398
	375.993903	0.996802
	376.208043	0.997714
	376.422170	0.997263
	376.636284	0.996907
	376.850385	0.997011
	377.064473	0.995485
	377.278548	0.995513
	377.492610	0.996379
	377.706658	0.998789
	377.920694	0.998077
	378.134717	0.998066
	378.348726	0.998222
	378.562722	0.996486
	378.776706	0.998116
	378.990676	0.996927
	379.204633	0.996229
	379.418577	0.995790
	379.632508	0.996972
	379.846426	0.997551
	380.060331	0.997688
	380.274223	0.997419
	380.488101	0.995839
	380.701967	0.992968
	380.915819	0.993967
	381.129659	0.994356
	381.343485	0.993953
	381.557298	0.995971
	381.771098	0.994830
	381.984886	0.995896
	382.198659	0.995613
	382.412420	0.996324
	382.626168	0.997487
	382.839903	0.996181
	383.053624	0.995979
	383.267333	0.996430
	383.481028	0.998372
	383.694711	1.000223
	383.908380	0.999227
	384.122036	0.999281
	384.335679	1.000189
	384.549309	1.000357
	384.762926	1.001210
	384.976530	1.001462
	385.190120	1.000705
	385.403698	1.001154
	385.617262	1.001775
	385.830814	1.004140
	386.044352	1.001894
	386.257877	1.003117
	386.471389	1.004010
	386.684888	1.001518
	386.898374	1.001454
	387.111847	1.002919
	387.325306	1.005519
	387.538753	1.004204
	387.752186	1.004858
	387.965606	1.005043
	388.179014	1.005430
	388.392408	1.007564
	388.605789	1.008416
	388.819156	1.009934
	389.032511	1.010903
	389.245853	1.011917
	389.459181	1.012427
	389.672497	1.012426
	389.885799	1.013435
	390.099088	1.015333
	390.312364	1.015348
	390.525627	1.015071
	390.738877	1.013876
	390.952114	1.012753
	391.165337	1.012457
	391.378548	1.013191
	391.591745	1.014253
	391.804929	1.013550
	392.018100	1.013747
	392.231258	1.014452
	392.444403	1.015721
	392.657535	1.015149
	392.870653	1.012014
	393.083759	1.011108
	393.296851	1.010259
	393.509930	1.010283
	393.722996	1.013440
	393.936049	1.012430
	394.149089	1.013080
	394.362116	1.013418
	394.575129	1.011417
	394.788130	1.011428
	395.001117	1.008612
	395.214091	1.008555
	395.427052	1.007239
	395.640000	1.004062
	395.852935	1.005201
	396.065857	1.005061
	396.278765	1.004794
	396.491660	1.004591
	396.704543	1.002001
	396.917412	1.001100
	397.130268	1.000567
	397.343110	1.000322
	397.555940	1.001204
	397.768757	1.000851
	397.981560	1.000884
	398.194350	1.001088
	398.407127	0.999599
	398.619891	0.998224
	398.832642	0.996842
	399.045380	0.997565
	399.258104	0.996600
	399.470815	0.996487
	399.683514	0.998990
	399.896199	1.000654
	400.108870	1.000543
	400.321529	0.997691
	400.534175	0.999295
	400.746807	0.999366
	400.959427	0.999421
	401.172033	1.000687
	401.384626	1.000651
	401.597205	0.999662
	401.809772	1.000742
	402.022326	0.999150
	402.234866	0.998270
	402.447393	0.996546
	402.659907	0.997422
	402.872408	0.998142
	403.084896	0.997922
	403.297370	0.996035
	403.509832	0.997829
	403.722280	0.998624
	403.934715	1.000798
	404.147137	1.002206
	404.359546	1.003065
	404.571941	1.003508
	404.784323	1.003958
	404.996693	1.002182
	405.209049	1.004370
	405.421392	1.003677
	405.633721	1.004637
	405.846038	1.007159
	406.058341	1.008822
	406.270632	1.010895
	406.482909	1.011424
	406.695172	1.010835
	406.907423	1.011227
	407.119661	1.010643
	407.331885	1.011196
	407.544096	1.011995
	407.756294	1.013490
	407.968479	1.014069
	408.180651	1.013823
	408.392809	1.013086
	408.604954	1.014475
	408.817086	1.013382
	409.029205	1.013123
	409.241311	1.012795
	409.453404	1.010337
	409.665483	1.012071
	409.877549	1.013486
	410.089602	1.014354
	410.301642	1.013541
	410.513669	1.012862
	410.725682	1.013023
	410.937682	1.011335
	411.149669	1.009478
	411.361643	1.010250
	411.573604	1.012113
	411.785551	1.011233
	411.997486	1.011822
	412.209407	1.011674
	412.421315	1.011389
	412.633210	1.009977
	412.845091	1.008440
	413.056959	1.008278
	413.268815	1.009230
	413.480657	1.007712
	413.692485	1.005728
	413.904301	1.004084
	414.116103	1.002741
	414.327892	1.002308
	414.539668	1.002570
	414.751431	1.001736
	414.963181	1.001997
	415.174917	1.002691
	415.386640	1.004236
	415.598350	1.003900
	415.810047	1.004541
	416.021730	1.003920
	416.233401	1.005489
	416.445058	1.005719
	416.656702	1.005818
	416.868332	1.007517
	417.079950	1.008918
	417.291554	1.008568
	417.503145	1.009326
	417.714723	1.009652
	417.926288	1.012961
	418.137839	1.013822
	418.349377	1.016023
	418.560903	1.017030
	418.772414	1.016158
	418.983913	1.015581
	419.195398	1.014733
	419.406870	1.012972
	419.618329	1.013960
	419.829775	1.015190
	420.041208	1.016451
	420.252627	1.015980
	420.464033	1.014578
	420.675426	1.011476
	420.886805	1.010666
	421.098172	1.010624
	421.309525	1.011653
	421.520865	1.011024
	421.732192	1.011804
	421.943505	1.012158
	422.154805	1.011558
	422.366092	1.009403
	422.577366	1.008102
	422.788627	1.005776
	422.999874	1.004058
	423.211108	1.003893
	423.422329	1.004542
	423.633537	1.003976
	423.844731	1.002851
	424.055913	1.004365
	424.267081	1.002519
	424.478235	1.001284
	424.689377	1.000741
	424.900505	0.999209
	425.111620	0.997679
	425.322722	0.996656
	425.533811	0.996943
	425.744886	0.996726
	425.955948	0.997277
	426.166997	0.995591
	426.378032	0.993864
	426.589055	0.993609
	426.800064	0.995195
	427.011060	0.995338
	427.222042	0.993527
	427.433012	0.995611
	427.643968	0.996534
	427.854911	0.998647
	428.065840	0.997421
	428.276757	0.995695
	428.487660	0.997442
	428.698550	0.998227
	428.909427	0.999098
	429.120290	1.001521
	429.331140	1.000618
	429.541977	1.000492
	429.752801	1.001003
	429.963611	1.001318
	430.174408	1.000363
	430.385192	0.999496
	430.595963	0.999703
	430.806720	1.000466
	431.017464	1.000245
	431.228195	0.999298
	431.438913	0.996897
	431.649617	0.997875
	431.860308	0.995793
	432.070986	0.995261
	432.281650	0.997809
	432.492302	0.998638
	432.702940	0.998359
	432.913565	0.996276
	433.124176	0.995122
	433.334774	0.995297
	433.545359	0.995719
	433.755931	0.994734
	433.966489	0.993834
	434.177035	0.992923
	434.387567	0.992158
	434.598085	0.991422
	434.808591	0.991687
	435.019083	0.991404
	435.229562	0.994498
	435.440027	0.993852
	435.650479	0.994290
	435.860918	0.995588
	436.071344	0.996738
	436.281757	0.995763
	436.492156	0.995298
	436.702542	0.997442
	436.912914	0.996275
	437.123274	0.997402
	437.333620	0.996991
	437.543953	0.997697
	437.754272	0.997169
	437.964578	0.999066
	438.174871	0.999474
	438.385151	1.000584
	438.595417	1.002307
	438.805670	1.000191
	439.015910	1.001032
	439.226137	1.002378
	439.436350	1.003792
	439.646550	1.003364
	439.856737	1.004882
	440.066910	1.007197
	440.277070	1.007364
	440.487217	1.006208
	440.697351	1.003915
	440.907471	1.005592
	441.117578	1.007793
	441.327671	1.007492
	441.537752	1.005986
	441.747819	1.004399
	441.957873	1.002214
	442.167913	1.003012
	442.377940	1.003184
	442.587954	1.002252
	442.797955	0.999984
	443.007942	0.999062
	443.217916	0.999515
	443.427877	0.998620
	443.637824	0.998069
	443.847758	0.996330
	444.057679	0.995559
	444.267586	0.995102
	444.477481	0.994588
	444.687361	0.994987
	444.897229	0.996230
	445.107083	0.996131
	445.316924	0.993336
	445.526752	0.993348
	445.736566	0.993002
	445.946367	0.992651
	446.156155	0.992068
	446.365929	0.992174
	446.575690	0.993370
	446.785438	0.993427
	446.995173	0.993286
	447.204894	0.996209
	447.414602	0.997482
	447.624296	0.999215
	447.833977	0.998677
	448.043645	0.997954
	448.253300	0.999081
	448.462941	0.998625
	448.672569	0.998855
	448.882184	1.000462
	449.091785	1.000744
	449.301373	1.001481
	449.510948	1.001800
	449.720509	1.002177
	449.930057	1.004193
	450.139592	1.005510
	450.349113	1.002446
	450.558621	1.002491
	450.768116	1.002824
	450.977597	1.003469
	451.187066	1.003455
	451.396520	1.002585
	451.605962	1.004518
	451.815390	1.004173
	452.024805	1.004301
	452.234206	1.004027
	452.443594	1.006709
	452.652969	1.004962
	452.862330	1.003740
	453.071678	1.002599
	453.281013	1.002735
	453.490335	1.002526
	453.699643	1.000757
	453.908938	0.998967
	454.118219	0.998955
	454.327487	0.999920
	454.536742	0.999291
	454.745983	0.999737
	454.955211	0.998918
	455.164426	0.997962
	455.373627	0.995891
	455.582815	0.996196
	455.791990	0.995501
	456.001152	0.996103
	456.210300	0.996380
	456.419434	0.995150
	456.628556	0.993889
	456.837664	0.992297
	457.046758	0.993818
	457.255839	0.992562
	457.464907	0.992951
	457.673962	0.990312
	457.883003	0.989116
	458.092031	0.989551
	458.301046	0.988552
	458.510047	0.987884
	458.719035	0.987376
	458.928009	0.987295
	459.136970	0.986723
	459.345918	0.986612
	459.554852	0.985970
	459.763774	0.988646
	459.972681	0.988104
	460.181576	0.988219
	460.390457	0.985179
	460.599324	0.986192
	460.808178	0.985990
	461.017019	0.986725
	461.225847	0.988229
	461.434661	0.988471
	461.643462	0.985855
	461.852249	0.987176
	462.061023	0.986528
	462.269784	0.985852
	462.478531	0.985638
	462.687265	0.984040
	462.895986	0.983286
	463.104693	0.986206
	463.313387	0.986937
	463.522068	0.987010
	463.730735	0.988499
	463.939389	0.990289
	464.148029	0.989956
	464.356656	0.990142
	464.565270	0.990687
	464.773870	0.990931
	464.982457	0.991445
	465.191030	0.989111
	465.399591	0.989361
	465.608137	0.991193
	465.816671	0.991752
	466.025191	0.991678
	466.233697	0.993779
	466.442191	0.994286
	466.650671	0.995140
	466.859137	0.995685
	467.067590	0.994967
	467.276030	0.995797
	467.484456	0.996210
	467.692869	0.996970
	467.901269	0.998017
	468.109655	0.997720
	468.318028	0.999244
	468.526387	1.000321
	468.734733	0.997098
	468.943066	0.997158
	469.151385	0.996053
	469.359691	0.995400
	469.567984	0.995698
	469.776263	0.993744
	469.984528	0.992840
	470.192781	0.993105
	470.401020	0.993936
	470.609245	0.993257
	470.817457	0.992958
	471.025656	0.991538
	471.233841	0.992259
	471.442013	0.992124
	471.650172	0.990898
	471.858317	0.990990
	472.066448	0.990958
	472.274567	0.991708
	472.482672	0.990386
	472.690763	0.989585
	472.898841	0.991050
	473.106906	0.991509
	473.314957	0.989802
	473.522995	0.990525
	473.731020	0.990515
	473.939031	0.990082
	474.147029	0.989648
	474.355013	0.991427
	474.562984	0.990334
	474.770941	0.991864
	474.978885	0.992084
	475.186816	0.993274
	475.394733	0.993837
	475.602637	0.992739
	475.810527	0.990823
	476.018404	0.992168
	476.226268	0.990810
	476.434118	0.990033
	476.641955	0.988294
	476.849778	0.989302
	477.057588	0.988578
	477.265385	0.988211
	477.473168	0.988419
	477.680937	0.987725
	477.888694	0.987599
	478.096436	0.987766
	478.304166	0.987256
	478.511882	0.986693
	478.719584	0.985916
	478.927274	0.985415
	479.134949	0.986289
	479.342612	0.985041
	479.550260	0.984171
	479.757896	0.984371
	479.965518	0.985682
	480.173126	0.987028
	480.380722	0.986039
	480.588303	0.984647
	480.795872	0.985857
	481.003426	0.983648
	481.210968	0.984698
	481.418496	0.986462
	481.626010	0.986083
	481.833511	0.986175
	482.040999	0.986099
	482.248473	0.986074
	482.455934	0.985987
	482.663382	0.987239
	482.870816	0.987329
	483.078236	0.987739
	483.285643	0.988599
	483.493037	0.989014
	483.700417	0.989687
	483.907784	0.989030
	484.115137	0.990231
	484.322477	0.992016
	484.529803	0.992184
	484.737116	0.992242
	484.944416	0.991812
	485.151702	0.994071
	485.358975	0.995482
	485.566234	0.994504
	485.773479	0.995532
	485.980712	0.997554
	486.187931	0.997679
	486.395136	0.997745
	486.602328	0.997327
	486.809506	0.997653
	487.016671	0.997193
	487.223823	0.997619
	487.430961	0.996141
	487.638086	0.994552
	487.845197	0.995078
	488.052295	0.992712
	488.259379	0.992705
	488.466450	0.993856
	488.673507	0.993132
	488.880551	0.993909
	489.087582	0.992425
	489.294599	0.990589
	489.501602	0.989928
	489.708592	0.988417
	489.915569	0.986711
	490.122532	0.984372
	490.329482	0.984043
	490.536418	0.983024
	490.743341	0.983630
	490.950250	0.982874
	491.157146	0.982378
	491.364029	0.982643
	491.570897	0.982179
	491.777753	0.980278
	491.984595	0.981537
	492.191423	0.982330
	492.398238	0.982666
	492.605040	0.982529
	492.811828	0.981071
	493.018603	0.980488
	493.225364	0.980140
	493.432111	0.979538
	493.638846	0.979305
	493.845566	0.977954
	494.052274	0.977122
	494.258967	0.975761
	494.465648	0.973935
	494.672314	0.972609
	494.878968	0.972504
	495.085608	0.973168
	495.292234	0.972473
	495.498847	0.971154
	495.705446	0.970675
	495.912032	0.968983
	496.118605	0.968865
	496.325164	0.969096
	496.531709	0.969089
	496.738241	0.969404
	496.944759	0.968278
	497.151264	0.969006
	497.357756	0.969257
	497.564234	0.970539
	497.770698	0.970065
	497.977149	0.969711
	498.183587	0.970521
	498.390011	0.970524
	498.596422	0.968756
	498.802819	0.967474
	499.009202	0.966857
	499.215572	0.965291
	499.421929	0.964840
	499.628272	0.964956
	499.834602	0.965201
	500.040918	0.967056
	500.247220	0.966859
	500.453509	0.966775
	500.659785	0.967983
	500.866047	0.968416
	501.072296	0.967168
	501.278531	0.966813
	501.484752	0.966906
	501.690960	0.967775
	501.897155	0.967038
	502.103336	0.966651
	502.309504	0.967575
	502.515658	0.967458
	502.721798	0.968366
	502.927925	0.969743
	503.134039	0.969758
	503.340139	0.969767
	503.546225	0.968908
	503.752298	0.969395
	503.958358	0.969499
	504.164404	0.969265
	504.370436	0.969164
	504.576455	0.968066
	504.782461	0.967089
	504.988453	0.965835
	505.194431	0.965023
	505.400396	0.963787
	505.606347	0.962741
	505.812285	0.963088
	506.018209	0.963102
	506.224120	0.962476
	506.430017	0.961471
	506.635901	0.960184
	506.841771	0.960306
	507.047628	0.961912
	507.253471	0.962509
	507.459301	0.964078
	507.665117	0.963292
	507.870920	0.963294
	508.076709	0.964282
	508.282484	0.964678
	508.488247	0.966662
	508.693995	0.965657
	508.899730	0.966660
	509.105451	0.967841
	509.311159	0.966529
	509.516854	0.967207
	509.722535	0.967548
	509.928202	0.966997
	510.133856	0.966356
	510.339496	0.966550
	510.545123	0.966222
	510.750736	0.963673
	510.956336	0.962030
	511.161922	0.962918
	511.367494	0.964005
	511.573053	0.964405
	511.778599	0.966753
	511.984131	0.967591
	512.189649	0.969997
	512.395154	0.970957
	512.600645	0.970290
	512.806123	0.971603
	513.011587	0.970095
	513.217038	0.969194
	513.422475	0.968519
	513.627899	0.968766
	513.833309	0.968262
	514.038705	0.966453
	514.244088	0.965227
	514.449458	0.966222
	514.654814	0.965703
	514.860156	0.964656
	515.065485	0.965174
	515.270800	0.964797
	515.476102	0.963112
	515.681390	0.962815
	515.886664	0.960597
	516.091925	0.959912
	516.297173	0.959106
	516.502407	0.958098
	516.707627	0.957568
	516.912834	0.956339
	517.118027	0.956204
	517.323207	0.955644
	517.528373	0.954870
	517.733525	0.954708
	517.938664	0.956378
	518.143790	0.957419
	518.348901	0.957485
	518.554000	0.957032
	518.759084	0.957520
	518.964156	0.958791
	519.169213	0.960737
	519.374257	0.960812
	519.579288	0.960005
	519.784305	0.960640
	519.989308	0.959465
	520.194298	0.959501
	520.399274	0.960694
	520.604236	0.960069
	520.809185	0.959376
	521.014121	0.959550
	521.219043	0.961263
	521.423951	0.960871
	521.628846	0.960056
	521.833727	0.959902
	522.038595	0.959640
	522.243449	0.958243
	522.448289	0.958844
	522.653116	0.959248
	522.857929	0.959083
	523.062729	0.960455
	523.267515	0.961596
	523.472287	0.962310
	523.677046	0.961497
	523.881792	0.961020
	524.086524	0.961494
	524.291242	0.962822
	524.495946	0.963210
	524.700637	0.961516
	524.905315	0.960205
	525.109979	0.960018
	525.314629	0.958847
	525.519266	0.960166
	525.723889	0.960823
	525.928498	0.959584
	526.133094	0.959237
	526.337677	0.958055
	526.542245	0.957967
	526.746800	0.957394
	526.951342	0.957263
	527.155870	0.957420
	527.360384	0.957553
	527.564885	0.956910
	527.769372	0.956823
	527.973846	0.955286
	528.178306	0.954564
	528.382752	0.955010
	528.587185	0.955437
	528.791604	0.955242
	528.996010	0.954365
	529.200402	0.954593
	529.404780	0.953612
	529.609145	0.954175
	529.813496	0.954986
	530.017833	0.956503
	530.222157	0.957039
	530.426468	0.955162
	530.630764	0.954446
	530.835048	0.955476
	531.039317	0.956333
	531.243573	0.956282
	531.447815	0.955991
	531.652044	0.955418
	531.856259	0.954949
	532.060461	0.955209
	532.264648	0.954264
	532.468823	0.954062
	532.672983	0.953121
	532.877130	0.952628
	533.081264	0.952184
	533.285383	0.952561
	533.489490	0.951623
	533.693582	0.951132
	533.897661	0.949867
	534.101726	0.949136
	534.305778	0.947475
	534.509816	0.948035
	534.713841	0.947341
	534.917851	0.946254
	535.121849	0.945894
	535.325832	0.945106
	535.529802	0.942882
	535.733759	0.942777
	535.937701	0.943612
	536.141630	0.944852
	536.345546	0.946518
	536.549448	0.946547
	536.753336	0.945375
	536.957210	0.944971
	537.161071	0.944422
	537.364919	0.945563
	537.568752	0.945284
	537.772572	0.945440
	537.976379	0.944838
	538.180172	0.944429
	538.383951	0.946286
	538.587716	0.946120
	538.791468	0.946816
	538.995206	0.948392
	539.198931	0.949542
	539.402642	0.949505
	539.606339	0.949349
	539.810023	0.948698
	540.013693	0.949201
	540.217349	0.948151
	540.420992	0.949840
	540.624621	0.950765
	540.828237	0.951431
	541.031839	0.951717
	541.235427	0.952141
	541.439001	0.952457
	541.642562	0.952857
	541.846109	0.954199
	542.049643	0.954166
	542.253163	0.954683
	542.456669	0.954875
	542.660162	0.955123
	542.863641	0.956737
	543.067106	0.958854
	543.270558	0.958536
	543.473996	0.958590
	543.677420	0.959974
	543.880831	0.960844
	544.084228	0.959704
	544.287612	0.959585
	544.490981	0.959339
	544.694338	0.960034
	544.897680	0.959374
	545.101009	0.961378
	545.304324	0.959652
	545.507625	0.959843
	545.710913	0.959824
	545.914187	0.959327
	546.117448	0.958347
	546.320695	0.958483
	546.523928	0.957949
	546.727147	0.960339
	546.930353	0.959667
	547.133546	0.960487
	547.336724	0.961360
	547.539889	0.961667
	547.743040	0.962460
	547.946178	0.964315
	548.149301	0.964943
	548.352412	0.965735
	548.555508	0.965451
	548.758591	0.965648
	548.961660	0.965453
	549.164716	0.965852
	549.367757	0.965549
	549.570785	0.966561
	549.773800	0.966788
	549.976801	0.967270
	550.179788	0.968944
	550.382761	0.969149
	550.585721	0.969566
	550.788667	0.968139
	550.991599	0.967581
	551.194518	0.966410
	551.397423	0.964833
	551.600315	0.963479
	551.803192	0.962927
	552.006056	0.962053
	552.208906	0.961873
	552.411743	0.960972
	552.614566	0.960933
	552.817375	0.958913
	553.020171	0.959149
	553.222953	0.957523
	553.425721	0.957489
	553.628475	0.958258
	553.831216	0.959262
	554.033943	0.958557
	554.236657	0.957981
	554.439356	0.958246
	554.642042	0.958869
	554.844715	0.958972
	555.047373	0.959466
	555.250018	0.960623
	555.452650	0.959395
	555.655267	0.959569
	555.857871	0.960780
	556.060461	0.961046
	556.263038	0.959852
	556.465600	0.962286
	556.668150	0.963619
	556.870685	0.964277
	557.073207	0.963590
	557.275715	0.964795
	557.478209	0.963755
	557.680689	0.964860
	557.883156	0.965714
	558.085609	0.965947
	558.288049	0.965989
	558.490475	0.966856
	558.692887	0.968038
	558.895285	0.968879
	559.097670	0.969075
	559.300040	0.970335
	559.502398	0.970712
	559.704741	0.972475
	559.907071	0.973913
	560.109387	0.974338
	560.311689	0.975313
	560.513978	0.976290
	560.716253	0.977409
	560.918514	0.977850
	561.120762	0.977369
	561.322995	0.976982
	561.525215	0.976839
	561.727422	0.977962
	561.929614	0.978153
	562.131793	0.977930
	562.333958	0.977889
	562.536110	0.977727
	562.738248	0.976703
	562.940372	0.974995
	563.142482	0.974232
	563.344578	0.974006
	563.546661	0.975118
	563.748730	0.975391
	563.950786	0.975981
	564.152827	0.976443
	564.354855	0.977507
	564.556870	0.978712
	564.758870	0.978288
	564.960857	0.979153
	565.162830	0.981058
	565.364789	0.981062
	565.566735	0.982757
	565.768666	0.982424
	565.970584	0.983215
	566.172489	0.983417
	566.374379	0.983483
	566.576256	0.985586
	566.778119	0.987457
	566.979969	0.988330
	567.181805	0.990551
	567.383626	0.990897
	567.585435	0.990425
	567.787229	0.992554
	567.989010	0.995218
	568.190777	0.995282
	568.392530	0.995189
	568.594269	0.997503
	568.795995	0.997018
	568.997707	0.997645
	569.199405	0.997050
	569.401090	0.998924
	569.602761	0.998641
	569.804418	0.999721
	570.006061	1.000593
	570.207690	1.000549
	570.409306	1.000613
	570.610908	1.002127
	570.812497	1.004004
	571.014071	1.006104
	571.215632	1.008328
	571.417179	1.009157
	571.618712	1.008767
	571.820232	1.010213
	572.021737	1.010408
	572.223229	1.010683
	572.424707	1.012744
	572.626172	1.013713
	572.827623	1.013506
	573.029060	1.012896
	573.230483	1.012868
	573.431892	1.013658
	573.633288	1.015240
	573.834670	1.015837
	574.036038	1.017045
	574.237392	1.016071
	574.438733	1.016326
	574.640060	1.015983
	574.841373	1.015679
	575.042672	1.016739
	575.243958	1.018402
	575.445230	1.019466
	575.646488	1.020127
	575.847732	1.020096
	576.048962	1.021722
	576.250179	1.023060
	576.451382	1.023619
	576.652571	1.023944
	576.853747	1.024118
	577.054908	1.024569
	577.256056	1.025960
	577.457190	1.026780
	577.658310	1.027539
	577.859417	1.027295
	578.060510	1.029793
	578.261589	1.029618
	578.462654	1.030417
	578.663705	1.031823
	578.864743	1.033316
	579.065767	1.035055
	579.266777	1.036285
	579.467773	1.036226
	579.668755	1.038468
	579.869724	1.039625
	580.070679	1.041146
	580.271620	1.040557
	580.472548	1.042195
	580.673461	1.043675
	580.874361	1.044478
	581.075247	1.046245
	581.276119	1.047670
	581.476978	1.050865
	581.677822	1.050448
	581.878653	1.051599
	582.079470	1.051932
	582.280273	1.053623
	582.481063	1.053958
	582.681838	1.056718
	582.882600	1.057015
	583.083348	1.057841
	583.284083	1.056924
	583.484803	1.058434
	583.685510	1.058356
	583.886203	1.059811
	584.086882	1.061275
	584.287547	1.061265
	584.488199	1.062873
	584.688836	1.062975
	584.889460	1.063144
	585.090070	1.063824
	585.290666	1.064102
	585.491249	1.065023
	585.691818	1.064368
	585.892372	1.064496
	586.092914	1.065774
	586.293441	1.065183
	586.493954	1.066741
	586.694454	1.067469
	586.894940	1.068757
	587.095412	1.068619
	587.295870	1.069321
	587.496314	1.069379
	587.696745	1.070022
	587.897162	1.071229
	588.097565	1.073748
	588.297954	1.073810
	588.498329	1.075961
	588.698691	1.077041
	588.899038	1.078759
	589.099372	1.079946
	589.299692	1.082150
	589.499998	1.082875
	589.700291	1.083865
	589.900569	1.084574
	590.100834	1.086505
	590.301085	1.086856
	590.501322	1.089667
	590.701546	1.091815
	590.901755	1.094165
	591.101951	1.095948
	591.302132	1.096554
	591.502300	1.097231
	591.702455	1.098700
	591.902595	1.099176
	592.102722	1.100562
	592.302834	1.101942
	592.502933	1.104047
	592.703018	1.104361
	592.903089	1.105704
	593.103147	1.107035
	593.303190	1.107010
	593.503220	1.106396
	593.703236	1.105810
	593.903238	1.107342
	594.103226	1.108308
	594.303200	1.110132
	594.503161	1.111269
	594.703108	1.112115
	594.903040	1.111972
	595.102960	1.113704
	595.302865	1.115467
	595.502756	1.117672
	595.702634	1.116200
	595.902497	1.117499
	596.102347	1.118387
	596.302183	1.117663
	596.502005	1.119089
	596.701813	1.118909
	596.901608	1.119995
	597.101388	1.118872
	597.301155	1.119391
	597.500908	1.119655
	597.700647	1.119832
	597.900372	1.120504
	598.100083	1.120790
	598.299781	1.119839
	598.499465	1.121485
	598.699134	1.122885
	598.898790	1.123111
	599.098432	1.122489
	599.298061	1.123302
	599.497675	1.123803
	599.697275	1.125007
	599.896862	1.125176
	600.096435	1.126529
	600.295994	1.127326
	600.495539	1.129150
	600.695070	1.128496
	600.894588	1.129173
	601.094091	1.128406
	601.293581	1.129807
	601.493056	1.130413
	601.692518	1.131718
	601.891966	1.132706
	602.091401	1.132534
	602.290821	1.133818
	602.490227	1.135696
	602.689620	1.136008
	602.888999	1.137094
	603.088363	1.136837
	603.287714	1.135440
	603.487052	1.135033
	603.686375	1.137028
	603.885684	1.137370
	604.084980	1.137232
	604.284261	1.137003
	604.483529	1.135862
	604.682783	1.135953
	604.882023	1.137635
	605.081249	1.137173
	605.280461	1.138046
	605.479660	1.139493
	605.678844	1.140190
	605.878015	1.140476
	606.077172	1.140023
	606.276314	1.140276
	606.475443	1.139569
	606.674558	1.138931
	606.873660	1.139109
	607.072747	1.139471
	607.271820	1.140164
	607.470880	1.138850
	607.669926	1.138144
	607.868957	1.138081
	608.067975	1.138038
	608.266979	1.137996
	608.465969	1.138719
	608.664946	1.138653
	608.863908	1.138656
	609.062857	1.136764
	609.261791	1.137650
	609.460712	1.137341
	609.659619	1.137343
	609.858511	1.137757
	610.057390	1.139065
	610.256256	1.139443
	610.455107	1.140029
	610.653944	1.139625
	610.852767	1.138609
	611.051577	1.139284
	611.250373	1.140406
	611.449154	1.141512
	611.647922	1.141340
	611.846676	1.141689
	612.045416	1.143327
	612.244142	1.144197
	612.442854	1.145066
	612.641553	1.144839
	612.840237	1.146541
	613.038908	1.147245
	613.237564	1.149204
	613.436207	1.149155
	613.634836	1.150065
	613.833451	1.149160
	614.032052	1.148727
	614.230639	1.150450
	614.429212	1.151883
	614.627771	1.151987
	614.826316	1.152888
	615.024848	1.152931
	615.223365	1.154045
	615.421869	1.155254
	615.620358	1.157134
	615.818834	1.156692
	616.017296	1.156666
	616.215744	1.158118
	616.414178	1.160743
	616.612598	1.162901
	616.811004	1.163615
	617.009396	1.163441
	617.207775	1.165115
	617.406139	1.165138
	617.604490	1.165884
	617.802826	1.167567
	618.001149	1.167061
	618.199458	1.167803
	618.397752	1.167927
	618.596033	1.168076
	618.794300	1.168032
	618.992553	1.169484
	619.190792	1.170370
	619.389018	1.171679
	619.587229	1.173687
	619.785426	1.174824
	619.983609	1.176352
	620.181779	1.178200
	620.379934	1.179522
	620.578076	1.180705
	620.776204	1.182386
	620.974317	1.184533
	621.172417	1.186433
	621.370503	1.187857
	621.568575	1.188495
	621.766633	1.190880
	621.964677	1.191620
	622.162707	1.192237
	622.360723	1.194106
	622.558725	1.196856
	622.756714	1.198439
	622.954688	1.199878
	623.152648	1.201943
	623.350595	1.203615
	623.548527	1.203893
	623.746446	1.207139
	623.944350	1.210372
	624.142241	1.213206
	624.340118	1.214334
	624.537981	1.215376
	624.735829	1.218565
	624.933664	1.218515
	625.131485	1.220322
	625.329292	1.221973
	625.527085	1.223673
	625.724864	1.226633
	625.922629	1.230166
	626.120381	1.232888
	626.318118	1.235713
	626.515841	1.236571
	626.713550	1.238466
	626.911246	1.241412
	627.108927	1.243974
	627.306595	1.246503
	627.504248	1.248731
	627.701888	1.251616
	627.899513	1.254588
	628.097125	1.257061
	628.294722	1.259933
	628.492306	1.261737
	628.689876	1.264569
	628.887432	1.268497
	629.084973	1.273419
	629.282501	1.275697
	629.480015	1.278310
	629.677515	1.279964
	629.875001	1.280011
	630.072473	1.284197
	630.269931	1.287139
	630.467375	1.291093
	630.664805	1.296243
	630.862221	1.299889
	631.059623	1.303392
	631.257011	1.307126
	631.454385	1.308825
	631.651746	1.313814
	631.849092	1.316779
	632.046424	1.318738
	632.243742	1.320213
	632.441047	1.321913
	632.638337	1.324052
	632.835613	1.326724
	633.032876	1.328768
	633.230124	1.332363
	633.427358	1.333769
	633.624579	1.337319
	633.821785	1.338649
	634.018978	1.342167
	634.216156	1.345916
	634.413321	1.349434
	634.610471	1.351106
	634.807608	1.352940
	635.004730	1.355896
	635.201839	1.357176
	635.398933	1.359269
	635.596014	1.362979
	635.793081	1.364846
	635.990133	1.366875
	636.187172	1.367635
	636.384196	1.369946
	636.581207	1.372264
	636.778204	1.374032
	636.975186	1.376551
	637.172155	1.379542
	637.369110	1.382068
	637.566050	1.385392
	637.762977	1.386670
	637.959890	1.387328
	638.156788	1.388884
	638.353673	1.391254
	638.550544	1.392948
	638.747400	1.395102
	638.944243	1.396380
	639.141072	1.398544
	639.337886	1.400795
	639.534687	1.404113
	639.731474	1.404842
	639.928246	1.406006
	640.125005	1.407925
	640.321750	1.409765
	640.518480	1.410913
	640.715197	1.413280
	640.911899	1.413873
	641.108588	1.411030
	641.305263	1.412485
	641.501923	1.413119
	641.698570	1.414882
	641.895202	1.416385
	642.091821	1.415037
	642.288426	1.413877
	642.485016	1.413002
	642.681593	1.410813
	642.878155	1.410607
	643.074704	1.408137
	643.271238	1.406818
	643.467759	1.405692
	643.664265	1.401303
	643.860757	1.397837
	644.057236	1.398163
	644.253700	1.397965
	644.450151	1.397417
	644.646587	1.397196
	644.843009	1.394673
	645.039418	1.392969
	645.235812	1.389898
	645.432192	1.387130
	645.628558	1.385388
	645.824911	1.382832
	646.021249	1.380462
	646.217573	1.376041
	646.413883	1.371749
	646.610179	1.369593
	646.806461	1.366524
	647.002729	1.365557
	647.198983	1.363302
	647.395223	1.360356
	647.591449	1.357800
	647.787661	1.354224
	647.983859	1.351696
	648.180043	1.348022
	648.376212	1.346574
	648.572368	1.344198
	648.768510	1.339871
	648.964638	1.338375
	649.160751	1.334560
	649.356851	1.331058
	649.552937	1.326978
	649.749008	1.322540
	649.945066	1.319036
	650.141109	1.315528
	650.337138	1.310353
	650.533154	1.307798
	650.729155	1.305492
	650.925142	1.301672
	651.121116	1.299146
	651.317075	1.294705
	651.513020	1.291524
	651.708951	1.288098
	651.904868	1.284943
	652.100771	1.282523
	652.296660	1.279843
	652.492535	1.278864
	652.688396	1.274485
	652.884242	1.272159
	653.080075	1.269756
	653.275894	1.266660
	653.471699	1.264223
	653.667489	1.260384
	653.863266	1.258433
	654.059028	1.255746
	654.254776	1.254699
	654.450511	1.252983
	654.646231	1.250645
	654.841937	1.247863
	655.037629	1.247566
	655.233308	1.245490
	655.428972	1.245140
	655.624622	1.244709
	655.820258	1.245345
	656.015879	1.244034
	656.211487	1.241911
	656.407081	1.241249
	656.602661	1.238284
	656.798226	1.238137
	656.993778	1.236918
	657.189315	1.236107
	657.384839	1.235650
	657.580348	1.234763
	657.775843	1.234527
	657.971324	1.233407
	658.166791	1.235102
	658.362244	1.234455
	658.557683	1.234059
	658.753108	1.234084
	658.948519	1.230696
	659.143916	1.229583
	659.339298	1.229762
	659.534667	1.229669
	659.730022	1.229600
	659.925362	1.227827
	660.120688	1.228439
	660.316001	1.225781
	660.511299	1.222812
	660.706583	1.222306
	660.901853	1.219396
	661.097109	1.217793
	661.292351	1.217168
	661.487578	1.215291
	661.682792	1.215290
	661.877992	1.215875
	662.073177	1.214416
	662.268349	1.213673
	662.463506	1.212668
	662.658649	1.210971
	662.853779	1.210600
	663.048894	1.207912
	663.243995	1.207791
	663.439081	1.206666
	663.634154	1.206823
	663.829213	1.206713
	664.024258	1.208001
	664.219288	1.206970
	664.414305	1.205110
	664.609307	1.205139
	664.804295	1.204735
	664.999269	1.207471
	665.194229	1.206512
	665.389175	1.205835
	665.584107	1.206971
	665.779025	1.206609
	665.973928	1.208214
	666.168818	1.208837
	666.363693	1.209032
	666.558555	1.211411
	666.753402	1.213663
	666.948235	1.214819
	667.143054	1.218030
	667.337859	1.219556
	667.532650	1.220980
	667.727427	1.222662
	667.922189	1.225182
	668.116938	1.228195
	668.311672	1.230892
	668.506392	1.235510
	668.701098	1.238042
	668.895790	1.240991
	669.090468	1.242237
	669.285132	1.245598
	669.479782	1.247529
	669.674417	1.249825
	669.869039	1.252564
	670.063646	1.253421
	670.258239	1.256356
	670.452819	1.256881
	670.647384	1.259275
	670.841934	1.263445
	671.036471	1.266484
	671.230994	1.269443
	671.425502	1.272486
	671.619997	1.275501
	671.814477	1.276719
	672.008943	1.277096
	672.203395	1.279730
	672.397833	1.283922
	672.592257	1.285825
	672.786667	1.288933
	672.981062	1.292097
	673.175444	1.294051
	673.369811	1.296566
	673.564164	1.297171
	673.758503	1.298462
	673.952828	1.300749
	674.147139	1.303936
	674.341435	1.306049
	674.535718	1.308816
	674.729986	1.310646
	674.924240	1.313790
	675.118480	1.315296
	675.312706	1.317080
	675.506918	1.319429
	675.701116	1.321316
	675.895299	1.322036
	676.089469	1.324117
	676.283624	1.324482
	676.477765	1.326164
	676.671892	1.327332
	676.866005	1.327062
	677.060103	1.329933
	677.254188	1.332114
	677.448258	1.332058
	677.642315	1.333601
	677.836357	1.335495
	678.030385	1.337100
	678.224398	1.338326
	678.418398	1.338916
	678.612384	1.340173
	678.806355	1.341825
	679.000312	1.341096
	679.194255	1.342165
	679.388184	1.344029
	679.582099	1.345186
	679.776000	1.344805
	679.969886	1.345250
	680.163758	1.344853
	680.357617	1.345411
	680.551461	1.343867
	680.745290	1.343312
	680.939106	1.343870
	681.132908	1.343206
	681.326695	1.343210
	681.520468	1.343747
	681.714227	1.342435
	681.907972	1.341948
	682.101703	1.342008
	682.295419	1.344788
	682.489122	1.344089
	682.682810	1.343837
	682.876484	1.342579
	683.070144	1.340836
	683.263790	1.339121
	683.457421	1.339486
	683.651039	1.340957
	683.844642	1.340835
	684.038231	1.339799
	684.231806	1.339190
	684.425367	1.339264
	684.618913	1.339195
	684.812446	1.339775
	685.005964	1.340245
	685.199468	1.340764
	685.392958	1.341684
	685.586433	1.341094
	685.779895	1.341910
	685.973342	1.341548
	686.166775	1.340461
	686.360194	1.340817
	686.553599	1.341478
	686.746990	1.340753
	686.940366	1.341783
	687.133729	1.342074
	687.327077	1.342501
	687.520411	1.343128
	687.713730	1.344510
	687.907036	1.345116
	688.100327	1.346549
	688.293604	1.348281
	688.486867	1.348935
	688.680116	1.351340
	688.873351	1.350742
	689.066571	1.352454
	689.259777	1.354551
	689.452970	1.355251
	689.646147	1.354310
	689.839311	1.353754
	690.032461	1.355876
	690.225596	1.356336
	690.418717	1.356926
	690.611824	1.357149
	690.804917	1.358204
	690.997995	1.358976
	691.191059	1.359730
	691.384110	1.359184
	691.577145	1.359410
	691.770167	1.360493
	691.963175	1.358862
	692.156168	1.357533
	692.349147	1.357100
	692.542112	1.357554
	692.735063	1.356656
	692.927999	1.354981
	693.120922	1.352469
	693.313830	1.350573
	693.506724	1.351123
	693.699603	1.350552
	693.892469	1.349122
	694.085320	1.346248
	694.278157	1.345492
	694.470980	1.342999
	694.663789	1.342264
	694.856583	1.340321
	695.049364	1.339133
	695.242130	1.336135
	695.434881	1.332775
	695.627619	1.330475
	695.820342	1.328326
	696.013052	1.325584
	696.205747	1.324731
	696.398427	1.323518
	696.591094	1.319666
	696.783746	1.316281
	696.976384	1.314488
	697.169008	1.313445
	697.361618	1.310675
	697.554213	1.307139
	697.746795	1.304094
	697.939362	1.301796
	698.131914	1.299942
	698.324453	1.296552
	698.516977	1.294938
	698.709487	1.293086
	698.901983	1.290972
	699.094465	1.290031
	699.286932	1.289634
	699.479386	1.287304
	699.671825	1.285052
	699.864249	1.284965
	700.056660	1.282585
	700.249056	1.282880
	700.441438	1.279645
	700.633806	1.278760
	700.826160	1.275990
	701.018499	1.272759
	701.210824	1.268738
	701.403135	1.266541
	701.595432	1.265957
	701.787714	1.263210
	701.979982	1.261849
	702.172236	1.261106
	702.364476	1.258732
	702.556702	1.255796
	702.748913	1.254767
	702.941110	1.251001
	703.133293	1.249685
	703.325461	1.248471
	703.517615	1.245390
	703.709755	1.244161
	703.901881	1.240682
	704.093993	1.238170
	704.286090	1.235243
	704.478173	1.233809
	704.670242	1.232306
	704.862296	1.231126
	705.054337	1.229177
	705.246363	1.226465
	705.438375	1.224094
	705.630372	1.222107
	705.822356	1.220529
	706.014325	1.218735
	706.206279	1.217344
	706.398220	1.215015
	706.590146	1.212451
	706.782058	1.210256
	706.973956	1.207575
	707.165840	1.206265
	707.357709	1.205151
	707.549564	1.204451
	707.741405	1.204610
	707.933231	1.202173
	708.125043	1.198915
	708.316841	1.199019
	708.508625	1.198076
	708.700395	1.196772
	708.892150	1.192910
	709.083891	1.190230
	709.275617	1.189852
	709.467330	1.189273
	709.659028	1.189718
	709.850712	1.188061
	710.042381	1.188922
	710.234037	1.187134
	710.425678	1.185121
	710.617305	1.185770
	710.808917	1.184624
	711.000515	1.182132
	711.192099	1.182658
	711.383669	1.180303
	711.575225	1.178212
	711.766766	1.176726
	711.958293	1.174848
	712.149805	1.172608
	712.341304	1.170005
	712.532788	1.168814
	712.724258	1.166636
	712.915713	1.165811
	713.107154	1.165926
	713.298581	1.165269
	713.489994	1.163432
	713.681392	1.163232
	713.872776	1.161163
	714.064146	1.159691
	714.255502	1.159544
	714.446843	1.157376
	714.638170	1.154866
	714.829483	1.151862
	715.020781	1.149586
	715.212065	1.147375
	715.403335	1.144607
	715.594591	1.143541
	715.785832	1.142736
	715.977059	1.140512
	716.168272	1.139311
	716.359470	1.138053
	716.550654	1.136342
	716.741824	1.134051
	716.932979	1.132592
	717.124121	1.131807
	717.315247	1.129850
	717.506360	1.129052
	717.697458	1.126936
	717.888542	1.124879
	718.079612	1.122038
	718.270668	1.123395
	718.461709	1.122107
	718.652736	1.120655
	718.843748	1.119547
	719.034746	1.117824
	719.225730	1.116851
	719.416700	1.115392
	719.607655	1.115147
	719.798596	1.113960
	719.989523	1.112667
	720.180435	1.112016
	720.371333	1.109716
	720.562217	1.109225
	720.753087	1.109572
	720.943942	1.108287
	721.134783	1.106931
	721.325609	1.105360
	721.516422	1.104553
	721.707219	1.102403
	721.898003	1.102732
	722.088772	1.103632
	722.279527	1.103031
	722.470268	1.101646
	722.660994	1.101530
	722.851707	1.098223
	723.042404	1.098374
	723.233088	1.095953
	723.423757	1.095239
	723.614412	1.091725
	723.805052	1.090668
	723.995678	1.090537
	724.186290	1.088554
	724.376887	1.088077
	724.567471	1.088440
	724.758039	1.086668
	724.948594	1.085555
	725.139134	1.086441
	725.329660	1.083586
	725.520172	1.082245
	725.710669	1.080631
	725.901152	1.079683
	726.091620	1.078331
	726.282075	1.079228
	726.472514	1.078291
	726.662940	1.076699
	726.853351	1.075532
	727.043748	1.075286
	727.234131	1.074274
	727.424499	1.072755
	727.614853	1.072474
	727.805193	1.070434
	727.995518	1.067679
	728.185829	1.066466
	728.376125	1.066356
	728.566408	1.066089
	728.756675	1.065808
	728.946929	1.064528
	729.137168	1.061810
	729.327393	1.059788
	729.517604	1.059010
	729.707800	1.059931
	729.897982	1.058241
	730.088149	1.057204
	730.278302	1.058110
	730.468441	1.056672
	730.658566	1.056481
	730.848676	1.057885
	731.038771	1.057821
	731.228853	1.057264
	731.418920	1.058566
	731.608973	1.058541
	731.799011	1.057622
	731.989035	1.056272
	732.179045	1.057970
	732.369040	1.057705
	732.559021	1.057421
	732.748988	1.056387
	732.938940	1.055351
	733.128878	1.055481
	733.318801	1.055079
	733.508711	1.053572
	733.698605	1.052331
	733.888486	1.050626
	734.078352	1.050591
	734.268204	1.048995
	734.458041	1.047605
	734.647864	1.046899
	734.837673	1.046212
	735.027467	1.047156
	735.217247	1.048206
	735.407013	1.047622
	735.596764	1.047328
	735.786501	1.045810
	735.976223	1.044001
	736.165932	1.043232
	736.355625	1.043908
	736.545305	1.043861
	736.734970	1.042630
	736.924620	1.043846
	737.114257	1.044160
	737.303879	1.045850
	737.493486	1.044628
	737.683079	1.043480
	737.872658	1.041950
	738.062222	1.041413
	738.251772	1.039279
	738.441308	1.038230
	738.630829	1.037539
	738.820336	1.035877
	739.009829	1.036179
	739.199307	1.034505
	739.388771	1.032592
	739.578220	1.032264
	739.767655	1.031604
	739.957076	1.031624
	740.146482	1.029842
	740.335874	1.027468
	740.525251	1.027090
	740.714615	1.026709
	740.903963	1.027417
	741.093298	1.027612
	741.282618	1.027406
	741.471923	1.028055
	741.661214	1.028339
	741.850491	1.025376
	742.039753	1.025367
	742.229001	1.025525
	742.418235	1.024832
	742.607454	1.024584
	742.796659	1.023556
	742.985849	1.023197
	743.175025	1.022059
	743.364187	1.022109
	743.553334	1.022899
	743.742467	1.022187
	743.931586	1.021303
	744.120690	1.020243
	744.309779	1.022459
	744.498855	1.022613
	744.687916	1.022568
	744.876962	1.022963
	745.065994	1.023299
	745.255012	1.022510
	745.444015	1.021743
	745.633004	1.021251
	745.821978	1.022048
	746.010938	1.023400
	746.199884	1.021366
	746.388815	1.021640
	746.577732	1.019950
	746.766634	1.019091
	746.955522	1.018350
	747.144396	1.016715
	747.333255	1.018317
	747.522100	1.019340
	747.710930	1.019255
	747.899746	1.018927
	748.088548	1.018122
	748.277335	1.017104
	748.466108	1.015543
	748.654866	1.013376
	748.843610	1.011582
	749.032339	1.011564
	749.221054	1.011867
	749.409755	1.011700
	749.598441	1.011850
	749.787113	1.011854
	749.975770	1.011029
	750.164413	1.009214
	750.353042	1.009543
[truncated: 1,648 more rows]
