# Supplementary material for: Metasurface analogues of molecular diastereomers from hierarchical multiscale chiral interactions with biomolecules
Source: Nat Commun. 2026 Apr 22;17:5541. doi: 10.1038/s41467-026-72200-6 (PMC13287669; doi:10.1038/s41467-026-72200-6)
Supplement: Supplementary file 3 — Supplementary Data 1 (Raw data) [file 41467_2026_72200_MOESM3_ESM.zip › Raw_Data/Reflectivity/Antistrept_strept_sequence/Antistept/Ref_ARRAY3_LH_90_1.txt]

	345.453658	0.996347
	345.669646	0.997120
	345.885622	0.997965
	346.101585	0.998891
	346.317535	0.999907
	346.533471	1.001023
	346.749395	1.002250
	346.965306	1.003598
	347.181204	1.005078
	347.397089	1.006701
	347.612961	1.008472
	347.828820	1.010394
	348.044666	1.012462
	348.260499	1.014656
	348.476319	1.016942
	348.692126	1.019260
	348.907920	1.021521
	349.123701	1.023602
	349.339469	1.025352
	349.555224	1.026604
	349.770966	1.027197
	349.986695	1.027011
	350.202412	1.026001
	350.418115	1.024210
	350.633805	1.021767
	350.849482	1.018861
	351.065147	1.015698
	351.280798	1.012468
	351.496436	1.009324
	351.712062	1.006372
	351.927674	1.003673
	352.143273	1.000787
	352.358860	0.999460
	352.574433	0.996920
	352.789993	0.995939
	353.005541	0.996688
	353.221075	0.994277
	353.436597	0.992393
	353.652105	0.992323
	353.867600	0.989846
	354.083083	0.990554
	354.298552	0.990701
	354.514009	0.989101
	354.729452	0.990415
	354.944883	0.990553
	355.160300	0.992774
	355.375705	0.992969
	355.591096	0.995448
	355.806474	0.996048
	356.021840	0.996472
	356.237192	0.998049
	356.452532	0.998546
	356.667858	0.998752
	356.883172	0.998772
	357.098472	0.998748
	357.313760	0.998652
	357.529034	0.999437
	357.744295	0.999301
	357.959544	0.999008
	358.174779	0.999878
	358.390002	1.001645
	358.605211	1.003160
	358.820407	1.002742
	359.035591	1.004363
	359.250761	1.002840
	359.465919	1.003033
	359.681063	1.003177
	359.896194	1.001973
	360.111313	1.001774
	360.326418	1.003067
	360.541510	1.004061
	360.756589	1.005735
	360.971656	1.004144
	361.186709	1.002048
	361.401749	1.001131
	361.616776	1.002302
	361.831790	1.002330
	362.046792	1.002509
	362.261780	1.003460
	362.476755	1.003486
	362.691717	1.001939
	362.906666	1.000837
	363.121602	0.999739
	363.336525	0.999509
	363.551435	0.997420
	363.766332	0.997193
	363.981216	0.997154
	364.196087	0.995901
	364.410945	0.995605
	364.625790	0.995348
	364.840621	0.995534
	365.055440	0.996649
	365.270246	0.996444
	365.485039	0.995940
	365.699818	0.996334
	365.914585	0.995134
	366.129339	0.994242
	366.344079	0.996042
	366.558807	0.997519
	366.773521	0.997877
	366.988223	0.999262
	367.202911	0.998693
	367.417587	0.999352
	367.632249	1.001288
	367.846898	1.002843
	368.061535	1.004398
	368.276158	1.003313
	368.490768	1.003241
	368.705365	1.000948
	368.919949	1.000528
	369.134521	1.000267
	369.349079	0.999445
	369.563624	0.999276
	369.778155	1.000247
	369.992674	0.999805
	370.207180	0.998062
	370.421673	0.997327
	370.636153	0.995175
	370.850619	0.996376
	371.065073	0.997805
	371.279514	0.997919
	371.493941	0.996983
	371.708356	0.996005
	371.922757	0.995988
	372.137145	0.994696
	372.351521	0.994323
	372.565883	0.993539
	372.780232	0.995038
	372.994568	0.995289
	373.208891	0.998380
	373.423201	0.998110
	373.637498	0.997867
	373.851782	0.997245
	374.066053	0.997542
	374.280311	0.997257
	374.494556	0.997765
	374.708787	0.996517
	374.923006	0.995722
	375.137211	0.997503
	375.351404	0.996455
	375.565583	0.997643
	375.779750	0.998033
	375.993903	0.999095
	376.208043	0.999456
	376.422170	0.999714
	376.636284	1.001322
	376.850385	1.002156
	377.064473	1.001732
	377.278548	1.005010
	377.492610	1.004713
	377.706658	1.005814
	377.920694	1.006596
	378.134717	1.004458
	378.348726	1.004846
	378.562722	1.004924
	378.776706	1.006064
	378.990676	1.006109
	379.204633	1.007342
	379.418577	1.006334
	379.632508	1.008161
	379.846426	1.008384
	380.060331	1.009321
	380.274223	1.011187
	380.488101	1.009741
	380.701967	1.008727
	380.915819	1.008467
	381.129659	1.009280
	381.343485	1.008718
	381.557298	1.010028
	381.771098	1.009919
	381.984886	1.009117
	382.198659	1.009731
	382.412420	1.008439
	382.626168	1.006980
	382.839903	1.004399
	383.053624	1.005177
	383.267333	1.004509
	383.481028	1.006607
	383.694711	1.007968
	383.908380	1.007199
	384.122036	1.005485
	384.335679	1.003752
	384.549309	1.003001
	384.762926	1.002697
	384.976530	1.001121
	385.190120	0.999678
	385.403698	0.998809
	385.617262	1.000833
	385.830814	1.001649
	386.044352	1.002412
	386.257877	0.999187
	386.471389	0.999124
	386.684888	0.996949
	386.898374	0.996118
	387.111847	0.993279
	387.325306	0.992093
	387.538753	0.991296
	387.752186	0.992055
	387.965606	0.993016
	388.179014	0.991552
	388.392408	0.990094
	388.605789	0.988277
	388.819156	0.987253
	389.032511	0.986175
	389.245853	0.984901
	389.459181	0.984498
	389.672497	0.984228
	389.885799	0.984698
	390.099088	0.984671
	390.312364	0.982835
	390.525627	0.983691
	390.738877	0.981973
	390.952114	0.980193
	391.165337	0.980164
	391.378548	0.981361
	391.591745	0.983332
	391.804929	0.984622
	392.018100	0.985257
	392.231258	0.984301
	392.444403	0.987228
	392.657535	0.987613
	392.870653	0.988759
	393.083759	0.989926
	393.296851	0.989314
	393.509930	0.989349
	393.722996	0.991007
	393.936049	0.991923
	394.149089	0.991863
	394.362116	0.992961
	394.575129	0.993518
	394.788130	0.993672
	395.001117	0.994629
	395.214091	0.993733
	395.427052	0.995567
	395.640000	0.997623
	395.852935	1.000079
	396.065857	1.000953
	396.278765	1.001750
	396.491660	1.000605
	396.704543	1.000952
	396.917412	1.000336
	397.130268	1.002534
	397.343110	1.003653
	397.555940	1.006078
	397.768757	1.005234
	397.981560	1.007692
	398.194350	1.007808
	398.407127	1.011221
	398.619891	1.011821
	398.832642	1.008625
	399.045380	1.008423
	399.258104	1.008917
	399.470815	1.007290
	399.683514	1.007378
	399.896199	1.007021
	400.108870	1.008746
	400.321529	1.008719
	400.534175	1.009047
	400.746807	1.007920
	400.959427	1.006887
	401.172033	1.005509
	401.384626	1.006544
	401.597205	1.005820
	401.809772	1.006556
	402.022326	1.006822
	402.234866	1.007151
	402.447393	1.006843
	402.659907	1.005881
	402.872408	1.005060
	403.084896	1.004458
	403.297370	1.002496
	403.509832	1.001401
	403.722280	1.000559
	403.934715	1.001828
	404.147137	1.000887
	404.359546	1.001734
	404.571941	1.002618
	404.784323	1.000421
	404.996693	1.001891
	405.209049	1.001656
	405.421392	0.999951
	405.633721	0.998982
	405.846038	0.997740
	406.058341	0.996557
	406.270632	0.998627
	406.482909	0.997010
	406.695172	0.996392
	406.907423	0.996766
	407.119661	0.996483
	407.331885	0.996641
	407.544096	0.996863
	407.756294	0.997074
	407.968479	0.996741
	408.180651	0.998672
	408.392809	0.998959
	408.604954	0.997949
	408.817086	0.995946
	409.029205	0.994584
	409.241311	0.993518
	409.453404	0.994318
	409.665483	0.993439
	409.877549	0.994840
	410.089602	0.994527
	410.301642	0.993819
	410.513669	0.992917
	410.725682	0.993333
	410.937682	0.993560
	411.149669	0.993646
	411.361643	0.994399
	411.573604	0.993185
	411.785551	0.994515
	411.997486	0.995032
	412.209407	0.996744
	412.421315	0.997808
	412.633210	0.999068
	412.845091	0.997201
	413.056959	0.997489
	413.268815	0.998812
	413.480657	0.998918
	413.692485	0.999751
	413.904301	1.000843
	414.116103	1.000236
	414.327892	1.000510
	414.539668	1.001407
	414.751431	1.000314
	414.963181	0.998606
	415.174917	0.998641
	415.386640	0.999071
	415.598350	0.998501
	415.810047	0.997986
	416.021730	0.998183
	416.233401	0.998777
	416.445058	0.998208
	416.656702	0.998755
	416.868332	0.998813
	417.079950	1.001997
	417.291554	1.000986
	417.503145	1.001336
	417.714723	1.001397
	417.926288	1.000058
	418.137839	1.001501
	418.349377	1.002518
	418.560903	1.003896
	418.772414	1.005358
	418.983913	1.004483
	419.195398	1.004134
	419.406870	1.006411
	419.618329	1.006599
	419.829775	1.005458
	420.041208	1.006226
	420.252627	1.006766
	420.464033	1.007020
	420.675426	1.007510
	420.886805	1.006496
	421.098172	1.004294
	421.309525	1.002506
	421.520865	1.001310
	421.732192	1.001924
	421.943505	1.000224
	422.154805	1.002427
	422.366092	1.000119
	422.577366	1.001002
	422.788627	1.001471
	422.999874	0.999870
	423.211108	0.999870
	423.422329	1.000463
	423.633537	1.000598
	423.844731	0.998807
	424.055913	1.000022
	424.267081	0.998196
	424.478235	0.999652
	424.689377	0.999185
	424.900505	0.999237
	425.111620	0.996575
	425.322722	0.996606
	425.533811	0.994609
	425.744886	0.996583
	425.955948	0.996796
	426.166997	0.995790
	426.378032	0.996183
	426.589055	0.995777
	426.800064	0.994688
	427.011060	0.995917
	427.222042	0.994814
	427.433012	0.994194
	427.643968	0.993438
	427.854911	0.994694
	428.065840	0.995785
	428.276757	0.995616
	428.487660	0.996647
	428.698550	0.998719
	428.909427	1.000295
	429.120290	1.001065
	429.331140	1.001881
	429.541977	1.002880
	429.752801	1.004156
	429.963611	1.005272
	430.174408	1.006120
	430.385192	1.006917
	430.595963	1.007894
	430.806720	1.009290
	431.017464	1.008412
	431.228195	1.009055
	431.438913	1.007456
	431.649617	1.007844
	431.860308	1.008307
	432.070986	1.007773
	432.281650	1.007642
	432.492302	1.007236
	432.702940	1.008295
	432.913565	1.007782
	433.124176	1.006089
	433.334774	1.003144
	433.545359	1.000091
	433.755931	1.000157
	433.966489	1.000840
	434.177035	0.999876
	434.387567	0.999247
	434.598085	0.998967
	434.808591	1.000199
	435.019083	0.998555
	435.229562	0.999249
	435.440027	0.997589
	435.650479	0.996088
	435.860918	0.996948
	436.071344	0.996587
	436.281757	0.995078
	436.492156	0.994557
	436.702542	0.994489
	436.912914	0.994569
	437.123274	0.993903
	437.333620	0.992593
	437.543953	0.993206
	437.754272	0.993394
	437.964578	0.993840
	438.174871	0.993494
	438.385151	0.994060
	438.595417	0.995594
	438.805670	0.995725
	439.015910	0.996721
	439.226137	0.996773
	439.436350	0.998612
	439.646550	0.999684
	439.856737	0.998581
	440.066910	0.999388
	440.277070	0.999794
	440.487217	1.000186
	440.697351	1.000602
	440.907471	1.001127
	441.117578	1.002403
	441.327671	1.002356
	441.537752	1.002315
	441.747819	1.000797
	441.957873	0.999871
	442.167913	0.999080
	442.377940	0.999159
	442.587954	0.998186
	442.797955	0.996649
	443.007942	0.996749
	443.217916	0.994224
	443.427877	0.993003
	443.637824	0.991600
	443.847758	0.991611
	444.057679	0.990163
	444.267586	0.988672
	444.477481	0.986729
	444.687361	0.985994
	444.897229	0.985717
	445.107083	0.982684
	445.316924	0.982260
	445.526752	0.980063
	445.736566	0.978908
	445.946367	0.978182
	446.156155	0.979229
	446.365929	0.979893
	446.575690	0.980007
	446.785438	0.979807
	446.995173	0.979629
	447.204894	0.980099
	447.414602	0.980530
	447.624296	0.980053
	447.833977	0.979788
	448.043645	0.980643
	448.253300	0.981086
	448.462941	0.981929
	448.672569	0.981275
	448.882184	0.983166
	449.091785	0.983307
	449.301373	0.985300
	449.510948	0.986929
	449.720509	0.986941
	449.930057	0.989250
	450.139592	0.989897
	450.349113	0.991384
	450.558621	0.991014
	450.768116	0.992135
	450.977597	0.992030
	451.187066	0.991687
	451.396520	0.991844
	451.605962	0.991339
	451.815390	0.992192
	452.024805	0.992324
	452.234206	0.990780
	452.443594	0.991626
	452.652969	0.994222
	452.862330	0.993720
	453.071678	0.994690
	453.281013	0.997371
	453.490335	0.997720
	453.699643	0.997255
	453.908938	0.998504
	454.118219	0.998400
	454.327487	0.997087
	454.536742	0.997800
	454.745983	0.997503
	454.955211	0.998069
	455.164426	0.998027
	455.373627	0.996783
	455.582815	0.995638
	455.791990	0.995052
	456.001152	0.995316
	456.210300	0.994761
	456.419434	0.993486
	456.628556	0.991729
	456.837664	0.990132
	457.046758	0.990782
	457.255839	0.990621
	457.464907	0.989841
	457.673962	0.989811
	457.883003	0.991698
	458.092031	0.991224
	458.301046	0.992317
	458.510047	0.992604
	458.719035	0.993078
	458.928009	0.992557
	459.136970	0.992576
	459.345918	0.991249
	459.554852	0.989940
	459.763774	0.990576
	459.972681	0.991216
	460.181576	0.990785
	460.390457	0.990670
	460.599324	0.990384
	460.808178	0.990268
	461.017019	0.989542
	461.225847	0.988748
	461.434661	0.989218
	461.643462	0.989142
	461.852249	0.990570
	462.061023	0.990557
	462.269784	0.989654
	462.478531	0.990126
	462.687265	0.988755
	462.895986	0.988342
	463.104693	0.986467
	463.313387	0.985514
	463.522068	0.985638
	463.730735	0.986630
	463.939389	0.987905
	464.148029	0.988068
	464.356656	0.988328
	464.565270	0.989073
	464.773870	0.989854
	464.982457	0.991727
	465.191030	0.989332
	465.399591	0.987679
	465.608137	0.985944
	465.816671	0.984546
	466.025191	0.982996
	466.233697	0.983423
	466.442191	0.984598
	466.650671	0.982970
	466.859137	0.983319
	467.067590	0.981712
	467.276030	0.979222
	467.484456	0.977449
	467.692869	0.975691
	467.901269	0.975011
	468.109655	0.977294
	468.318028	0.977975
	468.526387	0.979427
	468.734733	0.980390
	468.943066	0.980358
	469.151385	0.979624
	469.359691	0.980731
	469.567984	0.982135
	469.776263	0.981469
	469.984528	0.982155
	470.192781	0.983550
	470.401020	0.982171
	470.609245	0.980319
	470.817457	0.981802
	471.025656	0.982509
	471.233841	0.981821
	471.442013	0.983781
	471.650172	0.983966
	471.858317	0.984760
	472.066448	0.985335
	472.274567	0.985737
	472.482672	0.985238
	472.690763	0.984375
	472.898841	0.984239
	473.106906	0.984049
	473.314957	0.984713
	473.522995	0.984682
	473.731020	0.985701
	473.939031	0.986028
	474.147029	0.987708
	474.355013	0.986414
	474.562984	0.984660
	474.770941	0.983991
	474.978885	0.985267
	475.186816	0.984792
	475.394733	0.983698
	475.602637	0.984060
	475.810527	0.984040
	476.018404	0.985850
	476.226268	0.985575
	476.434118	0.984917
	476.641955	0.983876
	476.849778	0.983569
	477.057588	0.983057
	477.265385	0.980510
	477.473168	0.980730
	477.680937	0.978633
	477.888694	0.979632
	478.096436	0.978393
	478.304166	0.978708
	478.511882	0.979742
	478.719584	0.979476
	478.927274	0.977990
	479.134949	0.977756
	479.342612	0.976681
	479.550260	0.975790
	479.757896	0.976034
	479.965518	0.975969
	480.173126	0.977378
	480.380722	0.977609
	480.588303	0.978205
	480.795872	0.978214
	481.003426	0.978383
	481.210968	0.977843
	481.418496	0.976243
	481.626010	0.976740
	481.833511	0.978617
	482.040999	0.978310
	482.248473	0.978532
	482.455934	0.979058
	482.663382	0.979194
	482.870816	0.980032
	483.078236	0.980894
	483.285643	0.982506
	483.493037	0.982525
	483.700417	0.981678
	483.907784	0.983068
	484.115137	0.981373
	484.322477	0.979746
	484.529803	0.977255
	484.737116	0.977293
	484.944416	0.977833
	485.151702	0.978236
	485.358975	0.980249
	485.566234	0.979040
	485.773479	0.978452
	485.980712	0.976748
	486.187931	0.976028
	486.395136	0.976648
	486.602328	0.977676
	486.809506	0.977082
	487.016671	0.977229
	487.223823	0.979122
	487.430961	0.979393
	487.638086	0.978537
	487.845197	0.979465
	488.052295	0.979971
	488.259379	0.979848
	488.466450	0.980370
	488.673507	0.979015
	488.880551	0.978429
	489.087582	0.976998
	489.294599	0.977771
	489.501602	0.977518
	489.708592	0.976662
	489.915569	0.976934
	490.122532	0.975077
	490.329482	0.974942
	490.536418	0.973762
	490.743341	0.973331
	490.950250	0.974096
	491.157146	0.972220
	491.364029	0.972723
	491.570897	0.974631
	491.777753	0.973148
	491.984595	0.973876
	492.191423	0.974427
	492.398238	0.974833
	492.605040	0.974849
	492.811828	0.974600
	493.018603	0.976685
	493.225364	0.977148
	493.432111	0.977489
	493.638846	0.977581
	493.845566	0.978715
	494.052274	0.979631
	494.258967	0.979595
	494.465648	0.978910
	494.672314	0.978414
	494.878968	0.978487
	495.085608	0.979776
	495.292234	0.980300
	495.498847	0.979682
	495.705446	0.978158
	495.912032	0.977356
	496.118605	0.977053
	496.325164	0.977160
	496.531709	0.975655
	496.738241	0.975570
	496.944759	0.976043
	497.151264	0.975270
	497.357756	0.974804
	497.564234	0.973616
	497.770698	0.974850
	497.977149	0.973136
	498.183587	0.973274
	498.390011	0.972204
	498.596422	0.972152
	498.802819	0.971741
	499.009202	0.970241
	499.215572	0.969714
	499.421929	0.969328
	499.628272	0.969893
	499.834602	0.968873
	500.040918	0.968028
	500.247220	0.966510
	500.453509	0.964401
	500.659785	0.964800
	500.866047	0.963928
	501.072296	0.963368
	501.278531	0.962410
	501.484752	0.961434
	501.690960	0.961376
	501.897155	0.959648
	502.103336	0.959594
	502.309504	0.957353
	502.515658	0.955797
	502.721798	0.955500
	502.927925	0.955663
	503.134039	0.955752
	503.340139	0.956333
	503.546225	0.956595
	503.752298	0.959082
	503.958358	0.959975
	504.164404	0.959014
	504.370436	0.960167
	504.576455	0.960520
	504.782461	0.959909
	504.988453	0.960369
	505.194431	0.961397
	505.400396	0.962852
	505.606347	0.963804
	505.812285	0.965149
	506.018209	0.964812
	506.224120	0.964918
	506.430017	0.965317
	506.635901	0.965658
	506.841771	0.966431
	507.047628	0.966282
	507.253471	0.967461
	507.459301	0.967743
	507.665117	0.967310
	507.870920	0.965739
	508.076709	0.966033
	508.282484	0.966424
	508.488247	0.967660
	508.693995	0.966046
	508.899730	0.964624
	509.105451	0.963704
	509.311159	0.962408
	509.516854	0.961411
	509.722535	0.962453
	509.928202	0.962366
	510.133856	0.962504
	510.339496	0.960229
	510.545123	0.960208
	510.750736	0.960053
	510.956336	0.961169
	511.161922	0.962814
	511.367494	0.962582
	511.573053	0.964558
	511.778599	0.964964
	511.984131	0.964066
	512.189649	0.963434
	512.395154	0.961379
	512.600645	0.961194
	512.806123	0.961095
	513.011587	0.962339
	513.217038	0.961175
	513.422475	0.961936
	513.627899	0.961731
	513.833309	0.961438
	514.038705	0.960281
	514.244088	0.959580
	514.449458	0.960198
	514.654814	0.958298
	514.860156	0.959707
	515.065485	0.960459
	515.270800	0.960126
	515.476102	0.961660
	515.681390	0.961149
	515.886664	0.961437
	516.091925	0.962862
	516.297173	0.962699
	516.502407	0.962902
	516.707627	0.963568
	516.912834	0.965073
	517.118027	0.966170
	517.323207	0.967310
	517.528373	0.968230
	517.733525	0.969502
	517.938664	0.970189
	518.143790	0.970851
	518.348901	0.969632
	518.554000	0.969623
	518.759084	0.970571
	518.964156	0.969026
	519.169213	0.968817
	519.374257	0.969047
	519.579288	0.970259
	519.784305	0.968516
	519.989308	0.967553
	520.194298	0.967183
	520.399274	0.967326
	520.604236	0.965595
	520.809185	0.965108
	521.014121	0.963512
	521.219043	0.963175
	521.423951	0.963414
	521.628846	0.963552
	521.833727	0.962997
	522.038595	0.962412
	522.243449	0.963005
	522.448289	0.962849
	522.653116	0.963234
	522.857929	0.964494
	523.062729	0.964498
	523.267515	0.965204
	523.472287	0.965482
	523.677046	0.964340
	523.881792	0.964680
	524.086524	0.963389
	524.291242	0.962948
	524.495946	0.963806
	524.700637	0.963618
	524.905315	0.965103
	525.109979	0.964762
	525.314629	0.965833
	525.519266	0.965474
	525.723889	0.965374
	525.928498	0.963432
	526.133094	0.962407
	526.337677	0.961361
	526.542245	0.961196
	526.746800	0.961742
	526.951342	0.960942
	527.155870	0.961127
	527.360384	0.959849
	527.564885	0.960044
	527.769372	0.961300
	527.973846	0.960059
	528.178306	0.959822
	528.382752	0.960481
	528.587185	0.959962
	528.791604	0.960651
	528.996010	0.959947
	529.200402	0.960760
	529.404780	0.959959
	529.609145	0.960029
	529.813496	0.959709
	530.017833	0.959531
	530.222157	0.960030
	530.426468	0.958845
	530.630764	0.957730
	530.835048	0.958056
	531.039317	0.958744
	531.243573	0.960165
	531.447815	0.960650
	531.652044	0.961483
	531.856259	0.961432
	532.060461	0.960348
	532.264648	0.960890
	532.468823	0.961839
	532.672983	0.962333
	532.877130	0.962462
	533.081264	0.961618
	533.285383	0.960147
	533.489490	0.960369
	533.693582	0.960287
	533.897661	0.960213
	534.101726	0.960326
	534.305778	0.960807
	534.509816	0.960109
	534.713841	0.958462
	534.917851	0.958825
	535.121849	0.958965
	535.325832	0.959305
	535.529802	0.959738
	535.733759	0.959391
	535.937701	0.958765
	536.141630	0.958274
	536.345546	0.958819
	536.549448	0.959855
	536.753336	0.960002
	536.957210	0.960075
	537.161071	0.959865
	537.364919	0.959907
	537.568752	0.959944
	537.772572	0.959092
	537.976379	0.957565
	538.180172	0.957171
	538.383951	0.957927
	538.587716	0.956172
	538.791468	0.956407
	538.995206	0.956065
	539.198931	0.954515
	539.402642	0.953716
	539.606339	0.952517
	539.810023	0.951739
	540.013693	0.949870
	540.217349	0.948654
	540.420992	0.946695
	540.624621	0.947175
	540.828237	0.946447
	541.031839	0.946422
	541.235427	0.946321
	541.439001	0.946656
	541.642562	0.947102
	541.846109	0.948795
	542.049643	0.948857
	542.253163	0.950022
	542.456669	0.950425
	542.660162	0.949989
	542.863641	0.950363
	543.067106	0.951325
	543.270558	0.951808
	543.473996	0.952017
	543.677420	0.950310
	543.880831	0.950755
	544.084228	0.950873
	544.287612	0.950341
	544.490981	0.949996
	544.694338	0.950993
	544.897680	0.950700
	545.101009	0.949787
	545.304324	0.948493
	545.507625	0.949195
	545.710913	0.949892
	545.914187	0.949078
	546.117448	0.948729
	546.320695	0.948714
	546.523928	0.947980
	546.727147	0.947670
	546.930353	0.949449
	547.133546	0.951198
	547.336724	0.951455
	547.539889	0.952886
	547.743040	0.952471
	547.946178	0.952616
	548.149301	0.954142
	548.352412	0.955730
	548.555508	0.958427
	548.758591	0.959876
	548.961660	0.960858
	549.164716	0.961401
	549.367757	0.961856
	549.570785	0.961133
	549.773800	0.959749
	549.976801	0.958926
	550.179788	0.958324
	550.382761	0.959148
	550.585721	0.958474
	550.788667	0.957041
	550.991599	0.957631
	551.194518	0.957092
	551.397423	0.956262
	551.600315	0.955616
	551.803192	0.954728
	552.006056	0.953944
	552.208906	0.953559
	552.411743	0.954477
	552.614566	0.953566
	552.817375	0.954915
	553.020171	0.956306
	553.222953	0.955558
	553.425721	0.955184
	553.628475	0.954625
	553.831216	0.955322
	554.033943	0.954912
	554.236657	0.953481
	554.439356	0.953951
	554.642042	0.952517
	554.844715	0.951231
	555.047373	0.950969
	555.250018	0.950249
	555.452650	0.949866
	555.655267	0.950287
	555.857871	0.949688
	556.060461	0.949751
	556.263038	0.949780
	556.465600	0.949303
	556.668150	0.950576
	556.870685	0.951059
	557.073207	0.951418
	557.275715	0.951409
	557.478209	0.951117
	557.680689	0.950356
	557.883156	0.950865
	558.085609	0.952014
	558.288049	0.952353
	558.490475	0.953304
	558.692887	0.953067
	558.895285	0.953712
	559.097670	0.955969
	559.300040	0.956666
	559.502398	0.956689
	559.704741	0.958703
	559.907071	0.957760
	560.109387	0.960847
	560.311689	0.962760
	560.513978	0.962896
	560.716253	0.963981
	560.918514	0.964086
	561.120762	0.963275
	561.322995	0.961631
	561.525215	0.961239
	561.727422	0.960684
	561.929614	0.960965
	562.131793	0.961957
	562.333958	0.961979
	562.536110	0.963977
	562.738248	0.963139
	562.940372	0.964284
	563.142482	0.965024
	563.344578	0.964183
	563.546661	0.964142
	563.748730	0.963459
	563.950786	0.964494
	564.152827	0.964917
	564.354855	0.965600
	564.556870	0.967028
	564.758870	0.967640
	564.960857	0.968880
	565.162830	0.969021
	565.364789	0.967138
	565.566735	0.968714
	565.768666	0.969958
	565.970584	0.970211
	566.172489	0.969847
	566.374379	0.970161
	566.576256	0.971325
	566.778119	0.971174
	566.979969	0.971799
	567.181805	0.972234
	567.383626	0.973395
	567.585435	0.974096
	567.787229	0.974064
	567.989010	0.974121
	568.190777	0.975402
	568.392530	0.975786
	568.594269	0.977024
	568.795995	0.977990
	568.997707	0.978136
	569.199405	0.977670
	569.401090	0.977492
	569.602761	0.978302
	569.804418	0.978924
	570.006061	0.980675
	570.207690	0.980581
	570.409306	0.980049
	570.610908	0.980210
	570.812497	0.980080
	571.014071	0.980537
	571.215632	0.981113
	571.417179	0.980989
	571.618712	0.980839
	571.820232	0.981853
	572.021737	0.982074
	572.223229	0.983453
	572.424707	0.982364
	572.626172	0.982252
	572.827623	0.982210
	573.029060	0.981506
	573.230483	0.980764
	573.431892	0.980799
	573.633288	0.981907
	573.834670	0.981947
	574.036038	0.981038
	574.237392	0.980992
	574.438733	0.980221
	574.640060	0.981397
	574.841373	0.980395
	575.042672	0.980547
	575.243958	0.980184
	575.445230	0.980442
	575.646488	0.981896
	575.847732	0.982162
	576.048962	0.985138
	576.250179	0.986374
	576.451382	0.987179
	576.652571	0.987713
	576.853747	0.987847
	577.054908	0.987583
	577.256056	0.988653
	577.457190	0.988343
	577.658310	0.989050
	577.859417	0.990274
	578.060510	0.990231
	578.261589	0.990977
	578.462654	0.991266
	578.663705	0.991907
	578.864743	0.991758
	579.065767	0.992345
	579.266777	0.993994
	579.467773	0.995526
	579.668755	0.996113
	579.869724	0.998197
	580.070679	0.999409
	580.271620	1.000569
	580.472548	1.001455
	580.673461	1.002349
	580.874361	1.002554
	581.075247	1.003933
	581.276119	1.003878
	581.476978	1.005451
	581.677822	1.005400
	581.878653	1.005066
	582.079470	1.005526
	582.280273	1.005262
	582.481063	1.004682
	582.681838	1.004441
	582.882600	1.004644
	583.083348	1.005311
	583.284083	1.006032
	583.484803	1.006927
	583.685510	1.006128
	583.886203	1.005635
	584.086882	1.005571
	584.287547	1.004117
	584.488199	1.003066
	584.688836	1.002828
	584.889460	1.002401
	585.090070	1.002061
	585.290666	1.000557
	585.491249	1.000458
	585.691818	1.000162
	585.892372	0.999266
	586.092914	0.998242
	586.293441	0.999508
	586.493954	0.999638
	586.694454	1.000635
	586.894940	1.000856
	587.095412	1.000570
	587.295870	1.000685
	587.496314	1.001086
	587.696745	1.001815
	587.897162	1.002430
	588.097565	1.003360
	588.297954	1.004395
	588.498329	1.003545
	588.698691	1.004933
	588.899038	1.005796
	589.099372	1.006162
	589.299692	1.007349
	589.499998	1.007206
	589.700291	1.007766
	589.900569	1.007547
	590.100834	1.007064
	590.301085	1.008545
	590.501322	1.010253
	590.701546	1.011364
	590.901755	1.012698
	591.101951	1.014727
	591.302132	1.015610
	591.502300	1.016506
	591.702455	1.016842
	591.902595	1.018026
	592.102722	1.017927
	592.302834	1.018374
	592.502933	1.017359
	592.703018	1.016835
	592.903089	1.017550
	593.103147	1.019079
	593.303190	1.018108
	593.503220	1.018882
	593.703236	1.019288
	593.903238	1.020613
	594.103226	1.021072
	594.303200	1.019740
	594.503161	1.019211
	594.703108	1.020202
	594.903040	1.021884
	595.102960	1.022403
	595.302865	1.022214
	595.502756	1.022053
	595.702634	1.021790
	595.902497	1.022523
	596.102347	1.023089
	596.302183	1.022600
	596.502005	1.022421
	596.701813	1.023130
	596.901608	1.021908
	597.101388	1.021302
	597.301155	1.020884
	597.500908	1.020862
	597.700647	1.020025
	597.900372	1.019349
	598.100083	1.019735
	598.299781	1.020114
	598.499465	1.019260
	598.699134	1.018390
	598.898790	1.018507
	599.098432	1.017826
	599.298061	1.017855
	599.497675	1.019822
	599.697275	1.021166
	599.896862	1.021283
	600.096435	1.021898
	600.295994	1.021119
	600.495539	1.019237
	600.695070	1.019606
	600.894588	1.019084
	601.094091	1.018658
	601.293581	1.018307
	601.493056	1.017139
	601.692518	1.016486
	601.891966	1.016501
	602.091401	1.017090
	602.290821	1.017470
	602.490227	1.017383
	602.689620	1.014848
	602.888999	1.014421
	603.088363	1.013711
	603.287714	1.013604
	603.487052	1.012233
	603.686375	1.011589
	603.885684	1.009956
	604.084980	1.008912
	604.284261	1.008758
	604.483529	1.009065
	604.682783	1.010279
	604.882023	1.010008
	605.081249	1.009921
	605.280461	1.010175
	605.479660	1.010925
	605.678844	1.012086
	605.878015	1.013333
	606.077172	1.012775
	606.276314	1.013223
	606.475443	1.014690
	606.674558	1.016188
	606.873660	1.016776
	607.072747	1.016204
	607.271820	1.016697
	607.470880	1.016617
	607.669926	1.016845
	607.868957	1.018246
	608.067975	1.018316
	608.266979	1.016968
	608.465969	1.016692
	608.664946	1.016998
	608.863908	1.016351
	609.062857	1.016699
	609.261791	1.016555
	609.460712	1.016243
	609.659619	1.016698
	609.858511	1.017159
	610.057390	1.017693
	610.256256	1.017393
	610.455107	1.017351
	610.653944	1.018542
	610.852767	1.019811
	611.051577	1.020200
	611.250373	1.021250
	611.449154	1.022129
	611.647922	1.021213
	611.846676	1.021460
	612.045416	1.021374
	612.244142	1.021055
	612.442854	1.021968
	612.641553	1.023179
	612.840237	1.023797
	613.038908	1.024067
	613.237564	1.023894
	613.436207	1.024212
	613.634836	1.024646
	613.833451	1.024010
	614.032052	1.024452
	614.230639	1.025043
	614.429212	1.025407
	614.627771	1.024851
	614.826316	1.026698
	615.024848	1.028248
	615.223365	1.028244
	615.421869	1.028086
	615.620358	1.029287
	615.818834	1.029114
	616.017296	1.030930
	616.215744	1.030988
	616.414178	1.032022
	616.612598	1.033715
	616.811004	1.033839
	617.009396	1.034860
	617.207775	1.036790
	617.406139	1.037588
	617.604490	1.038182
	617.802826	1.037872
	618.001149	1.038339
	618.199458	1.039353
	618.397752	1.040349
	618.596033	1.040894
	618.794300	1.041282
	618.992553	1.041102
	619.190792	1.042405
	619.389018	1.042214
	619.587229	1.043361
	619.785426	1.043412
	619.983609	1.043388
	620.181779	1.042492
	620.379934	1.043648
	620.578076	1.043540
	620.776204	1.043435
	620.974317	1.044482
	621.172417	1.045331
	621.370503	1.045055
	621.568575	1.044791
	621.766633	1.044897
	621.964677	1.045241
	622.162707	1.045361
	622.360723	1.045543
	622.558725	1.047524
	622.756714	1.047476
	622.954688	1.048359
	623.152648	1.049267
	623.350595	1.049807
	623.548527	1.050469
	623.746446	1.052151
	623.944350	1.052261
	624.142241	1.052398
	624.340118	1.052666
	624.537981	1.052180
	624.735829	1.050959
	624.933664	1.053057
	625.131485	1.053297
	625.329292	1.053658
	625.527085	1.053727
	625.724864	1.054109
	625.922629	1.055305
	626.120381	1.055213
	626.318118	1.056241
	626.515841	1.055588
	626.713550	1.054705
	626.911246	1.053393
	627.108927	1.052648
	627.306595	1.053948
	627.504248	1.052985
	627.701888	1.053090
	627.899513	1.053835
	628.097125	1.054884
	628.294722	1.055308
	628.492306	1.055807
	628.689876	1.053708
	628.887432	1.053135
	629.084973	1.054310
	629.282501	1.053432
	629.480015	1.053118
	629.677515	1.053482
	629.875001	1.054618
	630.072473	1.053617
	630.269931	1.052143
	630.467375	1.051800
	630.664805	1.050532
	630.862221	1.049526
	631.059623	1.050264
	631.257011	1.048893
	631.454385	1.048744
	631.651746	1.046288
	631.849092	1.047150
	632.046424	1.046777
	632.243742	1.047091
	632.441047	1.046546
	632.638337	1.046828
	632.835613	1.046842
	633.032876	1.044780
	633.230124	1.043814
	633.427358	1.043756
	633.624579	1.044322
	633.821785	1.044956
	634.018978	1.044730
	634.216156	1.045343
	634.413321	1.046093
	634.610471	1.045948
	634.807608	1.044912
	635.004730	1.045412
	635.201839	1.044172
	635.398933	1.043473
	635.596014	1.043932
	635.793081	1.043811
	635.990133	1.043386
	636.187172	1.042878
	636.384196	1.042960
	636.581207	1.043083
	636.778204	1.044260
	636.975186	1.043158
	637.172155	1.043376
	637.369110	1.043307
	637.566050	1.043563
	637.762977	1.043513
	637.959890	1.043229
	638.156788	1.043350
	638.353673	1.042229
	638.550544	1.043247
	638.747400	1.044928
	638.944243	1.046529
	639.141072	1.047913
	639.337886	1.047953
	639.534687	1.048856
	639.731474	1.049815
	639.928246	1.049960
	640.125005	1.049246
	640.321750	1.049174
	640.518480	1.049214
	640.715197	1.050371
	640.911899	1.050847
	641.108588	1.049819
	641.305263	1.050144
	641.501923	1.049525
	641.698570	1.049331
	641.895202	1.048445
	642.091821	1.048860
	642.288426	1.051147
	642.485016	1.051041
	642.681593	1.053139
	642.878155	1.054827
	643.074704	1.054301
	643.271238	1.054539
	643.467759	1.053908
	643.664265	1.055938
	643.860757	1.056093
	644.057236	1.056192
	644.253700	1.055863
	644.450151	1.055648
	644.646587	1.055267
	644.843009	1.055631
	645.039418	1.056603
	645.235812	1.056067
	645.432192	1.056742
	645.628558	1.055860
	645.824911	1.055380
	646.021249	1.055366
	646.217573	1.054654
	646.413883	1.054167
	646.610179	1.054712
	646.806461	1.055475
	647.002729	1.054540
	647.198983	1.055649
	647.395223	1.055336
	647.591449	1.055335
	647.787661	1.055042
	647.983859	1.053819
	648.180043	1.054622
	648.376212	1.054084
	648.572368	1.055558
	648.768510	1.055814
	648.964638	1.056528
	649.160751	1.055987
	649.356851	1.056435
	649.552937	1.055539
	649.749008	1.056940
	649.945066	1.057642
	650.141109	1.058374
	650.337138	1.059891
	650.533154	1.060046
	650.729155	1.059757
	650.925142	1.059600
	651.121116	1.060541
	651.317075	1.060239
	651.513020	1.060386
	651.708951	1.060037
	651.904868	1.059339
	652.100771	1.060265
	652.296660	1.060597
	652.492535	1.060499
	652.688396	1.060802
	652.884242	1.062341
	653.080075	1.063885
	653.275894	1.065646
	653.471699	1.067282
	653.667489	1.068878
	653.863266	1.070014
	654.059028	1.071814
	654.254776	1.072911
	654.450511	1.071756
	654.646231	1.071199
	654.841937	1.070981
	655.037629	1.071656
	655.233308	1.071987
	655.428972	1.074260
	655.624622	1.075699
	655.820258	1.077099
	656.015879	1.076548
	656.211487	1.077361
	656.407081	1.077306
	656.602661	1.076901
	656.798226	1.076450
	656.993778	1.076529
	657.189315	1.078281
	657.384839	1.078182
	657.580348	1.078888
	657.775843	1.079268
	657.971324	1.078729
	658.166791	1.078991
	658.362244	1.079829
	658.557683	1.079385
	658.753108	1.080673
	658.948519	1.081153
	659.143916	1.080523
	659.339298	1.081698
	659.534667	1.080734
	659.730022	1.081092
	659.925362	1.082111
	660.120688	1.083089
	660.316001	1.083044
	660.511299	1.082495
	660.706583	1.082059
	660.901853	1.081572
	661.097109	1.082218
	661.292351	1.082329
	661.487578	1.083739
	661.682792	1.083956
	661.877992	1.083930
	662.073177	1.084198
	662.268349	1.083362
	662.463506	1.083193
	662.658649	1.082069
	662.853779	1.083530
	663.048894	1.082638
	663.243995	1.081647
	663.439081	1.080534
	663.634154	1.080808
	663.829213	1.082576
	664.024258	1.082420
	664.219288	1.084184
	664.414305	1.084145
	664.609307	1.084358
	664.804295	1.083871
	664.999269	1.083977
	665.194229	1.082391
	665.389175	1.082619
	665.584107	1.082026
	665.779025	1.081526
	665.973928	1.081248
	666.168818	1.080382
	666.363693	1.082309
	666.558555	1.082647
	666.753402	1.083150
	666.948235	1.083495
	667.143054	1.084115
	667.337859	1.082090
	667.532650	1.079824
	667.727427	1.078675
	667.922189	1.077902
	668.116938	1.077410
	668.311672	1.077558
	668.506392	1.078653
	668.701098	1.078279
	668.895790	1.077715
	669.090468	1.075791
	669.285132	1.074632
	669.479782	1.074803
	669.674417	1.075756
	669.869039	1.076740
	670.063646	1.077098
	670.258239	1.076073
	670.452819	1.075209
	670.647384	1.074284
	670.841934	1.073848
	671.036471	1.072845
	671.230994	1.071724
	671.425502	1.072452
	671.619997	1.071725
	671.814477	1.072735
	672.008943	1.070788
	672.203395	1.072248
	672.397833	1.072373
	672.592257	1.073494
	672.786667	1.073420
	672.981062	1.074039
	673.175444	1.074036
	673.369811	1.076187
	673.564164	1.075775
	673.758503	1.076550
	673.952828	1.076108
	674.147139	1.077165
	674.341435	1.077363
	674.535718	1.078484
	674.729986	1.078095
	674.924240	1.077696
	675.118480	1.079559
	675.312706	1.081117
	675.506918	1.082609
	675.701116	1.082851
	675.895299	1.083498
	676.089469	1.082444
	676.283624	1.083410
	676.477765	1.084573
	676.671892	1.084669
	676.866005	1.084420
	677.060103	1.085442
	677.254188	1.084415
	677.448258	1.084719
	677.642315	1.085121
	677.836357	1.084607
	678.030385	1.084149
	678.224398	1.083526
	678.418398	1.084254
	678.612384	1.083503
	678.806355	1.082747
	679.000312	1.082694
	679.194255	1.082545
	679.388184	1.083931
	679.582099	1.083709
	679.776000	1.084393
	679.969886	1.084028
	680.163758	1.081821
	680.357617	1.081281
	680.551461	1.081449
	680.745290	1.081292
	680.939106	1.082167
	681.132908	1.082157
	681.326695	1.081047
	681.520468	1.078802
	681.714227	1.077228
	681.907972	1.076016
	682.101703	1.076124
	682.295419	1.076993
	682.489122	1.076449
	682.682810	1.075705
	682.876484	1.076887
	683.070144	1.075716
	683.263790	1.075505
	683.457421	1.075398
	683.651039	1.074326
	683.844642	1.074466
	684.038231	1.073161
	684.231806	1.073083
	684.425367	1.072461
	684.618913	1.071502
	684.812446	1.072385
	685.005964	1.073193
	685.199468	1.071391
	685.392958	1.070676
	685.586433	1.069111
	685.779895	1.068604
	685.973342	1.066463
	686.166775	1.066865
	686.360194	1.067884
	686.553599	1.068166
	686.746990	1.067574
	686.940366	1.066376
	687.133729	1.066365
	687.327077	1.065426
	687.520411	1.063925
	687.713730	1.062180
	687.907036	1.062510
	688.100327	1.061770
	688.293604	1.060459
	688.486867	1.058970
	688.680116	1.058970
	688.873351	1.058050
	689.066571	1.058514
	689.259777	1.060039
	689.452970	1.060589
	689.646147	1.059720
	689.839311	1.058912
	690.032461	1.060264
	690.225596	1.060578
	690.418717	1.061123
	690.611824	1.060755
	690.804917	1.059187
	690.997995	1.060045
	691.191059	1.060056
	691.384110	1.060078
	691.577145	1.059699
	691.770167	1.059923
	691.963175	1.061622
	692.156168	1.061856
	692.349147	1.061806
	692.542112	1.062796
	692.735063	1.062248
	692.927999	1.062849
	693.120922	1.063330
	693.313830	1.064631
	693.506724	1.064180
	693.699603	1.064584
	693.892469	1.063625
	694.085320	1.063308
	694.278157	1.063138
	694.470980	1.062187
	694.663789	1.061036
	694.856583	1.061724
	695.049364	1.061389
	695.242130	1.060946
	695.434881	1.059547
	695.627619	1.059676
	695.820342	1.058429
	696.013052	1.055725
	696.205747	1.055426
	696.398427	1.055237
	696.591094	1.052526
	696.783746	1.052675
	696.976384	1.051526
	697.169008	1.051289
	697.361618	1.051459
	697.554213	1.051618
	697.746795	1.052085
	697.939362	1.050869
	698.131914	1.049283
	698.324453	1.048394
	698.516977	1.048059
	698.709487	1.047623
	698.901983	1.047173
	699.094465	1.046142
	699.286932	1.045892
	699.479386	1.046040
	699.671825	1.046038
	699.864249	1.045727
	700.056660	1.044856
	700.249056	1.045289
	700.441438	1.044617
	700.633806	1.045265
	700.826160	1.045826
	701.018499	1.044765
	701.210824	1.045113
	701.403135	1.045424
	701.595432	1.045296
	701.787714	1.043827
	701.979982	1.042513
	702.172236	1.041209
	702.364476	1.042995
	702.556702	1.044655
	702.748913	1.044792
	702.941110	1.046166
	703.133293	1.045791
	703.325461	1.046319
	703.517615	1.045168
	703.709755	1.046063
	703.901881	1.046873
	704.093993	1.046445
	704.286090	1.045028
	704.478173	1.045749
	704.670242	1.045341
	704.862296	1.045729
	705.054337	1.044188
	705.246363	1.045499
	705.438375	1.045098
	705.630372	1.045552
	705.822356	1.044005
	706.014325	1.042307
	706.206279	1.042683
	706.398220	1.042015
	706.590146	1.043179
	706.782058	1.043242
	706.973956	1.042499
	707.165840	1.041891
	707.357709	1.040007
	707.549564	1.038684
	707.741405	1.039113
	707.933231	1.038037
	708.125043	1.037428
	708.316841	1.037257
	708.508625	1.035887
	708.700395	1.035753
	708.892150	1.035058
	709.083891	1.034663
	709.275617	1.033802
	709.467330	1.032933
	709.659028	1.032156
	709.850712	1.032885
	710.042381	1.032538
	710.234037	1.031002
	710.425678	1.029905
	710.617305	1.029268
	710.808917	1.029414
	711.000515	1.028619
	711.192099	1.028168
	711.383669	1.026946
	711.575225	1.025770
	711.766766	1.026744
	711.958293	1.026751
	712.149805	1.026817
	712.341304	1.026273
	712.532788	1.026434
	712.724258	1.025223
	712.915713	1.023074
	713.107154	1.022219
	713.298581	1.022777
	713.489994	1.023379
	713.681392	1.024023
	713.872776	1.025562
	714.064146	1.024996
	714.255502	1.025002
	714.446843	1.025133
	714.638170	1.023451
	714.829483	1.023278
	715.020781	1.023513
	715.212065	1.024203
	715.403335	1.024573
	715.594591	1.024203
	715.785832	1.023639
	715.977059	1.025212
	716.168272	1.023796
	716.359470	1.023781
	716.550654	1.022907
	716.741824	1.022435
	716.932979	1.021732
	717.124121	1.021354
	717.315247	1.022763
	717.506360	1.022781
	717.697458	1.023280
	717.888542	1.021682
	718.079612	1.021962
	718.270668	1.019912
	718.461709	1.019087
	718.652736	1.018810
	718.843748	1.017543
	719.034746	1.016656
	719.225730	1.016822
	719.416700	1.018075
	719.607655	1.017596
	719.798596	1.018708
	719.989523	1.019396
	720.180435	1.019198
	720.371333	1.019084
	720.562217	1.019799
	720.753087	1.019876
	720.943942	1.019338
	721.134783	1.020510
	721.325609	1.020563
	721.516422	1.019747
	721.707219	1.019000
	721.898003	1.018748
	722.088772	1.019473
	722.279527	1.019711
	722.470268	1.018771
	722.660994	1.019393
	722.851707	1.019925
	723.042404	1.019525
	723.233088	1.020298
	723.423757	1.019196
	723.614412	1.019442
	723.805052	1.019748
	723.995678	1.020001
	724.186290	1.018182
	724.376887	1.018609
	724.567471	1.019349
	724.758039	1.020024
	724.948594	1.020426
	725.139134	1.020814
	725.329660	1.020683
	725.520172	1.020094
	725.710669	1.019486
	725.901152	1.017323
	726.091620	1.016665
	726.282075	1.015079
	726.472514	1.014167
	726.662940	1.011867
	726.853351	1.012423
	727.043748	1.011377
	727.234131	1.009809
	727.424499	1.010052
	727.614853	1.008422
	727.805193	1.008523
	727.995518	1.007114
	728.185829	1.006190
	728.376125	1.005607
	728.566408	1.004080
	728.756675	1.003273
	728.946929	1.001452
	729.137168	1.001158
	729.327393	1.001233
	729.517604	1.001869
	729.707800	1.001911
	729.897982	1.002988
	730.088149	1.002985
	730.278302	1.003208
	730.468441	1.003441
	730.658566	1.004276
	730.848676	1.005932
	731.038771	1.005718
	731.228853	1.006025
	731.418920	1.007163
	731.608973	1.006844
	731.799011	1.007605
	731.989035	1.008413
	732.179045	1.007242
	732.369040	1.006957
	732.559021	1.007436
	732.748988	1.006733
	732.938940	1.007955
	733.128878	1.006527
	733.318801	1.006719
	733.508711	1.008257
	733.698605	1.008068
	733.888486	1.007981
	734.078352	1.008605
	734.268204	1.008093
	734.458041	1.008324
	734.647864	1.009668
	734.837673	1.010672
	735.027467	1.012445
	735.217247	1.013166
	735.407013	1.012525
	735.596764	1.013476
	735.786501	1.014480
	735.976223	1.015691
	736.165932	1.015892
	736.355625	1.015886
	736.545305	1.014841
	736.734970	1.014176
	736.924620	1.012820
	737.114257	1.013570
	737.303879	1.012235
	737.493486	1.012986
	737.683079	1.012721
	737.872658	1.014066
	738.062222	1.014746
	738.251772	1.015863
	738.441308	1.015738
	738.630829	1.015209
	738.820336	1.015803
	739.009829	1.015332
	739.199307	1.015020
	739.388771	1.014482
	739.578220	1.014563
	739.767655	1.015613
	739.957076	1.016225
	740.146482	1.016826
	740.335874	1.016960
	740.525251	1.017162
	740.714615	1.017166
	740.903963	1.017783
	741.093298	1.019099
	741.282618	1.020819
	741.471923	1.021954
	741.661214	1.022260
	741.850491	1.022057
	742.039753	1.022750
	742.229001	1.022703
	742.418235	1.021311
	742.607454	1.020002
	742.796659	1.021428
	742.985849	1.019803
	743.175025	1.021113
	743.364187	1.021709
	743.553334	1.022081
	743.742467	1.022375
	743.931586	1.022030
	744.120690	1.021540
	744.309779	1.020895
	744.498855	1.018800
	744.687916	1.020709
	744.876962	1.021393
	745.065994	1.020974
	745.255012	1.021367
	745.444015	1.020598
	745.633004	1.021405
	745.821978	1.021396
	746.010938	1.021156
	746.199884	1.019241
	746.388815	1.019760
	746.577732	1.018000
	746.766634	1.017060
	746.955522	1.017706
	747.144396	1.017078
	747.333255	1.016640
	747.522100	1.015266
	747.710930	1.015007
	747.899746	1.012425
	748.088548	1.012106
	748.277335	1.013366
	748.466108	1.012880
	748.654866	1.010820
	748.843610	1.010759
	749.032339	1.010826
	749.221054	1.009276
	749.409755	1.007447
	749.598441	1.007212
	749.787113	1.006252
	749.975770	1.003848
	750.164413	1.003107
	750.353042	1.002195
[truncated: 1,648 more rows]
