# Supplementary material for: Metasurface analogues of molecular diastereomers from hierarchical multiscale chiral interactions with biomolecules
Source: Nat Commun. 2026 Apr 22;17:5541. doi: 10.1038/s41467-026-72200-6 (PMC13287669; doi:10.1038/s41467-026-72200-6)
Supplement: Supplementary file 3 — Supplementary Data 1 (Raw data) [file 41467_2026_72200_MOESM3_ESM.zip › Raw_Data/Reflectivity/Antistrept_strept_sequence/Antistept/Ref_ARRAY3_LH_90_2.txt]

	345.453658	0.999846
	345.669646	0.999752
	345.885622	0.999653
	346.101585	0.999546
	346.317535	0.999433
	346.533471	0.999313
	346.749395	0.999186
	346.965306	0.999053
	347.181204	0.998915
	347.397089	0.998773
	347.612961	0.998630
	347.828820	0.998490
	348.044666	0.998359
	348.260499	0.998245
	348.476319	0.998157
	348.692126	0.998109
	348.907920	0.998116
	349.123701	0.998196
	349.339469	0.998364
	349.555224	0.998635
	349.770966	0.999014
	349.986695	0.999496
	350.202412	1.000066
	350.418115	1.000696
	350.633805	1.001352
	350.849482	1.002003
	351.065147	1.002620
	351.280798	1.003184
	351.496436	1.003685
	351.712062	1.004121
	351.927674	1.004495
	352.143273	1.006137
	352.358860	1.003903
	352.574433	1.004885
	352.789993	1.004625
	353.005541	1.006098
	353.221075	1.006331
	353.436597	1.007413
	353.652105	1.010247
	353.867600	1.010962
	354.083083	1.010578
	354.298552	1.012050
	354.514009	1.011956
	354.729452	1.011097
	354.944883	1.013547
	355.160300	1.012066
	355.375705	1.011205
	355.591096	1.010513
	355.806474	1.010462
	356.021840	1.007904
	356.237192	1.009039
	356.452532	1.007919
	356.667858	1.009161
	356.883172	1.009532
	357.098472	1.008437
	357.313760	1.007827
	357.529034	1.006469
	357.744295	1.005195
	357.959544	1.005639
	358.174779	1.003925
	358.390002	1.000732
	358.605211	1.000197
	358.820407	0.999628
	359.035591	0.999603
	359.250761	1.000140
	359.465919	0.997910
	359.681063	0.995875
	359.896194	0.994636
	360.111313	0.994878
	360.326418	0.993542
	360.541510	0.993548
	360.756589	0.993480
	360.971656	0.992916
	361.186709	0.992992
	361.401749	0.991989
	361.616776	0.993795
	361.831790	0.994890
	362.046792	0.993905
	362.261780	0.993549
	362.476755	0.993928
	362.691717	0.994401
	362.906666	0.995336
	363.121602	0.994342
	363.336525	0.994141
	363.551435	0.994486
	363.766332	0.994514
	363.981216	0.994683
	364.196087	0.996116
	364.410945	0.996065
	364.625790	0.996204
	364.840621	0.996834
	365.055440	0.998079
	365.270246	0.998862
	365.485039	1.000798
	365.699818	1.002694
	365.914585	1.003430
	366.129339	1.005098
	366.344079	1.005081
	366.558807	1.004358
	366.773521	1.003190
	366.988223	1.003910
	367.202911	1.003865
	367.417587	1.001891
	367.632249	1.003127
	367.846898	1.003621
	368.061535	1.002235
	368.276158	1.003407
	368.490768	1.004639
	368.705365	1.004063
	368.919949	1.004538
	369.134521	1.006498
	369.349079	1.005562
	369.563624	1.006337
	369.778155	1.006439
	369.992674	1.004130
	370.207180	1.004339
	370.421673	1.002729
	370.636153	1.001719
	370.850619	1.000288
	371.065073	0.998757
	371.279514	0.997706
	371.493941	0.998000
	371.708356	0.997911
	371.922757	0.996424
	372.137145	0.996639
	372.351521	0.994391
	372.565883	0.995504
	372.780232	0.998290
	372.994568	0.998658
	373.208891	0.998906
	373.423201	0.998885
	373.637498	0.998860
	373.851782	0.997355
	374.066053	0.998047
	374.280311	0.997950
	374.494556	0.999744
	374.708787	0.996903
	374.923006	0.996579
	375.137211	0.997603
	375.351404	0.996411
	375.565583	0.995580
	375.779750	0.996833
	375.993903	0.996293
	376.208043	0.997147
	376.422170	0.997007
	376.636284	0.997530
	376.850385	0.997278
	377.064473	0.997509
	377.278548	0.996780
	377.492610	0.997010
	377.706658	0.998669
	377.920694	0.998518
	378.134717	0.998943
	378.348726	0.999166
	378.562722	0.999823
	378.776706	0.999944
	378.990676	0.998167
	379.204633	0.996468
	379.418577	0.995888
	379.632508	0.997319
	379.846426	0.996973
	380.060331	0.994918
	380.274223	0.996227
	380.488101	0.997848
	380.701967	0.994556
	380.915819	0.995058
	381.129659	0.994606
	381.343485	0.994610
	381.557298	0.994612
	381.771098	0.996588
	381.984886	0.996769
	382.198659	0.997140
	382.412420	0.997224
	382.626168	0.996854
	382.839903	0.995738
	383.053624	0.995489
	383.267333	0.994680
	383.481028	0.996274
	383.694711	0.996962
	383.908380	0.995896
	384.122036	0.995378
	384.335679	0.997097
	384.549309	0.997323
	384.762926	0.997725
	384.976530	0.998196
	385.190120	0.998573
	385.403698	0.998358
	385.617262	0.998907
	385.830814	0.995319
	386.044352	0.993909
	386.257877	0.992672
	386.471389	0.993100
	386.684888	0.991113
	386.898374	0.992730
	387.111847	0.991969
	387.325306	0.992249
	387.538753	0.992364
	387.752186	0.994622
	387.965606	0.995496
	388.179014	0.995374
	388.392408	0.998385
	388.605789	0.999939
	388.819156	1.000104
	389.032511	1.001273
	389.245853	1.001911
	389.459181	1.001733
	389.672497	1.001953
	389.885799	1.002901
	390.099088	1.003859
	390.312364	1.004052
	390.525627	1.005343
	390.738877	1.005280
	390.952114	1.006246
	391.165337	1.007845
	391.378548	1.009177
	391.591745	1.006185
	391.804929	1.005231
	392.018100	1.006982
	392.231258	1.007181
	392.444403	1.008546
	392.657535	1.008119
	392.870653	1.008903
	393.083759	1.010045
	393.296851	1.007885
	393.509930	1.007773
	393.722996	1.010465
	393.936049	1.010405
	394.149089	1.010598
	394.362116	1.009044
	394.575129	1.008672
	394.788130	1.006760
	395.001117	1.004169
	395.214091	1.002408
	395.427052	1.001401
	395.640000	1.002220
	395.852935	1.002519
	396.065857	1.000868
	396.278765	0.998831
	396.491660	0.997932
	396.704543	0.996758
	396.917412	0.997787
	397.130268	0.997168
	397.343110	0.995784
	397.555940	0.995468
	397.768757	0.992116
	397.981560	0.991034
	398.194350	0.990122
	398.407127	0.990830
	398.619891	0.989570
	398.832642	0.990658
	399.045380	0.990704
	399.258104	0.990936
	399.470815	0.992155
	399.683514	0.992146
	399.896199	0.992891
	400.108870	0.994403
	400.321529	0.993352
	400.534175	0.995405
	400.746807	0.995986
	400.959427	0.995653
	401.172033	0.997181
	401.384626	0.996236
	401.597205	0.996356
	401.809772	0.996584
	402.022326	0.997100
	402.234866	0.998126
	402.447393	1.001159
	402.659907	1.001375
	402.872408	1.002249
	403.084896	1.002649
	403.297370	1.006539
	403.509832	1.008799
	403.722280	1.011157
	403.934715	1.013048
	404.147137	1.012556
	404.359546	1.012326
	404.571941	1.013416
	404.784323	1.013844
	404.996693	1.015471
	405.209049	1.017623
	405.421392	1.018838
	405.633721	1.019874
	405.846038	1.019130
	406.058341	1.019081
	406.270632	1.019757
	406.482909	1.018803
	406.695172	1.018193
	406.907423	1.016552
	407.119661	1.015924
	407.331885	1.017543
	407.544096	1.016602
	407.756294	1.016578
	407.968479	1.018633
	408.180651	1.018393
	408.392809	1.017267
	408.604954	1.015472
	408.817086	1.014568
	409.029205	1.017250
	409.241311	1.017747
	409.453404	1.017692
	409.665483	1.016215
	409.877549	1.014881
	410.089602	1.014174
	410.301642	1.015239
	410.513669	1.013779
	410.725682	1.014586
	410.937682	1.013090
	411.149669	1.010955
	411.361643	1.011026
	411.573604	1.009262
	411.785551	1.007444
	411.997486	1.006693
	412.209407	1.006522
	412.421315	1.003379
	412.633210	1.003141
	412.845091	1.002998
	413.056959	1.001890
	413.268815	1.003462
	413.480657	1.001083
	413.692485	0.999960
	413.904301	1.000769
	414.116103	0.999530
	414.327892	1.000863
	414.539668	1.000688
	414.751431	1.000576
	414.963181	1.000386
	415.174917	0.999270
	415.386640	0.998571
	415.598350	1.000702
	415.810047	1.002207
	416.021730	1.003741
	416.233401	1.004644
	416.445058	1.004941
	416.656702	1.003705
	416.868332	1.005207
	417.079950	1.005392
	417.291554	1.005614
	417.503145	1.007800
	417.714723	1.009977
	417.926288	1.008962
	418.137839	1.008187
	418.349377	1.005762
	418.560903	1.005454
	418.772414	1.006284
	418.983913	1.006791
	419.195398	1.006226
	419.406870	1.008180
	419.618329	1.007509
	419.829775	1.006822
	420.041208	1.006660
	420.252627	1.005126
	420.464033	1.006111
	420.675426	1.006105
	420.886805	1.005443
	421.098172	1.004439
	421.309525	1.004304
	421.520865	1.005317
	421.732192	1.005076
	421.943505	1.002957
	422.154805	1.002214
	422.366092	1.001793
	422.577366	1.002833
	422.788627	1.002856
	422.999874	1.003481
	423.211108	1.001321
	423.422329	0.999974
	423.633537	1.000148
	423.844731	0.999239
	424.055913	0.999927
	424.267081	0.999053
	424.478235	0.999443
	424.689377	0.999577
	424.900505	0.996722
	425.111620	0.995585
	425.322722	0.997828
	425.533811	0.998216
	425.744886	0.994632
	425.955948	0.994074
	426.166997	0.993247
	426.378032	0.992951
	426.589055	0.990634
	426.800064	0.988167
	427.011060	0.985356
	427.222042	0.984016
	427.433012	0.983807
	427.643968	0.982249
	427.854911	0.982854
	428.065840	0.986228
	428.276757	0.986302
	428.487660	0.986778
	428.698550	0.988040
	428.909427	0.990077
	429.120290	0.989091
	429.331140	0.990032
	429.541977	0.991178
	429.752801	0.989402
	429.963611	0.988467
	430.174408	0.987346
	430.385192	0.986803
	430.595963	0.986126
	430.806720	0.987204
	431.017464	0.987603
	431.228195	0.990067
	431.438913	0.988861
	431.649617	0.987831
	431.860308	0.988341
	432.070986	0.989570
	432.281650	0.988644
	432.492302	0.989264
	432.702940	0.989245
	432.913565	0.989192
	433.124176	0.990840
	433.334774	0.990636
	433.545359	0.991287
	433.755931	0.990478
	433.966489	0.992179
	434.177035	0.993163
	434.387567	0.993363
	434.598085	0.994247
	434.808591	0.993218
	435.019083	0.995899
	435.229562	0.995811
	435.440027	0.994653
	435.650479	0.994158
	435.860918	0.993812
	436.071344	0.995211
	436.281757	0.996070
	436.492156	0.996503
	436.702542	0.997832
	436.912914	0.997156
	437.123274	0.995273
	437.333620	0.993924
	437.543953	0.993299
	437.754272	0.994063
	437.964578	0.994530
	438.174871	0.992664
	438.385151	0.992112
	438.595417	0.993413
	438.805670	0.993935
	439.015910	0.992603
	439.226137	0.992298
	439.436350	0.993034
	439.646550	0.994232
	439.856737	0.996795
	440.066910	0.997107
	440.277070	0.998718
	440.487217	1.001846
	440.697351	1.002345
	440.907471	1.001561
	441.117578	1.001724
	441.327671	1.001013
	441.537752	1.001277
	441.747819	0.999375
	441.957873	0.999998
	442.167913	0.998311
	442.377940	0.995740
	442.587954	0.993428
	442.797955	0.994031
	443.007942	0.994269
	443.217916	0.995324
	443.427877	0.995083
	443.637824	0.993292
	443.847758	0.993139
	444.057679	0.992045
	444.267586	0.993625
	444.477481	0.994563
	444.687361	0.995520
	444.897229	0.995044
	445.107083	0.993678
	445.316924	0.992702
	445.526752	0.994663
	445.736566	0.994559
	445.946367	0.994932
	446.156155	0.995191
	446.365929	0.995311
	446.575690	0.995589
	446.785438	0.996146
	446.995173	0.996426
	447.204894	0.995446
	447.414602	0.995413
	447.624296	0.996770
	447.833977	0.996032
	448.043645	0.996034
	448.253300	0.994834
	448.462941	0.995710
	448.672569	0.996287
	448.882184	0.997338
	449.091785	0.996312
	449.301373	0.996156
	449.510948	0.996282
	449.720509	0.996746
	449.930057	0.998028
	450.139592	0.997336
	450.349113	0.997891
	450.558621	1.000734
	450.768116	1.001549
	450.977597	1.001963
	451.187066	1.002838
	451.396520	1.003041
	451.605962	1.003505
	451.815390	1.005970
	452.024805	1.005047
	452.234206	1.004789
	452.443594	1.004546
	452.652969	1.004746
	452.862330	1.006289
	453.071678	1.004215
	453.281013	1.004554
	453.490335	1.004409
	453.699643	1.003302
	453.908938	1.002057
	454.118219	1.001460
	454.327487	1.001026
	454.536742	1.000810
	454.745983	1.000152
	454.955211	0.998494
	455.164426	0.999592
	455.373627	0.999609
	455.582815	1.000434
	455.791990	1.000080
	456.001152	1.000027
	456.210300	1.000229
	456.419434	1.002199
	456.628556	1.003419
	456.837664	1.003305
	457.046758	1.002144
	457.255839	1.000730
	457.464907	0.999295
	457.673962	1.000063
	457.883003	1.001057
	458.092031	1.001205
	458.301046	0.999908
	458.510047	1.000359
	458.719035	1.000492
	458.928009	0.999552
	459.136970	0.998254
	459.345918	0.998133
	459.554852	0.997065
	459.763774	0.995591
	459.972681	0.995165
	460.181576	0.994147
	460.390457	0.995059
	460.599324	0.994630
	460.808178	0.993356
	461.017019	0.995598
	461.225847	0.995741
	461.434661	0.995806
	461.643462	0.993951
	461.852249	0.994995
	462.061023	0.993921
	462.269784	0.993651
	462.478531	0.994514
	462.687265	0.995744
	462.895986	0.997462
	463.104693	0.998131
	463.313387	0.997894
	463.522068	0.997919
	463.730735	0.997936
	463.939389	0.998484
	464.148029	0.998010
	464.356656	0.997231
	464.565270	0.996080
	464.773870	0.996068
	464.982457	0.995763
	465.191030	0.996818
	465.399591	0.995902
	465.608137	0.993234
	465.816671	0.993183
	466.025191	0.991497
	466.233697	0.992070
	466.442191	0.992425
	466.650671	0.993649
	466.859137	0.996003
	467.067590	0.995314
	467.276030	0.995871
	467.484456	0.994576
	467.692869	0.994633
	467.901269	0.994710
	468.109655	0.993961
	468.318028	0.993016
	468.526387	0.992528
	468.734733	0.992264
	468.943066	0.992381
	469.151385	0.991601
	469.359691	0.989445
	469.567984	0.989481
	469.776263	0.989883
	469.984528	0.990896
	470.192781	0.992042
	470.401020	0.990628
	470.609245	0.990106
	470.817457	0.990265
	471.025656	0.988872
	471.233841	0.989158
	471.442013	0.987949
	471.650172	0.988156
	471.858317	0.987791
	472.066448	0.988023
	472.274567	0.988097
	472.482672	0.987199
	472.690763	0.987980
	472.898841	0.988835
	473.106906	0.987678
	473.314957	0.985763
	473.522995	0.986617
	473.731020	0.986547
	473.939031	0.987904
	474.147029	0.989126
	474.355013	0.989976
	474.562984	0.991336
	474.770941	0.992682
	474.978885	0.993581
	475.186816	0.992716
	475.394733	0.990923
	475.602637	0.990340
	475.810527	0.990214
	476.018404	0.990169
	476.226268	0.989870
	476.434118	0.990448
	476.641955	0.989872
	476.849778	0.990738
	477.057588	0.992203
	477.265385	0.991971
	477.473168	0.992238
	477.680937	0.991731
	477.888694	0.991201
	478.096436	0.991155
	478.304166	0.993774
	478.511882	0.996262
	478.719584	0.997877
	478.927274	0.997892
	479.134949	0.998102
	479.342612	0.997076
	479.550260	0.995017
	479.757896	0.995495
	479.965518	0.994226
	480.173126	0.995028
	480.380722	0.995592
	480.588303	0.995429
	480.795872	0.995933
	481.003426	0.995077
	481.210968	0.995690
	481.418496	0.995851
	481.626010	0.994584
	481.833511	0.994074
	482.040999	0.993568
	482.248473	0.993304
	482.455934	0.992254
	482.663382	0.991698
	482.870816	0.991095
	483.078236	0.990074
	483.285643	0.989252
	483.493037	0.987893
	483.700417	0.987707
	483.907784	0.987188
	484.115137	0.987093
	484.322477	0.986377
	484.529803	0.985530
	484.737116	0.985369
	484.944416	0.983840
	485.151702	0.984081
	485.358975	0.983969
	485.566234	0.983381
	485.773479	0.981554
	485.980712	0.982992
	486.187931	0.983310
	486.395136	0.981992
	486.602328	0.979411
	486.809506	0.979510
	487.016671	0.978760
	487.223823	0.977188
	487.430961	0.976913
	487.638086	0.976816
	487.845197	0.976762
	488.052295	0.977730
	488.259379	0.978746
	488.466450	0.979226
	488.673507	0.980524
	488.880551	0.981590
	489.087582	0.981655
	489.294599	0.981667
	489.501602	0.982307
	489.708592	0.982282
	489.915569	0.982760
	490.122532	0.983120
	490.329482	0.984395
	490.536418	0.984712
	490.743341	0.987266
	490.950250	0.986763
	491.157146	0.986396
	491.364029	0.985833
	491.570897	0.986502
	491.777753	0.986512
	491.984595	0.988042
	492.191423	0.988734
	492.398238	0.988245
	492.605040	0.988776
	492.811828	0.987764
	493.018603	0.987279
	493.225364	0.985869
	493.432111	0.986816
	493.638846	0.986235
	493.845566	0.985549
	494.052274	0.984683
	494.258967	0.983857
	494.465648	0.983931
	494.672314	0.982486
	494.878968	0.980269
	495.085608	0.980914
	495.292234	0.980950
	495.498847	0.980364
	495.705446	0.980335
	495.912032	0.979606
	496.118605	0.980047
	496.325164	0.979739
	496.531709	0.978892
	496.738241	0.977853
	496.944759	0.977832
	497.151264	0.977927
	497.357756	0.975982
	497.564234	0.975072
	497.770698	0.973703
	497.977149	0.971725
	498.183587	0.970197
	498.390011	0.970083
	498.596422	0.968961
	498.802819	0.966514
	499.009202	0.967127
	499.215572	0.968372
	499.421929	0.967956
	499.628272	0.968467
	499.834602	0.968501
	500.040918	0.969030
	500.247220	0.969362
	500.453509	0.970304
	500.659785	0.971397
	500.866047	0.971329
	501.072296	0.971583
	501.278531	0.971568
	501.484752	0.971028
	501.690960	0.971923
	501.897155	0.972421
	502.103336	0.971777
	502.309504	0.972074
	502.515658	0.972138
	502.721798	0.972732
	502.927925	0.973906
	503.134039	0.974010
	503.340139	0.973291
	503.546225	0.974204
	503.752298	0.974594
	503.958358	0.975741
	504.164404	0.975256
	504.370436	0.975463
	504.576455	0.975303
	504.782461	0.976395
	504.988453	0.975448
	505.194431	0.976641
	505.400396	0.976443
	505.606347	0.976297
	505.812285	0.977306
	506.018209	0.975073
	506.224120	0.976509
	506.430017	0.976770
	506.635901	0.976062
	506.841771	0.975813
	507.047628	0.975628
	507.253471	0.977487
	507.459301	0.980208
	507.665117	0.980103
	507.870920	0.979037
	508.076709	0.977728
	508.282484	0.977579
	508.488247	0.977096
	508.693995	0.975576
	508.899730	0.976528
	509.105451	0.977124
	509.311159	0.975689
	509.516854	0.973812
	509.722535	0.971979
	509.928202	0.970356
	510.133856	0.969061
	510.339496	0.968521
	510.545123	0.970335
	510.750736	0.969303
	510.956336	0.968331
	511.161922	0.967642
	511.367494	0.968457
	511.573053	0.968474
	511.778599	0.968821
	511.984131	0.967411
	512.189649	0.967275
	512.395154	0.967306
	512.600645	0.966984
	512.806123	0.966367
	513.011587	0.965939
	513.217038	0.965267
	513.422475	0.965419
	513.627899	0.965403
	513.833309	0.963891
	514.038705	0.963722
	514.244088	0.962419
	514.449458	0.962920
	514.654814	0.963648
	514.860156	0.962292
	515.065485	0.962505
	515.270800	0.962613
	515.476102	0.962509
	515.681390	0.960978
	515.886664	0.960820
	516.091925	0.960348
	516.297173	0.960949
	516.502407	0.960500
	516.707627	0.961243
	516.912834	0.961857
	517.118027	0.961486
	517.323207	0.960674
	517.528373	0.962125
	517.733525	0.961626
	517.938664	0.962598
	518.143790	0.962725
	518.348901	0.962145
	518.554000	0.963042
	518.759084	0.961680
	518.964156	0.961706
	519.169213	0.962180
	519.374257	0.963302
	519.579288	0.964089
	519.784305	0.964274
	519.989308	0.963080
	520.194298	0.962655
	520.399274	0.963170
	520.604236	0.963321
	520.809185	0.962515
	521.014121	0.962818
	521.219043	0.962798
	521.423951	0.961858
	521.628846	0.961181
	521.833727	0.962322
	522.038595	0.961212
	522.243449	0.962444
	522.448289	0.964459
	522.653116	0.964760
	522.857929	0.965423
	523.062729	0.964042
	523.267515	0.962651
	523.472287	0.962462
	523.677046	0.963155
	523.881792	0.963609
	524.086524	0.962358
	524.291242	0.961478
	524.495946	0.962766
	524.700637	0.963574
	524.905315	0.962890
	525.109979	0.961638
	525.314629	0.960896
	525.519266	0.961289
	525.723889	0.960948
	525.928498	0.961336
	526.133094	0.961732
	526.337677	0.962315
	526.542245	0.962000
	526.746800	0.962748
	526.951342	0.962932
	527.155870	0.962949
	527.360384	0.963288
	527.564885	0.964011
	527.769372	0.963236
	527.973846	0.962475
	528.178306	0.963467
	528.382752	0.963972
	528.587185	0.964187
	528.791604	0.965121
	528.996010	0.964964
	529.200402	0.963327
	529.404780	0.963640
	529.609145	0.962209
	529.813496	0.961910
	530.017833	0.962062
	530.222157	0.962166
	530.426468	0.961820
	530.630764	0.961998
	530.835048	0.961555
	531.039317	0.960397
	531.243573	0.960236
	531.447815	0.959665
	531.652044	0.960766
	531.856259	0.961472
	532.060461	0.958955
	532.264648	0.958359
	532.468823	0.956848
	532.672983	0.956314
	532.877130	0.955631
	533.081264	0.955018
	533.285383	0.954671
	533.489490	0.955049
	533.693582	0.955225
	533.897661	0.953806
	534.101726	0.951555
	534.305778	0.949763
	534.509816	0.949328
	534.713841	0.947606
	534.917851	0.945703
	535.121849	0.944005
	535.325832	0.943594
	535.529802	0.941532
	535.733759	0.940329
	535.937701	0.941360
	536.141630	0.940627
	536.345546	0.939931
	536.549448	0.939775
	536.753336	0.940810
	536.957210	0.940249
	537.161071	0.939199
	537.364919	0.940523
	537.568752	0.942276
	537.772572	0.944006
	537.976379	0.944278
	538.180172	0.945798
	538.383951	0.946482
	538.587716	0.947934
	538.791468	0.948190
	538.995206	0.948000
	539.198931	0.949368
	539.402642	0.949071
	539.606339	0.949812
	539.810023	0.951031
	540.013693	0.950156
	540.217349	0.949965
	540.420992	0.950021
	540.624621	0.950607
	540.828237	0.950582
	541.031839	0.952162
	541.235427	0.950442
	541.439001	0.950724
	541.642562	0.951846
	541.846109	0.951180
	542.049643	0.952542
	542.253163	0.953436
	542.456669	0.953395
	542.660162	0.953405
	542.863641	0.952288
	543.067106	0.952752
	543.270558	0.952997
	543.473996	0.953691
	543.677420	0.953738
	543.880831	0.953957
	544.084228	0.953098
	544.287612	0.951514
	544.490981	0.953303
	544.694338	0.952783
	544.897680	0.952541
	545.101009	0.951434
	545.304324	0.952222
	545.507625	0.951905
	545.710913	0.950607
	545.914187	0.949447
	546.117448	0.948531
	546.320695	0.949185
	546.523928	0.948122
	546.727147	0.948240
	546.930353	0.948906
	547.133546	0.948889
	547.336724	0.947775
	547.539889	0.949316
	547.743040	0.948541
	547.946178	0.949247
	548.149301	0.951068
	548.352412	0.950022
	548.555508	0.950552
	548.758591	0.951598
	548.961660	0.953356
	549.164716	0.952755
	549.367757	0.953135
	549.570785	0.955262
	549.773800	0.954585
	549.976801	0.954773
	550.179788	0.955215
	550.382761	0.956799
	550.585721	0.956655
	550.788667	0.957055
	550.991599	0.956563
	551.194518	0.956308
	551.397423	0.957439
	551.600315	0.957627
	551.803192	0.958313
	552.006056	0.957573
	552.208906	0.955738
	552.411743	0.956464
	552.614566	0.956802
	552.817375	0.956983
	553.020171	0.957454
	553.222953	0.957543
	553.425721	0.956844
	553.628475	0.957179
	553.831216	0.955393
	554.033943	0.956354
	554.236657	0.955966
	554.439356	0.955787
	554.642042	0.955506
	554.844715	0.954880
	555.047373	0.954578
	555.250018	0.955502
	555.452650	0.955190
	555.655267	0.955730
	555.857871	0.956520
	556.060461	0.957148
	556.263038	0.956369
	556.465600	0.955988
	556.668150	0.956368
	556.870685	0.954597
	557.073207	0.954479
	557.275715	0.954103
	557.478209	0.955109
	557.680689	0.954081
	557.883156	0.954577
	558.085609	0.955162
	558.288049	0.954483
	558.490475	0.953580
	558.692887	0.953077
	558.895285	0.954610
	559.097670	0.954292
	559.300040	0.954752
	559.502398	0.955307
	559.704741	0.956751
	559.907071	0.956338
	560.109387	0.957326
	560.311689	0.957564
	560.513978	0.958759
	560.716253	0.960417
	560.918514	0.960682
	561.120762	0.960555
	561.322995	0.961285
	561.525215	0.960758
	561.727422	0.961473
	561.929614	0.959743
	562.131793	0.962138
	562.333958	0.962799
	562.536110	0.963839
	562.738248	0.963055
	562.940372	0.964187
	563.142482	0.963127
	563.344578	0.962652
	563.546661	0.964204
	563.748730	0.965775
	563.950786	0.965045
	564.152827	0.965043
	564.354855	0.965278
	564.556870	0.965829
	564.758870	0.965891
	564.960857	0.966244
	565.162830	0.966213
	565.364789	0.966297
	565.566735	0.967224
	565.768666	0.967891
	565.970584	0.968762
	566.172489	0.969678
	566.374379	0.969550
	566.576256	0.969336
	566.778119	0.969889
	566.979969	0.970670
	567.181805	0.972933
	567.383626	0.973975
	567.585435	0.973568
	567.787229	0.975029
	567.989010	0.974139
	568.190777	0.973739
	568.392530	0.971509
	568.594269	0.971309
	568.795995	0.971111
	568.997707	0.970882
	569.199405	0.971162
	569.401090	0.971641
	569.602761	0.972517
	569.804418	0.971131
	570.006061	0.971481
	570.207690	0.972017
	570.409306	0.972599
	570.610908	0.973956
	570.812497	0.975536
	571.014071	0.974788
	571.215632	0.974854
	571.417179	0.976303
	571.618712	0.977329
	571.820232	0.977423
	572.021737	0.978270
	572.223229	0.980507
	572.424707	0.981436
	572.626172	0.982817
	572.827623	0.982300
	573.029060	0.982963
	573.230483	0.984073
	573.431892	0.984172
	573.633288	0.983751
	573.834670	0.984964
	574.036038	0.984003
	574.237392	0.985382
	574.438733	0.985207
	574.640060	0.985897
	574.841373	0.985889
	575.042672	0.987528
	575.243958	0.987315
	575.445230	0.988493
	575.646488	0.988476
	575.847732	0.988825
	576.048962	0.988247
	576.250179	0.989535
	576.451382	0.989624
	576.652571	0.990179
	576.853747	0.992405
	577.054908	0.991878
	577.256056	0.991143
	577.457190	0.991742
	577.658310	0.992556
	577.859417	0.993324
	578.060510	0.993377
	578.261589	0.993461
	578.462654	0.995291
	578.663705	0.994754
	578.864743	0.996503
	579.065767	0.997053
	579.266777	0.997671
	579.467773	0.996799
	579.668755	0.997226
	579.869724	0.997809
	580.070679	0.995576
	580.271620	0.996115
	580.472548	0.996172
	580.673461	0.997457
	580.874361	0.998539
	581.075247	0.999803
	581.276119	0.999935
	581.476978	1.000324
	581.677822	0.999547
	581.878653	0.999886
	582.079470	1.001474
	582.280273	1.000636
	582.481063	0.999888
	582.681838	1.000039
	582.882600	1.000806
	583.083348	1.000660
	583.284083	1.001841
	583.484803	1.002658
	583.685510	1.002388
	583.886203	1.002356
	584.086882	1.003621
	584.287547	1.003603
	584.488199	1.003092
	584.688836	1.002322
	584.889460	1.001748
	585.090070	1.002444
	585.290666	1.002618
	585.491249	1.002597
	585.691818	1.003874
	585.892372	1.003391
	586.092914	1.004777
	586.293441	1.006945
	586.493954	1.007456
	586.694454	1.008294
	586.894940	1.009288
	587.095412	1.009978
	587.295870	1.010554
	587.496314	1.011090
	587.696745	1.011891
	587.897162	1.012738
	588.097565	1.013762
	588.297954	1.015017
	588.498329	1.015640
	588.698691	1.015999
	588.899038	1.015712
	589.099372	1.015919
	589.299692	1.016831
	589.499998	1.019807
	589.700291	1.022761
	589.900569	1.023930
	590.100834	1.024690
	590.301085	1.025936
	590.501322	1.027952
	590.701546	1.027973
	590.901755	1.030077
	591.101951	1.028393
	591.302132	1.030163
	591.502300	1.030275
	591.702455	1.029964
	591.902595	1.028921
	592.102722	1.029786
	592.302834	1.029532
	592.502933	1.027281
	592.703018	1.026088
	592.903089	1.025619
	593.103147	1.024594
	593.303190	1.022763
	593.503220	1.022323
	593.703236	1.021565
	593.903238	1.022481
	594.103226	1.020612
	594.303200	1.018797
	594.503161	1.018883
	594.703108	1.019414
	594.903040	1.018288
	595.102960	1.014778
	595.302865	1.013772
	595.502756	1.012743
	595.702634	1.013128
	595.902497	1.013384
	596.102347	1.013934
	596.302183	1.012501
	596.502005	1.012760
	596.701813	1.012536
	596.901608	1.012952
	597.101388	1.014188
	597.301155	1.013923
	597.500908	1.013208
	597.700647	1.013983
	597.900372	1.014063
	598.100083	1.014304
	598.299781	1.014561
	598.499465	1.015010
	598.699134	1.016347
	598.898790	1.017138
	599.098432	1.017779
	599.298061	1.016402
	599.497675	1.015914
	599.697275	1.016276
	599.896862	1.016432
	600.096435	1.016968
	600.295994	1.016134
	600.495539	1.016849
	600.695070	1.016452
	600.894588	1.016759
	601.094091	1.017863
	601.293581	1.019422
	601.493056	1.020463
	601.692518	1.020548
	601.891966	1.019941
	602.091401	1.019201
	602.290821	1.019186
	602.490227	1.020140
	602.689620	1.019197
	602.888999	1.019862
	603.088363	1.018118
	603.287714	1.020287
	603.487052	1.019427
	603.686375	1.018550
	603.885684	1.018128
	604.084980	1.018621
	604.284261	1.017147
	604.483529	1.017252
	604.682783	1.018504
	604.882023	1.019800
	605.081249	1.019949
	605.280461	1.020167
	605.479660	1.020363
	605.678844	1.019855
	605.878015	1.020127
	606.077172	1.017038
	606.276314	1.018319
	606.475443	1.019602
	606.674558	1.020705
	606.873660	1.019307
	607.072747	1.020523
	607.271820	1.021925
	607.470880	1.022753
	607.669926	1.024006
	607.868957	1.023807
	608.067975	1.025111
	608.266979	1.025298
	608.465969	1.025799
	608.664946	1.026070
	608.863908	1.026988
	609.062857	1.027817
	609.261791	1.027869
	609.460712	1.028432
	609.659619	1.028881
	609.858511	1.029604
	610.057390	1.029452
	610.256256	1.030819
	610.455107	1.030494
	610.653944	1.031056
	610.852767	1.030905
	611.051577	1.029176
	611.250373	1.028240
	611.449154	1.029605
	611.647922	1.028794
	611.846676	1.028425
	612.045416	1.027932
	612.244142	1.029097
	612.442854	1.030422
	612.641553	1.029524
	612.840237	1.030860
	613.038908	1.031551
	613.237564	1.031118
	613.436207	1.031046
	613.634836	1.032511
	613.833451	1.032121
	614.032052	1.031860
	614.230639	1.032504
	614.429212	1.033259
	614.627771	1.033452
	614.826316	1.032734
	615.024848	1.033003
	615.223365	1.033961
	615.421869	1.033371
	615.620358	1.034047
	615.818834	1.035679
	616.017296	1.035793
	616.215744	1.035750
	616.414178	1.035274
	616.612598	1.035923
	616.811004	1.036699
	617.009396	1.037212
	617.207775	1.037614
	617.406139	1.038852
	617.604490	1.038950
	617.802826	1.039884
	618.001149	1.040445
	618.199458	1.043740
	618.397752	1.044426
	618.596033	1.045276
	618.794300	1.045950
	618.992553	1.046721
	619.190792	1.047378
	619.389018	1.049671
	619.587229	1.051528
	619.785426	1.053003
	619.983609	1.054397
	620.181779	1.054126
	620.379934	1.053873
	620.578076	1.055383
	620.776204	1.054887
	620.974317	1.054710
	621.172417	1.054691
	621.370503	1.054751
	621.568575	1.054932
	621.766633	1.056211
	621.964677	1.054863
	622.162707	1.055356
	622.360723	1.054932
	622.558725	1.054918
	622.756714	1.054204
	622.954688	1.053714
	623.152648	1.055048
	623.350595	1.054647
	623.548527	1.054110
	623.746446	1.054237
	623.944350	1.053951
	624.142241	1.053043
	624.340118	1.051345
	624.537981	1.050717
	624.735829	1.049170
	624.933664	1.048152
	625.131485	1.046286
	625.329292	1.045407
	625.527085	1.044797
	625.724864	1.042418
	625.922629	1.041870
	626.120381	1.041969
	626.318118	1.041747
	626.515841	1.040775
	626.713550	1.039554
	626.911246	1.039996
	627.108927	1.039313
	627.306595	1.039006
	627.504248	1.039566
	627.701888	1.038714
	627.899513	1.037143
	628.097125	1.037308
	628.294722	1.037365
	628.492306	1.039320
	628.689876	1.040233
	628.887432	1.039838
	629.084973	1.039370
	629.282501	1.040158
	629.480015	1.040212
	629.677515	1.041433
	629.875001	1.041714
	630.072473	1.042466
	630.269931	1.043278
	630.467375	1.043398
	630.664805	1.043761
	630.862221	1.043557
	631.059623	1.044195
	631.257011	1.044567
	631.454385	1.043751
	631.651746	1.043198
	631.849092	1.042480
	632.046424	1.042776
	632.243742	1.042645
	632.441047	1.043341
	632.638337	1.042927
	632.835613	1.044732
	633.032876	1.045869
	633.230124	1.046197
	633.427358	1.047001
	633.624579	1.047711
	633.821785	1.047859
	634.018978	1.049120
	634.216156	1.049126
	634.413321	1.050972
	634.610471	1.051372
	634.807608	1.050648
	635.004730	1.050728
	635.201839	1.049226
	635.398933	1.049319
	635.596014	1.049635
	635.793081	1.049120
	635.990133	1.049682
	636.187172	1.051246
	636.384196	1.053334
	636.581207	1.052980
	636.778204	1.054036
	636.975186	1.053008
	637.172155	1.053172
	637.369110	1.055019
	637.566050	1.054700
	637.762977	1.053867
	637.959890	1.054269
	638.156788	1.052769
	638.353673	1.051741
	638.550544	1.051824
	638.747400	1.053060
	638.944243	1.052054
	639.141072	1.052225
	639.337886	1.052028
	639.534687	1.051013
	639.731474	1.051164
	639.928246	1.052056
	640.125005	1.052330
	640.321750	1.052095
	640.518480	1.051614
	640.715197	1.051389
	640.911899	1.052229
	641.108588	1.052094
	641.305263	1.050713
	641.501923	1.050234
	641.698570	1.049736
	641.895202	1.050432
	642.091821	1.050521
	642.288426	1.049582
	642.485016	1.048463
	642.681593	1.049113
	642.878155	1.049074
	643.074704	1.050628
	643.271238	1.050703
	643.467759	1.052232
	643.664265	1.052729
	643.860757	1.053679
	644.057236	1.054371
	644.253700	1.055805
	644.450151	1.056436
	644.646587	1.056863
	644.843009	1.056546
	645.039418	1.055909
	645.235812	1.057139
	645.432192	1.057203
	645.628558	1.058075
	645.824911	1.058267
	646.021249	1.058625
	646.217573	1.058760
	646.413883	1.058387
	646.610179	1.058763
	646.806461	1.060299
	647.002729	1.060986
	647.198983	1.063212
	647.395223	1.064138
	647.591449	1.063243
	647.787661	1.064571
	647.983859	1.064587
	648.180043	1.063812
	648.376212	1.063652
	648.572368	1.062666
	648.768510	1.062149
	648.964638	1.062282
	649.160751	1.062781
	649.356851	1.061542
	649.552937	1.060197
	649.749008	1.060887
	649.945066	1.060461
	650.141109	1.060197
	650.337138	1.061537
	650.533154	1.061824
	650.729155	1.059904
	650.925142	1.061278
	651.121116	1.061550
	651.317075	1.061537
	651.513020	1.063353
	651.708951	1.063098
	651.904868	1.061911
	652.100771	1.061424
	652.296660	1.062883
	652.492535	1.063914
	652.688396	1.063207
	652.884242	1.064594
	653.080075	1.064735
	653.275894	1.065662
	653.471699	1.067183
	653.667489	1.067625
	653.863266	1.067803
	654.059028	1.068247
	654.254776	1.070408
	654.450511	1.073170
	654.646231	1.073756
	654.841937	1.075923
	655.037629	1.075965
	655.233308	1.076601
	655.428972	1.077060
	655.624622	1.077239
	655.820258	1.078927
	656.015879	1.079086
	656.211487	1.079005
	656.407081	1.078114
	656.602661	1.077346
	656.798226	1.078432
	656.993778	1.080371
	657.189315	1.081158
	657.384839	1.081181
	657.580348	1.081419
	657.775843	1.082801
	657.971324	1.084287
	658.166791	1.086010
	658.362244	1.086361
	658.557683	1.087523
	658.753108	1.087241
	658.948519	1.087956
	659.143916	1.088067
	659.339298	1.087391
	659.534667	1.088326
	659.730022	1.088764
	659.925362	1.088880
	660.120688	1.089540
	660.316001	1.088275
	660.511299	1.089633
	660.706583	1.090236
	660.901853	1.089142
	661.097109	1.089563
	661.292351	1.089606
	661.487578	1.089391
	661.682792	1.089147
	661.877992	1.088857
	662.073177	1.088300
	662.268349	1.086195
	662.463506	1.085879
	662.658649	1.085369
	662.853779	1.085006
	663.048894	1.085967
	663.243995	1.086169
	663.439081	1.085271
	663.634154	1.084642
	663.829213	1.085121
	664.024258	1.086537
	664.219288	1.084576
	664.414305	1.083624
	664.609307	1.084251
	664.804295	1.083637
	664.999269	1.084245
	665.194229	1.084850
	665.389175	1.084484
	665.584107	1.085194
	665.779025	1.084826
	665.973928	1.085789
	666.168818	1.085035
	666.363693	1.084167
	666.558555	1.083022
	666.753402	1.081648
	666.948235	1.081963
	667.143054	1.082262
	667.337859	1.081190
	667.532650	1.082472
	667.727427	1.082027
	667.922189	1.083703
	668.116938	1.083173
	668.311672	1.084821
	668.506392	1.086925
	668.701098	1.088372
	668.895790	1.087604
	669.090468	1.088452
	669.285132	1.089287
	669.479782	1.090302
	669.674417	1.090269
	669.869039	1.089851
	670.063646	1.089155
	670.258239	1.089087
	670.452819	1.088334
	670.647384	1.089187
	670.841934	1.087840
	671.036471	1.087902
	671.230994	1.088652
	671.425502	1.089846
	671.619997	1.089029
	671.814477	1.089531
	672.008943	1.089419
	672.203395	1.089205
	672.397833	1.086973
	672.592257	1.086440
	672.786667	1.086854
	672.981062	1.085000
	673.175444	1.084834
	673.369811	1.084712
	673.564164	1.084433
	673.758503	1.085160
	673.952828	1.085724
	674.147139	1.087570
	674.341435	1.087204
	674.535718	1.087783
	674.729986	1.088228
	674.924240	1.085469
	675.118480	1.085322
	675.312706	1.084362
	675.506918	1.083735
	675.701116	1.084068
	675.895299	1.083912
	676.089469	1.084077
	676.283624	1.084807
	676.477765	1.085127
	676.671892	1.085026
	676.866005	1.084767
	677.060103	1.085020
	677.254188	1.085457
	677.448258	1.084063
	677.642315	1.085342
	677.836357	1.084796
	678.030385	1.084972
	678.224398	1.085453
	678.418398	1.085857
	678.612384	1.086858
	678.806355	1.087263
	679.000312	1.087487
	679.194255	1.089219
	679.388184	1.089615
	679.582099	1.089331
	679.776000	1.087201
	679.969886	1.089031
	680.163758	1.088168
	680.357617	1.088222
	680.551461	1.087090
	680.745290	1.086437
	680.939106	1.085066
	681.132908	1.085522
	681.326695	1.085608
	681.520468	1.086017
	681.714227	1.085552
	681.907972	1.086305
	682.101703	1.086602
	682.295419	1.085706
	682.489122	1.085181
	682.682810	1.085220
	682.876484	1.084402
	683.070144	1.083894
	683.263790	1.082725
	683.457421	1.082995
	683.651039	1.081618
	683.844642	1.082476
	684.038231	1.081942
	684.231806	1.082469
	684.425367	1.082288
	684.618913	1.081939
	684.812446	1.082754
	685.005964	1.082293
	685.199468	1.084871
	685.392958	1.085819
	685.586433	1.084834
	685.779895	1.083560
	685.973342	1.081743
	686.166775	1.081491
	686.360194	1.081873
	686.553599	1.081835
	686.746990	1.082497
	686.940366	1.082112
	687.133729	1.082007
	687.327077	1.082597
	687.520411	1.082350
	687.713730	1.083803
	687.907036	1.085778
	688.100327	1.087173
	688.293604	1.087645
	688.486867	1.086266
	688.680116	1.087182
	688.873351	1.086808
	689.066571	1.084469
	689.259777	1.084977
	689.452970	1.084382
	689.646147	1.083322
	689.839311	1.082586
	690.032461	1.081168
	690.225596	1.081627
	690.418717	1.080956
	690.611824	1.080238
	690.804917	1.080147
	690.997995	1.078495
	691.191059	1.078019
	691.384110	1.078446
	691.577145	1.078533
	691.770167	1.077057
	691.963175	1.076044
	692.156168	1.076099
	692.349147	1.075839
	692.542112	1.077031
	692.735063	1.076084
	692.927999	1.075484
	693.120922	1.073562
	693.313830	1.071766
	693.506724	1.071485
	693.699603	1.070406
	693.892469	1.068349
	694.085320	1.067144
	694.278157	1.067792
	694.470980	1.068912
	694.663789	1.068686
	694.856583	1.068112
	695.049364	1.067987
	695.242130	1.068048
	695.434881	1.068455
	695.627619	1.065952
	695.820342	1.065359
	696.013052	1.065396
	696.205747	1.064911
	696.398427	1.065237
	696.591094	1.066213
	696.783746	1.066798
	696.976384	1.065921
	697.169008	1.064036
	697.361618	1.063665
	697.554213	1.063977
	697.746795	1.064796
	697.939362	1.063570
	698.131914	1.064044
	698.324453	1.064291
	698.516977	1.064787
	698.709487	1.064730
	698.901983	1.065124
	699.094465	1.066132
	699.286932	1.066843
	699.479386	1.065560
	699.671825	1.065146
	699.864249	1.063178
	700.056660	1.062330
	700.249056	1.062804
	700.441438	1.061470
	700.633806	1.060605
	700.826160	1.060648
	701.018499	1.059409
	701.210824	1.058856
	701.403135	1.060626
	701.595432	1.059372
	701.787714	1.058653
	701.979982	1.057549
	702.172236	1.057814
	702.364476	1.057173
	702.556702	1.056305
	702.748913	1.056123
	702.941110	1.055334
	703.133293	1.054579
	703.325461	1.053868
	703.517615	1.051914
	703.709755	1.051188
	703.901881	1.050418
	704.093993	1.048948
	704.286090	1.046967
	704.478173	1.046317
	704.670242	1.043893
	704.862296	1.044395
	705.054337	1.044267
	705.246363	1.043995
	705.438375	1.043871
	705.630372	1.043145
	705.822356	1.043939
	706.014325	1.042413
	706.206279	1.040806
	706.398220	1.040658
	706.590146	1.040530
	706.782058	1.040682
	706.973956	1.038894
	707.165840	1.037800
	707.357709	1.038324
	707.549564	1.038729
	707.741405	1.038846
	707.933231	1.039070
	708.125043	1.038382
	708.316841	1.037147
	708.508625	1.037009
	708.700395	1.036619
	708.892150	1.038236
	709.083891	1.038461
	709.275617	1.039171
	709.467330	1.038569
	709.659028	1.040723
	709.850712	1.040880
	710.042381	1.039748
	710.234037	1.040328
	710.425678	1.041138
	710.617305	1.041636
	710.808917	1.041034
	711.000515	1.041812
	711.192099	1.042243
	711.383669	1.043520
	711.575225	1.044667
	711.766766	1.044576
	711.958293	1.045205
	712.149805	1.044432
	712.341304	1.044082
	712.532788	1.044073
	712.724258	1.045179
	712.915713	1.045280
	713.107154	1.043681
	713.298581	1.044059
	713.489994	1.044846
	713.681392	1.044811
	713.872776	1.043839
	714.064146	1.042934
	714.255502	1.041896
	714.446843	1.040873
	714.638170	1.039552
	714.829483	1.038180
	715.020781	1.036736
	715.212065	1.037731
	715.403335	1.037516
	715.594591	1.036398
	715.785832	1.035000
	715.977059	1.033857
	716.168272	1.033862
	716.359470	1.035273
	716.550654	1.034090
	716.741824	1.033487
	716.932979	1.031827
	717.124121	1.029580
	717.315247	1.029763
	717.506360	1.028853
	717.697458	1.028466
	717.888542	1.027766
	718.079612	1.026816
	718.270668	1.025691
	718.461709	1.022816
	718.652736	1.021588
	718.843748	1.021611
	719.034746	1.020922
	719.225730	1.018927
	719.416700	1.016827
	719.607655	1.015002
	719.798596	1.015291
	719.989523	1.015925
	720.180435	1.015403
	720.371333	1.014646
	720.562217	1.012924
	720.753087	1.012901
	720.943942	1.012484
	721.134783	1.012365
	721.325609	1.012800
	721.516422	1.012184
	721.707219	1.013322
	721.898003	1.012872
	722.088772	1.012650
	722.279527	1.011751
	722.470268	1.012779
	722.660994	1.013266
	722.851707	1.013796
	723.042404	1.013792
	723.233088	1.012736
	723.423757	1.013362
	723.614412	1.013474
	723.805052	1.014644
	723.995678	1.015037
	724.186290	1.015721
	724.376887	1.015834
	724.567471	1.013605
	724.758039	1.013434
	724.948594	1.013277
	725.139134	1.013709
	725.329660	1.014384
	725.520172	1.014528
	725.710669	1.014700
	725.901152	1.014505
	726.091620	1.014204
	726.282075	1.014745
	726.472514	1.016151
	726.662940	1.016831
	726.853351	1.016230
	727.043748	1.017616
	727.234131	1.016970
	727.424499	1.017414
	727.614853	1.017912
	727.805193	1.018450
	727.995518	1.018495
	728.185829	1.017814
	728.376125	1.017943
	728.566408	1.017989
	728.756675	1.018278
	728.946929	1.017748
	729.137168	1.017171
	729.327393	1.017414
	729.517604	1.016940
	729.707800	1.015549
	729.897982	1.014824
	730.088149	1.015175
	730.278302	1.015634
	730.468441	1.013031
	730.658566	1.011424
	730.848676	1.012513
	731.038771	1.012949
	731.228853	1.014566
	731.418920	1.014862
	731.608973	1.013965
	731.799011	1.014426
	731.989035	1.014821
	732.179045	1.015306
	732.369040	1.015409
	732.559021	1.017117
	732.748988	1.017135
	732.938940	1.016303
	733.128878	1.016357
	733.318801	1.016785
	733.508711	1.017213
	733.698605	1.017859
	733.888486	1.018651
	734.078352	1.020051
	734.268204	1.020402
	734.458041	1.022712
	734.647864	1.023026
	734.837673	1.023379
	735.027467	1.024245
	735.217247	1.023821
	735.407013	1.023468
	735.596764	1.022791
	735.786501	1.022470
	735.976223	1.022046
	736.165932	1.024552
	736.355625	1.025186
	736.545305	1.025923
	736.734970	1.024701
	736.924620	1.024675
	737.114257	1.024491
	737.303879	1.025524
	737.493486	1.026250
	737.683079	1.027119
	737.872658	1.028265
	738.062222	1.028511
	738.251772	1.029174
	738.441308	1.030642
	738.630829	1.029841
	738.820336	1.031552
	739.009829	1.032949
	739.199307	1.032520
	739.388771	1.033059
	739.578220	1.032819
	739.767655	1.034252
	739.957076	1.035115
	740.146482	1.036084
	740.335874	1.036290
	740.525251	1.036396
	740.714615	1.035243
	740.903963	1.034021
	741.093298	1.034141
	741.282618	1.035086
	741.471923	1.034091
	741.661214	1.033320
	741.850491	1.033135
	742.039753	1.034169
	742.229001	1.034227
	742.418235	1.033243
	742.607454	1.033469
	742.796659	1.032638
	742.985849	1.031413
	743.175025	1.032001
	743.364187	1.033395
	743.553334	1.033312
	743.742467	1.033708
	743.931586	1.033917
	744.120690	1.031823
	744.309779	1.032384
	744.498855	1.033058
	744.687916	1.035038
	744.876962	1.034657
	745.065994	1.033181
	745.255012	1.032970
	745.444015	1.033097
	745.633004	1.033261
	745.821978	1.032965
	746.010938	1.031218
	746.199884	1.031122
	746.388815	1.031103
	746.577732	1.029725
	746.766634	1.029059
	746.955522	1.028222
	747.144396	1.028292
	747.333255	1.028480
	747.522100	1.028756
	747.710930	1.027881
	747.899746	1.028199
	748.088548	1.028215
	748.277335	1.028343
	748.466108	1.028859
	748.654866	1.027378
	748.843610	1.026205
	749.032339	1.026093
	749.221054	1.027167
	749.409755	1.025986
	749.598441	1.025124
	749.787113	1.026023
	749.975770	1.026082
	750.164413	1.026130
	750.353042	1.024385
[truncated: 1,648 more rows]
