# Supplementary material for: Metasurface analogues of molecular diastereomers from hierarchical multiscale chiral interactions with biomolecules
Source: Nat Commun. 2026 Apr 22;17:5541. doi: 10.1038/s41467-026-72200-6 (PMC13287669; doi:10.1038/s41467-026-72200-6)
Supplement: Supplementary file 3 — Supplementary Data 1 (Raw data) [file 41467_2026_72200_MOESM3_ESM.zip › Raw_Data/Reflectivity/Antistrept_strept_sequence/Antistept/Ref_ARRAY3_LH_90_3.txt]

	345.453658	0.998921
	345.669646	0.999060
	345.885622	0.999208
	346.101585	0.999366
	346.317535	0.999534
	346.533471	0.999713
	346.749395	0.999904
	346.965306	1.000105
	347.181204	1.000318
	347.397089	1.000541
	347.612961	1.000773
	347.828820	1.001011
	348.044666	1.001250
	348.260499	1.001484
	348.476319	1.001704
	348.692126	1.001899
	348.907920	1.002052
	349.123701	1.002146
	349.339469	1.002162
	349.555224	1.002085
	349.770966	1.001902
	349.986695	1.001614
	350.202412	1.001230
	350.418115	1.000773
	350.633805	1.000272
	350.849482	0.999761
	351.065147	0.999269
	351.280798	0.998819
	351.496436	0.998425
	351.712062	0.998094
	351.927674	0.997827
	352.143273	0.999161
	352.358860	0.998830
	352.574433	0.998789
	352.789993	0.998494
	353.005541	1.000234
	353.221075	0.998709
	353.436597	0.999378
	353.652105	1.000255
	353.867600	1.003652
	354.083083	1.004792
	354.298552	1.005616
	354.514009	1.004556
	354.729452	1.003987
	354.944883	1.001922
	355.160300	1.000740
	355.375705	1.000276
	355.591096	1.001233
	355.806474	1.001251
	356.021840	1.000505
	356.237192	0.999727
	356.452532	0.998559
	356.667858	0.998688
	356.883172	0.996251
	357.098472	0.994866
	357.313760	0.994345
	357.529034	0.994660
	357.744295	0.994280
	357.959544	0.993105
	358.174779	0.993873
	358.390002	0.993947
	358.605211	0.993286
	358.820407	0.992234
	359.035591	0.992342
	359.250761	0.993106
	359.465919	0.993450
	359.681063	0.992661
	359.896194	0.993633
	360.111313	0.993500
	360.326418	0.993727
	360.541510	0.994403
	360.756589	0.992778
	360.971656	0.992303
	361.186709	0.992297
	361.401749	0.992553
	361.616776	0.990440
	361.831790	0.987571
	362.046792	0.988609
	362.261780	0.987395
	362.476755	0.988124
	362.691717	0.987000
	362.906666	0.986004
	363.121602	0.984701
	363.336525	0.984213
	363.551435	0.985123
	363.766332	0.985403
	363.981216	0.985497
	364.196087	0.985463
	364.410945	0.986387
	364.625790	0.988133
	364.840621	0.989616
	365.055440	0.991828
	365.270246	0.993319
	365.485039	0.995775
	365.699818	0.996019
	365.914585	0.999311
	366.129339	1.000248
	366.344079	1.003839
	366.558807	1.007053
	366.773521	1.008894
	366.988223	1.008356
	367.202911	1.007613
	367.417587	1.008325
	367.632249	1.009936
	367.846898	1.010693
	368.061535	1.011440
	368.276158	1.013150
	368.490768	1.011878
	368.705365	1.012702
	368.919949	1.013637
	369.134521	1.012080
	369.349079	1.013485
	369.563624	1.013886
	369.778155	1.013433
	369.992674	1.013532
	370.207180	1.013391
	370.421673	1.014287
	370.636153	1.013519
	370.850619	1.013504
	371.065073	1.013247
	371.279514	1.013445
	371.493941	1.014294
	371.708356	1.013290
	371.922757	1.013362
	372.137145	1.013951
	372.351521	1.010463
	372.565883	1.008253
	372.780232	1.008039
	372.994568	1.007461
	373.208891	1.006112
	373.423201	1.004175
	373.637498	1.004123
	373.851782	1.003352
	374.066053	1.000815
	374.280311	1.001008
	374.494556	0.999520
	374.708787	0.998488
	374.923006	1.000428
	375.137211	0.998362
	375.351404	0.996134
	375.565583	0.993223
	375.779750	0.993227
	375.993903	0.994155
	376.208043	0.995155
	376.422170	0.995214
	376.636284	0.994338
	376.850385	0.994182
	377.064473	0.993805
	377.278548	0.995048
	377.492610	0.996347
	377.706658	0.996717
	377.920694	0.995454
	378.134717	0.996049
	378.348726	0.995857
	378.562722	0.996734
	378.776706	0.996401
	378.990676	0.996022
	379.204633	0.996056
	379.418577	0.994756
	379.632508	0.993066
	379.846426	0.992627
	380.060331	0.993110
	380.274223	0.995317
	380.488101	0.993479
	380.701967	0.993035
	380.915819	0.991644
	381.129659	0.991987
	381.343485	0.992065
	381.557298	0.993757
	381.771098	0.993526
	381.984886	0.992084
	382.198659	0.993949
	382.412420	0.993839
	382.626168	0.993940
	382.839903	0.993110
	383.053624	0.993400
	383.267333	0.994102
	383.481028	0.993613
	383.694711	0.992328
	383.908380	0.992130
	384.122036	0.995277
	384.335679	0.995436
	384.549309	0.994991
	384.762926	0.995796
	384.976530	0.996192
	385.190120	0.994900
	385.403698	0.996931
	385.617262	0.998373
	385.830814	0.998216
	386.044352	0.998277
	386.257877	0.999810
	386.471389	0.999445
	386.684888	0.998476
	386.898374	1.000142
	387.111847	1.001786
	387.325306	1.001139
	387.538753	0.999383
	387.752186	0.999579
	387.965606	0.999551
	388.179014	1.001455
	388.392408	1.002606
	388.605789	1.003434
	388.819156	1.002826
	389.032511	1.001785
	389.245853	1.000734
	389.459181	0.999785
	389.672497	1.000761
	389.885799	1.000052
	390.099088	1.000483
	390.312364	1.000704
	390.525627	0.998372
	390.738877	0.997600
	390.952114	0.999931
	391.165337	0.999035
	391.378548	0.996852
	391.591745	0.996041
	391.804929	0.996907
	392.018100	0.995829
	392.231258	0.997061
	392.444403	0.997732
	392.657535	0.997771
	392.870653	0.998474
	393.083759	0.999266
	393.296851	0.998129
	393.509930	1.000184
	393.722996	1.000476
	393.936049	1.001514
	394.149089	1.001761
	394.362116	1.000883
	394.575129	1.001371
	394.788130	1.000822
	395.001117	1.002360
	395.214091	1.001323
	395.427052	1.000465
	395.640000	1.001233
	395.852935	1.001277
	396.065857	1.002179
	396.278765	1.003537
	396.491660	1.004307
	396.704543	1.005105
	396.917412	1.005071
	397.130268	1.003274
	397.343110	1.003579
	397.555940	1.004258
	397.768757	1.004961
	397.981560	1.004847
	398.194350	1.005707
	398.407127	1.003987
	398.619891	1.002686
	398.832642	1.001897
	399.045380	1.001415
	399.258104	1.001739
	399.470815	1.001673
	399.683514	1.001297
	399.896199	1.000420
	400.108870	0.999891
	400.321529	0.999040
	400.534175	0.999139
	400.746807	1.000386
	400.959427	1.000035
	401.172033	0.998161
	401.384626	0.996852
	401.597205	0.995115
	401.809772	0.993428
	402.022326	0.994614
	402.234866	0.995568
	402.447393	0.995737
	402.659907	0.994033
	402.872408	0.993629
	403.084896	0.994115
	403.297370	0.993204
	403.509832	0.993576
	403.722280	0.993635
	403.934715	0.991345
	404.147137	0.990745
	404.359546	0.993685
	404.571941	0.993650
	404.784323	0.993514
	404.996693	0.993751
	405.209049	0.992450
	405.421392	0.991316
	405.633721	0.992985
	405.846038	0.994032
	406.058341	0.994259
	406.270632	0.995454
	406.482909	0.995623
	406.695172	0.997215
	406.907423	0.996341
	407.119661	0.996669
	407.331885	0.997599
	407.544096	0.998229
	407.756294	0.998416
	407.968479	0.997951
	408.180651	0.997892
	408.392809	0.998055
	408.604954	0.995771
	408.817086	0.997618
	409.029205	0.997220
	409.241311	0.997706
	409.453404	0.998585
	409.665483	1.000218
	409.877549	0.999217
	410.089602	1.000167
	410.301642	0.999774
	410.513669	0.999009
	410.725682	0.997244
	410.937682	0.996585
	411.149669	0.995779
	411.361643	0.997235
	411.573604	0.997387
	411.785551	0.997400
	411.997486	0.997644
	412.209407	0.996488
	412.421315	0.997740
	412.633210	0.997515
	412.845091	0.997115
	413.056959	0.996350
	413.268815	0.997252
	413.480657	0.997148
	413.692485	0.997873
	413.904301	0.996593
	414.116103	0.996546
	414.327892	0.997444
	414.539668	0.998711
	414.751431	1.000813
	414.963181	0.999536
	415.174917	0.998620
	415.386640	0.999206
	415.598350	1.000041
	415.810047	1.001499
	416.021730	1.000708
	416.233401	0.999143
	416.445058	1.000090
	416.656702	0.999910
	416.868332	1.000444
	417.079950	0.999615
	417.291554	0.997978
	417.503145	0.997935
	417.714723	0.997703
	417.926288	0.999374
	418.137839	0.999386
	418.349377	1.000639
	418.560903	0.999942
	418.772414	1.000181
	418.983913	1.000625
	419.195398	1.000682
	419.406870	1.000135
	419.618329	0.998004
	419.829775	0.999007
	420.041208	0.998453
	420.252627	0.999430
	420.464033	1.000900
	420.675426	1.001150
	420.886805	1.002394
	421.098172	1.001403
	421.309525	1.002873
	421.520865	1.006058
	421.732192	1.003330
	421.943505	1.003981
	422.154805	1.003485
	422.366092	1.003642
	422.577366	1.002973
	422.788627	1.005566
	422.999874	1.003367
	423.211108	1.004221
	423.422329	1.005154
	423.633537	1.006167
	423.844731	1.007221
	424.055913	1.006814
	424.267081	1.006330
	424.478235	1.006890
	424.689377	1.007287
	424.900505	1.005500
	425.111620	1.006161
	425.322722	1.006676
	425.533811	1.007077
	425.744886	1.006218
	425.955948	1.006364
	426.166997	1.006148
	426.378032	1.007476
	426.589055	1.005077
	426.800064	1.005234
	427.011060	1.006709
	427.222042	1.007616
	427.433012	1.006869
	427.643968	1.006588
	427.854911	1.007274
	428.065840	1.007103
	428.276757	1.005426
	428.487660	1.005852
	428.698550	1.003310
	428.909427	1.001772
	429.120290	1.004426
	429.331140	1.001522
	429.541977	1.001997
	429.752801	1.001037
	429.963611	1.001269
	430.174408	1.001086
	430.385192	1.000458
	430.595963	1.001084
	430.806720	0.998880
	431.017464	1.000027
	431.228195	1.001934
	431.438913	1.001493
	431.649617	1.000110
	431.860308	1.000020
	432.070986	0.999209
	432.281650	0.998897
	432.492302	1.000126
	432.702940	0.998829
	432.913565	0.998916
	433.124176	0.999192
	433.334774	0.996651
	433.545359	0.996680
	433.755931	0.995970
	433.966489	0.996748
	434.177035	0.995087
	434.387567	0.993418
	434.598085	0.994405
	434.808591	0.995541
	435.019083	0.996065
	435.229562	0.994698
	435.440027	0.993759
	435.650479	0.993836
	435.860918	0.994770
	436.071344	0.993529
	436.281757	0.994296
	436.492156	0.995118
	436.702542	0.995326
	436.912914	0.996791
	437.123274	0.996363
	437.333620	0.995906
	437.543953	0.996116
	437.754272	0.996979
	437.964578	0.997184
	438.174871	0.995520
	438.385151	0.996924
	438.595417	0.996993
	438.805670	0.996052
	439.015910	0.996257
	439.226137	0.996652
	439.436350	0.996872
	439.646550	0.998378
	439.856737	0.998239
	440.066910	0.996971
	440.277070	0.997502
	440.487217	0.997235
	440.697351	0.996951
	440.907471	0.996677
	441.117578	0.997374
	441.327671	0.998144
	441.537752	0.997629
	441.747819	0.997762
	441.957873	0.994826
	442.167913	0.993975
	442.377940	0.993401
	442.587954	0.992114
	442.797955	0.992702
	443.007942	0.992089
	443.217916	0.991821
	443.427877	0.990057
	443.637824	0.989716
	443.847758	0.989132
	444.057679	0.986567
	444.267586	0.986562
	444.477481	0.987832
	444.687361	0.988016
	444.897229	0.988157
	445.107083	0.988339
	445.316924	0.987965
	445.526752	0.989446
	445.736566	0.989881
	445.946367	0.988828
	446.156155	0.988796
	446.365929	0.987765
	446.575690	0.988547
	446.785438	0.988846
	446.995173	0.990220
	447.204894	0.990352
	447.414602	0.990104
	447.624296	0.990511
	447.833977	0.988905
	448.043645	0.990727
	448.253300	0.992217
	448.462941	0.992582
	448.672569	0.994266
	448.882184	0.996465
	449.091785	0.995403
	449.301373	0.995354
	449.510948	0.995674
	449.720509	0.994710
	449.930057	0.994877
	450.139592	0.993679
	450.349113	0.991890
	450.558621	0.992223
	450.768116	0.992051
	450.977597	0.993111
	451.187066	0.991323
	451.396520	0.991461
	451.605962	0.990849
	451.815390	0.991382
	452.024805	0.990452
	452.234206	0.991086
	452.443594	0.992809
	452.652969	0.992444
	452.862330	0.992736
	453.071678	0.991742
	453.281013	0.989996
	453.490335	0.990432
	453.699643	0.989768
	453.908938	0.988734
	454.118219	0.987008
	454.327487	0.987076
	454.536742	0.987789
	454.745983	0.988645
	454.955211	0.990394
	455.164426	0.988314
	455.373627	0.989977
	455.582815	0.989607
	455.791990	0.989404
	456.001152	0.988571
	456.210300	0.988545
	456.419434	0.989659
	456.628556	0.989525
	456.837664	0.990692
	457.046758	0.991183
	457.255839	0.991918
	457.464907	0.991156
	457.673962	0.991151
	457.883003	0.992306
	458.092031	0.990578
	458.301046	0.990648
	458.510047	0.990962
	458.719035	0.990584
	458.928009	0.991241
	459.136970	0.992177
	459.345918	0.991494
	459.554852	0.990907
	459.763774	0.990567
	459.972681	0.991431
	460.181576	0.991935
	460.390457	0.990028
	460.599324	0.991956
	460.808178	0.991295
	461.017019	0.991840
	461.225847	0.990317
	461.434661	0.989783
	461.643462	0.987588
	461.852249	0.988478
	462.061023	0.988095
	462.269784	0.986454
	462.478531	0.985796
	462.687265	0.984935
	462.895986	0.985607
	463.104693	0.985719
	463.313387	0.984939
	463.522068	0.982925
	463.730735	0.981529
	463.939389	0.980821
	464.148029	0.980492
	464.356656	0.981413
	464.565270	0.980046
	464.773870	0.979851
	464.982457	0.980233
	465.191030	0.977442
	465.399591	0.977189
	465.608137	0.977163
	465.816671	0.977276
	466.025191	0.978196
	466.233697	0.977971
	466.442191	0.981111
	466.650671	0.981985
	466.859137	0.981734
	467.067590	0.982877
	467.276030	0.982105
	467.484456	0.981950
	467.692869	0.980706
	467.901269	0.981718
	468.109655	0.980137
	468.318028	0.980535
	468.526387	0.980791
	468.734733	0.982789
	468.943066	0.984352
	469.151385	0.984443
	469.359691	0.986367
	469.567984	0.987286
	469.776263	0.988494
	469.984528	0.990236
	470.192781	0.991535
	470.401020	0.991730
	470.609245	0.992434
	470.817457	0.993508
	471.025656	0.993098
	471.233841	0.993095
	471.442013	0.994168
	471.650172	0.995109
	471.858317	0.994668
	472.066448	0.993784
	472.274567	0.994631
	472.482672	0.994765
	472.690763	0.993503
	472.898841	0.992287
	473.106906	0.993800
	473.314957	0.993650
	473.522995	0.991718
	473.731020	0.990897
	473.939031	0.990022
	474.147029	0.988946
	474.355013	0.989287
	474.562984	0.988063
	474.770941	0.987669
	474.978885	0.988513
	475.186816	0.986963
	475.394733	0.984354
	475.602637	0.982296
	475.810527	0.981412
	476.018404	0.980835
	476.226268	0.979916
	476.434118	0.979223
	476.641955	0.978182
	476.849778	0.977147
	477.057588	0.976175
	477.265385	0.977811
	477.473168	0.977696
	477.680937	0.978563
	477.888694	0.979651
	478.096436	0.979845
	478.304166	0.979765
	478.511882	0.981179
	478.719584	0.983237
	478.927274	0.984281
	479.134949	0.982133
	479.342612	0.982297
	479.550260	0.981465
	479.757896	0.979936
	479.965518	0.980329
	480.173126	0.980857
	480.380722	0.982339
	480.588303	0.982779
	480.795872	0.984841
	481.003426	0.984866
	481.210968	0.984483
	481.418496	0.983543
	481.626010	0.982729
	481.833511	0.985526
	482.040999	0.985843
	482.248473	0.985097
	482.455934	0.983776
	482.663382	0.983269
	482.870816	0.983494
	483.078236	0.982335
	483.285643	0.980239
	483.493037	0.980050
	483.700417	0.980421
	483.907784	0.979972
	484.115137	0.980081
	484.322477	0.979545
	484.529803	0.979978
	484.737116	0.979510
	484.944416	0.978189
	485.151702	0.976898
	485.358975	0.976227
	485.566234	0.976565
	485.773479	0.976645
	485.980712	0.973749
	486.187931	0.975346
	486.395136	0.974272
	486.602328	0.975698
	486.809506	0.975304
	487.016671	0.974477
	487.223823	0.975746
	487.430961	0.975116
	487.638086	0.974388
	487.845197	0.973870
	488.052295	0.975218
	488.259379	0.975923
	488.466450	0.977120
	488.673507	0.976835
	488.880551	0.978663
	489.087582	0.979416
	489.294599	0.981019
	489.501602	0.982479
	489.708592	0.983568
	489.915569	0.982146
	490.122532	0.983246
	490.329482	0.982044
	490.536418	0.981422
	490.743341	0.982781
	490.950250	0.982104
	491.157146	0.981159
	491.364029	0.980837
	491.570897	0.979733
	491.777753	0.979902
	491.984595	0.979047
	492.191423	0.980098
	492.398238	0.981794
	492.605040	0.981286
	492.811828	0.979867
	493.018603	0.978433
	493.225364	0.977304
	493.432111	0.977418
	493.638846	0.977186
	493.845566	0.977792
	494.052274	0.978362
	494.258967	0.978573
	494.465648	0.976000
	494.672314	0.974174
	494.878968	0.974482
	495.085608	0.974503
	495.292234	0.973754
	495.498847	0.973070
	495.705446	0.973756
	495.912032	0.973651
	496.118605	0.973207
	496.325164	0.972047
	496.531709	0.972071
	496.738241	0.970108
	496.944759	0.969890
	497.151264	0.969439
	497.357756	0.968476
	497.564234	0.967993
	497.770698	0.967441
	497.977149	0.967672
	498.183587	0.966145
	498.390011	0.965926
	498.596422	0.967189
	498.802819	0.967996
	499.009202	0.968745
	499.215572	0.968338
	499.421929	0.970586
	499.628272	0.971474
	499.834602	0.970742
	500.040918	0.971744
	500.247220	0.971923
	500.453509	0.973208
	500.659785	0.973598
	500.866047	0.972978
	501.072296	0.972693
	501.278531	0.973887
	501.484752	0.971964
	501.690960	0.972350
	501.897155	0.971744
	502.103336	0.970134
	502.309504	0.969477
	502.515658	0.970852
	502.721798	0.971252
	502.927925	0.971881
	503.134039	0.971701
	503.340139	0.971332
	503.546225	0.973202
	503.752298	0.973910
	503.958358	0.972640
	504.164404	0.973373
	504.370436	0.973366
	504.576455	0.972696
	504.782461	0.973167
	504.988453	0.971975
	505.194431	0.972942
	505.400396	0.974033
	505.606347	0.975341
	505.812285	0.976332
	506.018209	0.975743
	506.224120	0.975331
	506.430017	0.975036
	506.635901	0.974095
	506.841771	0.973930
	507.047628	0.972609
	507.253471	0.972500
	507.459301	0.971469
	507.665117	0.972542
	507.870920	0.972769
	508.076709	0.971370
	508.282484	0.970281
	508.488247	0.968530
	508.693995	0.968691
	508.899730	0.968589
	509.105451	0.967109
	509.311159	0.967784
	509.516854	0.967034
	509.722535	0.967185
	509.928202	0.966645
	510.133856	0.967341
	510.339496	0.967415
	510.545123	0.965632
	510.750736	0.966882
	510.956336	0.966826
	511.161922	0.967108
	511.367494	0.967161
	511.573053	0.967091
	511.778599	0.968274
	511.984131	0.967738
	512.189649	0.967077
	512.395154	0.968393
	512.600645	0.966874
	512.806123	0.967143
	513.011587	0.966486
	513.217038	0.965979
	513.422475	0.966280
	513.627899	0.966686
	513.833309	0.965910
	514.038705	0.967666
	514.244088	0.966798
	514.449458	0.966782
	514.654814	0.968225
	514.860156	0.969861
	515.065485	0.970843
	515.270800	0.969672
	515.476102	0.970962
	515.681390	0.971697
	515.886664	0.971911
	516.091925	0.971715
	516.297173	0.972430
	516.502407	0.974427
	516.707627	0.974372
	516.912834	0.974483
	517.118027	0.974771
	517.323207	0.974819
	517.528373	0.975642
	517.733525	0.975831
	517.938664	0.975929
	518.143790	0.973838
	518.348901	0.974342
	518.554000	0.974267
	518.759084	0.974587
	518.964156	0.974670
	519.169213	0.974143
	519.374257	0.973929
	519.579288	0.974498
	519.784305	0.974735
	519.989308	0.974210
	520.194298	0.974075
	520.399274	0.972190
	520.604236	0.971341
	520.809185	0.970662
	521.014121	0.970793
	521.219043	0.970871
	521.423951	0.969921
	521.628846	0.970317
	521.833727	0.968757
	522.038595	0.968711
	522.243449	0.966979
	522.448289	0.966439
	522.653116	0.964104
	522.857929	0.963152
	523.062729	0.963389
	523.267515	0.965132
	523.472287	0.964265
	523.677046	0.963984
	523.881792	0.963324
	524.086524	0.962995
	524.291242	0.961613
	524.495946	0.960276
	524.700637	0.960308
	524.905315	0.960155
	525.109979	0.961231
	525.314629	0.959500
	525.519266	0.960151
	525.723889	0.959397
	525.928498	0.960158
	526.133094	0.958433
	526.337677	0.957578
	526.542245	0.956447
	526.746800	0.956158
	526.951342	0.956795
	527.155870	0.957192
	527.360384	0.957578
	527.564885	0.956144
	527.769372	0.956240
	527.973846	0.955527
	528.178306	0.956894
	528.382752	0.956733
	528.587185	0.956607
	528.791604	0.956219
	528.996010	0.956139
	529.200402	0.955310
	529.404780	0.954039
	529.609145	0.955380
	529.813496	0.954933
	530.017833	0.955347
	530.222157	0.955498
	530.426468	0.956067
	530.630764	0.957090
	530.835048	0.957250
	531.039317	0.957391
	531.243573	0.956696
	531.447815	0.955114
	531.652044	0.955542
	531.856259	0.954328
	532.060461	0.954203
	532.264648	0.954243
	532.468823	0.955128
	532.672983	0.955294
	532.877130	0.955413
	533.081264	0.955930
	533.285383	0.957053
	533.489490	0.957148
	533.693582	0.956295
	533.897661	0.956459
	534.101726	0.956765
	534.305778	0.958470
	534.509816	0.958174
	534.713841	0.958762
	534.917851	0.959862
	535.121849	0.960943
	535.325832	0.962461
	535.529802	0.964493
	535.733759	0.963754
	535.937701	0.965088
	536.141630	0.966562
	536.345546	0.967112
	536.549448	0.968686
	536.753336	0.969373
	536.957210	0.969455
	537.161071	0.970360
	537.364919	0.969364
	537.568752	0.968577
	537.772572	0.969516
	537.976379	0.968319
	538.180172	0.968792
	538.383951	0.968188
	538.587716	0.968611
	538.791468	0.969674
	538.995206	0.970727
	539.198931	0.971620
	539.402642	0.972145
	539.606339	0.971873
	539.810023	0.970269
	540.013693	0.970010
	540.217349	0.968939
	540.420992	0.968453
	540.624621	0.967631
	540.828237	0.967270
	541.031839	0.966010
	541.235427	0.965791
	541.439001	0.964518
	541.642562	0.963701
	541.846109	0.964047
	542.049643	0.962188
	542.253163	0.960710
	542.456669	0.960947
	542.660162	0.959162
	542.863641	0.956288
	543.067106	0.955805
	543.270558	0.953753
	543.473996	0.951069
	543.677420	0.949928
	543.880831	0.949965
	544.084228	0.949402
	544.287612	0.948734
	544.490981	0.947844
	544.694338	0.946588
	544.897680	0.945169
	545.101009	0.945138
	545.304324	0.945525
	545.507625	0.945849
	545.710913	0.945252
	545.914187	0.945001
	546.117448	0.944482
	546.320695	0.945120
	546.523928	0.944621
	546.727147	0.945666
	546.930353	0.946843
	547.133546	0.946927
	547.336724	0.947063
	547.539889	0.949169
	547.743040	0.949028
	547.946178	0.949814
	548.149301	0.950474
	548.352412	0.951886
	548.555508	0.951951
	548.758591	0.951598
	548.961660	0.951590
	549.164716	0.951897
	549.367757	0.953153
	549.570785	0.953851
	549.773800	0.954562
	549.976801	0.955165
	550.179788	0.954589
	550.382761	0.955231
	550.585721	0.954823
	550.788667	0.953612
	550.991599	0.954713
	551.194518	0.955142
	551.397423	0.954412
	551.600315	0.953752
	551.803192	0.952748
	552.006056	0.951411
	552.208906	0.951853
	552.411743	0.952506
	552.614566	0.953319
	552.817375	0.952620
	553.020171	0.952271
	553.222953	0.951725
	553.425721	0.952620
	553.628475	0.952169
	553.831216	0.951377
	554.033943	0.950617
	554.236657	0.951545
	554.439356	0.950869
	554.642042	0.950840
	554.844715	0.949412
	555.047373	0.950083
	555.250018	0.949265
	555.452650	0.948969
	555.655267	0.948950
	555.857871	0.949683
	556.060461	0.949499
	556.263038	0.950543
	556.465600	0.950636
	556.668150	0.951172
	556.870685	0.952288
	557.073207	0.953237
	557.275715	0.953690
	557.478209	0.952666
	557.680689	0.951390
	557.883156	0.951747
	558.085609	0.951057
	558.288049	0.951445
	558.490475	0.952629
	558.692887	0.954324
	558.895285	0.956418
	559.097670	0.956161
	559.300040	0.956104
	559.502398	0.956420
	559.704741	0.957568
	559.907071	0.957275
	560.109387	0.958466
	560.311689	0.959033
	560.513978	0.959744
	560.716253	0.959208
	560.918514	0.958574
	561.120762	0.959937
	561.322995	0.960283
	561.525215	0.960324
	561.727422	0.960483
	561.929614	0.960209
	562.131793	0.958368
	562.333958	0.959107
	562.536110	0.959932
	562.738248	0.959221
	562.940372	0.959932
	563.142482	0.960857
	563.344578	0.961089
	563.546661	0.960175
	563.748730	0.961229
	563.950786	0.961412
	564.152827	0.962504
	564.354855	0.964000
	564.556870	0.963852
	564.758870	0.963026
	564.960857	0.963359
	565.162830	0.964106
	565.364789	0.965388
	565.566735	0.967402
	565.768666	0.968067
	565.970584	0.968545
	566.172489	0.968648
	566.374379	0.969591
	566.576256	0.968929
	566.778119	0.969413
	566.979969	0.970459
	567.181805	0.970261
	567.383626	0.970229
	567.585435	0.971712
	567.787229	0.972296
	567.989010	0.972723
	568.190777	0.973942
	568.392530	0.974152
	568.594269	0.973856
	568.795995	0.973046
	568.997707	0.973106
	569.199405	0.973011
	569.401090	0.972679
	569.602761	0.972905
	569.804418	0.974353
	570.006061	0.976036
	570.207690	0.975550
	570.409306	0.976084
	570.610908	0.976420
	570.812497	0.976943
	571.014071	0.976468
	571.215632	0.976237
	571.417179	0.975919
	571.618712	0.975826
	571.820232	0.975936
	572.021737	0.976625
	572.223229	0.976963
	572.424707	0.977098
	572.626172	0.977310
	572.827623	0.977376
	573.029060	0.977394
	573.230483	0.977950
	573.431892	0.977249
	573.633288	0.977086
	573.834670	0.977615
	574.036038	0.978140
	574.237392	0.978811
	574.438733	0.980332
	574.640060	0.979516
	574.841373	0.979930
	575.042672	0.981347
	575.243958	0.981825
	575.445230	0.982502
	575.646488	0.982837
	575.847732	0.984501
	576.048962	0.984685
	576.250179	0.984767
	576.451382	0.985005
	576.652571	0.985371
	576.853747	0.985497
	577.054908	0.985806
	577.256056	0.988229
	577.457190	0.989408
	577.658310	0.989220
	577.859417	0.989844
	578.060510	0.990359
	578.261589	0.991231
	578.462654	0.992600
	578.663705	0.993892
	578.864743	0.994318
	579.065767	0.994134
	579.266777	0.995692
	579.467773	0.997548
	579.668755	0.997348
	579.869724	0.997481
	580.070679	0.997913
	580.271620	1.000237
	580.472548	1.000439
	580.673461	1.001578
	580.874361	1.001720
	581.075247	1.003302
	581.276119	1.004176
	581.476978	1.005707
	581.677822	1.006795
	581.878653	1.007168
	582.079470	1.006592
	582.280273	1.006445
	582.481063	1.007117
	582.681838	1.008350
	582.882600	1.010576
	583.083348	1.011702
	583.284083	1.013026
	583.484803	1.011719
	583.685510	1.011846
	583.886203	1.012537
	584.086882	1.014537
	584.287547	1.013404
	584.488199	1.013890
	584.688836	1.014397
	584.889460	1.013545
	585.090070	1.013614
	585.290666	1.013443
	585.491249	1.013413
	585.691818	1.015080
	585.892372	1.015755
	586.092914	1.015464
	586.293441	1.015509
	586.493954	1.014269
	586.694454	1.015108
	586.894940	1.016105
	587.095412	1.015300
	587.295870	1.015427
	587.496314	1.015538
	587.696745	1.015341
	587.897162	1.015692
	588.097565	1.014697
	588.297954	1.013423
	588.498329	1.014361
	588.698691	1.013790
	588.899038	1.013772
	589.099372	1.014550
	589.299692	1.015487
	589.499998	1.014236
	589.700291	1.013557
	589.900569	1.014533
	590.100834	1.014101
	590.301085	1.013644
	590.501322	1.012552
	590.701546	1.012571
	590.901755	1.013283
	591.101951	1.013199
	591.302132	1.013694
	591.502300	1.011156
	591.702455	1.010028
	591.902595	1.010268
	592.102722	1.011007
	592.302834	1.010772
	592.502933	1.009768
	592.703018	1.010274
	592.903089	1.010287
	593.103147	1.011705
	593.303190	1.011624
	593.503220	1.011598
	593.703236	1.011786
	593.903238	1.011942
	594.103226	1.013963
	594.303200	1.014947
	594.503161	1.015643
	594.703108	1.015661
	594.903040	1.016537
	595.102960	1.015890
	595.302865	1.015344
	595.502756	1.014794
	595.702634	1.016688
	595.902497	1.017236
	596.102347	1.017471
	596.302183	1.017091
	596.502005	1.017137
	596.701813	1.016965
	596.901608	1.017091
	597.101388	1.017702
	597.301155	1.018506
	597.500908	1.018449
	597.700647	1.019116
	597.900372	1.019540
	598.100083	1.020092
	598.299781	1.019964
	598.499465	1.020177
	598.699134	1.021333
	598.898790	1.021903
	599.098432	1.021709
	599.298061	1.022189
	599.497675	1.022590
	599.697275	1.022815
	599.896862	1.023826
	600.096435	1.024029
	600.295994	1.024544
	600.495539	1.025553
	600.695070	1.025162
	600.894588	1.025398
	601.094091	1.026200
	601.293581	1.025811
	601.493056	1.025529
	601.692518	1.024543
	601.891966	1.024907
	602.091401	1.025027
	602.290821	1.025964
	602.490227	1.026329
	602.689620	1.026815
	602.888999	1.027089
	603.088363	1.025382
	603.287714	1.025195
	603.487052	1.025049
	603.686375	1.026528
	603.885684	1.025523
	604.084980	1.026006
	604.284261	1.025721
	604.483529	1.026548
	604.682783	1.026321
	604.882023	1.026741
	605.081249	1.027076
	605.280461	1.025306
	605.479660	1.025110
	605.678844	1.025923
	605.878015	1.024774
	606.077172	1.024325
	606.276314	1.022557
	606.475443	1.022460
	606.674558	1.023280
	606.873660	1.024081
	607.072747	1.022247
	607.271820	1.022382
	607.470880	1.022410
	607.669926	1.022920
	607.868957	1.023158
	608.067975	1.023262
	608.266979	1.022675
	608.465969	1.022126
	608.664946	1.022160
	608.863908	1.022075
	609.062857	1.022244
	609.261791	1.022729
	609.460712	1.022339
	609.659619	1.023194
	609.858511	1.023097
	610.057390	1.022369
	610.256256	1.022461
	610.455107	1.024649
	610.653944	1.025015
	610.852767	1.026005
	611.051577	1.026073
	611.250373	1.027101
	611.449154	1.028074
	611.647922	1.029093
	611.846676	1.028821
	612.045416	1.029609
	612.244142	1.029724
	612.442854	1.030041
	612.641553	1.030453
	612.840237	1.031519
	613.038908	1.032848
	613.237564	1.033851
	613.436207	1.035559
	613.634836	1.036921
	613.833451	1.038457
	614.032052	1.040150
	614.230639	1.040840
	614.429212	1.040655
	614.627771	1.040697
	614.826316	1.041489
	615.024848	1.042086
	615.223365	1.043170
	615.421869	1.042467
	615.620358	1.042262
	615.818834	1.041964
	616.017296	1.042561
	616.215744	1.042900
	616.414178	1.042361
	616.612598	1.043274
	616.811004	1.043442
	617.009396	1.041611
	617.207775	1.041175
	617.406139	1.042799
	617.604490	1.043707
	617.802826	1.043214
	618.001149	1.043377
	618.199458	1.042563
	618.397752	1.044166
	618.596033	1.043762
	618.794300	1.042809
	618.992553	1.041846
	619.190792	1.042003
	619.389018	1.041744
	619.587229	1.041800
	619.785426	1.041960
	619.983609	1.041658
	620.181779	1.040251
	620.379934	1.040374
	620.578076	1.039961
	620.776204	1.040475
	620.974317	1.041201
	621.172417	1.040377
	621.370503	1.039808
	621.568575	1.040018
	621.766633	1.039756
	621.964677	1.041191
	622.162707	1.042187
	622.360723	1.043176
	622.558725	1.042130
	622.756714	1.042462
	622.954688	1.042407
	623.152648	1.042758
	623.350595	1.043303
	623.548527	1.043777
	623.746446	1.043767
	623.944350	1.045220
	624.142241	1.044693
	624.340118	1.045834
	624.537981	1.046965
	624.735829	1.048247
	624.933664	1.049360
	625.131485	1.051109
	625.329292	1.050910
	625.527085	1.052112
	625.724864	1.051475
	625.922629	1.052228
	626.120381	1.053677
	626.318118	1.055045
	626.515841	1.056520
	626.713550	1.057597
	626.911246	1.058493
	627.108927	1.058017
	627.306595	1.059604
	627.504248	1.061437
	627.701888	1.063478
	627.899513	1.063786
	628.097125	1.065294
	628.294722	1.065649
	628.492306	1.066114
	628.689876	1.066284
	628.887432	1.066858
	629.084973	1.068498
	629.282501	1.067808
	629.480015	1.067018
	629.677515	1.066847
	629.875001	1.066201
	630.072473	1.066131
	630.269931	1.067635
	630.467375	1.065385
	630.664805	1.064766
	630.862221	1.064250
	631.059623	1.063490
	631.257011	1.064543
	631.454385	1.063977
	631.651746	1.064078
	631.849092	1.062988
	632.046424	1.061767
	632.243742	1.062125
	632.441047	1.061048
	632.638337	1.060479
	632.835613	1.058198
	633.032876	1.055443
	633.230124	1.054638
	633.427358	1.054700
	633.624579	1.053236
	633.821785	1.052897
	634.018978	1.052034
	634.216156	1.052315
	634.413321	1.050186
	634.610471	1.048569
	634.807608	1.048303
	635.004730	1.048921
	635.201839	1.049630
	635.398933	1.050033
	635.596014	1.050607
	635.793081	1.049990
	635.990133	1.050673
	636.187172	1.052419
	636.384196	1.052573
	636.581207	1.052709
	636.778204	1.053067
	636.975186	1.054633
	637.172155	1.054168
	637.369110	1.055168
	637.566050	1.055328
	637.762977	1.057878
	637.959890	1.058089
	638.156788	1.057773
	638.353673	1.057833
	638.550544	1.058363
	638.747400	1.059123
	638.944243	1.059784
	639.141072	1.061093
	639.337886	1.060685
	639.534687	1.060886
	639.731474	1.060347
	639.928246	1.060039
	640.125005	1.059526
	640.321750	1.058996
	640.518480	1.060305
	640.715197	1.060645
	640.911899	1.060067
	641.108588	1.059587
	641.305263	1.060893
	641.501923	1.060883
	641.698570	1.060186
	641.895202	1.062119
	642.091821	1.062049
	642.288426	1.061154
	642.485016	1.061910
	642.681593	1.062441
	642.878155	1.063840
	643.074704	1.064889
	643.271238	1.063763
	643.467759	1.064651
	643.664265	1.063355
	643.860757	1.063556
	644.057236	1.061591
	644.253700	1.060616
	644.450151	1.060658
	644.646587	1.059942
	644.843009	1.060813
	645.039418	1.062441
	645.235812	1.063424
	645.432192	1.063328
	645.628558	1.065483
	645.824911	1.065786
	646.021249	1.066269
	646.217573	1.065135
	646.413883	1.065316
	646.610179	1.067397
	646.806461	1.068295
	647.002729	1.068154
	647.198983	1.068319
	647.395223	1.066885
	647.591449	1.066498
	647.787661	1.066817
	647.983859	1.066648
	648.180043	1.066939
	648.376212	1.067826
	648.572368	1.067973
	648.768510	1.067871
	648.964638	1.067054
	649.160751	1.068748
	649.356851	1.067642
	649.552937	1.067164
	649.749008	1.066085
	649.945066	1.065377
	650.141109	1.065208
	650.337138	1.064892
	650.533154	1.063875
	650.729155	1.063318
	650.925142	1.063193
	651.121116	1.063405
	651.317075	1.064354
	651.513020	1.064027
	651.708951	1.063592
	651.904868	1.063588
	652.100771	1.064347
	652.296660	1.065324
	652.492535	1.065435
	652.688396	1.065757
	652.884242	1.065795
	653.080075	1.066561
	653.275894	1.067920
	653.471699	1.069507
	653.667489	1.071468
	653.863266	1.071192
	654.059028	1.072270
	654.254776	1.071796
	654.450511	1.072341
	654.646231	1.073292
	654.841937	1.072535
	655.037629	1.073386
	655.233308	1.075149
	655.428972	1.073596
	655.624622	1.074725
	655.820258	1.073771
	656.015879	1.075279
	656.211487	1.075791
	656.407081	1.075623
	656.602661	1.076025
	656.798226	1.076286
	656.993778	1.076108
	657.189315	1.076364
	657.384839	1.076567
	657.580348	1.074978
	657.775843	1.075148
	657.971324	1.073856
	658.166791	1.073868
	658.362244	1.073872
	658.557683	1.074762
	658.753108	1.075896
	658.948519	1.075631
	659.143916	1.075281
	659.339298	1.076652
	659.534667	1.077542
	659.730022	1.078772
	659.925362	1.079459
	660.120688	1.078895
	660.316001	1.078548
	660.511299	1.079045
	660.706583	1.079798
	660.901853	1.079827
	661.097109	1.079614
	661.292351	1.080936
	661.487578	1.080591
	661.682792	1.080418
	661.877992	1.080375
	662.073177	1.079679
	662.268349	1.079422
	662.463506	1.080007
	662.658649	1.081161
	662.853779	1.082269
	663.048894	1.083020
	663.243995	1.083667
	663.439081	1.083849
	663.634154	1.083621
	663.829213	1.085092
	664.024258	1.085899
	664.219288	1.086969
	664.414305	1.086853
	664.609307	1.087507
	664.804295	1.089198
	664.999269	1.089261
	665.194229	1.088658
	665.389175	1.088780
	665.584107	1.088704
	665.779025	1.088698
	665.973928	1.088477
	666.168818	1.089843
	666.363693	1.090886
	666.558555	1.090691
	666.753402	1.091434
	666.948235	1.090674
	667.143054	1.090243
	667.337859	1.090494
	667.532650	1.089477
	667.727427	1.089594
	667.922189	1.088238
	668.116938	1.087954
	668.311672	1.088612
	668.506392	1.089420
	668.701098	1.090135
	668.895790	1.091545
	669.090468	1.091769
	669.285132	1.091618
	669.479782	1.091500
	669.674417	1.091138
	669.869039	1.093139
	670.063646	1.093609
	670.258239	1.093837
	670.452819	1.093043
	670.647384	1.091509
	670.841934	1.092334
	671.036471	1.092244
	671.230994	1.092465
	671.425502	1.092511
	671.619997	1.092256
	671.814477	1.091826
	672.008943	1.091884
	672.203395	1.093041
	672.397833	1.093133
	672.592257	1.092875
	672.786667	1.093225
	672.981062	1.091810
	673.175444	1.089844
	673.369811	1.089474
	673.564164	1.088381
	673.758503	1.090384
	673.952828	1.091342
	674.147139	1.091598
	674.341435	1.091661
	674.535718	1.092141
	674.729986	1.091046
	674.924240	1.090787
	675.118480	1.089554
	675.312706	1.088609
	675.506918	1.089112
	675.701116	1.088109
	675.895299	1.088358
	676.089469	1.087479
	676.283624	1.088628
	676.477765	1.087445
	676.671892	1.086731
	676.866005	1.087065
	677.060103	1.086599
	677.254188	1.086178
	677.448258	1.086186
	677.642315	1.087509
	677.836357	1.087454
	678.030385	1.088330
	678.224398	1.089117
	678.418398	1.090458
	678.612384	1.090870
	678.806355	1.091777
	679.000312	1.090447
	679.194255	1.090771
	679.388184	1.091561
	679.582099	1.091644
	679.776000	1.093308
	679.969886	1.094886
	680.163758	1.095142
	680.357617	1.094955
	680.551461	1.094128
	680.745290	1.093392
	680.939106	1.092349
	681.132908	1.092913
	681.326695	1.092536
	681.520468	1.090808
	681.714227	1.089022
	681.907972	1.087425
	682.101703	1.088583
	682.295419	1.089022
	682.489122	1.088858
	682.682810	1.088625
	682.876484	1.090145
	683.070144	1.091087
	683.263790	1.090781
	683.457421	1.091048
	683.651039	1.091339
	683.844642	1.091375
	684.038231	1.090401
	684.231806	1.088455
	684.425367	1.088967
	684.618913	1.086873
	684.812446	1.086414
	685.005964	1.085826
	685.199468	1.085655
	685.392958	1.085549
	685.586433	1.082870
	685.779895	1.081903
	685.973342	1.082205
	686.166775	1.081866
	686.360194	1.080445
	686.553599	1.080088
	686.746990	1.079095
	686.940366	1.078201
	687.133729	1.077598
	687.327077	1.077580
	687.520411	1.077166
	687.713730	1.076892
	687.907036	1.076990
	688.100327	1.076118
	688.293604	1.076010
	688.486867	1.075278
	688.680116	1.075856
	688.873351	1.078588
	689.066571	1.079680
	689.259777	1.080678
	689.452970	1.080202
	689.646147	1.081318
	689.839311	1.081161
	690.032461	1.081380
	690.225596	1.079945
	690.418717	1.079050
	690.611824	1.078319
	690.804917	1.078076
	690.997995	1.077984
	691.191059	1.077729
	691.384110	1.078073
	691.577145	1.077326
	691.770167	1.076961
	691.963175	1.076560
	692.156168	1.076501
	692.349147	1.076616
	692.542112	1.075770
	692.735063	1.077270
	692.927999	1.076896
	693.120922	1.076612
	693.313830	1.077110
	693.506724	1.077096
	693.699603	1.078528
	693.892469	1.077748
	694.085320	1.077192
	694.278157	1.077292
	694.470980	1.078909
	694.663789	1.079177
	694.856583	1.077974
	695.049364	1.077782
	695.242130	1.077463
	695.434881	1.076039
	695.627619	1.075733
	695.820342	1.075022
	696.013052	1.075795
	696.205747	1.073732
	696.398427	1.075239
	696.591094	1.074860
	696.783746	1.075190
	696.976384	1.074277
	697.169008	1.073680
	697.361618	1.075268
	697.554213	1.074843
	697.746795	1.074061
	697.939362	1.073964
	698.131914	1.072155
	698.324453	1.072097
	698.516977	1.072569
	698.709487	1.072186
	698.901983	1.073080
	699.094465	1.072539
	699.286932	1.073068
	699.479386	1.072252
	699.671825	1.071055
	699.864249	1.071710
	700.056660	1.073710
	700.249056	1.074737
	700.441438	1.074316
	700.633806	1.072086
	700.826160	1.071605
	701.018499	1.070009
	701.210824	1.069246
	701.403135	1.068860
	701.595432	1.068258
	701.787714	1.067386
	701.979982	1.067663
	702.172236	1.067770
	702.364476	1.068005
	702.556702	1.067052
	702.748913	1.066293
	702.941110	1.066264
	703.133293	1.065693
	703.325461	1.066822
	703.517615	1.066069
	703.709755	1.065759
	703.901881	1.065890
	704.093993	1.065775
	704.286090	1.065358
	704.478173	1.064201
	704.670242	1.063817
	704.862296	1.063609
	705.054337	1.064675
	705.246363	1.064011
	705.438375	1.061760
	705.630372	1.060836
	705.822356	1.060155
	706.014325	1.059683
	706.206279	1.058273
	706.398220	1.054226
	706.590146	1.053305
	706.782058	1.052398
	706.973956	1.051498
	707.165840	1.050700
	707.357709	1.051568
	707.549564	1.051270
	707.741405	1.050982
	707.933231	1.051106
	708.125043	1.050490
	708.316841	1.050241
	708.508625	1.049607
	708.700395	1.049608
	708.892150	1.050063
	709.083891	1.048945
	709.275617	1.048618
	709.467330	1.048342
	709.659028	1.048010
	709.850712	1.048864
	710.042381	1.047973
	710.234037	1.048019
	710.425678	1.047889
	710.617305	1.045969
	710.808917	1.046042
	711.000515	1.046432
	711.192099	1.046755
	711.383669	1.047657
	711.575225	1.046904
	711.766766	1.046018
	711.958293	1.046327
	712.149805	1.047584
	712.341304	1.048153
	712.532788	1.048911
	712.724258	1.049743
	712.915713	1.050925
	713.107154	1.051164
	713.298581	1.051595
	713.489994	1.051282
	713.681392	1.052321
	713.872776	1.052852
	714.064146	1.052185
	714.255502	1.053975
	714.446843	1.054730
	714.638170	1.055132
	714.829483	1.055258
	715.020781	1.054236
	715.212065	1.054391
	715.403335	1.054915
	715.594591	1.053325
	715.785832	1.053267
	715.977059	1.053177
	716.168272	1.051213
	716.359470	1.049440
	716.550654	1.047243
	716.741824	1.043640
	716.932979	1.042176
	717.124121	1.041899
	717.315247	1.039544
	717.506360	1.038738
	717.697458	1.038114
	717.888542	1.035764
	718.079612	1.035722
	718.270668	1.033941
	718.461709	1.034026
	718.652736	1.033695
	718.843748	1.035379
	719.034746	1.033536
	719.225730	1.031253
	719.416700	1.029809
	719.607655	1.028439
	719.798596	1.027468
	719.989523	1.025875
	720.180435	1.025668
	720.371333	1.024895
	720.562217	1.023107
	720.753087	1.020911
	720.943942	1.019389
	721.134783	1.018944
	721.325609	1.016056
	721.516422	1.015388
	721.707219	1.014557
	721.898003	1.012420
	722.088772	1.012208
	722.279527	1.014628
	722.470268	1.013329
	722.660994	1.012853
	722.851707	1.012893
	723.042404	1.012761
	723.233088	1.013218
	723.423757	1.012764
	723.614412	1.011965
	723.805052	1.010757
	723.995678	1.010721
	724.186290	1.009863
	724.376887	1.009293
	724.567471	1.008424
	724.758039	1.007885
	724.948594	1.008291
	725.139134	1.009241
	725.329660	1.009127
	725.520172	1.008276
	725.710669	1.009189
	725.901152	1.008682
	726.091620	1.008391
	726.282075	1.008260
	726.472514	1.009187
	726.662940	1.011534
	726.853351	1.011561
	727.043748	1.011316
	727.234131	1.011498
	727.424499	1.012006
	727.614853	1.012252
	727.805193	1.013032
	727.995518	1.012481
	728.185829	1.013348
	728.376125	1.013864
	728.566408	1.014289
	728.756675	1.015622
	728.946929	1.015412
	729.137168	1.016046
	729.327393	1.017962
	729.517604	1.019317
	729.707800	1.021806
	729.897982	1.024049
	730.088149	1.025918
	730.278302	1.026720
	730.468441	1.026698
	730.658566	1.027794
	730.848676	1.028992
	731.038771	1.029529
	731.228853	1.029914
	731.418920	1.029445
	731.608973	1.029998
	731.799011	1.030287
	731.989035	1.030577
	732.179045	1.031933
	732.369040	1.030715
	732.559021	1.031754
	732.748988	1.031590
	732.938940	1.031453
	733.128878	1.030577
	733.318801	1.031248
	733.508711	1.030971
	733.698605	1.029656
	733.888486	1.027816
	734.078352	1.027197
	734.268204	1.026883
	734.458041	1.025614
	734.647864	1.024090
	734.837673	1.023834
	735.027467	1.023178
	735.217247	1.024460
	735.407013	1.025287
	735.596764	1.024348
	735.786501	1.024014
	735.976223	1.023535
	736.165932	1.024286
	736.355625	1.024778
	736.545305	1.023794
	736.734970	1.023852
	736.924620	1.025555
	737.114257	1.026093
	737.303879	1.025114
	737.493486	1.025290
	737.683079	1.026225
	737.872658	1.027467
	738.062222	1.026993
	738.251772	1.025325
	738.441308	1.025072
	738.630829	1.026524
	738.820336	1.027538
	739.009829	1.027357
	739.199307	1.026827
	739.388771	1.027321
	739.578220	1.027839
	739.767655	1.028231
	739.957076	1.030297
	740.146482	1.031712
	740.335874	1.031380
	740.525251	1.034975
	740.714615	1.036570
	740.903963	1.035991
	741.093298	1.036773
	741.282618	1.038342
	741.471923	1.041309
	741.661214	1.042150
	741.850491	1.042112
	742.039753	1.042268
	742.229001	1.041543
	742.418235	1.041985
	742.607454	1.042475
	742.796659	1.042654
	742.985849	1.043149
	743.175025	1.043903
	743.364187	1.043396
	743.553334	1.042639
	743.742467	1.041268
	743.931586	1.042600
	744.120690	1.043051
	744.309779	1.042360
	744.498855	1.043012
	744.687916	1.043659
	744.876962	1.043573
	745.065994	1.044247
	745.255012	1.044984
	745.444015	1.044405
	745.633004	1.044947
	745.821978	1.044274
	746.010938	1.044415
	746.199884	1.044647
	746.388815	1.045162
	746.577732	1.045722
	746.766634	1.045798
	746.955522	1.043847
	747.144396	1.043426
	747.333255	1.043691
	747.522100	1.044294
	747.710930	1.042903
	747.899746	1.042637
	748.088548	1.042634
	748.277335	1.040689
	748.466108	1.039008
	748.654866	1.037853
	748.843610	1.037691
	749.032339	1.037225
	749.221054	1.036783
	749.409755	1.035696
	749.598441	1.035308
	749.787113	1.034111
	749.975770	1.034099
	750.164413	1.031982
	750.353042	1.030098
[truncated: 1,648 more rows]
