# Supplementary material for: Metasurface analogues of molecular diastereomers from hierarchical multiscale chiral interactions with biomolecules
Source: Nat Commun. 2026 Apr 22;17:5541. doi: 10.1038/s41467-026-72200-6 (PMC13287669; doi:10.1038/s41467-026-72200-6)
Supplement: Supplementary file 3 — Supplementary Data 1 (Raw data) [file 41467_2026_72200_MOESM3_ESM.zip › Raw_Data/Reflectivity/Antistrept_strept_sequence/Antistept/Ref_ARRAY3_LH_90_4.txt]

	345.453658	0.997397
	345.669646	0.997537
	345.885622	0.997694
	346.101585	0.997871
	346.317535	0.998073
	346.533471	0.998302
	346.749395	0.998563
	346.965306	0.998862
	347.181204	0.999203
	347.397089	0.999595
	347.612961	1.000042
	347.828820	1.000554
	348.044666	1.001135
	348.260499	1.001794
	348.476319	1.002531
	348.692126	1.003345
	348.907920	1.004228
	349.123701	1.005160
	349.339469	1.006109
	349.555224	1.007033
	349.770966	1.007879
	349.986695	1.008592
	350.202412	1.009124
	350.418115	1.009443
	350.633805	1.009543
	350.849482	1.009440
	351.065147	1.009168
	351.280798	1.008770
	351.496436	1.008291
	351.712062	1.007769
	351.927674	1.007237
	352.143273	1.010198
	352.358860	1.007249
	352.574433	1.008736
	352.789993	1.008000
	353.005541	1.008581
	353.221075	1.008762
	353.436597	1.008705
	353.652105	1.009526
	353.867600	1.008669
	354.083083	1.009122
	354.298552	1.008765
	354.514009	1.009100
	354.729452	1.008978
	354.944883	1.007957
	355.160300	1.007315
	355.375705	1.005237
	355.591096	1.003889
	355.806474	1.001303
	356.021840	0.998283
	356.237192	0.998772
	356.452532	0.999642
	356.667858	0.999952
	356.883172	0.998370
	357.098472	0.998515
	357.313760	0.999419
	357.529034	0.998266
	357.744295	0.998222
	357.959544	0.996629
	358.174779	0.998423
	358.390002	0.998543
	358.605211	0.999010
	358.820407	1.000481
	359.035591	1.000336
	359.250761	0.999659
	359.465919	0.998139
	359.681063	0.998178
	359.896194	0.998947
	360.111313	0.997492
	360.326418	0.996730
	360.541510	0.996721
	360.756589	0.995934
	360.971656	0.996125
	361.186709	0.996537
	361.401749	0.995095
	361.616776	0.995086
	361.831790	0.994820
	362.046792	0.994197
	362.261780	0.994670
	362.476755	0.995122
	362.691717	0.996539
	362.906666	0.996408
	363.121602	0.996008
	363.336525	0.996350
	363.551435	0.994646
	363.766332	0.993547
	363.981216	0.992521
	364.196087	0.992809
	364.410945	0.994254
	364.625790	0.994513
	364.840621	0.993912
	365.055440	0.994877
	365.270246	0.994174
	365.485039	0.992907
	365.699818	0.991628
	365.914585	0.991460
	366.129339	0.992691
	366.344079	0.991482
	366.558807	0.991726
	366.773521	0.992424
	366.988223	0.993521
	367.202911	0.994519
	367.417587	0.993277
	367.632249	0.994419
	367.846898	0.993631
	368.061535	0.994095
	368.276158	0.994245
	368.490768	0.995555
	368.705365	0.996799
	368.919949	0.999438
	369.134521	0.998946
	369.349079	1.002088
	369.563624	1.000537
	369.778155	0.999621
	369.992674	1.001278
	370.207180	1.002307
	370.421673	1.000854
	370.636153	1.000583
	370.850619	1.003143
	371.065073	1.005222
	371.279514	1.004878
	371.493941	1.006354
	371.708356	1.004663
	371.922757	1.003024
	372.137145	1.003063
	372.351521	1.003986
	372.565883	1.005942
	372.780232	1.005783
	372.994568	1.003881
	373.208891	1.007494
	373.423201	1.007200
	373.637498	1.007521
	373.851782	1.007881
	374.066053	1.007029
	374.280311	1.005217
	374.494556	1.006444
	374.708787	1.007505
	374.923006	1.006432
	375.137211	1.006759
	375.351404	1.006538
	375.565583	1.007193
	375.779750	1.004740
	375.993903	1.004169
	376.208043	1.002209
	376.422170	1.000206
	376.636284	1.000299
	376.850385	1.000379
	377.064473	0.999692
	377.278548	0.998981
	377.492610	0.998109
	377.706658	0.998633
	377.920694	0.998415
	378.134717	0.998731
	378.348726	1.000002
	378.562722	1.000618
	378.776706	1.001926
	378.990676	1.002177
	379.204633	1.003220
	379.418577	1.003203
	379.632508	1.002908
	379.846426	1.002850
	380.060331	1.001520
	380.274223	0.999971
	380.488101	1.001366
	380.701967	1.001780
	380.915819	1.003125
	381.129659	1.001764
	381.343485	1.002318
	381.557298	1.000529
	381.771098	0.999709
	381.984886	0.998362
	382.198659	0.999234
	382.412420	0.998893
	382.626168	0.999413
	382.839903	1.000249
	383.053624	0.999748
	383.267333	0.999112
	383.481028	1.001688
	383.694711	1.003474
	383.908380	1.002571
	384.122036	1.000969
	384.335679	1.000744
	384.549309	1.001839
	384.762926	1.002626
	384.976530	1.001912
	385.190120	1.002068
	385.403698	1.003209
	385.617262	1.001943
	385.830814	1.003318
	386.044352	1.003668
	386.257877	1.001162
	386.471389	1.001923
	386.684888	1.003967
	386.898374	1.002309
	387.111847	1.002643
	387.325306	1.002672
	387.538753	1.003110
	387.752186	1.001489
	387.965606	1.001129
	388.179014	1.000492
	388.392408	0.998590
	388.605789	0.997471
	388.819156	0.996722
	389.032511	0.997659
	389.245853	0.998330
	389.459181	0.998954
	389.672497	0.998319
	389.885799	0.998692
	390.099088	1.000358
	390.312364	1.000701
	390.525627	1.001788
	390.738877	1.001651
	390.952114	1.001050
	391.165337	1.001157
	391.378548	0.999447
	391.591745	0.997521
	391.804929	0.997003
	392.018100	0.996280
	392.231258	0.993798
	392.444403	0.994097
	392.657535	0.995533
	392.870653	0.994236
	393.083759	0.996105
	393.296851	0.998377
	393.509930	0.999387
	393.722996	0.997583
	393.936049	0.993892
	394.149089	0.995093
	394.362116	0.992728
	394.575129	0.992025
	394.788130	0.991855
	395.001117	0.992340
	395.214091	0.994829
	395.427052	0.993496
	395.640000	0.996003
	395.852935	0.995754
	396.065857	0.996566
	396.278765	0.996691
	396.491660	0.995997
	396.704543	0.996740
	396.917412	0.997995
	397.130268	0.999119
	397.343110	1.001901
	397.555940	1.001785
	397.768757	1.000271
	397.981560	1.002233
	398.194350	1.003099
	398.407127	1.002056
	398.619891	1.002183
	398.832642	1.000765
	399.045380	1.001616
	399.258104	1.002112
	399.470815	1.002726
	399.683514	1.000800
	399.896199	1.001180
	400.108870	1.000731
	400.321529	1.001780
	400.534175	0.999644
	400.746807	0.999932
	400.959427	0.999049
	401.172033	0.999310
	401.384626	1.000457
	401.597205	0.999888
	401.809772	1.002570
	402.022326	1.001492
	402.234866	1.002148
	402.447393	1.003351
	402.659907	1.003261
	402.872408	1.004366
	403.084896	1.003129
	403.297370	1.002532
	403.509832	1.000387
	403.722280	0.999345
	403.934715	0.998746
	404.147137	0.998753
	404.359546	0.997988
	404.571941	0.998961
	404.784323	0.997995
	404.996693	0.997602
	405.209049	0.997343
	405.421392	0.998060
	405.633721	0.997499
	405.846038	0.998264
	406.058341	0.996155
	406.270632	0.993829
	406.482909	0.991736
	406.695172	0.991661
	406.907423	0.993048
	407.119661	0.992410
	407.331885	0.994333
	407.544096	0.994716
	407.756294	0.996321
	407.968479	0.996766
	408.180651	0.996296
	408.392809	0.997861
	408.604954	0.997530
	408.817086	0.997673
	409.029205	0.999300
	409.241311	1.000256
	409.453404	1.001180
	409.665483	1.001191
	409.877549	1.002175
	410.089602	1.002500
	410.301642	1.000498
	410.513669	1.001381
	410.725682	1.002350
	410.937682	1.003253
	411.149669	1.002187
	411.361643	1.002809
	411.573604	1.004276
	411.785551	1.006117
	411.997486	1.007709
	412.209407	1.009748
	412.421315	1.009158
	412.633210	1.009161
	412.845091	1.008220
	413.056959	1.009220
	413.268815	1.009386
	413.480657	1.010679
	413.692485	1.009966
	413.904301	1.010532
	414.116103	1.011843
	414.327892	1.011487
	414.539668	1.011648
	414.751431	1.011923
	414.963181	1.011996
	415.174917	1.012171
	415.386640	1.010611
	415.598350	1.009288
	415.810047	1.007879
	416.021730	1.007736
	416.233401	1.006717
	416.445058	1.005391
	416.656702	1.004823
	416.868332	1.004035
	417.079950	1.002192
	417.291554	1.002768
	417.503145	1.001659
	417.714723	1.000912
	417.926288	0.999384
	418.137839	1.000247
	418.349377	0.999177
	418.560903	0.997364
	418.772414	0.996094
	418.983913	0.995574
	419.195398	0.995028
	419.406870	0.994182
	419.618329	0.994093
	419.829775	0.992827
	420.041208	0.991020
	420.252627	0.989955
	420.464033	0.990427
	420.675426	0.988313
	420.886805	0.986929
	421.098172	0.986527
	421.309525	0.986053
	421.520865	0.984998
	421.732192	0.986496
	421.943505	0.986344
	422.154805	0.987567
	422.366092	0.990025
	422.577366	0.990565
	422.788627	0.989687
	422.999874	0.991191
	423.211108	0.993110
	423.422329	0.991250
	423.633537	0.992965
	423.844731	0.992811
	424.055913	0.993278
	424.267081	0.994172
	424.478235	0.992705
	424.689377	0.993822
	424.900505	0.994754
	425.111620	0.992688
	425.322722	0.993348
	425.533811	0.993393
	425.744886	0.994761
	425.955948	0.995468
	426.166997	0.994466
	426.378032	0.994654
	426.589055	0.994752
	426.800064	0.997553
	427.011060	0.996602
	427.222042	0.997151
	427.433012	0.999379
	427.643968	0.997398
	427.854911	0.997635
	428.065840	0.997981
	428.276757	0.999522
	428.487660	0.999483
	428.698550	0.999809
	428.909427	0.998363
	429.120290	0.997427
	429.331140	0.998243
	429.541977	0.998010
	429.752801	0.998767
	429.963611	1.000468
	430.174408	0.999798
	430.385192	0.999942
	430.595963	0.998066
	430.806720	0.998915
	431.017464	0.998135
	431.228195	0.996559
	431.438913	0.996041
	431.649617	0.995875
	431.860308	0.995093
	432.070986	0.994725
	432.281650	0.994555
	432.492302	0.994209
	432.702940	0.995093
	432.913565	0.995925
	433.124176	0.994298
	433.334774	0.993814
	433.545359	0.994946
	433.755931	0.996826
	433.966489	0.998059
	434.177035	0.998941
	434.387567	0.999031
	434.598085	0.999028
	434.808591	0.998395
	435.019083	0.997989
	435.229562	0.996521
	435.440027	0.996298
	435.650479	0.996079
	435.860918	0.996468
	436.071344	0.996562
	436.281757	0.995822
	436.492156	0.995894
	436.702542	0.995723
	436.912914	0.997979
	437.123274	0.996786
	437.333620	0.998779
	437.543953	0.998669
	437.754272	0.997438
	437.964578	0.997865
	438.174871	0.997788
	438.385151	0.997016
	438.595417	0.997767
	438.805670	0.994194
	439.015910	0.995728
	439.226137	0.996109
	439.436350	0.996780
	439.646550	0.995570
	439.856737	0.995706
	440.066910	0.995417
	440.277070	0.994700
	440.487217	0.994595
	440.697351	0.994244
	440.907471	0.994391
	441.117578	0.992542
	441.327671	0.992592
	441.537752	0.993087
	441.747819	0.994956
	441.957873	0.996151
	442.167913	0.996043
	442.377940	0.996059
	442.587954	0.995377
	442.797955	0.993851
	443.007942	0.993242
	443.217916	0.993311
	443.427877	0.995571
	443.637824	0.993945
	443.847758	0.993451
	444.057679	0.992598
	444.267586	0.993995
	444.477481	0.993222
	444.687361	0.994518
	444.897229	0.994861
	445.107083	0.995996
	445.316924	0.995047
	445.526752	0.993361
	445.736566	0.994469
	445.946367	0.994536
	446.156155	0.992460
	446.365929	0.991644
	446.575690	0.991861
	446.785438	0.990176
	446.995173	0.990149
	447.204894	0.988682
	447.414602	0.988534
	447.624296	0.989072
	447.833977	0.990653
	448.043645	0.990966
	448.253300	0.991881
	448.462941	0.991785
	448.672569	0.992668
	448.882184	0.992980
	449.091785	0.993920
	449.301373	0.994361
	449.510948	0.993872
	449.720509	0.994523
	449.930057	0.995168
	450.139592	0.994266
	450.349113	0.993543
	450.558621	0.992897
	450.768116	0.991682
	450.977597	0.991918
	451.187066	0.991822
	451.396520	0.991941
	451.605962	0.995267
	451.815390	0.995748
	452.024805	0.996192
	452.234206	0.997436
	452.443594	0.996461
	452.652969	0.996614
	452.862330	0.998600
	453.071678	0.998518
	453.281013	0.998584
	453.490335	0.998824
	453.699643	0.999341
	453.908938	1.000180
	454.118219	1.000869
	454.327487	0.999366
	454.536742	0.997836
	454.745983	0.997384
	454.955211	0.998284
	455.164426	0.998874
	455.373627	1.001163
	455.582815	1.000346
	455.791990	1.001055
	456.001152	0.998571
	456.210300	0.996724
	456.419434	0.998301
	456.628556	0.998164
	456.837664	0.999357
	457.046758	0.998539
	457.255839	0.999766
	457.464907	0.999025
	457.673962	0.998053
	457.883003	0.996246
	458.092031	0.994973
	458.301046	0.995288
	458.510047	0.992172
	458.719035	0.992219
	458.928009	0.994091
	459.136970	0.993233
	459.345918	0.991801
	459.554852	0.991989
	459.763774	0.990334
	459.972681	0.991883
	460.181576	0.989954
	460.390457	0.989183
	460.599324	0.987752
	460.808178	0.988219
	461.017019	0.988407
	461.225847	0.988940
	461.434661	0.986881
	461.643462	0.985380
	461.852249	0.985495
	462.061023	0.983173
	462.269784	0.984638
	462.478531	0.981967
	462.687265	0.981992
	462.895986	0.981015
	463.104693	0.979940
	463.313387	0.980264
	463.522068	0.981232
	463.730735	0.980470
	463.939389	0.980817
	464.148029	0.981360
	464.356656	0.980833
	464.565270	0.980304
	464.773870	0.978569
	464.982457	0.976296
	465.191030	0.977186
	465.399591	0.977202
	465.608137	0.976488
	465.816671	0.976784
	466.025191	0.976438
	466.233697	0.977567
	466.442191	0.978092
	466.650671	0.978846
	466.859137	0.979677
	467.067590	0.980390
	467.276030	0.982516
	467.484456	0.982868
	467.692869	0.982739
	467.901269	0.983332
	468.109655	0.983164
	468.318028	0.983727
	468.526387	0.983176
	468.734733	0.985898
	468.943066	0.987099
	469.151385	0.986459
	469.359691	0.987010
	469.567984	0.988042
	469.776263	0.989262
	469.984528	0.990616
	470.192781	0.991243
	470.401020	0.991522
	470.609245	0.991733
	470.817457	0.992868
	471.025656	0.993295
	471.233841	0.995120
	471.442013	0.996732
	471.650172	0.995493
	471.858317	0.995708
	472.066448	0.995227
	472.274567	0.996723
	472.482672	0.995253
	472.690763	0.995894
	472.898841	0.996679
	473.106906	0.998252
	473.314957	0.999841
	473.522995	1.000026
	473.731020	0.998245
	473.939031	0.996883
	474.147029	0.997738
	474.355013	0.996817
	474.562984	0.998591
	474.770941	0.999063
	474.978885	0.996633
	475.186816	0.996729
	475.394733	0.994479
	475.602637	0.993149
	475.810527	0.993611
	476.018404	0.993128
	476.226268	0.993223
	476.434118	0.992240
	476.641955	0.992464
	476.849778	0.990989
	477.057588	0.989730
	477.265385	0.988503
	477.473168	0.988223
	477.680937	0.989125
	477.888694	0.989600
	478.096436	0.988787
	478.304166	0.987167
	478.511882	0.986116
	478.719584	0.986322
	478.927274	0.985230
	479.134949	0.983797
	479.342612	0.982565
	479.550260	0.981346
	479.757896	0.980092
	479.965518	0.978892
	480.173126	0.978724
	480.380722	0.977350
	480.588303	0.976046
	480.795872	0.974520
	481.003426	0.975811
	481.210968	0.975472
	481.418496	0.973210
	481.626010	0.972996
	481.833511	0.973278
	482.040999	0.971720
	482.248473	0.971902
	482.455934	0.971667
	482.663382	0.970398
	482.870816	0.969422
	483.078236	0.969836
	483.285643	0.970794
	483.493037	0.972475
	483.700417	0.972322
	483.907784	0.972117
	484.115137	0.970786
	484.322477	0.972878
	484.529803	0.973005
	484.737116	0.973930
	484.944416	0.973957
	485.151702	0.977650
	485.358975	0.978172
	485.566234	0.978463
	485.773479	0.980285
	485.980712	0.981029
	486.187931	0.980884
	486.395136	0.982403
	486.602328	0.984502
	486.809506	0.983963
	487.016671	0.985313
	487.223823	0.983234
	487.430961	0.982118
	487.638086	0.983114
	487.845197	0.983140
	488.052295	0.984488
	488.259379	0.985193
	488.466450	0.983846
	488.673507	0.982955
	488.880551	0.981335
	489.087582	0.981326
	489.294599	0.981880
	489.501602	0.983078
	489.708592	0.984871
	489.915569	0.984008
	490.122532	0.982511
	490.329482	0.980977
	490.536418	0.979754
	490.743341	0.978356
	490.950250	0.977395
	491.157146	0.976515
	491.364029	0.977180
	491.570897	0.977104
	491.777753	0.977263
	491.984595	0.975889
	492.191423	0.975552
	492.398238	0.975846
	492.605040	0.975707
	492.811828	0.973949
	493.018603	0.974456
	493.225364	0.973515
	493.432111	0.972310
	493.638846	0.969288
	493.845566	0.968398
	494.052274	0.968321
	494.258967	0.967514
	494.465648	0.967258
	494.672314	0.968247
	494.878968	0.968041
	495.085608	0.968268
	495.292234	0.968839
	495.498847	0.968460
	495.705446	0.969486
	495.912032	0.970151
	496.118605	0.969135
	496.325164	0.970385
	496.531709	0.971599
	496.738241	0.971324
	496.944759	0.971010
	497.151264	0.971836
	497.357756	0.972236
	497.564234	0.972090
	497.770698	0.971630
	497.977149	0.972267
	498.183587	0.973422
	498.390011	0.972780
	498.596422	0.970800
	498.802819	0.969846
	499.009202	0.969949
	499.215572	0.968665
	499.421929	0.968207
	499.628272	0.968395
	499.834602	0.969697
	500.040918	0.971918
	500.247220	0.972339
	500.453509	0.972356
	500.659785	0.971012
	500.866047	0.971009
	501.072296	0.972347
	501.278531	0.974232
	501.484752	0.974037
	501.690960	0.976424
	501.897155	0.977386
	502.103336	0.976077
	502.309504	0.974202
	502.515658	0.973647
	502.721798	0.974658
	502.927925	0.975145
	503.134039	0.974331
	503.340139	0.975982
	503.546225	0.975682
	503.752298	0.976206
	503.958358	0.975461
	504.164404	0.974845
	504.370436	0.973851
	504.576455	0.975549
	504.782461	0.974576
	504.988453	0.975532
	505.194431	0.975132
	505.400396	0.974072
	505.606347	0.973589
	505.812285	0.973170
	506.018209	0.972966
	506.224120	0.971408
	506.430017	0.971192
	506.635901	0.970881
	506.841771	0.969269
	507.047628	0.969366
	507.253471	0.968759
	507.459301	0.967636
	507.665117	0.967492
	507.870920	0.965977
	508.076709	0.966687
	508.282484	0.966673
	508.488247	0.965640
	508.693995	0.967041
	508.899730	0.966105
	509.105451	0.964473
	509.311159	0.965349
	509.516854	0.964323
	509.722535	0.964412
	509.928202	0.963604
	510.133856	0.963159
	510.339496	0.961897
	510.545123	0.961988
	510.750736	0.962248
	510.956336	0.961947
	511.161922	0.963635
	511.367494	0.964699
	511.573053	0.964771
	511.778599	0.965756
	511.984131	0.967075
	512.189649	0.967851
	512.395154	0.967184
	512.600645	0.967896
	512.806123	0.967211
	513.011587	0.967186
	513.217038	0.967800
	513.422475	0.968271
	513.627899	0.968981
	513.833309	0.967790
	514.038705	0.970458
	514.244088	0.968749
	514.449458	0.968492
	514.654814	0.967981
	514.860156	0.967046
	515.065485	0.966971
	515.270800	0.967108
	515.476102	0.966959
	515.681390	0.967418
	515.886664	0.966078
	516.091925	0.966884
	516.297173	0.967564
	516.502407	0.968799
	516.707627	0.969871
	516.912834	0.971054
	517.118027	0.970001
	517.323207	0.969907
	517.528373	0.968973
	517.733525	0.968292
	517.938664	0.968961
	518.143790	0.968547
	518.348901	0.969213
	518.554000	0.969126
	518.759084	0.970374
	518.964156	0.970580
	519.169213	0.971063
	519.374257	0.972944
	519.579288	0.973771
	519.784305	0.974761
	519.989308	0.976470
	520.194298	0.977692
	520.399274	0.979260
	520.604236	0.980034
	520.809185	0.979129
	521.014121	0.979082
	521.219043	0.976738
	521.423951	0.976162
	521.628846	0.975539
	521.833727	0.975096
	522.038595	0.974636
	522.243449	0.973749
	522.448289	0.973830
	522.653116	0.975465
	522.857929	0.976826
	523.062729	0.975494
	523.267515	0.975488
	523.472287	0.976285
	523.677046	0.975962
	523.881792	0.975710
	524.086524	0.975814
	524.291242	0.976555
	524.495946	0.976165
	524.700637	0.975173
	524.905315	0.973943
	525.109979	0.972806
	525.314629	0.971451
	525.519266	0.970589
	525.723889	0.970270
	525.928498	0.969630
	526.133094	0.969080
	526.337677	0.969611
	526.542245	0.969218
	526.746800	0.969818
	526.951342	0.968157
	527.155870	0.967380
	527.360384	0.966032
	527.564885	0.967997
	527.769372	0.966934
	527.973846	0.966341
	528.178306	0.965961
	528.382752	0.967631
	528.587185	0.968873
	528.791604	0.968087
	528.996010	0.966916
	529.200402	0.965811
	529.404780	0.966728
	529.609145	0.966990
	529.813496	0.967743
	530.017833	0.968467
	530.222157	0.969181
	530.426468	0.969584
	530.630764	0.968879
	530.835048	0.968299
	531.039317	0.968412
	531.243573	0.969030
	531.447815	0.968528
	531.652044	0.968513
	531.856259	0.967899
	532.060461	0.966611
	532.264648	0.966164
	532.468823	0.963315
	532.672983	0.962210
	532.877130	0.959631
	533.081264	0.958868
	533.285383	0.958762
	533.489490	0.957996
	533.693582	0.958310
	533.897661	0.959198
	534.101726	0.960628
	534.305778	0.959938
	534.509816	0.959995
	534.713841	0.959686
	534.917851	0.959942
	535.121849	0.957711
	535.325832	0.956836
	535.529802	0.957680
	535.733759	0.958601
	535.937701	0.958269
	536.141630	0.958449
	536.345546	0.958351
	536.549448	0.957421
	536.753336	0.954934
	536.957210	0.955273
	537.161071	0.954864
	537.364919	0.955452
	537.568752	0.954721
	537.772572	0.956884
	537.976379	0.957336
	538.180172	0.957970
	538.383951	0.958828
	538.587716	0.959221
	538.791468	0.959320
	538.995206	0.958837
	539.198931	0.956819
	539.402642	0.955167
	539.606339	0.954505
	539.810023	0.956486
	540.013693	0.955045
	540.217349	0.955114
	540.420992	0.956011
	540.624621	0.956744
	540.828237	0.955816
	541.031839	0.956290
	541.235427	0.955582
	541.439001	0.955509
	541.642562	0.956399
	541.846109	0.955479
	542.049643	0.955248
	542.253163	0.953773
	542.456669	0.952735
	542.660162	0.950705
	542.863641	0.949721
	543.067106	0.948970
	543.270558	0.947829
	543.473996	0.947611
	543.677420	0.946158
	543.880831	0.946964
	544.084228	0.946238
	544.287612	0.946478
	544.490981	0.945109
	544.694338	0.944715
	544.897680	0.946227
	545.101009	0.945699
	545.304324	0.946616
	545.507625	0.945534
	545.710913	0.945628
	545.914187	0.945541
	546.117448	0.944799
	546.320695	0.944231
	546.523928	0.942266
	546.727147	0.941776
	546.930353	0.941630
	547.133546	0.941599
	547.336724	0.941677
	547.539889	0.944097
	547.743040	0.945287
	547.946178	0.945244
	548.149301	0.944280
	548.352412	0.944486
	548.555508	0.944622
	548.758591	0.944326
	548.961660	0.946058
	549.164716	0.947224
	549.367757	0.945990
	549.570785	0.946474
	549.773800	0.947467
	549.976801	0.949425
	550.179788	0.949196
	550.382761	0.949641
	550.585721	0.949597
	550.788667	0.950048
	550.991599	0.950029
	551.194518	0.948819
	551.397423	0.947669
	551.600315	0.948580
	551.803192	0.949568
	552.006056	0.949925
	552.208906	0.949797
	552.411743	0.949914
	552.614566	0.949388
	552.817375	0.950247
	553.020171	0.949900
	553.222953	0.950622
	553.425721	0.948830
	553.628475	0.948558
	553.831216	0.948405
	554.033943	0.948643
	554.236657	0.948919
	554.439356	0.948431
	554.642042	0.948789
	554.844715	0.949519
	555.047373	0.950592
	555.250018	0.952178
	555.452650	0.953284
	555.655267	0.953608
	555.857871	0.953504
	556.060461	0.954978
	556.263038	0.954497
	556.465600	0.955186
	556.668150	0.954971
	556.870685	0.956555
	557.073207	0.956417
	557.275715	0.956572
	557.478209	0.957067
	557.680689	0.956643
	557.883156	0.957162
	558.085609	0.957621
	558.288049	0.958019
	558.490475	0.958837
	558.692887	0.959850
	558.895285	0.959556
	559.097670	0.959472
	559.300040	0.960150
	559.502398	0.959982
	559.704741	0.960790
	559.907071	0.961609
	560.109387	0.961009
	560.311689	0.961833
	560.513978	0.962807
	560.716253	0.962288
	560.918514	0.961627
	561.120762	0.962218
	561.322995	0.961168
	561.525215	0.960954
	561.727422	0.961921
	561.929614	0.960951
	562.131793	0.961900
	562.333958	0.960822
	562.536110	0.960780
	562.738248	0.960237
	562.940372	0.960652
	563.142482	0.960597
	563.344578	0.959417
	563.546661	0.957918
	563.748730	0.957516
	563.950786	0.956596
	564.152827	0.956356
	564.354855	0.956882
	564.556870	0.956502
	564.758870	0.956379
	564.960857	0.957398
	565.162830	0.956759
	565.364789	0.956951
	565.566735	0.958247
	565.768666	0.959136
	565.970584	0.960626
	566.172489	0.961729
	566.374379	0.961734
	566.576256	0.962179
	566.778119	0.963867
	566.979969	0.965018
	567.181805	0.964748
	567.383626	0.965533
	567.585435	0.965537
	567.787229	0.965540
	567.989010	0.968006
	568.190777	0.968661
	568.392530	0.969420
	568.594269	0.969935
	568.795995	0.970478
	568.997707	0.970271
	569.199405	0.970926
	569.401090	0.971314
	569.602761	0.971263
	569.804418	0.971338
	570.006061	0.971694
	570.207690	0.972140
	570.409306	0.972592
	570.610908	0.972306
	570.812497	0.973163
	571.014071	0.972108
	571.215632	0.973844
	571.417179	0.974912
	571.618712	0.975193
	571.820232	0.976034
	572.021737	0.976567
	572.223229	0.975963
	572.424707	0.976782
	572.626172	0.976171
	572.827623	0.975180
	573.029060	0.974966
	573.230483	0.975139
	573.431892	0.975117
	573.633288	0.974963
	573.834670	0.975710
	574.036038	0.975832
	574.237392	0.976746
	574.438733	0.976022
	574.640060	0.975601
	574.841373	0.976871
	575.042672	0.976781
	575.243958	0.976163
	575.445230	0.975070
	575.646488	0.974824
	575.847732	0.976876
	576.048962	0.977938
	576.250179	0.979023
	576.451382	0.979554
	576.652571	0.980703
	576.853747	0.980472
	577.054908	0.981913
	577.256056	0.982482
	577.457190	0.983802
	577.658310	0.984145
	577.859417	0.983317
	578.060510	0.983683
	578.261589	0.983964
	578.462654	0.984657
	578.663705	0.985653
	578.864743	0.985220
	579.065767	0.985091
	579.266777	0.985325
	579.467773	0.986932
	579.668755	0.988060
	579.869724	0.987902
	580.070679	0.988991
	580.271620	0.989320
	580.472548	0.989286
	580.673461	0.989248
	580.874361	0.990312
	581.075247	0.990039
	581.276119	0.990968
	581.476978	0.991201
	581.677822	0.991470
	581.878653	0.991845
	582.079470	0.992205
	582.280273	0.993429
	582.481063	0.994155
	582.681838	0.993880
	582.882600	0.995249
	583.083348	0.996665
	583.284083	0.996941
	583.484803	0.997554
	583.685510	0.999354
	583.886203	0.999762
	584.086882	1.000944
	584.287547	1.002333
	584.488199	1.002527
	584.688836	1.002792
	584.889460	1.002809
	585.090070	1.004188
	585.290666	1.005799
	585.491249	1.006279
	585.691818	1.007081
	585.892372	1.007427
	586.092914	1.008040
	586.293441	1.008438
	586.493954	1.009055
	586.694454	1.010378
	586.894940	1.012509
	587.095412	1.012632
	587.295870	1.013141
	587.496314	1.013329
	587.696745	1.014602
	587.897162	1.014617
	588.097565	1.014539
	588.297954	1.014219
	588.498329	1.015202
	588.698691	1.016114
	588.899038	1.015916
	589.099372	1.016874
	589.299692	1.016415
	589.499998	1.015873
	589.700291	1.015759
	589.900569	1.016548
	590.100834	1.017517
	590.301085	1.017484
	590.501322	1.019362
	590.701546	1.019943
	590.901755	1.019568
	591.101951	1.021505
	591.302132	1.021224
	591.502300	1.020256
	591.702455	1.020613
	591.902595	1.020225
	592.102722	1.020144
	592.302834	1.020258
	592.502933	1.018338
	592.703018	1.018112
	592.903089	1.018578
	593.103147	1.018237
	593.303190	1.018866
	593.503220	1.018429
	593.703236	1.018496
	593.903238	1.018624
	594.103226	1.019415
	594.303200	1.020296
	594.503161	1.021050
	594.703108	1.020548
	594.903040	1.021154
	595.102960	1.020904
	595.302865	1.020675
	595.502756	1.020740
	595.702634	1.022131
	595.902497	1.021273
	596.102347	1.022828
	596.302183	1.022333
	596.502005	1.021757
	596.701813	1.021325
	596.901608	1.021437
	597.101388	1.022285
	597.301155	1.021320
	597.500908	1.020279
	597.700647	1.020656
	597.900372	1.020458
	598.100083	1.021518
	598.299781	1.020893
	598.499465	1.020085
	598.699134	1.021498
	598.898790	1.021627
	599.098432	1.020772
	599.298061	1.018722
	599.497675	1.019802
	599.697275	1.020878
	599.896862	1.020276
	600.096435	1.021423
	600.295994	1.022381
	600.495539	1.023155
	600.695070	1.024513
	600.894588	1.024804
	601.094091	1.023528
	601.293581	1.023424
	601.493056	1.022842
	601.692518	1.024049
	601.891966	1.023970
	602.091401	1.023634
	602.290821	1.023865
	602.490227	1.024090
	602.689620	1.023613
	602.888999	1.022878
	603.088363	1.023298
	603.287714	1.021344
	603.487052	1.020703
	603.686375	1.021451
	603.885684	1.020071
	604.084980	1.019033
	604.284261	1.019457
	604.483529	1.018359
	604.682783	1.018128
	604.882023	1.018268
	605.081249	1.018160
	605.280461	1.018322
	605.479660	1.018057
	605.678844	1.019938
	605.878015	1.019688
	606.077172	1.019536
	606.276314	1.018658
	606.475443	1.018305
	606.674558	1.017377
	606.873660	1.016787
	607.072747	1.016483
	607.271820	1.017374
	607.470880	1.016883
	607.669926	1.018169
	607.868957	1.017648
	608.067975	1.017659
	608.266979	1.016165
	608.465969	1.015945
	608.664946	1.015829
	608.863908	1.016392
	609.062857	1.016040
	609.261791	1.015451
	609.460712	1.016327
	609.659619	1.017118
	609.858511	1.016074
	610.057390	1.016296
	610.256256	1.017338
	610.455107	1.018862
	610.653944	1.021407
	610.852767	1.021764
	611.051577	1.021973
	611.250373	1.022492
	611.449154	1.025937
	611.647922	1.026520
	611.846676	1.027862
	612.045416	1.029795
	612.244142	1.031070
	612.442854	1.031801
	612.641553	1.032874
	612.840237	1.032464
	613.038908	1.032473
	613.237564	1.034219
	613.436207	1.034346
	613.634836	1.036148
	613.833451	1.036164
	614.032052	1.036972
	614.230639	1.037947
	614.429212	1.037938
	614.627771	1.039101
	614.826316	1.038585
	615.024848	1.039664
	615.223365	1.040201
	615.421869	1.041903
	615.620358	1.042945
	615.818834	1.043690
	616.017296	1.045447
	616.215744	1.047436
	616.414178	1.047036
	616.612598	1.046557
	616.811004	1.049277
	617.009396	1.049644
	617.207775	1.049503
	617.406139	1.048838
	617.604490	1.050145
	617.802826	1.049308
	618.001149	1.048544
	618.199458	1.048816
	618.397752	1.049599
	618.596033	1.049066
	618.794300	1.047732
	618.992553	1.049788
	619.190792	1.051314
	619.389018	1.051834
	619.587229	1.051834
	619.785426	1.052189
	619.983609	1.051362
	620.181779	1.051405
	620.379934	1.051682
	620.578076	1.052004
	620.776204	1.051795
	620.974317	1.050959
	621.172417	1.052045
	621.370503	1.052523
	621.568575	1.051646
	621.766633	1.051251
	621.964677	1.052881
	622.162707	1.054779
	622.360723	1.054769
	622.558725	1.055664
	622.756714	1.054978
	622.954688	1.055895
	623.152648	1.057951
	623.350595	1.059289
	623.548527	1.059082
	623.746446	1.059266
	623.944350	1.059511
	624.142241	1.058559
	624.340118	1.057741
	624.537981	1.057541
	624.735829	1.057342
	624.933664	1.056120
	625.131485	1.056145
	625.329292	1.054682
	625.527085	1.056044
	625.724864	1.055424
	625.922629	1.056339
	626.120381	1.055840
	626.318118	1.056045
	626.515841	1.056800
	626.713550	1.056826
	626.911246	1.056625
	627.108927	1.055482
	627.306595	1.054761
	627.504248	1.054139
	627.701888	1.052544
	627.899513	1.052123
	628.097125	1.051283
	628.294722	1.048637
	628.492306	1.048541
	628.689876	1.049066
	628.887432	1.046725
	629.084973	1.047677
	629.282501	1.048107
	629.480015	1.048918
	629.677515	1.047657
	629.875001	1.047779
	630.072473	1.047689
	630.269931	1.047048
	630.467375	1.047959
	630.664805	1.047916
	630.862221	1.050278
	631.059623	1.050029
	631.257011	1.049227
	631.454385	1.048655
	631.651746	1.048782
	631.849092	1.047664
	632.046424	1.048293
	632.243742	1.048135
	632.441047	1.047848
	632.638337	1.048741
	632.835613	1.048742
	633.032876	1.049726
	633.230124	1.049018
	633.427358	1.048221
	633.624579	1.048099
	633.821785	1.048163
	634.018978	1.049252
	634.216156	1.048570
	634.413321	1.048464
	634.610471	1.047325
	634.807608	1.048537
	635.004730	1.048740
	635.201839	1.047998
	635.398933	1.047660
	635.596014	1.047491
	635.793081	1.047565
	635.990133	1.046394
	636.187172	1.045482
	636.384196	1.045830
	636.581207	1.046252
	636.778204	1.046641
	636.975186	1.047177
	637.172155	1.047371
	637.369110	1.047916
	637.566050	1.047074
	637.762977	1.045489
	637.959890	1.045281
	638.156788	1.044074
	638.353673	1.043382
	638.550544	1.044242
	638.747400	1.042719
	638.944243	1.042620
	639.141072	1.043546
	639.337886	1.045083
	639.534687	1.045275
	639.731474	1.045757
	639.928246	1.045900
	640.125005	1.046192
	640.321750	1.048745
	640.518480	1.049645
	640.715197	1.050037
	640.911899	1.050820
	641.108588	1.049261
	641.305263	1.049229
	641.501923	1.049930
	641.698570	1.052305
	641.895202	1.052472
	642.091821	1.054316
	642.288426	1.056181
	642.485016	1.055527
	642.681593	1.057496
	642.878155	1.057597
	643.074704	1.057477
	643.271238	1.057737
	643.467759	1.057145
	643.664265	1.057178
	643.860757	1.057475
	644.057236	1.058145
	644.253700	1.058988
	644.450151	1.058752
	644.646587	1.058064
	644.843009	1.058113
	645.039418	1.057313
	645.235812	1.056616
	645.432192	1.056178
	645.628558	1.056150
	645.824911	1.056490
	646.021249	1.055748
	646.217573	1.056849
	646.413883	1.057459
	646.610179	1.058234
	646.806461	1.057534
	647.002729	1.058019
	647.198983	1.057231
	647.395223	1.057041
	647.591449	1.057312
	647.787661	1.057176
	647.983859	1.056185
	648.180043	1.057339
	648.376212	1.058131
	648.572368	1.059170
	648.768510	1.059185
	648.964638	1.059602
	649.160751	1.058645
	649.356851	1.058503
	649.552937	1.057613
	649.749008	1.059376
	649.945066	1.058778
	650.141109	1.061434
	650.337138	1.062895
	650.533154	1.062333
	650.729155	1.064676
	650.925142	1.066704
	651.121116	1.067463
	651.317075	1.066460
	651.513020	1.066404
	651.708951	1.067510
	651.904868	1.068411
	652.100771	1.070101
	652.296660	1.069803
	652.492535	1.069632
	652.688396	1.071465
	652.884242	1.072562
	653.080075	1.074374
	653.275894	1.075525
	653.471699	1.076044
	653.667489	1.075491
	653.863266	1.076308
	654.059028	1.076288
	654.254776	1.075635
	654.450511	1.075707
	654.646231	1.075258
	654.841937	1.075369
	655.037629	1.075690
	655.233308	1.076506
	655.428972	1.077250
	655.624622	1.077517
	655.820258	1.078711
	656.015879	1.079147
	656.211487	1.078806
	656.407081	1.079316
	656.602661	1.079797
	656.798226	1.079704
	656.993778	1.078980
	657.189315	1.078512
	657.384839	1.079394
	657.580348	1.079728
	657.775843	1.080109
	657.971324	1.080310
	658.166791	1.080537
	658.362244	1.080631
	658.557683	1.080900
	658.753108	1.082481
	658.948519	1.081320
	659.143916	1.081104
	659.339298	1.081481
	659.534667	1.080656
	659.730022	1.080749
	659.925362	1.082162
	660.120688	1.081201
	660.316001	1.080615
	660.511299	1.079700
	660.706583	1.079938
	660.901853	1.079924
	661.097109	1.081010
	661.292351	1.081571
	661.487578	1.083632
	661.682792	1.084394
	661.877992	1.085133
	662.073177	1.085042
	662.268349	1.086379
	662.463506	1.085912
	662.658649	1.086521
	662.853779	1.085719
	663.048894	1.085414
	663.243995	1.086554
	663.439081	1.087516
	663.634154	1.088314
	663.829213	1.089653
	664.024258	1.089206
	664.219288	1.089643
	664.414305	1.089353
	664.609307	1.088660
	664.804295	1.087954
	664.999269	1.088360
	665.194229	1.088462
	665.389175	1.087900
	665.584107	1.087851
	665.779025	1.088793
	665.973928	1.089706
	666.168818	1.090112
	666.363693	1.091976
	666.558555	1.092945
	666.753402	1.092771
	666.948235	1.094430
	667.143054	1.094669
	667.337859	1.095373
	667.532650	1.095903
	667.727427	1.097280
	667.922189	1.097316
	668.116938	1.097064
	668.311672	1.096907
	668.506392	1.096824
	668.701098	1.096133
	668.895790	1.097071
	669.090468	1.097303
	669.285132	1.096323
	669.479782	1.098116
	669.674417	1.098151
	669.869039	1.098447
	670.063646	1.097113
	670.258239	1.096305
	670.452819	1.096219
	670.647384	1.093942
	670.841934	1.094019
	671.036471	1.093529
	671.230994	1.092496
	671.425502	1.091241
	671.619997	1.090638
	671.814477	1.089513
	672.008943	1.090062
	672.203395	1.091648
	672.397833	1.092405
	672.592257	1.092264
	672.786667	1.093521
	672.981062	1.094483
	673.175444	1.094604
	673.369811	1.094704
	673.564164	1.094783
	673.758503	1.094164
	673.952828	1.093461
	674.147139	1.092120
	674.341435	1.092685
	674.535718	1.091259
	674.729986	1.091492
	674.924240	1.090250
	675.118480	1.089888
	675.312706	1.090075
	675.506918	1.089263
	675.701116	1.088551
	675.895299	1.086807
	676.089469	1.086852
	676.283624	1.086368
	676.477765	1.086238
	676.671892	1.086184
	676.866005	1.085189
	677.060103	1.085322
	677.254188	1.086676
	677.448258	1.086702
	677.642315	1.085933
	677.836357	1.084602
	678.030385	1.084627
	678.224398	1.084283
	678.418398	1.084819
	678.612384	1.083913
	678.806355	1.083007
	679.000312	1.082247
	679.194255	1.082643
	679.388184	1.082929
	679.582099	1.081246
	679.776000	1.080233
	679.969886	1.079489
	680.163758	1.079814
	680.357617	1.078837
	680.551461	1.078907
	680.745290	1.078725
	680.939106	1.078511
	681.132908	1.078061
	681.326695	1.076321
	681.520468	1.075045
	681.714227	1.073152
	681.907972	1.073387
	682.101703	1.073209
	682.295419	1.073886
	682.489122	1.073560
	682.682810	1.073101
	682.876484	1.073410
	683.070144	1.074662
	683.263790	1.075609
	683.457421	1.077265
	683.651039	1.078324
	683.844642	1.080022
	684.038231	1.079004
	684.231806	1.079773
	684.425367	1.081932
	684.618913	1.082626
	684.812446	1.082258
	685.005964	1.082357
	685.199468	1.082584
	685.392958	1.082103
	685.586433	1.083281
	685.779895	1.084190
	685.973342	1.082850
	686.166775	1.081846
	686.360194	1.081780
	686.553599	1.081386
	686.746990	1.081735
	686.940366	1.081852
	687.133729	1.081298
	687.327077	1.081319
	687.520411	1.081000
	687.713730	1.081816
	687.907036	1.079955
	688.100327	1.079824
	688.293604	1.078144
	688.486867	1.078302
	688.680116	1.077858
	688.873351	1.077255
	689.066571	1.075255
	689.259777	1.074968
	689.452970	1.073478
	689.646147	1.073463
	689.839311	1.072635
	690.032461	1.071676
	690.225596	1.070441
	690.418717	1.071196
	690.611824	1.070498
	690.804917	1.070705
	690.997995	1.069620
	691.191059	1.068785
	691.384110	1.068091
	691.577145	1.067761
	691.770167	1.069608
	691.963175	1.068955
	692.156168	1.068640
	692.349147	1.069150
	692.542112	1.069599
	692.735063	1.068367
	692.927999	1.068436
	693.120922	1.067922
	693.313830	1.068943
	693.506724	1.071074
	693.699603	1.070461
	693.892469	1.071876
	694.085320	1.069912
	694.278157	1.069183
	694.470980	1.069211
	694.663789	1.068047
	694.856583	1.067169
	695.049364	1.068133
	695.242130	1.068366
	695.434881	1.068336
	695.627619	1.069388
	695.820342	1.070965
	696.013052	1.071621
	696.205747	1.069996
	696.398427	1.069310
	696.591094	1.068499
	696.783746	1.070000
	696.976384	1.069605
	697.169008	1.069274
	697.361618	1.068413
	697.554213	1.065557
	697.746795	1.065774
	697.939362	1.066135
	698.131914	1.064780
	698.324453	1.063931
	698.516977	1.063820
	698.709487	1.063178
	698.901983	1.062930
	699.094465	1.063101
	699.286932	1.061203
	699.479386	1.060350
	699.671825	1.060526
	699.864249	1.060836
	700.056660	1.061444
	700.249056	1.060512
	700.441438	1.060044
	700.633806	1.060284
	700.826160	1.060655
	701.018499	1.060228
	701.210824	1.060458
	701.403135	1.059776
	701.595432	1.059561
	701.787714	1.059496
	701.979982	1.059560
	702.172236	1.058253
	702.364476	1.058602
	702.556702	1.058078
	702.748913	1.057180
	702.941110	1.056666
	703.133293	1.057040
	703.325461	1.056852
	703.517615	1.055653
	703.709755	1.055818
	703.901881	1.055650
	704.093993	1.054516
	704.286090	1.053213
	704.478173	1.052590
	704.670242	1.052283
	704.862296	1.051871
	705.054337	1.050851
	705.246363	1.049540
	705.438375	1.050159
	705.630372	1.049044
	705.822356	1.049623
	706.014325	1.051270
	706.206279	1.049637
	706.398220	1.050903
	706.590146	1.051603
	706.782058	1.051619
	706.973956	1.049320
	707.165840	1.049175
	707.357709	1.047016
	707.549564	1.046831
	707.741405	1.045051
	707.933231	1.044993
	708.125043	1.043705
	708.316841	1.043161
	708.508625	1.041366
	708.700395	1.039996
	708.892150	1.039245
	709.083891	1.038072
	709.275617	1.038436
	709.467330	1.037600
	709.659028	1.036436
	709.850712	1.036431
	710.042381	1.035645
	710.234037	1.035155
	710.425678	1.034862
	710.617305	1.035068
	710.808917	1.033694
	711.000515	1.034632
	711.192099	1.034787
	711.383669	1.034414
	711.575225	1.034929
	711.766766	1.033154
	711.958293	1.031795
	712.149805	1.032236
	712.341304	1.031100
	712.532788	1.030396
	712.724258	1.029370
	712.915713	1.029304
	713.107154	1.028738
	713.298581	1.029095
	713.489994	1.030301
	713.681392	1.029581
	713.872776	1.030613
	714.064146	1.030498
	714.255502	1.029526
	714.446843	1.030246
	714.638170	1.030551
	714.829483	1.030976
	715.020781	1.031600
	715.212065	1.033146
	715.403335	1.032842
	715.594591	1.032663
	715.785832	1.033450
	715.977059	1.033118
	716.168272	1.033848
	716.359470	1.035042
	716.550654	1.036025
	716.741824	1.035438
	716.932979	1.036130
	717.124121	1.033764
	717.315247	1.033389
	717.506360	1.031908
	717.697458	1.030757
	717.888542	1.031589
	718.079612	1.030730
	718.270668	1.029645
	718.461709	1.028778
	718.652736	1.028611
	718.843748	1.028420
	719.034746	1.028507
	719.225730	1.027255
	719.416700	1.026683
	719.607655	1.025955
	719.798596	1.025486
	719.989523	1.025215
	720.180435	1.024697
	720.371333	1.023893
	720.562217	1.021982
	720.753087	1.020324
	720.943942	1.019835
	721.134783	1.019356
	721.325609	1.017406
	721.516422	1.017059
	721.707219	1.016492
	721.898003	1.017705
	722.088772	1.019117
	722.279527	1.018988
	722.470268	1.018855
	722.660994	1.018619
	722.851707	1.017898
	723.042404	1.017791
	723.233088	1.015712
	723.423757	1.015733
	723.614412	1.016477
	723.805052	1.016656
	723.995678	1.017010
	724.186290	1.016082
	724.376887	1.017177
	724.567471	1.016839
	724.758039	1.016542
	724.948594	1.016627
	725.139134	1.015713
	725.329660	1.015171
	725.520172	1.013741
	725.710669	1.013479
	725.901152	1.013129
	726.091620	1.013019
	726.282075	1.013660
	726.472514	1.014138
	726.662940	1.014613
	726.853351	1.013517
	727.043748	1.013086
	727.234131	1.011819
	727.424499	1.010471
	727.614853	1.010511
	727.805193	1.010568
	727.995518	1.009601
	728.185829	1.008641
	728.376125	1.008190
	728.566408	1.006882
	728.756675	1.008044
	728.946929	1.007245
	729.137168	1.006581
	729.327393	1.005993
	729.517604	1.005175
	729.707800	1.004522
	729.897982	1.004509
	730.088149	1.005078
	730.278302	1.004736
	730.468441	1.004374
	730.658566	1.003948
	730.848676	1.004083
	731.038771	1.003847
	731.228853	1.004242
	731.418920	1.005171
	731.608973	1.004423
	731.799011	1.005294
	731.989035	1.006311
	732.179045	1.007889
	732.369040	1.008988
	732.559021	1.009015
	732.748988	1.009531
	732.938940	1.011615
	733.128878	1.012102
	733.318801	1.014038
	733.508711	1.014994
	733.698605	1.014658
	733.888486	1.015004
	734.078352	1.015718
	734.268204	1.016026
	734.458041	1.017081
	734.647864	1.017950
	734.837673	1.019042
	735.027467	1.020879
	735.217247	1.021491
	735.407013	1.019919
	735.596764	1.020018
	735.786501	1.022206
	735.976223	1.021490
	736.165932	1.021678
	736.355625	1.022581
	736.545305	1.023333
	736.734970	1.022268
	736.924620	1.023005
	737.114257	1.025782
	737.303879	1.026354
	737.493486	1.027859
	737.683079	1.028734
	737.872658	1.029498
	738.062222	1.029175
	738.251772	1.028959
	738.441308	1.029396
	738.630829	1.029671
	738.820336	1.030560
	739.009829	1.031393
	739.199307	1.030773
	739.388771	1.030215
	739.578220	1.029022
	739.767655	1.028602
	739.957076	1.027576
	740.146482	1.027544
	740.335874	1.028275
	740.525251	1.029059
	740.714615	1.029909
	740.903963	1.029303
	741.093298	1.030381
	741.282618	1.030796
	741.471923	1.031850
	741.661214	1.030084
	741.850491	1.030539
	742.039753	1.031278
	742.229001	1.031870
	742.418235	1.031217
	742.607454	1.032097
	742.796659	1.031766
	742.985849	1.030959
	743.175025	1.032694
	743.364187	1.032763
	743.553334	1.031683
	743.742467	1.030094
	743.931586	1.030141
	744.120690	1.029099
	744.309779	1.029108
	744.498855	1.029222
	744.687916	1.030474
	744.876962	1.031068
	745.065994	1.030959
	745.255012	1.031080
	745.444015	1.030411
	745.633004	1.029884
	745.821978	1.030528
	746.010938	1.030579
	746.199884	1.030272
	746.388815	1.029692
	746.577732	1.028138
	746.766634	1.027127
	746.955522	1.026768
	747.144396	1.026285
	747.333255	1.025882
	747.522100	1.025784
	747.710930	1.024894
	747.899746	1.025051
	748.088548	1.023857
	748.277335	1.024986
	748.466108	1.025245
	748.654866	1.024182
	748.843610	1.024683
	749.032339	1.024659
	749.221054	1.024183
	749.409755	1.022553
	749.598441	1.021005
	749.787113	1.021334
	749.975770	1.019684
	750.164413	1.018130
	750.353042	1.017025
[truncated: 1,648 more rows]
