# Supplementary material for: Metasurface analogues of molecular diastereomers from hierarchical multiscale chiral interactions with biomolecules
Source: Nat Commun. 2026 Apr 22;17:5541. doi: 10.1038/s41467-026-72200-6 (PMC13287669; doi:10.1038/s41467-026-72200-6)
Supplement: Supplementary file 3 — Supplementary Data 1 (Raw data) [file 41467_2026_72200_MOESM3_ESM.zip › Raw_Data/Reflectivity/Antistrept_strept_sequence/Antistept/Ref_ARRAY3_LH_90_5.txt]

	345.453658	0.998995
	345.669646	0.999149
	345.885622	0.999333
	346.101585	0.999551
	346.317535	0.999811
	346.533471	1.000118
	346.749395	1.000482
	346.965306	1.000912
	347.181204	1.001419
	347.397089	1.002017
	347.612961	1.002719
	347.828820	1.003541
	348.044666	1.004496
	348.260499	1.005599
	348.476319	1.006859
	348.692126	1.008275
	348.907920	1.009836
	349.123701	1.011511
	349.339469	1.013247
	349.555224	1.014964
	349.770966	1.016563
	349.986695	1.017936
	350.202412	1.018983
	350.418115	1.019633
	350.633805	1.019858
	350.849482	1.019674
	351.065147	1.019135
	351.280798	1.018315
	351.496436	1.017296
	351.712062	1.016152
	351.927674	1.014945
	352.143273	1.017382
	352.358860	1.008518
	352.574433	1.007849
	352.789993	1.006766
	353.005541	1.006251
	353.221075	1.004556
	353.436597	1.004014
	353.652105	1.002687
	353.867600	1.004333
	354.083083	1.003117
	354.298552	1.003390
	354.514009	1.001145
	354.729452	1.000365
	354.944883	0.998646
	355.160300	0.996972
	355.375705	0.996274
	355.591096	0.997232
	355.806474	0.996099
	356.021840	0.997098
	356.237192	0.998533
	356.452532	0.996603
	356.667858	0.996365
	356.883172	0.995080
	357.098472	0.996436
	357.313760	0.995435
	357.529034	0.995834
	357.744295	0.996354
	357.959544	0.995224
	358.174779	0.992648
	358.390002	0.992262
	358.605211	0.992136
	358.820407	0.992767
	359.035591	0.991940
	359.250761	0.990700
	359.465919	0.992629
	359.681063	0.992576
	359.896194	0.995179
	360.111313	0.997343
	360.326418	0.996963
	360.541510	0.998083
	360.756589	0.996687
	360.971656	0.996358
	361.186709	0.998098
	361.401749	0.999642
	361.616776	1.000159
	361.831790	0.999529
	362.046792	0.999285
	362.261780	0.998953
	362.476755	1.000433
	362.691717	1.001234
	362.906666	1.003088
	363.121602	1.003226
	363.336525	1.004293
	363.551435	1.005757
	363.766332	1.006614
	363.981216	1.005837
	364.196087	1.005351
	364.410945	1.003546
	364.625790	1.003462
	364.840621	1.006095
	365.055440	1.007245
	365.270246	1.006981
	365.485039	1.007916
	365.699818	1.009250
	365.914585	1.010752
	366.129339	1.010856
	366.344079	1.010390
	366.558807	1.011054
	366.773521	1.009709
	366.988223	1.008145
	367.202911	1.007427
	367.417587	1.008213
	367.632249	1.007328
	367.846898	1.005451
	368.061535	1.005194
	368.276158	1.006042
	368.490768	1.006891
	368.705365	1.003867
	368.919949	1.005477
	369.134521	1.003161
	369.349079	1.000308
	369.563624	1.001441
	369.778155	1.001193
	369.992674	1.001956
	370.207180	1.001119
	370.421673	1.002306
	370.636153	0.999587
	370.850619	0.998811
	371.065073	1.000650
	371.279514	0.998875
	371.493941	0.998714
	371.708356	0.999690
	371.922757	1.000048
	372.137145	0.999522
	372.351521	1.000777
	372.565883	0.999191
	372.780232	0.998630
	372.994568	0.995369
	373.208891	0.991067
	373.423201	0.991337
	373.637498	0.990589
	373.851782	0.990291
	374.066053	0.992334
	374.280311	0.993189
	374.494556	0.992042
	374.708787	0.992828
	374.923006	0.993774
	375.137211	0.993345
	375.351404	0.995750
	375.565583	0.996493
	375.779750	0.998225
	375.993903	0.997272
	376.208043	0.997403
	376.422170	0.997408
	376.636284	0.997053
	376.850385	0.997646
	377.064473	0.998893
	377.278548	0.999478
	377.492610	0.999547
	377.706658	1.001550
	377.920694	1.000998
	378.134717	1.000038
	378.348726	0.999862
	378.562722	1.000971
	378.776706	1.000452
	378.990676	0.999799
	379.204633	0.999041
	379.418577	0.998383
	379.632508	0.998783
	379.846426	0.998990
	380.060331	0.999653
	380.274223	1.001374
	380.488101	0.999879
	380.701967	0.999950
	380.915819	1.000439
	381.129659	1.000824
	381.343485	1.002463
	381.557298	1.000528
	381.771098	1.000958
	381.984886	1.001979
	382.198659	1.002827
	382.412420	1.003398
	382.626168	1.002838
	382.839903	1.003320
	383.053624	1.003854
	383.267333	1.003193
	383.481028	1.001917
	383.694711	1.005306
	383.908380	1.004061
	384.122036	1.003951
	384.335679	1.005158
	384.549309	1.004690
	384.762926	1.004286
	384.976530	1.002690
	385.190120	1.003167
	385.403698	1.002967
	385.617262	1.002391
	385.830814	1.002338
	386.044352	1.003251
	386.257877	1.005069
	386.471389	1.005673
	386.684888	1.005333
	386.898374	1.005980
	387.111847	1.004219
	387.325306	1.000863
	387.538753	1.001533
	387.752186	1.000510
	387.965606	0.999609
	388.179014	0.999856
	388.392408	0.999113
	388.605789	0.997512
	388.819156	0.996767
	389.032511	0.997689
	389.245853	0.999027
	389.459181	0.998597
	389.672497	0.998283
	389.885799	0.999699
	390.099088	0.998880
	390.312364	0.998059
	390.525627	0.999974
	390.738877	1.000819
	390.952114	1.001995
	391.165337	1.001896
	391.378548	1.000181
	391.591745	0.998306
	391.804929	0.997381
	392.018100	0.996690
	392.231258	0.995741
	392.444403	0.995703
	392.657535	0.994309
	392.870653	0.995524
	393.083759	0.993817
	393.296851	0.994022
	393.509930	0.992691
	393.722996	0.993372
	393.936049	0.993421
	394.149089	0.992996
	394.362116	0.992350
	394.575129	0.993073
	394.788130	0.995230
	395.001117	0.993127
	395.214091	0.993157
	395.427052	0.993000
	395.640000	0.993079
	395.852935	0.992850
	396.065857	0.992894
	396.278765	0.991936
	396.491660	0.991962
	396.704543	0.992658
	396.917412	0.994138
	397.130268	0.993184
	397.343110	0.992433
	397.555940	0.993698
	397.768757	0.991364
	397.981560	0.992243
	398.194350	0.990481
	398.407127	0.988518
	398.619891	0.987191
	398.832642	0.985579
	399.045380	0.986446
	399.258104	0.986711
	399.470815	0.987219
	399.683514	0.987354
	399.896199	0.988076
	400.108870	0.989536
	400.321529	0.990930
	400.534175	0.991936
	400.746807	0.991778
	400.959427	0.992912
	401.172033	0.994113
	401.384626	0.995427
	401.597205	0.998722
	401.809772	0.999130
	402.022326	0.999938
	402.234866	0.998374
	402.447393	0.999028
	402.659907	0.999466
	402.872408	0.999126
	403.084896	0.998962
	403.297370	0.999663
	403.509832	0.998630
	403.722280	0.996674
	403.934715	0.994931
	404.147137	0.995167
	404.359546	0.996251
	404.571941	0.996059
	404.784323	0.995640
	404.996693	0.995810
	405.209049	0.996097
	405.421392	0.997330
	405.633721	0.998462
	405.846038	0.997109
	406.058341	0.997651
	406.270632	0.996405
	406.482909	0.996992
	406.695172	0.996005
	406.907423	0.996325
	407.119661	0.997051
	407.331885	0.995119
	407.544096	0.996060
	407.756294	0.993540
	407.968479	0.994491
	408.180651	0.995022
	408.392809	0.994660
	408.604954	0.993971
	408.817086	0.993076
	409.029205	0.993872
	409.241311	0.996260
	409.453404	0.997139
	409.665483	0.995717
	409.877549	0.993590
	410.089602	0.993583
	410.301642	0.993862
	410.513669	0.993432
	410.725682	0.995032
	410.937682	0.994554
	411.149669	0.994860
	411.361643	0.996432
	411.573604	0.999488
	411.785551	1.000364
	411.997486	0.998894
	412.209407	0.997609
	412.421315	0.997782
	412.633210	0.997799
	412.845091	0.996349
	413.056959	0.996391
	413.268815	0.996565
	413.480657	0.996523
	413.692485	0.997202
	413.904301	0.997997
	414.116103	0.997665
	414.327892	0.996932
	414.539668	0.995395
	414.751431	0.993207
	414.963181	0.992254
	415.174917	0.990835
	415.386640	0.988955
	415.598350	0.988159
	415.810047	0.986282
	416.021730	0.986758
	416.233401	0.985731
	416.445058	0.986423
	416.656702	0.987974
	416.868332	0.988959
	417.079950	0.987289
	417.291554	0.986512
	417.503145	0.986568
	417.714723	0.986742
	417.926288	0.986709
	418.137839	0.987341
	418.349377	0.986879
	418.560903	0.986409
	418.772414	0.986148
	418.983913	0.985822
	419.195398	0.985209
	419.406870	0.985552
	419.618329	0.986382
	419.829775	0.985941
	420.041208	0.985476
	420.252627	0.987152
	420.464033	0.987374
	420.675426	0.989693
	420.886805	0.990153
	421.098172	0.990232
	421.309525	0.989546
	421.520865	0.991275
	421.732192	0.992634
	421.943505	0.994210
	422.154805	0.994613
	422.366092	0.995414
	422.577366	0.997629
	422.788627	0.998167
	422.999874	0.998721
	423.211108	1.000320
	423.422329	1.001055
	423.633537	1.000527
	423.844731	1.000787
	424.055913	1.001217
	424.267081	0.999470
	424.478235	0.997221
	424.689377	0.999032
	424.900505	0.999659
	425.111620	1.001034
	425.322722	1.002576
	425.533811	1.004130
	425.744886	1.006482
	425.955948	1.005492
	426.166997	1.004376
	426.378032	1.004914
	426.589055	1.004543
	426.800064	1.002116
	427.011060	1.002321
	427.222042	1.001674
	427.433012	0.998259
	427.643968	0.998684
	427.854911	0.997976
	428.065840	0.998823
	428.276757	0.998336
	428.487660	0.998326
	428.698550	1.000365
	428.909427	1.000414
	429.120290	1.000801
	429.331140	1.001761
	429.541977	0.999314
	429.752801	0.997981
	429.963611	0.998187
	430.174408	0.996945
	430.385192	0.996729
	430.595963	0.995808
	430.806720	0.995851
	431.017464	0.993556
	431.228195	0.991627
	431.438913	0.991899
	431.649617	0.992588
	431.860308	0.992444
	432.070986	0.993326
	432.281650	0.993997
	432.492302	0.994733
	432.702940	0.993041
	432.913565	0.993916
	433.124176	0.994273
	433.334774	0.994220
	433.545359	0.995083
	433.755931	0.995007
	433.966489	0.994185
	434.177035	0.996381
	434.387567	0.996190
	434.598085	0.996739
	434.808591	0.994702
	435.019083	0.995726
	435.229562	0.995024
	435.440027	0.993851
	435.650479	0.994613
	435.860918	0.995396
	436.071344	0.994205
	436.281757	0.991357
	436.492156	0.992357
	436.702542	0.992423
	436.912914	0.992191
	437.123274	0.995014
	437.333620	0.996758
	437.543953	0.994956
	437.754272	0.996187
	437.964578	0.996269
	438.174871	0.995937
	438.385151	0.995472
	438.595417	0.994312
	438.805670	0.993216
	439.015910	0.994176
	439.226137	0.993673
	439.436350	0.992882
	439.646550	0.993446
	439.856737	0.991621
	440.066910	0.991280
	440.277070	0.992901
	440.487217	0.992764
	440.697351	0.994133
	440.907471	0.993328
	441.117578	0.995537
	441.327671	0.996976
	441.537752	0.996912
	441.747819	0.998605
	441.957873	0.999993
	442.167913	0.999890
	442.377940	1.002628
	442.587954	1.001837
	442.797955	1.002274
	443.007942	1.003214
	443.217916	1.002470
	443.427877	1.002137
	443.637824	1.000947
	443.847758	1.001687
	444.057679	1.003750
	444.267586	1.003814
	444.477481	1.002976
	444.687361	1.003520
	444.897229	1.002936
	445.107083	1.001762
	445.316924	1.000298
	445.526752	1.001840
	445.736566	1.002875
	445.946367	1.002819
	446.156155	1.002159
	446.365929	1.000861
	446.575690	0.999348
	446.785438	0.998579
	446.995173	0.997298
	447.204894	0.997215
	447.414602	0.995644
	447.624296	0.996337
	447.833977	0.994169
	448.043645	0.993223
	448.253300	0.992582
	448.462941	0.992210
	448.672569	0.990477
	448.882184	0.991150
	449.091785	0.991135
	449.301373	0.990533
	449.510948	0.989683
	449.720509	0.990146
	449.930057	0.989038
	450.139592	0.988071
	450.349113	0.987680
	450.558621	0.987076
	450.768116	0.986703
	450.977597	0.983579
	451.187066	0.982422
	451.396520	0.980969
	451.605962	0.982564
	451.815390	0.984059
	452.024805	0.985074
	452.234206	0.986908
	452.443594	0.987129
	452.652969	0.989149
	452.862330	0.990422
	453.071678	0.991982
	453.281013	0.994006
	453.490335	0.993504
	453.699643	0.995594
	453.908938	0.996126
	454.118219	0.996903
	454.327487	0.998522
	454.536742	0.998001
	454.745983	0.997438
	454.955211	0.997230
	455.164426	0.995191
	455.373627	0.995258
	455.582815	0.994494
	455.791990	0.992498
	456.001152	0.993083
	456.210300	0.993665
	456.419434	0.993728
	456.628556	0.995686
	456.837664	0.994634
	457.046758	0.994323
	457.255839	0.995597
	457.464907	0.995402
	457.673962	0.995136
	457.883003	0.996314
	458.092031	0.996595
	458.301046	0.997603
	458.510047	0.996079
	458.719035	0.994765
	458.928009	0.993791
	459.136970	0.992197
	459.345918	0.992482
	459.554852	0.994538
	459.763774	0.995471
	459.972681	0.993768
	460.181576	0.994139
	460.390457	0.994395
	460.599324	0.992413
	460.808178	0.994269
	461.017019	0.994290
	461.225847	0.994146
	461.434661	0.994013
	461.643462	0.991384
	461.852249	0.991258
	462.061023	0.990491
	462.269784	0.990770
	462.478531	0.990292
	462.687265	0.989831
	462.895986	0.989605
	463.104693	0.990466
	463.313387	0.990523
	463.522068	0.990161
	463.730735	0.990879
	463.939389	0.991601
	464.148029	0.992661
	464.356656	0.992319
	464.565270	0.992776
	464.773870	0.992356
	464.982457	0.992604
	465.191030	0.991856
	465.399591	0.990925
	465.608137	0.989747
	465.816671	0.990193
	466.025191	0.989005
	466.233697	0.989710
	466.442191	0.989711
	466.650671	0.988604
	466.859137	0.989495
	467.067590	0.989509
	467.276030	0.988877
	467.484456	0.988602
	467.692869	0.988084
	467.901269	0.987590
	468.109655	0.988646
	468.318028	0.986729
	468.526387	0.987927
	468.734733	0.987170
	468.943066	0.987977
	469.151385	0.987157
	469.359691	0.986478
	469.567984	0.987106
	469.776263	0.988127
	469.984528	0.986888
	470.192781	0.986942
	470.401020	0.987527
	470.609245	0.987507
	470.817457	0.987778
	471.025656	0.985671
	471.233841	0.985934
	471.442013	0.986490
	471.650172	0.987424
	471.858317	0.988156
	472.066448	0.990597
	472.274567	0.989093
	472.482672	0.988101
	472.690763	0.988520
	472.898841	0.987987
	473.106906	0.987902
	473.314957	0.989170
	473.522995	0.987119
	473.731020	0.985838
	473.939031	0.985741
	474.147029	0.987259
	474.355013	0.987484
	474.562984	0.987258
	474.770941	0.988872
	474.978885	0.988856
	475.186816	0.988927
	475.394733	0.990169
	475.602637	0.988774
	475.810527	0.987202
	476.018404	0.985113
	476.226268	0.984271
	476.434118	0.984423
	476.641955	0.983104
	476.849778	0.983337
	477.057588	0.984303
	477.265385	0.982622
	477.473168	0.981561
	477.680937	0.979506
	477.888694	0.979767
	478.096436	0.978739
	478.304166	0.978534
	478.511882	0.976533
	478.719584	0.977238
	478.927274	0.976177
	479.134949	0.975825
	479.342612	0.975584
	479.550260	0.975459
	479.757896	0.974198
	479.965518	0.973636
	480.173126	0.974181
	480.380722	0.973785
	480.588303	0.975449
	480.795872	0.974204
	481.003426	0.974875
	481.210968	0.974598
	481.418496	0.975855
	481.626010	0.975630
	481.833511	0.976675
	482.040999	0.977518
	482.248473	0.979195
	482.455934	0.978144
	482.663382	0.977859
	482.870816	0.977875
	483.078236	0.977481
	483.285643	0.977404
	483.493037	0.977374
	483.700417	0.978276
	483.907784	0.980322
	484.115137	0.980060
	484.322477	0.982222
	484.529803	0.984646
	484.737116	0.980475
	484.944416	0.981376
	485.151702	0.981115
	485.358975	0.981995
	485.566234	0.981851
	485.773479	0.980362
	485.980712	0.980400
	486.187931	0.979690
	486.395136	0.980678
	486.602328	0.981659
	486.809506	0.979566
	487.016671	0.978480
	487.223823	0.980099
	487.430961	0.978275
	487.638086	0.978268
	487.845197	0.977653
	488.052295	0.975088
	488.259379	0.974724
	488.466450	0.974015
	488.673507	0.974218
	488.880551	0.974308
	489.087582	0.972815
	489.294599	0.973219
	489.501602	0.972297
	489.708592	0.971516
	489.915569	0.971711
	490.122532	0.971254
	490.329482	0.971952
	490.536418	0.969401
	490.743341	0.969903
	490.950250	0.970463
	491.157146	0.970635
	491.364029	0.969592
	491.570897	0.969734
	491.777753	0.967878
	491.984595	0.968772
	492.191423	0.968114
	492.398238	0.967849
	492.605040	0.967954
	492.811828	0.966899
	493.018603	0.967190
	493.225364	0.967112
	493.432111	0.967642
	493.638846	0.967124
	493.845566	0.968950
	494.052274	0.967512
	494.258967	0.968521
	494.465648	0.969599
	494.672314	0.969749
	494.878968	0.969144
	495.085608	0.969300
	495.292234	0.970878
	495.498847	0.971502
	495.705446	0.971217
	495.912032	0.971898
	496.118605	0.973435
	496.325164	0.975308
	496.531709	0.976213
	496.738241	0.975915
	496.944759	0.974227
	497.151264	0.972824
	497.357756	0.975425
	497.564234	0.974279
	497.770698	0.973458
	497.977149	0.971964
	498.183587	0.972574
	498.390011	0.972936
	498.596422	0.972722
	498.802819	0.975402
	499.009202	0.974658
	499.215572	0.973943
	499.421929	0.974821
	499.628272	0.975374
	499.834602	0.975720
	500.040918	0.976558
	500.247220	0.976920
	500.453509	0.976516
	500.659785	0.977530
	500.866047	0.978097
	501.072296	0.978932
	501.278531	0.979416
	501.484752	0.978707
	501.690960	0.980229
	501.897155	0.980211
	502.103336	0.979638
	502.309504	0.978821
	502.515658	0.978477
	502.721798	0.977840
	502.927925	0.975903
	503.134039	0.976784
	503.340139	0.976347
	503.546225	0.975715
	503.752298	0.974039
	503.958358	0.974833
	504.164404	0.973293
	504.370436	0.974777
	504.576455	0.974445
	504.782461	0.973583
	504.988453	0.973043
	505.194431	0.972899
	505.400396	0.972336
	505.606347	0.973326
	505.812285	0.971187
	506.018209	0.970742
	506.224120	0.972686
	506.430017	0.971627
	506.635901	0.973293
	506.841771	0.972570
	507.047628	0.971421
	507.253471	0.971422
	507.459301	0.971644
	507.665117	0.971510
	507.870920	0.973024
	508.076709	0.973913
	508.282484	0.975146
	508.488247	0.975674
	508.693995	0.976492
	508.899730	0.975883
	509.105451	0.973754
	509.311159	0.974088
	509.516854	0.974031
	509.722535	0.973413
	509.928202	0.972254
	510.133856	0.972767
	510.339496	0.973112
	510.545123	0.973419
	510.750736	0.971994
	510.956336	0.971786
	511.161922	0.972243
	511.367494	0.970856
	511.573053	0.970743
	511.778599	0.969691
	511.984131	0.968761
	512.189649	0.970411
	512.395154	0.969289
	512.600645	0.970056
	512.806123	0.968798
	513.011587	0.969974
	513.217038	0.969438
	513.422475	0.968742
	513.627899	0.969152
	513.833309	0.967505
	514.038705	0.968664
	514.244088	0.968682
	514.449458	0.969324
	514.654814	0.968896
	514.860156	0.969369
	515.065485	0.968288
	515.270800	0.967874
	515.476102	0.966853
	515.681390	0.967055
	515.886664	0.966267
	516.091925	0.965511
	516.297173	0.966213
	516.502407	0.962784
	516.707627	0.964294
	516.912834	0.962460
	517.118027	0.960655
	517.323207	0.959762
	517.528373	0.959711
	517.733525	0.959418
	517.938664	0.961027
	518.143790	0.961207
	518.348901	0.962683
	518.554000	0.961836
	518.759084	0.961225
	518.964156	0.960790
	519.169213	0.960769
	519.374257	0.963702
	519.579288	0.964221
	519.784305	0.965380
	519.989308	0.966482
	520.194298	0.967029
	520.399274	0.965733
	520.604236	0.964875
	520.809185	0.965482
	521.014121	0.965750
	521.219043	0.964688
	521.423951	0.965119
	521.628846	0.965536
	521.833727	0.965477
	522.038595	0.964656
	522.243449	0.964689
	522.448289	0.963584
	522.653116	0.962978
	522.857929	0.963878
	523.062729	0.963388
	523.267515	0.964193
	523.472287	0.964431
	523.677046	0.963226
	523.881792	0.963264
	524.086524	0.964007
	524.291242	0.964458
	524.495946	0.964447
	524.700637	0.964050
	524.905315	0.964194
	525.109979	0.964637
	525.314629	0.965964
	525.519266	0.966092
	525.723889	0.966672
	525.928498	0.967605
	526.133094	0.967754
	526.337677	0.969192
	526.542245	0.967446
	526.746800	0.966147
	526.951342	0.965987
	527.155870	0.966187
	527.360384	0.966176
	527.564885	0.965089
	527.769372	0.964327
	527.973846	0.963314
	528.178306	0.962208
	528.382752	0.961362
	528.587185	0.960660
	528.791604	0.960435
	528.996010	0.962922
	529.200402	0.961682
	529.404780	0.960818
	529.609145	0.961542
	529.813496	0.962422
	530.017833	0.962700
	530.222157	0.962581
	530.426468	0.961721
	530.630764	0.960382
	530.835048	0.959675
	531.039317	0.961459
	531.243573	0.961551
	531.447815	0.961216
	531.652044	0.962201
	531.856259	0.960256
	532.060461	0.959972
	532.264648	0.959503
	532.468823	0.957382
	532.672983	0.957253
	532.877130	0.957234
	533.081264	0.958084
	533.285383	0.957756
	533.489490	0.957123
	533.693582	0.957093
	533.897661	0.956043
	534.101726	0.954876
	534.305778	0.954298
	534.509816	0.955106
	534.713841	0.955551
	534.917851	0.955814
	535.121849	0.955595
	535.325832	0.954765
	535.529802	0.955470
	535.733759	0.955979
	535.937701	0.956617
	536.141630	0.957731
	536.345546	0.957634
	536.549448	0.957169
	536.753336	0.958659
	536.957210	0.959739
	537.161071	0.958532
	537.364919	0.958783
	537.568752	0.958472
	537.772572	0.957993
	537.976379	0.957931
	538.180172	0.956704
	538.383951	0.955531
	538.587716	0.955349
	538.791468	0.954956
	538.995206	0.956034
	539.198931	0.957187
	539.402642	0.955575
	539.606339	0.954488
	539.810023	0.953512
	540.013693	0.953324
	540.217349	0.953103
	540.420992	0.954636
	540.624621	0.955443
	540.828237	0.956533
	541.031839	0.957010
	541.235427	0.957324
	541.439001	0.956354
	541.642562	0.956685
	541.846109	0.957819
	542.049643	0.957515
	542.253163	0.957944
	542.456669	0.957884
	542.660162	0.957940
	542.863641	0.957314
	543.067106	0.956774
	543.270558	0.955954
	543.473996	0.956207
	543.677420	0.954580
	543.880831	0.956227
	544.084228	0.955637
	544.287612	0.955256
	544.490981	0.956037
	544.694338	0.955861
	544.897680	0.957058
	545.101009	0.956894
	545.304324	0.957712
	545.507625	0.956702
	545.710913	0.956801
	545.914187	0.957526
	546.117448	0.957653
	546.320695	0.957904
	546.523928	0.958122
	546.727147	0.959149
	546.930353	0.959568
	547.133546	0.959086
	547.336724	0.959537
	547.539889	0.960229
	547.743040	0.961374
	547.946178	0.961686
	548.149301	0.961427
	548.352412	0.961236
	548.555508	0.960527
	548.758591	0.960243
	548.961660	0.960155
	549.164716	0.958733
	549.367757	0.958560
	549.570785	0.959708
	549.773800	0.959387
	549.976801	0.958491
	550.179788	0.958524
	550.382761	0.958947
	550.585721	0.958921
	550.788667	0.959949
	550.991599	0.959230
	551.194518	0.958345
	551.397423	0.956632
	551.600315	0.956894
	551.803192	0.955785
	552.006056	0.956446
	552.208906	0.955150
	552.411743	0.956090
	552.614566	0.956003
	552.817375	0.956357
	553.020171	0.955590
	553.222953	0.956219
	553.425721	0.955459
	553.628475	0.954158
	553.831216	0.955169
	554.033943	0.954599
	554.236657	0.954390
	554.439356	0.955294
	554.642042	0.954390
	554.844715	0.954003
	555.047373	0.952932
	555.250018	0.952571
	555.452650	0.953262
	555.655267	0.955047
	555.857871	0.954950
	556.060461	0.956274
	556.263038	0.956629
	556.465600	0.956301
	556.668150	0.956578
	556.870685	0.956460
	557.073207	0.956966
	557.275715	0.956388
	557.478209	0.957097
	557.680689	0.957268
	557.883156	0.958265
	558.085609	0.958905
	558.288049	0.958215
	558.490475	0.958158
	558.692887	0.958354
	558.895285	0.959262
	559.097670	0.959194
	559.300040	0.959519
	559.502398	0.960094
	559.704741	0.960278
	559.907071	0.961311
	560.109387	0.960879
	560.311689	0.960651
	560.513978	0.961131
	560.716253	0.961206
	560.918514	0.962379
	561.120762	0.962737
	561.322995	0.962260
	561.525215	0.962067
	561.727422	0.960111
	561.929614	0.959439
	562.131793	0.959571
	562.333958	0.958989
	562.536110	0.959819
	562.738248	0.959197
	562.940372	0.960123
	563.142482	0.961398
	563.344578	0.962618
	563.546661	0.963203
	563.748730	0.964562
	563.950786	0.963290
	564.152827	0.964683
	564.354855	0.965043
	564.556870	0.966405
	564.758870	0.965914
	564.960857	0.965574
	565.162830	0.965834
	565.364789	0.965684
	565.566735	0.964921
	565.768666	0.965955
	565.970584	0.968052
	566.172489	0.967253
	566.374379	0.968429
	566.576256	0.967102
	566.778119	0.966824
	566.979969	0.966987
	567.181805	0.966791
	567.383626	0.968654
	567.585435	0.969815
	567.787229	0.970421
	567.989010	0.969802
	568.190777	0.969917
	568.392530	0.970108
	568.594269	0.970235
	568.795995	0.970931
	568.997707	0.970896
	569.199405	0.970686
	569.401090	0.970667
	569.602761	0.972979
	569.804418	0.973875
	570.006061	0.973086
	570.207690	0.972938
	570.409306	0.973062
	570.610908	0.974435
	570.812497	0.974324
	571.014071	0.973660
	571.215632	0.974089
	571.417179	0.974569
	571.618712	0.975721
	571.820232	0.977221
	572.021737	0.978729
	572.223229	0.978618
	572.424707	0.980700
	572.626172	0.982031
	572.827623	0.983104
	573.029060	0.982947
	573.230483	0.981648
	573.431892	0.982702
	573.633288	0.984266
	573.834670	0.985162
	574.036038	0.988842
	574.237392	0.989941
	574.438733	0.990129
	574.640060	0.991408
	574.841373	0.993186
	575.042672	0.993729
	575.243958	0.994725
	575.445230	0.994967
	575.646488	0.994742
	575.847732	0.995528
	576.048962	0.996289
	576.250179	0.995999
	576.451382	0.995777
	576.652571	0.995526
	576.853747	0.995126
	577.054908	0.995669
	577.256056	0.995617
	577.457190	0.996070
	577.658310	0.997908
	577.859417	0.998956
	578.060510	0.999020
	578.261589	0.998973
	578.462654	0.999996
	578.663705	0.999176
	578.864743	1.000547
	579.065767	1.000850
	579.266777	1.000361
	579.467773	1.000813
	579.668755	1.000075
	579.869724	1.000563
	580.070679	1.000828
	580.271620	1.001393
	580.472548	1.001335
	580.673461	1.000693
	580.874361	1.000993
	581.075247	1.001542
	581.276119	1.003034
	581.476978	1.003546
	581.677822	1.004714
	581.878653	1.003528
	582.079470	1.003902
	582.280273	1.004589
	582.481063	1.005656
	582.681838	1.007176
	582.882600	1.008376
	583.083348	1.009552
	583.284083	1.012339
	583.484803	1.013517
	583.685510	1.014610
	583.886203	1.014116
	584.086882	1.013522
	584.287547	1.013180
	584.488199	1.014715
	584.688836	1.014914
	584.889460	1.014550
	585.090070	1.014432
	585.290666	1.014609
	585.491249	1.016740
	585.691818	1.016880
	585.892372	1.016495
	586.092914	1.016178
	586.293441	1.014570
	586.493954	1.013825
	586.694454	1.015221
	586.894940	1.016011
	587.095412	1.014971
	587.295870	1.016449
	587.496314	1.016726
	587.696745	1.015981
	587.897162	1.016035
	588.097565	1.015266
	588.297954	1.013790
	588.498329	1.014520
	588.698691	1.014563
	588.899038	1.015449
	589.099372	1.016254
	589.299692	1.015863
	589.499998	1.018296
	589.700291	1.017863
	589.900569	1.017266
	590.100834	1.016158
	590.301085	1.016157
	590.501322	1.015474
	590.701546	1.013938
	590.901755	1.012848
	591.101951	1.011558
	591.302132	1.010973
	591.502300	1.010551
	591.702455	1.009712
	591.902595	1.010111
	592.102722	1.008863
	592.302834	1.008343
	592.502933	1.007813
	592.703018	1.007887
	592.903089	1.008441
	593.103147	1.008004
	593.303190	1.008208
	593.503220	1.007383
	593.703236	1.007862
	593.903238	1.008378
	594.103226	1.009877
	594.303200	1.009855
	594.503161	1.012156
	594.703108	1.012369
	594.903040	1.012355
	595.102960	1.010837
	595.302865	1.010641
	595.502756	1.010372
	595.702634	1.010360
	595.902497	1.009804
	596.102347	1.011363
	596.302183	1.012368
	596.502005	1.013347
	596.701813	1.013551
	596.901608	1.013766
	597.101388	1.014485
	597.301155	1.013965
	597.500908	1.015115
	597.700647	1.014909
	597.900372	1.014669
	598.100083	1.015189
	598.299781	1.014981
	598.499465	1.015809
	598.699134	1.015125
	598.898790	1.014254
	599.098432	1.014479
	599.298061	1.014452
	599.497675	1.013558
	599.697275	1.014639
	599.896862	1.015719
	600.096435	1.016254
	600.295994	1.016291
	600.495539	1.016781
	600.695070	1.017499
	600.894588	1.018207
	601.094091	1.017224
	601.293581	1.016900
	601.493056	1.016613
	601.692518	1.015314
	601.891966	1.014917
	602.091401	1.013627
	602.290821	1.013162
	602.490227	1.011789
	602.689620	1.011685
	602.888999	1.011407
	603.088363	1.011378
	603.287714	1.011297
	603.487052	1.010375
	603.686375	1.011391
	603.885684	1.013175
	604.084980	1.012660
	604.284261	1.013339
	604.483529	1.014364
	604.682783	1.015568
	604.882023	1.015011
	605.081249	1.015323
	605.280461	1.015359
	605.479660	1.015353
	605.678844	1.016697
	605.878015	1.017355
	606.077172	1.018414
	606.276314	1.018614
	606.475443	1.018270
	606.674558	1.016708
	606.873660	1.017202
	607.072747	1.017072
	607.271820	1.018849
	607.470880	1.018548
	607.669926	1.019082
	607.868957	1.019622
	608.067975	1.021472
	608.266979	1.021838
	608.465969	1.022182
	608.664946	1.022300
	608.863908	1.022596
	609.062857	1.022496
	609.261791	1.022383
	609.460712	1.022099
	609.659619	1.021223
	609.858511	1.021268
	610.057390	1.020910
	610.256256	1.019977
	610.455107	1.020967
	610.653944	1.021713
	610.852767	1.023143
	611.051577	1.024438
	611.250373	1.023933
	611.449154	1.024615
	611.647922	1.026995
	611.846676	1.026042
	612.045416	1.025447
	612.244142	1.024894
	612.442854	1.024660
	612.641553	1.025027
	612.840237	1.024833
	613.038908	1.025612
	613.237564	1.026244
	613.436207	1.026531
	613.634836	1.026915
	613.833451	1.026850
	614.032052	1.027543
	614.230639	1.029892
	614.429212	1.031164
	614.627771	1.031541
	614.826316	1.032015
	615.024848	1.033038
	615.223365	1.033511
	615.421869	1.034000
	615.620358	1.034968
	615.818834	1.035425
	616.017296	1.034658
	616.215744	1.034877
	616.414178	1.035530
	616.612598	1.035282
	616.811004	1.035593
	617.009396	1.036129
	617.207775	1.036023
	617.406139	1.037153
	617.604490	1.037159
	617.802826	1.036899
	618.001149	1.039114
	618.199458	1.038567
	618.397752	1.039113
	618.596033	1.040316
	618.794300	1.042547
	618.992553	1.044130
	619.190792	1.044275
	619.389018	1.042971
	619.587229	1.045425
	619.785426	1.045803
	619.983609	1.046769
	620.181779	1.047528
	620.379934	1.047965
	620.578076	1.048313
	620.776204	1.048839
	620.974317	1.049882
	621.172417	1.049154
	621.370503	1.049636
	621.568575	1.050516
	621.766633	1.051497
	621.964677	1.052009
	622.162707	1.053102
	622.360723	1.054302
	622.558725	1.054650
	622.756714	1.054096
	622.954688	1.054570
	623.152648	1.052686
	623.350595	1.053942
	623.548527	1.054743
	623.746446	1.054259
	623.944350	1.054767
	624.142241	1.054437
	624.340118	1.055061
	624.537981	1.056199
	624.735829	1.056852
	624.933664	1.057923
	625.131485	1.057103
	625.329292	1.056431
	625.527085	1.057757
	625.724864	1.058696
	625.922629	1.058748
	626.120381	1.058007
	626.318118	1.057090
	626.515841	1.056429
	626.713550	1.056516
	626.911246	1.055477
	627.108927	1.054322
	627.306595	1.053354
	627.504248	1.053802
	627.701888	1.053198
	627.899513	1.053159
	628.097125	1.052177
	628.294722	1.051174
	628.492306	1.050851
	628.689876	1.050113
	628.887432	1.047864
	629.084973	1.047285
	629.282501	1.047874
	629.480015	1.048168
	629.677515	1.047910
	629.875001	1.047992
	630.072473	1.046410
	630.269931	1.046896
	630.467375	1.046166
	630.664805	1.046648
	630.862221	1.045348
	631.059623	1.042531
	631.257011	1.042436
	631.454385	1.043177
	631.651746	1.042307
	631.849092	1.041032
	632.046424	1.041030
	632.243742	1.040605
	632.441047	1.039855
	632.638337	1.039167
	632.835613	1.038556
	633.032876	1.037260
	633.230124	1.037785
	633.427358	1.037278
	633.624579	1.036960
	633.821785	1.037505
	634.018978	1.037595
	634.216156	1.036605
	634.413321	1.036462
	634.610471	1.036334
	634.807608	1.037089
	635.004730	1.036836
	635.201839	1.037370
	635.398933	1.037780
	635.596014	1.038238
	635.793081	1.038097
	635.990133	1.039078
	636.187172	1.040596
	636.384196	1.041247
	636.581207	1.041879
	636.778204	1.042306
	636.975186	1.043687
	637.172155	1.044156
	637.369110	1.045474
	637.566050	1.044401
	637.762977	1.044163
	637.959890	1.045037
	638.156788	1.046099
	638.353673	1.045943
	638.550544	1.045384
	638.747400	1.045639
	638.944243	1.045320
	639.141072	1.045448
	639.337886	1.045829
	639.534687	1.045258
	639.731474	1.044620
	639.928246	1.045350
	640.125005	1.045367
	640.321750	1.046419
	640.518480	1.045863
	640.715197	1.045147
	640.911899	1.047060
	641.108588	1.047460
	641.305263	1.046635
	641.501923	1.045051
	641.698570	1.046759
	641.895202	1.046924
	642.091821	1.049126
	642.288426	1.049514
	642.485016	1.049483
	642.681593	1.048204
	642.878155	1.048576
	643.074704	1.048616
	643.271238	1.049930
	643.467759	1.050075
	643.664265	1.051055
	643.860757	1.053148
	644.057236	1.053056
	644.253700	1.053095
	644.450151	1.053714
	644.646587	1.053836
	644.843009	1.054932
	645.039418	1.055362
	645.235812	1.056338
	645.432192	1.056745
	645.628558	1.058624
	645.824911	1.058035
	646.021249	1.057310
	646.217573	1.058820
	646.413883	1.058672
	646.610179	1.059326
	646.806461	1.057852
	647.002729	1.057348
	647.198983	1.058334
	647.395223	1.059103
	647.591449	1.059858
	647.787661	1.061118
	647.983859	1.061950
	648.180043	1.061884
	648.376212	1.062266
	648.572368	1.062728
	648.768510	1.063519
	648.964638	1.061130
	649.160751	1.060959
	649.356851	1.060161
	649.552937	1.061241
	649.749008	1.061099
	649.945066	1.060381
	650.141109	1.060954
	650.337138	1.058990
	650.533154	1.058477
	650.729155	1.059130
	650.925142	1.059092
	651.121116	1.059168
	651.317075	1.058892
	651.513020	1.059681
	651.708951	1.060482
	651.904868	1.059049
	652.100771	1.058816
	652.296660	1.059052
	652.492535	1.058542
	652.688396	1.059772
	652.884242	1.059010
	653.080075	1.058680
	653.275894	1.060646
	653.471699	1.062220
	653.667489	1.061887
	653.863266	1.062131
	654.059028	1.061193
	654.254776	1.061131
	654.450511	1.061453
	654.646231	1.062708
	654.841937	1.063095
	655.037629	1.065650
	655.233308	1.066286
	655.428972	1.066908
	655.624622	1.065390
	655.820258	1.065241
	656.015879	1.064693
	656.211487	1.065762
	656.407081	1.066501
	656.602661	1.067172
	656.798226	1.067300
	656.993778	1.068426
	657.189315	1.068141
	657.384839	1.069610
	657.580348	1.068298
	657.775843	1.068534
	657.971324	1.068781
	658.166791	1.068038
	658.362244	1.069439
	658.557683	1.070368
	658.753108	1.071693
	658.948519	1.072934
	659.143916	1.074030
	659.339298	1.075059
	659.534667	1.075219
	659.730022	1.074889
	659.925362	1.073953
	660.120688	1.074251
	660.316001	1.073417
	660.511299	1.072076
	660.706583	1.071997
	660.901853	1.072811
	661.097109	1.073588
	661.292351	1.075890
	661.487578	1.075481
	661.682792	1.076452
	661.877992	1.077468
	662.073177	1.077144
	662.268349	1.078734
	662.463506	1.079717
	662.658649	1.078936
	662.853779	1.078549
	663.048894	1.078999
	663.243995	1.078978
	663.439081	1.077251
	663.634154	1.076629
	663.829213	1.076886
	664.024258	1.077213
	664.219288	1.076643
	664.414305	1.077945
	664.609307	1.077527
	664.804295	1.077952
	664.999269	1.078072
	665.194229	1.077709
	665.389175	1.077635
	665.584107	1.077762
	665.779025	1.079752
	665.973928	1.080496
	666.168818	1.080279
	666.363693	1.080372
	666.558555	1.079635
	666.753402	1.078817
	666.948235	1.078751
	667.143054	1.078384
	667.337859	1.076965
	667.532650	1.078453
	667.727427	1.079000
	667.922189	1.079714
	668.116938	1.079460
	668.311672	1.079605
	668.506392	1.078812
	668.701098	1.078984
	668.895790	1.078969
	669.090468	1.079700
	669.285132	1.079085
	669.479782	1.079506
	669.674417	1.079038
	669.869039	1.079341
	670.063646	1.078963
	670.258239	1.078559
	670.452819	1.078350
	670.647384	1.078548
	670.841934	1.077389
	671.036471	1.077995
	671.230994	1.077567
	671.425502	1.077532
	671.619997	1.076314
	671.814477	1.075834
	672.008943	1.075377
	672.203395	1.076852
	672.397833	1.078926
	672.592257	1.079515
	672.786667	1.081167
	672.981062	1.080910
	673.175444	1.080296
	673.369811	1.080784
	673.564164	1.079510
	673.758503	1.079733
	673.952828	1.078701
	674.147139	1.078707
	674.341435	1.078322
	674.535718	1.078804
	674.729986	1.079022
	674.924240	1.077585
	675.118480	1.077669
	675.312706	1.079166
	675.506918	1.079546
	675.701116	1.080438
	675.895299	1.081042
	676.089469	1.081455
	676.283624	1.082775
	676.477765	1.083218
	676.671892	1.083418
	676.866005	1.085132
	677.060103	1.084948
	677.254188	1.084873
	677.448258	1.085103
	677.642315	1.084117
	677.836357	1.082840
	678.030385	1.082837
	678.224398	1.081866
	678.418398	1.083106
	678.612384	1.083373
	678.806355	1.082938
	679.000312	1.082089
	679.194255	1.082526
	679.388184	1.081075
	679.582099	1.081154
	679.776000	1.080395
	679.969886	1.080296
	680.163758	1.080366
	680.357617	1.080783
	680.551461	1.080450
	680.745290	1.080071
	680.939106	1.078215
	681.132908	1.076579
	681.326695	1.075166
	681.520468	1.074499
	681.714227	1.073390
	681.907972	1.072753
	682.101703	1.071879
	682.295419	1.071582
	682.489122	1.070322
	682.682810	1.069024
	682.876484	1.066592
	683.070144	1.063556
	683.263790	1.061756
	683.457421	1.061857
	683.651039	1.061332
	683.844642	1.061199
	684.038231	1.058995
	684.231806	1.058835
	684.425367	1.057993
	684.618913	1.057151
	684.812446	1.057002
	685.005964	1.055771
	685.199468	1.055362
	685.392958	1.055970
	685.586433	1.055982
	685.779895	1.055703
	685.973342	1.055092
	686.166775	1.054627
	686.360194	1.054064
	686.553599	1.053775
	686.746990	1.055753
	686.940366	1.055847
	687.133729	1.054888
	687.327077	1.056607
	687.520411	1.055393
	687.713730	1.056132
	687.907036	1.056630
	688.100327	1.054973
	688.293604	1.056093
	688.486867	1.057589
	688.680116	1.057055
	688.873351	1.057550
	689.066571	1.059114
	689.259777	1.060791
	689.452970	1.060829
	689.646147	1.060377
	689.839311	1.060555
	690.032461	1.062623
	690.225596	1.060958
	690.418717	1.062589
	690.611824	1.063703
	690.804917	1.063694
	690.997995	1.064297
	691.191059	1.065748
	691.384110	1.064807
	691.577145	1.065587
	691.770167	1.064942
	691.963175	1.064816
	692.156168	1.064531
	692.349147	1.063533
	692.542112	1.062938
	692.735063	1.063290
	692.927999	1.062423
	693.120922	1.061662
	693.313830	1.061391
	693.506724	1.061465
	693.699603	1.061120
	693.892469	1.060607
	694.085320	1.058514
	694.278157	1.057297
	694.470980	1.056633
	694.663789	1.057107
	694.856583	1.057959
	695.049364	1.057730
	695.242130	1.057558
	695.434881	1.058282
	695.627619	1.058712
	695.820342	1.058805
	696.013052	1.057681
	696.205747	1.056653
	696.398427	1.055421
	696.591094	1.055676
	696.783746	1.055981
	696.976384	1.055173
	697.169008	1.054473
	697.361618	1.052483
	697.554213	1.053314
	697.746795	1.053306
	697.939362	1.053091
	698.131914	1.052512
	698.324453	1.052588
	698.516977	1.052038
	698.709487	1.052552
	698.901983	1.052714
	699.094465	1.051568
	699.286932	1.052639
	699.479386	1.052706
	699.671825	1.052574
	699.864249	1.053538
	700.056660	1.053101
	700.249056	1.052137
	700.441438	1.051854
	700.633806	1.052400
	700.826160	1.052528
	701.018499	1.051286
	701.210824	1.050498
	701.403135	1.051128
	701.595432	1.051467
	701.787714	1.050479
	701.979982	1.051657
	702.172236	1.051429
	702.364476	1.051133
	702.556702	1.051093
	702.748913	1.049915
	702.941110	1.048507
	703.133293	1.048373
	703.325461	1.047634
	703.517615	1.046816
	703.709755	1.044848
	703.901881	1.043885
	704.093993	1.043473
	704.286090	1.042492
	704.478173	1.041247
	704.670242	1.041602
	704.862296	1.041336
	705.054337	1.040565
	705.246363	1.039537
	705.438375	1.039208
	705.630372	1.036924
	705.822356	1.036245
	706.014325	1.036826
	706.206279	1.037429
	706.398220	1.035388
	706.590146	1.035312
	706.782058	1.034393
	706.973956	1.033374
	707.165840	1.032651
	707.357709	1.032080
	707.549564	1.031885
	707.741405	1.030728
	707.933231	1.031965
	708.125043	1.031233
	708.316841	1.030671
	708.508625	1.030338
	708.700395	1.029988
	708.892150	1.030010
	709.083891	1.031114
	709.275617	1.029681
	709.467330	1.028840
	709.659028	1.028794
	709.850712	1.027773
	710.042381	1.028430
	710.234037	1.028022
	710.425678	1.026825
	710.617305	1.027622
	710.808917	1.028960
	711.000515	1.029690
	711.192099	1.029923
	711.383669	1.032051
	711.575225	1.032359
	711.766766	1.032579
	711.958293	1.031949
	712.149805	1.032714
	712.341304	1.033084
	712.532788	1.032390
	712.724258	1.032313
	712.915713	1.032149
	713.107154	1.031982
	713.298581	1.031403
	713.489994	1.031281
	713.681392	1.030647
	713.872776	1.029807
	714.064146	1.028082
	714.255502	1.027275
	714.446843	1.027589
	714.638170	1.027710
	714.829483	1.026858
	715.020781	1.025912
	715.212065	1.026362
	715.403335	1.026255
	715.594591	1.026393
	715.785832	1.026172
	715.977059	1.027237
	716.168272	1.027273
	716.359470	1.026492
	716.550654	1.026123
	716.741824	1.025464
	716.932979	1.023564
	717.124121	1.021809
	717.315247	1.023010
	717.506360	1.023021
	717.697458	1.020670
	717.888542	1.019380
	718.079612	1.020530
	718.270668	1.019736
	718.461709	1.020800
	718.652736	1.019801
	718.843748	1.019602
	719.034746	1.018437
	719.225730	1.018062
	719.416700	1.018813
	719.607655	1.016556
	719.798596	1.016154
	719.989523	1.015554
	720.180435	1.015774
	720.371333	1.015086
	720.562217	1.014455
	720.753087	1.013753
	720.943942	1.013792
	721.134783	1.014089
	721.325609	1.014015
	721.516422	1.015555
	721.707219	1.014805
	721.898003	1.015255
	722.088772	1.016239
	722.279527	1.015781
	722.470268	1.014622
	722.660994	1.013795
	722.851707	1.013554
	723.042404	1.010851
	723.233088	1.010550
	723.423757	1.008871
	723.614412	1.010036
	723.805052	1.010464
	723.995678	1.010315
	724.186290	1.010007
	724.376887	1.008366
	724.567471	1.007432
	724.758039	1.006890
	724.948594	1.007986
	725.139134	1.007190
	725.329660	1.007909
	725.520172	1.008321
	725.710669	1.010044
	725.901152	1.010176
	726.091620	1.009625
	726.282075	1.008808
	726.472514	1.007714
	726.662940	1.008792
	726.853351	1.009209
	727.043748	1.010061
	727.234131	1.011139
	727.424499	1.011370
	727.614853	1.010011
	727.805193	1.008570
	727.995518	1.008641
	728.185829	1.009014
	728.376125	1.008787
	728.566408	1.009091
	728.756675	1.009917
	728.946929	1.010998
	729.137168	1.011016
	729.327393	1.012371
	729.517604	1.013123
	729.707800	1.013170
	729.897982	1.013901
	730.088149	1.012749
	730.278302	1.013048
	730.468441	1.013165
	730.658566	1.013069
	730.848676	1.013518
	731.038771	1.011759
	731.228853	1.012472
	731.418920	1.013843
	731.608973	1.014747
	731.799011	1.013200
	731.989035	1.014842
	732.179045	1.015351
	732.369040	1.014767
	732.559021	1.015173
	732.748988	1.015525
	732.938940	1.015335
	733.128878	1.015373
	733.318801	1.015332
	733.508711	1.014877
	733.698605	1.015299
	733.888486	1.014230
	734.078352	1.013984
	734.268204	1.014876
	734.458041	1.013925
	734.647864	1.013886
	734.837673	1.013202
	735.027467	1.014633
	735.217247	1.013465
	735.407013	1.012611
	735.596764	1.011008
	735.786501	1.010715
	735.976223	1.011369
	736.165932	1.012094
	736.355625	1.013478
	736.545305	1.013169
	736.734970	1.013720
	736.924620	1.015058
	737.114257	1.014518
	737.303879	1.013707
	737.493486	1.011856
	737.683079	1.012143
	737.872658	1.012004
	738.062222	1.014260
	738.251772	1.014690
	738.441308	1.014803
	738.630829	1.015380
	738.820336	1.014156
	739.009829	1.014626
	739.199307	1.014879
	739.388771	1.016636
	739.578220	1.017338
	739.767655	1.017028
	739.957076	1.017852
	740.146482	1.018570
	740.335874	1.018721
	740.525251	1.018356
	740.714615	1.018153
	740.903963	1.017640
	741.093298	1.019009
	741.282618	1.019400
	741.471923	1.018162
	741.661214	1.018364
	741.850491	1.018935
	742.039753	1.017665
	742.229001	1.018312
	742.418235	1.019384
	742.607454	1.021374
	742.796659	1.021393
	742.985849	1.020354
	743.175025	1.019829
	743.364187	1.021407
	743.553334	1.021773
	743.742467	1.021740
	743.931586	1.023014
	744.120690	1.022550
	744.309779	1.022816
	744.498855	1.023167
	744.687916	1.022002
	744.876962	1.022351
	745.065994	1.021803
	745.255012	1.020182
	745.444015	1.020910
	745.633004	1.020039
	745.821978	1.019100
	746.010938	1.019838
	746.199884	1.020707
	746.388815	1.020058
	746.577732	1.019262
	746.766634	1.019308
	746.955522	1.019362
	747.144396	1.018758
	747.333255	1.017771
	747.522100	1.017949
	747.710930	1.017922
	747.899746	1.018246
	748.088548	1.017257
	748.277335	1.017697
	748.466108	1.014919
	748.654866	1.014201
	748.843610	1.013306
	749.032339	1.013888
	749.221054	1.012664
	749.409755	1.013433
	749.598441	1.012180
	749.787113	1.012543
	749.975770	1.013085
	750.164413	1.012014
	750.353042	1.013003
[truncated: 1,648 more rows]
