# Supplementary material for: Metasurface analogues of molecular diastereomers from hierarchical multiscale chiral interactions with biomolecules
Source: Nat Commun. 2026 Apr 22;17:5541. doi: 10.1038/s41467-026-72200-6 (PMC13287669; doi:10.1038/s41467-026-72200-6)
Supplement: Supplementary file 3 — Supplementary Data 1 (Raw data) [file 41467_2026_72200_MOESM3_ESM.zip › Raw_Data/Reflectivity/Antistrept_strept_sequence/Antistept/Ref_ARRAY3_RA_0_1.txt]

	345.453658	0.998463
	345.669646	0.998184
	345.885622	0.997884
	346.101585	0.997562
	346.317535	0.997217
	346.533471	0.996847
	346.749395	0.996450
	346.965306	0.996027
	347.181204	0.995578
	347.397089	0.995102
	347.612961	0.994604
	347.828820	0.994089
	348.044666	0.993565
	348.260499	0.993047
	348.476319	0.992554
	348.692126	0.992113
	348.907920	0.991759
	349.123701	0.991532
	349.339469	0.991478
	349.555224	0.991638
	349.770966	0.992043
	349.986695	0.992703
	350.202412	0.993599
	350.418115	0.994686
	350.633805	0.995896
	350.849482	0.997155
	351.065147	0.998393
	351.280798	0.999554
	351.496436	1.000602
	351.712062	1.001519
	351.927674	1.002301
	352.143273	1.000826
	352.358860	1.001116
	352.574433	1.001684
	352.789993	1.001873
	353.005541	1.002717
	353.221075	1.004474
	353.436597	1.005691
	353.652105	1.007262
	353.867600	1.006203
	354.083083	1.007054
	354.298552	1.006129
	354.514009	1.007392
	354.729452	1.007612
	354.944883	1.006005
	355.160300	1.004200
	355.375705	1.004248
	355.591096	1.004834
	355.806474	1.004885
	356.021840	1.005790
	356.237192	1.004442
	356.452532	1.004082
	356.667858	1.004148
	356.883172	1.003878
	357.098472	1.004545
	357.313760	1.003560
	357.529034	1.003556
	357.744295	1.001928
	357.959544	1.001225
	358.174779	1.002718
	358.390002	1.003060
	358.605211	1.004349
	358.820407	1.004972
	359.035591	1.005374
	359.250761	1.005813
	359.465919	1.004264
	359.681063	1.002554
	359.896194	1.003804
	360.111313	1.003897
	360.326418	1.005077
	360.541510	1.002500
	360.756589	1.002893
	360.971656	1.005327
	361.186709	1.006120
	361.401749	1.004836
	361.616776	1.005201
	361.831790	1.004647
	362.046792	1.003433
	362.261780	1.005175
	362.476755	1.005583
	362.691717	1.003558
	362.906666	1.004689
	363.121602	1.004399
	363.336525	1.003904
	363.551435	1.002312
	363.766332	1.002542
	363.981216	1.000347
	364.196087	1.000103
	364.410945	1.001061
	364.625790	1.000005
	364.840621	0.998343
	365.055440	0.997801
	365.270246	0.998163
	365.485039	0.998405
	365.699818	0.997134
	365.914585	0.998824
	366.129339	1.000047
	366.344079	0.997930
	366.558807	0.996961
	366.773521	0.994864
	366.988223	0.996412
	367.202911	0.995657
	367.417587	0.995526
	367.632249	0.992969
	367.846898	0.993050
	368.061535	0.993435
	368.276158	0.994847
	368.490768	0.993396
	368.705365	0.994329
	368.919949	0.995541
	369.134521	0.993706
	369.349079	0.995487
	369.563624	0.996296
	369.778155	0.995284
	369.992674	0.995673
	370.207180	0.996730
	370.421673	0.996293
	370.636153	0.999188
	370.850619	0.998576
	371.065073	1.000308
	371.279514	0.998880
	371.493941	0.997103
	371.708356	0.997828
	371.922757	0.995861
	372.137145	0.995543
	372.351521	0.996718
	372.565883	0.999004
	372.780232	0.998929
	372.994568	0.997215
	373.208891	0.996837
	373.423201	0.998025
	373.637498	0.998949
	373.851782	0.997663
	374.066053	0.996604
	374.280311	0.996761
	374.494556	0.998021
	374.708787	0.998560
	374.923006	0.999772
	375.137211	1.000501
	375.351404	0.998393
	375.565583	0.998088
	375.779750	0.999202
	375.993903	0.999590
	376.208043	0.999560
	376.422170	0.998850
	376.636284	0.999078
	376.850385	0.996672
	377.064473	0.996697
	377.278548	0.997739
	377.492610	0.997725
	377.706658	0.996745
	377.920694	0.998149
	378.134717	1.000146
	378.348726	1.000515
	378.562722	1.001417
	378.776706	1.003043
	378.990676	1.003146
	379.204633	1.001479
	379.418577	1.001877
	379.632508	1.002342
	379.846426	1.002067
	380.060331	1.001691
	380.274223	1.001435
	380.488101	1.002020
	380.701967	1.002478
	380.915819	1.003159
	381.129659	1.004551
	381.343485	1.003637
	381.557298	1.006179
	381.771098	1.007943
	381.984886	1.006655
	382.198659	1.009607
	382.412420	1.008372
	382.626168	1.007591
	382.839903	1.009345
	383.053624	1.008772
	383.267333	1.009075
	383.481028	1.009672
	383.694711	1.007161
	383.908380	1.010593
	384.122036	1.007907
	384.335679	1.009246
	384.549309	1.009968
	384.762926	1.007471
	384.976530	1.008255
	385.190120	1.007827
	385.403698	1.006101
	385.617262	1.004982
	385.830814	1.005500
	386.044352	1.005909
	386.257877	1.004900
	386.471389	1.003418
	386.684888	1.004341
	386.898374	1.005113
	387.111847	1.005000
	387.325306	1.005484
	387.538753	1.004282
	387.752186	1.005093
	387.965606	1.004868
	388.179014	1.006525
	388.392408	1.006360
	388.605789	1.006648
	388.819156	1.005598
	389.032511	1.003780
	389.245853	1.003077
	389.459181	1.002581
	389.672497	1.002255
	389.885799	1.004134
	390.099088	1.003406
	390.312364	1.004425
	390.525627	1.004575
	390.738877	1.004793
	390.952114	1.004270
	391.165337	1.001697
	391.378548	1.001671
	391.591745	0.998572
	391.804929	0.997992
	392.018100	0.997302
	392.231258	0.998296
	392.444403	0.996418
	392.657535	0.995822
	392.870653	0.996059
	393.083759	0.996299
	393.296851	0.995816
	393.509930	0.996345
	393.722996	0.997542
	393.936049	0.997184
	394.149089	0.997892
	394.362116	0.998265
	394.575129	0.996443
	394.788130	0.996086
	395.001117	0.997584
	395.214091	0.997695
	395.427052	0.998141
	395.640000	0.998694
	395.852935	0.997337
	396.065857	0.998368
	396.278765	0.998839
	396.491660	0.999583
	396.704543	1.001111
	396.917412	0.998441
	397.130268	0.998258
	397.343110	0.998502
	397.555940	0.998880
	397.768757	1.001645
	397.981560	1.000480
	398.194350	1.000142
	398.407127	0.999561
	398.619891	1.000249
	398.832642	1.000442
	399.045380	1.000134
	399.258104	1.000236
	399.470815	1.001736
	399.683514	1.003384
	399.896199	1.003270
	400.108870	1.004768
	400.321529	1.005020
	400.534175	1.006220
	400.746807	1.004574
	400.959427	1.003071
	401.172033	1.000280
	401.384626	0.998120
	401.597205	0.999231
	401.809772	0.998944
	402.022326	0.997139
	402.234866	0.996958
	402.447393	0.996755
	402.659907	0.996598
	402.872408	0.995429
	403.084896	0.996760
	403.297370	0.994158
	403.509832	0.993203
	403.722280	0.991741
	403.934715	0.990869
	404.147137	0.992042
	404.359546	0.991830
	404.571941	0.994027
	404.784323	0.993550
	404.996693	0.992482
	405.209049	0.992856
	405.421392	0.992353
	405.633721	0.991355
	405.846038	0.991436
	406.058341	0.992641
	406.270632	0.994075
	406.482909	0.994584
	406.695172	0.995385
	406.907423	0.995855
	407.119661	0.994800
	407.331885	0.996995
	407.544096	1.000836
	407.756294	0.999730
	407.968479	1.000652
	408.180651	0.999448
	408.392809	1.001095
	408.604954	1.001327
	408.817086	1.003842
	409.029205	1.004550
	409.241311	1.005470
	409.453404	1.005272
	409.665483	1.004722
	409.877549	1.004977
	410.089602	1.006046
	410.301642	1.005019
	410.513669	1.005068
	410.725682	1.003325
	410.937682	1.003520
	411.149669	1.003049
	411.361643	1.006037
	411.573604	1.005672
	411.785551	1.006104
	411.997486	1.005570
	412.209407	1.006167
	412.421315	1.004643
	412.633210	1.002458
	412.845091	1.003689
	413.056959	1.003051
	413.268815	1.002359
	413.480657	0.999962
	413.692485	1.000052
	413.904301	1.001361
	414.116103	1.000184
	414.327892	1.002556
	414.539668	1.000115
	414.751431	1.000139
	414.963181	1.002177
	415.174917	1.001942
	415.386640	1.003355
	415.598350	1.002584
	415.810047	1.002295
	416.021730	1.000885
	416.233401	1.000144
	416.445058	0.998429
	416.656702	0.999996
	416.868332	1.000324
	417.079950	0.999842
	417.291554	0.999768
	417.503145	0.998612
	417.714723	1.000082
	417.926288	1.000039
	418.137839	0.998034
	418.349377	1.001436
	418.560903	1.003947
	418.772414	1.004269
	418.983913	1.003736
	419.195398	1.003922
	419.406870	1.003900
	419.618329	1.002913
	419.829775	1.003949
	420.041208	1.005281
	420.252627	1.003806
	420.464033	1.001282
	420.675426	1.003513
	420.886805	1.002910
	421.098172	1.003069
	421.309525	1.004487
	421.520865	1.005864
	421.732192	1.005065
	421.943505	1.004710
	422.154805	1.004458
	422.366092	1.004098
	422.577366	1.006294
	422.788627	1.006384
	422.999874	1.007970
	423.211108	1.007967
	423.422329	1.008085
	423.633537	1.008608
	423.844731	1.006637
	424.055913	1.007281
	424.267081	1.006171
	424.478235	1.007901
	424.689377	1.005936
	424.900505	1.007557
	425.111620	1.007252
	425.322722	1.007980
	425.533811	1.010298
	425.744886	1.009712
	425.955948	1.010130
	426.166997	1.007231
	426.378032	1.008215
	426.589055	1.008481
	426.800064	1.006733
	427.011060	1.009526
	427.222042	1.008602
	427.433012	1.008842
	427.643968	1.007305
	427.854911	1.006352
	428.065840	1.005271
	428.276757	1.003609
	428.487660	1.003769
	428.698550	1.003921
	428.909427	1.004537
	429.120290	1.005147
	429.331140	1.004603
	429.541977	1.002757
	429.752801	1.001823
	429.963611	1.000847
	430.174408	0.999134
	430.385192	0.999743
	430.595963	0.998812
	430.806720	1.000451
	431.017464	1.000225
	431.228195	0.997831
	431.438913	0.994287
	431.649617	0.992731
	431.860308	0.992438
	432.070986	0.992994
	432.281650	0.992121
	432.492302	0.992398
	432.702940	0.989166
	432.913565	0.988401
	433.124176	0.987526
	433.334774	0.988120
	433.545359	0.988837
	433.755931	0.990073
	433.966489	0.991126
	434.177035	0.990517
	434.387567	0.991099
	434.598085	0.990751
	434.808591	0.992467
	435.019083	0.991804
	435.229562	0.992064
	435.440027	0.990210
	435.650479	0.990753
	435.860918	0.987905
	436.071344	0.987128
	436.281757	0.987660
	436.492156	0.986547
	436.702542	0.988450
	436.912914	0.988685
	437.123274	0.989697
	437.333620	0.987737
	437.543953	0.989340
	437.754272	0.990586
	437.964578	0.991642
	438.174871	0.993293
	438.385151	0.992265
	438.595417	0.990062
	438.805670	0.990431
	439.015910	0.991020
	439.226137	0.991134
	439.436350	0.990781
	439.646550	0.990838
	439.856737	0.989693
	440.066910	0.989541
	440.277070	0.989262
	440.487217	0.990358
	440.697351	0.989200
	440.907471	0.990128
	441.117578	0.989688
	441.327671	0.991522
	441.537752	0.991345
	441.747819	0.990925
	441.957873	0.990879
	442.167913	0.993020
	442.377940	0.992184
	442.587954	0.992548
	442.797955	0.993348
	443.007942	0.995565
	443.217916	0.995242
	443.427877	0.995726
	443.637824	0.994834
	443.847758	0.994883
	444.057679	0.995609
	444.267586	0.996618
	444.477481	0.997703
	444.687361	0.997066
	444.897229	0.995554
	445.107083	0.996360
	445.316924	0.996917
	445.526752	0.998636
	445.736566	0.998290
	445.946367	0.998974
	446.156155	1.000029
	446.365929	1.000379
	446.575690	0.998587
	446.785438	0.997789
	446.995173	0.997312
	447.204894	0.997451
	447.414602	0.998639
	447.624296	0.997867
	447.833977	0.997024
	448.043645	0.998614
	448.253300	0.997974
	448.462941	0.995847
	448.672569	0.996556
	448.882184	0.997089
	449.091785	0.996293
	449.301373	0.997062
	449.510948	0.995811
	449.720509	0.994612
	449.930057	0.992046
	450.139592	0.992229
	450.349113	0.990966
	450.558621	0.989229
	450.768116	0.989235
	450.977597	0.988635
	451.187066	0.987709
	451.396520	0.989756
	451.605962	0.986943
	451.815390	0.987916
	452.024805	0.986264
	452.234206	0.986517
	452.443594	0.985765
	452.652969	0.985804
	452.862330	0.986040
	453.071678	0.986556
	453.281013	0.988038
	453.490335	0.990197
	453.699643	0.991784
	453.908938	0.994667
	454.118219	0.991478
	454.327487	0.992410
	454.536742	0.991938
	454.745983	0.991028
	454.955211	0.989676
	455.164426	0.990750
	455.373627	0.991217
	455.582815	0.990311
	455.791990	0.988878
	456.001152	0.989950
	456.210300	0.990529
	456.419434	0.990060
	456.628556	0.991640
	456.837664	0.993355
	457.046758	0.995042
	457.255839	0.996401
	457.464907	0.997766
	457.673962	0.999143
	457.883003	1.001303
	458.092031	1.001666
	458.301046	1.002868
	458.510047	1.004158
	458.719035	1.005499
	458.928009	1.005232
	459.136970	1.005816
	459.345918	1.006010
	459.554852	1.007434
	459.763774	1.008054
	459.972681	1.007735
	460.181576	1.007258
	460.390457	1.005603
	460.599324	1.005228
	460.808178	1.003367
	461.017019	1.004065
	461.225847	1.004197
	461.434661	1.003748
	461.643462	1.003015
	461.852249	1.001170
	462.061023	0.998514
	462.269784	0.998046
	462.478531	0.998260
	462.687265	0.998599
	462.895986	0.997867
	463.104693	0.997512
	463.313387	0.999133
	463.522068	0.998283
	463.730735	0.997694
	463.939389	0.997286
	464.148029	0.996098
	464.356656	0.995146
	464.565270	0.993967
	464.773870	0.995689
	464.982457	0.994631
	465.191030	0.994326
	465.399591	0.993906
	465.608137	0.994630
	465.816671	0.993609
	466.025191	0.991537
	466.233697	0.988510
	466.442191	0.986546
	466.650671	0.985716
	466.859137	0.986302
	467.067590	0.986077
	467.276030	0.986115
	467.484456	0.986246
	467.692869	0.986090
	467.901269	0.986135
	468.109655	0.986384
	468.318028	0.989890
	468.526387	0.992657
	468.734733	0.994208
	468.943066	0.994473
	469.151385	0.996264
	469.359691	0.996338
	469.567984	0.996289
	469.776263	0.997329
	469.984528	0.998059
	470.192781	0.998590
	470.401020	1.000211
	470.609245	0.997938
	470.817457	0.998038
	471.025656	0.998011
	471.233841	0.996802
	471.442013	0.997318
	471.650172	0.998327
	471.858317	0.997527
	472.066448	0.998640
	472.274567	0.997748
	472.482672	0.997999
	472.690763	0.997846
	472.898841	0.997452
	473.106906	0.998170
	473.314957	0.998369
	473.522995	0.998125
	473.731020	0.998215
	473.939031	0.997485
	474.147029	0.995660
	474.355013	0.994191
	474.562984	0.995221
	474.770941	0.996913
	474.978885	0.997426
	475.186816	0.998227
	475.394733	0.997301
	475.602637	0.998251
	475.810527	0.999182
	476.018404	0.998557
	476.226268	0.998194
	476.434118	0.997649
	476.641955	0.997465
	476.849778	0.996146
	477.057588	0.996039
	477.265385	0.995639
	477.473168	0.994502
	477.680937	0.993395
	477.888694	0.992438
	478.096436	0.992560
	478.304166	0.991286
	478.511882	0.990952
	478.719584	0.992270
	478.927274	0.993024
	479.134949	0.995138
	479.342612	0.994266
	479.550260	0.994763
	479.757896	0.993236
	479.965518	0.991907
	480.173126	0.992597
	480.380722	0.992980
	480.588303	0.994173
	480.795872	0.994346
	481.003426	0.992152
	481.210968	0.990784
	481.418496	0.990554
	481.626010	0.989930
	481.833511	0.989100
	482.040999	0.988395
	482.248473	0.987574
	482.455934	0.987266
	482.663382	0.987095
	482.870816	0.986681
	483.078236	0.985954
	483.285643	0.985527
	483.493037	0.984168
	483.700417	0.984282
	483.907784	0.984603
	484.115137	0.984420
	484.322477	0.983337
	484.529803	0.983098
	484.737116	0.982983
	484.944416	0.983698
	485.151702	0.983713
	485.358975	0.983727
	485.566234	0.982987
	485.773479	0.983742
	485.980712	0.983715
	486.187931	0.984189
	486.395136	0.982551
	486.602328	0.983280
	486.809506	0.984446
	487.016671	0.985210
	487.223823	0.984793
	487.430961	0.983846
	487.638086	0.984328
	487.845197	0.981886
	488.052295	0.981445
	488.259379	0.979910
	488.466450	0.978765
	488.673507	0.978427
	488.880551	0.978171
	489.087582	0.979004
	489.294599	0.977332
	489.501602	0.975704
	489.708592	0.974797
	489.915569	0.973769
	490.122532	0.972850
	490.329482	0.971696
	490.536418	0.973107
	490.743341	0.972654
	490.950250	0.972325
	491.157146	0.973719
	491.364029	0.972678
	491.570897	0.973048
	491.777753	0.972197
	491.984595	0.972532
	492.191423	0.971047
	492.398238	0.971268
	492.605040	0.972967
	492.811828	0.974064
	493.018603	0.973970
	493.225364	0.974072
	493.432111	0.972809
	493.638846	0.972637
	493.845566	0.973546
	494.052274	0.972202
	494.258967	0.972281
	494.465648	0.971818
	494.672314	0.972571
	494.878968	0.972127
	495.085608	0.971524
	495.292234	0.969268
	495.498847	0.969851
	495.705446	0.969539
	495.912032	0.968910
	496.118605	0.970358
	496.325164	0.969863
	496.531709	0.970946
	496.738241	0.970544
	496.944759	0.970525
	497.151264	0.970982
	497.357756	0.972311
	497.564234	0.972264
	497.770698	0.971191
	497.977149	0.972361
	498.183587	0.973298
	498.390011	0.973092
	498.596422	0.974492
	498.802819	0.973925
	499.009202	0.976493
	499.215572	0.976459
	499.421929	0.976154
	499.628272	0.975538
	499.834602	0.976473
	500.040918	0.975482
	500.247220	0.974089
	500.453509	0.974051
	500.659785	0.972912
	500.866047	0.973475
	501.072296	0.973041
	501.278531	0.972881
	501.484752	0.972473
	501.690960	0.969661
	501.897155	0.968331
	502.103336	0.968865
	502.309504	0.968365
	502.515658	0.968914
	502.721798	0.969104
	502.927925	0.971004
	503.134039	0.969620
	503.340139	0.970244
	503.546225	0.970819
	503.752298	0.969356
	503.958358	0.968892
	504.164404	0.968930
	504.370436	0.968631
	504.576455	0.967768
	504.782461	0.969160
	504.988453	0.970397
	505.194431	0.970094
	505.400396	0.967379
	505.606347	0.966455
	505.812285	0.964705
	506.018209	0.965322
	506.224120	0.964692
	506.430017	0.962520
	506.635901	0.961946
	506.841771	0.960536
	507.047628	0.959758
	507.253471	0.958736
	507.459301	0.958682
	507.665117	0.959026
	507.870920	0.959229
	508.076709	0.958093
	508.282484	0.957331
	508.488247	0.958191
	508.693995	0.957739
	508.899730	0.957231
	509.105451	0.956067
	509.311159	0.957407
	509.516854	0.959111
	509.722535	0.958830
	509.928202	0.958304
	510.133856	0.959346
	510.339496	0.960978
	510.545123	0.960783
	510.750736	0.961551
	510.956336	0.962168
	511.161922	0.962069
	511.367494	0.962891
	511.573053	0.961095
	511.778599	0.960867
	511.984131	0.960593
	512.189649	0.960791
	512.395154	0.959118
	512.600645	0.957758
	512.806123	0.957317
	513.011587	0.956051
	513.217038	0.956377
	513.422475	0.956623
	513.627899	0.957496
	513.833309	0.957272
	514.038705	0.957907
	514.244088	0.958615
	514.449458	0.959009
	514.654814	0.959459
	514.860156	0.960302
	515.065485	0.961173
	515.270800	0.962498
	515.476102	0.962844
	515.681390	0.963987
	515.886664	0.964256
	516.091925	0.964539
	516.297173	0.965735
	516.502407	0.967363
	516.707627	0.967460
	516.912834	0.968835
	517.118027	0.969283
	517.323207	0.968372
	517.528373	0.968618
	517.733525	0.967262
	517.938664	0.967753
	518.143790	0.968050
	518.348901	0.968113
	518.554000	0.967589
	518.759084	0.968113
	518.964156	0.967174
	519.169213	0.967272
	519.374257	0.967632
	519.579288	0.969092
	519.784305	0.969908
	519.989308	0.970132
	520.194298	0.969022
	520.399274	0.969216
	520.604236	0.968729
	520.809185	0.968479
	521.014121	0.968272
	521.219043	0.968672
	521.423951	0.969365
	521.628846	0.969991
	521.833727	0.967517
	522.038595	0.967437
	522.243449	0.967526
	522.448289	0.966506
	522.653116	0.966034
	522.857929	0.965416
	523.062729	0.964091
	523.267515	0.964331
	523.472287	0.963361
	523.677046	0.962594
	523.881792	0.962610
	524.086524	0.961541
	524.291242	0.960124
	524.495946	0.958792
	524.700637	0.959032
	524.905315	0.958367
	525.109979	0.958799
	525.314629	0.958969
	525.519266	0.959176
	525.723889	0.959384
	525.928498	0.959404
	526.133094	0.960461
	526.337677	0.959694
	526.542245	0.958766
	526.746800	0.958002
	526.951342	0.958482
	527.155870	0.958585
	527.360384	0.960576
	527.564885	0.959704
	527.769372	0.959285
	527.973846	0.958795
	528.178306	0.960274
	528.382752	0.959841
	528.587185	0.958955
	528.791604	0.959190
	528.996010	0.958112
	529.200402	0.958300
	529.404780	0.956762
	529.609145	0.957429
	529.813496	0.957866
	530.017833	0.956807
	530.222157	0.957624
	530.426468	0.957335
	530.630764	0.956921
	530.835048	0.956751
	531.039317	0.957031
	531.243573	0.955680
	531.447815	0.957545
	531.652044	0.957858
	531.856259	0.958196
	532.060461	0.956838
	532.264648	0.954800
	532.468823	0.955470
	532.672983	0.954971
	532.877130	0.955679
	533.081264	0.956107
	533.285383	0.956409
	533.489490	0.956344
	533.693582	0.955660
	533.897661	0.955543
	534.101726	0.955106
	534.305778	0.956083
	534.509816	0.954207
	534.713841	0.954860
	534.917851	0.955771
	535.121849	0.954099
	535.325832	0.954013
	535.529802	0.955079
	535.733759	0.954426
	535.937701	0.954250
	536.141630	0.953250
	536.345546	0.952807
	536.549448	0.952765
	536.753336	0.951259
	536.957210	0.952524
	537.161071	0.952655
	537.364919	0.953516
	537.568752	0.954837
	537.772572	0.954294
	537.976379	0.954007
	538.180172	0.953643
	538.383951	0.952729
	538.587716	0.951948
	538.791468	0.952099
	538.995206	0.952404
	539.198931	0.953778
	539.402642	0.954508
	539.606339	0.954657
	539.810023	0.954851
	540.013693	0.956175
	540.217349	0.956351
	540.420992	0.956015
	540.624621	0.955372
	540.828237	0.955548
	541.031839	0.957128
	541.235427	0.957944
	541.439001	0.958361
	541.642562	0.957511
	541.846109	0.957650
	542.049643	0.958735
	542.253163	0.959801
	542.456669	0.961546
	542.660162	0.962229
	542.863641	0.964613
	543.067106	0.966442
	543.270558	0.966761
	543.473996	0.966645
	543.677420	0.968167
	543.880831	0.968923
	544.084228	0.968562
	544.287612	0.968510
	544.490981	0.970043
	544.694338	0.971941
	544.897680	0.972053
	545.101009	0.972303
	545.304324	0.972592
	545.507625	0.971514
	545.710913	0.970740
	545.914187	0.971426
	546.117448	0.970887
	546.320695	0.969324
	546.523928	0.968456
	546.727147	0.966542
	546.930353	0.967020
	547.133546	0.966449
	547.336724	0.965296
	547.539889	0.964789
	547.743040	0.964578
	547.946178	0.964489
	548.149301	0.964243
	548.352412	0.963780
	548.555508	0.964115
	548.758591	0.963373
	548.961660	0.961565
	549.164716	0.962982
	549.367757	0.962382
	549.570785	0.961873
	549.773800	0.960646
	549.976801	0.959336
	550.179788	0.958123
	550.382761	0.958765
	550.585721	0.959122
	550.788667	0.959309
	550.991599	0.959534
	551.194518	0.959427
	551.397423	0.960946
	551.600315	0.961068
	551.803192	0.961526
	552.006056	0.960882
	552.208906	0.960227
	552.411743	0.960826
	552.614566	0.961398
	552.817375	0.962113
	553.020171	0.961809
	553.222953	0.963924
	553.425721	0.963262
	553.628475	0.963331
	553.831216	0.964512
	554.033943	0.967206
	554.236657	0.969597
	554.439356	0.970594
	554.642042	0.973427
	554.844715	0.974356
	555.047373	0.974894
	555.250018	0.975907
	555.452650	0.975936
	555.655267	0.977172
	555.857871	0.979076
	556.060461	0.980678
	556.263038	0.981349
	556.465600	0.983582
	556.668150	0.984431
	556.870685	0.984588
	557.073207	0.985072
	557.275715	0.985395
	557.478209	0.986709
	557.680689	0.986498
	557.883156	0.986951
	558.085609	0.988424
	558.288049	0.988303
	558.490475	0.988566
	558.692887	0.989087
	558.895285	0.991251
	559.097670	0.992944
	559.300040	0.992950
	559.502398	0.993270
	559.704741	0.993230
	559.907071	0.994134
	560.109387	0.994417
	560.311689	0.994255
	560.513978	0.993503
	560.716253	0.992970
	560.918514	0.991625
	561.120762	0.991419
	561.322995	0.992110
	561.525215	0.991113
	561.727422	0.990561
	561.929614	0.990385
	562.131793	0.990505
	562.333958	0.990806
	562.536110	0.990965
	562.738248	0.990601
	562.940372	0.990278
	563.142482	0.990975
	563.344578	0.990660
	563.546661	0.991250
	563.748730	0.990619
	563.950786	0.990254
	564.152827	0.989765
	564.354855	0.990298
	564.556870	0.989461
	564.758870	0.990151
	564.960857	0.990898
	565.162830	0.990217
	565.364789	0.991787
	565.566735	0.990821
	565.768666	0.992122
	565.970584	0.993376
	566.172489	0.994703
	566.374379	0.995352
	566.576256	0.998204
	566.778119	0.999150
	566.979969	0.998819
	567.181805	0.999889
	567.383626	1.002838
	567.585435	1.004032
	567.787229	1.005624
	567.989010	1.007108
	568.190777	1.009028
	568.392530	1.010450
	568.594269	1.010967
	568.795995	1.011626
	568.997707	1.013789
	569.199405	1.015789
	569.401090	1.018323
	569.602761	1.019541
	569.804418	1.020781
	570.006061	1.021967
	570.207690	1.026343
	570.409306	1.027142
	570.610908	1.028379
	570.812497	1.030623
	571.014071	1.032562
	571.215632	1.032324
	571.417179	1.034128
	571.618712	1.035335
	571.820232	1.034961
	572.021737	1.035158
	572.223229	1.036531
	572.424707	1.036532
	572.626172	1.036621
	572.827623	1.037144
	573.029060	1.037885
	573.230483	1.038777
	573.431892	1.038607
	573.633288	1.039232
	573.834670	1.039951
	574.036038	1.040979
	574.237392	1.040747
	574.438733	1.041313
	574.640060	1.041412
	574.841373	1.041065
	575.042672	1.041562
	575.243958	1.041736
	575.445230	1.041825
	575.646488	1.042573
	575.847732	1.044002
	576.048962	1.043782
	576.250179	1.043020
	576.451382	1.042809
	576.652571	1.043238
	576.853747	1.044580
	577.054908	1.042968
	577.256056	1.042525
	577.457190	1.043244
	577.658310	1.044660
	577.859417	1.046309
	578.060510	1.048380
	578.261589	1.049438
	578.462654	1.050106
	578.663705	1.050821
	578.864743	1.050108
	579.065767	1.050546
	579.266777	1.051565
	579.467773	1.051422
	579.668755	1.051116
	579.869724	1.050581
	580.070679	1.051022
	580.271620	1.053090
	580.472548	1.054792
	580.673461	1.054228
	580.874361	1.056174
	581.075247	1.057023
	581.276119	1.056952
	581.476978	1.057491
	581.677822	1.058047
	581.878653	1.058860
	582.079470	1.059589
	582.280273	1.060387
	582.481063	1.059869
	582.681838	1.059365
	582.882600	1.059234
	583.083348	1.059105
	583.284083	1.059241
	583.484803	1.059369
	583.685510	1.058896
	583.886203	1.058796
	584.086882	1.059064
	584.287547	1.060604
	584.488199	1.061784
	584.688836	1.061730
	584.889460	1.063329
	585.090070	1.063022
	585.290666	1.062921
	585.491249	1.063358
	585.691818	1.063074
	585.892372	1.062524
	586.092914	1.063344
	586.293441	1.063393
	586.493954	1.063941
	586.694454	1.064587
	586.894940	1.063659
	587.095412	1.064404
	587.295870	1.065440
	587.496314	1.066239
	587.696745	1.067002
	587.897162	1.069292
	588.097565	1.069163
	588.297954	1.069817
	588.498329	1.071456
	588.698691	1.073489
	588.899038	1.073999
	589.099372	1.074614
	589.299692	1.076990
	589.499998	1.078217
	589.700291	1.080447
	589.900569	1.079503
	590.100834	1.081269
	590.301085	1.080934
	590.501322	1.081734
	590.701546	1.081718
	590.901755	1.083088
	591.101951	1.083534
	591.302132	1.084830
	591.502300	1.085905
	591.702455	1.087951
	591.902595	1.089508
	592.102722	1.092048
	592.302834	1.093934
	592.502933	1.094723
	592.703018	1.093988
	592.903089	1.094648
	593.103147	1.094395
	593.303190	1.094721
	593.503220	1.095755
	593.703236	1.095938
	593.903238	1.096572
	594.103226	1.096667
	594.303200	1.097343
	594.503161	1.097922
	594.703108	1.096815
	594.903040	1.099476
	595.102960	1.100648
	595.302865	1.101577
	595.502756	1.102324
	595.702634	1.102537
	595.902497	1.102886
	596.102347	1.103069
	596.302183	1.104010
	596.502005	1.104493
	596.701813	1.104646
	596.901608	1.106075
	597.101388	1.105265
	597.301155	1.106129
	597.500908	1.106995
	597.700647	1.106935
	597.900372	1.108288
	598.100083	1.110120
	598.299781	1.109999
	598.499465	1.111729
	598.699134	1.113066
	598.898790	1.112492
	599.098432	1.114416
	599.298061	1.115733
	599.497675	1.116240
	599.697275	1.118222
	599.896862	1.118856
	600.096435	1.117963
	600.295994	1.118498
	600.495539	1.120279
	600.695070	1.121103
	600.894588	1.121958
	601.094091	1.121373
	601.293581	1.122479
	601.493056	1.122974
	601.692518	1.123715
	601.891966	1.124088
	602.091401	1.126565
	602.290821	1.125941
	602.490227	1.128406
	602.689620	1.128381
	602.888999	1.128933
	603.088363	1.128840
	603.287714	1.129260
	603.487052	1.129256
	603.686375	1.129281
	603.885684	1.130084
	604.084980	1.130779
	604.284261	1.131019
	604.483529	1.130466
	604.682783	1.130971
	604.882023	1.131294
	605.081249	1.131135
	605.280461	1.132678
	605.479660	1.132813
	605.678844	1.133081
	605.878015	1.133448
	606.077172	1.132985
	606.276314	1.133710
	606.475443	1.133726
	606.674558	1.133643
	606.873660	1.133406
	607.072747	1.132638
	607.271820	1.132184
	607.470880	1.132321
	607.669926	1.131878
	607.868957	1.131794
	608.067975	1.132545
	608.266979	1.133910
	608.465969	1.135371
	608.664946	1.135075
	608.863908	1.134021
	609.062857	1.133191
	609.261791	1.133467
	609.460712	1.134509
	609.659619	1.134336
	609.858511	1.135857
	610.057390	1.134914
	610.256256	1.135922
	610.455107	1.136386
	610.653944	1.136100
	610.852767	1.135630
	611.051577	1.136462
	611.250373	1.137385
	611.449154	1.138514
	611.647922	1.139554
	611.846676	1.138651
	612.045416	1.139995
	612.244142	1.140468
	612.442854	1.140880
	612.641553	1.139962
	612.840237	1.140073
	613.038908	1.137914
	613.237564	1.140991
	613.436207	1.140506
	613.634836	1.140885
	613.833451	1.140767
	614.032052	1.140718
	614.230639	1.139243
	614.429212	1.139135
	614.627771	1.138262
	614.826316	1.138837
	615.024848	1.139225
	615.223365	1.139542
	615.421869	1.139512
	615.620358	1.140549
	615.818834	1.141818
	616.017296	1.142475
	616.215744	1.143833
	616.414178	1.144307
	616.612598	1.145337
	616.811004	1.146287
	617.009396	1.147312
	617.207775	1.148545
	617.406139	1.149478
	617.604490	1.151152
	617.802826	1.152172
	618.001149	1.154332
	618.199458	1.154400
	618.397752	1.155820
	618.596033	1.156936
	618.794300	1.156885
	618.992553	1.159774
	619.190792	1.161344
	619.389018	1.162387
	619.587229	1.164594
	619.785426	1.166537
	619.983609	1.169445
	620.181779	1.169463
	620.379934	1.171185
	620.578076	1.171295
	620.776204	1.174372
	620.974317	1.176601
	621.172417	1.180031
	621.370503	1.181669
	621.568575	1.183542
	621.766633	1.186354
	621.964677	1.188549
	622.162707	1.191552
	622.360723	1.192616
	622.558725	1.197212
	622.756714	1.201051
	622.954688	1.203479
	623.152648	1.207549
	623.350595	1.209070
	623.548527	1.212928
	623.746446	1.216116
	623.944350	1.219504
	624.142241	1.221209
	624.340118	1.223843
	624.537981	1.225635
	624.735829	1.228659
	624.933664	1.230990
	625.131485	1.234211
	625.329292	1.233812
	625.527085	1.237229
	625.724864	1.240117
	625.922629	1.242688
	626.120381	1.245573
	626.318118	1.249060
	626.515841	1.252409
	626.713550	1.255087
	626.911246	1.258047
	627.108927	1.259561
	627.306595	1.261410
	627.504248	1.264494
	627.701888	1.267055
	627.899513	1.270447
	628.097125	1.272934
	628.294722	1.274048
	628.492306	1.277043
	628.689876	1.279772
	628.887432	1.281601
	629.084973	1.284460
	629.282501	1.288464
	629.480015	1.289204
	629.677515	1.291088
	629.875001	1.293417
	630.072473	1.295200
	630.269931	1.298881
	630.467375	1.300567
	630.664805	1.302088
	630.862221	1.305880
	631.059623	1.309450
	631.257011	1.312278
	631.454385	1.315461
	631.651746	1.317295
	631.849092	1.320246
	632.046424	1.321947
	632.243742	1.324287
	632.441047	1.326268
	632.638337	1.329963
	632.835613	1.331892
	633.032876	1.333917
	633.230124	1.336893
	633.427358	1.340517
	633.624579	1.343237
	633.821785	1.347285
	634.018978	1.350554
	634.216156	1.356371
	634.413321	1.361403
	634.610471	1.363675
	634.807608	1.365428
	635.004730	1.369048
	635.201839	1.372632
	635.398933	1.378379
	635.596014	1.381056
	635.793081	1.381718
	635.990133	1.385388
	636.187172	1.389265
	636.384196	1.392626
	636.581207	1.395073
	636.778204	1.398094
	636.975186	1.400397
	637.172155	1.403548
	637.369110	1.408520
	637.566050	1.409662
	637.762977	1.409007
	637.959890	1.409109
	638.156788	1.409353
	638.353673	1.410768
	638.550544	1.411761
	638.747400	1.410005
	638.944243	1.408393
	639.141072	1.409372
	639.337886	1.409368
	639.534687	1.408692
	639.731474	1.408018
	639.928246	1.406650
	640.125005	1.406917
	640.321750	1.406263
	640.518480	1.405345
	640.715197	1.406964
	640.911899	1.407059
	641.108588	1.405286
	641.305263	1.403878
	641.501923	1.402116
	641.698570	1.400239
	641.895202	1.399618
	642.091821	1.395612
	642.288426	1.392310
	642.485016	1.390084
	642.681593	1.389028
	642.878155	1.387520
	643.074704	1.383412
	643.271238	1.381198
	643.467759	1.379762
	643.664265	1.376579
	643.860757	1.372795
	644.057236	1.369169
	644.253700	1.368039
	644.450151	1.365768
	644.646587	1.363790
	644.843009	1.359735
	645.039418	1.357992
	645.235812	1.355242
	645.432192	1.352844
	645.628558	1.351216
	645.824911	1.347322
	646.021249	1.344822
	646.217573	1.341388
	646.413883	1.339884
	646.610179	1.337899
	646.806461	1.337189
	647.002729	1.335076
	647.198983	1.333551
	647.395223	1.331004
	647.591449	1.328041
	647.787661	1.327512
	647.983859	1.324193
	648.180043	1.321809
	648.376212	1.319870
	648.572368	1.317489
	648.768510	1.315347
	648.964638	1.312720
	649.160751	1.308993
	649.356851	1.305098
	649.552937	1.302789
	649.749008	1.301247
	649.945066	1.300279
	650.141109	1.298366
	650.337138	1.297978
	650.533154	1.295339
	650.729155	1.293739
	650.925142	1.291534
	651.121116	1.289909
	651.317075	1.288035
	651.513020	1.287702
	651.708951	1.287048
	651.904868	1.284752
	652.100771	1.281456
	652.296660	1.280514
	652.492535	1.278843
	652.688396	1.275892
	652.884242	1.273660
	653.080075	1.270964
	653.275894	1.268028
	653.471699	1.267063
	653.667489	1.263836
	653.863266	1.260732
	654.059028	1.258318
	654.254776	1.257344
	654.450511	1.255719
	654.646231	1.253346
	654.841937	1.251130
	655.037629	1.251126
	655.233308	1.248250
	655.428972	1.246628
	655.624622	1.244850
	655.820258	1.242341
	656.015879	1.241183
	656.211487	1.239866
	656.407081	1.239059
	656.602661	1.237512
	656.798226	1.236587
	656.993778	1.235938
	657.189315	1.234679
	657.384839	1.232960
	657.580348	1.231030
	657.775843	1.230332
	657.971324	1.229522
	658.166791	1.229108
	658.362244	1.228330
	658.557683	1.228225
	658.753108	1.227317
	658.948519	1.226815
	659.143916	1.225621
	659.339298	1.223384
	659.534667	1.224678
	659.730022	1.223196
	659.925362	1.223161
	660.120688	1.223411
	660.316001	1.221968
	660.511299	1.220793
	660.706583	1.220524
	660.901853	1.221618
	661.097109	1.223098
	661.292351	1.222581
	661.487578	1.223010
	661.682792	1.223107
	661.877992	1.224008
	662.073177	1.224924
	662.268349	1.223401
	662.463506	1.222753
	662.658649	1.223069
	662.853779	1.224518
	663.048894	1.225240
	663.243995	1.226762
	663.439081	1.227993
	663.634154	1.227671
	663.829213	1.229149
	664.024258	1.231815
	664.219288	1.233442
	664.414305	1.234810
	664.609307	1.237041
	664.804295	1.238173
	664.999269	1.240648
	665.194229	1.241263
	665.389175	1.241772
	665.584107	1.245022
	665.779025	1.246290
	665.973928	1.250593
	666.168818	1.254557
	666.363693	1.259544
	666.558555	1.262145
	666.753402	1.266482
	666.948235	1.269341
	667.143054	1.273802
	667.337859	1.276158
	667.532650	1.278363
	667.727427	1.281950
	667.922189	1.286769
	668.116938	1.289207
	668.311672	1.291813
	668.506392	1.293875
	668.701098	1.296456
	668.895790	1.298513
	669.090468	1.300318
	669.285132	1.303212
	669.479782	1.306569
	669.674417	1.309984
	669.869039	1.311117
	670.063646	1.313932
	670.258239	1.315516
	670.452819	1.318298
	670.647384	1.319170
	670.841934	1.321820
	671.036471	1.323975
	671.230994	1.327102
	671.425502	1.329417
	671.619997	1.333020
	671.814477	1.335188
	672.008943	1.336648
	672.203395	1.338900
	672.397833	1.343746
	672.592257	1.345630
	672.786667	1.346274
	672.981062	1.346672
	673.175444	1.347129
	673.369811	1.348351
	673.564164	1.350786
	673.758503	1.350163
	673.952828	1.350656
	674.147139	1.351562
	674.341435	1.354897
	674.535718	1.358753
	674.729986	1.360920
	674.924240	1.361538
	675.118480	1.363967
	675.312706	1.364628
	675.506918	1.368156
	675.701116	1.369234
	675.895299	1.370918
	676.089469	1.372598
	676.283624	1.374740
	676.477765	1.375996
	676.671892	1.378282
	676.866005	1.379434
	677.060103	1.383084
	677.254188	1.386072
	677.448258	1.387004
	677.642315	1.389991
	677.836357	1.391551
	678.030385	1.392323
	678.224398	1.390948
	678.418398	1.393982
	678.612384	1.394231
	678.806355	1.394430
	679.000312	1.393738
	679.194255	1.394308
	679.388184	1.396690
	679.582099	1.399834
	679.776000	1.398855
	679.969886	1.399600
	680.163758	1.399814
	680.357617	1.401178
	680.551461	1.401769
	680.745290	1.401792
	680.939106	1.402414
	681.132908	1.403982
	681.326695	1.403319
	681.520468	1.405207
	681.714227	1.407950
	681.907972	1.406455
	682.101703	1.407188
	682.295419	1.406919
	682.489122	1.406853
	682.682810	1.406729
	682.876484	1.404710
	683.070144	1.405287
	683.263790	1.404352
	683.457421	1.401795
	683.651039	1.401213
	683.844642	1.400456
	684.038231	1.399875
	684.231806	1.397584
	684.425367	1.394865
	684.618913	1.394165
	684.812446	1.392836
	685.005964	1.393717
	685.199468	1.392355
	685.392958	1.389800
	685.586433	1.388780
	685.779895	1.388060
	685.973342	1.387850
	686.166775	1.384877
	686.360194	1.383657
	686.553599	1.381903
	686.746990	1.380731
	686.940366	1.378936
	687.133729	1.377719
	687.327077	1.375267
	687.520411	1.375735
	687.713730	1.375100
	687.907036	1.374248
	688.100327	1.373446
	688.293604	1.371978
	688.486867	1.371272
	688.680116	1.370272
	688.873351	1.367770
	689.066571	1.364750
	689.259777	1.363410
	689.452970	1.360555
	689.646147	1.357769
	689.839311	1.357371
	690.032461	1.356076
	690.225596	1.353308
	690.418717	1.351141
	690.611824	1.349024
	690.804917	1.347294
	690.997995	1.345035
	691.191059	1.342111
	691.384110	1.339422
	691.577145	1.336704
	691.770167	1.335043
	691.963175	1.333348
	692.156168	1.328410
	692.349147	1.326773
	692.542112	1.324831
	692.735063	1.322229
	692.927999	1.316850
	693.120922	1.315619
	693.313830	1.310017
	693.506724	1.308212
	693.699603	1.306069
	693.892469	1.302944
	694.085320	1.298533
	694.278157	1.296384
	694.470980	1.293782
	694.663789	1.292895
	694.856583	1.290236
	695.049364	1.286741
	695.242130	1.283874
	695.434881	1.282411
	695.627619	1.279140
	695.820342	1.276440
	696.013052	1.273597
	696.205747	1.273458
	696.398427	1.271867
	696.591094	1.269834
	696.783746	1.267109
	696.976384	1.264861
	697.169008	1.264606
	697.361618	1.264800
	697.554213	1.264387
	697.746795	1.260800
	697.939362	1.259733
	698.131914	1.258323
	698.324453	1.256988
	698.516977	1.257446
	698.709487	1.255585
	698.901983	1.253541
	699.094465	1.253640
	699.286932	1.251527
	699.479386	1.250112
	699.671825	1.249642
	699.864249	1.247945
	700.056660	1.247328
	700.249056	1.245248
	700.441438	1.243403
	700.633806	1.242289
	700.826160	1.241421
	701.018499	1.239988
	701.210824	1.239453
	701.403135	1.237336
	701.595432	1.232174
	701.787714	1.230976
	701.979982	1.229391
	702.172236	1.228127
	702.364476	1.226678
	702.556702	1.224552
	702.748913	1.222621
	702.941110	1.220241
	703.133293	1.214972
	703.325461	1.212914
	703.517615	1.210833
	703.709755	1.207093
	703.901881	1.207363
	704.093993	1.205159
	704.286090	1.202660
	704.478173	1.201183
	704.670242	1.200149
	704.862296	1.197984
	705.054337	1.196971
	705.246363	1.193676
	705.438375	1.192111
	705.630372	1.190371
	705.822356	1.189258
	706.014325	1.186618
	706.206279	1.185562
	706.398220	1.182917
	706.590146	1.181000
	706.782058	1.178872
	706.973956	1.178454
	707.165840	1.177119
	707.357709	1.176358
	707.549564	1.175590
	707.741405	1.175662
	707.933231	1.174486
	708.125043	1.171788
	708.316841	1.170734
	708.508625	1.170470
	708.700395	1.168839
	708.892150	1.166218
	709.083891	1.164072
	709.275617	1.162022
	709.467330	1.164241
	709.659028	1.163822
	709.850712	1.160526
	710.042381	1.160222
	710.234037	1.157739
	710.425678	1.158149
	710.617305	1.158869
	710.808917	1.157849
	711.000515	1.157619
	711.192099	1.156340
	711.383669	1.154722
	711.575225	1.155648
	711.766766	1.154571
	711.958293	1.153384
	712.149805	1.151833
	712.341304	1.149941
	712.532788	1.147503
	712.724258	1.146324
	712.915713	1.144850
	713.107154	1.144039
	713.298581	1.144831
	713.489994	1.142418
	713.681392	1.140831
	713.872776	1.139403
	714.064146	1.137276
	714.255502	1.136325
	714.446843	1.135100
	714.638170	1.134515
	714.829483	1.134084
	715.020781	1.132959
	715.212065	1.131112
	715.403335	1.130767
	715.594591	1.129465
	715.785832	1.128221
	715.977059	1.126930
	716.168272	1.125351
	716.359470	1.126556
	716.550654	1.124258
	716.741824	1.123206
	716.932979	1.123641
	717.124121	1.121860
	717.315247	1.119602
	717.506360	1.118579
	717.697458	1.116840
	717.888542	1.114867
	718.079612	1.113825
	718.270668	1.113563
	718.461709	1.112694
	718.652736	1.111422
	718.843748	1.110937
	719.034746	1.110268
	719.225730	1.108784
	719.416700	1.107017
	719.607655	1.105481
	719.798596	1.106017
	719.989523	1.105377
	720.180435	1.102478
	720.371333	1.102996
	720.562217	1.102129
	720.753087	1.101703
	720.943942	1.101571
	721.134783	1.099838
	721.325609	1.098204
	721.516422	1.098428
	721.707219	1.096466
	721.898003	1.096369
	722.088772	1.094641
	722.279527	1.092605
	722.470268	1.091124
	722.660994	1.090338
	722.851707	1.088916
	723.042404	1.087927
	723.233088	1.087655
	723.423757	1.086945
	723.614412	1.084854
	723.805052	1.084192
	723.995678	1.082846
	724.186290	1.082651
	724.376887	1.081292
	724.567471	1.079450
	724.758039	1.078630
	724.948594	1.077408
	725.139134	1.077085
	725.329660	1.076002
	725.520172	1.074130
	725.710669	1.072868
	725.901152	1.071690
	726.091620	1.069751
	726.282075	1.067159
	726.472514	1.065961
	726.662940	1.064627
	726.853351	1.064420
	727.043748	1.063335
	727.234131	1.061691
	727.424499	1.060115
	727.614853	1.059379
	727.805193	1.059734
	727.995518	1.057832
	728.185829	1.058333
	728.376125	1.057767
	728.566408	1.054737
	728.756675	1.055766
	728.946929	1.055257
	729.137168	1.053829
	729.327393	1.053855
	729.517604	1.053171
	729.707800	1.052073
	729.897982	1.050918
	730.088149	1.051079
	730.278302	1.051395
	730.468441	1.049513
	730.658566	1.048905
	730.848676	1.048202
	731.038771	1.048192
	731.228853	1.047658
	731.418920	1.046483
	731.608973	1.046265
	731.799011	1.046275
	731.989035	1.044713
	732.179045	1.045605
	732.369040	1.045361
	732.559021	1.045531
	732.748988	1.044267
	732.938940	1.043668
	733.128878	1.041201
	733.318801	1.042156
	733.508711	1.040539
	733.698605	1.038687
	733.888486	1.040043
	734.078352	1.039515
	734.268204	1.038905
	734.458041	1.040718
	734.647864	1.041610
	734.837673	1.038818
	735.027467	1.037790
	735.217247	1.037524
	735.407013	1.035927
	735.596764	1.035412
	735.786501	1.036090
	735.976223	1.035126
	736.165932	1.033610
	736.355625	1.033096
	736.545305	1.032324
	736.734970	1.030400
	736.924620	1.028539
	737.114257	1.027802
	737.303879	1.026838
	737.493486	1.026029
	737.683079	1.025982
	737.872658	1.025437
	738.062222	1.024985
	738.251772	1.023746
	738.441308	1.022780
	738.630829	1.022522
	738.820336	1.022410
	739.009829	1.023293
	739.199307	1.023439
	739.388771	1.022144
	739.578220	1.021999
	739.767655	1.021879
	739.957076	1.021211
	740.146482	1.021738
	740.335874	1.020581
	740.525251	1.019899
	740.714615	1.019816
	740.903963	1.018469
	741.093298	1.018200
	741.282618	1.018143
	741.471923	1.017349
	741.661214	1.017223
	741.850491	1.016791
	742.039753	1.017284
	742.229001	1.017194
	742.418235	1.017197
	742.607454	1.016748
	742.796659	1.017178
	742.985849	1.016791
	743.175025	1.015268
	743.364187	1.014661
	743.553334	1.015294
	743.742467	1.013977
	743.931586	1.012905
	744.120690	1.009515
	744.309779	1.008965
	744.498855	1.008046
	744.687916	1.010577
	744.876962	1.010103
	745.065994	1.010006
	745.255012	1.011290
	745.444015	1.010309
	745.633004	1.009827
	745.821978	1.008580
	746.010938	1.008010
	746.199884	1.007225
	746.388815	1.007460
	746.577732	1.006090
	746.766634	1.005969
	746.955522	1.008233
	747.144396	1.008575
	747.333255	1.006776
	747.522100	1.004918
	747.710930	1.006574
	747.899746	1.005051
	748.088548	1.004352
	748.277335	1.004435
	748.466108	1.004487
	748.654866	1.004506
	748.843610	1.003553
	749.032339	1.001717
	749.221054	1.000124
	749.409755	1.001749
	749.598441	1.001092
	749.787113	1.001668
	749.975770	1.002546
	750.164413	1.002895
	750.353042	1.003442
[truncated: 1,648 more rows]
