# Supplementary material for: Metasurface analogues of molecular diastereomers from hierarchical multiscale chiral interactions with biomolecules
Source: Nat Commun. 2026 Apr 22;17:5541. doi: 10.1038/s41467-026-72200-6 (PMC13287669; doi:10.1038/s41467-026-72200-6)
Supplement: Supplementary file 3 — Supplementary Data 1 (Raw data) [file 41467_2026_72200_MOESM3_ESM.zip › Raw_Data/Reflectivity/Antistrept_strept_sequence/Antistept/Ref_ARRAY3_RA_0_2.txt]

	345.453658	0.997475
	345.669646	0.997148
	345.885622	0.996791
	346.101585	0.996401
	346.317535	0.995974
	346.533471	0.995507
	346.749395	0.994994
	346.965306	0.994433
	347.181204	0.993819
	347.397089	0.993148
	347.612961	0.992419
	347.828820	0.991630
	348.044666	0.990786
	348.260499	0.989893
	348.476319	0.988968
	348.692126	0.988035
	348.907920	0.987130
	349.123701	0.986303
	349.339469	0.985615
	349.555224	0.985135
	349.770966	0.984927
	349.986695	0.985041
	350.202412	0.985495
	350.418115	0.986274
	350.633805	0.987323
	350.849482	0.988567
	351.065147	0.989918
	351.280798	0.991296
	351.496436	0.992636
	351.712062	0.993894
	351.927674	0.995043
	352.143273	0.994269
	352.358860	0.998908
	352.574433	0.998302
	352.789993	0.998296
	353.005541	0.999439
	353.221075	1.000050
	353.436597	1.000463
	353.652105	1.000504
	353.867600	1.002235
	354.083083	1.000705
	354.298552	1.001169
	354.514009	1.000345
	354.729452	1.000484
	354.944883	1.000553
	355.160300	1.001309
	355.375705	1.000649
	355.591096	1.000238
	355.806474	1.001171
	356.021840	1.000148
	356.237192	0.999887
	356.452532	0.997762
	356.667858	0.997752
	356.883172	0.998074
	357.098472	0.996142
	357.313760	0.994734
	357.529034	0.993895
	357.744295	0.994394
	357.959544	0.996156
	358.174779	0.996047
	358.390002	0.995104
	358.605211	0.997093
	358.820407	0.995525
	359.035591	0.996816
	359.250761	0.996350
	359.465919	0.998789
	359.681063	0.999223
	359.896194	0.999042
	360.111313	0.999267
	360.326418	0.999276
	360.541510	0.999508
	360.756589	0.999946
	360.971656	1.000562
	361.186709	1.000629
	361.401749	1.000091
	361.616776	1.000269
	361.831790	0.999791
	362.046792	0.999222
	362.261780	1.000146
	362.476755	1.000811
	362.691717	1.000951
	362.906666	1.001126
	363.121602	1.003436
	363.336525	1.001652
	363.551435	0.999483
	363.766332	1.000801
	363.981216	0.999380
	364.196087	1.000312
	364.410945	0.999758
	364.625790	0.998734
	364.840621	1.001063
	365.055440	1.000904
	365.270246	1.003139
	365.485039	1.002149
	365.699818	1.002165
	365.914585	1.004431
	366.129339	1.004513
	366.344079	1.004829
	366.558807	1.004755
	366.773521	1.004847
	366.988223	1.003646
	367.202911	1.005422
	367.417587	1.006918
	367.632249	1.008315
	367.846898	1.007205
	368.061535	1.006467
	368.276158	1.004607
	368.490768	1.004499
	368.705365	1.004590
	368.919949	1.005312
	369.134521	1.005118
	369.349079	1.006486
	369.563624	1.006480
	369.778155	1.007179
	369.992674	1.007125
	370.207180	1.006993
	370.421673	1.008911
	370.636153	1.007249
	370.850619	1.006262
	371.065073	1.005351
	371.279514	1.005666
	371.493941	1.005930
	371.708356	1.004305
	371.922757	1.003219
	372.137145	1.002431
	372.351521	1.002681
	372.565883	1.001906
	372.780232	1.001917
	372.994568	1.001487
	373.208891	0.999160
	373.423201	0.997452
	373.637498	0.996779
	373.851782	0.994927
	374.066053	0.995068
	374.280311	0.993771
	374.494556	0.993399
	374.708787	0.993160
	374.923006	0.992931
	375.137211	0.992219
	375.351404	0.990273
	375.565583	0.989750
	375.779750	0.988817
	375.993903	0.988228
	376.208043	0.987781
	376.422170	0.989764
	376.636284	0.990486
	376.850385	0.989847
	377.064473	0.991429
	377.278548	0.991705
	377.492610	0.993399
	377.706658	0.994247
	377.920694	0.993065
	378.134717	0.995139
	378.348726	0.996161
	378.562722	0.995870
	378.776706	0.997856
	378.990676	0.998645
	379.204633	0.999446
	379.418577	1.000799
	379.632508	1.000780
	379.846426	1.003264
	380.060331	1.003173
	380.274223	1.002457
	380.488101	1.003164
	380.701967	1.003335
	380.915819	1.005904
	381.129659	1.008133
	381.343485	1.009433
	381.557298	1.008559
	381.771098	1.009661
	381.984886	1.008095
	382.198659	1.010830
	382.412420	1.011382
	382.626168	1.012575
	382.839903	1.011802
	383.053624	1.011214
	383.267333	1.012044
	383.481028	1.014180
	383.694711	1.015050
	383.908380	1.014811
	384.122036	1.016538
	384.335679	1.017451
	384.549309	1.019700
	384.762926	1.018797
	384.976530	1.021403
	385.190120	1.020787
	385.403698	1.020066
	385.617262	1.020871
	385.830814	1.018942
	386.044352	1.016996
	386.257877	1.017462
	386.471389	1.018271
	386.684888	1.019353
	386.898374	1.020134
	387.111847	1.019476
	387.325306	1.020326
	387.538753	1.019394
	387.752186	1.017568
	387.965606	1.016205
	388.179014	1.017086
	388.392408	1.018221
	388.605789	1.017590
	388.819156	1.017800
	389.032511	1.017242
	389.245853	1.014405
	389.459181	1.012494
	389.672497	1.009521
	389.885799	1.009529
	390.099088	1.009940
	390.312364	1.009097
	390.525627	1.007403
	390.738877	1.007552
	390.952114	1.007387
	391.165337	1.006245
	391.378548	1.003736
	391.591745	1.004872
	391.804929	1.002537
	392.018100	1.001424
	392.231258	1.000917
	392.444403	0.999846
	392.657535	1.002033
	392.870653	1.000576
	393.083759	1.000371
	393.296851	1.001629
	393.509930	0.997057
	393.722996	0.996455
	393.936049	0.996133
	394.149089	0.995234
	394.362116	0.995017
	394.575129	0.996537
	394.788130	0.995783
	395.001117	0.999919
	395.214091	0.998844
	395.427052	0.998627
	395.640000	0.998068
	395.852935	0.998710
	396.065857	0.999978
	396.278765	1.001597
	396.491660	0.999979
	396.704543	1.000136
	396.917412	1.003106
	397.130268	1.004617
	397.343110	1.003419
	397.555940	1.004357
	397.768757	1.005445
	397.981560	1.003199
	398.194350	1.002893
	398.407127	1.005231
	398.619891	1.006090
	398.832642	1.005336
	399.045380	1.005825
	399.258104	1.007066
	399.470815	1.009025
	399.683514	1.009540
	399.896199	1.009670
	400.108870	1.009442
	400.321529	1.006784
	400.534175	1.006176
	400.746807	1.006458
	400.959427	1.006422
	401.172033	1.005641
	401.384626	1.005272
	401.597205	1.004690
	401.809772	1.003231
	402.022326	1.002586
	402.234866	1.002716
	402.447393	1.002542
	402.659907	1.004660
	402.872408	1.004470
	403.084896	1.003985
	403.297370	1.002363
	403.509832	0.998932
	403.722280	0.999282
	403.934715	0.997352
	404.147137	0.996656
	404.359546	0.997119
	404.571941	0.996168
	404.784323	0.997925
	404.996693	0.997062
	405.209049	0.997758
	405.421392	0.997326
	405.633721	0.995066
	405.846038	0.993779
	406.058341	0.992959
	406.270632	0.992756
	406.482909	0.994684
	406.695172	0.994569
	406.907423	0.994138
	407.119661	0.992756
	407.331885	0.991613
	407.544096	0.990245
	407.756294	0.992538
	407.968479	0.990649
	408.180651	0.991766
	408.392809	0.989513
	408.604954	0.988968
	408.817086	0.988004
	409.029205	0.988764
	409.241311	0.986285
	409.453404	0.987907
	409.665483	0.988141
	409.877549	0.988338
	410.089602	0.989419
	410.301642	0.992741
	410.513669	0.992247
	410.725682	0.991897
	410.937682	0.994049
	411.149669	0.996047
	411.361643	0.995515
	411.573604	0.995576
	411.785551	0.997466
	411.997486	0.999274
	412.209407	1.000068
	412.421315	0.998614
	412.633210	0.996130
	412.845091	0.995414
	413.056959	0.997632
	413.268815	0.999934
	413.480657	1.001697
	413.692485	1.001314
	413.904301	1.003917
	414.116103	1.005693
	414.327892	1.006411
	414.539668	1.007718
	414.751431	1.008935
	414.963181	1.008089
	415.174917	1.009592
	415.386640	1.009180
	415.598350	1.007927
	415.810047	1.006948
	416.021730	1.005115
	416.233401	1.005288
	416.445058	1.006367
	416.656702	1.004558
	416.868332	1.004892
	417.079950	1.005759
	417.291554	1.005028
	417.503145	1.004405
	417.714723	1.005434
	417.926288	1.006276
	418.137839	1.004929
	418.349377	1.004429
	418.560903	1.005596
	418.772414	1.005182
	418.983913	1.006580
	419.195398	1.004625
	419.406870	1.004717
	419.618329	1.003427
	419.829775	1.001854
	420.041208	1.000472
	420.252627	1.000180
	420.464033	1.001069
	420.675426	0.998253
	420.886805	0.997093
	421.098172	0.993649
	421.309525	0.994588
	421.520865	0.996243
	421.732192	0.996714
	421.943505	0.996633
	422.154805	0.998518
	422.366092	0.999084
	422.577366	1.000277
	422.788627	1.000225
	422.999874	1.001010
	423.211108	1.001896
	423.422329	1.001537
	423.633537	1.000806
	423.844731	0.999975
	424.055913	0.999818
	424.267081	0.999702
	424.478235	0.998970
	424.689377	0.997513
	424.900505	0.997188
	425.111620	0.998154
	425.322722	0.997704
	425.533811	1.000076
	425.744886	1.002804
	425.955948	1.003295
	426.166997	1.003556
	426.378032	1.004347
	426.589055	1.005983
	426.800064	1.005548
	427.011060	1.005215
	427.222042	1.004129
	427.433012	1.002358
	427.643968	1.002477
	427.854911	1.002738
	428.065840	1.001285
	428.276757	1.001119
	428.487660	1.002659
	428.698550	1.002023
	428.909427	1.002135
	429.120290	1.002607
	429.331140	1.002925
	429.541977	1.004088
	429.752801	1.006199
	429.963611	1.006775
	430.174408	1.007541
	430.385192	1.009509
	430.595963	1.008525
	430.806720	1.008244
	431.017464	1.008126
	431.228195	1.009247
	431.438913	1.007630
	431.649617	1.007350
	431.860308	1.005326
	432.070986	1.004466
	432.281650	1.004354
	432.492302	1.003689
	432.702940	1.002720
	432.913565	1.003304
	433.124176	1.003556
	433.334774	1.004502
	433.545359	1.004515
	433.755931	1.005714
	433.966489	1.006280
	434.177035	1.006593
	434.387567	1.005622
	434.598085	1.005183
	434.808591	1.005274
	435.019083	1.004459
	435.229562	1.003915
	435.440027	1.004617
	435.650479	1.005391
	435.860918	1.002952
	436.071344	0.998898
	436.281757	0.998054
	436.492156	0.998620
	436.702542	0.998667
	436.912914	0.998381
	437.123274	0.997693
	437.333620	0.997370
	437.543953	0.998911
	437.754272	1.000391
	437.964578	0.998250
	438.174871	1.000481
	438.385151	1.000692
	438.595417	1.001206
	438.805670	1.000352
	439.015910	1.002015
	439.226137	1.000434
	439.436350	1.002105
	439.646550	1.000473
	439.856737	0.999313
	440.066910	0.999558
	440.277070	0.999592
	440.487217	0.999054
	440.697351	0.999884
	440.907471	1.000032
	441.117578	1.002222
	441.327671	1.000986
	441.537752	1.001423
	441.747819	1.001306
	441.957873	1.002453
	442.167913	1.003530
	442.377940	1.002898
	442.587954	1.002658
	442.797955	1.001815
	443.007942	1.003153
	443.217916	1.002635
	443.427877	1.002141
	443.637824	1.002278
	443.847758	1.002596
	444.057679	0.999790
	444.267586	0.999343
	444.477481	1.000641
	444.687361	1.001197
	444.897229	1.002113
	445.107083	1.000888
	445.316924	1.001077
	445.526752	1.001161
	445.736566	1.001749
	445.946367	1.001011
	446.156155	0.998666
	446.365929	0.999176
	446.575690	0.998495
	446.785438	0.996691
	446.995173	0.995570
	447.204894	0.995726
	447.414602	0.995978
	447.624296	0.995182
	447.833977	0.996027
	448.043645	0.996686
	448.253300	0.994783
	448.462941	0.993779
	448.672569	0.994712
	448.882184	0.994990
	449.091785	0.994463
	449.301373	0.993128
	449.510948	0.992899
	449.720509	0.991352
	449.930057	0.991001
	450.139592	0.992468
	450.349113	0.990672
	450.558621	0.990100
	450.768116	0.992496
	450.977597	0.990813
	451.187066	0.991516
	451.396520	0.989798
	451.605962	0.990239
	451.815390	0.987787
	452.024805	0.990207
	452.234206	0.989816
	452.443594	0.990759
	452.652969	0.991570
	452.862330	0.993228
	453.071678	0.995346
	453.281013	0.997972
	453.490335	0.997105
	453.699643	0.998300
	453.908938	0.997604
	454.118219	0.998312
	454.327487	1.000906
	454.536742	1.001018
	454.745983	1.000466
	454.955211	0.999738
	455.164426	1.001007
	455.373627	1.000233
	455.582815	0.999262
	455.791990	0.997551
	456.001152	0.998684
	456.210300	0.996886
	456.419434	0.996441
	456.628556	0.996617
	456.837664	0.998028
	457.046758	0.998265
	457.255839	0.997793
	457.464907	0.996750
	457.673962	0.995332
	457.883003	0.994438
	458.092031	0.994517
	458.301046	0.994226
	458.510047	0.994500
	458.719035	0.995538
	458.928009	0.996548
	459.136970	0.997381
	459.345918	0.996628
	459.554852	0.998969
	459.763774	1.000500
	459.972681	1.000438
	460.181576	1.001117
	460.390457	1.001455
	460.599324	1.001293
	460.808178	0.999833
	461.017019	1.000375
	461.225847	0.999590
	461.434661	0.998742
	461.643462	0.999714
	461.852249	1.000038
	462.061023	1.000557
	462.269784	0.998716
	462.478531	0.997737
	462.687265	0.997823
	462.895986	0.996853
	463.104693	0.995873
	463.313387	0.997102
	463.522068	0.995850
	463.730735	0.996768
	463.939389	0.995834
	464.148029	0.997216
	464.356656	0.995773
	464.565270	0.997751
	464.773870	0.994143
	464.982457	0.994168
	465.191030	0.993983
	465.399591	0.994466
	465.608137	0.993032
	465.816671	0.992837
	466.025191	0.989206
	466.233697	0.990584
	466.442191	0.990718
	466.650671	0.991001
	466.859137	0.990009
	467.067590	0.989524
	467.276030	0.990148
	467.484456	0.989905
	467.692869	0.990068
	467.901269	0.989139
	468.109655	0.991002
	468.318028	0.991834
	468.526387	0.991259
	468.734733	0.991655
	468.943066	0.995421
	469.151385	0.995961
	469.359691	0.995952
	469.567984	0.996750
	469.776263	0.997381
	469.984528	0.998622
	470.192781	0.999087
	470.401020	1.002024
	470.609245	1.003775
	470.817457	1.004388
	471.025656	1.005357
	471.233841	1.005683
	471.442013	1.006866
	471.650172	1.007177
	471.858317	1.007887
	472.066448	1.008372
	472.274567	1.008511
	472.482672	1.008087
	472.690763	1.006318
	472.898841	1.005826
	473.106906	1.006371
	473.314957	1.006555
	473.522995	1.006771
	473.731020	1.005310
	473.939031	1.004168
	474.147029	1.004002
	474.355013	1.002433
	474.562984	1.000337
	474.770941	0.998713
	474.978885	0.998530
	475.186816	0.997346
	475.394733	0.997833
	475.602637	0.998225
	475.810527	0.999413
	476.018404	0.997517
	476.226268	0.996589
	476.434118	0.993910
	476.641955	0.991698
	476.849778	0.990453
	477.057588	0.990604
	477.265385	0.988904
	477.473168	0.990306
	477.680937	0.988619
	477.888694	0.989073
	478.096436	0.989116
	478.304166	0.990348
	478.511882	0.989924
	478.719584	0.991577
	478.927274	0.989690
	479.134949	0.989955
	479.342612	0.989356
	479.550260	0.989554
	479.757896	0.988654
	479.965518	0.988507
	480.173126	0.988190
	480.380722	0.989588
	480.588303	0.989624
	480.795872	0.989190
	481.003426	0.989791
	481.210968	0.991608
	481.418496	0.991942
	481.626010	0.990915
	481.833511	0.991496
	482.040999	0.991423
	482.248473	0.989874
	482.455934	0.990362
	482.663382	0.988536
	482.870816	0.990809
	483.078236	0.989700
	483.285643	0.989622
	483.493037	0.989077
	483.700417	0.988561
	483.907784	0.989017
	484.115137	0.989027
	484.322477	0.991579
	484.529803	0.991121
	484.737116	0.990924
	484.944416	0.991013
	485.151702	0.988799
	485.358975	0.991821
	485.566234	0.990872
	485.773479	0.989236
	485.980712	0.987733
	486.187931	0.987417
	486.395136	0.987456
	486.602328	0.988828
	486.809506	0.988048
	487.016671	0.988830
	487.223823	0.990572
	487.430961	0.989885
	487.638086	0.989576
	487.845197	0.991020
	488.052295	0.989260
	488.259379	0.987723
	488.466450	0.986486
	488.673507	0.985769
	488.880551	0.984585
	489.087582	0.985182
	489.294599	0.986704
	489.501602	0.986349
	489.708592	0.986170
	489.915569	0.986674
	490.122532	0.986150
	490.329482	0.987395
	490.536418	0.987772
	490.743341	0.986235
	490.950250	0.985577
	491.157146	0.984954
	491.364029	0.982564
	491.570897	0.983427
	491.777753	0.982306
	491.984595	0.981863
	492.191423	0.982583
	492.398238	0.982282
	492.605040	0.982408
	492.811828	0.983004
	493.018603	0.981114
	493.225364	0.981396
	493.432111	0.979936
	493.638846	0.978892
	493.845566	0.979635
	494.052274	0.978359
	494.258967	0.978875
	494.465648	0.979094
	494.672314	0.979788
	494.878968	0.982089
	495.085608	0.982002
	495.292234	0.981950
	495.498847	0.980026
	495.705446	0.979403
	495.912032	0.978979
	496.118605	0.977603
	496.325164	0.979027
	496.531709	0.977854
	496.738241	0.977751
	496.944759	0.976580
	497.151264	0.974796
	497.357756	0.973767
	497.564234	0.972634
	497.770698	0.973102
	497.977149	0.970715
	498.183587	0.971091
	498.390011	0.971989
	498.596422	0.972002
	498.802819	0.972447
	499.009202	0.971853
	499.215572	0.971234
	499.421929	0.970668
	499.628272	0.969181
	499.834602	0.967345
	500.040918	0.967269
	500.247220	0.965511
	500.453509	0.964333
	500.659785	0.963856
	500.866047	0.963494
	501.072296	0.965781
	501.278531	0.965338
	501.484752	0.966659
	501.690960	0.968148
	501.897155	0.968354
	502.103336	0.967311
	502.309504	0.968714
	502.515658	0.968402
	502.721798	0.968959
	502.927925	0.967457
	503.134039	0.966157
	503.340139	0.965660
	503.546225	0.964365
	503.752298	0.964627
	503.958358	0.964800
	504.164404	0.963256
	504.370436	0.963457
	504.576455	0.963348
	504.782461	0.963250
	504.988453	0.962404
	505.194431	0.961030
	505.400396	0.960437
	505.606347	0.961045
	505.812285	0.960676
	506.018209	0.962111
	506.224120	0.962783
	506.430017	0.963513
	506.635901	0.964539
	506.841771	0.964846
	507.047628	0.963535
	507.253471	0.963400
	507.459301	0.963555
	507.665117	0.962074
	507.870920	0.962551
	508.076709	0.962448
	508.282484	0.963069
	508.488247	0.963144
	508.693995	0.965344
	508.899730	0.965283
	509.105451	0.966286
	509.311159	0.966351
	509.516854	0.965868
	509.722535	0.966247
	509.928202	0.966910
	510.133856	0.967406
	510.339496	0.967432
	510.545123	0.967361
	510.750736	0.968170
	510.956336	0.968913
	511.161922	0.968762
	511.367494	0.966472
	511.573053	0.967057
	511.778599	0.966248
	511.984131	0.966388
	512.189649	0.966830
	512.395154	0.966745
	512.600645	0.966094
	512.806123	0.966555
	513.011587	0.966648
	513.217038	0.967746
	513.422475	0.969369
	513.627899	0.967388
	513.833309	0.967255
	514.038705	0.966918
	514.244088	0.965002
	514.449458	0.962963
	514.654814	0.962892
	514.860156	0.960449
	515.065485	0.959515
	515.270800	0.957908
	515.476102	0.957042
	515.681390	0.955125
	515.886664	0.955318
	516.091925	0.954964
	516.297173	0.952859
	516.502407	0.952724
	516.707627	0.952947
	516.912834	0.952653
	517.118027	0.952436
	517.323207	0.951069
	517.528373	0.951508
	517.733525	0.953097
	517.938664	0.951485
	518.143790	0.951054
	518.348901	0.951336
	518.554000	0.950906
	518.759084	0.952576
	518.964156	0.953025
	519.169213	0.953858
	519.374257	0.954856
	519.579288	0.956704
	519.784305	0.956705
	519.989308	0.957165
	520.194298	0.958475
	520.399274	0.958764
	520.604236	0.960396
	520.809185	0.960128
	521.014121	0.961418
	521.219043	0.961617
	521.423951	0.962147
	521.628846	0.962092
	521.833727	0.962039
	522.038595	0.961769
	522.243449	0.962348
	522.448289	0.962292
	522.653116	0.962049
	522.857929	0.963152
	523.062729	0.964541
	523.267515	0.963882
	523.472287	0.962844
	523.677046	0.964388
	523.881792	0.965480
	524.086524	0.964770
	524.291242	0.966143
	524.495946	0.965973
	524.700637	0.966256
	524.905315	0.966135
	525.109979	0.965297
	525.314629	0.966190
	525.519266	0.965975
	525.723889	0.965943
	525.928498	0.964401
	526.133094	0.963720
	526.337677	0.963257
	526.542245	0.962390
	526.746800	0.962148
	526.951342	0.962254
	527.155870	0.962554
	527.360384	0.962839
	527.564885	0.962743
	527.769372	0.962017
	527.973846	0.961999
	528.178306	0.962691
	528.382752	0.961803
	528.587185	0.962491
	528.791604	0.964168
	528.996010	0.964248
	529.200402	0.965721
	529.404780	0.965107
	529.609145	0.964052
	529.813496	0.964980
	530.017833	0.964579
	530.222157	0.964049
	530.426468	0.964468
	530.630764	0.965495
	530.835048	0.966503
	531.039317	0.966893
	531.243573	0.966593
	531.447815	0.965477
	531.652044	0.964783
	531.856259	0.963771
	532.060461	0.962842
	532.264648	0.962835
	532.468823	0.961461
	532.672983	0.961920
	532.877130	0.960907
	533.081264	0.959670
	533.285383	0.960063
	533.489490	0.959387
	533.693582	0.958470
	533.897661	0.956808
	534.101726	0.956818
	534.305778	0.956822
	534.509816	0.957235
	534.713841	0.956711
	534.917851	0.955895
	535.121849	0.954928
	535.325832	0.954511
	535.529802	0.954262
	535.733759	0.953384
	535.937701	0.952971
	536.141630	0.951679
	536.345546	0.951727
	536.549448	0.952435
	536.753336	0.951025
	536.957210	0.950904
	537.161071	0.949287
	537.364919	0.948395
	537.568752	0.949294
	537.772572	0.949115
	537.976379	0.948782
	538.180172	0.948281
	538.383951	0.949299
	538.587716	0.950481
	538.791468	0.951827
	538.995206	0.953025
	539.198931	0.953983
	539.402642	0.954679
	539.606339	0.954767
	539.810023	0.955629
	540.013693	0.956363
	540.217349	0.958179
	540.420992	0.959709
	540.624621	0.959898
	540.828237	0.960766
	541.031839	0.961197
	541.235427	0.960542
	541.439001	0.960530
	541.642562	0.959152
	541.846109	0.959801
	542.049643	0.960702
	542.253163	0.961105
	542.456669	0.960235
	542.660162	0.961014
	542.863641	0.962750
	543.067106	0.963069
	543.270558	0.963109
	543.473996	0.962266
	543.677420	0.962111
	543.880831	0.962894
	544.084228	0.964840
	544.287612	0.964257
	544.490981	0.964978
	544.694338	0.964988
	544.897680	0.965275
	545.101009	0.964340
	545.304324	0.965558
	545.507625	0.966189
	545.710913	0.964446
	545.914187	0.964303
	546.117448	0.964570
	546.320695	0.965541
	546.523928	0.964783
	546.727147	0.964694
	546.930353	0.963874
	547.133546	0.963458
	547.336724	0.964037
	547.539889	0.963250
	547.743040	0.962424
	547.946178	0.961557
	548.149301	0.963041
	548.352412	0.962562
	548.555508	0.961711
	548.758591	0.962025
	548.961660	0.962057
	549.164716	0.962300
	549.367757	0.961648
	549.570785	0.962990
	549.773800	0.963985
	549.976801	0.964267
	550.179788	0.964482
	550.382761	0.965852
	550.585721	0.967505
	550.788667	0.967097
	550.991599	0.968014
	551.194518	0.968377
	551.397423	0.968545
	551.600315	0.969124
	551.803192	0.970099
	552.006056	0.971355
	552.208906	0.970762
	552.411743	0.971025
	552.614566	0.971641
	552.817375	0.969943
	553.020171	0.970772
	553.222953	0.971342
	553.425721	0.971652
	553.628475	0.971228
	553.831216	0.971503
	554.033943	0.973345
	554.236657	0.973009
	554.439356	0.973464
	554.642042	0.974312
	554.844715	0.976308
	555.047373	0.977357
	555.250018	0.978201
	555.452650	0.977802
	555.655267	0.977051
	555.857871	0.978630
	556.060461	0.979046
	556.263038	0.979026
	556.465600	0.977148
	556.668150	0.978073
	556.870685	0.977888
	557.073207	0.979338
	557.275715	0.979642
	557.478209	0.981584
	557.680689	0.981032
	557.883156	0.981076
	558.085609	0.983526
	558.288049	0.983399
	558.490475	0.982548
	558.692887	0.982140
	558.895285	0.983485
	559.097670	0.983075
	559.300040	0.983468
	559.502398	0.983456
	559.704741	0.983542
	559.907071	0.985253
	560.109387	0.986226
	560.311689	0.986913
	560.513978	0.986850
	560.716253	0.987052
	560.918514	0.988305
	561.120762	0.989177
	561.322995	0.988917
	561.525215	0.990256
	561.727422	0.990936
	561.929614	0.992125
	562.131793	0.993908
	562.333958	0.996275
	562.536110	0.997744
	562.738248	0.997657
	562.940372	0.998310
	563.142482	0.998112
	563.344578	0.998999
	563.546661	1.000512
	563.748730	1.001874
	563.950786	1.002244
	564.152827	1.002536
	564.354855	1.003384
	564.556870	1.004646
	564.758870	1.005518
	564.960857	1.004623
	565.162830	1.005685
	565.364789	1.006135
	565.566735	1.006336
	565.768666	1.007242
	565.970584	1.009368
	566.172489	1.011617
	566.374379	1.011782
	566.576256	1.013302
	566.778119	1.014284
	566.979969	1.014868
	567.181805	1.014831
	567.383626	1.014333
	567.585435	1.014014
	567.787229	1.014379
	567.989010	1.015467
	568.190777	1.015917
	568.392530	1.015829
	568.594269	1.016352
	568.795995	1.018250
	568.997707	1.019362
	569.199405	1.019955
	569.401090	1.020372
	569.602761	1.019690
	569.804418	1.018740
	570.006061	1.019937
	570.207690	1.020436
	570.409306	1.020979
	570.610908	1.021834
	570.812497	1.022647
	571.014071	1.023086
	571.215632	1.023155
	571.417179	1.024159
	571.618712	1.024632
	571.820232	1.025401
	572.021737	1.026207
	572.223229	1.027576
	572.424707	1.027228
	572.626172	1.028086
	572.827623	1.029137
	573.029060	1.029955
	573.230483	1.030211
	573.431892	1.030210
	573.633288	1.031567
	573.834670	1.032543
	574.036038	1.033610
	574.237392	1.034099
	574.438733	1.033589
	574.640060	1.034314
	574.841373	1.034483
	575.042672	1.034826
	575.243958	1.036542
	575.445230	1.039806
	575.646488	1.041450
	575.847732	1.042327
	576.048962	1.044025
	576.250179	1.046207
	576.451382	1.048354
	576.652571	1.048967
	576.853747	1.048673
	577.054908	1.049568
	577.256056	1.050911
	577.457190	1.052276
	577.658310	1.054270
	577.859417	1.056195
	578.060510	1.056922
	578.261589	1.057138
	578.462654	1.056725
	578.663705	1.057052
	578.864743	1.057167
	579.065767	1.057032
	579.266777	1.057329
	579.467773	1.058154
	579.668755	1.058494
	579.869724	1.060329
	580.070679	1.060094
	580.271620	1.059384
	580.472548	1.059128
	580.673461	1.060000
	580.874361	1.061187
	581.075247	1.060647
	581.276119	1.060480
	581.476978	1.060846
	581.677822	1.059923
	581.878653	1.061815
	582.079470	1.061889
	582.280273	1.061030
	582.481063	1.061649
	582.681838	1.060657
	582.882600	1.060340
	583.083348	1.061453
	583.284083	1.061495
	583.484803	1.061292
	583.685510	1.061133
	583.886203	1.060769
	584.086882	1.062032
	584.287547	1.062119
	584.488199	1.060932
	584.688836	1.061535
	584.889460	1.061562
	585.090070	1.061424
	585.290666	1.061908
	585.491249	1.063370
	585.691818	1.063187
	585.892372	1.063693
	586.092914	1.063851
	586.293441	1.065696
	586.493954	1.067530
	586.694454	1.068909
	586.894940	1.069819
	587.095412	1.070170
	587.295870	1.072194
	587.496314	1.072766
	587.696745	1.074971
	587.897162	1.077879
	588.097565	1.078766
	588.297954	1.078607
	588.498329	1.078329
	588.698691	1.078409
	588.899038	1.080264
	589.099372	1.082965
	589.299692	1.083256
	589.499998	1.083444
	589.700291	1.083746
	589.900569	1.084266
	590.100834	1.084075
	590.301085	1.084408
	590.501322	1.084844
	590.701546	1.084302
	590.901755	1.085086
	591.101951	1.087137
	591.302132	1.088759
	591.502300	1.089932
	591.702455	1.090571
	591.902595	1.092129
	592.102722	1.090643
	592.302834	1.092507
	592.502933	1.094962
	592.703018	1.095430
	592.903089	1.095701
	593.103147	1.097075
	593.303190	1.098703
	593.503220	1.098988
	593.703236	1.099253
	593.903238	1.101078
	594.103226	1.101276
	594.303200	1.102857
	594.503161	1.105005
	594.703108	1.104610
	594.903040	1.105931
	595.102960	1.107090
	595.302865	1.107158
	595.502756	1.108120
	595.702634	1.110134
	595.902497	1.111829
	596.102347	1.114265
	596.302183	1.114229
	596.502005	1.114374
	596.701813	1.115605
	596.901608	1.117138
	597.101388	1.118670
	597.301155	1.117616
	597.500908	1.117996
	597.700647	1.118450
	597.900372	1.120127
	598.100083	1.120322
	598.299781	1.122047
	598.499465	1.123448
	598.699134	1.123918
	598.898790	1.123834
	599.098432	1.123678
	599.298061	1.124520
	599.497675	1.126041
	599.697275	1.127173
	599.896862	1.126761
	600.096435	1.124455
	600.295994	1.125025
	600.495539	1.125321
	600.695070	1.126046
	600.894588	1.126226
	601.094091	1.125341
	601.293581	1.125584
	601.493056	1.126062
	601.692518	1.127038
	601.891966	1.127779
	602.091401	1.127501
	602.290821	1.128431
	602.490227	1.128120
	602.689620	1.127409
	602.888999	1.127720
	603.088363	1.128275
	603.287714	1.127132
	603.487052	1.127101
	603.686375	1.126002
	603.885684	1.127175
	604.084980	1.126282
	604.284261	1.127186
	604.483529	1.127443
	604.682783	1.126839
	604.882023	1.127559
	605.081249	1.127829
	605.280461	1.126673
	605.479660	1.126023
	605.678844	1.127618
	605.878015	1.128322
	606.077172	1.129333
	606.276314	1.130292
	606.475443	1.130343
	606.674558	1.130121
	606.873660	1.131093
	607.072747	1.132889
	607.271820	1.133826
	607.470880	1.136044
	607.669926	1.137406
	607.868957	1.136019
	608.067975	1.136285
	608.266979	1.134483
	608.465969	1.135430
	608.664946	1.136273
	608.863908	1.136321
	609.062857	1.134930
	609.261791	1.134245
	609.460712	1.135048
	609.659619	1.136130
	609.858511	1.136322
	610.057390	1.135266
	610.256256	1.136617
	610.455107	1.136266
	610.653944	1.135449
	610.852767	1.135084
	611.051577	1.137019
	611.250373	1.137557
	611.449154	1.138851
	611.647922	1.139600
	611.846676	1.139475
	612.045416	1.140998
	612.244142	1.142158
	612.442854	1.143954
	612.641553	1.145521
	612.840237	1.146792
	613.038908	1.148000
	613.237564	1.149326
	613.436207	1.149387
	613.634836	1.149381
	613.833451	1.148729
	614.032052	1.148663
	614.230639	1.148635
	614.429212	1.150239
	614.627771	1.150781
	614.826316	1.150631
	615.024848	1.152522
	615.223365	1.153148
	615.421869	1.154586
	615.620358	1.157138
	615.818834	1.157775
	616.017296	1.157768
	616.215744	1.158697
	616.414178	1.159715
	616.612598	1.160370
	616.811004	1.161738
	617.009396	1.162442
	617.207775	1.165268
	617.406139	1.167209
	617.604490	1.170425
	617.802826	1.170793
	618.001149	1.174080
	618.199458	1.174511
	618.397752	1.175957
	618.596033	1.176856
	618.794300	1.178189
	618.992553	1.180580
	619.190792	1.179765
	619.389018	1.179825
	619.587229	1.178452
	619.785426	1.177958
	619.983609	1.179402
	620.181779	1.179678
	620.379934	1.182277
	620.578076	1.182203
	620.776204	1.182735
	620.974317	1.183418
	621.172417	1.185239
	621.370503	1.185268
	621.568575	1.186974
	621.766633	1.189332
	621.964677	1.190619
	622.162707	1.194315
	622.360723	1.196446
	622.558725	1.199017
	622.756714	1.200505
	622.954688	1.202712
	623.152648	1.205023
	623.350595	1.208532
	623.548527	1.210151
	623.746446	1.210895
	623.944350	1.214144
	624.142241	1.215552
	624.340118	1.217911
	624.537981	1.219260
	624.735829	1.221186
	624.933664	1.223179
	625.131485	1.225292
	625.329292	1.227485
	625.527085	1.228630
	625.724864	1.230995
	625.922629	1.235945
	626.120381	1.240405
	626.318118	1.244354
	626.515841	1.246296
	626.713550	1.247783
	626.911246	1.250466
	627.108927	1.253247
	627.306595	1.255934
	627.504248	1.258052
	627.701888	1.258259
	627.899513	1.262245
	628.097125	1.265497
	628.294722	1.269157
	628.492306	1.271704
	628.689876	1.275406
	628.887432	1.278279
	629.084973	1.280710
	629.282501	1.282558
	629.480015	1.286436
	629.677515	1.288536
	629.875001	1.292265
	630.072473	1.294046
	630.269931	1.296605
	630.467375	1.297967
	630.664805	1.300139
	630.862221	1.302640
	631.059623	1.304358
	631.257011	1.307811
	631.454385	1.310711
	631.651746	1.313884
	631.849092	1.316530
	632.046424	1.319723
	632.243742	1.322616
	632.441047	1.323819
	632.638337	1.326423
	632.835613	1.329654
	633.032876	1.333272
	633.230124	1.336461
	633.427358	1.340665
	633.624579	1.341836
	633.821785	1.344479
	634.018978	1.347135
	634.216156	1.349046
	634.413321	1.349341
	634.610471	1.350309
	634.807608	1.351541
	635.004730	1.355372
	635.201839	1.355975
	635.398933	1.358144
	635.596014	1.359886
	635.793081	1.363206
	635.990133	1.364916
	636.187172	1.367944
	636.384196	1.370648
	636.581207	1.371391
	636.778204	1.371620
	636.975186	1.373445
	637.172155	1.376483
	637.369110	1.376716
	637.566050	1.379326
	637.762977	1.382226
	637.959890	1.381299
	638.156788	1.381713
	638.353673	1.382049
	638.550544	1.380011
	638.747400	1.380253
	638.944243	1.380938
	639.141072	1.381123
	639.337886	1.380504
	639.534687	1.381183
	639.731474	1.381775
	639.928246	1.381094
	640.125005	1.382246
	640.321750	1.381386
	640.518480	1.380526
	640.715197	1.379275
	640.911899	1.376898
	641.108588	1.376619
	641.305263	1.376632
	641.501923	1.374469
	641.698570	1.373541
	641.895202	1.373135
	642.091821	1.370411
	642.288426	1.369837
	642.485016	1.368281
	642.681593	1.365676
	642.878155	1.366269
	643.074704	1.362889
	643.271238	1.360556
	643.467759	1.355789
	643.664265	1.354005
	643.860757	1.351928
	644.057236	1.349448
	644.253700	1.346291
	644.450151	1.343361
	644.646587	1.341568
	644.843009	1.339342
	645.039418	1.336156
	645.235812	1.333134
	645.432192	1.329669
	645.628558	1.327625
	645.824911	1.322248
	646.021249	1.318947
	646.217573	1.315523
	646.413883	1.314133
	646.610179	1.311423
	646.806461	1.311906
	647.002729	1.308652
	647.198983	1.306965
	647.395223	1.304251
	647.591449	1.301229
	647.787661	1.297827
	647.983859	1.295348
	648.180043	1.291984
	648.376212	1.290947
	648.572368	1.290324
	648.768510	1.289547
	648.964638	1.286145
	649.160751	1.283836
	649.356851	1.282447
	649.552937	1.281809
	649.749008	1.277633
	649.945066	1.277019
	650.141109	1.274120
	650.337138	1.271229
	650.533154	1.270104
	650.729155	1.268816
	650.925142	1.268380
	651.121116	1.265731
	651.317075	1.265365
	651.513020	1.264219
	651.708951	1.263179
	651.904868	1.261967
	652.100771	1.257587
	652.296660	1.254531
	652.492535	1.252786
	652.688396	1.250935
	652.884242	1.251446
	653.080075	1.251433
	653.275894	1.251182
	653.471699	1.249783
	653.667489	1.247778
	653.863266	1.245969
	654.059028	1.245386
	654.254776	1.243091
	654.450511	1.242245
	654.646231	1.243590
	654.841937	1.239989
	655.037629	1.240155
	655.233308	1.239593
	655.428972	1.240822
	655.624622	1.239459
	655.820258	1.237883
	656.015879	1.237515
	656.211487	1.236681
	656.407081	1.237131
	656.602661	1.236622
	656.798226	1.235619
	656.993778	1.234637
	657.189315	1.234109
	657.384839	1.233245
	657.580348	1.231555
	657.775843	1.231488
	657.971324	1.230684
	658.166791	1.230523
	658.362244	1.230093
	658.557683	1.230491
	658.753108	1.229437
	658.948519	1.228348
	659.143916	1.228767
	659.339298	1.228385
	659.534667	1.229654
	659.730022	1.229669
	659.925362	1.230979
	660.120688	1.232087
	660.316001	1.230817
	660.511299	1.230219
	660.706583	1.231168
	660.901853	1.232452
	661.097109	1.231947
	661.292351	1.232866
	661.487578	1.232244
	661.682792	1.234315
	661.877992	1.234376
	662.073177	1.236167
	662.268349	1.236338
	662.463506	1.236777
	662.658649	1.237577
	662.853779	1.237554
	663.048894	1.239747
	663.243995	1.240088
	663.439081	1.239568
	663.634154	1.240077
	663.829213	1.240209
	664.024258	1.242584
	664.219288	1.244211
	664.414305	1.245287
	664.609307	1.247872
	664.804295	1.248114
	664.999269	1.249255
	665.194229	1.249216
	665.389175	1.252840
	665.584107	1.256073
	665.779025	1.257610
	665.973928	1.260371
	666.168818	1.263728
	666.363693	1.266428
	666.558555	1.267906
	666.753402	1.270814
	666.948235	1.270949
	667.143054	1.272623
	667.337859	1.274062
	667.532650	1.276167
	667.727427	1.278632
	667.922189	1.279916
	668.116938	1.282671
	668.311672	1.285508
	668.506392	1.287183
	668.701098	1.289076
	668.895790	1.290049
	669.090468	1.290871
	669.285132	1.291735
	669.479782	1.294003
	669.674417	1.296022
	669.869039	1.297609
	670.063646	1.300011
	670.258239	1.300593
	670.452819	1.301439
	670.647384	1.304610
	670.841934	1.307107
	671.036471	1.309937
	671.230994	1.310744
	671.425502	1.313330
	671.619997	1.317207
	671.814477	1.319592
	672.008943	1.321651
	672.203395	1.323196
	672.397833	1.325207
	672.592257	1.326630
	672.786667	1.329858
	672.981062	1.331426
	673.175444	1.333009
	673.369811	1.335664
	673.564164	1.337041
	673.758503	1.338701
	673.952828	1.337911
	674.147139	1.340261
	674.341435	1.342818
	674.535718	1.345139
	674.729986	1.346770
	674.924240	1.347507
	675.118480	1.350298
	675.312706	1.353075
	675.506918	1.354836
	675.701116	1.355467
	675.895299	1.355002
	676.089469	1.356895
	676.283624	1.357879
	676.477765	1.358493
	676.671892	1.360195
	676.866005	1.359302
	677.060103	1.360605
	677.254188	1.361524
	677.448258	1.361309
	677.642315	1.362660
	677.836357	1.362717
	678.030385	1.362127
	678.224398	1.361450
	678.418398	1.361732
	678.612384	1.360856
	678.806355	1.362323
	679.000312	1.361503
	679.194255	1.363657
	679.388184	1.364214
	679.582099	1.365147
	679.776000	1.366503
	679.969886	1.366465
	680.163758	1.364260
	680.357617	1.363997
	680.551461	1.362938
	680.745290	1.362285
	680.939106	1.362337
	681.132908	1.362544
	681.326695	1.361650
	681.520468	1.359704
	681.714227	1.358910
	681.907972	1.358859
	682.101703	1.360143
	682.295419	1.361371
	682.489122	1.359288
	682.682810	1.359353
	682.876484	1.357084
	683.070144	1.356197
	683.263790	1.355892
	683.457421	1.355044
	683.651039	1.354250
	683.844642	1.353703
	684.038231	1.352425
	684.231806	1.351300
	684.425367	1.350487
	684.618913	1.349358
	684.812446	1.348393
	685.005964	1.347879
	685.199468	1.345525
	685.392958	1.345244
	685.586433	1.346575
	685.779895	1.347783
	685.973342	1.348221
	686.166775	1.348549
	686.360194	1.347575
	686.553599	1.347951
	686.746990	1.347532
	686.940366	1.345987
	687.133729	1.344955
	687.327077	1.342757
	687.520411	1.341619
	687.713730	1.341642
	687.907036	1.340767
	688.100327	1.341347
	688.293604	1.341048
	688.486867	1.341311
	688.680116	1.342857
	688.873351	1.343745
	689.066571	1.342056
	689.259777	1.342888
	689.452970	1.342540
	689.646147	1.342929
	689.839311	1.342460
	690.032461	1.342186
	690.225596	1.342598
	690.418717	1.342109
	690.611824	1.342005
	690.804917	1.342933
	690.997995	1.340391
	691.191059	1.338088
	691.384110	1.335953
	691.577145	1.333228
	691.770167	1.329475
	691.963175	1.327607
	692.156168	1.326298
	692.349147	1.324576
	692.542112	1.323257
	692.735063	1.319826
	692.927999	1.315945
	693.120922	1.313067
	693.313830	1.311327
	693.506724	1.311077
	693.699603	1.307163
	693.892469	1.304273
	694.085320	1.300468
	694.278157	1.297340
	694.470980	1.293190
	694.663789	1.289961
	694.856583	1.286882
	695.049364	1.283514
	695.242130	1.280072
	695.434881	1.277006
	695.627619	1.272211
	695.820342	1.270197
	696.013052	1.268647
	696.205747	1.266327
	696.398427	1.262683
	696.591094	1.262508
	696.783746	1.260832
	696.976384	1.259536
	697.169008	1.258639
	697.361618	1.255724
	697.554213	1.254281
	697.746795	1.253103
	697.939362	1.251014
	698.131914	1.249344
	698.324453	1.248182
	698.516977	1.247093
	698.709487	1.245084
	698.901983	1.242558
	699.094465	1.241778
	699.286932	1.241889
	699.479386	1.240260
	699.671825	1.240344
	699.864249	1.238258
	700.056660	1.237440
	700.249056	1.236578
	700.441438	1.235910
	700.633806	1.235517
	700.826160	1.235801
	701.018499	1.235772
	701.210824	1.233934
	701.403135	1.231889
	701.595432	1.231707
	701.787714	1.231024
	701.979982	1.229366
	702.172236	1.227818
	702.364476	1.226168
	702.556702	1.224213
	702.748913	1.222738
	702.941110	1.220780
	703.133293	1.219814
	703.325461	1.217706
	703.517615	1.217075
	703.709755	1.217012
	703.901881	1.214154
	704.093993	1.213023
	704.286090	1.211507
	704.478173	1.209130
	704.670242	1.207761
	704.862296	1.206071
	705.054337	1.205312
	705.246363	1.201895
	705.438375	1.200044
	705.630372	1.197155
	705.822356	1.194331
	706.014325	1.192606
	706.206279	1.191005
	706.398220	1.190349
	706.590146	1.190444
	706.782058	1.188370
	706.973956	1.187748
	707.165840	1.184773
	707.357709	1.185927
	707.549564	1.182800
	707.741405	1.181482
	707.933231	1.178763
	708.125043	1.176944
	708.316841	1.174180
	708.508625	1.172307
	708.700395	1.170431
	708.892150	1.169351
	709.083891	1.168130
	709.275617	1.166352
	709.467330	1.164671
	709.659028	1.163065
	709.850712	1.161363
	710.042381	1.157878
	710.234037	1.154555
	710.425678	1.152763
	710.617305	1.151245
	710.808917	1.151191
	711.000515	1.149144
	711.192099	1.149737
	711.383669	1.148365
	711.575225	1.148636
	711.766766	1.148053
	711.958293	1.147099
	712.149805	1.147013
	712.341304	1.145915
	712.532788	1.146016
	712.724258	1.143554
	712.915713	1.143549
	713.107154	1.143480
	713.298581	1.142499
	713.489994	1.142523
	713.681392	1.140699
	713.872776	1.141839
	714.064146	1.141439
	714.255502	1.140512
	714.446843	1.138894
	714.638170	1.138244
	714.829483	1.137960
	715.020781	1.136817
	715.212065	1.136312
	715.403335	1.135588
	715.594591	1.135803
	715.785832	1.134001
	715.977059	1.132328
	716.168272	1.132358
	716.359470	1.131277
	716.550654	1.130803
	716.741824	1.129098
	716.932979	1.128561
	717.124121	1.127671
	717.315247	1.127313
	717.506360	1.127494
	717.697458	1.125697
	717.888542	1.125205
	718.079612	1.124114
	718.270668	1.122601
	718.461709	1.121748
	718.652736	1.118450
	718.843748	1.116483
	719.034746	1.113857
	719.225730	1.114612
	719.416700	1.111118
	719.607655	1.111623
	719.798596	1.111404
	719.989523	1.110673
	720.180435	1.109114
	720.371333	1.108338
	720.562217	1.106108
	720.753087	1.102779
	720.943942	1.101066
	721.134783	1.097166
	721.325609	1.094081
	721.516422	1.092815
	721.707219	1.091924
	721.898003	1.091559
	722.088772	1.091436
	722.279527	1.090161
	722.470268	1.087906
	722.660994	1.088074
	722.851707	1.087213
	723.042404	1.084472
	723.233088	1.083948
	723.423757	1.082720
	723.614412	1.081853
	723.805052	1.079740
	723.995678	1.079561
	724.186290	1.079241
	724.376887	1.078470
	724.567471	1.077951
	724.758039	1.077616
	724.948594	1.075709
	725.139134	1.074219
	725.329660	1.074888
	725.520172	1.072081
	725.710669	1.070936
	725.901152	1.069920
	726.091620	1.070359
	726.282075	1.071100
	726.472514	1.070218
	726.662940	1.070768
	726.853351	1.070838
	727.043748	1.069834
	727.234131	1.068622
	727.424499	1.069662
	727.614853	1.069419
	727.805193	1.069115
	727.995518	1.069952
	728.185829	1.069259
	728.376125	1.068746
	728.566408	1.068684
	728.756675	1.067150
	728.946929	1.067089
	729.137168	1.067824
	729.327393	1.066625
	729.517604	1.065740
	729.707800	1.065562
	729.897982	1.066043
	730.088149	1.064529
	730.278302	1.065539
	730.468441	1.066254
	730.658566	1.064834
	730.848676	1.062686
	731.038771	1.062343
	731.228853	1.060159
	731.418920	1.057778
	731.608973	1.055761
	731.799011	1.054907
	731.989035	1.053167
	732.179045	1.051722
	732.369040	1.049839
	732.559021	1.047955
	732.748988	1.048764
	732.938940	1.048681
	733.128878	1.047604
	733.318801	1.046908
	733.508711	1.045568
	733.698605	1.043378
	733.888486	1.042945
	734.078352	1.042195
	734.268204	1.041527
	734.458041	1.039873
	734.647864	1.040165
	734.837673	1.040195
	735.027467	1.040324
	735.217247	1.040022
	735.407013	1.041147
	735.596764	1.040186
	735.786501	1.039403
	735.976223	1.039117
	736.165932	1.038121
	736.355625	1.035918
	736.545305	1.037408
	736.734970	1.038078
	736.924620	1.037053
	737.114257	1.037285
	737.303879	1.037622
	737.493486	1.038864
	737.683079	1.037829
	737.872658	1.035714
	738.062222	1.035037
	738.251772	1.035210
	738.441308	1.035113
	738.630829	1.035727
	738.820336	1.035995
	739.009829	1.034014
	739.199307	1.033498
	739.388771	1.033126
	739.578220	1.031496
	739.767655	1.031329
	739.957076	1.031366
	740.146482	1.030910
	740.335874	1.030763
	740.525251	1.030196
	740.714615	1.028628
	740.903963	1.028918
	741.093298	1.028070
	741.282618	1.026652
	741.471923	1.024986
	741.661214	1.024173
	741.850491	1.021769
	742.039753	1.021073
	742.229001	1.020816
	742.418235	1.019776
	742.607454	1.018998
	742.796659	1.018026
	742.985849	1.018046
	743.175025	1.016496
	743.364187	1.016612
	743.553334	1.015389
	743.742467	1.014777
	743.931586	1.016866
	744.120690	1.016528
	744.309779	1.015732
	744.498855	1.015335
	744.687916	1.015265
	744.876962	1.014840
	745.065994	1.015449
	745.255012	1.016578
	745.444015	1.017564
	745.633004	1.018494
	745.821978	1.017642
	746.010938	1.018673
	746.199884	1.019051
	746.388815	1.017588
	746.577732	1.017626
	746.766634	1.017597
	746.955522	1.018355
	747.144396	1.019002
	747.333255	1.017385
	747.522100	1.019013
	747.710930	1.017911
	747.899746	1.018548
	748.088548	1.018858
	748.277335	1.016941
	748.466108	1.015987
	748.654866	1.015983
	748.843610	1.015377
	749.032339	1.013184
	749.221054	1.014162
	749.409755	1.015512
	749.598441	1.015946
	749.787113	1.014283
	749.975770	1.014355
	750.164413	1.013512
	750.353042	1.012425
[truncated: 1,648 more rows]
