# Supplementary material for: Metasurface analogues of molecular diastereomers from hierarchical multiscale chiral interactions with biomolecules
Source: Nat Commun. 2026 Apr 22;17:5541. doi: 10.1038/s41467-026-72200-6 (PMC13287669; doi:10.1038/s41467-026-72200-6)
Supplement: Supplementary file 3 — Supplementary Data 1 (Raw data) [file 41467_2026_72200_MOESM3_ESM.zip › Raw_Data/Reflectivity/Antistrept_strept_sequence/Antistept/Ref_ARRAY3_RA_0_3.txt]

	345.453658	1.002144
	345.669646	1.002381
	345.885622	1.002643
	346.101585	1.002931
	346.317535	1.003251
	346.533471	1.003605
	346.749395	1.003998
	346.965306	1.004434
	347.181204	1.004920
	347.397089	1.005460
	347.612961	1.006058
	347.828820	1.006720
	348.044666	1.007447
	348.260499	1.008239
	348.476319	1.009089
	348.692126	1.009985
	348.907920	1.010903
	349.123701	1.011809
	349.339469	1.012655
	349.555224	1.013384
	349.770966	1.013933
	349.986695	1.014250
	350.202412	1.014299
	350.418115	1.014074
	350.633805	1.013599
	350.849482	1.012923
	351.065147	1.012109
	351.280798	1.011221
	351.496436	1.010314
	351.712062	1.009432
	351.927674	1.008603
	352.143273	1.008856
	352.358860	1.003382
	352.574433	1.004154
	352.789993	1.005669
	353.005541	1.005928
	353.221075	1.007596
	353.436597	1.006690
	353.652105	1.008066
	353.867600	1.007013
	354.083083	1.007111
	354.298552	1.009737
	354.514009	1.009778
	354.729452	1.011067
	354.944883	1.010246
	355.160300	1.008978
	355.375705	1.007462
	355.591096	1.008583
	355.806474	1.010535
	356.021840	1.010721
	356.237192	1.009656
	356.452532	1.009047
	356.667858	1.009130
	356.883172	1.007710
	357.098472	1.006763
	357.313760	1.004925
	357.529034	1.003782
	357.744295	1.002658
	357.959544	1.002129
	358.174779	1.002656
	358.390002	0.998826
	358.605211	0.995756
	358.820407	0.996953
	359.035591	0.997941
	359.250761	0.998062
	359.465919	0.998848
	359.681063	0.996493
	359.896194	0.995811
	360.111313	0.996104
	360.326418	0.995951
	360.541510	0.997698
	360.756589	0.999837
	360.971656	0.999563
	361.186709	0.999785
	361.401749	0.997927
	361.616776	0.996561
	361.831790	0.996384
	362.046792	0.997030
	362.261780	0.996414
	362.476755	0.995292
	362.691717	0.995521
	362.906666	0.993655
	363.121602	0.992040
	363.336525	0.989897
	363.551435	0.989384
	363.766332	0.990518
	363.981216	0.991241
	364.196087	0.989938
	364.410945	0.990777
	364.625790	0.992079
	364.840621	0.992705
	365.055440	0.993792
	365.270246	0.994847
	365.485039	0.998424
	365.699818	0.999764
	365.914585	1.000720
	366.129339	1.002875
	366.344079	1.002766
	366.558807	1.004536
	366.773521	1.005804
	366.988223	1.005973
	367.202911	1.006714
	367.417587	1.005925
	367.632249	1.006642
	367.846898	1.005535
	368.061535	1.005660
	368.276158	1.007586
	368.490768	1.008089
	368.705365	1.007730
	368.919949	1.007760
	369.134521	1.007458
	369.349079	1.008816
	369.563624	1.011083
	369.778155	1.010546
	369.992674	1.010735
	370.207180	1.011668
	370.421673	1.011639
	370.636153	1.012202
	370.850619	1.011352
	371.065073	1.010022
	371.279514	1.007294
	371.493941	1.007680
	371.708356	1.009729
	371.922757	1.009468
	372.137145	1.006878
	372.351521	1.005634
	372.565883	1.002922
	372.780232	1.002572
	372.994568	1.003175
	373.208891	1.002881
	373.423201	1.003295
	373.637498	1.002256
	373.851782	1.001756
	374.066053	1.001138
	374.280311	0.998387
	374.494556	0.996962
	374.708787	0.995381
	374.923006	0.994454
	375.137211	0.994375
	375.351404	0.994582
	375.565583	0.995274
	375.779750	0.992216
	375.993903	0.993437
	376.208043	0.994034
	376.422170	0.996483
	376.636284	0.995237
	376.850385	0.994950
	377.064473	0.996688
	377.278548	0.997222
	377.492610	0.999626
	377.706658	0.999740
	377.920694	0.999548
	378.134717	1.000841
	378.348726	1.003266
	378.562722	1.001817
	378.776706	1.004461
	378.990676	1.005095
	379.204633	1.004497
	379.418577	1.005539
	379.632508	1.006035
	379.846426	1.005925
	380.060331	1.006789
	380.274223	1.006502
	380.488101	1.006452
	380.701967	1.005671
	380.915819	1.007091
	381.129659	1.006685
	381.343485	1.005715
	381.557298	1.007115
	381.771098	1.007565
	381.984886	1.007440
	382.198659	1.007007
	382.412420	1.006539
	382.626168	1.005350
	382.839903	1.005477
	383.053624	1.005060
	383.267333	1.004598
	383.481028	1.004093
	383.694711	1.004718
	383.908380	1.005566
	384.122036	1.006476
	384.335679	1.005096
	384.549309	1.005054
	384.762926	1.004045
	384.976530	1.003112
	385.190120	1.004423
	385.403698	1.003772
	385.617262	1.004116
	385.830814	1.003841
	386.044352	1.002939
	386.257877	1.004056
	386.471389	1.003319
	386.684888	1.003445
	386.898374	1.001556
	387.111847	1.000899
	387.325306	1.001095
	387.538753	1.001459
	387.752186	1.002902
	387.965606	1.003414
	388.179014	1.003530
	388.392408	1.003103
	388.605789	1.002396
	388.819156	1.003625
	389.032511	1.003201
	389.245853	1.004603
	389.459181	1.004637
	389.672497	1.006577
	389.885799	1.006701
	390.099088	1.006577
	390.312364	1.007984
	390.525627	1.007147
	390.738877	1.006829
	390.952114	1.009196
	391.165337	1.010165
	391.378548	1.009012
	391.591745	1.012158
	391.804929	1.010616
	392.018100	1.010099
	392.231258	1.009559
	392.444403	1.008720
	392.657535	1.007879
	392.870653	1.008063
	393.083759	1.008966
	393.296851	1.009062
	393.509930	1.009127
	393.722996	1.010002
	393.936049	1.011103
	394.149089	1.011369
	394.362116	1.011095
	394.575129	1.012501
	394.788130	1.011976
	395.001117	1.010434
	395.214091	1.010256
	395.427052	1.008928
	395.640000	1.008840
	395.852935	1.007533
	396.065857	1.007880
	396.278765	1.009108
	396.491660	1.010150
	396.704543	1.008598
	396.917412	1.007489
	397.130268	1.005548
	397.343110	1.005389
	397.555940	1.004881
	397.768757	1.005098
	397.981560	1.004258
	398.194350	1.004175
	398.407127	1.003016
	398.619891	1.001966
	398.832642	1.001761
	399.045380	1.002640
	399.258104	1.000579
	399.470815	1.000864
	399.683514	0.998331
	399.896199	0.999478
	400.108870	0.998759
	400.321529	0.999148
	400.534175	0.999665
	400.746807	0.998269
	400.959427	0.999281
	401.172033	0.998438
	401.384626	0.997027
	401.597205	0.997050
	401.809772	0.997626
	402.022326	0.998854
	402.234866	0.997026
	402.447393	0.995728
	402.659907	0.994489
	402.872408	0.995422
	403.084896	0.995589
	403.297370	0.996953
	403.509832	0.996322
	403.722280	0.994606
	403.934715	0.994609
	404.147137	0.995308
	404.359546	0.997073
	404.571941	0.996654
	404.784323	0.997743
	404.996693	0.998600
	405.209049	1.000316
	405.421392	1.000340
	405.633721	1.001473
	405.846038	1.001376
	406.058341	1.002738
	406.270632	1.003225
	406.482909	1.004605
	406.695172	1.002977
	406.907423	1.001740
	407.119661	1.002295
	407.331885	1.002250
	407.544096	0.999394
	407.756294	0.999970
	407.968479	1.001928
	408.180651	1.002312
	408.392809	1.003479
	408.604954	1.004226
	408.817086	1.007393
	409.029205	1.007867
	409.241311	1.006654
	409.453404	1.006508
	409.665483	1.005484
	409.877549	1.003919
	410.089602	1.007440
	410.301642	1.008757
	410.513669	1.007946
	410.725682	1.007554
	410.937682	1.008670
	411.149669	1.008118
	411.361643	1.009289
	411.573604	1.009879
	411.785551	1.009617
	411.997486	1.009905
	412.209407	1.008687
	412.421315	1.007211
	412.633210	1.011035
	412.845091	1.009918
	413.056959	1.008467
	413.268815	1.009680
	413.480657	1.008417
	413.692485	1.009399
	413.904301	1.007005
	414.116103	1.006227
	414.327892	1.006963
	414.539668	1.007851
	414.751431	1.005672
	414.963181	1.004564
	415.174917	1.005285
	415.386640	1.006498
	415.598350	1.008566
	415.810047	1.009311
	416.021730	1.009474
	416.233401	1.008432
	416.445058	1.011057
	416.656702	1.013922
	416.868332	1.013603
	417.079950	1.012856
	417.291554	1.012569
	417.503145	1.010999
	417.714723	1.011064
	417.926288	1.010702
	418.137839	1.011321
	418.349377	1.011988
	418.560903	1.012886
	418.772414	1.014982
	418.983913	1.013594
	419.195398	1.014405
	419.406870	1.013546
	419.618329	1.015427
	419.829775	1.015685
	420.041208	1.014410
	420.252627	1.013912
	420.464033	1.013838
	420.675426	1.014692
	420.886805	1.013360
	421.098172	1.012117
	421.309525	1.012108
	421.520865	1.011172
	421.732192	1.010041
	421.943505	1.010887
	422.154805	1.010972
	422.366092	1.010496
	422.577366	1.011831
	422.788627	1.013450
	422.999874	1.009965
	423.211108	1.009427
	423.422329	1.010038
	423.633537	1.011273
	423.844731	1.009885
	424.055913	1.009028
	424.267081	1.005875
	424.478235	1.003654
	424.689377	1.001917
	424.900505	1.001022
	425.111620	0.999759
	425.322722	0.999100
	425.533811	0.994655
	425.744886	0.993047
	425.955948	0.993857
	426.166997	0.990895
	426.378032	0.991499
	426.589055	0.989956
	426.800064	0.990126
	427.011060	0.989787
	427.222042	0.989058
	427.433012	0.989549
	427.643968	0.989965
	427.854911	0.989201
	428.065840	0.989269
	428.276757	0.990484
	428.487660	0.990459
	428.698550	0.989142
	428.909427	0.989737
	429.120290	0.990606
	429.331140	0.990196
	429.541977	0.988736
	429.752801	0.989716
	429.963611	0.990031
	430.174408	0.989147
	430.385192	0.992743
	430.595963	0.994784
	430.806720	0.996467
	431.017464	0.996890
	431.228195	0.997508
	431.438913	0.997376
	431.649617	0.996816
	431.860308	0.996551
	432.070986	0.996402
	432.281650	0.997722
	432.492302	0.998260
	432.702940	0.997314
	432.913565	0.998408
	433.124176	0.999005
	433.334774	1.001340
	433.545359	1.001453
	433.755931	1.002811
	433.966489	1.005766
	434.177035	1.006422
	434.387567	1.008124
	434.598085	1.008739
	434.808591	1.007651
	435.019083	1.008374
	435.229562	1.007319
	435.440027	1.008993
	435.650479	1.008205
	435.860918	1.008273
	436.071344	1.007566
	436.281757	1.007362
	436.492156	1.005748
	436.702542	1.005183
	436.912914	1.003075
	437.123274	1.001185
	437.333620	0.998517
	437.543953	0.998394
	437.754272	0.995351
	437.964578	0.996261
	438.174871	0.995469
	438.385151	0.995021
	438.595417	0.995733
	438.805670	0.996940
	439.015910	0.997269
	439.226137	0.997183
	439.436350	0.998448
	439.646550	0.996871
	439.856737	0.996710
	440.066910	0.999022
	440.277070	0.997936
	440.487217	0.997491
	440.697351	0.998482
	440.907471	0.999359
	441.117578	0.999062
	441.327671	0.997965
	441.537752	0.998635
	441.747819	0.997712
	441.957873	0.998326
	442.167913	0.998780
	442.377940	0.999757
	442.587954	0.998283
	442.797955	0.999829
	443.007942	0.999900
	443.217916	1.000671
	443.427877	0.999583
	443.637824	0.999223
	443.847758	0.999128
	444.057679	0.998339
	444.267586	1.000583
	444.477481	1.000947
	444.687361	1.003097
	444.897229	1.003062
	445.107083	1.002544
	445.316924	1.003229
	445.526752	1.003890
	445.736566	1.003007
	445.946367	1.003312
	446.156155	1.003697
	446.365929	1.001729
	446.575690	1.001008
	446.785438	0.998233
	446.995173	0.997972
	447.204894	0.997136
	447.414602	0.996731
	447.624296	0.997974
	447.833977	0.997603
	448.043645	0.999859
	448.253300	0.996808
	448.462941	0.996201
	448.672569	0.995892
	448.882184	0.994923
	449.091785	0.993411
	449.301373	0.989908
	449.510948	0.989866
	449.720509	0.988343
	449.930057	0.987687
	450.139592	0.987342
	450.349113	0.987630
	450.558621	0.990290
	450.768116	0.989371
	450.977597	0.989473
	451.187066	0.990568
	451.396520	0.991039
	451.605962	0.989450
	451.815390	0.990022
	452.024805	0.988581
	452.234206	0.987094
	452.443594	0.989593
	452.652969	0.990645
	452.862330	0.988665
	453.071678	0.989068
	453.281013	0.990217
	453.490335	0.990121
	453.699643	0.990715
	453.908938	0.991418
	454.118219	0.994446
	454.327487	0.995012
	454.536742	0.996578
	454.745983	0.999146
	454.955211	0.997049
	455.164426	0.997506
	455.373627	0.999247
	455.582815	0.997599
	455.791990	0.999729
	456.001152	0.998755
	456.210300	0.998651
	456.419434	1.000006
	456.628556	1.000259
	456.837664	1.001924
	457.046758	0.999948
	457.255839	0.999437
	457.464907	0.998909
	457.673962	0.999490
	457.883003	0.999201
	458.092031	0.998474
	458.301046	0.997474
	458.510047	0.998264
	458.719035	0.998685
	458.928009	0.997266
	459.136970	0.998981
	459.345918	0.999080
	459.554852	0.998743
	459.763774	0.999262
	459.972681	0.999869
	460.181576	0.999812
	460.390457	0.998124
	460.599324	0.997883
	460.808178	0.996284
	461.017019	0.997129
	461.225847	0.998173
	461.434661	0.995868
	461.643462	0.995780
	461.852249	0.995422
	462.061023	0.996251
	462.269784	0.994542
	462.478531	0.994344
	462.687265	0.994266
	462.895986	0.996609
	463.104693	0.994216
	463.313387	0.991980
	463.522068	0.991849
	463.730735	0.992410
	463.939389	0.992771
	464.148029	0.990802
	464.356656	0.991619
	464.565270	0.991237
	464.773870	0.991223
	464.982457	0.992059
	465.191030	0.990068
	465.399591	0.988522
	465.608137	0.989024
	465.816671	0.989752
	466.025191	0.990156
	466.233697	0.993211
	466.442191	0.993368
	466.650671	0.992469
	466.859137	0.989961
	467.067590	0.989330
	467.276030	0.988897
	467.484456	0.986388
	467.692869	0.985590
	467.901269	0.985031
	468.109655	0.984325
	468.318028	0.985412
	468.526387	0.985081
	468.734733	0.985251
	468.943066	0.986074
	469.151385	0.985126
	469.359691	0.984627
	469.567984	0.984106
	469.776263	0.983340
	469.984528	0.983725
	470.192781	0.982721
	470.401020	0.982543
	470.609245	0.981976
	470.817457	0.982767
	471.025656	0.983212
	471.233841	0.983100
	471.442013	0.982920
	471.650172	0.982813
	471.858317	0.982370
	472.066448	0.981446
	472.274567	0.983227
	472.482672	0.984542
	472.690763	0.984311
	472.898841	0.985471
	473.106906	0.987016
	473.314957	0.987113
	473.522995	0.988547
	473.731020	0.987152
	473.939031	0.987419
	474.147029	0.989020
	474.355013	0.989107
	474.562984	0.989893
	474.770941	0.990538
	474.978885	0.991312
	475.186816	0.991951
	475.394733	0.993492
	475.602637	0.993589
	475.810527	0.995231
	476.018404	0.995181
	476.226268	0.996186
	476.434118	0.995639
	476.641955	0.995274
	476.849778	0.996058
	477.057588	0.994572
	477.265385	0.992787
	477.473168	0.993742
	477.680937	0.993582
	477.888694	0.994382
	478.096436	0.996832
	478.304166	0.996856
	478.511882	0.996603
	478.719584	0.996432
	478.927274	0.995694
	479.134949	0.993413
	479.342612	0.994325
	479.550260	0.993640
	479.757896	0.993740
	479.965518	0.993512
	480.173126	0.993608
	480.380722	0.993507
	480.588303	0.992753
	480.795872	0.991648
	481.003426	0.990731
	481.210968	0.989340
	481.418496	0.988404
	481.626010	0.987957
	481.833511	0.986392
	482.040999	0.984761
	482.248473	0.983740
	482.455934	0.983571
	482.663382	0.982807
	482.870816	0.983309
	483.078236	0.983089
	483.285643	0.982980
	483.493037	0.980307
	483.700417	0.980092
	483.907784	0.979114
	484.115137	0.978819
	484.322477	0.977704
	484.529803	0.976468
	484.737116	0.975857
	484.944416	0.975197
	485.151702	0.974860
	485.358975	0.976276
	485.566234	0.975512
	485.773479	0.974574
	485.980712	0.975021
	486.187931	0.974926
	486.395136	0.977877
	486.602328	0.976399
	486.809506	0.977548
	487.016671	0.978212
	487.223823	0.979035
	487.430961	0.978786
	487.638086	0.979253
	487.845197	0.979990
	488.052295	0.979112
	488.259379	0.979803
	488.466450	0.980557
	488.673507	0.982103
	488.880551	0.980532
	489.087582	0.979859
	489.294599	0.980611
	489.501602	0.978849
	489.708592	0.980458
	489.915569	0.982148
	490.122532	0.982452
	490.329482	0.981566
	490.536418	0.983021
	490.743341	0.981933
	490.950250	0.982900
	491.157146	0.984755
	491.364029	0.985472
	491.570897	0.983093
	491.777753	0.984645
	491.984595	0.983653
	492.191423	0.984773
	492.398238	0.984515
	492.605040	0.985019
	492.811828	0.984650
	493.018603	0.985527
	493.225364	0.984883
	493.432111	0.984030
	493.638846	0.983381
	493.845566	0.982873
	494.052274	0.983102
	494.258967	0.982370
	494.465648	0.981578
	494.672314	0.982406
	494.878968	0.981694
	495.085608	0.979811
	495.292234	0.979901
	495.498847	0.978548
	495.705446	0.976413
	495.912032	0.975433
	496.118605	0.975506
	496.325164	0.974955
	496.531709	0.974170
	496.738241	0.974128
	496.944759	0.973193
	497.151264	0.973453
	497.357756	0.972362
	497.564234	0.971925
	497.770698	0.970992
	497.977149	0.969184
	498.183587	0.969131
	498.390011	0.968799
	498.596422	0.968113
	498.802819	0.967302
	499.009202	0.964547
	499.215572	0.964723
	499.421929	0.964155
	499.628272	0.965535
	499.834602	0.965580
	500.040918	0.964844
	500.247220	0.964299
	500.453509	0.963757
	500.659785	0.964169
	500.866047	0.962693
	501.072296	0.963224
	501.278531	0.961079
	501.484752	0.961146
	501.690960	0.961165
	501.897155	0.959389
	502.103336	0.962271
	502.309504	0.961105
	502.515658	0.960971
	502.721798	0.959940
	502.927925	0.961683
	503.134039	0.961533
	503.340139	0.962605
	503.546225	0.962961
	503.752298	0.961806
	503.958358	0.961298
	504.164404	0.963464
	504.370436	0.962502
	504.576455	0.962236
	504.782461	0.960470
	504.988453	0.960407
	505.194431	0.959430
	505.400396	0.959801
	505.606347	0.958702
	505.812285	0.958303
	506.018209	0.959554
	506.224120	0.959965
	506.430017	0.960895
	506.635901	0.960238
	506.841771	0.959322
	507.047628	0.960653
	507.253471	0.958752
	507.459301	0.958877
	507.665117	0.961740
	507.870920	0.962458
	508.076709	0.961606
	508.282484	0.963384
	508.488247	0.962552
	508.693995	0.962274
	508.899730	0.961297
	509.105451	0.962258
	509.311159	0.961833
	509.516854	0.962128
	509.722535	0.960478
	509.928202	0.960268
	510.133856	0.960687
	510.339496	0.961569
	510.545123	0.961047
	510.750736	0.960539
	510.956336	0.961016
	511.161922	0.960435
	511.367494	0.960643
	511.573053	0.963058
	511.778599	0.963410
	511.984131	0.964837
	512.189649	0.962798
	512.395154	0.961638
	512.600645	0.963592
	512.806123	0.964116
	513.011587	0.964363
	513.217038	0.964276
	513.422475	0.964107
	513.627899	0.963909
	513.833309	0.963590
	514.038705	0.963500
	514.244088	0.963780
	514.449458	0.964396
	514.654814	0.963491
	514.860156	0.963416
	515.065485	0.963378
	515.270800	0.964576
	515.476102	0.964118
	515.681390	0.963822
	515.886664	0.963744
	516.091925	0.962906
	516.297173	0.962310
	516.502407	0.962911
	516.707627	0.959080
	516.912834	0.959429
	517.118027	0.959557
	517.323207	0.961106
	517.528373	0.960620
	517.733525	0.961494
	517.938664	0.960700
	518.143790	0.961111
	518.348901	0.961493
	518.554000	0.961807
	518.759084	0.963126
	518.964156	0.963758
	519.169213	0.963081
	519.374257	0.962623
	519.579288	0.961694
	519.784305	0.962752
	519.989308	0.963712
	520.194298	0.962333
	520.399274	0.960794
	520.604236	0.960615
	520.809185	0.959653
	521.014121	0.960352
	521.219043	0.960183
	521.423951	0.960537
	521.628846	0.960486
	521.833727	0.959846
	522.038595	0.959236
	522.243449	0.960684
	522.448289	0.959976
	522.653116	0.959142
	522.857929	0.958666
	523.062729	0.958500
	523.267515	0.958389
	523.472287	0.957807
	523.677046	0.957157
	523.881792	0.957617
	524.086524	0.955687
	524.291242	0.955125
	524.495946	0.953582
	524.700637	0.954423
	524.905315	0.955348
	525.109979	0.954354
	525.314629	0.954451
	525.519266	0.953325
	525.723889	0.954077
	525.928498	0.952903
	526.133094	0.952338
	526.337677	0.952972
	526.542245	0.952109
	526.746800	0.952585
	526.951342	0.953319
	527.155870	0.953413
	527.360384	0.955060
	527.564885	0.955501
	527.769372	0.955228
	527.973846	0.955083
	528.178306	0.954839
	528.382752	0.955319
	528.587185	0.954593
	528.791604	0.955421
	528.996010	0.955105
	529.200402	0.956448
	529.404780	0.957498
	529.609145	0.957301
	529.813496	0.956567
	530.017833	0.957200
	530.222157	0.956755
	530.426468	0.957169
	530.630764	0.956555
	530.835048	0.957323
	531.039317	0.957220
	531.243573	0.955036
	531.447815	0.953988
	531.652044	0.954988
	531.856259	0.954869
	532.060461	0.954252
	532.264648	0.954070
	532.468823	0.953752
	532.672983	0.953682
	532.877130	0.953827
	533.081264	0.955128
	533.285383	0.955293
	533.489490	0.956465
	533.693582	0.956609
	533.897661	0.958106
	534.101726	0.958031
	534.305778	0.956927
	534.509816	0.956307
	534.713841	0.955532
	534.917851	0.956773
	535.121849	0.956889
	535.325832	0.957816
	535.529802	0.958627
	535.733759	0.957804
	535.937701	0.957768
	536.141630	0.959224
	536.345546	0.958625
	536.549448	0.959828
	536.753336	0.960448
	536.957210	0.960651
	537.161071	0.960669
	537.364919	0.959957
	537.568752	0.960642
	537.772572	0.958657
	537.976379	0.959075
	538.180172	0.958104
	538.383951	0.959850
	538.587716	0.958956
	538.791468	0.958938
	538.995206	0.959223
	539.198931	0.958854
	539.402642	0.959187
	539.606339	0.958528
	539.810023	0.958088
	540.013693	0.958477
	540.217349	0.958036
	540.420992	0.958132
	540.624621	0.957614
	540.828237	0.957298
	541.031839	0.958781
	541.235427	0.958274
	541.439001	0.957538
	541.642562	0.957736
	541.846109	0.956327
	542.049643	0.956891
	542.253163	0.957368
	542.456669	0.957983
	542.660162	0.958144
	542.863641	0.956857
	543.067106	0.957508
	543.270558	0.955782
	543.473996	0.954696
	543.677420	0.955579
	543.880831	0.955498
	544.084228	0.954033
	544.287612	0.954152
	544.490981	0.955093
	544.694338	0.955271
	544.897680	0.955393
	545.101009	0.955989
	545.304324	0.956337
	545.507625	0.955901
	545.710913	0.955273
	545.914187	0.957026
	546.117448	0.958393
	546.320695	0.959478
	546.523928	0.960482
	546.727147	0.961518
	546.930353	0.962150
	547.133546	0.961894
	547.336724	0.960809
	547.539889	0.962204
	547.743040	0.961726
	547.946178	0.961151
	548.149301	0.962492
	548.352412	0.962291
	548.555508	0.962427
	548.758591	0.962797
	548.961660	0.961452
	549.164716	0.962701
	549.367757	0.962722
	549.570785	0.963623
	549.773800	0.964558
	549.976801	0.964810
	550.179788	0.967772
	550.382761	0.968325
	550.585721	0.968284
	550.788667	0.969359
	550.991599	0.970057
	551.194518	0.971174
	551.397423	0.973765
	551.600315	0.975237
	551.803192	0.975318
	552.006056	0.978357
	552.208906	0.978654
	552.411743	0.978814
	552.614566	0.979408
	552.817375	0.979140
	553.020171	0.981319
	553.222953	0.981950
	553.425721	0.982162
	553.628475	0.982609
	553.831216	0.983379
	554.033943	0.984317
	554.236657	0.984968
	554.439356	0.984758
	554.642042	0.984244
	554.844715	0.983272
	555.047373	0.982500
	555.250018	0.983307
	555.452650	0.983615
	555.655267	0.983667
	555.857871	0.984991
	556.060461	0.984347
	556.263038	0.984513
	556.465600	0.984313
	556.668150	0.983666
	556.870685	0.983390
	557.073207	0.983521
	557.275715	0.984111
	557.478209	0.985085
	557.680689	0.985593
	557.883156	0.987023
	558.085609	0.988483
	558.288049	0.987071
	558.490475	0.987318
	558.692887	0.986117
	558.895285	0.984944
	559.097670	0.984123
	559.300040	0.984352
	559.502398	0.983920
	559.704741	0.986948
	559.907071	0.986934
	560.109387	0.986683
	560.311689	0.987499
	560.513978	0.987635
	560.716253	0.989398
	560.918514	0.988742
	561.120762	0.990337
	561.322995	0.991848
	561.525215	0.992873
	561.727422	0.993472
	561.929614	0.994350
	562.131793	0.995213
	562.333958	0.996358
	562.536110	0.996212
	562.738248	0.996321
	562.940372	0.997549
	563.142482	0.998212
	563.344578	0.998933
	563.546661	0.999418
	563.748730	0.999050
	563.950786	0.999614
	564.152827	1.001760
	564.354855	1.000920
	564.556870	1.001224
	564.758870	1.001751
	564.960857	1.003050
	565.162830	1.004066
	565.364789	1.003138
	565.566735	1.004000
	565.768666	1.004845
	565.970584	1.004064
	566.172489	1.004510
	566.374379	1.005110
	566.576256	1.006137
	566.778119	1.005809
	566.979969	1.007028
	567.181805	1.007972
	567.383626	1.009929
	567.585435	1.010908
	567.787229	1.010370
	567.989010	1.011462
	568.190777	1.011023
	568.392530	1.012201
	568.594269	1.012336
	568.795995	1.013467
	568.997707	1.014499
	569.199405	1.015231
	569.401090	1.014868
	569.602761	1.015065
	569.804418	1.016465
	570.006061	1.017459
	570.207690	1.019023
	570.409306	1.019048
	570.610908	1.019938
	570.812497	1.019877
	571.014071	1.019945
	571.215632	1.020316
	571.417179	1.021344
	571.618712	1.022867
	571.820232	1.025387
	572.021737	1.024225
	572.223229	1.023661
	572.424707	1.025046
	572.626172	1.025662
	572.827623	1.025616
	573.029060	1.024796
	573.230483	1.025771
	573.431892	1.025551
	573.633288	1.026083
	573.834670	1.025352
	574.036038	1.027484
	574.237392	1.027985
	574.438733	1.029430
	574.640060	1.029355
	574.841373	1.029255
	575.042672	1.030563
	575.243958	1.030757
	575.445230	1.031000
	575.646488	1.032368
	575.847732	1.033112
	576.048962	1.034696
	576.250179	1.035268
	576.451382	1.035162
	576.652571	1.035164
	576.853747	1.035565
	577.054908	1.034989
	577.256056	1.034475
	577.457190	1.035985
	577.658310	1.038065
	577.859417	1.038087
	578.060510	1.037837
	578.261589	1.039177
	578.462654	1.040530
	578.663705	1.042387
	578.864743	1.042749
	579.065767	1.045586
	579.266777	1.045583
	579.467773	1.046763
	579.668755	1.046813
	579.869724	1.047524
	580.070679	1.049588
	580.271620	1.051297
	580.472548	1.053320
	580.673461	1.053965
	580.874361	1.054797
	581.075247	1.056131
	581.276119	1.056652
	581.476978	1.057592
	581.677822	1.060514
	581.878653	1.061681
	582.079470	1.061690
	582.280273	1.063335
	582.481063	1.062757
	582.681838	1.064717
	582.882600	1.065530
	583.083348	1.067069
	583.284083	1.067564
	583.484803	1.069347
	583.685510	1.069808
	583.886203	1.069111
	584.086882	1.068642
	584.287547	1.068190
	584.488199	1.069631
	584.688836	1.070203
	584.889460	1.070399
	585.090070	1.071683
	585.290666	1.072969
	585.491249	1.074420
	585.691818	1.073878
	585.892372	1.073474
	586.092914	1.075089
	586.293441	1.075910
	586.493954	1.076217
	586.694454	1.075556
	586.894940	1.076853
	587.095412	1.076094
	587.295870	1.076309
	587.496314	1.078020
	587.696745	1.077115
	587.897162	1.076978
	588.097565	1.077779
	588.297954	1.076856
	588.498329	1.075965
	588.698691	1.075589
	588.899038	1.076232
	589.099372	1.076579
	589.299692	1.077638
	589.499998	1.078057
	589.700291	1.078435
	589.900569	1.077571
	590.100834	1.078202
	590.301085	1.079426
	590.501322	1.080798
	590.701546	1.080675
	590.901755	1.079754
	591.101951	1.080818
	591.302132	1.081862
	591.502300	1.083891
	591.702455	1.084573
	591.902595	1.086716
	592.102722	1.087799
	592.302834	1.087650
	592.502933	1.087562
	592.703018	1.086602
	592.903089	1.087509
	593.103147	1.088055
	593.303190	1.088986
	593.503220	1.089591
	593.703236	1.090186
	593.903238	1.089812
	594.103226	1.090819
	594.303200	1.091938
	594.503161	1.092906
	594.703108	1.093605
	594.903040	1.093599
	595.102960	1.095543
	595.302865	1.096310
	595.502756	1.097777
	595.702634	1.097476
	595.902497	1.099008
	596.102347	1.101550
	596.302183	1.102337
	596.502005	1.104957
	596.701813	1.106415
	596.901608	1.107550
	597.101388	1.109713
	597.301155	1.110570
	597.500908	1.110928
	597.700647	1.110919
	597.900372	1.113412
	598.100083	1.116035
	598.299781	1.116795
	598.499465	1.117300
	598.699134	1.118812
	598.898790	1.120171
	599.098432	1.121375
	599.298061	1.122915
	599.497675	1.124003
	599.697275	1.124216
	599.896862	1.126393
	600.096435	1.127555
	600.295994	1.127859
	600.495539	1.129789
	600.695070	1.131580
	600.894588	1.133843
	601.094091	1.134240
	601.293581	1.134792
	601.493056	1.135143
	601.692518	1.135651
	601.891966	1.135150
	602.091401	1.135577
	602.290821	1.134051
	602.490227	1.134613
	602.689620	1.134692
	602.888999	1.134770
	603.088363	1.137274
	603.287714	1.137827
	603.487052	1.137322
	603.686375	1.135897
	603.885684	1.135005
	604.084980	1.132542
	604.284261	1.130640
	604.483529	1.130763
	604.682783	1.131152
	604.882023	1.131091
	605.081249	1.130053
	605.280461	1.128391
	605.479660	1.127449
	605.678844	1.127598
	605.878015	1.127786
	606.077172	1.128312
	606.276314	1.128531
	606.475443	1.127758
	606.674558	1.125953
	606.873660	1.125927
	607.072747	1.126361
	607.271820	1.124006
	607.470880	1.123309
	607.669926	1.124344
	607.868957	1.124794
	608.067975	1.125063
	608.266979	1.122707
	608.465969	1.121908
	608.664946	1.121634
	608.863908	1.122035
	609.062857	1.122904
	609.261791	1.121775
	609.460712	1.121914
	609.659619	1.121848
	609.858511	1.122281
	610.057390	1.122529
	610.256256	1.123838
	610.455107	1.124472
	610.653944	1.125283
	610.852767	1.125942
	611.051577	1.125964
	611.250373	1.126375
	611.449154	1.127483
	611.647922	1.128695
	611.846676	1.129334
	612.045416	1.128875
	612.244142	1.130714
	612.442854	1.131045
	612.641553	1.130777
	612.840237	1.132237
	613.038908	1.131766
	613.237564	1.131864
	613.436207	1.132127
	613.634836	1.133046
	613.833451	1.133628
	614.032052	1.134949
	614.230639	1.135224
	614.429212	1.136741
	614.627771	1.136989
	614.826316	1.137438
	615.024848	1.139174
	615.223365	1.138167
	615.421869	1.138203
	615.620358	1.139604
	615.818834	1.141589
	616.017296	1.142891
	616.215744	1.144378
	616.414178	1.146087
	616.612598	1.147477
	616.811004	1.147045
	617.009396	1.148304
	617.207775	1.147911
	617.406139	1.149532
	617.604490	1.149882
	617.802826	1.150331
	618.001149	1.149437
	618.199458	1.149822
	618.397752	1.149701
	618.596033	1.150084
	618.794300	1.151140
	618.992553	1.151990
	619.190792	1.153845
	619.389018	1.157201
	619.587229	1.158932
	619.785426	1.158280
	619.983609	1.157701
	620.181779	1.157629
	620.379934	1.160560
	620.578076	1.163353
	620.776204	1.165831
	620.974317	1.167231
	621.172417	1.168453
	621.370503	1.170664
	621.568575	1.172264
	621.766633	1.173909
	621.964677	1.175351
	622.162707	1.176442
	622.360723	1.178287
	622.558725	1.180180
	622.756714	1.183103
	622.954688	1.184674
	623.152648	1.188592
	623.350595	1.190200
	623.548527	1.192604
	623.746446	1.195049
	623.944350	1.197505
	624.142241	1.201189
	624.340118	1.203530
	624.537981	1.207508
	624.735829	1.212523
	624.933664	1.214822
	625.131485	1.219813
	625.329292	1.222477
	625.527085	1.226023
	625.724864	1.229169
	625.922629	1.231856
	626.120381	1.234075
	626.318118	1.237309
	626.515841	1.240911
	626.713550	1.245471
	626.911246	1.248898
	627.108927	1.252501
	627.306595	1.255683
	627.504248	1.260451
	627.701888	1.262736
	627.899513	1.263860
	628.097125	1.267567
	628.294722	1.271403
	628.492306	1.272739
	628.689876	1.274417
	628.887432	1.277422
	629.084973	1.279814
	629.282501	1.283734
	629.480015	1.286818
	629.677515	1.289432
	629.875001	1.291598
	630.072473	1.295107
	630.269931	1.298916
	630.467375	1.302148
	630.664805	1.306725
	630.862221	1.311634
	631.059623	1.316458
	631.257011	1.318299
	631.454385	1.319364
	631.651746	1.321716
	631.849092	1.324941
	632.046424	1.331001
	632.243742	1.333148
	632.441047	1.334718
	632.638337	1.337004
	632.835613	1.337694
	633.032876	1.339033
	633.230124	1.340947
	633.427358	1.342758
	633.624579	1.344554
	633.821785	1.347224
	634.018978	1.349537
	634.216156	1.353290
	634.413321	1.355521
	634.610471	1.358804
	634.807608	1.358332
	635.004730	1.361070
	635.201839	1.362493
	635.398933	1.365047
	635.596014	1.368083
	635.793081	1.368739
	635.990133	1.371439
	636.187172	1.374706
	636.384196	1.376511
	636.581207	1.378103
	636.778204	1.376445
	636.975186	1.378632
	637.172155	1.377166
	637.369110	1.379370
	637.566050	1.378981
	637.762977	1.378933
	637.959890	1.378809
	638.156788	1.378786
	638.353673	1.379193
	638.550544	1.379721
	638.747400	1.377535
	638.944243	1.378237
	639.141072	1.377394
	639.337886	1.377879
	639.534687	1.377357
	639.731474	1.375742
	639.928246	1.376814
	640.125005	1.375135
	640.321750	1.371375
	640.518480	1.371511
	640.715197	1.371230
	640.911899	1.371437
	641.108588	1.369680
	641.305263	1.367663
	641.501923	1.365890
	641.698570	1.364596
	641.895202	1.364405
	642.091821	1.364858
	642.288426	1.362663
	642.485016	1.362943
	642.681593	1.359994
	642.878155	1.358739
	643.074704	1.355198
	643.271238	1.352718
	643.467759	1.350497
	643.664265	1.348149
	643.860757	1.346419
	644.057236	1.341450
	644.253700	1.339528
	644.450151	1.337721
	644.646587	1.335646
	644.843009	1.335537
	645.039418	1.334697
	645.235812	1.332040
	645.432192	1.329668
	645.628558	1.329233
	645.824911	1.326998
	646.021249	1.325404
	646.217573	1.323570
	646.413883	1.321212
	646.610179	1.318611
	646.806461	1.317652
	647.002729	1.317099
	647.198983	1.314039
	647.395223	1.312648
	647.591449	1.309180
	647.787661	1.308496
	647.983859	1.306660
	648.180043	1.303408
	648.376212	1.300094
	648.572368	1.296048
	648.768510	1.296730
	648.964638	1.294415
	649.160751	1.291794
	649.356851	1.289307
	649.552937	1.287145
	649.749008	1.286112
	649.945066	1.284725
	650.141109	1.283097
	650.337138	1.280919
	650.533154	1.279845
	650.729155	1.279051
	650.925142	1.277163
	651.121116	1.276508
	651.317075	1.273717
	651.513020	1.269974
	651.708951	1.268387
	651.904868	1.266500
	652.100771	1.264539
	652.296660	1.264029
	652.492535	1.263425
	652.688396	1.261392
	652.884242	1.258961
	653.080075	1.257273
	653.275894	1.256936
	653.471699	1.255607
	653.667489	1.252813
	653.863266	1.251323
	654.059028	1.249475
	654.254776	1.247902
	654.450511	1.244878
	654.646231	1.243793
	654.841937	1.240275
	655.037629	1.238557
	655.233308	1.236513
	655.428972	1.235334
	655.624622	1.234341
	655.820258	1.233222
	656.015879	1.234111
	656.211487	1.232770
	656.407081	1.230874
	656.602661	1.229796
	656.798226	1.227632
	656.993778	1.228102
	657.189315	1.227348
	657.384839	1.227185
	657.580348	1.224507
	657.775843	1.224496
	657.971324	1.225397
	658.166791	1.224332
	658.362244	1.224776
	658.557683	1.223894
	658.753108	1.224392
	658.948519	1.224019
	659.143916	1.223906
	659.339298	1.222187
	659.534667	1.222426
	659.730022	1.221136
	659.925362	1.221265
	660.120688	1.221650
	660.316001	1.221933
	660.511299	1.223263
	660.706583	1.222487
	660.901853	1.223324
	661.097109	1.224650
	661.292351	1.223236
	661.487578	1.223876
	661.682792	1.224315
	661.877992	1.225883
	662.073177	1.228386
	662.268349	1.230344
	662.463506	1.229830
	662.658649	1.231342
	662.853779	1.230703
	663.048894	1.229765
	663.243995	1.231790
	663.439081	1.234754
	663.634154	1.238027
	663.829213	1.239592
	664.024258	1.240954
	664.219288	1.243055
	664.414305	1.243925
	664.609307	1.245394
	664.804295	1.247378
	664.999269	1.248361
	665.194229	1.250443
	665.389175	1.251054
	665.584107	1.253601
	665.779025	1.255576
	665.973928	1.255719
	666.168818	1.257682
	666.363693	1.260251
	666.558555	1.262309
	666.753402	1.264804
	666.948235	1.267059
	667.143054	1.270692
	667.337859	1.271148
	667.532650	1.272949
	667.727427	1.275448
	667.922189	1.274022
	668.116938	1.277302
	668.311672	1.280118
	668.506392	1.283524
	668.701098	1.287372
	668.895790	1.288437
	669.090468	1.292959
	669.285132	1.295801
	669.479782	1.299748
	669.674417	1.303244
	669.869039	1.306067
	670.063646	1.309500
	670.258239	1.310766
	670.452819	1.312615
	670.647384	1.315677
	670.841934	1.314815
	671.036471	1.316916
	671.230994	1.320206
	671.425502	1.322903
	671.619997	1.326120
	671.814477	1.327131
	672.008943	1.327506
	672.203395	1.329966
	672.397833	1.332634
	672.592257	1.334170
	672.786667	1.334739
	672.981062	1.335460
	673.175444	1.337260
	673.369811	1.339921
	673.564164	1.341107
	673.758503	1.341961
	673.952828	1.341032
	674.147139	1.340866
	674.341435	1.342043
	674.535718	1.341865
	674.729986	1.344015
	674.924240	1.346238
	675.118480	1.348534
	675.312706	1.348662
	675.506918	1.350424
	675.701116	1.350086
	675.895299	1.350178
	676.089469	1.351297
	676.283624	1.351413
	676.477765	1.352012
	676.671892	1.351330
	676.866005	1.352653
	677.060103	1.350641
	677.254188	1.352129
	677.448258	1.351930
	677.642315	1.353220
	677.836357	1.353269
	678.030385	1.352719
	678.224398	1.351965
	678.418398	1.350639
	678.612384	1.349971
	678.806355	1.349028
	679.000312	1.348293
	679.194255	1.350338
	679.388184	1.349316
	679.582099	1.348640
	679.776000	1.350601
	679.969886	1.349841
	680.163758	1.351111
	680.357617	1.352034
	680.551461	1.351916
	680.745290	1.352605
	680.939106	1.351566
	681.132908	1.352697
	681.326695	1.352126
	681.520468	1.349957
	681.714227	1.347301
	681.907972	1.346338
	682.101703	1.345988
	682.295419	1.347118
	682.489122	1.345624
	682.682810	1.347993
	682.876484	1.348177
	683.070144	1.347684
	683.263790	1.346906
	683.457421	1.346580
	683.651039	1.344807
	683.844642	1.344538
	684.038231	1.343068
	684.231806	1.341962
	684.425367	1.340838
	684.618913	1.340562
	684.812446	1.339277
	685.005964	1.341471
	685.199468	1.340112
	685.392958	1.338027
	685.586433	1.338086
	685.779895	1.337519
	685.973342	1.337575
	686.166775	1.337695
	686.360194	1.336887
	686.553599	1.336004
	686.746990	1.336282
	686.940366	1.336423
	687.133729	1.336863
	687.327077	1.334576
	687.520411	1.335343
	687.713730	1.335863
	687.907036	1.334290
	688.100327	1.335207
	688.293604	1.335981
	688.486867	1.335469
	688.680116	1.334260
	688.873351	1.335354
	689.066571	1.333615
	689.259777	1.333973
	689.452970	1.331785
	689.646147	1.330846
	689.839311	1.330024
	690.032461	1.328562
	690.225596	1.328037
	690.418717	1.327381
	690.611824	1.326098
	690.804917	1.324477
	690.997995	1.322519
	691.191059	1.321765
	691.384110	1.320748
	691.577145	1.318055
	691.770167	1.316379
	691.963175	1.315592
	692.156168	1.312096
	692.349147	1.309533
	692.542112	1.308819
	692.735063	1.308300
	692.927999	1.304722
	693.120922	1.302297
	693.313830	1.301577
	693.506724	1.301695
	693.699603	1.300088
	693.892469	1.298497
	694.085320	1.294830
	694.278157	1.293227
	694.470980	1.290419
	694.663789	1.288707
	694.856583	1.285366
	695.049364	1.283766
	695.242130	1.281449
	695.434881	1.279650
	695.627619	1.278902
	695.820342	1.278340
	696.013052	1.276494
	696.205747	1.273742
	696.398427	1.272244
	696.591094	1.271611
	696.783746	1.266923
	696.976384	1.266553
	697.169008	1.265728
	697.361618	1.265100
	697.554213	1.263411
	697.746795	1.261672
	697.939362	1.260025
	698.131914	1.259235
	698.324453	1.258983
	698.516977	1.256618
	698.709487	1.254397
	698.901983	1.252344
	699.094465	1.251017
	699.286932	1.249692
	699.479386	1.247846
	699.671825	1.246616
	699.864249	1.245142
	700.056660	1.242693
	700.249056	1.242310
	700.441438	1.239799
	700.633806	1.237594
	700.826160	1.236277
	701.018499	1.235076
	701.210824	1.232649
	701.403135	1.231716
	701.595432	1.229718
	701.787714	1.227142
	701.979982	1.225606
	702.172236	1.225288
	702.364476	1.224027
	702.556702	1.222722
	702.748913	1.220746
	702.941110	1.220623
	703.133293	1.217667
	703.325461	1.216350
	703.517615	1.215209
	703.709755	1.213112
	703.901881	1.213059
	704.093993	1.212564
	704.286090	1.210622
	704.478173	1.208363
	704.670242	1.206740
	704.862296	1.206090
	705.054337	1.203925
	705.246363	1.201716
	705.438375	1.198476
	705.630372	1.197300
	705.822356	1.197658
	706.014325	1.194992
	706.206279	1.193511
	706.398220	1.191739
	706.590146	1.191606
	706.782058	1.189375
	706.973956	1.187468
	707.165840	1.186923
	707.357709	1.185963
	707.549564	1.184927
	707.741405	1.183753
	707.933231	1.183942
	708.125043	1.181575
	708.316841	1.179031
	708.508625	1.178600
	708.700395	1.175277
	708.892150	1.175697
	709.083891	1.172393
	709.275617	1.169646
	709.467330	1.168144
	709.659028	1.167093
	709.850712	1.166690
	710.042381	1.163912
	710.234037	1.163285
	710.425678	1.160504
	710.617305	1.160032
	710.808917	1.158934
	711.000515	1.156078
	711.192099	1.155879
	711.383669	1.154651
	711.575225	1.153043
	711.766766	1.151459
	711.958293	1.149414
	712.149805	1.149121
	712.341304	1.147646
	712.532788	1.147497
	712.724258	1.145719
	712.915713	1.143980
	713.107154	1.142664
	713.298581	1.141976
	713.489994	1.142033
	713.681392	1.141182
	713.872776	1.140256
	714.064146	1.140678
	714.255502	1.138753
	714.446843	1.138353
	714.638170	1.136254
	714.829483	1.136012
	715.020781	1.135655
	715.212065	1.134881
	715.403335	1.134039
	715.594591	1.132573
	715.785832	1.131607
	715.977059	1.130090
	716.168272	1.128053
	716.359470	1.125987
	716.550654	1.125219
	716.741824	1.122939
	716.932979	1.121108
	717.124121	1.121714
	717.315247	1.120380
	717.506360	1.117323
	717.697458	1.116379
	717.888542	1.115278
	718.079612	1.113926
	718.270668	1.112611
	718.461709	1.112349
	718.652736	1.112631
	718.843748	1.110729
	719.034746	1.109424
	719.225730	1.107060
	719.416700	1.104420
	719.607655	1.102653
	719.798596	1.100977
	719.989523	1.100039
	720.180435	1.099335
	720.371333	1.098597
	720.562217	1.097584
	720.753087	1.098182
	720.943942	1.098211
	721.134783	1.097359
	721.325609	1.095180
	721.516422	1.092582
	721.707219	1.091380
	721.898003	1.090314
	722.088772	1.089420
	722.279527	1.089369
	722.470268	1.089198
	722.660994	1.088622
	722.851707	1.086473
	723.042404	1.086086
	723.233088	1.084531
	723.423757	1.083724
	723.614412	1.081831
	723.805052	1.080290
	723.995678	1.079060
	724.186290	1.078586
	724.376887	1.078273
	724.567471	1.079018
	724.758039	1.078424
	724.948594	1.078409
	725.139134	1.077505
	725.329660	1.077372
	725.520172	1.075777
	725.710669	1.074494
	725.901152	1.073939
	726.091620	1.073604
	726.282075	1.074677
	726.472514	1.073923
	726.662940	1.073486
	726.853351	1.072528
	727.043748	1.071827
	727.234131	1.072096
	727.424499	1.071476
	727.614853	1.071189
	727.805193	1.070825
	727.995518	1.070114
	728.185829	1.067994
	728.376125	1.067632
	728.566408	1.067397
	728.756675	1.065484
	728.946929	1.064487
	729.137168	1.064504
	729.327393	1.063440
	729.517604	1.061702
	729.707800	1.060433
	729.897982	1.058894
	730.088149	1.057284
	730.278302	1.055790
	730.468441	1.055013
	730.658566	1.052560
	730.848676	1.051826
	731.038771	1.051563
	731.228853	1.050696
	731.418920	1.051423
	731.608973	1.051107
	731.799011	1.050470
	731.989035	1.051972
	732.179045	1.050027
	732.369040	1.048486
	732.559021	1.048656
	732.748988	1.047839
	732.938940	1.047930
	733.128878	1.047121
	733.318801	1.048288
	733.508711	1.047549
	733.698605	1.047299
	733.888486	1.046593
	734.078352	1.045543
	734.268204	1.045644
	734.458041	1.045514
	734.647864	1.045458
	734.837673	1.043918
	735.027467	1.043812
	735.217247	1.043832
	735.407013	1.043499
	735.596764	1.043823
	735.786501	1.043114
	735.976223	1.042313
	736.165932	1.041449
	736.355625	1.040390
	736.545305	1.040535
	736.734970	1.041547
	736.924620	1.041482
	737.114257	1.041502
	737.303879	1.040911
	737.493486	1.042024
	737.683079	1.042335
	737.872658	1.041115
	738.062222	1.040508
	738.251772	1.040227
	738.441308	1.040580
	738.630829	1.040719
	738.820336	1.039826
	739.009829	1.038307
	739.199307	1.037428
	739.388771	1.036306
	739.578220	1.035380
	739.767655	1.034236
	739.957076	1.034209
	740.146482	1.034057
	740.335874	1.032800
	740.525251	1.031291
	740.714615	1.028802
	740.903963	1.028321
	741.093298	1.026530
	741.282618	1.025397
	741.471923	1.025105
	741.661214	1.024815
	741.850491	1.024109
	742.039753	1.023391
	742.229001	1.023443
	742.418235	1.023062
	742.607454	1.023724
	742.796659	1.023537
	742.985849	1.021215
	743.175025	1.020837
	743.364187	1.020215
	743.553334	1.018916
	743.742467	1.018656
	743.931586	1.018458
	744.120690	1.017013
	744.309779	1.018199
	744.498855	1.018619
	744.687916	1.019824
	744.876962	1.019858
	745.065994	1.019898
	745.255012	1.020600
	745.444015	1.020199
	745.633004	1.020066
	745.821978	1.019292
	746.010938	1.019373
	746.199884	1.018443
	746.388815	1.019541
	746.577732	1.020766
	746.766634	1.020400
	746.955522	1.022238
	747.144396	1.022286
	747.333255	1.022633
	747.522100	1.021968
	747.710930	1.021523
	747.899746	1.022435
	748.088548	1.020725
	748.277335	1.018963
	748.466108	1.018270
	748.654866	1.016998
	748.843610	1.017968
	749.032339	1.018194
	749.221054	1.017159
	749.409755	1.016394
	749.598441	1.016835
	749.787113	1.017234
	749.975770	1.017176
	750.164413	1.016503
	750.353042	1.014865
[truncated: 1,648 more rows]
