# Supplementary material for: Metasurface analogues of molecular diastereomers from hierarchical multiscale chiral interactions with biomolecules
Source: Nat Commun. 2026 Apr 22;17:5541. doi: 10.1038/s41467-026-72200-6 (PMC13287669; doi:10.1038/s41467-026-72200-6)
Supplement: Supplementary file 3 — Supplementary Data 1 (Raw data) [file 41467_2026_72200_MOESM3_ESM.zip › Raw_Data/Reflectivity/Antistrept_strept_sequence/Antistept/Ref_ARRAY3_RA_0_4.txt]

	345.453658	1.001016
	345.669646	1.001324
	345.885622	1.001646
	346.101585	1.001983
	346.317535	1.002334
	346.533471	1.002698
	346.749395	1.003072
	346.965306	1.003453
	347.181204	1.003836
	347.397089	1.004215
	347.612961	1.004580
	347.828820	1.004915
	348.044666	1.005203
	348.260499	1.005420
	348.476319	1.005535
	348.692126	1.005512
	348.907920	1.005309
	349.123701	1.004887
	349.339469	1.004209
	349.555224	1.003258
	349.770966	1.002038
	349.986695	1.000590
	350.202412	0.998983
	350.418115	0.997312
	350.633805	0.995678
	350.849482	0.994168
	351.065147	0.992848
	351.280798	0.991754
	351.496436	0.990893
	351.712062	0.990256
	351.927674	0.989820
	352.143273	0.987726
	352.358860	0.992163
	352.574433	0.992231
	352.789993	0.990314
	353.005541	0.990027
	353.221075	0.988509
	353.436597	0.992382
	353.652105	0.994803
	353.867600	0.995180
	354.083083	0.994766
	354.298552	0.992572
	354.514009	0.991603
	354.729452	0.993847
	354.944883	0.994867
	355.160300	0.998577
	355.375705	1.000484
	355.591096	1.000490
	355.806474	1.001677
	356.021840	1.003292
	356.237192	1.004573
	356.452532	1.004213
	356.667858	1.004438
	356.883172	1.005568
	357.098472	1.006691
	357.313760	1.005202
	357.529034	1.007170
	357.744295	1.007847
	357.959544	1.009059
	358.174779	1.006531
	358.390002	1.006391
	358.605211	1.007458
	358.820407	1.007167
	359.035591	1.009040
	359.250761	1.009353
	359.465919	1.008748
	359.681063	1.010257
	359.896194	1.011284
	360.111313	1.012337
	360.326418	1.013893
	360.541510	1.012706
	360.756589	1.011616
	360.971656	1.009051
	361.186709	1.007544
	361.401749	1.007552
	361.616776	1.005621
	361.831790	1.004926
	362.046792	1.005497
	362.261780	1.005792
	362.476755	1.003480
	362.691717	1.002915
	362.906666	1.002170
	363.121602	0.999168
	363.336525	0.998217
	363.551435	0.999562
	363.766332	0.999091
	363.981216	0.997127
	364.196087	0.997204
	364.410945	0.996365
	364.625790	0.996683
	364.840621	0.999828
	365.055440	0.998396
	365.270246	0.998722
	365.485039	0.998598
	365.699818	0.999729
	365.914585	0.999914
	366.129339	1.001096
	366.344079	1.001874
	366.558807	1.000267
	366.773521	1.001931
	366.988223	1.002830
	367.202911	1.002688
	367.417587	1.003956
	367.632249	1.005664
	367.846898	1.006672
	368.061535	1.006434
	368.276158	1.006459
	368.490768	1.006356
	368.705365	1.004508
	368.919949	1.003953
	369.134521	1.002582
	369.349079	1.002249
	369.563624	1.003240
	369.778155	1.004136
	369.992674	1.002804
	370.207180	1.000914
	370.421673	1.001386
	370.636153	1.001535
	370.850619	1.002418
	371.065073	1.002561
	371.279514	1.004475
	371.493941	1.002120
	371.708356	1.001581
	371.922757	1.001857
	372.137145	0.999876
	372.351521	1.000011
	372.565883	1.000060
	372.780232	0.999168
	372.994568	0.998292
	373.208891	0.997049
	373.423201	0.996341
	373.637498	0.998060
	373.851782	0.997586
	374.066053	0.998694
	374.280311	0.998101
	374.494556	0.997909
	374.708787	0.997745
	374.923006	0.999433
	375.137211	0.998488
	375.351404	0.999306
	375.565583	0.999668
	375.779750	0.998437
	375.993903	0.997960
	376.208043	0.999441
	376.422170	0.999484
	376.636284	0.995704
	376.850385	0.995818
	377.064473	0.997270
	377.278548	0.997857
	377.492610	1.000024
	377.706658	0.999385
	377.920694	0.997730
	378.134717	0.998426
	378.348726	0.999470
	378.562722	1.002328
	378.776706	1.000994
	378.990676	1.000946
	379.204633	1.001167
	379.418577	1.002007
	379.632508	1.002763
	379.846426	1.002017
	380.060331	1.002199
	380.274223	1.001115
	380.488101	1.001083
	380.701967	1.002069
	380.915819	1.002113
	381.129659	1.003031
	381.343485	1.002494
	381.557298	1.001803
	381.771098	1.002395
	381.984886	1.001640
	382.198659	1.002621
	382.412420	1.001459
	382.626168	0.998223
	382.839903	0.998198
	383.053624	0.999310
	383.267333	1.001144
	383.481028	1.001232
	383.694711	0.999254
	383.908380	0.997294
	384.122036	0.997887
	384.335679	0.997612
	384.549309	0.999840
	384.762926	1.001406
	384.976530	1.003239
	385.190120	1.004140
	385.403698	1.005007
	385.617262	1.005394
	385.830814	1.005465
	386.044352	1.006188
	386.257877	1.007286
	386.471389	1.007547
	386.684888	1.005019
	386.898374	1.005048
	387.111847	1.002747
	387.325306	1.003418
	387.538753	1.001709
	387.752186	1.003122
	387.965606	1.001649
	388.179014	1.002051
	388.392408	1.000209
	388.605789	1.000669
	388.819156	1.000291
	389.032511	0.999289
	389.245853	0.995874
	389.459181	0.995802
	389.672497	0.997610
	389.885799	0.997631
	390.099088	0.997311
	390.312364	0.997125
	390.525627	0.996665
	390.738877	0.995437
	390.952114	0.996597
	391.165337	0.996098
	391.378548	0.997827
	391.591745	0.997154
	391.804929	0.998014
	392.018100	1.000000
	392.231258	1.000194
	392.444403	1.000824
	392.657535	1.001113
	392.870653	1.001090
	393.083759	1.001392
	393.296851	1.003068
	393.509930	1.003842
	393.722996	1.003526
	393.936049	1.002541
	394.149089	1.001581
	394.362116	1.000859
	394.575129	0.999776
	394.788130	0.999513
	395.001117	0.999704
	395.214091	0.998566
	395.427052	0.999147
	395.640000	1.001025
	395.852935	1.001031
	396.065857	0.999450
	396.278765	0.997749
	396.491660	0.998459
	396.704543	1.000650
	396.917412	1.001580
	397.130268	1.002516
	397.343110	1.005082
	397.555940	1.007883
	397.768757	1.008468
	397.981560	1.007282
	398.194350	1.006479
	398.407127	1.005880
	398.619891	1.006929
	398.832642	1.007341
	399.045380	1.006471
	399.258104	1.005762
	399.470815	1.004712
	399.683514	1.003635
	399.896199	1.002650
	400.108870	1.004524
	400.321529	1.004991
	400.534175	1.006597
	400.746807	1.005332
	400.959427	1.004886
	401.172033	1.005211
	401.384626	1.004324
	401.597205	1.001833
	401.809772	0.999469
	402.022326	0.998048
	402.234866	0.999308
	402.447393	0.998623
	402.659907	0.997641
	402.872408	0.996920
	403.084896	0.998327
	403.297370	0.997729
	403.509832	0.998558
	403.722280	0.999331
	403.934715	0.998719
	404.147137	1.001754
	404.359546	1.000501
	404.571941	1.000598
	404.784323	0.999375
	404.996693	0.998553
	405.209049	0.999276
	405.421392	0.998078
	405.633721	0.998029
	405.846038	0.998626
	406.058341	0.997744
	406.270632	0.996876
	406.482909	0.995593
	406.695172	0.995353
	406.907423	0.995698
	407.119661	0.995551
	407.331885	0.995211
	407.544096	0.996713
	407.756294	0.997347
	407.968479	0.997476
	408.180651	0.997892
	408.392809	0.999264
	408.604954	0.999723
	408.817086	1.001159
	409.029205	1.002977
	409.241311	1.005241
	409.453404	1.006200
	409.665483	1.006921
	409.877549	1.010141
	410.089602	1.010502
	410.301642	1.010756
	410.513669	1.008878
	410.725682	1.008383
	410.937682	1.007932
	411.149669	1.009306
	411.361643	1.009392
	411.573604	1.007795
	411.785551	1.008563
	411.997486	1.008537
	412.209407	1.008127
	412.421315	1.006577
	412.633210	1.007411
	412.845091	1.008348
	413.056959	1.006868
	413.268815	1.005119
	413.480657	1.004239
	413.692485	1.003097
	413.904301	1.001751
	414.116103	0.998442
	414.327892	0.997344
	414.539668	0.998659
	414.751431	0.999496
	414.963181	0.999827
	415.174917	0.999248
	415.386640	0.998738
	415.598350	0.998768
	415.810047	0.998752
	416.021730	0.996432
	416.233401	0.995926
	416.445058	0.994121
	416.656702	0.995123
	416.868332	0.995718
	417.079950	0.993634
	417.291554	0.993187
	417.503145	0.991667
	417.714723	0.991533
	417.926288	0.990647
	418.137839	0.988025
	418.349377	0.986016
	418.560903	0.985081
	418.772414	0.982996
	418.983913	0.981895
	419.195398	0.981701
	419.406870	0.983237
	419.618329	0.983857
	419.829775	0.982681
	420.041208	0.983096
	420.252627	0.983259
	420.464033	0.982510
	420.675426	0.980054
	420.886805	0.979282
	421.098172	0.979914
	421.309525	0.979716
	421.520865	0.979878
	421.732192	0.979671
	421.943505	0.980530
	422.154805	0.981784
	422.366092	0.983170
	422.577366	0.984132
	422.788627	0.983233
	422.999874	0.983375
	423.211108	0.984297
	423.422329	0.983298
	423.633537	0.983614
	423.844731	0.983877
	424.055913	0.984190
	424.267081	0.984600
	424.478235	0.986983
	424.689377	0.987618
	424.900505	0.988724
	425.111620	0.989329
	425.322722	0.991445
	425.533811	0.992649
	425.744886	0.992303
	425.955948	0.993753
	426.166997	0.996058
	426.378032	0.997658
	426.589055	0.999965
	426.800064	1.003383
	427.011060	1.006848
	427.222042	1.007767
	427.433012	1.008774
	427.643968	1.007604
	427.854911	1.007894
	428.065840	1.009191
	428.276757	1.008895
	428.487660	1.009115
	428.698550	1.009931
	428.909427	1.010531
	429.120290	1.011825
	429.331140	1.013323
	429.541977	1.013061
	429.752801	1.012271
	429.963611	1.014326
	430.174408	1.014428
	430.385192	1.013662
	430.595963	1.012759
	430.806720	1.010276
	431.017464	1.010659
	431.228195	1.011826
	431.438913	1.012007
	431.649617	1.014270
	431.860308	1.014200
	432.070986	1.012774
	432.281650	1.010849
	432.492302	1.009587
	432.702940	1.008947
	432.913565	1.006509
	433.124176	1.003451
	433.334774	1.002236
	433.545359	1.002538
	433.755931	1.002890
	433.966489	1.002736
	434.177035	1.002737
	434.387567	1.001708
	434.598085	1.000550
	434.808591	1.000730
	435.019083	0.999084
	435.229562	0.998093
	435.440027	0.997221
	435.650479	0.996881
	435.860918	0.995005
	436.071344	0.992017
	436.281757	0.992337
	436.492156	0.991705
	436.702542	0.991740
	436.912914	0.991741
	437.123274	0.992938
	437.333620	0.992757
	437.543953	0.993115
	437.754272	0.994388
	437.964578	0.992668
	438.174871	0.993272
	438.385151	0.994565
	438.595417	0.996965
	438.805670	0.998050
	439.015910	0.999292
	439.226137	0.999839
	439.436350	0.998940
	439.646550	0.997557
	439.856737	0.997669
	440.066910	0.997974
	440.277070	0.997686
	440.487217	0.998922
	440.697351	0.999217
	440.907471	0.998393
	441.117578	1.000309
	441.327671	1.000696
	441.537752	1.000968
	441.747819	1.000846
	441.957873	1.001187
	442.167913	1.001407
	442.377940	1.001337
	442.587954	1.001833
	442.797955	1.000382
	443.007942	1.001116
	443.217916	1.000239
	443.427877	1.001122
	443.637824	1.003295
	443.847758	1.002381
	444.057679	1.002158
	444.267586	1.000590
	444.477481	1.000633
	444.687361	1.000711
	444.897229	1.000713
	445.107083	1.001184
	445.316924	1.000314
	445.526752	0.999245
	445.736566	0.997258
	445.946367	0.998748
	446.156155	1.000558
	446.365929	1.001650
	446.575690	1.000730
	446.785438	1.000396
	446.995173	0.998675
	447.204894	1.001042
	447.414602	1.001547
	447.624296	1.001885
	447.833977	1.002373
	448.043645	1.001192
	448.253300	1.000164
	448.462941	1.000155
	448.672569	1.000990
	448.882184	1.002539
	449.091785	1.003754
	449.301373	1.004109
	449.510948	1.004478
	449.720509	1.005695
	449.930057	1.005555
	450.139592	1.005694
	450.349113	1.004237
	450.558621	1.002538
	450.768116	1.005083
	450.977597	1.004490
	451.187066	1.004775
	451.396520	1.002240
	451.605962	1.000426
	451.815390	0.996896
	452.024805	0.995773
	452.234206	0.995244
	452.443594	0.996485
	452.652969	0.994200
	452.862330	0.993315
	453.071678	0.992706
	453.281013	0.992976
	453.490335	0.994418
	453.699643	0.994893
	453.908938	0.994516
	454.118219	0.995289
	454.327487	0.994307
	454.536742	0.994579
	454.745983	0.994985
	454.955211	0.995285
	455.164426	0.993635
	455.373627	0.994674
	455.582815	0.995803
	455.791990	0.994295
	456.001152	0.994495
	456.210300	0.995130
	456.419434	0.995685
	456.628556	0.998070
	456.837664	0.998197
	457.046758	0.999295
	457.255839	0.997721
	457.464907	0.997057
	457.673962	0.997221
	457.883003	0.996276
	458.092031	0.996898
	458.301046	0.999301
	458.510047	1.001486
	458.719035	1.002316
	458.928009	1.001215
	459.136970	1.000378
	459.345918	1.001956
	459.554852	1.003226
	459.763774	1.004038
	459.972681	1.002560
	460.181576	1.002453
	460.390457	1.001611
	460.599324	1.000154
	460.808178	0.999970
	461.017019	1.000438
	461.225847	0.999758
	461.434661	0.998700
	461.643462	0.997160
	461.852249	0.995444
	462.061023	0.995083
	462.269784	0.993805
	462.478531	0.991446
	462.687265	0.989954
	462.895986	0.988658
	463.104693	0.990505
	463.313387	0.988193
	463.522068	0.987011
	463.730735	0.986532
	463.939389	0.985401
	464.148029	0.984428
	464.356656	0.984431
	464.565270	0.986509
	464.773870	0.986304
	464.982457	0.988139
	465.191030	0.987682
	465.399591	0.989068
	465.608137	0.990089
	465.816671	0.991846
	466.025191	0.992395
	466.233697	0.991868
	466.442191	0.993227
	466.650671	0.992223
	466.859137	0.989021
	467.067590	0.990579
	467.276030	0.990428
	467.484456	0.990799
	467.692869	0.991269
	467.901269	0.993536
	468.109655	0.993690
	468.318028	0.993458
	468.526387	0.995175
	468.734733	0.998257
	468.943066	0.997717
	469.151385	0.999183
	469.359691	0.998799
	469.567984	1.000725
	469.776263	1.002086
	469.984528	1.002459
	470.192781	1.003823
	470.401020	1.005536
	470.609245	1.006463
	470.817457	1.006290
	471.025656	1.004833
	471.233841	1.004833
	471.442013	1.004205
	471.650172	1.003732
	471.858317	1.004153
	472.066448	1.001811
	472.274567	1.000891
	472.482672	0.998930
	472.690763	0.998143
	472.898841	0.997995
	473.106906	0.995916
	473.314957	0.997193
	473.522995	0.996509
	473.731020	0.994435
	473.939031	0.992888
	474.147029	0.991770
	474.355013	0.989939
	474.562984	0.989218
	474.770941	0.988496
	474.978885	0.989455
	475.186816	0.989408
	475.394733	0.988723
	475.602637	0.988167
	475.810527	0.985196
	476.018404	0.985193
	476.226268	0.984231
	476.434118	0.983643
	476.641955	0.983413
	476.849778	0.984521
	477.057588	0.984297
	477.265385	0.985864
	477.473168	0.985855
	477.680937	0.985542
	477.888694	0.984701
	478.096436	0.985133
	478.304166	0.986521
	478.511882	0.984559
	478.719584	0.985455
	478.927274	0.985811
	479.134949	0.985650
	479.342612	0.986154
	479.550260	0.988140
	479.757896	0.987806
	479.965518	0.988356
	480.173126	0.989150
	480.380722	0.988960
	480.588303	0.987791
	480.795872	0.988551
	481.003426	0.989836
	481.210968	0.990558
	481.418496	0.991022
	481.626010	0.992538
	481.833511	0.992963
	482.040999	0.993686
	482.248473	0.992794
	482.455934	0.992122
	482.663382	0.991194
	482.870816	0.990685
	483.078236	0.989543
	483.285643	0.987801
	483.493037	0.987648
	483.700417	0.988645
	483.907784	0.988287
	484.115137	0.986954
	484.322477	0.986415
	484.529803	0.984333
	484.737116	0.983866
	484.944416	0.981484
	485.151702	0.981616
	485.358975	0.980385
	485.566234	0.977947
	485.773479	0.978435
	485.980712	0.977028
	486.187931	0.976836
	486.395136	0.976171
	486.602328	0.974430
	486.809506	0.974218
	487.016671	0.975521
	487.223823	0.973777
	487.430961	0.972690
	487.638086	0.971168
	487.845197	0.969941
	488.052295	0.969939
	488.259379	0.969927
	488.466450	0.969793
	488.673507	0.970817
	488.880551	0.971767
	489.087582	0.972643
	489.294599	0.972352
	489.501602	0.972583
	489.708592	0.974086
	489.915569	0.972235
	490.122532	0.972849
	490.329482	0.972317
	490.536418	0.973808
	490.743341	0.973542
	490.950250	0.973440
	491.157146	0.973947
	491.364029	0.973986
	491.570897	0.971475
	491.777753	0.970680
	491.984595	0.969548
	492.191423	0.970379
	492.398238	0.969607
	492.605040	0.968991
	492.811828	0.968597
	493.018603	0.969924
	493.225364	0.970996
	493.432111	0.970778
	493.638846	0.970940
	493.845566	0.971122
	494.052274	0.971272
	494.258967	0.969957
	494.465648	0.969544
	494.672314	0.967820
	494.878968	0.966961
	495.085608	0.966345
	495.292234	0.965935
	495.498847	0.965778
	495.705446	0.965960
	495.912032	0.967176
	496.118605	0.966834
	496.325164	0.965196
	496.531709	0.964999
	496.738241	0.964754
	496.944759	0.963924
	497.151264	0.964734
	497.357756	0.964649
	497.564234	0.965103
	497.770698	0.965080
	497.977149	0.965718
	498.183587	0.967055
	498.390011	0.967504
	498.596422	0.967388
	498.802819	0.967330
	499.009202	0.967888
	499.215572	0.969104
	499.421929	0.970636
	499.628272	0.970505
	499.834602	0.972017
	500.040918	0.971445
	500.247220	0.971200
	500.453509	0.971696
	500.659785	0.972001
	500.866047	0.971708
	501.072296	0.972082
	501.278531	0.972306
	501.484752	0.973456
	501.690960	0.973064
	501.897155	0.974267
	502.103336	0.974226
	502.309504	0.973682
	502.515658	0.974926
	502.721798	0.974080
	502.927925	0.975626
	503.134039	0.974624
	503.340139	0.974170
	503.546225	0.972524
	503.752298	0.972042
	503.958358	0.969586
	504.164404	0.969953
	504.370436	0.969473
	504.576455	0.969871
	504.782461	0.969400
	504.988453	0.968751
	505.194431	0.969737
	505.400396	0.969116
	505.606347	0.968061
	505.812285	0.968435
	506.018209	0.966471
	506.224120	0.966650
	506.430017	0.965328
	506.635901	0.963402
	506.841771	0.962522
	507.047628	0.960460
	507.253471	0.960315
	507.459301	0.959725
	507.665117	0.958863
	507.870920	0.959988
	508.076709	0.959624
	508.282484	0.959721
	508.488247	0.960505
	508.693995	0.961070
	508.899730	0.960703
	509.105451	0.960911
	509.311159	0.961363
	509.516854	0.962117
	509.722535	0.960676
	509.928202	0.960481
	510.133856	0.962136
	510.339496	0.963196
	510.545123	0.962394
	510.750736	0.961921
	510.956336	0.962229
	511.161922	0.961656
	511.367494	0.959704
	511.573053	0.959970
	511.778599	0.959544
	511.984131	0.958900
	512.189649	0.957914
	512.395154	0.958120
	512.600645	0.958470
	512.806123	0.958837
	513.011587	0.959452
	513.217038	0.960171
	513.422475	0.961634
	513.627899	0.963269
	513.833309	0.963791
	514.038705	0.964060
	514.244088	0.963378
	514.449458	0.962778
	514.654814	0.964000
	514.860156	0.965267
	515.065485	0.964640
	515.270800	0.964524
	515.476102	0.963197
	515.681390	0.962446
	515.886664	0.963105
	516.091925	0.963057
	516.297173	0.963723
	516.502407	0.964711
	516.707627	0.965143
	516.912834	0.963607
	517.118027	0.963904
	517.323207	0.962870
	517.528373	0.963492
	517.733525	0.962699
	517.938664	0.962313
	518.143790	0.961818
	518.348901	0.962136
	518.554000	0.963852
	518.759084	0.962475
	518.964156	0.961047
	519.169213	0.960553
	519.374257	0.962303
	519.579288	0.962911
	519.784305	0.962944
	519.989308	0.962258
	520.194298	0.960734
	520.399274	0.960094
	520.604236	0.961008
	520.809185	0.960549
	521.014121	0.960465
	521.219043	0.960777
	521.423951	0.960469
	521.628846	0.958692
	521.833727	0.958576
	522.038595	0.956236
	522.243449	0.957098
	522.448289	0.957665
	522.653116	0.957080
	522.857929	0.955032
	523.062729	0.955540
	523.267515	0.954728
	523.472287	0.955454
	523.677046	0.955380
	523.881792	0.956543
	524.086524	0.954793
	524.291242	0.954548
	524.495946	0.953775
	524.700637	0.955088
	524.905315	0.955522
	525.109979	0.955289
	525.314629	0.955369
	525.519266	0.956638
	525.723889	0.958450
	525.928498	0.958453
	526.133094	0.958086
	526.337677	0.957285
	526.542245	0.955770
	526.746800	0.957168
	526.951342	0.957528
	527.155870	0.956247
	527.360384	0.955411
	527.564885	0.956222
	527.769372	0.956347
	527.973846	0.956050
	528.178306	0.956378
	528.382752	0.955658
	528.587185	0.956107
	528.791604	0.954960
	528.996010	0.954126
	529.200402	0.954455
	529.404780	0.956057
	529.609145	0.955955
	529.813496	0.956152
	530.017833	0.955979
	530.222157	0.956738
	530.426468	0.957596
	530.630764	0.957744
	530.835048	0.956792
	531.039317	0.956215
	531.243573	0.955765
	531.447815	0.957259
	531.652044	0.958339
	531.856259	0.955930
	532.060461	0.955794
	532.264648	0.955366
	532.468823	0.955722
	532.672983	0.959014
	532.877130	0.960818
	533.081264	0.961122
	533.285383	0.961941
	533.489490	0.962358
	533.693582	0.961698
	533.897661	0.961465
	534.101726	0.962065
	534.305778	0.962251
	534.509816	0.964082
	534.713841	0.963055
	534.917851	0.962719
	535.121849	0.963516
	535.325832	0.964306
	535.529802	0.963479
	535.733759	0.963366
	535.937701	0.962336
	536.141630	0.962078
	536.345546	0.962154
	536.549448	0.963968
	536.753336	0.965488
	536.957210	0.967530
	537.161071	0.967190
	537.364919	0.966948
	537.568752	0.966770
	537.772572	0.966581
	537.976379	0.964103
	538.180172	0.961721
	538.383951	0.960723
	538.587716	0.961308
	538.791468	0.961960
	538.995206	0.963280
	539.198931	0.963022
	539.402642	0.961821
	539.606339	0.962467
	539.810023	0.962619
	540.013693	0.960489
	540.217349	0.959983
	540.420992	0.960517
	540.624621	0.960249
	540.828237	0.959860
	541.031839	0.959644
	541.235427	0.959547
	541.439001	0.960213
	541.642562	0.959162
	541.846109	0.958020
	542.049643	0.957187
	542.253163	0.957178
	542.456669	0.956835
	542.660162	0.957122
	542.863641	0.957264
	543.067106	0.957577
	543.270558	0.958355
	543.473996	0.958286
	543.677420	0.959527
	543.880831	0.958791
	544.084228	0.958536
	544.287612	0.959419
	544.490981	0.959604
	544.694338	0.960095
	544.897680	0.960850
	545.101009	0.961773
	545.304324	0.961942
	545.507625	0.962238
	545.710913	0.962211
	545.914187	0.961936
	546.117448	0.961349
	546.320695	0.962978
	546.523928	0.963377
	546.727147	0.963637
	546.930353	0.962605
	547.133546	0.965255
	547.336724	0.966959
	547.539889	0.965147
	547.743040	0.965194
	547.946178	0.966826
	548.149301	0.969077
	548.352412	0.969602
	548.555508	0.971083
	548.758591	0.972088
	548.961660	0.971650
	549.164716	0.972466
	549.367757	0.971077
	549.570785	0.970952
	549.773800	0.969144
	549.976801	0.968980
	550.179788	0.969154
	550.382761	0.970744
	550.585721	0.970592
	550.788667	0.971274
	550.991599	0.970826
	551.194518	0.970131
	551.397423	0.968982
	551.600315	0.968636
	551.803192	0.970073
	552.006056	0.969907
	552.208906	0.970294
	552.411743	0.970184
	552.614566	0.970467
	552.817375	0.970266
	553.020171	0.969691
	553.222953	0.970127
	553.425721	0.969494
	553.628475	0.969237
	553.831216	0.969470
	554.033943	0.969556
	554.236657	0.970326
	554.439356	0.971274
	554.642042	0.971278
	554.844715	0.971324
	555.047373	0.970445
	555.250018	0.970612
	555.452650	0.970635
	555.655267	0.969396
	555.857871	0.970484
	556.060461	0.970441
	556.263038	0.971125
	556.465600	0.971110
	556.668150	0.972379
	556.870685	0.971815
	557.073207	0.972796
	557.275715	0.973769
	557.478209	0.972507
	557.680689	0.971613
	557.883156	0.971998
	558.085609	0.973838
	558.288049	0.974192
	558.490475	0.975691
	558.692887	0.975344
	558.895285	0.976906
	559.097670	0.976973
	559.300040	0.980486
	559.502398	0.979687
	559.704741	0.981016
	559.907071	0.983804
	560.109387	0.986350
	560.311689	0.987594
	560.513978	0.989150
	560.716253	0.990101
	560.918514	0.991482
	561.120762	0.992863
	561.322995	0.993447
	561.525215	0.993103
	561.727422	0.994897
	561.929614	0.994623
	562.131793	0.996786
	562.333958	0.997949
	562.536110	0.999703
	562.738248	1.000349
	562.940372	1.002119
	563.142482	1.003980
	563.344578	1.005335
	563.546661	1.006659
	563.748730	1.008560
	563.950786	1.010976
	564.152827	1.012041
	564.354855	1.012651
	564.556870	1.012397
	564.758870	1.013180
	564.960857	1.014675
	565.162830	1.015495
	565.364789	1.014807
	565.566735	1.013699
	565.768666	1.014425
	565.970584	1.015022
	566.172489	1.014596
	566.374379	1.015850
	566.576256	1.015260
	566.778119	1.015022
	566.979969	1.015951
	567.181805	1.016334
	567.383626	1.017696
	567.585435	1.017502
	567.787229	1.018232
	567.989010	1.019364
	568.190777	1.017991
	568.392530	1.017807
	568.594269	1.018514
	568.795995	1.017935
	568.997707	1.017969
	569.199405	1.018590
	569.401090	1.019327
	569.602761	1.019823
	569.804418	1.021541
	570.006061	1.023144
	570.207690	1.024522
	570.409306	1.023231
	570.610908	1.023082
	570.812497	1.024417
	571.014071	1.026862
	571.215632	1.028376
	571.417179	1.031518
	571.618712	1.032144
	571.820232	1.034328
	572.021737	1.035160
	572.223229	1.037541
	572.424707	1.037955
	572.626172	1.038609
	572.827623	1.039370
	573.029060	1.041715
	573.230483	1.041177
	573.431892	1.040850
	573.633288	1.040806
	573.834670	1.040655
	574.036038	1.040049
	574.237392	1.039946
	574.438733	1.040996
	574.640060	1.042551
	574.841373	1.043386
	575.042672	1.044172
	575.243958	1.045815
	575.445230	1.046659
	575.646488	1.046606
	575.847732	1.046548
	576.048962	1.045746
	576.250179	1.044561
	576.451382	1.045180
	576.652571	1.045788
	576.853747	1.045532
	577.054908	1.045551
	577.256056	1.045326
	577.457190	1.044485
	577.658310	1.046155
	577.859417	1.047900
	578.060510	1.047974
	578.261589	1.048297
	578.462654	1.049185
	578.663705	1.047888
	578.864743	1.048191
	579.065767	1.048206
	579.266777	1.046779
	579.467773	1.047356
	579.668755	1.047462
	579.869724	1.046923
	580.070679	1.047472
	580.271620	1.047628
	580.472548	1.049550
	580.673461	1.049664
	580.874361	1.049409
	581.075247	1.051044
	581.276119	1.050158
	581.476978	1.050718
	581.677822	1.051011
	581.878653	1.052168
	582.079470	1.052664
	582.280273	1.052566
	582.481063	1.052936
	582.681838	1.055342
	582.882600	1.058040
	583.083348	1.060293
	583.284083	1.060559
	583.484803	1.060634
	583.685510	1.061463
	583.886203	1.062506
	584.086882	1.061966
	584.287547	1.063539
	584.488199	1.063720
	584.688836	1.064089
	584.889460	1.064886
	585.090070	1.065462
	585.290666	1.065167
	585.491249	1.065763
	585.691818	1.065224
	585.892372	1.066656
	586.092914	1.069382
	586.293441	1.069641
	586.493954	1.072455
	586.694454	1.072792
	586.894940	1.073269
	587.095412	1.074400
	587.295870	1.075643
	587.496314	1.076702
	587.696745	1.076645
	587.897162	1.077467
	588.097565	1.078724
	588.297954	1.080231
	588.498329	1.081189
	588.698691	1.081005
	588.899038	1.081617
	589.099372	1.082154
	589.299692	1.083078
	589.499998	1.083154
	589.700291	1.082786
	589.900569	1.082358
	590.100834	1.081043
	590.301085	1.081003
	590.501322	1.080400
	590.701546	1.078927
	590.901755	1.080063
	591.101951	1.079929
	591.302132	1.080115
	591.502300	1.081432
	591.702455	1.081400
	591.902595	1.081236
	592.102722	1.083699
	592.302834	1.083631
	592.502933	1.084297
	592.703018	1.084071
	592.903089	1.085366
	593.103147	1.086156
	593.303190	1.086638
	593.503220	1.088769
	593.703236	1.090424
	593.903238	1.091586
	594.103226	1.091631
	594.303200	1.092017
	594.503161	1.093111
	594.703108	1.093250
	594.903040	1.094276
	595.102960	1.094590
	595.302865	1.095426
	595.502756	1.096946
	595.702634	1.098566
	595.902497	1.097992
	596.102347	1.099819
	596.302183	1.102257
	596.502005	1.104151
	596.701813	1.104898
	596.901608	1.106430
	597.101388	1.107850
	597.301155	1.109221
	597.500908	1.110433
	597.700647	1.110855
	597.900372	1.112280
	598.100083	1.113657
	598.299781	1.113526
	598.499465	1.115794
	598.699134	1.116819
	598.898790	1.116811
	599.098432	1.118204
	599.298061	1.117460
	599.497675	1.118055
	599.697275	1.118188
	599.896862	1.118021
	600.096435	1.116884
	600.295994	1.116950
	600.495539	1.117868
	600.695070	1.118538
	600.894588	1.118207
	601.094091	1.117670
	601.293581	1.117386
	601.493056	1.117253
	601.692518	1.116863
	601.891966	1.117527
	602.091401	1.116611
	602.290821	1.117536
	602.490227	1.117456
	602.689620	1.117521
	602.888999	1.118963
	603.088363	1.118748
	603.287714	1.118726
	603.487052	1.118538
	603.686375	1.118932
	603.885684	1.119035
	604.084980	1.119528
	604.284261	1.119719
	604.483529	1.120808
	604.682783	1.120824
	604.882023	1.122534
	605.081249	1.122188
	605.280461	1.122442
	605.479660	1.123977
	605.678844	1.124054
	605.878015	1.123081
	606.077172	1.123146
	606.276314	1.123306
	606.475443	1.124192
	606.674558	1.125567
	606.873660	1.127272
	607.072747	1.128611
	607.271820	1.130254
	607.470880	1.130140
	607.669926	1.130673
	607.868957	1.131676
	608.067975	1.135010
	608.266979	1.135099
	608.465969	1.136707
	608.664946	1.136566
	608.863908	1.138056
	609.062857	1.138940
	609.261791	1.139521
	609.460712	1.139617
	609.659619	1.138438
	609.858511	1.138873
	610.057390	1.140312
	610.256256	1.140599
	610.455107	1.139654
	610.653944	1.138664
	610.852767	1.138019
	611.051577	1.138673
	611.250373	1.137581
	611.449154	1.137693
	611.647922	1.136451
	611.846676	1.135588
	612.045416	1.135803
	612.244142	1.137040
	612.442854	1.137871
	612.641553	1.138119
	612.840237	1.138044
	613.038908	1.138783
	613.237564	1.138439
	613.436207	1.139233
	613.634836	1.138321
	613.833451	1.137506
	614.032052	1.137158
	614.230639	1.136823
	614.429212	1.136296
	614.627771	1.136624
	614.826316	1.136783
	615.024848	1.135446
	615.223365	1.135565
	615.421869	1.135585
	615.620358	1.136564
	615.818834	1.136156
	616.017296	1.137765
	616.215744	1.138945
	616.414178	1.140328
	616.612598	1.140488
	616.811004	1.142723
	617.009396	1.142959
	617.207775	1.144171
	617.406139	1.145509
	617.604490	1.144949
	617.802826	1.145892
	618.001149	1.148368
	618.199458	1.148966
	618.397752	1.150142
	618.596033	1.152093
	618.794300	1.154446
	618.992553	1.158034
	619.190792	1.159582
	619.389018	1.162152
	619.587229	1.164339
	619.785426	1.166570
	619.983609	1.169250
	620.181779	1.169817
	620.379934	1.172154
	620.578076	1.175530
	620.776204	1.177491
	620.974317	1.178518
	621.172417	1.180058
	621.370503	1.181629
	621.568575	1.181761
	621.766633	1.184403
	621.964677	1.186199
	622.162707	1.187053
	622.360723	1.188834
	622.558725	1.192009
	622.756714	1.195561
	622.954688	1.198369
	623.152648	1.201954
	623.350595	1.204493
	623.548527	1.207915
	623.746446	1.209722
	623.944350	1.214046
	624.142241	1.217193
	624.340118	1.219356
	624.537981	1.222446
	624.735829	1.223769
	624.933664	1.225146
	625.131485	1.226786
	625.329292	1.229308
	625.527085	1.231221
	625.724864	1.233831
	625.922629	1.236831
	626.120381	1.237751
	626.318118	1.240444
	626.515841	1.241459
	626.713550	1.243340
	626.911246	1.245659
	627.108927	1.249349
	627.306595	1.250890
	627.504248	1.254535
	627.701888	1.256567
	627.899513	1.259921
	628.097125	1.262125
	628.294722	1.265700
	628.492306	1.268012
	628.689876	1.270984
	628.887432	1.271807
	629.084973	1.274166
	629.282501	1.276487
	629.480015	1.279773
	629.677515	1.283063
	629.875001	1.286064
	630.072473	1.289121
	630.269931	1.292872
	630.467375	1.297894
	630.664805	1.302883
	630.862221	1.305986
	631.059623	1.308517
	631.257011	1.312514
	631.454385	1.315852
	631.651746	1.319273
	631.849092	1.321539
	632.046424	1.325622
	632.243742	1.328892
	632.441047	1.330232
	632.638337	1.332359
	632.835613	1.335451
	633.032876	1.336573
	633.230124	1.338969
	633.427358	1.341984
	633.624579	1.345938
	633.821785	1.350286
	634.018978	1.353628
	634.216156	1.357491
	634.413321	1.360718
	634.610471	1.364316
	634.807608	1.365685
	635.004730	1.365811
	635.201839	1.366404
	635.398933	1.369699
	635.596014	1.370043
	635.793081	1.373357
	635.990133	1.374690
	636.187172	1.375439
	636.384196	1.376652
	636.581207	1.377046
	636.778204	1.378513
	636.975186	1.379294
	637.172155	1.379576
	637.369110	1.379104
	637.566050	1.377176
	637.762977	1.377744
	637.959890	1.375710
	638.156788	1.376538
	638.353673	1.376574
	638.550544	1.377270
	638.747400	1.378232
	638.944243	1.377012
	639.141072	1.375829
	639.337886	1.375487
	639.534687	1.373612
	639.731474	1.371857
	639.928246	1.370956
	640.125005	1.371303
	640.321750	1.369109
	640.518480	1.367575
	640.715197	1.367021
	640.911899	1.366105
	641.108588	1.365382
	641.305263	1.365537
	641.501923	1.363765
	641.698570	1.362704
	641.895202	1.363006
	642.091821	1.361724
	642.288426	1.361619
	642.485016	1.359949
	642.681593	1.356279
	642.878155	1.355167
	643.074704	1.352800
	643.271238	1.349858
	643.467759	1.346954
	643.664265	1.345192
	643.860757	1.345126
	644.057236	1.342515
	644.253700	1.341342
	644.450151	1.339679
	644.646587	1.336917
	644.843009	1.333719
	645.039418	1.333916
	645.235812	1.333505
	645.432192	1.331678
	645.628558	1.329917
	645.824911	1.328217
	646.021249	1.326750
	646.217573	1.324460
	646.413883	1.322771
	646.610179	1.319424
	646.806461	1.317402
	647.002729	1.316432
	647.198983	1.315332
	647.395223	1.311710
	647.591449	1.311056
	647.787661	1.307815
	647.983859	1.305393
	648.180043	1.302945
	648.376212	1.300981
	648.572368	1.296521
	648.768510	1.293340
	648.964638	1.291627
	649.160751	1.289814
	649.356851	1.287099
	649.552937	1.286954
	649.749008	1.282701
	649.945066	1.281601
	650.141109	1.279859
	650.337138	1.276855
	650.533154	1.274370
	650.729155	1.270853
	650.925142	1.269881
	651.121116	1.266671
	651.317075	1.264124
	651.513020	1.262557
	651.708951	1.261646
	651.904868	1.258109
	652.100771	1.253508
	652.296660	1.252264
	652.492535	1.250793
	652.688396	1.247901
	652.884242	1.247381
	653.080075	1.246493
	653.275894	1.244476
	653.471699	1.243469
	653.667489	1.243023
	653.863266	1.240945
	654.059028	1.238600
	654.254776	1.236830
	654.450511	1.235325
	654.646231	1.233998
	654.841937	1.233393
	655.037629	1.233246
	655.233308	1.234261
	655.428972	1.234627
	655.624622	1.234469
	655.820258	1.232780
	656.015879	1.232801
	656.211487	1.232183
	656.407081	1.232952
	656.602661	1.231705
	656.798226	1.232827
	656.993778	1.231749
	657.189315	1.229767
	657.384839	1.230600
	657.580348	1.230280
	657.775843	1.229376
	657.971324	1.228454
	658.166791	1.228855
	658.362244	1.229110
	658.557683	1.228316
	658.753108	1.229426
	658.948519	1.229402
	659.143916	1.228898
	659.339298	1.229747
	659.534667	1.229737
	659.730022	1.230559
	659.925362	1.229735
	660.120688	1.230453
	660.316001	1.230012
	660.511299	1.231154
	660.706583	1.230909
	660.901853	1.231190
	661.097109	1.230606
	661.292351	1.230771
	661.487578	1.230602
	661.682792	1.231947
	661.877992	1.231845
	662.073177	1.231690
	662.268349	1.231312
	662.463506	1.231985
	662.658649	1.232060
	662.853779	1.231704
	663.048894	1.232833
	663.243995	1.233786
	663.439081	1.233192
	663.634154	1.234436
	663.829213	1.236552
	664.024258	1.240803
	664.219288	1.241917
	664.414305	1.242452
	664.609307	1.245448
	664.804295	1.247939
	664.999269	1.249738
	665.194229	1.251919
	665.389175	1.253539
	665.584107	1.255483
	665.779025	1.256213
	665.973928	1.257980
	666.168818	1.258493
	666.363693	1.261546
	666.558555	1.265411
	666.753402	1.266373
	666.948235	1.267176
	667.143054	1.268961
	667.337859	1.270312
	667.532650	1.271709
	667.727427	1.273685
	667.922189	1.274865
	668.116938	1.275631
	668.311672	1.277234
	668.506392	1.280122
	668.701098	1.282916
	668.895790	1.286308
	669.090468	1.290516
	669.285132	1.292369
	669.479782	1.296262
	669.674417	1.299453
	669.869039	1.303280
	670.063646	1.304218
	670.258239	1.306491
	670.452819	1.309508
	670.647384	1.310854
	670.841934	1.314802
	671.036471	1.317312
	671.230994	1.319717
	671.425502	1.321120
	671.619997	1.323974
	671.814477	1.326912
	672.008943	1.326560
	672.203395	1.328561
	672.397833	1.330090
	672.592257	1.330889
	672.786667	1.332355
	672.981062	1.332575
	673.175444	1.333877
	673.369811	1.335569
	673.564164	1.336360
	673.758503	1.337543
	673.952828	1.337692
	674.147139	1.339624
	674.341435	1.340554
	674.535718	1.341145
	674.729986	1.340606
	674.924240	1.341474
	675.118480	1.343005
	675.312706	1.344276
	675.506918	1.345022
	675.701116	1.345083
	675.895299	1.345258
	676.089469	1.345734
	676.283624	1.346710
	676.477765	1.345466
	676.671892	1.345002
	676.866005	1.343825
	677.060103	1.343769
	677.254188	1.343595
	677.448258	1.342726
	677.642315	1.342826
	677.836357	1.342875
	678.030385	1.344534
	678.224398	1.344110
	678.418398	1.343646
	678.612384	1.343959
	678.806355	1.344380
	679.000312	1.344401
	679.194255	1.345942
	679.388184	1.347900
	679.582099	1.349432
	679.776000	1.350233
	679.969886	1.351987
	680.163758	1.353636
	680.357617	1.354861
	680.551461	1.355576
	680.745290	1.355507
	680.939106	1.356571
	681.132908	1.358387
	681.326695	1.359471
	681.520468	1.359204
	681.714227	1.359426
	681.907972	1.361271
	682.101703	1.361614
	682.295419	1.362732
	682.489122	1.363681
	682.682810	1.364477
	682.876484	1.365032
	683.070144	1.365570
	683.263790	1.364746
	683.457421	1.365012
	683.651039	1.364192
	683.844642	1.364626
	684.038231	1.364990
	684.231806	1.365566
	684.425367	1.368258
	684.618913	1.367506
	684.812446	1.369152
	685.005964	1.369800
	685.199468	1.366283
	685.392958	1.365093
	685.586433	1.363823
	685.779895	1.361599
	685.973342	1.360352
	686.166775	1.360865
	686.360194	1.360220
	686.553599	1.360348
	686.746990	1.358745
	686.940366	1.357403
	687.133729	1.356607
	687.327077	1.355448
	687.520411	1.355358
	687.713730	1.352470
	687.907036	1.349990
	688.100327	1.349418
	688.293604	1.350763
	688.486867	1.350597
	688.680116	1.350764
	688.873351	1.349465
	689.066571	1.348940
	689.259777	1.346741
	689.452970	1.346417
	689.646147	1.344504
	689.839311	1.341746
	690.032461	1.339263
	690.225596	1.336667
	690.418717	1.335465
	690.611824	1.334568
	690.804917	1.332681
	690.997995	1.329061
	691.191059	1.325742
	691.384110	1.322072
	691.577145	1.319882
	691.770167	1.317615
	691.963175	1.315471
	692.156168	1.313309
	692.349147	1.310898
	692.542112	1.310022
	692.735063	1.305476
	692.927999	1.302314
	693.120922	1.300001
	693.313830	1.297604
	693.506724	1.295918
	693.699603	1.294173
	693.892469	1.292175
	694.085320	1.290221
	694.278157	1.287323
	694.470980	1.284911
	694.663789	1.284121
	694.856583	1.281477
	695.049364	1.279470
	695.242130	1.278065
	695.434881	1.276664
	695.627619	1.276209
	695.820342	1.274621
	696.013052	1.272991
	696.205747	1.270065
	696.398427	1.267018
	696.591094	1.263713
	696.783746	1.260831
	696.976384	1.259876
	697.169008	1.257571
	697.361618	1.255754
	697.554213	1.255811
	697.746795	1.255592
	697.939362	1.253132
	698.131914	1.251532
	698.324453	1.249814
	698.516977	1.248676
	698.709487	1.245937
	698.901983	1.245352
	699.094465	1.242964
	699.286932	1.240735
	699.479386	1.240785
	699.671825	1.241952
	699.864249	1.239962
	700.056660	1.238118
	700.249056	1.235319
	700.441438	1.234091
	700.633806	1.232337
	700.826160	1.230680
	701.018499	1.228388
	701.210824	1.224741
	701.403135	1.223999
	701.595432	1.222278
	701.787714	1.221428
	701.979982	1.220123
	702.172236	1.219227
	702.364476	1.218425
	702.556702	1.215333
	702.748913	1.213961
	702.941110	1.213065
	703.133293	1.214759
	703.325461	1.213912
	703.517615	1.212386
	703.709755	1.209828
	703.901881	1.210669
	704.093993	1.209308
	704.286090	1.208161
	704.478173	1.209355
	704.670242	1.208968
	704.862296	1.207873
	705.054337	1.206763
	705.246363	1.204138
	705.438375	1.202446
	705.630372	1.202152
	705.822356	1.200223
	706.014325	1.200005
	706.206279	1.199338
	706.398220	1.197187
	706.590146	1.196089
	706.782058	1.197274
	706.973956	1.195255
	707.165840	1.193251
	707.357709	1.191845
	707.549564	1.189798
	707.741405	1.188519
	707.933231	1.185686
	708.125043	1.184512
	708.316841	1.182568
	708.508625	1.179865
	708.700395	1.177853
	708.892150	1.176125
	709.083891	1.175577
	709.275617	1.173990
	709.467330	1.170961
	709.659028	1.167576
	709.850712	1.165875
	710.042381	1.164943
	710.234037	1.162530
	710.425678	1.161589
	710.617305	1.158938
	710.808917	1.158117
	711.000515	1.155874
	711.192099	1.153317
	711.383669	1.150730
	711.575225	1.149440
	711.766766	1.147384
	711.958293	1.146940
	712.149805	1.145045
	712.341304	1.143990
	712.532788	1.142576
	712.724258	1.141528
	712.915713	1.141362
	713.107154	1.140227
	713.298581	1.140630
	713.489994	1.138111
	713.681392	1.137010
	713.872776	1.135815
	714.064146	1.134591
	714.255502	1.134370
	714.446843	1.135321
	714.638170	1.135328
	714.829483	1.132537
	715.020781	1.130930
	715.212065	1.128849
	715.403335	1.128569
	715.594591	1.127654
	715.785832	1.127071
	715.977059	1.125319
	716.168272	1.124638
	716.359470	1.123035
	716.550654	1.120176
	716.741824	1.120094
	716.932979	1.118722
	717.124121	1.117283
	717.315247	1.114112
	717.506360	1.113395
	717.697458	1.112539
	717.888542	1.111343
	718.079612	1.109139
	718.270668	1.107548
	718.461709	1.104609
	718.652736	1.104233
	718.843748	1.104750
	719.034746	1.103966
	719.225730	1.101355
	719.416700	1.098787
	719.607655	1.097330
	719.798596	1.096777
	719.989523	1.096288
	720.180435	1.094576
	720.371333	1.093250
	720.562217	1.091886
	720.753087	1.091152
	720.943942	1.089710
	721.134783	1.089843
	721.325609	1.090393
	721.516422	1.090202
	721.707219	1.089236
	721.898003	1.090329
	722.088772	1.088449
	722.279527	1.088102
	722.470268	1.086589
	722.660994	1.086769
	722.851707	1.086774
	723.042404	1.086584
	723.233088	1.086505
	723.423757	1.086530
	723.614412	1.085933
	723.805052	1.083666
	723.995678	1.082971
	724.186290	1.081611
	724.376887	1.080515
	724.567471	1.079213
	724.758039	1.078431
	724.948594	1.077643
	725.139134	1.077814
	725.329660	1.077419
	725.520172	1.076514
	725.710669	1.075881
	725.901152	1.075308
	726.091620	1.073615
	726.282075	1.071458
	726.472514	1.069549
	726.662940	1.068067
	726.853351	1.067882
	727.043748	1.067902
	727.234131	1.065120
	727.424499	1.063944
	727.614853	1.063238
	727.805193	1.060984
	727.995518	1.059773
	728.185829	1.059679
	728.376125	1.056457
	728.566408	1.056513
	728.756675	1.055345
	728.946929	1.055502
	729.137168	1.055271
	729.327393	1.054553
	729.517604	1.053680
	729.707800	1.053978
	729.897982	1.054657
	730.088149	1.055038
	730.278302	1.053288
	730.468441	1.051389
	730.658566	1.050385
	730.848676	1.051097
	731.038771	1.051400
	731.228853	1.050625
	731.418920	1.049252
	731.608973	1.047975
	731.799011	1.049251
	731.989035	1.048505
	732.179045	1.050257
	732.369040	1.050312
	732.559021	1.051857
	732.748988	1.051511
	732.938940	1.050765
	733.128878	1.050997
	733.318801	1.051552
	733.508711	1.050191
	733.698605	1.050836
	733.888486	1.051549
	734.078352	1.050336
	734.268204	1.049730
	734.458041	1.049055
	734.647864	1.048136
	734.837673	1.046884
	735.027467	1.045253
	735.217247	1.042556
	735.407013	1.041870
	735.596764	1.040924
	735.786501	1.039956
	735.976223	1.039833
	736.165932	1.039350
	736.355625	1.038254
	736.545305	1.035774
	736.734970	1.034556
	736.924620	1.034119
	737.114257	1.032537
	737.303879	1.031236
	737.493486	1.031402
	737.683079	1.030820
	737.872658	1.029214
	738.062222	1.030057
	738.251772	1.030004
	738.441308	1.030491
	738.630829	1.029804
	738.820336	1.029863
	739.009829	1.027838
	739.199307	1.027139
	739.388771	1.026233
	739.578220	1.024859
	739.767655	1.025023
	739.957076	1.025920
	740.146482	1.024719
	740.335874	1.025061
	740.525251	1.024881
	740.714615	1.023687
	740.903963	1.023445
	741.093298	1.023684
	741.282618	1.022854
	741.471923	1.022617
	741.661214	1.022528
	741.850491	1.023628
	742.039753	1.023610
	742.229001	1.023979
	742.418235	1.023801
	742.607454	1.022756
	742.796659	1.023784
	742.985849	1.023250
	743.175025	1.024445
	743.364187	1.023331
	743.553334	1.024627
	743.742467	1.024231
	743.931586	1.025078
	744.120690	1.024428
	744.309779	1.025614
	744.498855	1.026243
	744.687916	1.026272
	744.876962	1.025737
	745.065994	1.026854
	745.255012	1.025598
	745.444015	1.023961
	745.633004	1.022872
	745.821978	1.022422
	746.010938	1.020518
	746.199884	1.019376
	746.388815	1.017873
	746.577732	1.016472
	746.766634	1.016431
	746.955522	1.016503
	747.144396	1.015369
	747.333255	1.014979
	747.522100	1.014858
	747.710930	1.013971
	747.899746	1.013343
	748.088548	1.014341
	748.277335	1.013416
	748.466108	1.012565
	748.654866	1.012965
	748.843610	1.013254
	749.032339	1.013263
	749.221054	1.012477
	749.409755	1.014162
	749.598441	1.012752
	749.787113	1.011691
	749.975770	1.011138
	750.164413	1.008776
	750.353042	1.007145
[truncated: 1,648 more rows]
