# Supplementary material for: Metasurface analogues of molecular diastereomers from hierarchical multiscale chiral interactions with biomolecules
Source: Nat Commun. 2026 Apr 22;17:5541. doi: 10.1038/s41467-026-72200-6 (PMC13287669; doi:10.1038/s41467-026-72200-6)
Supplement: Supplementary file 3 — Supplementary Data 1 (Raw data) [file 41467_2026_72200_MOESM3_ESM.zip › Raw_Data/Reflectivity/Antistrept_strept_sequence/Antistept/Ref_ARRAY3_RA_0_5.txt]

	345.453658	0.998785
	345.669646	0.998814
	345.885622	0.998853
	346.101585	0.998905
	346.317535	0.998972
	346.533471	0.999057
	346.749395	0.999165
	346.965306	0.999300
	347.181204	0.999467
	347.397089	0.999673
	347.612961	0.999926
	347.828820	1.000233
	348.044666	1.000604
	348.260499	1.001048
	348.476319	1.001574
	348.692126	1.002187
	348.907920	1.002889
	349.123701	1.003672
	349.339469	1.004518
	349.555224	1.005396
	349.770966	1.006261
	349.986695	1.007061
	350.202412	1.007744
	350.418115	1.008265
	350.633805	1.008599
	350.849482	1.008742
	351.065147	1.008711
	351.280798	1.008533
	351.496436	1.008242
	351.712062	1.007873
	351.927674	1.007455
	352.143273	1.008737
	352.358860	1.005368
	352.574433	1.005219
	352.789993	1.004588
	353.005541	1.004138
	353.221075	1.004511
	353.436597	1.003580
	353.652105	1.003648
	353.867600	1.003734
	354.083083	1.003559
	354.298552	1.002754
	354.514009	1.003063
	354.729452	1.002420
	354.944883	1.002189
	355.160300	1.000930
	355.375705	1.000199
	355.591096	0.998207
	355.806474	0.997482
	356.021840	0.996631
	356.237192	0.998886
	356.452532	0.998818
	356.667858	0.999555
	356.883172	0.999633
	357.098472	0.997931
	357.313760	0.997041
	357.529034	0.998482
	357.744295	0.995279
	357.959544	0.996327
	358.174779	0.996886
	358.390002	0.997847
	358.605211	0.999593
	358.820407	0.998429
	359.035591	0.998110
	359.250761	0.995663
	359.465919	0.996611
	359.681063	0.995865
	359.896194	0.995409
	360.111313	0.994725
	360.326418	0.992738
	360.541510	0.996057
	360.756589	0.995712
	360.971656	0.995909
	361.186709	0.996015
	361.401749	0.996839
	361.616776	0.995781
	361.831790	0.997787
	362.046792	1.000486
	362.261780	1.000868
	362.476755	1.000341
	362.691717	1.000107
	362.906666	0.999251
	363.121602	0.999314
	363.336525	0.999192
	363.551435	0.999290
	363.766332	1.000534
	363.981216	0.999907
	364.196087	1.000475
	364.410945	1.001172
	364.625790	1.002276
	364.840621	1.002773
	365.055440	1.002516
	365.270246	1.001609
	365.485039	1.000722
	365.699818	0.999440
	365.914585	0.999320
	366.129339	0.998260
	366.344079	0.999162
	366.558807	0.999707
	366.773521	0.999145
	366.988223	0.997868
	367.202911	0.997639
	367.417587	0.996112
	367.632249	0.995209
	367.846898	0.994246
	368.061535	0.995765
	368.276158	0.995606
	368.490768	0.997110
	368.705365	0.999111
	368.919949	1.000859
	369.134521	1.001495
	369.349079	1.000174
	369.563624	0.999483
	369.778155	1.000745
	369.992674	0.999279
	370.207180	0.997306
	370.421673	0.996418
	370.636153	0.996866
	370.850619	0.997094
	371.065073	0.996462
	371.279514	0.995315
	371.493941	0.995590
	371.708356	0.993598
	371.922757	0.993783
	372.137145	0.995033
	372.351521	0.996229
	372.565883	0.996129
	372.780232	0.995736
	372.994568	0.997310
	373.208891	0.997447
	373.423201	0.998596
	373.637498	0.998060
	373.851782	0.998003
	374.066053	0.997549
	374.280311	0.997270
	374.494556	0.997527
	374.708787	0.998048
	374.923006	0.999318
	375.137211	0.997721
	375.351404	0.998247
	375.565583	0.998956
	375.779750	1.001551
	375.993903	1.004573
	376.208043	1.003210
	376.422170	1.001683
	376.636284	1.001676
	376.850385	1.002046
	377.064473	1.002077
	377.278548	1.002277
	377.492610	1.002996
	377.706658	1.000674
	377.920694	1.000828
	378.134717	0.999581
	378.348726	1.000460
	378.562722	1.001129
	378.776706	1.000748
	378.990676	1.001195
	379.204633	1.001767
	379.418577	1.001291
	379.632508	1.000370
	379.846426	1.000745
	380.060331	0.999401
	380.274223	0.998980
	380.488101	0.998115
	380.701967	0.998793
	380.915819	0.998932
	381.129659	0.996990
	381.343485	0.996423
	381.557298	0.995742
	381.771098	0.995550
	381.984886	0.994846
	382.198659	0.996162
	382.412420	0.995339
	382.626168	0.994438
	382.839903	0.993598
	383.053624	0.993630
	383.267333	0.993481
	383.481028	0.994530
	383.694711	0.993514
	383.908380	0.991671
	384.122036	0.994810
	384.335679	0.995235
	384.549309	0.994917
	384.762926	0.996430
	384.976530	0.995151
	385.190120	0.992477
	385.403698	0.992875
	385.617262	0.993042
	385.830814	0.994361
	386.044352	0.994445
	386.257877	0.993555
	386.471389	0.994853
	386.684888	0.993623
	386.898374	0.993456
	387.111847	0.994978
	387.325306	0.995577
	387.538753	0.996169
	387.752186	0.998017
	387.965606	0.997608
	388.179014	0.999743
	388.392408	1.000872
	388.605789	1.000856
	388.819156	0.999465
	389.032511	0.999272
	389.245853	1.001055
	389.459181	1.003924
	389.672497	1.002783
	389.885799	1.001575
	390.099088	1.001205
	390.312364	1.001262
	390.525627	1.000357
	390.738877	1.002389
	390.952114	1.001084
	391.165337	1.001565
	391.378548	1.002570
	391.591745	1.004333
	391.804929	1.005939
	392.018100	1.007155
	392.231258	1.006060
	392.444403	1.006670
	392.657535	1.007350
	392.870653	1.004879
	393.083759	1.006181
	393.296851	1.004192
	393.509930	1.005560
	393.722996	1.004849
	393.936049	1.005177
	394.149089	1.005282
	394.362116	1.005858
	394.575129	1.005265
	394.788130	1.004840
	395.001117	1.004207
	395.214091	1.003926
	395.427052	1.003244
	395.640000	1.003994
	395.852935	1.002839
	396.065857	1.001939
	396.278765	1.002455
	396.491660	1.001294
	396.704543	0.998989
	396.917412	1.000030
	397.130268	0.997980
	397.343110	0.997808
	397.555940	0.998420
	397.768757	0.996366
	397.981560	0.998044
	398.194350	1.000401
	398.407127	0.998560
	398.619891	0.998750
	398.832642	0.997915
	399.045380	0.996454
	399.258104	0.998082
	399.470815	0.996988
	399.683514	0.998194
	399.896199	1.000018
	400.108870	0.998369
	400.321529	0.998789
	400.534175	0.999414
	400.746807	1.000506
	400.959427	1.000233
	401.172033	1.000934
	401.384626	1.000195
	401.597205	1.000158
	401.809772	1.000580
	402.022326	0.999737
	402.234866	1.000796
	402.447393	0.998326
	402.659907	1.000486
	402.872408	1.001838
	403.084896	1.002534
	403.297370	1.002399
	403.509832	1.002950
	403.722280	1.004212
	403.934715	1.007573
	404.147137	1.008802
	404.359546	1.008649
	404.571941	1.006686
	404.784323	1.009057
	404.996693	1.007728
	405.209049	1.008762
	405.421392	1.009246
	405.633721	1.007949
	405.846038	1.009274
	406.058341	1.008685
	406.270632	1.009518
	406.482909	1.010170
	406.695172	1.009923
	406.907423	1.008456
	407.119661	1.006662
	407.331885	1.007427
	407.544096	1.008217
	407.756294	1.006787
	407.968479	1.006949
	408.180651	1.005539
	408.392809	1.004429
	408.604954	1.004191
	408.817086	1.004486
	409.029205	1.004987
	409.241311	1.005510
	409.453404	1.004027
	409.665483	1.004767
	409.877549	1.005803
	410.089602	1.004515
	410.301642	1.005052
	410.513669	1.003033
	410.725682	1.004532
	410.937682	1.005127
	411.149669	1.005377
	411.361643	1.006493
	411.573604	1.004905
	411.785551	1.005058
	411.997486	1.007305
	412.209407	1.004910
	412.421315	1.006131
	412.633210	1.005300
	412.845091	1.004226
	413.056959	1.007334
	413.268815	1.008782
	413.480657	1.007727
	413.692485	1.005473
	413.904301	1.006840
	414.116103	1.005275
	414.327892	1.006430
	414.539668	1.006830
	414.751431	1.005826
	414.963181	1.004616
	415.174917	1.002176
	415.386640	1.003030
	415.598350	1.002123
	415.810047	1.001181
	416.021730	1.003736
	416.233401	1.004612
	416.445058	1.005392
	416.656702	1.004275
	416.868332	1.002563
	417.079950	1.003389
	417.291554	1.004352
	417.503145	1.005614
	417.714723	1.005095
	417.926288	1.004855
	418.137839	1.005001
	418.349377	1.003485
	418.560903	1.003611
	418.772414	1.000618
	418.983913	0.998421
	419.195398	0.997971
	419.406870	0.997114
	419.618329	0.995629
	419.829775	0.996463
	420.041208	0.998358
	420.252627	0.997680
	420.464033	0.996554
	420.675426	0.997827
	420.886805	0.999388
	421.098172	1.000190
	421.309525	1.001218
	421.520865	1.000467
	421.732192	0.997519
	421.943505	0.996913
	422.154805	0.995730
	422.366092	0.995235
	422.577366	0.995259
	422.788627	0.997824
	422.999874	0.997748
	423.211108	0.997929
	423.422329	0.999372
	423.633537	0.999716
	423.844731	1.001080
	424.055913	0.999175
	424.267081	0.999425
	424.478235	1.001416
	424.689377	1.000948
	424.900505	1.000226
	425.111620	1.001765
	425.322722	1.002373
	425.533811	1.004016
	425.744886	1.002934
	425.955948	1.003251
	426.166997	1.001308
	426.378032	1.002187
	426.589055	1.004380
	426.800064	1.004276
	427.011060	1.004351
	427.222042	1.003065
	427.433012	1.003350
	427.643968	1.004501
	427.854911	1.005172
	428.065840	1.006844
	428.276757	1.007582
	428.487660	1.009130
	428.698550	1.010269
	428.909427	1.008830
	429.120290	1.007132
	429.331140	1.007433
	429.541977	1.008336
	429.752801	1.010743
	429.963611	1.013416
	430.174408	1.014982
	430.385192	1.013464
	430.595963	1.011851
	430.806720	1.012606
	431.017464	1.011557
	431.228195	1.011410
	431.438913	1.010334
	431.649617	1.011398
	431.860308	1.013002
	432.070986	1.013550
	432.281650	1.012921
	432.492302	1.013399
	432.702940	1.012604
	432.913565	1.011563
	433.124176	1.012883
	433.334774	1.014812
	433.545359	1.014323
	433.755931	1.013061
	433.966489	1.011100
	434.177035	1.011042
	434.387567	1.009865
	434.598085	1.009252
	434.808591	1.007071
	435.019083	1.006270
	435.229562	1.007465
	435.440027	1.007918
	435.650479	1.004265
	435.860918	1.004264
	436.071344	1.004405
	436.281757	1.006350
	436.492156	1.006297
	436.702542	1.004178
	436.912914	1.005152
	437.123274	1.003378
	437.333620	1.003462
	437.543953	1.004279
	437.754272	1.006002
	437.964578	1.005959
	438.174871	1.004330
	438.385151	1.003467
	438.595417	1.004774
	438.805670	1.004576
	439.015910	1.004643
	439.226137	1.004429
	439.436350	1.005081
	439.646550	1.005622
	439.856737	1.006874
	440.066910	1.008084
	440.277070	1.008994
	440.487217	1.006614
	440.697351	1.007016
	440.907471	1.006739
	441.117578	1.006224
	441.327671	1.004071
	441.537752	1.003802
	441.747819	1.004735
	441.957873	1.007230
	442.167913	1.007787
	442.377940	1.010630
	442.587954	1.010394
	442.797955	1.007724
	443.007942	1.004803
	443.217916	1.005821
	443.427877	1.005911
	443.637824	1.004987
	443.847758	1.003798
	444.057679	1.003185
	444.267586	1.003110
	444.477481	1.002736
	444.687361	1.002320
	444.897229	1.002107
	445.107083	1.001579
	445.316924	1.000570
	445.526752	0.999955
	445.736566	0.999987
	445.946367	0.998145
	446.156155	0.997043
	446.365929	0.996409
	446.575690	0.995404
	446.785438	0.994579
	446.995173	0.992142
	447.204894	0.990352
	447.414602	0.989811
	447.624296	0.988918
	447.833977	0.988302
	448.043645	0.987020
	448.253300	0.987455
	448.462941	0.988802
	448.672569	0.989403
	448.882184	0.989299
	449.091785	0.987157
	449.301373	0.986571
	449.510948	0.986388
	449.720509	0.985160
	449.930057	0.987473
	450.139592	0.986744
	450.349113	0.987568
	450.558621	0.987575
	450.768116	0.986306
	450.977597	0.986744
	451.187066	0.987561
	451.396520	0.987436
	451.605962	0.987547
	451.815390	0.988623
	452.024805	0.990119
	452.234206	0.990152
	452.443594	0.989381
	452.652969	0.988733
	452.862330	0.987967
	453.071678	0.988446
	453.281013	0.989985
	453.490335	0.990898
	453.699643	0.990664
	453.908938	0.990886
	454.118219	0.994189
	454.327487	0.996570
	454.536742	0.997077
	454.745983	0.998168
	454.955211	0.999872
	455.164426	0.998762
	455.373627	0.999059
	455.582815	1.001541
	455.791990	1.004651
	456.001152	1.005243
	456.210300	1.005783
	456.419434	1.005921
	456.628556	1.006867
	456.837664	1.007811
	457.046758	1.008792
	457.255839	1.008291
	457.464907	1.007208
	457.673962	1.006711
	457.883003	1.006730
	458.092031	1.005900
	458.301046	1.006081
	458.510047	1.006205
	458.719035	1.007881
	458.928009	1.007256
	459.136970	1.006024
	459.345918	1.003295
	459.554852	1.002958
	459.763774	1.001404
	459.972681	1.001127
	460.181576	1.000925
	460.390457	1.002088
	460.599324	1.001126
	460.808178	1.001526
	461.017019	0.998739
	461.225847	0.998174
	461.434661	0.997648
	461.643462	0.998046
	461.852249	0.999411
	462.061023	0.997724
	462.269784	0.998021
	462.478531	0.997746
	462.687265	0.997071
	462.895986	0.996709
	463.104693	0.995655
	463.313387	0.994004
	463.522068	0.994652
	463.730735	0.993960
	463.939389	0.992655
	464.148029	0.992546
	464.356656	0.993395
	464.565270	0.995589
	464.773870	0.995176
	464.982457	0.995260
	465.191030	0.995528
	465.399591	0.995126
	465.608137	0.994225
	465.816671	0.992782
	466.025191	0.992711
	466.233697	0.992560
	466.442191	0.994148
	466.650671	0.996622
	466.859137	0.997487
	467.067590	0.997780
	467.276030	0.998816
	467.484456	0.999099
	467.692869	0.998676
	467.901269	1.000330
	468.109655	1.002365
	468.318028	1.002574
	468.526387	1.002369
	468.734733	1.001967
	468.943066	1.001446
	469.151385	1.002716
	469.359691	1.003846
	469.567984	1.002441
	469.776263	1.003035
	469.984528	1.004411
	470.192781	1.006584
	470.401020	1.007450
	470.609245	1.006540
	470.817457	1.007828
	471.025656	1.007669
	471.233841	1.006619
	471.442013	1.003968
	471.650172	1.004233
	471.858317	1.004359
	472.066448	1.003992
	472.274567	1.001351
	472.482672	1.001511
	472.690763	1.001465
	472.898841	1.000094
	473.106906	0.997770
	473.314957	0.997858
	473.522995	0.998378
	473.731020	1.000449
	473.939031	0.999536
	474.147029	0.998741
	474.355013	0.999004
	474.562984	0.997717
	474.770941	0.999036
	474.978885	0.996760
	475.186816	0.995664
	475.394733	0.996151
	475.602637	0.996719
	475.810527	0.996772
	476.018404	0.997549
	476.226268	0.997352
	476.434118	0.999192
	476.641955	0.998614
	476.849778	0.999727
	477.057588	0.998619
	477.265385	0.995238
	477.473168	0.994382
	477.680937	0.991051
	477.888694	0.989961
	478.096436	0.989769
	478.304166	0.990821
	478.511882	0.990970
	478.719584	0.990299
	478.927274	0.990101
	479.134949	0.989873
	479.342612	0.986779
	479.550260	0.986811
	479.757896	0.986440
	479.965518	0.987262
	480.173126	0.988495
	480.380722	0.988767
	480.588303	0.988326
	480.795872	0.987640
	481.003426	0.987913
	481.210968	0.988688
	481.418496	0.990172
	481.626010	0.990796
	481.833511	0.991432
	482.040999	0.990208
	482.248473	0.991242
	482.455934	0.990201
	482.663382	0.989748
	482.870816	0.988543
	483.078236	0.985776
	483.285643	0.985200
	483.493037	0.984965
	483.700417	0.985244
	483.907784	0.985572
	484.115137	0.986049
	484.322477	0.984696
	484.529803	0.985346
	484.737116	0.985600
	484.944416	0.985175
	485.151702	0.984314
	485.358975	0.983255
	485.566234	0.983199
	485.773479	0.984064
	485.980712	0.984121
	486.187931	0.982761
	486.395136	0.982048
	486.602328	0.983053
	486.809506	0.983597
	487.016671	0.982784
	487.223823	0.982321
	487.430961	0.980736
	487.638086	0.980134
	487.845197	0.981693
	488.052295	0.980871
	488.259379	0.979480
	488.466450	0.977521
	488.673507	0.975308
	488.880551	0.975085
	489.087582	0.972654
	489.294599	0.973097
	489.501602	0.971599
	489.708592	0.970952
	489.915569	0.970508
	490.122532	0.969118
	490.329482	0.969660
	490.536418	0.969256
	490.743341	0.968797
	490.950250	0.968590
	491.157146	0.967978
	491.364029	0.968444
	491.570897	0.968358
	491.777753	0.968574
	491.984595	0.970837
	492.191423	0.971095
	492.398238	0.971456
	492.605040	0.971451
	492.811828	0.972442
	493.018603	0.974567
	493.225364	0.975610
	493.432111	0.977521
	493.638846	0.979170
	493.845566	0.978571
	494.052274	0.978557
	494.258967	0.979591
	494.465648	0.978810
	494.672314	0.980547
	494.878968	0.980385
	495.085608	0.980964
	495.292234	0.980073
	495.498847	0.979618
	495.705446	0.981536
	495.912032	0.981572
	496.118605	0.981064
	496.325164	0.980405
	496.531709	0.980320
	496.738241	0.981060
	496.944759	0.982085
	497.151264	0.980855
	497.357756	0.981068
	497.564234	0.981317
	497.770698	0.982110
	497.977149	0.980478
	498.183587	0.980485
	498.390011	0.980396
	498.596422	0.979344
	498.802819	0.978963
	499.009202	0.979283
	499.215572	0.977804
	499.421929	0.977246
	499.628272	0.977798
	499.834602	0.975748
	500.040918	0.974060
	500.247220	0.974766
	500.453509	0.973520
	500.659785	0.973385
	500.866047	0.973340
	501.072296	0.974742
	501.278531	0.974031
	501.484752	0.975101
	501.690960	0.974364
	501.897155	0.974157
	502.103336	0.973313
	502.309504	0.972411
	502.515658	0.972893
	502.721798	0.972695
	502.927925	0.972164
	503.134039	0.971998
	503.340139	0.972342
	503.546225	0.971911
	503.752298	0.971410
	503.958358	0.970143
	504.164404	0.969853
	504.370436	0.969246
	504.576455	0.969080
	504.782461	0.969067
	504.988453	0.968915
	505.194431	0.968412
	505.400396	0.967210
	505.606347	0.966189
	505.812285	0.966346
	506.018209	0.964115
	506.224120	0.962130
	506.430017	0.961414
	506.635901	0.961266
	506.841771	0.960309
	507.047628	0.961696
	507.253471	0.960823
	507.459301	0.960885
	507.665117	0.959534
	507.870920	0.960695
	508.076709	0.959689
	508.282484	0.960124
	508.488247	0.959949
	508.693995	0.960581
	508.899730	0.960501
	509.105451	0.961588
	509.311159	0.962858
	509.516854	0.962799
	509.722535	0.962392
	509.928202	0.961357
	510.133856	0.961630
	510.339496	0.961889
	510.545123	0.963445
	510.750736	0.963681
	510.956336	0.964262
	511.161922	0.965704
	511.367494	0.966006
	511.573053	0.965818
	511.778599	0.967014
	511.984131	0.967337
	512.189649	0.965290
	512.395154	0.966219
	512.600645	0.967544
	512.806123	0.967605
	513.011587	0.968633
	513.217038	0.969025
	513.422475	0.969945
	513.627899	0.970780
	513.833309	0.972513
	514.038705	0.970645
	514.244088	0.970809
	514.449458	0.968868
	514.654814	0.969083
	514.860156	0.969375
	515.065485	0.968183
	515.270800	0.968347
	515.476102	0.967717
	515.681390	0.967068
	515.886664	0.965528
	516.091925	0.964058
	516.297173	0.963737
	516.502407	0.962824
	516.707627	0.961995
	516.912834	0.960926
	517.118027	0.959162
	517.323207	0.957284
	517.528373	0.957126
	517.733525	0.957716
	517.938664	0.956961
	518.143790	0.956364
	518.348901	0.956009
	518.554000	0.956093
	518.759084	0.956526
	518.964156	0.956675
	519.169213	0.956128
	519.374257	0.956584
	519.579288	0.955004
	519.784305	0.954992
	519.989308	0.955252
	520.194298	0.955251
	520.399274	0.954923
	520.604236	0.956725
	520.809185	0.955769
	521.014121	0.956549
	521.219043	0.955548
	521.423951	0.956035
	521.628846	0.957155
	521.833727	0.956901
	522.038595	0.956704
	522.243449	0.957737
	522.448289	0.959236
	522.653116	0.960060
	522.857929	0.960121
	523.062729	0.959307
	523.267515	0.957921
	523.472287	0.957020
	523.677046	0.955877
	523.881792	0.955780
	524.086524	0.955155
	524.291242	0.955307
	524.495946	0.955641
	524.700637	0.956725
	524.905315	0.956032
	525.109979	0.956944
	525.314629	0.957636
	525.519266	0.957613
	525.723889	0.958674
	525.928498	0.958890
	526.133094	0.957579
	526.337677	0.958091
	526.542245	0.957319
	526.746800	0.958066
	526.951342	0.959644
	527.155870	0.959264
	527.360384	0.958107
	527.564885	0.957644
	527.769372	0.956792
	527.973846	0.955379
	528.178306	0.955731
	528.382752	0.955007
	528.587185	0.954515
	528.791604	0.953836
	528.996010	0.955351
	529.200402	0.955830
	529.404780	0.956333
	529.609145	0.957646
	529.813496	0.958266
	530.017833	0.957962
	530.222157	0.956988
	530.426468	0.957190
	530.630764	0.956260
	530.835048	0.955659
	531.039317	0.957910
	531.243573	0.956211
	531.447815	0.957117
	531.652044	0.957021
	531.856259	0.955726
	532.060461	0.955628
	532.264648	0.956137
	532.468823	0.955095
	532.672983	0.956879
	532.877130	0.956833
	533.081264	0.955153
	533.285383	0.954116
	533.489490	0.954675
	533.693582	0.955543
	533.897661	0.956517
	534.101726	0.955846
	534.305778	0.955411
	534.509816	0.954807
	534.713841	0.955021
	534.917851	0.954348
	535.121849	0.953306
	535.325832	0.951447
	535.529802	0.950251
	535.733759	0.952041
	535.937701	0.952014
	536.141630	0.952795
	536.345546	0.953347
	536.549448	0.954439
	536.753336	0.954698
	536.957210	0.954251
	537.161071	0.953517
	537.364919	0.954300
	537.568752	0.954432
	537.772572	0.954924
	537.976379	0.954775
	538.180172	0.954566
	538.383951	0.955790
	538.587716	0.956185
	538.791468	0.955438
	538.995206	0.956063
	539.198931	0.955928
	539.402642	0.953950
	539.606339	0.954137
	539.810023	0.954835
	540.013693	0.954056
	540.217349	0.954370
	540.420992	0.954957
	540.624621	0.954014
	540.828237	0.956453
	541.031839	0.957932
	541.235427	0.958094
	541.439001	0.958058
	541.642562	0.958168
	541.846109	0.957392
	542.049643	0.957205
	542.253163	0.957029
	542.456669	0.957696
	542.660162	0.957495
	542.863641	0.956730
	543.067106	0.956711
	543.270558	0.957207
	543.473996	0.955363
	543.677420	0.956942
	543.880831	0.955882
	544.084228	0.956235
	544.287612	0.957068
	544.490981	0.957541
	544.694338	0.957694
	544.897680	0.957485
	545.101009	0.956704
	545.304324	0.956269
	545.507625	0.956975
	545.710913	0.958475
	545.914187	0.957930
	546.117448	0.958515
	546.320695	0.959114
	546.523928	0.960138
	546.727147	0.960208
	546.930353	0.961717
	547.133546	0.961946
	547.336724	0.961677
	547.539889	0.963155
	547.743040	0.963541
	547.946178	0.964585
	548.149301	0.962745
	548.352412	0.963780
	548.555508	0.962906
	548.758591	0.963133
	548.961660	0.962639
	549.164716	0.962520
	549.367757	0.962709
	549.570785	0.963392
	549.773800	0.963245
	549.976801	0.963648
	550.179788	0.963534
	550.382761	0.963728
	550.585721	0.963935
	550.788667	0.961911
	550.991599	0.961698
	551.194518	0.961233
	551.397423	0.961044
	551.600315	0.959204
	551.803192	0.960176
	552.006056	0.960309
	552.208906	0.960294
	552.411743	0.962479
	552.614566	0.962190
	552.817375	0.963566
	553.020171	0.964658
	553.222953	0.963515
	553.425721	0.963723
	553.628475	0.964618
	553.831216	0.964027
	554.033943	0.964478
	554.236657	0.966119
	554.439356	0.966282
	554.642042	0.966406
	554.844715	0.965672
	555.047373	0.965840
	555.250018	0.966593
	555.452650	0.967395
	555.655267	0.968112
	555.857871	0.968453
	556.060461	0.968626
	556.263038	0.970155
	556.465600	0.971680
	556.668150	0.971885
	556.870685	0.972091
	557.073207	0.971395
	557.275715	0.972048
	557.478209	0.972069
	557.680689	0.973416
	557.883156	0.973736
	558.085609	0.975091
	558.288049	0.977252
	558.490475	0.978099
	558.692887	0.979307
	558.895285	0.979622
	559.097670	0.979537
	559.300040	0.980942
	559.502398	0.980354
	559.704741	0.981400
	559.907071	0.980956
	560.109387	0.981935
	560.311689	0.982276
	560.513978	0.983813
	560.716253	0.984299
	560.918514	0.985548
	561.120762	0.985236
	561.322995	0.985922
	561.525215	0.986654
	561.727422	0.987094
	561.929614	0.988476
	562.131793	0.988482
	562.333958	0.988533
	562.536110	0.989356
	562.738248	0.990806
	562.940372	0.990380
	563.142482	0.991523
	563.344578	0.991467
	563.546661	0.992345
	563.748730	0.994087
	563.950786	0.996250
	564.152827	0.996651
	564.354855	0.997385
	564.556870	0.997353
	564.758870	0.997434
	564.960857	0.998419
	565.162830	0.999604
	565.364789	1.000609
	565.566735	1.002862
	565.768666	1.004254
	565.970584	1.004955
	566.172489	1.007198
	566.374379	1.007219
	566.576256	1.006378
	566.778119	1.007389
	566.979969	1.008379
	567.181805	1.009774
	567.383626	1.011271
	567.585435	1.011953
	567.787229	1.013938
	567.989010	1.014610
	568.190777	1.015244
	568.392530	1.016109
	568.594269	1.016213
	568.795995	1.014601
	568.997707	1.015207
	569.199405	1.015738
	569.401090	1.015305
	569.602761	1.017139
	569.804418	1.018104
	570.006061	1.017698
	570.207690	1.019143
	570.409306	1.018720
	570.610908	1.017921
	570.812497	1.018106
	571.014071	1.017707
	571.215632	1.018399
	571.417179	1.019897
	571.618712	1.020319
	571.820232	1.021023
	572.021737	1.021669
	572.223229	1.021971
	572.424707	1.022210
	572.626172	1.022784
	572.827623	1.024559
	573.029060	1.025267
	573.230483	1.025308
	573.431892	1.026798
	573.633288	1.027971
	573.834670	1.029557
	574.036038	1.030239
	574.237392	1.029420
	574.438733	1.032351
	574.640060	1.032333
	574.841373	1.033510
	575.042672	1.032612
	575.243958	1.033559
	575.445230	1.035016
	575.646488	1.035580
	575.847732	1.035489
	576.048962	1.035802
	576.250179	1.035867
	576.451382	1.036964
	576.652571	1.038114
	576.853747	1.039445
	577.054908	1.040001
	577.256056	1.041119
	577.457190	1.040874
	577.658310	1.041340
	577.859417	1.041830
	578.060510	1.042323
	578.261589	1.043284
	578.462654	1.042095
	578.663705	1.042629
	578.864743	1.043656
	579.065767	1.044655
	579.266777	1.044925
	579.467773	1.046138
	579.668755	1.047549
	579.869724	1.050253
	580.070679	1.050482
	580.271620	1.051346
	580.472548	1.052971
	580.673461	1.052313
	580.874361	1.051816
	581.075247	1.052196
	581.276119	1.051984
	581.476978	1.052159
	581.677822	1.053596
	581.878653	1.052136
	582.079470	1.051709
	582.280273	1.053293
	582.481063	1.053460
	582.681838	1.054656
	582.882600	1.057234
	583.083348	1.059119
	583.284083	1.060191
	583.484803	1.061233
	583.685510	1.062754
	583.886203	1.062331
	584.086882	1.064211
	584.287547	1.064031
	584.488199	1.064793
	584.688836	1.065826
	584.889460	1.067870
	585.090070	1.067652
	585.290666	1.068696
	585.491249	1.070740
	585.691818	1.071208
	585.892372	1.071547
	586.092914	1.071435
	586.293441	1.072347
	586.493954	1.073714
	586.694454	1.073570
	586.894940	1.075686
	587.095412	1.075788
	587.295870	1.077524
	587.496314	1.077055
	587.696745	1.077043
	587.897162	1.079735
	588.097565	1.082317
	588.297954	1.082576
	588.498329	1.083257
	588.698691	1.083858
	588.899038	1.084369
	589.099372	1.085719
	589.299692	1.086666
	589.499998	1.087334
	589.700291	1.087693
	589.900569	1.088488
	590.100834	1.088366
	590.301085	1.089385
	590.501322	1.089614
	590.701546	1.091221
	590.901755	1.094132
	591.101951	1.093950
	591.302132	1.093554
	591.502300	1.095071
	591.702455	1.096017
	591.902595	1.096492
	592.102722	1.094819
	592.302834	1.094949
	592.502933	1.094297
	592.703018	1.091669
	592.903089	1.091928
	593.103147	1.093004
	593.303190	1.094012
	593.503220	1.095240
	593.703236	1.094422
	593.903238	1.093421
	594.103226	1.095039
	594.303200	1.095880
	594.503161	1.096144
	594.703108	1.098123
	594.903040	1.098208
	595.102960	1.096864
	595.302865	1.096424
	595.502756	1.096111
	595.702634	1.095896
	595.902497	1.095777
	596.102347	1.096886
	596.302183	1.097498
	596.502005	1.100423
	596.701813	1.102119
	596.901608	1.101439
	597.101388	1.101937
	597.301155	1.103035
	597.500908	1.103486
	597.700647	1.104068
	597.900372	1.105136
	598.100083	1.107144
	598.299781	1.108839
	598.499465	1.109508
	598.699134	1.111042
	598.898790	1.112562
	599.098432	1.112406
	599.298061	1.112786
	599.497675	1.113264
	599.697275	1.115885
	599.896862	1.117575
	600.096435	1.117447
	600.295994	1.116914
	600.495539	1.117075
	600.695070	1.118298
	600.894588	1.119595
	601.094091	1.121347
	601.293581	1.121780
	601.493056	1.121317
	601.692518	1.121193
	601.891966	1.121474
	602.091401	1.122321
	602.290821	1.122518
	602.490227	1.120818
	602.689620	1.121292
	602.888999	1.120595
	603.088363	1.119088
	603.287714	1.120076
	603.487052	1.120195
	603.686375	1.118840
	603.885684	1.118181
	604.084980	1.117869
	604.284261	1.117697
	604.483529	1.117448
	604.682783	1.117309
	604.882023	1.117977
	605.081249	1.119043
	605.280461	1.118809
	605.479660	1.118337
	605.678844	1.116913
	605.878015	1.115987
	606.077172	1.116684
	606.276314	1.116112
	606.475443	1.116923
	606.674558	1.115896
	606.873660	1.114991
	607.072747	1.114889
	607.271820	1.114906
	607.470880	1.115746
	607.669926	1.116645
	607.868957	1.119373
	608.067975	1.121008
	608.266979	1.121287
	608.465969	1.121994
	608.664946	1.120689
	608.863908	1.120189
	609.062857	1.121291
	609.261791	1.121435
	609.460712	1.122447
	609.659619	1.123830
	609.858511	1.125035
	610.057390	1.125542
	610.256256	1.125798
	610.455107	1.125615
	610.653944	1.127367
	610.852767	1.127360
	611.051577	1.127594
	611.250373	1.128853
	611.449154	1.129721
	611.647922	1.131612
	611.846676	1.131476
	612.045416	1.130335
	612.244142	1.131106
	612.442854	1.132481
	612.641553	1.134540
	612.840237	1.134938
	613.038908	1.134273
	613.237564	1.133787
	613.436207	1.133083
	613.634836	1.134003
	613.833451	1.133576
	614.032052	1.133695
	614.230639	1.133584
	614.429212	1.134382
	614.627771	1.135834
	614.826316	1.135671
	615.024848	1.137417
	615.223365	1.136544
	615.421869	1.136771
	615.620358	1.137324
	615.818834	1.139199
	616.017296	1.141260
	616.215744	1.140951
	616.414178	1.142245
	616.612598	1.142702
	616.811004	1.142912
	617.009396	1.143860
	617.207775	1.143720
	617.406139	1.144329
	617.604490	1.144737
	617.802826	1.145669
	618.001149	1.148418
	618.199458	1.149239
	618.397752	1.151278
	618.596033	1.151742
	618.794300	1.154031
	618.992553	1.156725
	619.190792	1.160311
	619.389018	1.164307
	619.587229	1.166089
	619.785426	1.168888
	619.983609	1.169855
	620.181779	1.170531
	620.379934	1.172473
	620.578076	1.173674
	620.776204	1.177526
	620.974317	1.178377
	621.172417	1.181391
	621.370503	1.183602
	621.568575	1.185389
	621.766633	1.187235
	621.964677	1.188114
	622.162707	1.190262
	622.360723	1.192895
	622.558725	1.196358
	622.756714	1.198587
	622.954688	1.201288
	623.152648	1.203233
	623.350595	1.205355
	623.548527	1.206715
	623.746446	1.207166
	623.944350	1.209054
	624.142241	1.212851
	624.340118	1.215930
	624.537981	1.218571
	624.735829	1.221396
	624.933664	1.223578
	625.131485	1.226409
	625.329292	1.227231
	625.527085	1.229570
	625.724864	1.230930
	625.922629	1.233449
	626.120381	1.235839
	626.318118	1.239787
	626.515841	1.241765
	626.713550	1.244460
	626.911246	1.246127
	627.108927	1.247484
	627.306595	1.250537
	627.504248	1.252867
	627.701888	1.255732
	627.899513	1.258062
	628.097125	1.260788
	628.294722	1.265117
	628.492306	1.267740
	628.689876	1.271824
	628.887432	1.275148
	629.084973	1.279982
	629.282501	1.283389
	629.480015	1.286354
	629.677515	1.289369
	629.875001	1.293190
	630.072473	1.297285
	630.269931	1.302214
	630.467375	1.305422
	630.664805	1.309219
	630.862221	1.312885
	631.059623	1.315503
	631.257011	1.318761
	631.454385	1.320916
	631.651746	1.323149
	631.849092	1.325992
	632.046424	1.327265
	632.243742	1.329954
	632.441047	1.331466
	632.638337	1.333957
	632.835613	1.334316
	633.032876	1.336043
	633.230124	1.338378
	633.427358	1.341238
	633.624579	1.343298
	633.821785	1.345233
	634.018978	1.347605
	634.216156	1.350369
	634.413321	1.351292
	634.610471	1.352244
	634.807608	1.353512
	635.004730	1.354625
	635.201839	1.355652
	635.398933	1.357174
	635.596014	1.359348
	635.793081	1.360798
	635.990133	1.364558
	636.187172	1.366028
	636.384196	1.366762
	636.581207	1.366426
	636.778204	1.364275
	636.975186	1.365361
	637.172155	1.365446
	637.369110	1.365569
	637.566050	1.365426
	637.762977	1.366389
	637.959890	1.366132
	638.156788	1.366996
	638.353673	1.365154
	638.550544	1.366116
	638.747400	1.365529
	638.944243	1.365711
	639.141072	1.366500
	639.337886	1.366787
	639.534687	1.368774
	639.731474	1.368770
	639.928246	1.369587
	640.125005	1.368453
	640.321750	1.367440
	640.518480	1.366871
	640.715197	1.365149
	640.911899	1.365129
	641.108588	1.364100
	641.305263	1.364223
	641.501923	1.363012
	641.698570	1.362901
	641.895202	1.362433
	642.091821	1.360055
	642.288426	1.358259
	642.485016	1.356790
	642.681593	1.355153
	642.878155	1.354036
	643.074704	1.351189
	643.271238	1.349376
	643.467759	1.346016
	643.664265	1.344474
	643.860757	1.342035
	644.057236	1.340222
	644.253700	1.338712
	644.450151	1.336875
	644.646587	1.334773
	644.843009	1.332043
	645.039418	1.331305
	645.235812	1.329824
	645.432192	1.326951
	645.628558	1.325163
	645.824911	1.322906
	646.021249	1.321075
	646.217573	1.317886
	646.413883	1.315559
	646.610179	1.314472
	646.806461	1.313235
	647.002729	1.312193
	647.198983	1.309989
	647.395223	1.307953
	647.591449	1.306964
	647.787661	1.304721
	647.983859	1.301072
	648.180043	1.297337
	648.376212	1.293290
	648.572368	1.289394
	648.768510	1.288758
	648.964638	1.284713
	649.160751	1.281471
	649.356851	1.278729
	649.552937	1.277766
	649.749008	1.274426
	649.945066	1.273128
	650.141109	1.270019
	650.337138	1.269212
	650.533154	1.267504
	650.729155	1.266940
	650.925142	1.266518
	651.121116	1.263607
	651.317075	1.261432
	651.513020	1.258597
	651.708951	1.256704
	651.904868	1.254930
	652.100771	1.252964
	652.296660	1.250393
	652.492535	1.249242
	652.688396	1.248235
	652.884242	1.247154
	653.080075	1.245161
	653.275894	1.243104
	653.471699	1.241931
	653.667489	1.241474
	653.863266	1.239400
	654.059028	1.238090
	654.254776	1.237007
	654.450511	1.237496
	654.646231	1.237824
	654.841937	1.237050
	655.037629	1.237256
	655.233308	1.236530
	655.428972	1.235974
	655.624622	1.234222
	655.820258	1.234080
	656.015879	1.233816
	656.211487	1.231952
	656.407081	1.232349
	656.602661	1.231767
	656.798226	1.231453
	656.993778	1.232004
	657.189315	1.230911
	657.384839	1.229921
	657.580348	1.229131
	657.775843	1.228931
	657.971324	1.228665
	658.166791	1.230760
	658.362244	1.232093
	658.557683	1.231042
	658.753108	1.230461
	658.948519	1.229575
	659.143916	1.229498
	659.339298	1.227901
	659.534667	1.225851
	659.730022	1.226421
	659.925362	1.225747
	660.120688	1.227200
	660.316001	1.227378
	660.511299	1.229420
	660.706583	1.228519
	660.901853	1.229626
	661.097109	1.231458
	661.292351	1.233794
	661.487578	1.233352
	661.682792	1.235622
	661.877992	1.235802
	662.073177	1.237573
	662.268349	1.236850
	662.463506	1.236798
	662.658649	1.236163
	662.853779	1.235615
	663.048894	1.236144
	663.243995	1.237377
	663.439081	1.237354
	663.634154	1.239125
	663.829213	1.240548
	664.024258	1.242015
	664.219288	1.243586
	664.414305	1.244340
	664.609307	1.246705
	664.804295	1.248041
	664.999269	1.250021
	665.194229	1.251963
	665.389175	1.255204
	665.584107	1.256491
	665.779025	1.258140
	665.973928	1.260910
	666.168818	1.262389
	666.363693	1.263689
	666.558555	1.264143
	666.753402	1.264691
	666.948235	1.266760
	667.143054	1.268803
	667.337859	1.271593
	667.532650	1.275527
	667.727427	1.277705
	667.922189	1.279373
	668.116938	1.282851
	668.311672	1.285341
	668.506392	1.287497
	668.701098	1.289920
	668.895790	1.291985
	669.090468	1.294339
	669.285132	1.297585
	669.479782	1.300885
	669.674417	1.304261
	669.869039	1.305519
	670.063646	1.304900
	670.258239	1.306363
	670.452819	1.309421
	670.647384	1.311480
	670.841934	1.313938
	671.036471	1.315984
	671.230994	1.318295
	671.425502	1.320011
	671.619997	1.322027
	671.814477	1.323252
	672.008943	1.322280
	672.203395	1.324924
	672.397833	1.326389
	672.592257	1.327051
	672.786667	1.327183
	672.981062	1.328164
	673.175444	1.327117
	673.369811	1.328128
	673.564164	1.327538
	673.758503	1.329119
	673.952828	1.329919
	674.147139	1.332931
	674.341435	1.333202
	674.535718	1.335495
	674.729986	1.337695
	674.924240	1.339394
	675.118480	1.338807
	675.312706	1.340757
	675.506918	1.341390
	675.701116	1.340272
	675.895299	1.339856
	676.089469	1.341912
	676.283624	1.344149
	676.477765	1.344013
	676.671892	1.345553
	676.866005	1.347573
	677.060103	1.348684
	677.254188	1.348126
	677.448258	1.347016
	677.642315	1.348947
	677.836357	1.350762
	678.030385	1.351953
	678.224398	1.351794
	678.418398	1.353943
	678.612384	1.356637
	678.806355	1.358548
	679.000312	1.361228
	679.194255	1.362123
	679.388184	1.364316
	679.582099	1.364266
	679.776000	1.365255
	679.969886	1.366551
	680.163758	1.367071
	680.357617	1.369017
	680.551461	1.370351
	680.745290	1.370004
	680.939106	1.370869
	681.132908	1.370015
	681.326695	1.368633
	681.520468	1.367379
	681.714227	1.367785
	681.907972	1.368893
	682.101703	1.367254
	682.295419	1.366850
	682.489122	1.364605
	682.682810	1.362542
	682.876484	1.359586
	683.070144	1.359789
	683.263790	1.358762
	683.457421	1.356226
	683.651039	1.355874
	683.844642	1.354660
	684.038231	1.352459
	684.231806	1.348487
	684.425367	1.347740
	684.618913	1.345956
	684.812446	1.343215
	685.005964	1.343507
	685.199468	1.342927
	685.392958	1.342619
	685.586433	1.341068
	685.779895	1.340453
	685.973342	1.339015
	686.166775	1.338261
	686.360194	1.335142
	686.553599	1.332186
	686.746990	1.330803
	686.940366	1.331887
	687.133729	1.329184
	687.327077	1.327648
	687.520411	1.329801
	687.713730	1.330678
	687.907036	1.329543
	688.100327	1.328068
	688.293604	1.328664
	688.486867	1.326876
	688.680116	1.324505
	688.873351	1.323551
	689.066571	1.322156
	689.259777	1.322594
	689.452970	1.320460
	689.646147	1.319885
	689.839311	1.320340
	690.032461	1.321369
	690.225596	1.320444
	690.418717	1.320139
	690.611824	1.319387
	690.804917	1.318543
	690.997995	1.318850
	691.191059	1.316703
	691.384110	1.317977
	691.577145	1.318623
	691.770167	1.316451
	691.963175	1.315387
	692.156168	1.313201
	692.349147	1.311528
	692.542112	1.310416
	692.735063	1.308336
	692.927999	1.307726
	693.120922	1.307471
	693.313830	1.306297
	693.506724	1.304515
	693.699603	1.301604
	693.892469	1.301831
	694.085320	1.298372
	694.278157	1.295253
	694.470980	1.293815
	694.663789	1.292624
	694.856583	1.288764
	695.049364	1.287388
	695.242130	1.284564
	695.434881	1.282131
	695.627619	1.280870
	695.820342	1.278217
	696.013052	1.277954
	696.205747	1.275863
	696.398427	1.273574
	696.591094	1.273153
	696.783746	1.270226
	696.976384	1.269900
	697.169008	1.268629
	697.361618	1.267465
	697.554213	1.263316
	697.746795	1.260499
	697.939362	1.260307
	698.131914	1.258900
	698.324453	1.258059
	698.516977	1.255323
	698.709487	1.252515
	698.901983	1.252728
	699.094465	1.250669
	699.286932	1.248197
	699.479386	1.245091
	699.671825	1.243926
	699.864249	1.241458
	700.056660	1.240051
	700.249056	1.239229
	700.441438	1.238263
	700.633806	1.236367
	700.826160	1.235880
	701.018499	1.235598
	701.210824	1.235065
	701.403135	1.232944
	701.595432	1.231554
	701.787714	1.229585
	701.979982	1.228398
	702.172236	1.228147
	702.364476	1.229437
	702.556702	1.226875
	702.748913	1.224513
	702.941110	1.223084
	703.133293	1.220079
	703.325461	1.218310
	703.517615	1.218712
	703.709755	1.217462
	703.901881	1.217974
	704.093993	1.217012
	704.286090	1.216365
	704.478173	1.214555
	704.670242	1.212175
	704.862296	1.211395
	705.054337	1.208628
	705.246363	1.207068
	705.438375	1.205834
	705.630372	1.202597
	705.822356	1.198916
	706.014325	1.197113
	706.206279	1.194384
	706.398220	1.192697
	706.590146	1.192051
	706.782058	1.189464
	706.973956	1.187750
	707.165840	1.184840
	707.357709	1.183639
	707.549564	1.180844
	707.741405	1.177710
	707.933231	1.176343
	708.125043	1.175853
	708.316841	1.174274
	708.508625	1.175078
	708.700395	1.171739
	708.892150	1.168804
	709.083891	1.166471
	709.275617	1.166618
	709.467330	1.165134
	709.659028	1.160989
	709.850712	1.160161
	710.042381	1.158280
	710.234037	1.156153
	710.425678	1.154490
	710.617305	1.152262
	710.808917	1.152217
	711.000515	1.148044
	711.192099	1.148754
	711.383669	1.148522
	711.575225	1.148816
	711.766766	1.146931
	711.958293	1.144669
	712.149805	1.143608
	712.341304	1.142380
	712.532788	1.140659
	712.724258	1.137859
	712.915713	1.136279
	713.107154	1.136030
	713.298581	1.134967
	713.489994	1.134697
	713.681392	1.134750
	713.872776	1.133516
	714.064146	1.131929
	714.255502	1.131592
	714.446843	1.130734
	714.638170	1.130880
	714.829483	1.131239
	715.020781	1.130682
	715.212065	1.128635
	715.403335	1.128927
	715.594591	1.126558
	715.785832	1.125653
	715.977059	1.123630
	716.168272	1.123045
	716.359470	1.123229
	716.550654	1.120962
	716.741824	1.121427
	716.932979	1.120676
	717.124121	1.119313
	717.315247	1.118149
	717.506360	1.117831
	717.697458	1.117203
	717.888542	1.116939
	718.079612	1.115804
	718.270668	1.114450
	718.461709	1.113653
	718.652736	1.114136
	718.843748	1.113522
	719.034746	1.111049
	719.225730	1.110114
	719.416700	1.110017
	719.607655	1.107957
	719.798596	1.107353
	719.989523	1.106435
	720.180435	1.103468
	720.371333	1.102081
	720.562217	1.100155
	720.753087	1.097944
	720.943942	1.094632
	721.134783	1.093990
	721.325609	1.092391
	721.516422	1.091272
	721.707219	1.090410
	721.898003	1.089676
	722.088772	1.088406
	722.279527	1.087673
	722.470268	1.085625
	722.660994	1.086580
	722.851707	1.085518
	723.042404	1.081997
	723.233088	1.080566
	723.423757	1.081009
	723.614412	1.080258
	723.805052	1.077902
	723.995678	1.076854
	724.186290	1.076470
	724.376887	1.076685
	724.567471	1.078498
	724.758039	1.076894
	724.948594	1.077737
	725.139134	1.076385
	725.329660	1.076134
	725.520172	1.075596
	725.710669	1.074419
	725.901152	1.072907
	726.091620	1.072199
	726.282075	1.071634
	726.472514	1.070998
	726.662940	1.069453
	726.853351	1.070088
	727.043748	1.069311
	727.234131	1.069409
	727.424499	1.068372
	727.614853	1.068443
	727.805193	1.066603
	727.995518	1.065469
	728.185829	1.065249
	728.376125	1.063502
	728.566408	1.061929
	728.756675	1.060546
	728.946929	1.059430
	729.137168	1.059603
	729.327393	1.059961
	729.517604	1.059091
	729.707800	1.059130
	729.897982	1.057537
	730.088149	1.056711
	730.278302	1.055333
	730.468441	1.053622
	730.658566	1.052843
	730.848676	1.052563
	731.038771	1.050436
	731.228853	1.048955
	731.418920	1.046872
	731.608973	1.045748
	731.799011	1.045742
	731.989035	1.044129
	732.179045	1.043814
	732.369040	1.043362
	732.559021	1.044158
	732.748988	1.043407
	732.938940	1.043637
	733.128878	1.042914
	733.318801	1.040557
	733.508711	1.040759
	733.698605	1.040560
	733.888486	1.040841
	734.078352	1.040793
	734.268204	1.041427
	734.458041	1.041365
	734.647864	1.042315
	734.837673	1.043581
	735.027467	1.041755
	735.217247	1.041181
	735.407013	1.041631
	735.596764	1.042609
	735.786501	1.043475
	735.976223	1.043433
	736.165932	1.042572
	736.355625	1.042600
	736.545305	1.042756
	736.734970	1.041845
	736.924620	1.040734
	737.114257	1.041178
	737.303879	1.039906
	737.493486	1.038866
	737.683079	1.038555
	737.872658	1.037975
	738.062222	1.037223
	738.251772	1.037291
	738.441308	1.035821
	738.630829	1.034716
	738.820336	1.033917
	739.009829	1.034036
	739.199307	1.033049
	739.388771	1.034433
	739.578220	1.034010
	739.767655	1.034023
	739.957076	1.034762
	740.146482	1.034981
	740.335874	1.033799
	740.525251	1.033644
	740.714615	1.032383
	740.903963	1.029740
	741.093298	1.028848
	741.282618	1.026172
	741.471923	1.025949
	741.661214	1.025350
	741.850491	1.024080
	742.039753	1.022228
	742.229001	1.020305
	742.418235	1.019073
	742.607454	1.018753
	742.796659	1.019959
	742.985849	1.018568
	743.175025	1.016467
	743.364187	1.016304
	743.553334	1.016076
	743.742467	1.016098
	743.931586	1.015292
	744.120690	1.014534
	744.309779	1.013613
	744.498855	1.013690
	744.687916	1.011734
	744.876962	1.012033
	745.065994	1.012511
	745.255012	1.012397
	745.444015	1.012807
	745.633004	1.013184
	745.821978	1.012238
	746.010938	1.010690
	746.199884	1.010593
	746.388815	1.009180
	746.577732	1.009335
	746.766634	1.009818
	746.955522	1.011398
	747.144396	1.011259
	747.333255	1.011926
	747.522100	1.012277
	747.710930	1.012085
	747.899746	1.013562
	748.088548	1.011692
	748.277335	1.012452
	748.466108	1.011102
	748.654866	1.010350
	748.843610	1.010407
	749.032339	1.012187
	749.221054	1.013101
	749.409755	1.012917
	749.598441	1.012978
	749.787113	1.012617
	749.975770	1.013213
	750.164413	1.012759
	750.353042	1.012241
[truncated: 1,648 more rows]
