# Supplementary material for: Metasurface analogues of molecular diastereomers from hierarchical multiscale chiral interactions with biomolecules
Source: Nat Commun. 2026 Apr 22;17:5541. doi: 10.1038/s41467-026-72200-6 (PMC13287669; doi:10.1038/s41467-026-72200-6)
Supplement: Supplementary file 3 — Supplementary Data 1 (Raw data) [file 41467_2026_72200_MOESM3_ESM.zip › Raw_Data/Reflectivity/Antistrept_strept_sequence/Antistept/Ref_ARRAY3_RA_90_1.txt]

	345.453658	0.999285
	345.669646	0.999000
	345.885622	0.998695
	346.101585	0.998368
	346.317535	0.998017
	346.533471	0.997642
	346.749395	0.997242
	346.965306	0.996816
	347.181204	0.996363
	347.397089	0.995887
	347.612961	0.995389
	347.828820	0.994877
	348.044666	0.994359
	348.260499	0.993850
	348.476319	0.993369
	348.692126	0.992943
	348.907920	0.992606
	349.123701	0.992398
	349.339469	0.992360
	349.555224	0.992532
	349.770966	0.992941
	349.986695	0.993594
	350.202412	0.994474
	350.418115	0.995537
	350.633805	0.996719
	350.849482	0.997951
	351.065147	0.999165
	351.280798	1.000310
	351.496436	1.001349
	351.712062	1.002263
	351.927674	1.003047
	352.143273	1.002627
	352.358860	1.002338
	352.574433	1.002334
	352.789993	1.003487
	353.005541	1.003173
	353.221075	1.002370
	353.436597	1.003039
	353.652105	1.001666
	353.867600	1.000712
	354.083083	1.002723
	354.298552	1.003611
	354.514009	1.003097
	354.729452	1.004709
	354.944883	1.004683
	355.160300	1.005254
	355.375705	1.005097
	355.591096	1.004971
	355.806474	1.005235
	356.021840	1.005778
	356.237192	1.005365
	356.452532	1.006763
	356.667858	1.006490
	356.883172	1.006436
	357.098472	1.006998
	357.313760	1.004967
	357.529034	1.005400
	357.744295	1.003182
	357.959544	1.004634
	358.174779	1.003703
	358.390002	1.002732
	358.605211	1.003201
	358.820407	1.003179
	359.035591	1.000948
	359.250761	1.001755
	359.465919	1.000982
	359.681063	0.999310
	359.896194	0.999918
	360.111313	0.998516
	360.326418	0.998934
	360.541510	0.999684
	360.756589	0.999859
	360.971656	0.999371
	361.186709	0.997768
	361.401749	0.998876
	361.616776	0.999249
	361.831790	0.998194
	362.046792	0.998538
	362.261780	0.997611
	362.476755	0.996406
	362.691717	0.996266
	362.906666	0.997026
	363.121602	0.996024
	363.336525	0.998213
	363.551435	0.998463
	363.766332	1.000117
	363.981216	1.000079
	364.196087	1.000954
	364.410945	1.001030
	364.625790	1.001125
	364.840621	1.001086
	365.055440	1.000943
	365.270246	1.000630
	365.485039	1.001032
	365.699818	0.999625
	365.914585	0.997971
	366.129339	0.997963
	366.344079	0.999095
	366.558807	0.997689
	366.773521	0.996978
	366.988223	0.997945
	367.202911	0.997382
	367.417587	0.998121
	367.632249	0.998703
	367.846898	0.999571
	368.061535	0.999967
	368.276158	0.999040
	368.490768	0.998678
	368.705365	0.999483
	368.919949	1.001298
	369.134521	1.001629
	369.349079	1.002518
	369.563624	1.004332
	369.778155	1.004473
	369.992674	1.006908
	370.207180	1.004623
	370.421673	1.004427
	370.636153	1.004800
	370.850619	1.006779
	371.065073	1.005770
	371.279514	1.005749
	371.493941	1.007551
	371.708356	1.007027
	371.922757	1.007391
	372.137145	1.008454
	372.351521	1.007140
	372.565883	1.008624
	372.780232	1.006652
	372.994568	1.004975
	373.208891	1.005111
	373.423201	1.004551
	373.637498	1.003842
	373.851782	1.002515
	374.066053	1.002867
	374.280311	1.003395
	374.494556	1.002686
	374.708787	1.001540
	374.923006	1.000715
	375.137211	1.001067
	375.351404	1.000915
	375.565583	1.000641
	375.779750	1.001550
	375.993903	1.001673
	376.208043	1.001740
	376.422170	0.999842
	376.636284	0.998166
	376.850385	0.995838
	377.064473	0.995337
	377.278548	0.993074
	377.492610	0.991921
	377.706658	0.991232
	377.920694	0.991672
	378.134717	0.990689
	378.348726	0.991048
	378.562722	0.991470
	378.776706	0.990092
	378.990676	0.989652
	379.204633	0.989264
	379.418577	0.988106
	379.632508	0.988454
	379.846426	0.989630
	380.060331	0.989819
	380.274223	0.988248
	380.488101	0.989793
	380.701967	0.989591
	380.915819	0.990323
	381.129659	0.990583
	381.343485	0.990321
	381.557298	0.991318
	381.771098	0.991750
	381.984886	0.991403
	382.198659	0.992343
	382.412420	0.991880
	382.626168	0.989792
	382.839903	0.989967
	383.053624	0.987832
	383.267333	0.991883
	383.481028	0.993802
	383.694711	0.993093
	383.908380	0.992671
	384.122036	0.994184
	384.335679	0.996166
	384.549309	0.995368
	384.762926	0.995719
	384.976530	0.994370
	385.190120	0.994470
	385.403698	0.994513
	385.617262	0.991455
	385.830814	0.992120
	386.044352	0.992369
	386.257877	0.993056
	386.471389	0.993310
	386.684888	0.991414
	386.898374	0.993064
	387.111847	0.994125
	387.325306	0.994445
	387.538753	0.994826
	387.752186	0.995477
	387.965606	0.997670
	388.179014	0.995193
	388.392408	0.996092
	388.605789	0.997073
	388.819156	0.997023
	389.032511	0.997535
	389.245853	0.997892
	389.459181	0.999008
	389.672497	1.000296
	389.885799	1.003309
	390.099088	1.003937
	390.312364	1.003649
	390.525627	1.005778
	390.738877	1.004847
	390.952114	1.004660
	391.165337	1.004496
	391.378548	1.004633
	391.591745	1.003982
	391.804929	1.005687
	392.018100	1.006745
	392.231258	1.007031
	392.444403	1.006234
	392.657535	1.007917
	392.870653	1.008530
	393.083759	1.009026
	393.296851	1.010421
	393.509930	1.009739
	393.722996	1.009681
	393.936049	1.009144
	394.149089	1.010183
	394.362116	1.010632
	394.575129	1.009575
	394.788130	1.009511
	395.001117	1.008985
	395.214091	1.008655
	395.427052	1.008799
	395.640000	1.010378
	395.852935	1.011103
	396.065857	1.012696
	396.278765	1.009983
	396.491660	1.009003
	396.704543	1.009077
	396.917412	1.009278
	397.130268	1.008827
	397.343110	1.007601
	397.555940	1.007196
	397.768757	1.005862
	397.981560	1.006415
	398.194350	1.006961
	398.407127	1.006178
	398.619891	1.006642
	398.832642	1.005650
	399.045380	1.005900
	399.258104	1.005710
	399.470815	1.005365
	399.683514	1.007324
	399.896199	1.008729
	400.108870	1.008013
	400.321529	1.009199
	400.534175	1.008170
	400.746807	1.008930
	400.959427	1.008112
	401.172033	1.010457
	401.384626	1.011637
	401.597205	1.010418
	401.809772	1.012465
	402.022326	1.010491
	402.234866	1.009402
	402.447393	1.007692
	402.659907	1.008607
	402.872408	1.007065
	403.084896	1.007079
	403.297370	1.008590
	403.509832	1.007396
	403.722280	1.008130
	403.934715	1.007080
	404.147137	1.007940
	404.359546	1.007787
	404.571941	1.005972
	404.784323	1.004750
	404.996693	1.003017
	405.209049	1.001524
	405.421392	1.001196
	405.633721	0.999995
	405.846038	0.998458
	406.058341	0.998893
	406.270632	0.998692
	406.482909	0.999066
	406.695172	0.999650
	406.907423	1.000091
	407.119661	0.999083
	407.331885	0.999373
	407.544096	0.999418
	407.756294	0.999173
	407.968479	0.998820
	408.180651	0.999304
	408.392809	0.997839
	408.604954	0.996828
	408.817086	0.995880
	409.029205	0.995811
	409.241311	0.996007
	409.453404	0.995008
	409.665483	0.995903
	409.877549	0.995306
	410.089602	0.995422
	410.301642	0.994323
	410.513669	0.992974
	410.725682	0.992250
	410.937682	0.992346
	411.149669	0.990199
	411.361643	0.989275
	411.573604	0.988509
	411.785551	0.989030
	411.997486	0.989154
	412.209407	0.988438
	412.421315	0.989332
	412.633210	0.990951
	412.845091	0.991505
	413.056959	0.991312
	413.268815	0.989312
	413.480657	0.990636
	413.692485	0.989602
	413.904301	0.990004
	414.116103	0.989248
	414.327892	0.987732
	414.539668	0.988543
	414.751431	0.984746
	414.963181	0.984268
	415.174917	0.985262
	415.386640	0.987368
	415.598350	0.987006
	415.810047	0.987848
	416.021730	0.987309
	416.233401	0.985449
	416.445058	0.984353
	416.656702	0.985535
	416.868332	0.986012
	417.079950	0.983858
	417.291554	0.983415
	417.503145	0.985776
	417.714723	0.984919
	417.926288	0.984364
	418.137839	0.985908
	418.349377	0.988594
	418.560903	0.992407
	418.772414	0.994293
	418.983913	0.995103
	419.195398	0.995866
	419.406870	0.995969
	419.618329	0.996159
	419.829775	0.996684
	420.041208	0.997174
	420.252627	0.997796
	420.464033	0.997235
	420.675426	0.997453
	420.886805	0.997311
	421.098172	0.996300
	421.309525	0.999081
	421.520865	0.998997
	421.732192	0.999555
	421.943505	0.999343
	422.154805	0.999753
	422.366092	1.000436
	422.577366	0.999308
	422.788627	0.999911
	422.999874	0.998533
	423.211108	0.999322
	423.422329	0.999794
	423.633537	0.999580
	423.844731	0.999669
	424.055913	0.998618
	424.267081	0.997320
	424.478235	0.998087
	424.689377	0.996763
	424.900505	0.997182
	425.111620	0.999013
	425.322722	0.999624
	425.533811	0.996608
	425.744886	0.995033
	425.955948	0.995142
	426.166997	0.995232
	426.378032	0.994762
	426.589055	0.996357
	426.800064	0.996725
	427.011060	0.996218
	427.222042	0.996742
	427.433012	0.995634
	427.643968	0.995932
	427.854911	0.995791
	428.065840	0.996217
	428.276757	0.996630
	428.487660	0.998012
	428.698550	0.998175
	428.909427	0.997512
	429.120290	0.999439
	429.331140	1.001418
	429.541977	0.999196
	429.752801	0.998613
	429.963611	0.999624
	430.174408	1.000945
	430.385192	0.998692
	430.595963	0.998559
	430.806720	1.000670
	431.017464	1.001244
	431.228195	1.000690
	431.438913	0.998545
	431.649617	0.997955
	431.860308	0.997166
	432.070986	0.995314
	432.281650	0.996105
	432.492302	0.996173
	432.702940	0.995611
	432.913565	0.996361
	433.124176	0.996759
	433.334774	0.996635
	433.545359	0.994241
	433.755931	0.994523
	433.966489	0.993666
	434.177035	0.992101
	434.387567	0.992421
	434.598085	0.994556
	434.808591	0.993822
	435.019083	0.994097
	435.229562	0.994269
	435.440027	0.995562
	435.650479	0.995177
	435.860918	0.994240
	436.071344	0.994424
	436.281757	0.993997
	436.492156	0.993648
	436.702542	0.992026
	436.912914	0.992744
	437.123274	0.993900
	437.333620	0.993858
	437.543953	0.995195
	437.754272	0.994395
	437.964578	0.993967
	438.174871	0.992393
	438.385151	0.995280
	438.595417	0.996627
	438.805670	0.996657
	439.015910	0.997122
	439.226137	0.997468
	439.436350	0.997448
	439.646550	0.996959
	439.856737	0.995870
	440.066910	0.995991
	440.277070	0.994822
	440.487217	0.996758
	440.697351	0.999176
	440.907471	1.001483
	441.117578	1.002916
	441.327671	1.002833
	441.537752	1.002604
	441.747819	1.003853
	441.957873	1.002900
	442.167913	1.003406
	442.377940	1.006099
	442.587954	1.006744
	442.797955	1.006677
	443.007942	1.007066
	443.217916	1.007258
	443.427877	1.008353
	443.637824	1.007860
	443.847758	1.007031
	444.057679	1.008703
	444.267586	1.009586
	444.477481	1.009682
	444.687361	1.010205
	444.897229	1.012080
	445.107083	1.011484
	445.316924	1.009247
	445.526752	1.009571
	445.736566	1.009827
	445.946367	1.008626
	446.156155	1.008635
	446.365929	1.009887
	446.575690	1.010743
	446.785438	1.010951
	446.995173	1.012626
	447.204894	1.012205
	447.414602	1.009586
	447.624296	1.008367
	447.833977	1.006436
	448.043645	1.006182
	448.253300	1.005176
	448.462941	1.003969
	448.672569	1.004885
	448.882184	1.003819
	449.091785	1.002676
	449.301373	1.002780
	449.510948	1.003171
	449.720509	1.001572
	449.930057	0.999639
	450.139592	0.999946
	450.349113	0.999404
	450.558621	0.999375
	450.768116	0.998358
	450.977597	0.999560
	451.187066	0.997799
	451.396520	0.997215
	451.605962	0.996994
	451.815390	0.997795
	452.024805	0.996891
	452.234206	0.995611
	452.443594	0.995421
	452.652969	0.996295
	452.862330	0.996014
	453.071678	0.997651
	453.281013	0.997365
	453.490335	0.998482
	453.699643	0.997060
	453.908938	0.997740
	454.118219	0.997693
	454.327487	0.996753
	454.536742	0.997651
	454.745983	1.000824
	454.955211	1.000751
	455.164426	1.000055
	455.373627	1.000053
	455.582815	1.000516
	455.791990	0.999856
	456.001152	1.000779
	456.210300	1.001293
	456.419434	1.001987
	456.628556	1.004407
	456.837664	1.003729
	457.046758	1.003539
	457.255839	1.004860
	457.464907	1.003747
	457.673962	1.003363
	457.883003	1.003507
	458.092031	1.005915
	458.301046	1.004271
	458.510047	1.002064
	458.719035	1.000644
	458.928009	1.000450
	459.136970	0.998649
	459.345918	0.996673
	459.554852	0.996261
	459.763774	0.994926
	459.972681	0.993603
	460.181576	0.992997
	460.390457	0.992975
	460.599324	0.993063
	460.808178	0.992158
	461.017019	0.990297
	461.225847	0.991270
	461.434661	0.991156
	461.643462	0.991482
	461.852249	0.992899
	462.061023	0.992753
	462.269784	0.991890
	462.478531	0.991640
	462.687265	0.992691
	462.895986	0.991489
	463.104693	0.991829
	463.313387	0.990727
	463.522068	0.991004
	463.730735	0.989575
	463.939389	0.990680
	464.148029	0.989523
	464.356656	0.988932
	464.565270	0.989104
	464.773870	0.988915
	464.982457	0.988206
	465.191030	0.988762
	465.399591	0.989554
	465.608137	0.989973
	465.816671	0.990164
	466.025191	0.991606
	466.233697	0.991532
	466.442191	0.993521
	466.650671	0.992958
	466.859137	0.992810
	467.067590	0.995335
	467.276030	0.995722
	467.484456	0.995752
	467.692869	0.997412
	467.901269	0.997846
	468.109655	0.999017
	468.318028	1.000367
	468.526387	1.001917
	468.734733	1.001059
	468.943066	1.002251
	469.151385	1.003365
	469.359691	1.003355
	469.567984	1.004212
	469.776263	1.004514
	469.984528	1.002824
	470.192781	1.001949
	470.401020	1.002309
	470.609245	1.000392
	470.817457	0.999508
	471.025656	0.998672
	471.233841	0.998625
	471.442013	0.997074
	471.650172	0.995413
	471.858317	0.996587
	472.066448	0.997036
	472.274567	0.994414
	472.482672	0.992835
	472.690763	0.991250
	472.898841	0.991448
	473.106906	0.991581
	473.314957	0.989721
	473.522995	0.988616
	473.731020	0.989212
	473.939031	0.988067
	474.147029	0.988468
	474.355013	0.987660
	474.562984	0.987063
	474.770941	0.987578
	474.978885	0.988352
	475.186816	0.989824
	475.394733	0.989652
	475.602637	0.989499
	475.810527	0.989552
	476.018404	0.991276
	476.226268	0.991583
	476.434118	0.992368
	476.641955	0.992480
	476.849778	0.994130
	477.057588	0.994484
	477.265385	0.994461
	477.473168	0.996933
	477.680937	0.997840
	477.888694	0.997600
	478.096436	0.997071
	478.304166	0.996131
	478.511882	0.996609
	478.719584	0.998464
	478.927274	0.997667
	479.134949	0.997805
	479.342612	0.998342
	479.550260	1.000013
	479.757896	1.000804
	479.965518	1.002144
	480.173126	1.002799
	480.380722	1.003392
	480.588303	1.003576
	480.795872	1.003161
	481.003426	1.003673
	481.210968	1.003156
	481.418496	1.005963
	481.626010	1.005218
	481.833511	1.005142
	482.040999	1.004700
	482.248473	1.003071
	482.455934	1.000414
	482.663382	0.998211
	482.870816	0.998187
	483.078236	0.997046
	483.285643	0.996603
	483.493037	0.996102
	483.700417	0.996418
	483.907784	0.994544
	484.115137	0.994786
	484.322477	0.994494
	484.529803	0.992674
	484.737116	0.992325
	484.944416	0.993422
	485.151702	0.993378
	485.358975	0.993340
	485.566234	0.991696
	485.773479	0.989916
	485.980712	0.991416
	486.187931	0.991705
	486.395136	0.991873
	486.602328	0.993760
	486.809506	0.993452
	487.016671	0.995056
	487.223823	0.995193
	487.430961	0.997319
	487.638086	0.996754
	487.845197	0.996536
	488.052295	0.998076
	488.259379	1.001211
	488.466450	1.000730
	488.673507	1.000740
	488.880551	1.000837
	489.087582	1.001121
	489.294599	1.001583
	489.501602	1.000090
	489.708592	1.000381
	489.915569	0.999155
	490.122532	0.998286
	490.329482	0.998740
	490.536418	0.998979
	490.743341	0.999451
	490.950250	0.999610
	491.157146	1.001565
	491.364029	1.000618
	491.570897	1.002258
	491.777753	1.002275
	491.984595	1.001436
	492.191423	1.000584
	492.398238	0.999409
	492.605040	0.999530
	492.811828	0.998411
	493.018603	0.998087
	493.225364	0.997994
	493.432111	1.000049
	493.638846	1.000014
	493.845566	1.000465
	494.052274	0.997610
	494.258967	0.997185
	494.465648	0.997480
	494.672314	0.996362
	494.878968	0.996254
	495.085608	0.998282
	495.292234	0.999485
	495.498847	1.000331
	495.705446	0.999118
	495.912032	0.999285
	496.118605	0.998237
	496.325164	0.998011
	496.531709	0.998109
	496.738241	0.998066
	496.944759	0.998290
	497.151264	0.999102
	497.357756	0.998044
	497.564234	0.996995
	497.770698	0.994923
	497.977149	0.993490
	498.183587	0.994369
	498.390011	0.994275
	498.596422	0.993167
	498.802819	0.994603
	499.009202	0.994484
	499.215572	0.994939
	499.421929	0.996894
	499.628272	0.996654
	499.834602	0.998173
	500.040918	0.998692
	500.247220	0.999127
	500.453509	1.000111
	500.659785	0.998805
	500.866047	0.995896
	501.072296	0.996612
	501.278531	0.995123
	501.484752	0.995254
	501.690960	0.995277
	501.897155	0.995299
	502.103336	0.996336
	502.309504	0.997486
	502.515658	0.998956
	502.721798	0.999495
	502.927925	0.999969
	503.134039	0.999725
	503.340139	1.000979
	503.546225	1.002242
	503.752298	1.001206
	503.958358	1.000828
	504.164404	0.999283
	504.370436	0.999764
	504.576455	1.000806
	504.782461	1.001591
	504.988453	1.004166
	505.194431	1.004565
	505.400396	1.006975
	505.606347	1.007722
	505.812285	1.008604
	506.018209	1.008892
	506.224120	1.009688
	506.430017	1.008960
	506.635901	1.009559
	506.841771	1.010454
	507.047628	1.010691
	507.253471	1.012333
	507.459301	1.012874
	507.665117	1.012513
	507.870920	1.012024
	508.076709	1.010026
	508.282484	1.010365
	508.488247	1.010803
	508.693995	1.010369
	508.899730	1.009986
	509.105451	1.010989
	509.311159	1.011377
	509.516854	1.011319
	509.722535	1.009090
	509.928202	1.008446
	510.133856	1.009499
	510.339496	1.011188
	510.545123	1.011930
	510.750736	1.010431
	510.956336	1.010092
	511.161922	1.009526
	511.367494	1.008215
	511.573053	1.008654
	511.778599	1.007261
	511.984131	1.006406
	512.189649	1.006073
	512.395154	1.006503
	512.600645	1.004136
	512.806123	1.002839
	513.011587	1.000472
	513.217038	1.001677
	513.422475	1.001788
	513.627899	1.000315
	513.833309	1.002037
	514.038705	1.001990
	514.244088	1.001517
	514.449458	1.000978
	514.654814	0.999726
	514.860156	0.999225
	515.065485	0.999961
	515.270800	0.999452
	515.476102	0.998846
	515.681390	0.999819
	515.886664	0.998193
	516.091925	0.997502
	516.297173	0.997362
	516.502407	0.997599
	516.707627	0.999868
	516.912834	0.999730
	517.118027	0.999513
	517.323207	1.000862
	517.528373	0.999580
	517.733525	1.000393
	517.938664	1.000088
	518.143790	0.999114
	518.348901	1.000049
	518.554000	1.000121
	518.759084	0.999508
	518.964156	0.999160
	519.169213	0.999604
	519.374257	0.999490
	519.579288	0.998223
	519.784305	0.997263
	519.989308	0.996956
	520.194298	0.995905
	520.399274	0.996000
	520.604236	0.995938
	520.809185	0.997067
	521.014121	0.997570
	521.219043	0.998220
	521.423951	0.997099
	521.628846	0.996843
	521.833727	0.996428
	522.038595	0.995602
	522.243449	0.995851
	522.448289	0.996795
	522.653116	0.993560
	522.857929	0.990800
	523.062729	0.989228
	523.267515	0.988304
	523.472287	0.987243
	523.677046	0.986653
	523.881792	0.986409
	524.086524	0.985997
	524.291242	0.985216
	524.495946	0.984418
	524.700637	0.985131
	524.905315	0.984070
	525.109979	0.984393
	525.314629	0.984046
	525.519266	0.984940
	525.723889	0.984487
	525.928498	0.984805
	526.133094	0.985626
	526.337677	0.984131
	526.542245	0.984044
	526.746800	0.983720
	526.951342	0.983733
	527.155870	0.984180
	527.360384	0.984553
	527.564885	0.984123
	527.769372	0.983751
	527.973846	0.984982
	528.178306	0.984976
	528.382752	0.985154
	528.587185	0.986957
	528.791604	0.987338
	528.996010	0.987791
	529.200402	0.987976
	529.404780	0.988298
	529.609145	0.988362
	529.813496	0.987992
	530.017833	0.989840
	530.222157	0.989921
	530.426468	0.990775
	530.630764	0.992067
	530.835048	0.991697
	531.039317	0.990981
	531.243573	0.989780
	531.447815	0.990632
	531.652044	0.991213
	531.856259	0.992528
	532.060461	0.993823
	532.264648	0.994138
	532.468823	0.994221
	532.672983	0.994498
	532.877130	0.994276
	533.081264	0.995484
	533.285383	0.994434
	533.489490	0.993524
	533.693582	0.993251
	533.897661	0.993877
	534.101726	0.993530
	534.305778	0.994688
	534.509816	0.994192
	534.713841	0.993857
	534.917851	0.991361
	535.121849	0.991395
	535.325832	0.991237
	535.529802	0.991346
	535.733759	0.991357
	535.937701	0.990706
	536.141630	0.991442
	536.345546	0.991816
	536.549448	0.992673
	536.753336	0.993779
	536.957210	0.994453
	537.161071	0.994397
	537.364919	0.993705
	537.568752	0.992296
	537.772572	0.993373
	537.976379	0.993719
	538.180172	0.993598
	538.383951	0.993961
	538.587716	0.993375
	538.791468	0.994036
	538.995206	0.992373
	539.198931	0.991602
	539.402642	0.991205
	539.606339	0.992120
	539.810023	0.991572
	540.013693	0.990662
	540.217349	0.991179
	540.420992	0.991232
	540.624621	0.991182
	540.828237	0.991449
	541.031839	0.990602
	541.235427	0.992206
	541.439001	0.991617
	541.642562	0.991543
	541.846109	0.990875
	542.049643	0.992252
	542.253163	0.993077
	542.456669	0.992725
	542.660162	0.992525
	542.863641	0.992182
	543.067106	0.990804
	543.270558	0.991876
	543.473996	0.992208
	543.677420	0.992388
	543.880831	0.992241
	544.084228	0.992384
	544.287612	0.990492
	544.490981	0.989805
	544.694338	0.988768
	544.897680	0.988293
	545.101009	0.988148
	545.304324	0.989641
	545.507625	0.989537
	545.710913	0.989972
	545.914187	0.989931
	546.117448	0.989017
	546.320695	0.989430
	546.523928	0.989406
	546.727147	0.988029
	546.930353	0.987833
	547.133546	0.988509
	547.336724	0.989257
	547.539889	0.989080
	547.743040	0.989635
	547.946178	0.988793
	548.149301	0.987951
	548.352412	0.988609
	548.555508	0.988844
	548.758591	0.989326
	548.961660	0.988925
	549.164716	0.989537
	549.367757	0.991391
	549.570785	0.992794
	549.773800	0.994168
	549.976801	0.995814
	550.179788	0.995797
	550.382761	0.996743
	550.585721	0.997811
	550.788667	0.996960
	550.991599	0.996317
	551.194518	0.994671
	551.397423	0.995669
	551.600315	0.996665
	551.803192	0.997844
	552.006056	0.996725
	552.208906	0.997465
	552.411743	0.998916
	552.614566	0.999746
	552.817375	0.999095
	553.020171	0.998252
	553.222953	0.999683
	553.425721	0.998835
	553.628475	0.998389
	553.831216	0.999617
	554.033943	0.999097
	554.236657	1.001022
	554.439356	1.000073
	554.642042	0.999705
	554.844715	0.998471
	555.047373	0.997260
	555.250018	0.996962
	555.452650	0.997611
	555.655267	0.997597
	555.857871	0.997251
	556.060461	0.998428
	556.263038	0.998275
	556.465600	0.997187
	556.668150	0.997695
	556.870685	0.998127
	557.073207	0.998003
	557.275715	0.997265
	557.478209	0.996880
	557.680689	0.995123
	557.883156	0.994704
	558.085609	0.995516
	558.288049	0.995062
	558.490475	0.996497
	558.692887	0.996529
	558.895285	0.997180
	559.097670	0.997783
	559.300040	0.997151
	559.502398	0.995811
	559.704741	0.996136
	559.907071	0.997845
	560.109387	0.997690
	560.311689	0.999761
	560.513978	1.000319
	560.716253	1.001678
	560.918514	1.003040
	561.120762	1.004269
	561.322995	1.006231
	561.525215	1.007916
	561.727422	1.007001
	561.929614	1.007153
	562.131793	1.007191
	562.333958	1.007844
	562.536110	1.008034
	562.738248	1.007917
	562.940372	1.007325
	563.142482	1.008402
	563.344578	1.008603
	563.546661	1.009339
	563.748730	1.009874
	563.950786	1.010252
	564.152827	1.010427
	564.354855	1.011013
	564.556870	1.010307
	564.758870	1.010247
	564.960857	1.011271
	565.162830	1.012358
	565.364789	1.012619
	565.566735	1.012709
	565.768666	1.014579
	565.970584	1.013823
	566.172489	1.013220
	566.374379	1.012487
	566.576256	1.011263
	566.778119	1.011182
	566.979969	1.010406
	567.181805	1.011687
	567.383626	1.014229
	567.585435	1.014821
	567.787229	1.015353
	567.989010	1.015018
	568.190777	1.014944
	568.392530	1.013979
	568.594269	1.013917
	568.795995	1.014878
	568.997707	1.015416
	569.199405	1.014350
	569.401090	1.014904
	569.602761	1.017746
	569.804418	1.019016
	570.006061	1.021086
	570.207690	1.021849
	570.409306	1.022021
	570.610908	1.023884
	570.812497	1.025248
	571.014071	1.025907
	571.215632	1.026357
	571.417179	1.026361
	571.618712	1.027258
	571.820232	1.028932
	572.021737	1.029448
	572.223229	1.029184
	572.424707	1.031308
	572.626172	1.030202
	572.827623	1.032714
	573.029060	1.033701
	573.230483	1.034584
	573.431892	1.036893
	573.633288	1.037411
	573.834670	1.038066
	574.036038	1.038404
	574.237392	1.038667
	574.438733	1.040159
	574.640060	1.039756
	574.841373	1.040126
	575.042672	1.040715
	575.243958	1.041957
	575.445230	1.041288
	575.646488	1.042291
	575.847732	1.043169
	576.048962	1.043045
	576.250179	1.043033
	576.451382	1.042780
	576.652571	1.042785
	576.853747	1.044319
	577.054908	1.045634
	577.256056	1.044387
	577.457190	1.043766
	577.658310	1.045137
	577.859417	1.044044
	578.060510	1.043831
	578.261589	1.044814
	578.462654	1.044349
	578.663705	1.045817
	578.864743	1.046701
	579.065767	1.047422
	579.266777	1.048426
	579.467773	1.048937
	579.668755	1.048959
	579.869724	1.048870
	580.070679	1.050107
	580.271620	1.050633
	580.472548	1.053530
	580.673461	1.054302
	580.874361	1.054961
	581.075247	1.054441
	581.276119	1.054107
	581.476978	1.054038
	581.677822	1.055832
	581.878653	1.055351
	582.079470	1.054579
	582.280273	1.053499
	582.481063	1.055234
	582.681838	1.056157
	582.882600	1.055465
	583.083348	1.054216
	583.284083	1.055859
	583.484803	1.055333
	583.685510	1.055369
	583.886203	1.055955
	584.086882	1.055024
	584.287547	1.055074
	584.488199	1.054554
	584.688836	1.053678
	584.889460	1.054071
	585.090070	1.053765
	585.290666	1.053862
	585.491249	1.053584
	585.691818	1.052973
	585.892372	1.052188
	586.092914	1.051259
	586.293441	1.050985
	586.493954	1.050738
	586.694454	1.049974
	586.894940	1.050499
	587.095412	1.050437
	587.295870	1.050959
	587.496314	1.050969
	587.696745	1.052196
	587.897162	1.052148
	588.097565	1.052846
	588.297954	1.054038
	588.498329	1.055751
	588.698691	1.056428
	588.899038	1.057704
	589.099372	1.058884
	589.299692	1.058836
	589.499998	1.059295
	589.700291	1.060689
	589.900569	1.060576
	590.100834	1.062250
	590.301085	1.062611
	590.501322	1.062550
	590.701546	1.064172
	590.901755	1.064797
	591.101951	1.063793
	591.302132	1.064982
	591.502300	1.066174
	591.702455	1.065440
	591.902595	1.066297
	592.102722	1.068055
	592.302834	1.067932
	592.502933	1.067955
	592.703018	1.065816
	592.903089	1.065687
	593.103147	1.064532
	593.303190	1.064843
	593.503220	1.064867
	593.703236	1.066561
	593.903238	1.065616
	594.103226	1.064307
	594.303200	1.064365
	594.503161	1.064168
	594.703108	1.064281
	594.903040	1.064161
	595.102960	1.064498
	595.302865	1.063813
	595.502756	1.062101
	595.702634	1.062476
	595.902497	1.060901
	596.102347	1.060099
	596.302183	1.061098
	596.502005	1.060302
	596.701813	1.060266
	596.901608	1.059705
	597.101388	1.059892
	597.301155	1.058344
	597.500908	1.058471
	597.700647	1.058283
	597.900372	1.056714
	598.100083	1.055406
	598.299781	1.054796
	598.499465	1.055216
	598.699134	1.056144
	598.898790	1.056454
	599.098432	1.055135
	599.298061	1.056500
	599.497675	1.057008
	599.697275	1.055996
	599.896862	1.056129
	600.096435	1.057550
	600.295994	1.057428
	600.495539	1.057121
	600.695070	1.056290
	600.894588	1.057056
	601.094091	1.058030
	601.293581	1.057749
	601.493056	1.058577
	601.692518	1.058028
	601.891966	1.057436
	602.091401	1.058099
	602.290821	1.058468
	602.490227	1.059977
	602.689620	1.059588
	602.888999	1.058617
	603.088363	1.058274
	603.287714	1.061254
	603.487052	1.061073
	603.686375	1.060534
	603.885684	1.061547
	604.084980	1.061299
	604.284261	1.061417
	604.483529	1.061654
	604.682783	1.061670
	604.882023	1.061761
	605.081249	1.062225
	605.280461	1.063854
	605.479660	1.064760
	605.678844	1.065696
	605.878015	1.067201
	606.077172	1.068046
	606.276314	1.069296
	606.475443	1.071299
	606.674558	1.073524
	606.873660	1.072573
	607.072747	1.072410
	607.271820	1.072346
	607.470880	1.072816
	607.669926	1.073489
	607.868957	1.074164
	608.067975	1.074885
	608.266979	1.075161
	608.465969	1.074650
	608.664946	1.074383
	608.863908	1.074243
	609.062857	1.074010
	609.261791	1.073201
	609.460712	1.073889
	609.659619	1.075684
	609.858511	1.075506
	610.057390	1.076180
	610.256256	1.078376
	610.455107	1.079166
	610.653944	1.081878
	610.852767	1.082093
	611.051577	1.082065
	611.250373	1.082999
	611.449154	1.082625
	611.647922	1.082103
	611.846676	1.083637
	612.045416	1.083654
	612.244142	1.082981
	612.442854	1.083905
	612.641553	1.084186
	612.840237	1.085160
	613.038908	1.084989
	613.237564	1.083492
	613.436207	1.084144
	613.634836	1.083712
	613.833451	1.086876
	614.032052	1.088219
	614.230639	1.088679
	614.429212	1.089464
	614.627771	1.087499
	614.826316	1.088129
	615.024848	1.088351
	615.223365	1.089336
	615.421869	1.088765
	615.620358	1.089606
	615.818834	1.091753
	616.017296	1.093270
	616.215744	1.094564
	616.414178	1.093674
	616.612598	1.094001
	616.811004	1.095621
	617.009396	1.096447
	617.207775	1.097400
	617.406139	1.099171
	617.604490	1.099570
	617.802826	1.100235
	618.001149	1.099211
	618.199458	1.099440
	618.397752	1.099929
	618.596033	1.099712
	618.794300	1.097797
	618.992553	1.098761
	619.190792	1.097765
	619.389018	1.097609
	619.587229	1.098503
	619.785426	1.098382
	619.983609	1.098003
	620.181779	1.099001
	620.379934	1.099920
	620.578076	1.100239
	620.776204	1.101470
	620.974317	1.103308
	621.172417	1.104352
	621.370503	1.105730
	621.568575	1.106853
	621.766633	1.106303
	621.964677	1.106290
	622.162707	1.106174
	622.360723	1.106498
	622.558725	1.107198
	622.756714	1.104682
	622.954688	1.104075
	623.152648	1.103759
	623.350595	1.103759
	623.548527	1.103638
	623.746446	1.103113
	623.944350	1.102484
	624.142241	1.102419
	624.340118	1.101444
	624.537981	1.102147
	624.735829	1.102707
	624.933664	1.101952
	625.131485	1.101895
	625.329292	1.102970
	625.527085	1.103519
	625.724864	1.102610
	625.922629	1.101906
	626.120381	1.101587
	626.318118	1.100196
	626.515841	1.098654
	626.713550	1.099653
	626.911246	1.098769
	627.108927	1.099478
	627.306595	1.100041
	627.504248	1.099560
	627.701888	1.099308
	627.899513	1.097122
	628.097125	1.096577
	628.294722	1.096025
	628.492306	1.095718
	628.689876	1.096866
	628.887432	1.096147
	629.084973	1.095421
	629.282501	1.095610
	629.480015	1.094560
	629.677515	1.094563
	629.875001	1.094059
	630.072473	1.093898
	630.269931	1.092710
	630.467375	1.091729
	630.664805	1.090873
	630.862221	1.091008
	631.059623	1.089735
	631.257011	1.089716
	631.454385	1.091348
	631.651746	1.092244
	631.849092	1.091915
	632.046424	1.091286
	632.243742	1.091948
	632.441047	1.092216
	632.638337	1.092684
	632.835613	1.092033
	633.032876	1.090957
	633.230124	1.090613
	633.427358	1.089651
	633.624579	1.088906
	633.821785	1.087972
	634.018978	1.088961
	634.216156	1.089537
	634.413321	1.089050
	634.610471	1.088644
	634.807608	1.090768
	635.004730	1.089006
	635.201839	1.089176
	635.398933	1.089320
	635.596014	1.089019
	635.793081	1.090120
	635.990133	1.091318
	636.187172	1.090823
	636.384196	1.093726
	636.581207	1.092992
	636.778204	1.093306
	636.975186	1.093951
	637.172155	1.093798
	637.369110	1.094552
	637.566050	1.093987
	637.762977	1.094839
	637.959890	1.094437
	638.156788	1.093758
	638.353673	1.095663
	638.550544	1.096938
	638.747400	1.096083
	638.944243	1.097339
	639.141072	1.097472
	639.337886	1.096958
	639.534687	1.097963
	639.731474	1.098684
	639.928246	1.100457
	640.125005	1.100824
	640.321750	1.100957
	640.518480	1.102404
	640.715197	1.100956
	640.911899	1.101683
	641.108588	1.102888
	641.305263	1.103559
	641.501923	1.103729
	641.698570	1.103827
	641.895202	1.103488
	642.091821	1.103882
	642.288426	1.105054
	642.485016	1.105440
	642.681593	1.106194
	642.878155	1.107068
	643.074704	1.108342
	643.271238	1.108238
	643.467759	1.107546
	643.664265	1.107039
	643.860757	1.107264
	644.057236	1.108592
	644.253700	1.108261
	644.450151	1.107526
	644.646587	1.106328
	644.843009	1.106047
	645.039418	1.105621
	645.235812	1.104744
	645.432192	1.105920
	645.628558	1.106530
	645.824911	1.107967
	646.021249	1.107939
	646.217573	1.108162
	646.413883	1.109029
	646.610179	1.108851
	646.806461	1.108376
	647.002729	1.110542
	647.198983	1.111256
	647.395223	1.110697
	647.591449	1.110490
	647.787661	1.111079
	647.983859	1.110885
	648.180043	1.112897
	648.376212	1.111271
	648.572368	1.110225
	648.768510	1.109200
	648.964638	1.109241
	649.160751	1.108814
	649.356851	1.108423
	649.552937	1.108613
	649.749008	1.108654
	649.945066	1.108942
	650.141109	1.109460
	650.337138	1.108086
	650.533154	1.108179
	650.729155	1.108497
	650.925142	1.107979
	651.121116	1.110773
	651.317075	1.113357
	651.513020	1.112831
	651.708951	1.113522
	651.904868	1.113423
	652.100771	1.112983
	652.296660	1.114199
	652.492535	1.114039
	652.688396	1.115039
	652.884242	1.114601
	653.080075	1.115877
	653.275894	1.116134
	653.471699	1.116884
	653.667489	1.117252
	653.863266	1.118181
	654.059028	1.118790
	654.254776	1.119334
	654.450511	1.120387
	654.646231	1.118994
	654.841937	1.118666
	655.037629	1.118657
	655.233308	1.120493
	655.428972	1.121109
	655.624622	1.121796
	655.820258	1.121611
	656.015879	1.121741
	656.211487	1.123086
	656.407081	1.123046
	656.602661	1.123755
	656.798226	1.123802
	656.993778	1.124947
	657.189315	1.124208
	657.384839	1.124644
	657.580348	1.125796
	657.775843	1.124745
	657.971324	1.124563
	658.166791	1.125340
	658.362244	1.125311
	658.557683	1.127639
	658.753108	1.127299
	658.948519	1.126765
	659.143916	1.126849
	659.339298	1.127291
	659.534667	1.128151
	659.730022	1.128219
	659.925362	1.128056
	660.120688	1.126627
	660.316001	1.126683
	660.511299	1.127155
	660.706583	1.128885
	660.901853	1.129216
	661.097109	1.130170
	661.292351	1.130714
	661.487578	1.129942
	661.682792	1.130455
	661.877992	1.131051
	662.073177	1.131278
	662.268349	1.133600
	662.463506	1.133563
	662.658649	1.133514
	662.853779	1.134097
	663.048894	1.132999
	663.243995	1.130609
	663.439081	1.130986
	663.634154	1.129285
	663.829213	1.129231
	664.024258	1.130890
	664.219288	1.129452
	664.414305	1.129742
	664.609307	1.129853
	664.804295	1.130469
	664.999269	1.130674
	665.194229	1.131042
	665.389175	1.129722
	665.584107	1.128882
	665.779025	1.130038
	665.973928	1.130587
	666.168818	1.131563
	666.363693	1.130201
	666.558555	1.130534
	666.753402	1.131838
	666.948235	1.132588
	667.143054	1.132235
	667.337859	1.132264
	667.532650	1.131829
	667.727427	1.132768
	667.922189	1.133001
	668.116938	1.132211
	668.311672	1.132434
	668.506392	1.132004
	668.701098	1.133438
	668.895790	1.132222
	669.090468	1.134885
	669.285132	1.134170
	669.479782	1.134512
	669.674417	1.134793
	669.869039	1.136202
	670.063646	1.137328
	670.258239	1.138151
	670.452819	1.136930
	670.647384	1.137198
	670.841934	1.136596
	671.036471	1.136069
	671.230994	1.135109
	671.425502	1.135454
	671.619997	1.135817
	671.814477	1.135594
	672.008943	1.136617
	672.203395	1.134590
	672.397833	1.133351
	672.592257	1.132860
	672.786667	1.132631
	672.981062	1.130422
	673.175444	1.129861
	673.369811	1.130107
	673.564164	1.129246
	673.758503	1.128821
	673.952828	1.128866
	674.147139	1.126726
	674.341435	1.125907
	674.535718	1.125849
	674.729986	1.125230
	674.924240	1.124523
	675.118480	1.124364
	675.312706	1.123244
	675.506918	1.124035
	675.701116	1.124435
	675.895299	1.124063
	676.089469	1.123981
	676.283624	1.123939
	676.477765	1.123353
	676.671892	1.123030
	676.866005	1.122669
	677.060103	1.122037
	677.254188	1.123814
	677.448258	1.125142
	677.642315	1.123382
	677.836357	1.122822
	678.030385	1.123034
	678.224398	1.123220
	678.418398	1.124077
	678.612384	1.122905
	678.806355	1.122882
	679.000312	1.123867
	679.194255	1.123627
	679.388184	1.124312
	679.582099	1.125080
	679.776000	1.126379
	679.969886	1.125422
	680.163758	1.124985
	680.357617	1.125742
	680.551461	1.123556
	680.745290	1.122240
	680.939106	1.120622
	681.132908	1.121671
	681.326695	1.121555
	681.520468	1.121095
	681.714227	1.120373
	681.907972	1.118457
	682.101703	1.117835
	682.295419	1.117992
	682.489122	1.116432
	682.682810	1.117217
	682.876484	1.116147
	683.070144	1.115269
	683.263790	1.113600
	683.457421	1.113424
	683.651039	1.114077
	683.844642	1.111423
	684.038231	1.112302
	684.231806	1.113752
	684.425367	1.113181
	684.618913	1.111773
	684.812446	1.112144
	685.005964	1.112764
	685.199468	1.112604
	685.392958	1.113588
	685.586433	1.112229
	685.779895	1.111435
	685.973342	1.111159
	686.166775	1.110090
	686.360194	1.110141
	686.553599	1.111620
	686.746990	1.111166
	686.940366	1.110889
	687.133729	1.112599
	687.327077	1.111761
	687.520411	1.111185
	687.713730	1.110958
	687.907036	1.110887
	688.100327	1.110075
	688.293604	1.110947
	688.486867	1.112164
	688.680116	1.112319
	688.873351	1.112649
	689.066571	1.112998
	689.259777	1.113567
	689.452970	1.116022
	689.646147	1.116182
	689.839311	1.115596
	690.032461	1.116030
	690.225596	1.116605
	690.418717	1.117092
	690.611824	1.116773
	690.804917	1.115592
	690.997995	1.115766
	691.191059	1.115094
	691.384110	1.115084
	691.577145	1.113090
	691.770167	1.113318
	691.963175	1.112546
	692.156168	1.110702
	692.349147	1.111256
	692.542112	1.112446
	692.735063	1.112691
	692.927999	1.111731
	693.120922	1.111203
	693.313830	1.110418
	693.506724	1.110339
	693.699603	1.109784
	693.892469	1.109503
	694.085320	1.107099
	694.278157	1.107735
	694.470980	1.105638
	694.663789	1.104865
	694.856583	1.105510
	695.049364	1.105648
	695.242130	1.103528
	695.434881	1.100172
	695.627619	1.099402
	695.820342	1.100181
	696.013052	1.099645
	696.205747	1.097920
	696.398427	1.097943
	696.591094	1.097641
	696.783746	1.095872
	696.976384	1.094915
	697.169008	1.094175
	697.361618	1.095073
	697.554213	1.095378
	697.746795	1.094097
	697.939362	1.094482
	698.131914	1.093252
	698.324453	1.092563
	698.516977	1.091885
	698.709487	1.092392
	698.901983	1.091261
	699.094465	1.091553
	699.286932	1.091142
	699.479386	1.091959
	699.671825	1.091404
	699.864249	1.092061
	700.056660	1.092526
	700.249056	1.092362
	700.441438	1.092502
	700.633806	1.091583
	700.826160	1.089870
	701.018499	1.089564
	701.210824	1.088750
	701.403135	1.089240
	701.595432	1.088030
	701.787714	1.088090
	701.979982	1.088058
	702.172236	1.088003
	702.364476	1.088615
	702.556702	1.088487
	702.748913	1.087786
	702.941110	1.087375
	703.133293	1.087098
	703.325461	1.087453
	703.517615	1.086724
	703.709755	1.085805
	703.901881	1.084510
	704.093993	1.083611
	704.286090	1.083129
	704.478173	1.083065
	704.670242	1.081771
	704.862296	1.080765
	705.054337	1.080841
	705.246363	1.080458
	705.438375	1.080311
	705.630372	1.077979
	705.822356	1.077761
	706.014325	1.075156
	706.206279	1.075042
	706.398220	1.072814
	706.590146	1.070341
	706.782058	1.069384
	706.973956	1.069179
	707.165840	1.070064
	707.357709	1.070630
	707.549564	1.068938
	707.741405	1.067604
	707.933231	1.067998
	708.125043	1.067723
	708.316841	1.067492
	708.508625	1.067973
	708.700395	1.068130
	708.892150	1.066555
	709.083891	1.064902
	709.275617	1.064003
	709.467330	1.063202
	709.659028	1.061969
	709.850712	1.061968
	710.042381	1.060049
	710.234037	1.058810
	710.425678	1.057267
	710.617305	1.055508
	710.808917	1.054282
	711.000515	1.055197
	711.192099	1.053498
	711.383669	1.053793
	711.575225	1.053334
	711.766766	1.052303
	711.958293	1.051278
	712.149805	1.050943
	712.341304	1.051147
	712.532788	1.050991
	712.724258	1.050055
	712.915713	1.048978
	713.107154	1.047364
	713.298581	1.046578
	713.489994	1.047193
	713.681392	1.045301
	713.872776	1.045915
	714.064146	1.045850
	714.255502	1.045341
	714.446843	1.045262
	714.638170	1.045761
	714.829483	1.044836
	715.020781	1.044210
	715.212065	1.043756
	715.403335	1.043639
	715.594591	1.045711
	715.785832	1.046082
	715.977059	1.046945
	716.168272	1.046118
	716.359470	1.047321
	716.550654	1.045676
	716.741824	1.044943
	716.932979	1.043752
	717.124121	1.041572
	717.315247	1.041620
	717.506360	1.041217
	717.697458	1.041251
	717.888542	1.041296
	718.079612	1.041308
	718.270668	1.043216
	718.461709	1.043734
	718.652736	1.044289
	718.843748	1.044023
	719.034746	1.044302
	719.225730	1.045020
	719.416700	1.045633
	719.607655	1.044190
	719.798596	1.043461
	719.989523	1.044274
	720.180435	1.043003
	720.371333	1.041658
	720.562217	1.040887
	720.753087	1.040837
	720.943942	1.039401
	721.134783	1.039188
	721.325609	1.037807
	721.516422	1.037639
	721.707219	1.038550
	721.898003	1.037700
	722.088772	1.038375
	722.279527	1.039628
	722.470268	1.040030
	722.660994	1.039740
	722.851707	1.039279
	723.042404	1.038466
	723.233088	1.037725
	723.423757	1.038583
	723.614412	1.038148
	723.805052	1.036613
	723.995678	1.036586
	724.186290	1.036439
	724.376887	1.036734
	724.567471	1.036984
	724.758039	1.038877
	724.948594	1.040817
	725.139134	1.039721
	725.329660	1.040239
	725.520172	1.040609
	725.710669	1.040119
	725.901152	1.040278
	726.091620	1.040332
	726.282075	1.040510
	726.472514	1.040916
	726.662940	1.041657
	726.853351	1.043061
	727.043748	1.044625
	727.234131	1.044211
	727.424499	1.044708
	727.614853	1.044250
	727.805193	1.044708
	727.995518	1.043512
	728.185829	1.044481
	728.376125	1.045394
	728.566408	1.046240
	728.756675	1.048591
	728.946929	1.049334
	729.137168	1.050714
	729.327393	1.051039
	729.517604	1.051441
	729.707800	1.052644
	729.897982	1.052490
	730.088149	1.053759
	730.278302	1.054173
	730.468441	1.053951
	730.658566	1.053815
	730.848676	1.053395
	731.038771	1.053611
	731.228853	1.054881
	731.418920	1.055759
	731.608973	1.056493
	731.799011	1.057130
	731.989035	1.057791
	732.179045	1.059211
	732.369040	1.061442
	732.559021	1.061616
	732.748988	1.061767
	732.938940	1.063465
	733.128878	1.064403
	733.318801	1.064087
	733.508711	1.066091
	733.698605	1.065219
	733.888486	1.064228
	734.078352	1.065210
	734.268204	1.065562
	734.458041	1.066341
	734.647864	1.067458
	734.837673	1.068507
	735.027467	1.068498
	735.217247	1.068438
	735.407013	1.068755
	735.596764	1.068321
	735.786501	1.069304
	735.976223	1.068903
	736.165932	1.069938
	736.355625	1.068464
	736.545305	1.067045
	736.734970	1.067785
	736.924620	1.068355
	737.114257	1.067484
	737.303879	1.065539
	737.493486	1.065687
	737.683079	1.065910
	737.872658	1.064869
	738.062222	1.065365
	738.251772	1.065787
	738.441308	1.065126
	738.630829	1.063447
	738.820336	1.063126
	739.009829	1.062170
	739.199307	1.059568
	739.388771	1.059440
	739.578220	1.059369
	739.767655	1.059838
	739.957076	1.060399
	740.146482	1.059151
	740.335874	1.059541
	740.525251	1.059425
	740.714615	1.057910
	740.903963	1.056864
	741.093298	1.056069
	741.282618	1.054747
	741.471923	1.052989
	741.661214	1.052299
	741.850491	1.052190
	742.039753	1.052706
	742.229001	1.052781
	742.418235	1.051318
	742.607454	1.050655
	742.796659	1.049668
	742.985849	1.049248
	743.175025	1.047881
	743.364187	1.046801
	743.553334	1.046326
	743.742467	1.044430
	743.931586	1.041872
	744.120690	1.041401
	744.309779	1.041536
	744.498855	1.040936
	744.687916	1.039335
	744.876962	1.037533
	745.065994	1.035927
	745.255012	1.035271
	745.444015	1.035824
	745.633004	1.034756
	745.821978	1.034238
	746.010938	1.034028
	746.199884	1.032582
	746.388815	1.032178
	746.577732	1.029762
	746.766634	1.029315
	746.955522	1.028927
	747.144396	1.027775
	747.333255	1.027684
	747.522100	1.026563
	747.710930	1.024836
	747.899746	1.024632
	748.088548	1.023856
	748.277335	1.022992
	748.466108	1.021904
	748.654866	1.021365
	748.843610	1.022507
	749.032339	1.021518
	749.221054	1.021724
	749.409755	1.022724
	749.598441	1.022234
	749.787113	1.020554
	749.975770	1.020187
	750.164413	1.020363
	750.353042	1.020266
[truncated: 1,648 more rows]
