# Supplementary material for: Metasurface analogues of molecular diastereomers from hierarchical multiscale chiral interactions with biomolecules
Source: Nat Commun. 2026 Apr 22;17:5541. doi: 10.1038/s41467-026-72200-6 (PMC13287669; doi:10.1038/s41467-026-72200-6)
Supplement: Supplementary file 3 — Supplementary Data 1 (Raw data) [file 41467_2026_72200_MOESM3_ESM.zip › Raw_Data/Reflectivity/Antistrept_strept_sequence/Antistept/Ref_ARRAY3_RA_90_2.txt]

	345.453658	1.000843
	345.669646	1.000569
	345.885622	1.000264
	346.101585	0.999926
	346.317535	0.999550
	346.533471	0.999130
	346.749395	0.998661
	346.965306	0.998137
	347.181204	0.997551
	347.397089	0.996895
	347.612961	0.996164
	347.828820	0.995352
	348.044666	0.994453
	348.260499	0.993470
	348.476319	0.992406
	348.692126	0.991277
	348.907920	0.990109
	349.123701	0.988943
	349.339469	0.987835
	349.555224	0.986853
	349.770966	0.986072
	349.986695	0.985560
	350.202412	0.985365
	350.418115	0.985501
	350.633805	0.985950
	350.849482	0.986660
	351.065147	0.987563
	351.280798	0.988584
	351.496436	0.989657
	351.712062	0.990727
	351.927674	0.991756
	352.143273	0.990930
	352.358860	0.995298
	352.574433	0.996071
	352.789993	0.993854
	353.005541	0.992777
	353.221075	0.994508
	353.436597	0.995504
	353.652105	0.996204
	353.867600	0.995707
	354.083083	0.996922
	354.298552	0.997379
	354.514009	0.996274
	354.729452	0.996333
	354.944883	0.999037
	355.160300	0.999016
	355.375705	0.998588
	355.591096	0.998853
	355.806474	0.998387
	356.021840	0.998603
	356.237192	0.996362
	356.452532	0.995184
	356.667858	0.996268
	356.883172	0.994153
	357.098472	0.993595
	357.313760	0.994355
	357.529034	0.995674
	357.744295	0.995390
	357.959544	0.995872
	358.174779	0.994731
	358.390002	0.993221
	358.605211	0.993209
	358.820407	0.993102
	359.035591	0.993037
	359.250761	0.993500
	359.465919	0.996015
	359.681063	0.996229
	359.896194	0.998706
	360.111313	0.998934
	360.326418	0.999281
	360.541510	1.000675
	360.756589	0.999150
	360.971656	0.998443
	361.186709	0.997318
	361.401749	0.995674
	361.616776	0.994820
	361.831790	0.997063
	362.046792	0.996259
	362.261780	0.994392
	362.476755	0.997410
	362.691717	0.995298
	362.906666	0.996020
	363.121602	0.995541
	363.336525	0.995227
	363.551435	0.997150
	363.766332	0.996336
	363.981216	0.995854
	364.196087	0.996054
	364.410945	0.996460
	364.625790	0.995999
	364.840621	0.993968
	365.055440	0.995245
	365.270246	0.995680
	365.485039	0.994388
	365.699818	0.994222
	365.914585	0.995744
	366.129339	0.997196
	366.344079	0.996719
	366.558807	0.996604
	366.773521	0.996456
	366.988223	0.995915
	367.202911	0.996746
	367.417587	0.995550
	367.632249	0.997276
	367.846898	0.998254
	368.061535	0.997760
	368.276158	0.997353
	368.490768	0.998553
	368.705365	0.999225
	368.919949	0.999559
	369.134521	1.000398
	369.349079	0.999985
	369.563624	0.999375
	369.778155	0.999530
	369.992674	1.000704
	370.207180	1.000837
	370.421673	0.999138
	370.636153	0.997818
	370.850619	0.996625
	371.065073	0.995641
	371.279514	0.996223
	371.493941	0.998564
	371.708356	0.995766
	371.922757	0.996881
	372.137145	0.997443
	372.351521	0.997940
	372.565883	0.997569
	372.780232	0.999233
	372.994568	0.997637
	373.208891	0.997244
	373.423201	0.998268
	373.637498	0.995927
	373.851782	0.996183
	374.066053	0.995966
	374.280311	0.996197
	374.494556	0.996418
	374.708787	0.998496
	374.923006	0.998360
	375.137211	0.997885
	375.351404	0.998138
	375.565583	0.995225
	375.779750	0.996684
	375.993903	0.996295
	376.208043	0.998434
	376.422170	0.997744
	376.636284	0.996842
	376.850385	0.996206
	377.064473	0.994519
	377.278548	0.995208
	377.492610	0.995940
	377.706658	0.996437
	377.920694	0.996817
	378.134717	0.995109
	378.348726	0.994337
	378.562722	0.995730
	378.776706	0.996239
	378.990676	0.996988
	379.204633	0.997434
	379.418577	0.997468
	379.632508	0.996040
	379.846426	0.995344
	380.060331	0.997517
	380.274223	0.997336
	380.488101	0.997290
	380.701967	0.994960
	380.915819	0.993033
	381.129659	0.991898
	381.343485	0.991747
	381.557298	0.992110
	381.771098	0.990077
	381.984886	0.989163
	382.198659	0.986947
	382.412420	0.986922
	382.626168	0.986665
	382.839903	0.986815
	383.053624	0.984830
	383.267333	0.983658
	383.481028	0.986245
	383.694711	0.986025
	383.908380	0.985239
	384.122036	0.985450
	384.335679	0.986528
	384.549309	0.986747
	384.762926	0.989258
	384.976530	0.988902
	385.190120	0.990358
	385.403698	0.992828
	385.617262	0.994604
	385.830814	0.993382
	386.044352	0.995646
	386.257877	0.996196
	386.471389	0.994526
	386.684888	0.995626
	386.898374	0.996572
	387.111847	0.995957
	387.325306	0.997339
	387.538753	0.999430
	387.752186	0.999439
	387.965606	0.998774
	388.179014	0.999594
	388.392408	0.998779
	388.605789	1.001419
	388.819156	1.001302
	389.032511	1.002675
	389.245853	1.001037
	389.459181	1.000189
	389.672497	0.999391
	389.885799	1.000270
	390.099088	1.003052
	390.312364	1.004157
	390.525627	1.003525
	390.738877	1.004118
	390.952114	1.004039
	391.165337	1.005383
	391.378548	1.005898
	391.591745	1.006448
	391.804929	1.004096
	392.018100	1.003445
	392.231258	1.002768
	392.444403	1.002127
	392.657535	1.001289
	392.870653	1.002024
	393.083759	0.999670
	393.296851	0.999884
	393.509930	0.997977
	393.722996	0.998463
	393.936049	0.997652
	394.149089	0.998005
	394.362116	0.997476
	394.575129	0.996712
	394.788130	0.997030
	395.001117	0.996041
	395.214091	0.996877
	395.427052	0.996485
	395.640000	0.997733
	395.852935	0.997019
	396.065857	0.997323
	396.278765	0.997726
	396.491660	0.995617
	396.704543	0.996573
	396.917412	0.997327
	397.130268	0.998470
	397.343110	0.997936
	397.555940	0.999299
	397.768757	1.000639
	397.981560	1.001179
	398.194350	1.000793
	398.407127	0.999004
	398.619891	0.997109
	398.832642	0.997671
	399.045380	0.996864
	399.258104	0.997308
	399.470815	0.997898
	399.683514	0.996794
	399.896199	0.998059
	400.108870	0.999588
	400.321529	0.999050
	400.534175	0.998381
	400.746807	1.000205
	400.959427	1.000251
	401.172033	1.000217
	401.384626	1.001061
	401.597205	0.999433
	401.809772	0.998426
	402.022326	0.997912
	402.234866	0.998264
	402.447393	0.999362
	402.659907	0.999456
	402.872408	0.999741
	403.084896	0.999439
	403.297370	0.998979
	403.509832	0.998249
	403.722280	0.996623
	403.934715	0.998040
	404.147137	0.997152
	404.359546	0.997028
	404.571941	0.994869
	404.784323	0.996219
	404.996693	0.995596
	405.209049	0.995090
	405.421392	0.994963
	405.633721	0.996241
	405.846038	0.995839
	406.058341	0.995332
	406.270632	0.993066
	406.482909	0.994708
	406.695172	0.994460
	406.907423	0.995059
	407.119661	0.994930
	407.331885	0.995852
	407.544096	0.995042
	407.756294	0.994098
	407.968479	0.996879
	408.180651	0.996613
	408.392809	0.996918
	408.604954	0.996679
	408.817086	0.997853
	409.029205	0.999622
	409.241311	0.999500
	409.453404	1.000246
	409.665483	1.000280
	409.877549	1.002250
	410.089602	1.002601
	410.301642	1.004166
	410.513669	1.004293
	410.725682	1.002447
	410.937682	1.003448
	411.149669	1.002607
	411.361643	1.003225
	411.573604	1.003585
	411.785551	1.004559
	411.997486	1.004761
	412.209407	1.004688
	412.421315	1.003273
	412.633210	1.003015
	412.845091	1.002458
	413.056959	1.003716
	413.268815	1.004773
	413.480657	1.006058
	413.692485	1.004840
	413.904301	1.003480
	414.116103	1.002596
	414.327892	1.004294
	414.539668	1.003913
	414.751431	1.004867
	414.963181	1.004629
	415.174917	1.003509
	415.386640	1.002047
	415.598350	1.000407
	415.810047	0.999953
	416.021730	0.997641
	416.233401	0.997254
	416.445058	0.997392
	416.656702	0.996718
	416.868332	0.994827
	417.079950	0.995042
	417.291554	0.993423
	417.503145	0.992962
	417.714723	0.991532
	417.926288	0.990216
	418.137839	0.991062
	418.349377	0.990686
	418.560903	0.990746
	418.772414	0.989757
	418.983913	0.990493
	419.195398	0.991413
	419.406870	0.992844
	419.618329	0.991689
	419.829775	0.991791
	420.041208	0.991052
	420.252627	0.990697
	420.464033	0.991516
	420.675426	0.992205
	420.886805	0.989767
	421.098172	0.990711
	421.309525	0.990569
	421.520865	0.990613
	421.732192	0.989579
	421.943505	0.988725
	422.154805	0.989770
	422.366092	0.990531
	422.577366	0.991875
	422.788627	0.991505
	422.999874	0.991076
	423.211108	0.989978
	423.422329	0.990135
	423.633537	0.989009
	423.844731	0.989598
	424.055913	0.991115
	424.267081	0.991288
	424.478235	0.991036
	424.689377	0.991018
	424.900505	0.992352
	425.111620	0.993016
	425.322722	0.995208
	425.533811	0.998229
	425.744886	0.999564
	425.955948	0.999853
	426.166997	0.999375
	426.378032	1.002028
	426.589055	1.002037
	426.800064	1.003838
	427.011060	1.005051
	427.222042	1.002822
	427.433012	1.004235
	427.643968	1.002897
	427.854911	1.000812
	428.065840	0.999903
	428.276757	1.000242
	428.487660	1.000426
	428.698550	1.000637
	428.909427	1.000009
	429.120290	0.997398
	429.331140	0.997748
	429.541977	0.996403
	429.752801	0.996786
	429.963611	0.996502
	430.174408	0.996483
	430.385192	0.996347
	430.595963	0.997863
	430.806720	0.998510
	431.017464	0.997841
	431.228195	0.997594
	431.438913	0.997642
	431.649617	0.998113
	431.860308	0.997771
	432.070986	0.997681
	432.281650	0.995703
	432.492302	0.994748
	432.702940	0.995822
	432.913565	0.995065
	433.124176	0.991821
	433.334774	0.991730
	433.545359	0.990602
	433.755931	0.990745
	433.966489	0.989348
	434.177035	0.988541
	434.387567	0.989186
	434.598085	0.990108
	434.808591	0.990770
	435.019083	0.990839
	435.229562	0.990606
	435.440027	0.989084
	435.650479	0.989529
	435.860918	0.990125
	436.071344	0.990332
	436.281757	0.990245
	436.492156	0.992308
	436.702542	0.992978
	436.912914	0.993107
	437.123274	0.993497
	437.333620	0.995196
	437.543953	0.996824
	437.754272	0.995816
	437.964578	0.996403
	438.174871	0.995029
	438.385151	0.995043
	438.595417	0.996171
	438.805670	0.996812
	439.015910	0.998754
	439.226137	0.997431
	439.436350	0.997040
	439.646550	0.997099
	439.856737	0.997240
	440.066910	0.998187
	440.277070	0.998017
	440.487217	0.997922
	440.697351	0.998103
	440.907471	0.997892
	441.117578	0.997265
	441.327671	0.997297
	441.537752	0.996082
	441.747819	0.995895
	441.957873	0.995865
	442.167913	0.995534
	442.377940	0.997422
	442.587954	0.995744
	442.797955	0.994642
	443.007942	0.994168
	443.217916	0.994140
	443.427877	0.992143
	443.637824	0.992453
	443.847758	0.992684
	444.057679	0.992560
	444.267586	0.991685
	444.477481	0.991205
	444.687361	0.990787
	444.897229	0.989370
	445.107083	0.988038
	445.316924	0.986669
	445.526752	0.985747
	445.736566	0.986391
	445.946367	0.987083
	446.156155	0.985452
	446.365929	0.985348
	446.575690	0.984803
	446.785438	0.983874
	446.995173	0.984959
	447.204894	0.984201
	447.414602	0.984974
	447.624296	0.984605
	447.833977	0.984664
	448.043645	0.985119
	448.253300	0.985842
	448.462941	0.986160
	448.672569	0.985918
	448.882184	0.986219
	449.091785	0.985975
	449.301373	0.986899
	449.510948	0.986050
	449.720509	0.986091
	449.930057	0.986183
	450.139592	0.984448
	450.349113	0.984588
	450.558621	0.984894
	450.768116	0.985245
	450.977597	0.986959
	451.187066	0.986941
	451.396520	0.987749
	451.605962	0.987869
	451.815390	0.988393
	452.024805	0.987849
	452.234206	0.988511
	452.443594	0.989358
	452.652969	0.989071
	452.862330	0.988974
	453.071678	0.986439
	453.281013	0.985715
	453.490335	0.986941
	453.699643	0.984964
	453.908938	0.985648
	454.118219	0.984451
	454.327487	0.982638
	454.536742	0.982625
	454.745983	0.982897
	454.955211	0.982389
	455.164426	0.980555
	455.373627	0.978959
	455.582815	0.979199
	455.791990	0.980152
	456.001152	0.980141
	456.210300	0.982001
	456.419434	0.981994
	456.628556	0.981444
	456.837664	0.980253
	457.046758	0.979914
	457.255839	0.981086
	457.464907	0.980394
	457.673962	0.978831
	457.883003	0.978290
	458.092031	0.979028
	458.301046	0.978997
	458.510047	0.977737
	458.719035	0.977274
	458.928009	0.978138
	459.136970	0.978513
	459.345918	0.980553
	459.554852	0.982502
	459.763774	0.983221
	459.972681	0.983140
	460.181576	0.982624
	460.390457	0.983518
	460.599324	0.984612
	460.808178	0.984484
	461.017019	0.984967
	461.225847	0.986203
	461.434661	0.986934
	461.643462	0.988380
	461.852249	0.989169
	462.061023	0.989726
	462.269784	0.990778
	462.478531	0.991434
	462.687265	0.992432
	462.895986	0.994790
	463.104693	0.993686
	463.313387	0.995859
	463.522068	0.995108
	463.730735	0.995517
	463.939389	0.996386
	464.148029	0.994842
	464.356656	0.995557
	464.565270	0.994712
	464.773870	0.994985
	464.982457	0.994913
	465.191030	0.994460
	465.399591	0.994339
	465.608137	0.993456
	465.816671	0.994036
	466.025191	0.993568
	466.233697	0.991825
	466.442191	0.993016
	466.650671	0.991958
	466.859137	0.993009
	467.067590	0.993359
	467.276030	0.994280
	467.484456	0.995525
	467.692869	0.994840
	467.901269	0.995378
	468.109655	0.995951
	468.318028	0.996041
	468.526387	0.994716
	468.734733	0.996472
	468.943066	0.993997
	469.151385	0.993368
	469.359691	0.992137
	469.567984	0.993617
	469.776263	0.994156
	469.984528	0.992413
	470.192781	0.992254
	470.401020	0.992912
	470.609245	0.993714
	470.817457	0.994450
	471.025656	0.995276
	471.233841	0.995647
	471.442013	0.997754
	471.650172	0.997868
	471.858317	0.998158
	472.066448	0.998522
	472.274567	0.999062
	472.482672	1.000010
	472.690763	1.002170
	472.898841	1.003415
	473.106906	1.003787
	473.314957	1.005560
	473.522995	1.006555
	473.731020	1.009438
	473.939031	1.009572
	474.147029	1.009682
	474.355013	1.011197
	474.562984	1.011539
	474.770941	1.011652
	474.978885	1.010148
	475.186816	1.009746
	475.394733	1.010551
	475.602637	1.009671
	475.810527	1.010301
	476.018404	1.009459
	476.226268	1.008596
	476.434118	1.007527
	476.641955	1.006044
	476.849778	1.006340
	477.057588	1.006151
	477.265385	1.005795
	477.473168	1.005421
	477.680937	1.005585
	477.888694	1.005218
	478.096436	1.005216
	478.304166	1.005130
	478.511882	1.004942
	478.719584	1.003364
	478.927274	1.003749
	479.134949	1.003522
	479.342612	1.002277
	479.550260	1.000413
	479.757896	1.000049
	479.965518	0.998024
	480.173126	0.995579
	480.380722	0.994547
	480.588303	0.993297
	480.795872	0.993326
	481.003426	0.992254
	481.210968	0.992676
	481.418496	0.990267
	481.626010	0.990634
	481.833511	0.990187
	482.040999	0.989875
	482.248473	0.988583
	482.455934	0.987401
	482.663382	0.988821
	482.870816	0.989607
	483.078236	0.991528
	483.285643	0.991404
	483.493037	0.991349
	483.700417	0.991162
	483.907784	0.992446
	484.115137	0.991878
	484.322477	0.993559
	484.529803	0.995273
	484.737116	0.995572
	484.944416	0.995825
	485.151702	0.996477
	485.358975	0.995914
	485.566234	0.995996
	485.773479	0.996313
	485.980712	0.995584
	486.187931	0.996568
	486.395136	0.996293
	486.602328	0.996768
	486.809506	0.997184
	487.016671	0.997441
	487.223823	0.998347
	487.430961	0.999238
	487.638086	1.000844
	487.845197	1.001132
	488.052295	1.001561
	488.259379	1.001810
	488.466450	1.002186
	488.673507	1.002341
	488.880551	1.003831
	489.087582	1.003549
	489.294599	1.004316
	489.501602	1.005031
	489.708592	1.003860
	489.915569	1.004760
	490.122532	1.004179
	490.329482	1.003200
	490.536418	1.003246
	490.743341	1.002233
	490.950250	1.001044
	491.157146	0.998443
	491.364029	0.999246
	491.570897	0.998026
	491.777753	0.995838
	491.984595	0.995644
	492.191423	0.994535
	492.398238	0.993062
	492.605040	0.993214
	492.811828	0.994041
	493.018603	0.994446
	493.225364	0.994873
	493.432111	0.994219
	493.638846	0.996385
	493.845566	0.995694
	494.052274	0.995275
	494.258967	0.995505
	494.465648	0.996298
	494.672314	0.995267
	494.878968	0.996826
	495.085608	0.997943
	495.292234	0.996390
	495.498847	0.995642
	495.705446	0.995137
	495.912032	0.994498
	496.118605	0.995145
	496.325164	0.994538
	496.531709	0.993578
	496.738241	0.993696
	496.944759	0.991950
	497.151264	0.990795
	497.357756	0.989124
	497.564234	0.988364
	497.770698	0.987986
	497.977149	0.988372
	498.183587	0.988880
	498.390011	0.988534
	498.596422	0.989796
	498.802819	0.990758
	499.009202	0.990843
	499.215572	0.990182
	499.421929	0.991653
	499.628272	0.991628
	499.834602	0.991323
	500.040918	0.991634
	500.247220	0.991643
	500.453509	0.992392
	500.659785	0.991003
	500.866047	0.990633
	501.072296	0.990749
	501.278531	0.990512
	501.484752	0.989777
	501.690960	0.990259
	501.897155	0.989963
	502.103336	0.989234
	502.309504	0.989924
	502.515658	0.989286
	502.721798	0.990762
	502.927925	0.992533
	503.134039	0.991578
	503.340139	0.992135
	503.546225	0.992321
	503.752298	0.994759
	503.958358	0.995153
	504.164404	0.995708
	504.370436	0.997731
	504.576455	0.998108
	504.782461	0.998893
	504.988453	1.000574
	505.194431	1.001664
	505.400396	1.003117
	505.606347	1.003444
	505.812285	1.003229
	506.018209	1.002324
	506.224120	1.001455
	506.430017	1.001684
	506.635901	1.001041
	506.841771	1.000013
	507.047628	0.997594
	507.253471	0.999956
	507.459301	0.999215
	507.665117	0.998933
	507.870920	1.000045
	508.076709	1.000060
	508.282484	0.999333
	508.488247	0.998997
	508.693995	0.998039
	508.899730	0.997359
	509.105451	0.996457
	509.311159	0.996174
	509.516854	0.995250
	509.722535	0.994546
	509.928202	0.994344
	510.133856	0.994487
	510.339496	0.994013
	510.545123	0.993959
	510.750736	0.993355
	510.956336	0.993608
	511.161922	0.993347
	511.367494	0.992840
	511.573053	0.992300
	511.778599	0.992050
	511.984131	0.990831
	512.189649	0.989736
	512.395154	0.988771
	512.600645	0.987684
	512.806123	0.986946
	513.011587	0.986650
	513.217038	0.988274
	513.422475	0.988879
	513.627899	0.989055
	513.833309	0.986940
	514.038705	0.987143
	514.244088	0.986837
	514.449458	0.988956
	514.654814	0.988810
	514.860156	0.989623
	515.065485	0.990191
	515.270800	0.990191
	515.476102	0.989353
	515.681390	0.990000
	515.886664	0.989476
	516.091925	0.989203
	516.297173	0.988511
	516.502407	0.988134
	516.707627	0.989110
	516.912834	0.988422
	517.118027	0.987019
	517.323207	0.986494
	517.528373	0.986578
	517.733525	0.986455
	517.938664	0.985697
	518.143790	0.983952
	518.348901	0.982950
	518.554000	0.984291
	518.759084	0.982848
	518.964156	0.983067
	519.169213	0.984880
	519.374257	0.986663
	519.579288	0.988841
	519.784305	0.987987
	519.989308	0.988200
	520.194298	0.988052
	520.399274	0.987592
	520.604236	0.986811
	520.809185	0.986161
	521.014121	0.987102
	521.219043	0.987343
	521.423951	0.988391
	521.628846	0.987391
	521.833727	0.988165
	522.038595	0.988372
	522.243449	0.989312
	522.448289	0.989560
	522.653116	0.990685
	522.857929	0.990793
	523.062729	0.991056
	523.267515	0.991620
	523.472287	0.992084
	523.677046	0.992100
	523.881792	0.992368
	524.086524	0.992120
	524.291242	0.992542
	524.495946	0.991546
	524.700637	0.991302
	524.905315	0.991686
	525.109979	0.991753
	525.314629	0.993020
	525.519266	0.991432
	525.723889	0.989512
	525.928498	0.988006
	526.133094	0.986969
	526.337677	0.988353
	526.542245	0.988471
	526.746800	0.988867
	526.951342	0.988007
	527.155870	0.987693
	527.360384	0.987172
	527.564885	0.986018
	527.769372	0.984935
	527.973846	0.983983
	528.178306	0.983003
	528.382752	0.982917
	528.587185	0.982447
	528.791604	0.981868
	528.996010	0.982390
	529.200402	0.980535
	529.404780	0.980744
	529.609145	0.981697
	529.813496	0.983790
	530.017833	0.982643
	530.222157	0.983025
	530.426468	0.982079
	530.630764	0.983259
	530.835048	0.983962
	531.039317	0.985877
	531.243573	0.987554
	531.447815	0.986914
	531.652044	0.986391
	531.856259	0.985344
	532.060461	0.985043
	532.264648	0.984769
	532.468823	0.984370
	532.672983	0.986014
	532.877130	0.985023
	533.081264	0.984512
	533.285383	0.985510
	533.489490	0.985094
	533.693582	0.984988
	533.897661	0.983990
	534.101726	0.986090
	534.305778	0.985537
	534.509816	0.984600
	534.713841	0.984868
	534.917851	0.986369
	535.121849	0.986957
	535.325832	0.986577
	535.529802	0.986137
	535.733759	0.986369
	535.937701	0.986370
	536.141630	0.985785
	536.345546	0.984382
	536.549448	0.984980
	536.753336	0.984962
	536.957210	0.986019
	537.161071	0.984917
	537.364919	0.982863
	537.568752	0.982037
	537.772572	0.981272
	537.976379	0.980921
	538.180172	0.980717
	538.383951	0.981841
	538.587716	0.982113
	538.791468	0.982194
	538.995206	0.982412
	539.198931	0.982304
	539.402642	0.980936
	539.606339	0.981831
	539.810023	0.981529
	540.013693	0.981793
	540.217349	0.981694
	540.420992	0.981963
	540.624621	0.982942
	540.828237	0.982804
	541.031839	0.983914
	541.235427	0.984471
	541.439001	0.984345
	541.642562	0.985690
	541.846109	0.984658
	542.049643	0.984197
	542.253163	0.982806
	542.456669	0.985207
	542.660162	0.986124
	542.863641	0.986441
	543.067106	0.985484
	543.270558	0.986657
	543.473996	0.986707
	543.677420	0.987018
	543.880831	0.987055
	544.084228	0.987788
	544.287612	0.988483
	544.490981	0.989076
	544.694338	0.989271
	544.897680	0.989266
	545.101009	0.987502
	545.304324	0.987510
	545.507625	0.989649
	545.710913	0.989129
	545.914187	0.988835
	546.117448	0.989563
	546.320695	0.990744
	546.523928	0.990617
	546.727147	0.991426
	546.930353	0.993159
	547.133546	0.993179
	547.336724	0.993388
	547.539889	0.992314
	547.743040	0.992622
	547.946178	0.991504
	548.149301	0.990559
	548.352412	0.990517
	548.555508	0.990374
	548.758591	0.990299
	548.961660	0.988347
	549.164716	0.987258
	549.367757	0.984910
	549.570785	0.985085
	549.773800	0.985517
	549.976801	0.985430
	550.179788	0.984584
	550.382761	0.986331
	550.585721	0.985589
	550.788667	0.985737
	550.991599	0.985634
	551.194518	0.984835
	551.397423	0.984498
	551.600315	0.985211
	551.803192	0.985375
	552.006056	0.983882
	552.208906	0.985017
	552.411743	0.984911
	552.614566	0.984570
	552.817375	0.985088
	553.020171	0.985015
	553.222953	0.985849
	553.425721	0.985733
	553.628475	0.985971
	553.831216	0.986575
	554.033943	0.985966
	554.236657	0.987267
	554.439356	0.988183
	554.642042	0.990676
	554.844715	0.990490
	555.047373	0.990469
	555.250018	0.990665
	555.452650	0.992892
	555.655267	0.994477
	555.857871	0.995790
	556.060461	0.995482
	556.263038	0.997408
	556.465600	0.998297
	556.668150	0.998621
	556.870685	0.998474
	557.073207	1.000012
	557.275715	1.001382
	557.478209	1.002223
	557.680689	1.004324
	557.883156	1.003587
	558.085609	1.004634
	558.288049	1.005871
	558.490475	1.006787
	558.692887	1.007003
	558.895285	1.008122
	559.097670	1.006807
	559.300040	1.006284
	559.502398	1.005673
	559.704741	1.005874
	559.907071	1.005589
	560.109387	1.004661
	560.311689	1.004918
	560.513978	1.006384
	560.716253	1.005848
	560.918514	1.005496
	561.120762	1.005417
	561.322995	1.007106
	561.525215	1.006781
	561.727422	1.007189
	561.929614	1.007562
	562.131793	1.009098
	562.333958	1.010163
	562.536110	1.010556
	562.738248	1.011289
	562.940372	1.012899
	563.142482	1.011822
	563.344578	1.012924
	563.546661	1.014254
	563.748730	1.014647
	563.950786	1.013703
	564.152827	1.014736
	564.354855	1.016570
	564.556870	1.015152
	564.758870	1.015849
	564.960857	1.016531
	565.162830	1.016164
	565.364789	1.017510
	565.566735	1.017693
	565.768666	1.018460
	565.970584	1.019325
	566.172489	1.019716
	566.374379	1.020206
	566.576256	1.021237
	566.778119	1.021897
	566.979969	1.022347
	567.181805	1.023826
	567.383626	1.024637
	567.585435	1.027304
	567.787229	1.026992
	567.989010	1.027458
	568.190777	1.027670
	568.392530	1.029184
	568.594269	1.029032
	568.795995	1.029711
	568.997707	1.030055
	569.199405	1.030676
	569.401090	1.029928
	569.602761	1.029661
	569.804418	1.029548
	570.006061	1.028105
	570.207690	1.028363
	570.409306	1.029275
	570.610908	1.029561
	570.812497	1.029300
	571.014071	1.029155
	571.215632	1.027839
	571.417179	1.029767
	571.618712	1.029925
	571.820232	1.031052
	572.021737	1.030184
	572.223229	1.030048
	572.424707	1.031114
	572.626172	1.032496
	572.827623	1.031693
	573.029060	1.032025
	573.230483	1.032350
	573.431892	1.031846
	573.633288	1.030404
	573.834670	1.030991
	574.036038	1.031538
	574.237392	1.031455
	574.438733	1.031212
	574.640060	1.030022
	574.841373	1.030033
	575.042672	1.029286
	575.243958	1.027893
	575.445230	1.029005
	575.646488	1.028753
	575.847732	1.029442
	576.048962	1.030012
	576.250179	1.030818
	576.451382	1.031149
	576.652571	1.030833
	576.853747	1.032446
	577.054908	1.032877
	577.256056	1.033960
	577.457190	1.035695
	577.658310	1.035512
	577.859417	1.036484
	578.060510	1.036579
	578.261589	1.036523
	578.462654	1.036824
	578.663705	1.037743
	578.864743	1.037367
	579.065767	1.039265
	579.266777	1.039323
	579.467773	1.039561
	579.668755	1.039441
	579.869724	1.039673
	580.070679	1.041758
	580.271620	1.042895
	580.472548	1.043667
	580.673461	1.044011
	580.874361	1.045733
	581.075247	1.045561
	581.276119	1.046091
	581.476978	1.047046
	581.677822	1.048057
	581.878653	1.049451
	582.079470	1.050324
	582.280273	1.052583
	582.481063	1.055180
	582.681838	1.054826
	582.882600	1.055556
	583.083348	1.056421
	583.284083	1.057202
	583.484803	1.058908
	583.685510	1.056702
	583.886203	1.056955
	584.086882	1.057852
	584.287547	1.058615
	584.488199	1.058790
	584.688836	1.058245
	584.889460	1.057692
	585.090070	1.056755
	585.290666	1.056999
	585.491249	1.056828
	585.691818	1.056772
	585.892372	1.056413
	586.092914	1.055657
	586.293441	1.054901
	586.493954	1.053931
	586.694454	1.054062
	586.894940	1.054721
	587.095412	1.054833
	587.295870	1.054050
	587.496314	1.054608
	587.696745	1.054381
	587.897162	1.054129
	588.097565	1.053325
	588.297954	1.052635
	588.498329	1.052702
	588.698691	1.051418
	588.899038	1.051364
	589.099372	1.049549
	589.299692	1.049269
	589.499998	1.048660
	589.700291	1.047878
	589.900569	1.047267
	590.100834	1.045937
	590.301085	1.045952
	590.501322	1.046026
	590.701546	1.045709
	590.901755	1.046617
	591.101951	1.046244
	591.302132	1.045870
	591.502300	1.047261
	591.702455	1.047739
	591.902595	1.048775
	592.102722	1.049039
	592.302834	1.050628
	592.502933	1.050348
	592.703018	1.049932
	592.903089	1.050548
	593.103147	1.050770
	593.303190	1.050807
	593.503220	1.051461
	593.703236	1.052006
	593.903238	1.053027
	594.103226	1.051899
	594.303200	1.052101
	594.503161	1.052878
	594.703108	1.051902
	594.903040	1.053639
	595.102960	1.054063
	595.302865	1.054749
	595.502756	1.055330
	595.702634	1.055509
	595.902497	1.056176
	596.102347	1.056305
	596.302183	1.055593
	596.502005	1.055496
	596.701813	1.055328
	596.901608	1.055759
	597.101388	1.055957
	597.301155	1.057016
	597.500908	1.058066
	597.700647	1.058171
	597.900372	1.059313
	598.100083	1.059601
	598.299781	1.059678
	598.499465	1.059271
	598.699134	1.060225
	598.898790	1.059048
	599.098432	1.058821
	599.298061	1.057952
	599.497675	1.059183
	599.697275	1.059182
	599.896862	1.060072
	600.096435	1.059162
	600.295994	1.059171
	600.495539	1.058898
	600.695070	1.056408
	600.894588	1.057504
	601.094091	1.056527
	601.293581	1.057950
	601.493056	1.056622
	601.692518	1.056950
	601.891966	1.056141
	602.091401	1.056624
	602.290821	1.056270
	602.490227	1.056163
	602.689620	1.055645
	602.888999	1.055797
	603.088363	1.054621
	603.287714	1.055766
	603.487052	1.055658
	603.686375	1.055802
	603.885684	1.055991
	604.084980	1.055564
	604.284261	1.055133
	604.483529	1.053347
	604.682783	1.053915
	604.882023	1.055368
	605.081249	1.055455
	605.280461	1.054966
	605.479660	1.056428
	605.678844	1.056401
	605.878015	1.057412
	606.077172	1.058014
	606.276314	1.060142
	606.475443	1.061637
	606.674558	1.062017
	606.873660	1.063102
	607.072747	1.062795
	607.271820	1.063348
	607.470880	1.065469
	607.669926	1.065416
	607.868957	1.063938
	608.067975	1.065000
	608.266979	1.067628
	608.465969	1.069794
	608.664946	1.070869
	608.863908	1.072914
	609.062857	1.074288
	609.261791	1.075157
	609.460712	1.076555
	609.659619	1.075728
	609.858511	1.075719
	610.057390	1.075565
	610.256256	1.075206
	610.455107	1.076447
	610.653944	1.078972
	610.852767	1.079228
	611.051577	1.081338
	611.250373	1.082619
	611.449154	1.083615
	611.647922	1.083515
	611.846676	1.085539
	612.045416	1.084732
	612.244142	1.085101
	612.442854	1.085995
	612.641553	1.086378
	612.840237	1.089229
	613.038908	1.088667
	613.237564	1.088599
	613.436207	1.087788
	613.634836	1.088540
	613.833451	1.086997
	614.032052	1.088947
	614.230639	1.087915
	614.429212	1.088245
	614.627771	1.088275
	614.826316	1.088200
	615.024848	1.087810
	615.223365	1.088211
	615.421869	1.088182
	615.620358	1.088260
	615.818834	1.087512
	616.017296	1.088148
	616.215744	1.087723
	616.414178	1.088084
	616.612598	1.089622
	616.811004	1.090023
	617.009396	1.090132
	617.207775	1.089653
	617.406139	1.090343
	617.604490	1.090659
	617.802826	1.091414
	618.001149	1.091939
	618.199458	1.092670
	618.397752	1.091699
	618.596033	1.093239
	618.794300	1.093708
	618.992553	1.094349
	619.190792	1.095801
	619.389018	1.096452
	619.587229	1.094804
	619.785426	1.095039
	619.983609	1.097237
	620.181779	1.098532
	620.379934	1.098949
	620.578076	1.098241
	620.776204	1.098457
	620.974317	1.098175
	621.172417	1.098227
	621.370503	1.098110
	621.568575	1.098481
	621.766633	1.099438
	621.964677	1.100254
	622.162707	1.099708
	622.360723	1.101256
	622.558725	1.103097
	622.756714	1.102776
	622.954688	1.103829
	623.152648	1.102883
	623.350595	1.103193
	623.548527	1.103948
	623.746446	1.103955
	623.944350	1.102883
	624.142241	1.103553
	624.340118	1.103707
	624.537981	1.103030
	624.735829	1.103091
	624.933664	1.101415
	625.131485	1.101067
	625.329292	1.101026
	625.527085	1.100699
	625.724864	1.099918
	625.922629	1.100581
	626.120381	1.098371
	626.318118	1.098564
	626.515841	1.099119
	626.713550	1.098230
	626.911246	1.098587
	627.108927	1.098775
	627.306595	1.097796
	627.504248	1.095940
	627.701888	1.096643
	627.899513	1.097483
	628.097125	1.096473
	628.294722	1.097868
	628.492306	1.097986
	628.689876	1.097125
	628.887432	1.096466
	629.084973	1.097061
	629.282501	1.097397
	629.480015	1.096825
	629.677515	1.095872
	629.875001	1.097551
	630.072473	1.097100
	630.269931	1.096970
	630.467375	1.096831
	630.664805	1.095920
	630.862221	1.094917
	631.059623	1.094139
	631.257011	1.092584
	631.454385	1.093057
	631.651746	1.092440
	631.849092	1.091500
	632.046424	1.090593
	632.243742	1.089972
	632.441047	1.088982
	632.638337	1.088745
	632.835613	1.089008
	633.032876	1.089027
	633.230124	1.088716
	633.427358	1.088235
	633.624579	1.087850
	633.821785	1.086528
	634.018978	1.086525
	634.216156	1.088052
	634.413321	1.088329
	634.610471	1.087444
	634.807608	1.086633
	635.004730	1.086137
	635.201839	1.086012
	635.398933	1.085682
	635.596014	1.086847
	635.793081	1.086959
	635.990133	1.086913
	636.187172	1.086144
	636.384196	1.086483
	636.581207	1.087544
	636.778204	1.087772
	636.975186	1.088421
	637.172155	1.087513
	637.369110	1.089470
	637.566050	1.089278
	637.762977	1.091843
	637.959890	1.092836
	638.156788	1.093779
	638.353673	1.094058
	638.550544	1.094473
	638.747400	1.094905
	638.944243	1.095044
	639.141072	1.096519
	639.337886	1.098445
	639.534687	1.100609
	639.731474	1.101553
	639.928246	1.101871
	640.125005	1.102571
	640.321750	1.101649
	640.518480	1.101137
	640.715197	1.102213
	640.911899	1.101848
	641.108588	1.100499
	641.305263	1.100958
	641.501923	1.101481
	641.698570	1.101235
	641.895202	1.099722
	642.091821	1.100136
	642.288426	1.099423
	642.485016	1.099565
	642.681593	1.098851
	642.878155	1.099520
	643.074704	1.099741
	643.271238	1.099839
	643.467759	1.099631
	643.664265	1.099366
	643.860757	1.100667
	644.057236	1.102663
	644.253700	1.102261
	644.450151	1.103112
	644.646587	1.103489
	644.843009	1.102851
	645.039418	1.103086
	645.235812	1.103286
	645.432192	1.105498
	645.628558	1.104788
	645.824911	1.105207
	646.021249	1.104577
	646.217573	1.104405
	646.413883	1.105142
	646.610179	1.103277
	646.806461	1.103523
	647.002729	1.103088
	647.198983	1.104210
	647.395223	1.104358
	647.591449	1.103872
	647.787661	1.104666
	647.983859	1.105007
	648.180043	1.105659
	648.376212	1.106282
	648.572368	1.105924
	648.768510	1.105733
	648.964638	1.104886
	649.160751	1.106250
	649.356851	1.105599
	649.552937	1.105567
	649.749008	1.103109
	649.945066	1.102480
	650.141109	1.103576
	650.337138	1.103876
	650.533154	1.103913
	650.729155	1.104919
	650.925142	1.106117
	651.121116	1.106555
	651.317075	1.105101
	651.513020	1.107094
	651.708951	1.107765
	651.904868	1.108223
	652.100771	1.108728
	652.296660	1.109778
	652.492535	1.109848
	652.688396	1.110234
	652.884242	1.111397
	653.080075	1.111976
	653.275894	1.111831
	653.471699	1.112169
	653.667489	1.113488
	653.863266	1.114815
	654.059028	1.115759
	654.254776	1.117086
	654.450511	1.117425
	654.646231	1.118598
	654.841937	1.119314
	655.037629	1.119718
	655.233308	1.120465
	655.428972	1.119511
	655.624622	1.120490
	655.820258	1.121746
	656.015879	1.121656
	656.211487	1.123074
	656.407081	1.122716
	656.602661	1.123809
	656.798226	1.124883
	656.993778	1.125613
	657.189315	1.125912
	657.384839	1.124506
	657.580348	1.124097
	657.775843	1.124684
	657.971324	1.123931
	658.166791	1.121041
	658.362244	1.119671
	658.557683	1.120944
	658.753108	1.119904
	658.948519	1.118858
	659.143916	1.118478
	659.339298	1.118892
	659.534667	1.117402
	659.730022	1.116860
	659.925362	1.116373
	660.120688	1.115681
	660.316001	1.115201
	660.511299	1.113470
	660.706583	1.114812
	660.901853	1.115466
	661.097109	1.114646
	661.292351	1.114525
	661.487578	1.114133
	661.682792	1.114592
	661.877992	1.115144
	662.073177	1.114244
	662.268349	1.114933
	662.463506	1.115406
	662.658649	1.115806
	662.853779	1.118324
	663.048894	1.118921
	663.243995	1.120729
	663.439081	1.121087
	663.634154	1.120659
	663.829213	1.120551
	664.024258	1.121438
	664.219288	1.120264
	664.414305	1.120475
	664.609307	1.119493
	664.804295	1.120202
	664.999269	1.120883
	665.194229	1.121260
	665.389175	1.121784
	665.584107	1.122752
	665.779025	1.122566
	665.973928	1.122244
	666.168818	1.121132
	666.363693	1.120870
	666.558555	1.121493
	666.753402	1.120763
	666.948235	1.120086
	667.143054	1.121259
	667.337859	1.122108
	667.532650	1.122913
	667.727427	1.122451
	667.922189	1.122590
	668.116938	1.122774
	668.311672	1.122292
	668.506392	1.122926
	668.701098	1.122494
	668.895790	1.121512
	669.090468	1.119699
	669.285132	1.120004
	669.479782	1.120903
	669.674417	1.119799
	669.869039	1.119978
	670.063646	1.122774
	670.258239	1.123363
	670.452819	1.123486
	670.647384	1.124856
	670.841934	1.127677
	671.036471	1.127515
	671.230994	1.127490
	671.425502	1.129335
	671.619997	1.129288
	671.814477	1.130191
	672.008943	1.130225
	672.203395	1.130472
	672.397833	1.131964
	672.592257	1.129844
	672.786667	1.129096
	672.981062	1.129126
	673.175444	1.127925
	673.369811	1.128862
	673.564164	1.130375
	673.758503	1.130411
	673.952828	1.130266
	674.147139	1.130735
	674.341435	1.131045
	674.535718	1.131715
	674.729986	1.130282
	674.924240	1.130096
	675.118480	1.130417
	675.312706	1.128679
	675.506918	1.128309
	675.701116	1.127400
	675.895299	1.124829
	676.089469	1.125360
	676.283624	1.126633
	676.477765	1.126500
	676.671892	1.126802
	676.866005	1.125749
	677.060103	1.124876
	677.254188	1.124385
	677.448258	1.122795
	677.642315	1.122385
	677.836357	1.121527
	678.030385	1.120862
	678.224398	1.120768
	678.418398	1.119073
	678.612384	1.119345
	678.806355	1.120054
	679.000312	1.119179
	679.194255	1.118962
	679.388184	1.118995
	679.582099	1.118973
	679.776000	1.118648
	679.969886	1.118689
	680.163758	1.118761
	680.357617	1.118421
	680.551461	1.118368
	680.745290	1.118565
	680.939106	1.120074
	681.132908	1.119220
	681.326695	1.119751
	681.520468	1.120114
	681.714227	1.119187
	681.907972	1.118709
	682.101703	1.119419
	682.295419	1.118817
	682.489122	1.119248
	682.682810	1.118582
	682.876484	1.118870
	683.070144	1.117478
	683.263790	1.115415
	683.457421	1.116164
	683.651039	1.114058
	683.844642	1.112839
	684.038231	1.111551
	684.231806	1.110625
	684.425367	1.110108
	684.618913	1.110282
	684.812446	1.108648
	685.005964	1.108179
	685.199468	1.107631
	685.392958	1.106207
	685.586433	1.106511
	685.779895	1.105491
	685.973342	1.105400
	686.166775	1.104449
	686.360194	1.105086
	686.553599	1.104893
	686.746990	1.103195
	686.940366	1.102920
	687.133729	1.102331
	687.327077	1.102335
	687.520411	1.102337
	687.713730	1.102896
	687.907036	1.103050
	688.100327	1.101629
	688.293604	1.102190
	688.486867	1.100476
	688.680116	1.099972
	688.873351	1.101165
	689.066571	1.101468
	689.259777	1.102076
	689.452970	1.101950
	689.646147	1.102315
	689.839311	1.103020
	690.032461	1.103528
	690.225596	1.104845
	690.418717	1.104945
	690.611824	1.105296
	690.804917	1.105697
	690.997995	1.106518
	691.191059	1.105950
	691.384110	1.105863
	691.577145	1.105224
	691.770167	1.105047
	691.963175	1.105055
	692.156168	1.105637
	692.349147	1.105653
	692.542112	1.103996
	692.735063	1.103193
	692.927999	1.103319
	693.120922	1.101918
	693.313830	1.101106
	693.506724	1.102448
	693.699603	1.102800
	693.892469	1.101911
	694.085320	1.100493
	694.278157	1.098543
	694.470980	1.096830
	694.663789	1.095734
	694.856583	1.095586
	695.049364	1.095441
	695.242130	1.093963
	695.434881	1.093751
	695.627619	1.093273
	695.820342	1.093523
	696.013052	1.092400
	696.205747	1.091921
	696.398427	1.090195
	696.591094	1.089645
	696.783746	1.089541
	696.976384	1.087795
	697.169008	1.087274
	697.361618	1.084382
	697.554213	1.084809
	697.746795	1.083004
	697.939362	1.083470
	698.131914	1.082917
	698.324453	1.082100
	698.516977	1.083593
	698.709487	1.081649
	698.901983	1.082276
	699.094465	1.081468
	699.286932	1.080685
	699.479386	1.080537
	699.671825	1.079765
	699.864249	1.079449
	700.056660	1.079870
	700.249056	1.081542
	700.441438	1.082490
	700.633806	1.082204
	700.826160	1.081506
	701.018499	1.081508
	701.210824	1.081470
	701.403135	1.081948
	701.595432	1.081946
	701.787714	1.082416
	701.979982	1.082313
	702.172236	1.081942
	702.364476	1.081773
	702.556702	1.081962
	702.748913	1.081682
	702.941110	1.081719
	703.133293	1.082155
	703.325461	1.081850
	703.517615	1.081439
	703.709755	1.082983
	703.901881	1.081533
	704.093993	1.081718
	704.286090	1.083592
	704.478173	1.084410
	704.670242	1.083606
	704.862296	1.083820
	705.054337	1.083395
	705.246363	1.081967
	705.438375	1.080518
	705.630372	1.078622
	705.822356	1.078308
	706.014325	1.077439
	706.206279	1.077089
	706.398220	1.075766
	706.590146	1.074320
	706.782058	1.073841
	706.973956	1.072058
	707.165840	1.070893
	707.357709	1.071320
	707.549564	1.070241
	707.741405	1.069689
	707.933231	1.067477
	708.125043	1.067537
	708.316841	1.067507
	708.508625	1.065416
	708.700395	1.064443
	708.892150	1.063670
	709.083891	1.063416
	709.275617	1.062353
	709.467330	1.062697
	709.659028	1.062959
	709.850712	1.061040
	710.042381	1.059687
	710.234037	1.057896
	710.425678	1.057555
	710.617305	1.057262
	710.808917	1.058080
	711.000515	1.058164
	711.192099	1.057366
	711.383669	1.056226
	711.575225	1.057150
	711.766766	1.055469
	711.958293	1.053193
	712.149805	1.053231
	712.341304	1.053257
	712.532788	1.052785
	712.724258	1.051826
	712.915713	1.053257
	713.107154	1.052736
	713.298581	1.052654
	713.489994	1.051838
	713.681392	1.051206
	713.872776	1.051254
	714.064146	1.051900
	714.255502	1.051278
	714.446843	1.050847
	714.638170	1.050826
	714.829483	1.051414
	715.020781	1.053827
	715.212065	1.053104
	715.403335	1.051596
	715.594591	1.052292
	715.785832	1.050553
	715.977059	1.049925
	716.168272	1.048876
	716.359470	1.048286
	716.550654	1.046138
	716.741824	1.045542
	716.932979	1.044913
	717.124121	1.043922
	717.315247	1.044192
	717.506360	1.045071
	717.697458	1.045941
	717.888542	1.045630
	718.079612	1.045248
	718.270668	1.046251
	718.461709	1.045207
	718.652736	1.045437
	718.843748	1.044927
	719.034746	1.043880
	719.225730	1.043156
	719.416700	1.041484
	719.607655	1.042278
	719.798596	1.040874
	719.989523	1.039968
	720.180435	1.039992
	720.371333	1.041096
	720.562217	1.040082
	720.753087	1.039433
	720.943942	1.039135
	721.134783	1.038766
	721.325609	1.037857
	721.516422	1.038555
	721.707219	1.039056
	721.898003	1.039125
	722.088772	1.040347
	722.279527	1.040276
	722.470268	1.039466
	722.660994	1.039964
	722.851707	1.039237
	723.042404	1.040047
	723.233088	1.039858
	723.423757	1.041110
	723.614412	1.041268
	723.805052	1.041238
	723.995678	1.040874
	724.186290	1.041514
	724.376887	1.042958
	724.567471	1.043247
	724.758039	1.044199
	724.948594	1.044425
	725.139134	1.045566
	725.329660	1.046842
	725.520172	1.047447
	725.710669	1.047244
	725.901152	1.047868
	726.091620	1.048201
	726.282075	1.049370
	726.472514	1.049219
	726.662940	1.048117
	726.853351	1.050887
	727.043748	1.051903
	727.234131	1.051806
	727.424499	1.053087
	727.614853	1.053412
	727.805193	1.053376
	727.995518	1.054100
	728.185829	1.054180
	728.376125	1.054677
	728.566408	1.055071
	728.756675	1.055141
	728.946929	1.055268
	729.137168	1.054431
	729.327393	1.052847
	729.517604	1.053494
	729.707800	1.053713
	729.897982	1.052882
	730.088149	1.054161
	730.278302	1.054042
	730.468441	1.054060
	730.658566	1.054086
	730.848676	1.054077
	731.038771	1.055064
	731.228853	1.054825
	731.418920	1.055057
	731.608973	1.054908
	731.799011	1.054666
	731.989035	1.052702
	732.179045	1.052079
	732.369040	1.053114
	732.559021	1.054407
	732.748988	1.056016
	732.938940	1.057096
	733.128878	1.057977
	733.318801	1.059749
	733.508711	1.061630
	733.698605	1.061026
	733.888486	1.061386
	734.078352	1.061889
	734.268204	1.059606
	734.458041	1.060032
	734.647864	1.061029
	734.837673	1.059961
	735.027467	1.059915
	735.217247	1.061416
	735.407013	1.061912
	735.596764	1.062062
	735.786501	1.062436
	735.976223	1.063018
	736.165932	1.062634
	736.355625	1.062066
	736.545305	1.061464
	736.734970	1.060707
	736.924620	1.060335
	737.114257	1.060761
	737.303879	1.062582
	737.493486	1.061738
	737.683079	1.062282
	737.872658	1.061818
	738.062222	1.062259
	738.251772	1.061188
	738.441308	1.059219
	738.630829	1.059547
	738.820336	1.059277
	739.009829	1.058311
	739.199307	1.056975
	739.388771	1.056206
	739.578220	1.055131
	739.767655	1.054763
	739.957076	1.054054
	740.146482	1.052535
	740.335874	1.052336
	740.525251	1.051299
	740.714615	1.051003
	740.903963	1.051171
	741.093298	1.049226
	741.282618	1.048870
	741.471923	1.048254
	741.661214	1.047804
	741.850491	1.046183
	742.039753	1.045819
	742.229001	1.045850
	742.418235	1.044669
	742.607454	1.043165
	742.796659	1.041226
	742.985849	1.039103
	743.175025	1.038778
	743.364187	1.038534
	743.553334	1.038927
	743.742467	1.039993
	743.931586	1.040186
	744.120690	1.039923
	744.309779	1.038393
	744.498855	1.038395
	744.687916	1.037688
	744.876962	1.035767
	745.065994	1.032933
	745.255012	1.032743
	745.444015	1.031072
	745.633004	1.028398
	745.821978	1.028433
	746.010938	1.027915
	746.199884	1.026573
	746.388815	1.026722
	746.577732	1.026060
	746.766634	1.024626
	746.955522	1.023819
	747.144396	1.023775
	747.333255	1.024314
	747.522100	1.023844
	747.710930	1.021879
	747.899746	1.021897
	748.088548	1.023090
	748.277335	1.022744
	748.466108	1.021977
	748.654866	1.020085
	748.843610	1.017997
	749.032339	1.018536
	749.221054	1.017531
	749.409755	1.016656
	749.598441	1.015872
	749.787113	1.016781
	749.975770	1.014739
	750.164413	1.013832
	750.353042	1.011698
[truncated: 1,648 more rows]
