# Supplementary material for: Metasurface analogues of molecular diastereomers from hierarchical multiscale chiral interactions with biomolecules
Source: Nat Commun. 2026 Apr 22;17:5541. doi: 10.1038/s41467-026-72200-6 (PMC13287669; doi:10.1038/s41467-026-72200-6)
Supplement: Supplementary file 3 — Supplementary Data 1 (Raw data) [file 41467_2026_72200_MOESM3_ESM.zip › Raw_Data/Reflectivity/Antistrept_strept_sequence/Antistept/Ref_ARRAY3_RA_90_3.txt]

	345.453658	0.998365
	345.669646	0.998418
	345.885622	0.998473
	346.101585	0.998532
	346.317535	0.998593
	346.533471	0.998658
	346.749395	0.998725
	346.965306	0.998796
	347.181204	0.998869
	347.397089	0.998946
	347.612961	0.999024
	347.828820	0.999104
	348.044666	0.999184
	348.260499	0.999263
	348.476319	0.999339
	348.692126	0.999408
	348.907920	0.999467
	349.123701	0.999512
	349.339469	0.999539
	349.555224	0.999545
	349.770966	0.999528
	349.986695	0.999490
	350.202412	0.999433
	350.418115	0.999365
	350.633805	0.999293
	350.849482	0.999225
	351.065147	0.999168
	351.280798	0.999127
	351.496436	0.999105
	351.712062	0.999104
	351.927674	0.999124
	352.143273	1.000804
	352.358860	1.001567
	352.574433	1.001160
	352.789993	1.001594
	353.005541	1.001398
	353.221075	1.000785
	353.436597	1.001872
	353.652105	1.002059
	353.867600	1.003129
	354.083083	1.001796
	354.298552	1.002498
	354.514009	1.001961
	354.729452	1.001539
	354.944883	1.002496
	355.160300	1.004249
	355.375705	1.004014
	355.591096	1.004928
	355.806474	1.005508
	356.021840	1.005074
	356.237192	1.004119
	356.452532	1.006038
	356.667858	1.004486
	356.883172	1.004335
	357.098472	1.004422
	357.313760	1.005194
	357.529034	1.003494
	357.744295	1.002269
	357.959544	1.002643
	358.174779	1.003310
	358.390002	1.003880
	358.605211	1.005102
	358.820407	1.004349
	359.035591	1.005233
	359.250761	1.003917
	359.465919	1.003440
	359.681063	1.004634
	359.896194	1.005813
	360.111313	1.003837
	360.326418	1.003798
	360.541510	1.004684
	360.756589	1.004641
	360.971656	1.002207
	361.186709	0.999826
	361.401749	0.999135
	361.616776	0.999313
	361.831790	0.999874
	362.046792	0.998074
	362.261780	0.998124
	362.476755	0.996926
	362.691717	0.996191
	362.906666	0.998111
	363.121602	0.998210
	363.336525	0.996862
	363.551435	0.998253
	363.766332	0.998549
	363.981216	0.997301
	364.196087	0.995748
	364.410945	0.995355
	364.625790	0.995716
	364.840621	0.995814
	365.055440	0.995436
	365.270246	0.993907
	365.485039	0.992584
	365.699818	0.993796
	365.914585	0.992161
	366.129339	0.990997
	366.344079	0.992944
	366.558807	0.992506
	366.773521	0.992983
	366.988223	0.991951
	367.202911	0.991787
	367.417587	0.991909
	367.632249	0.992393
	367.846898	0.994127
	368.061535	0.993676
	368.276158	0.993970
	368.490768	0.996121
	368.705365	0.994732
	368.919949	0.995567
	369.134521	0.993669
	369.349079	0.993867
	369.563624	0.993488
	369.778155	0.993831
	369.992674	0.995326
	370.207180	0.996446
	370.421673	0.997335
	370.636153	0.999351
	370.850619	0.999479
	371.065073	1.000834
	371.279514	1.001683
	371.493941	1.002612
	371.708356	1.003896
	371.922757	1.003676
	372.137145	1.003848
	372.351521	1.005917
	372.565883	1.006596
	372.780232	1.006669
	372.994568	1.004884
	373.208891	1.005744
	373.423201	1.005236
	373.637498	1.001912
	373.851782	1.002202
	374.066053	1.001742
	374.280311	1.003690
	374.494556	1.001826
	374.708787	1.001954
	374.923006	1.002117
	375.137211	1.001417
	375.351404	1.000589
	375.565583	1.001392
	375.779750	1.000493
	375.993903	0.997647
	376.208043	0.999245
	376.422170	0.998965
	376.636284	0.998145
	376.850385	0.996870
	377.064473	0.997871
	377.278548	0.998388
	377.492610	0.997555
	377.706658	0.996155
	377.920694	0.996205
	378.134717	0.995957
	378.348726	0.996877
	378.562722	0.996855
	378.776706	0.996788
	378.990676	0.998482
	379.204633	0.999432
	379.418577	0.996731
	379.632508	0.997583
	379.846426	0.998663
	380.060331	0.999183
	380.274223	1.000293
	380.488101	1.001433
	380.701967	1.003196
	380.915819	1.003919
	381.129659	1.005942
	381.343485	1.005900
	381.557298	1.004846
	381.771098	1.006875
	381.984886	1.006487
	382.198659	1.007681
	382.412420	1.010051
	382.626168	1.010235
	382.839903	1.011822
	383.053624	1.012461
	383.267333	1.012328
	383.481028	1.011129
	383.694711	1.013224
	383.908380	1.015174
	384.122036	1.016567
	384.335679	1.018396
	384.549309	1.017999
	384.762926	1.016349
	384.976530	1.017229
	385.190120	1.017096
	385.403698	1.015659
	385.617262	1.015670
	385.830814	1.012039
	386.044352	1.009856
	386.257877	1.009109
	386.471389	1.008930
	386.684888	1.009892
	386.898374	1.007426
	387.111847	1.007329
	387.325306	1.006201
	387.538753	1.005624
	387.752186	1.004836
	387.965606	1.002935
	388.179014	1.004380
	388.392408	1.004800
	388.605789	1.003831
	388.819156	1.003183
	389.032511	1.002683
	389.245853	1.002485
	389.459181	1.001724
	389.672497	1.002509
	389.885799	1.002854
	390.099088	1.002236
	390.312364	1.002632
	390.525627	1.002323
	390.738877	1.003257
	390.952114	1.003091
	391.165337	1.004223
	391.378548	1.002874
	391.591745	1.001396
	391.804929	0.998808
	392.018100	0.997662
	392.231258	0.998499
	392.444403	0.999689
	392.657535	0.999666
	392.870653	0.999120
	393.083759	1.000447
	393.296851	1.000458
	393.509930	0.999705
	393.722996	0.999153
	393.936049	0.998732
	394.149089	0.999133
	394.362116	0.997176
	394.575129	0.997235
	394.788130	0.996939
	395.001117	0.995377
	395.214091	0.993754
	395.427052	0.992899
	395.640000	0.994035
	395.852935	0.992890
	396.065857	0.991638
	396.278765	0.990738
	396.491660	0.992667
	396.704543	0.992403
	396.917412	0.993175
	397.130268	0.993541
	397.343110	0.990769
	397.555940	0.992695
	397.768757	0.992662
	397.981560	0.991924
	398.194350	0.992635
	398.407127	0.990526
	398.619891	0.989361
	398.832642	0.990300
	399.045380	0.990885
	399.258104	0.991162
	399.470815	0.989792
	399.683514	0.988213
	399.896199	0.989276
	400.108870	0.989976
	400.321529	0.989661
	400.534175	0.990739
	400.746807	0.991667
	400.959427	0.993564
	401.172033	0.994102
	401.384626	0.995769
	401.597205	0.996385
	401.809772	0.997587
	402.022326	1.000415
	402.234866	1.001895
	402.447393	1.004534
	402.659907	1.004599
	402.872408	1.003674
	403.084896	1.002623
	403.297370	1.003789
	403.509832	1.002696
	403.722280	1.002767
	403.934715	1.000527
	404.147137	0.998570
	404.359546	0.998994
	404.571941	1.000803
	404.784323	1.002880
	404.996693	1.004172
	405.209049	1.003619
	405.421392	1.005603
	405.633721	1.005281
	405.846038	1.004400
	406.058341	1.005233
	406.270632	1.005319
	406.482909	1.006247
	406.695172	1.006301
	406.907423	1.006653
	407.119661	1.004041
	407.331885	1.004184
	407.544096	1.003661
	407.756294	1.002062
	407.968479	1.001722
	408.180651	1.003414
	408.392809	1.002955
	408.604954	1.002404
	408.817086	1.003996
	409.029205	1.002889
	409.241311	1.004409
	409.453404	1.005648
	409.665483	1.006109
	409.877549	1.005445
	410.089602	1.004550
	410.301642	1.004846
	410.513669	1.000919
	410.725682	0.999333
	410.937682	0.998779
	411.149669	0.998313
	411.361643	0.998526
	411.573604	0.997671
	411.785551	0.996034
	411.997486	0.998713
	412.209407	0.997371
	412.421315	0.998589
	412.633210	0.999874
	412.845091	1.001344
	413.056959	1.002156
	413.268815	1.002246
	413.480657	1.002844
	413.692485	1.001968
	413.904301	1.004625
	414.116103	1.006335
	414.327892	1.006655
	414.539668	1.007880
	414.751431	1.007939
	414.963181	1.008589
	415.174917	1.006879
	415.386640	1.008227
	415.598350	1.008655
	415.810047	1.008741
	416.021730	1.010388
	416.233401	1.009093
	416.445058	1.009537
	416.656702	1.009359
	416.868332	1.010417
	417.079950	1.010341
	417.291554	1.009457
	417.503145	1.009705
	417.714723	1.009399
	417.926288	1.008287
	418.137839	1.009242
	418.349377	1.007262
	418.560903	1.007866
	418.772414	1.007211
	418.983913	1.006120
	419.195398	1.006728
	419.406870	1.006435
	419.618329	1.006321
	419.829775	1.004432
	420.041208	1.004214
	420.252627	1.003361
	420.464033	1.001614
	420.675426	1.001699
	420.886805	1.000720
	421.098172	0.999790
	421.309525	1.000346
	421.520865	0.999342
	421.732192	0.997350
	421.943505	0.997406
	422.154805	0.997035
	422.366092	0.994833
	422.577366	0.994566
	422.788627	0.994135
	422.999874	0.994163
	423.211108	0.995302
	423.422329	0.993848
	423.633537	0.994685
	423.844731	0.993968
	424.055913	0.991494
	424.267081	0.993222
	424.478235	0.992939
	424.689377	0.993970
	424.900505	0.992543
	425.111620	0.993041
	425.322722	0.992739
	425.533811	0.994079
	425.744886	0.993865
	425.955948	0.994597
	426.166997	0.994358
	426.378032	0.995501
	426.589055	0.998424
	426.800064	0.997300
	427.011060	0.997715
	427.222042	0.997197
	427.433012	0.997151
	427.643968	0.998081
	427.854911	0.999698
	428.065840	1.001387
	428.276757	1.000321
	428.487660	0.999392
	428.698550	1.000079
	428.909427	0.999336
	429.120290	0.998748
	429.331140	0.998190
	429.541977	0.997851
	429.752801	0.997084
	429.963611	0.996731
	430.174408	0.997867
	430.385192	0.997449
	430.595963	0.996478
	430.806720	0.995182
	431.017464	0.994891
	431.228195	0.994534
	431.438913	0.993154
	431.649617	0.994101
	431.860308	0.993809
	432.070986	0.992829
	432.281650	0.992303
	432.492302	0.990946
	432.702940	0.991164
	432.913565	0.990579
	433.124176	0.991529
	433.334774	0.993502
	433.545359	0.992926
	433.755931	0.994501
	433.966489	0.995548
	434.177035	0.996202
	434.387567	0.995578
	434.598085	0.996477
	434.808591	0.996803
	435.019083	0.997098
	435.229562	0.997529
	435.440027	0.997271
	435.650479	0.996137
	435.860918	0.995468
	436.071344	0.993575
	436.281757	0.995729
	436.492156	0.996561
	436.702542	0.996295
	436.912914	0.997159
	437.123274	0.996270
	437.333620	0.995756
	437.543953	0.993745
	437.754272	0.993083
	437.964578	0.992590
	438.174871	0.993553
	438.385151	0.994440
	438.595417	0.995035
	438.805670	0.994608
	439.015910	0.995298
	439.226137	0.996647
	439.436350	0.996963
	439.646550	0.997134
	439.856737	0.998073
	440.066910	0.997814
	440.277070	0.997795
	440.487217	0.997424
	440.697351	0.997171
	440.907471	0.995684
	441.117578	0.995528
	441.327671	0.995821
	441.537752	0.994504
	441.747819	0.995079
	441.957873	0.992455
	442.167913	0.991640
	442.377940	0.989850
	442.587954	0.989080
	442.797955	0.988375
	443.007942	0.987162
	443.217916	0.985487
	443.427877	0.986972
	443.637824	0.989143
	443.847758	0.988333
	444.057679	0.988320
	444.267586	0.990408
	444.477481	0.990130
	444.687361	0.993294
	444.897229	0.992839
	445.107083	0.993762
	445.316924	0.994377
	445.526752	0.994820
	445.736566	0.995818
	445.946367	0.996341
	446.156155	0.995660
	446.365929	0.995625
	446.575690	0.996037
	446.785438	0.995728
	446.995173	0.994494
	447.204894	0.995636
	447.414602	0.995308
	447.624296	0.996166
	447.833977	0.995660
	448.043645	0.996706
	448.253300	0.997245
	448.462941	0.998162
	448.672569	0.996477
	448.882184	0.995566
	449.091785	0.994436
	449.301373	0.992394
	449.510948	0.992646
	449.720509	0.991725
	449.930057	0.989260
	450.139592	0.989133
	450.349113	0.991083
	450.558621	0.991076
	450.768116	0.990302
	450.977597	0.991440
	451.187066	0.991014
	451.396520	0.991203
	451.605962	0.989866
	451.815390	0.990561
	452.024805	0.988997
	452.234206	0.987700
	452.443594	0.987834
	452.652969	0.987827
	452.862330	0.987096
	453.071678	0.987278
	453.281013	0.989791
	453.490335	0.988609
	453.699643	0.988317
	453.908938	0.986236
	454.118219	0.985141
	454.327487	0.986380
	454.536742	0.985715
	454.745983	0.987391
	454.955211	0.988675
	455.164426	0.991487
	455.373627	0.992182
	455.582815	0.993467
	455.791990	0.994872
	456.001152	0.998079
	456.210300	0.997908
	456.419434	0.997640
	456.628556	0.998143
	456.837664	1.000404
	457.046758	1.001580
	457.255839	1.004124
	457.464907	1.001463
	457.673962	1.001944
	457.883003	1.001920
	458.092031	1.003669
	458.301046	1.004250
	458.510047	1.005000
	458.719035	1.005079
	458.928009	1.005120
	459.136970	1.006851
	459.345918	1.006221
	459.554852	1.007039
	459.763774	1.008448
	459.972681	1.008524
	460.181576	1.007638
	460.390457	1.006745
	460.599324	1.006794
	460.808178	1.005896
	461.017019	1.004771
	461.225847	1.002588
	461.434661	1.002093
	461.643462	1.001382
	461.852249	1.000217
	462.061023	1.000391
	462.269784	1.000110
	462.478531	0.998880
	462.687265	0.998938
	462.895986	0.999220
	463.104693	0.998978
	463.313387	0.997690
	463.522068	0.997861
	463.730735	0.997345
	463.939389	0.996528
	464.148029	0.994974
	464.356656	0.996433
	464.565270	0.996915
	464.773870	0.996591
	464.982457	0.997058
	465.191030	0.996664
	465.399591	0.996321
	465.608137	0.997879
	465.816671	0.998124
	466.025191	0.998062
	466.233697	0.998702
	466.442191	0.999903
	466.650671	1.001190
	466.859137	1.002823
	467.067590	1.002938
	467.276030	1.003584
	467.484456	1.004611
	467.692869	1.005891
	467.901269	1.004494
	468.109655	1.006483
	468.318028	1.007398
	468.526387	1.008835
	468.734733	1.009422
	468.943066	1.009843
	469.151385	1.009524
	469.359691	1.010840
	469.567984	1.011029
	469.776263	1.010284
	469.984528	1.008682
	470.192781	1.008398
	470.401020	1.011209
	470.609245	1.011002
	470.817457	1.010308
	471.025656	1.010173
	471.233841	1.009804
	471.442013	1.009712
	471.650172	1.010233
	471.858317	1.008107
	472.066448	1.008147
	472.274567	1.008028
	472.482672	1.004577
	472.690763	1.003061
	472.898841	1.003054
	473.106906	1.000881
	473.314957	0.998703
	473.522995	0.996977
	473.731020	0.995396
	473.939031	0.996291
	474.147029	0.995042
	474.355013	0.994432
	474.562984	0.994619
	474.770941	0.992135
	474.978885	0.991670
	475.186816	0.990880
	475.394733	0.992328
	475.602637	0.990499
	475.810527	0.989097
	476.018404	0.989948
	476.226268	0.989456
	476.434118	0.988032
	476.641955	0.988043
	476.849778	0.989169
	477.057588	0.989838
	477.265385	0.989885
	477.473168	0.990848
	477.680937	0.990893
	477.888694	0.991357
	478.096436	0.989954
	478.304166	0.993000
	478.511882	0.992688
	478.719584	0.992368
	478.927274	0.991350
	479.134949	0.990581
	479.342612	0.992002
	479.550260	0.992837
	479.757896	0.993776
	479.965518	0.993436
	480.173126	0.993375
	480.380722	0.993817
	480.588303	0.994715
	480.795872	0.994386
	481.003426	0.993928
	481.210968	0.993895
	481.418496	0.992540
	481.626010	0.992765
	481.833511	0.994064
	482.040999	0.994671
	482.248473	0.995563
	482.455934	0.995310
	482.663382	0.998548
	482.870816	1.001305
	483.078236	1.000148
	483.285643	0.999899
	483.493037	1.000720
	483.700417	1.001118
	483.907784	1.002137
	484.115137	1.002502
	484.322477	1.002228
	484.529803	1.002977
	484.737116	1.002504
	484.944416	1.000952
	485.151702	1.001208
	485.358975	1.000964
	485.566234	0.999460
	485.773479	1.000017
	485.980712	1.002189
	486.187931	1.001249
	486.395136	1.001392
	486.602328	1.001287
	486.809506	1.002467
	487.016671	1.002063
	487.223823	1.000370
	487.430961	1.000971
	487.638086	1.000203
	487.845197	0.999111
	488.052295	0.997803
	488.259379	0.996450
	488.466450	0.996406
	488.673507	0.995908
	488.880551	0.996175
	489.087582	0.996148
	489.294599	0.995262
	489.501602	0.995579
	489.708592	0.993891
	489.915569	0.991978
	490.122532	0.990658
	490.329482	0.989954
	490.536418	0.990587
	490.743341	0.991295
	490.950250	0.988196
	491.157146	0.987903
	491.364029	0.984639
	491.570897	0.985378
	491.777753	0.985439
	491.984595	0.984336
	492.191423	0.984165
	492.398238	0.983113
	492.605040	0.982339
	492.811828	0.983360
	493.018603	0.982284
	493.225364	0.982447
	493.432111	0.982759
	493.638846	0.983149
	493.845566	0.983712
	494.052274	0.985705
	494.258967	0.985502
	494.465648	0.987735
	494.672314	0.988858
	494.878968	0.987869
	495.085608	0.989443
	495.292234	0.988088
	495.498847	0.988000
	495.705446	0.988114
	495.912032	0.990675
	496.118605	0.991698
	496.325164	0.992773
	496.531709	0.992662
	496.738241	0.992368
	496.944759	0.991464
	497.151264	0.991751
	497.357756	0.990342
	497.564234	0.990783
	497.770698	0.992516
	497.977149	0.992389
	498.183587	0.993722
	498.390011	0.994424
	498.596422	0.993415
	498.802819	0.995310
	499.009202	0.995624
	499.215572	0.993927
	499.421929	0.993253
	499.628272	0.993156
	499.834602	0.994129
	500.040918	0.992856
	500.247220	0.991713
	500.453509	0.992488
	500.659785	0.992575
	500.866047	0.994734
	501.072296	0.995294
	501.278531	0.994409
	501.484752	0.994151
	501.690960	0.994523
	501.897155	0.994828
	502.103336	0.993876
	502.309504	0.992918
	502.515658	0.992725
	502.721798	0.992737
	502.927925	0.992332
	503.134039	0.990101
	503.340139	0.987591
	503.546225	0.986500
	503.752298	0.986099
	503.958358	0.988961
	504.164404	0.988263
	504.370436	0.988414
	504.576455	0.989332
	504.782461	0.988952
	504.988453	0.989370
	505.194431	0.989145
	505.400396	0.988489
	505.606347	0.989039
	505.812285	0.988843
	506.018209	0.987956
	506.224120	0.989817
	506.430017	0.990100
	506.635901	0.989737
	506.841771	0.991258
	507.047628	0.989724
	507.253471	0.987996
	507.459301	0.990499
	507.665117	0.991576
	507.870920	0.992703
	508.076709	0.993042
	508.282484	0.993593
	508.488247	0.992387
	508.693995	0.991731
	508.899730	0.991708
	509.105451	0.990855
	509.311159	0.989348
	509.516854	0.990428
	509.722535	0.990972
	509.928202	0.993554
	510.133856	0.993554
	510.339496	0.993085
	510.545123	0.992067
	510.750736	0.991753
	510.956336	0.992579
	511.161922	0.993218
	511.367494	0.991496
	511.573053	0.991525
	511.778599	0.990599
	511.984131	0.989100
	512.189649	0.987697
	512.395154	0.987268
	512.600645	0.988890
	512.806123	0.990432
	513.011587	0.991471
	513.217038	0.991059
	513.422475	0.990317
	513.627899	0.989652
	513.833309	0.989473
	514.038705	0.989159
	514.244088	0.989269
	514.449458	0.989400
	514.654814	0.988845
	514.860156	0.989682
	515.065485	0.989174
	515.270800	0.989379
	515.476102	0.990182
	515.681390	0.991139
	515.886664	0.992624
	516.091925	0.994324
	516.297173	0.995913
	516.502407	0.995192
	516.707627	0.996278
	516.912834	0.997545
	517.118027	0.996142
	517.323207	0.995219
	517.528373	0.994747
	517.733525	0.997086
	517.938664	0.997029
	518.143790	0.997256
	518.348901	0.998112
	518.554000	0.999491
	518.759084	0.998788
	518.964156	0.997112
	519.169213	0.997618
	519.374257	0.997584
	519.579288	0.997217
	519.784305	1.000245
	519.989308	0.999869
	520.194298	0.999073
	520.399274	0.997645
	520.604236	0.998203
	520.809185	0.998837
	521.014121	0.999371
	521.219043	0.998734
	521.423951	0.998182
	521.628846	0.998050
	521.833727	0.999731
	522.038595	1.000240
	522.243449	0.998188
	522.448289	0.997404
	522.653116	0.996307
	522.857929	0.996102
	523.062729	0.994971
	523.267515	0.993350
	523.472287	0.991131
	523.677046	0.989872
	523.881792	0.990009
	524.086524	0.989084
	524.291242	0.989321
	524.495946	0.989361
	524.700637	0.991193
	524.905315	0.989949
	525.109979	0.990275
	525.314629	0.989430
	525.519266	0.988547
	525.723889	0.988360
	525.928498	0.988113
	526.133094	0.987422
	526.337677	0.987147
	526.542245	0.987319
	526.746800	0.986560
	526.951342	0.986130
	527.155870	0.985455
	527.360384	0.984664
	527.564885	0.985868
	527.769372	0.985817
	527.973846	0.985389
	528.178306	0.984944
	528.382752	0.984817
	528.587185	0.984883
	528.791604	0.984442
	528.996010	0.984382
	529.200402	0.983214
	529.404780	0.981786
	529.609145	0.981381
	529.813496	0.980463
	530.017833	0.980923
	530.222157	0.979669
	530.426468	0.980789
	530.630764	0.981129
	530.835048	0.981334
	531.039317	0.979639
	531.243573	0.979797
	531.447815	0.981787
	531.652044	0.983192
	531.856259	0.983573
	532.060461	0.985933
	532.264648	0.986186
	532.468823	0.985980
	532.672983	0.986411
	532.877130	0.987785
	533.081264	0.987061
	533.285383	0.988495
	533.489490	0.988143
	533.693582	0.989720
	533.897661	0.990507
	534.101726	0.991419
	534.305778	0.990489
	534.509816	0.990335
	534.713841	0.992213
	534.917851	0.991463
	535.121849	0.992512
	535.325832	0.991188
	535.529802	0.992390
	535.733759	0.992274
	535.937701	0.994728
	536.141630	0.995253
	536.345546	0.995817
	536.549448	0.995197
	536.753336	0.996301
	536.957210	0.996466
	537.161071	0.995110
	537.364919	0.996330
	537.568752	0.995647
	537.772572	0.994469
	537.976379	0.993949
	538.180172	0.994256
	538.383951	0.992493
	538.587716	0.992742
	538.791468	0.993084
	538.995206	0.993480
	539.198931	0.991688
	539.402642	0.991491
	539.606339	0.991093
	539.810023	0.991591
	540.013693	0.988408
	540.217349	0.987314
	540.420992	0.985705
	540.624621	0.984510
	540.828237	0.984494
	541.031839	0.982849
	541.235427	0.981737
	541.439001	0.980917
	541.642562	0.979952
	541.846109	0.980158
	542.049643	0.979575
	542.253163	0.979947
	542.456669	0.978796
	542.660162	0.979799
	542.863641	0.979563
	543.067106	0.978941
	543.270558	0.977991
	543.473996	0.979154
	543.677420	0.979141
	543.880831	0.979501
	544.084228	0.978367
	544.287612	0.977939
	544.490981	0.978409
	544.694338	0.977548
	544.897680	0.978569
	545.101009	0.978660
	545.304324	0.978689
	545.507625	0.979943
	545.710913	0.980166
	545.914187	0.980651
	546.117448	0.979910
	546.320695	0.981139
	546.523928	0.980789
	546.727147	0.982786
	546.930353	0.983142
	547.133546	0.982857
	547.336724	0.984324
	547.539889	0.984800
	547.743040	0.985398
	547.946178	0.986551
	548.149301	0.987703
	548.352412	0.988829
	548.555508	0.988287
	548.758591	0.989221
	548.961660	0.989933
	549.164716	0.989816
	549.367757	0.989273
	549.570785	0.990812
	549.773800	0.990945
	549.976801	0.992256
	550.179788	0.993667
	550.382761	0.993913
	550.585721	0.993662
	550.788667	0.995831
	550.991599	0.994338
	551.194518	0.994332
	551.397423	0.993677
	551.600315	0.994192
	551.803192	0.993821
	552.006056	0.992300
	552.208906	0.990782
	552.411743	0.991637
	552.614566	0.991448
	552.817375	0.992018
	553.020171	0.993175
	553.222953	0.993065
	553.425721	0.992745
	553.628475	0.993155
	553.831216	0.993652
	554.033943	0.993608
	554.236657	0.991868
	554.439356	0.992559
	554.642042	0.993798
	554.844715	0.994408
	555.047373	0.993599
	555.250018	0.992419
	555.452650	0.991987
	555.655267	0.992185
	555.857871	0.992248
	556.060461	0.992949
	556.263038	0.992979
	556.465600	0.993949
	556.668150	0.994208
	556.870685	0.993934
	557.073207	0.994171
	557.275715	0.994302
	557.478209	0.993928
	557.680689	0.993936
	557.883156	0.993369
	558.085609	0.993002
	558.288049	0.994185
	558.490475	0.995117
	558.692887	0.994368
	558.895285	0.995187
	559.097670	0.994226
	559.300040	0.995366
	559.502398	0.997411
	559.704741	0.997051
	559.907071	0.997957
	560.109387	0.998960
	560.311689	1.000820
	560.513978	1.002504
	560.716253	1.002567
	560.918514	1.004079
	561.120762	1.004396
	561.322995	1.006252
	561.525215	1.007545
	561.727422	1.009589
	561.929614	1.011156
	562.131793	1.012736
	562.333958	1.012646
	562.536110	1.012966
	562.738248	1.013829
	562.940372	1.014705
	563.142482	1.013000
	563.344578	1.013622
	563.546661	1.014163
	563.748730	1.013097
	563.950786	1.012927
	564.152827	1.013358
	564.354855	1.014697
	564.556870	1.015163
	564.758870	1.016224
	564.960857	1.017353
	565.162830	1.017401
	565.364789	1.017992
	565.566735	1.019171
	565.768666	1.021246
	565.970584	1.020787
	566.172489	1.020224
	566.374379	1.021438
	566.576256	1.022194
	566.778119	1.021678
	566.979969	1.021988
	567.181805	1.022113
	567.383626	1.023107
	567.585435	1.024435
	567.787229	1.024667
	567.989010	1.025326
	568.190777	1.027046
	568.392530	1.026669
	568.594269	1.026507
	568.795995	1.024981
	568.997707	1.024212
	569.199405	1.023259
	569.401090	1.022641
	569.602761	1.021116
	569.804418	1.021435
	570.006061	1.021683
	570.207690	1.021770
	570.409306	1.021334
	570.610908	1.019968
	570.812497	1.020319
	571.014071	1.021334
	571.215632	1.021797
	571.417179	1.023763
	571.618712	1.023682
	571.820232	1.023601
	572.021737	1.025565
	572.223229	1.026956
	572.424707	1.028099
	572.626172	1.027447
	572.827623	1.028328
	573.029060	1.029171
	573.230483	1.030954
	573.431892	1.031314
	573.633288	1.031345
	573.834670	1.031838
	574.036038	1.031907
	574.237392	1.030697
	574.438733	1.031471
	574.640060	1.031414
	574.841373	1.030089
	575.042672	1.030273
	575.243958	1.029435
	575.445230	1.031266
	575.646488	1.032712
	575.847732	1.030801
	576.048962	1.031515
	576.250179	1.033289
	576.451382	1.032932
	576.652571	1.033465
	576.853747	1.033912
	577.054908	1.034924
	577.256056	1.035966
	577.457190	1.037538
	577.658310	1.037589
	577.859417	1.037802
	578.060510	1.038110
	578.261589	1.038441
	578.462654	1.039062
	578.663705	1.038631
	578.864743	1.040254
	579.065767	1.042505
	579.266777	1.041909
	579.467773	1.042761
	579.668755	1.042764
	579.869724	1.042378
	580.070679	1.042480
	580.271620	1.043144
	580.472548	1.042460
	580.673461	1.042364
	580.874361	1.041109
	581.075247	1.041743
	581.276119	1.043330
	581.476978	1.042499
	581.677822	1.043431
	581.878653	1.044012
	582.079470	1.045191
	582.280273	1.045964
	582.481063	1.047022
	582.681838	1.047688
	582.882600	1.049118
	583.083348	1.049460
	583.284083	1.049444
	583.484803	1.049988
	583.685510	1.050510
	583.886203	1.052780
	584.086882	1.053839
	584.287547	1.054281
	584.488199	1.054416
	584.688836	1.055578
	584.889460	1.056574
	585.090070	1.057318
	585.290666	1.057062
	585.491249	1.054919
	585.691818	1.054989
	585.892372	1.054315
	586.092914	1.054520
	586.293441	1.055050
	586.493954	1.055023
	586.694454	1.055088
	586.894940	1.054782
	587.095412	1.055967
	587.295870	1.055498
	587.496314	1.055775
	587.696745	1.055194
	587.897162	1.053592
	588.097565	1.054443
	588.297954	1.054455
	588.498329	1.054207
	588.698691	1.054666
	588.899038	1.054832
	589.099372	1.055515
	589.299692	1.056392
	589.499998	1.055495
	589.700291	1.055581
	589.900569	1.054407
	590.100834	1.054232
	590.301085	1.052088
	590.501322	1.051157
	590.701546	1.050102
	590.901755	1.049680
	591.101951	1.048656
	591.302132	1.047977
	591.502300	1.048330
	591.702455	1.048762
	591.902595	1.049408
	592.102722	1.049619
	592.302834	1.048902
	592.502933	1.048441
	592.703018	1.047061
	592.903089	1.047182
	593.103147	1.048535
	593.303190	1.047712
	593.503220	1.047110
	593.703236	1.046818
	593.903238	1.047041
	594.103226	1.047737
	594.303200	1.047045
	594.503161	1.047411
	594.703108	1.047660
	594.903040	1.047940
	595.102960	1.047788
	595.302865	1.049104
	595.502756	1.049538
	595.702634	1.050485
	595.902497	1.052138
	596.102347	1.051622
	596.302183	1.052928
	596.502005	1.053633
	596.701813	1.054280
	596.901608	1.054366
	597.101388	1.055138
	597.301155	1.054176
	597.500908	1.054377
	597.700647	1.055981
	597.900372	1.056767
	598.100083	1.057726
	598.299781	1.058860
	598.499465	1.059515
	598.699134	1.061368
	598.898790	1.061243
	599.098432	1.061158
	599.298061	1.061649
	599.497675	1.062975
	599.697275	1.063221
	599.896862	1.063697
	600.096435	1.063985
	600.295994	1.065348
	600.495539	1.064339
	600.695070	1.063857
	600.894588	1.062719
	601.094091	1.062652
	601.293581	1.062597
	601.493056	1.060517
	601.692518	1.061374
	601.891966	1.060642
	602.091401	1.061307
	602.290821	1.059991
	602.490227	1.060204
	602.689620	1.061593
	602.888999	1.062693
	603.088363	1.063389
	603.287714	1.063519
	603.487052	1.063066
	603.686375	1.063719
	603.885684	1.063462
	604.084980	1.063269
	604.284261	1.062371
	604.483529	1.063648
	604.682783	1.062452
	604.882023	1.062710
	605.081249	1.062834
	605.280461	1.063195
	605.479660	1.063953
	605.678844	1.063814
	605.878015	1.066163
	606.077172	1.067372
	606.276314	1.068641
	606.475443	1.069398
	606.674558	1.068278
	606.873660	1.067598
	607.072747	1.067069
	607.271820	1.068961
	607.470880	1.069978
	607.669926	1.070895
	607.868957	1.072447
	608.067975	1.072807
	608.266979	1.073616
	608.465969	1.074039
	608.664946	1.074119
	608.863908	1.074827
	609.062857	1.074684
	609.261791	1.073348
	609.460712	1.073849
	609.659619	1.073428
	609.858511	1.073891
	610.057390	1.075123
	610.256256	1.075560
	610.455107	1.074940
	610.653944	1.075895
	610.852767	1.076589
	611.051577	1.076965
	611.250373	1.077262
	611.449154	1.076612
	611.647922	1.076766
	611.846676	1.077413
	612.045416	1.077337
	612.244142	1.078920
	612.442854	1.077585
	612.641553	1.079361
	612.840237	1.079887
	613.038908	1.080379
	613.237564	1.081060
	613.436207	1.081138
	613.634836	1.082491
	613.833451	1.080915
	614.032052	1.081169
	614.230639	1.081099
	614.429212	1.082794
	614.627771	1.083602
	614.826316	1.084614
	615.024848	1.083999
	615.223365	1.084759
	615.421869	1.085240
	615.620358	1.085512
	615.818834	1.085079
	616.017296	1.084782
	616.215744	1.085503
	616.414178	1.087131
	616.612598	1.088335
	616.811004	1.089808
	617.009396	1.091399
	617.207775	1.092030
	617.406139	1.091035
	617.604490	1.090156
	617.802826	1.091680
	618.001149	1.091935
	618.199458	1.092079
	618.397752	1.091216
	618.596033	1.091524
	618.794300	1.094149
	618.992553	1.095782
	619.190792	1.096637
	619.389018	1.097301
	619.587229	1.096840
	619.785426	1.098750
	619.983609	1.098647
	620.181779	1.098217
	620.379934	1.098297
	620.578076	1.097835
	620.776204	1.099465
	620.974317	1.098853
	621.172417	1.098995
	621.370503	1.099193
	621.568575	1.099438
	621.766633	1.101022
	621.964677	1.101193
	622.162707	1.101355
	622.360723	1.102131
	622.558725	1.102198
	622.756714	1.102578
	622.954688	1.101326
	623.152648	1.100893
	623.350595	1.101185
	623.548527	1.102945
	623.746446	1.103572
	623.944350	1.102691
	624.142241	1.101993
	624.340118	1.100772
	624.537981	1.100264
	624.735829	1.099439
	624.933664	1.097539
	625.131485	1.098245
	625.329292	1.097351
	625.527085	1.096183
	625.724864	1.095557
	625.922629	1.096674
	626.120381	1.095470
	626.318118	1.095643
	626.515841	1.094678
	626.713550	1.092877
	626.911246	1.092257
	627.108927	1.092206
	627.306595	1.091286
	627.504248	1.090335
	627.701888	1.090610
	627.899513	1.092011
	628.097125	1.092645
	628.294722	1.091563
	628.492306	1.090897
	628.689876	1.088962
	628.887432	1.087873
	629.084973	1.085989
	629.282501	1.085320
	629.480015	1.086600
	629.677515	1.087296
	629.875001	1.087945
	630.072473	1.088173
	630.269931	1.087829
	630.467375	1.088471
	630.664805	1.089769
	630.862221	1.088940
	631.059623	1.088704
	631.257011	1.090168
	631.454385	1.088446
	631.651746	1.088446
	631.849092	1.086652
	632.046424	1.086184
	632.243742	1.087268
	632.441047	1.087358
	632.638337	1.088110
	632.835613	1.086343
	633.032876	1.086550
	633.230124	1.086238
	633.427358	1.087347
	633.624579	1.088283
	633.821785	1.087782
	634.018978	1.087778
	634.216156	1.087659
	634.413321	1.087439
	634.610471	1.087731
	634.807608	1.086355
	635.004730	1.086192
	635.201839	1.087043
	635.398933	1.087775
	635.596014	1.086035
	635.793081	1.083799
	635.990133	1.084488
	636.187172	1.084880
	636.384196	1.083988
	636.581207	1.084186
	636.778204	1.084571
	636.975186	1.086058
	637.172155	1.086415
	637.369110	1.086899
	637.566050	1.088022
	637.762977	1.088812
	637.959890	1.088305
	638.156788	1.089224
	638.353673	1.088936
	638.550544	1.088984
	638.747400	1.090086
	638.944243	1.088784
	639.141072	1.089799
	639.337886	1.089871
	639.534687	1.089707
	639.731474	1.088278
	639.928246	1.087941
	640.125005	1.088527
	640.321750	1.087610
	640.518480	1.086313
	640.715197	1.086558
	640.911899	1.087370
	641.108588	1.087927
	641.305263	1.088705
	641.501923	1.087412
	641.698570	1.088541
	641.895202	1.088253
	642.091821	1.089534
	642.288426	1.091247
	642.485016	1.091424
	642.681593	1.089794
	642.878155	1.090051
	643.074704	1.090020
	643.271238	1.088968
	643.467759	1.089842
	643.664265	1.091181
	643.860757	1.091887
	644.057236	1.093235
	644.253700	1.092711
	644.450151	1.094261
	644.646587	1.094728
	644.843009	1.095693
	645.039418	1.095956
	645.235812	1.096694
	645.432192	1.095851
	645.628558	1.095017
	645.824911	1.093454
	646.021249	1.093381
	646.217573	1.093934
	646.413883	1.094650
	646.610179	1.094214
	646.806461	1.095748
	647.002729	1.096764
	647.198983	1.097552
	647.395223	1.098532
	647.591449	1.099956
	647.787661	1.100910
	647.983859	1.101753
	648.180043	1.102986
	648.376212	1.103607
	648.572368	1.103892
	648.768510	1.104505
	648.964638	1.104582
	649.160751	1.103234
	649.356851	1.103128
	649.552937	1.102052
	649.749008	1.102002
	649.945066	1.102269
	650.141109	1.101109
	650.337138	1.100538
	650.533154	1.100281
	650.729155	1.100628
	650.925142	1.100308
	651.121116	1.099130
	651.317075	1.099080
	651.513020	1.098474
	651.708951	1.099927
	651.904868	1.097847
	652.100771	1.097962
	652.296660	1.098832
	652.492535	1.099571
	652.688396	1.099442
	652.884242	1.099772
	653.080075	1.100385
	653.275894	1.100560
	653.471699	1.101994
	653.667489	1.103548
	653.863266	1.103787
	654.059028	1.103291
	654.254776	1.102616
	654.450511	1.103383
	654.646231	1.104922
	654.841937	1.105332
	655.037629	1.105288
	655.233308	1.106604
	655.428972	1.108518
	655.624622	1.108311
	655.820258	1.109569
	656.015879	1.108912
	656.211487	1.109418
	656.407081	1.109255
	656.602661	1.108494
	656.798226	1.108220
	656.993778	1.107480
	657.189315	1.107715
	657.384839	1.106950
	657.580348	1.108190
	657.775843	1.111152
	657.971324	1.111660
	658.166791	1.112072
	658.362244	1.111156
	658.557683	1.113231
	658.753108	1.113440
	658.948519	1.114385
	659.143916	1.113968
	659.339298	1.113697
	659.534667	1.113223
	659.730022	1.115052
	659.925362	1.115047
	660.120688	1.114156
	660.316001	1.113249
	660.511299	1.113807
	660.706583	1.113629
	660.901853	1.112848
	661.097109	1.112732
	661.292351	1.113153
	661.487578	1.113458
	661.682792	1.111159
	661.877992	1.110800
	662.073177	1.111483
	662.268349	1.113220
	662.463506	1.113436
	662.658649	1.113052
	662.853779	1.112838
	663.048894	1.113495
	663.243995	1.113812
	663.439081	1.114504
	663.634154	1.115171
	663.829213	1.118023
	664.024258	1.117551
	664.219288	1.118928
	664.414305	1.120372
	664.609307	1.120527
	664.804295	1.120307
	664.999269	1.120467
	665.194229	1.120665
	665.389175	1.121703
	665.584107	1.121861
	665.779025	1.123185
	665.973928	1.123473
	666.168818	1.124678
	666.363693	1.124561
	666.558555	1.125064
	666.753402	1.124536
	666.948235	1.123931
	667.143054	1.123878
	667.337859	1.123400
	667.532650	1.122537
	667.727427	1.121834
	667.922189	1.122057
	668.116938	1.122093
	668.311672	1.120804
	668.506392	1.120691
	668.701098	1.120415
	668.895790	1.122254
	669.090468	1.122780
	669.285132	1.124553
	669.479782	1.124727
	669.674417	1.124481
	669.869039	1.125079
	670.063646	1.125793
	670.258239	1.126238
	670.452819	1.125661
	670.647384	1.126538
	670.841934	1.126188
	671.036471	1.126565
	671.230994	1.126526
	671.425502	1.126712
	671.619997	1.126341
	671.814477	1.126205
	672.008943	1.123588
	672.203395	1.123622
	672.397833	1.122148
	672.592257	1.121485
	672.786667	1.121439
	672.981062	1.120756
	673.175444	1.117877
	673.369811	1.117259
	673.564164	1.119144
	673.758503	1.119546
	673.952828	1.118363
	674.147139	1.117467
	674.341435	1.115829
	674.535718	1.116019
	674.729986	1.116633
	674.924240	1.115280
	675.118480	1.114613
	675.312706	1.115502
	675.506918	1.115658
	675.701116	1.114940
	675.895299	1.115490
	676.089469	1.115230
	676.283624	1.112574
	676.477765	1.111622
	676.671892	1.112388
	676.866005	1.113858
	677.060103	1.114167
	677.254188	1.113835
	677.448258	1.112266
	677.642315	1.110727
	677.836357	1.110958
	678.030385	1.109915
	678.224398	1.110332
	678.418398	1.108501
	678.612384	1.108023
	678.806355	1.108298
	679.000312	1.107151
	679.194255	1.106089
	679.388184	1.106985
	679.582099	1.106383
	679.776000	1.106610
	679.969886	1.107079
	680.163758	1.108003
	680.357617	1.109083
	680.551461	1.111493
	680.745290	1.110994
	680.939106	1.111853
	681.132908	1.111585
	681.326695	1.111788
	681.520468	1.110725
	681.714227	1.111740
	681.907972	1.110571
	682.101703	1.110817
	682.295419	1.111833
	682.489122	1.111000
	682.682810	1.111128
	682.876484	1.111037
	683.070144	1.110599
	683.263790	1.111513
	683.457421	1.111034
	683.651039	1.109451
	683.844642	1.110393
	684.038231	1.110533
	684.231806	1.110965
	684.425367	1.110315
	684.618913	1.108774
	684.812446	1.108304
	685.005964	1.109843
	685.199468	1.110240
	685.392958	1.108397
	685.586433	1.106714
	685.779895	1.106510
	685.973342	1.104899
	686.166775	1.105381
	686.360194	1.105413
	686.553599	1.105294
	686.746990	1.105844
	686.940366	1.106156
	687.133729	1.107011
	687.327077	1.107018
	687.520411	1.107149
	687.713730	1.106886
	687.907036	1.105722
	688.100327	1.106582
	688.293604	1.108112
	688.486867	1.106784
	688.680116	1.107287
	688.873351	1.106471
	689.066571	1.104451
	689.259777	1.104934
	689.452970	1.104772
	689.646147	1.103878
	689.839311	1.103001
	690.032461	1.101118
	690.225596	1.100541
	690.418717	1.100415
	690.611824	1.101663
	690.804917	1.100229
	690.997995	1.099784
	691.191059	1.098769
	691.384110	1.098469
	691.577145	1.099026
	691.770167	1.099240
	691.963175	1.099411
	692.156168	1.098804
	692.349147	1.096953
	692.542112	1.097131
	692.735063	1.095218
	692.927999	1.094864
	693.120922	1.094208
	693.313830	1.094781
	693.506724	1.094817
	693.699603	1.095772
	693.892469	1.096324
	694.085320	1.095511
	694.278157	1.096494
	694.470980	1.096109
	694.663789	1.096717
	694.856583	1.096004
	695.049364	1.094919
	695.242130	1.093198
	695.434881	1.093390
	695.627619	1.091697
	695.820342	1.091163
	696.013052	1.089517
	696.205747	1.087540
	696.398427	1.087463
	696.591094	1.087133
	696.783746	1.086147
	696.976384	1.083986
	697.169008	1.084401
	697.361618	1.083863
	697.554213	1.084336
	697.746795	1.083419
	697.939362	1.084421
	698.131914	1.084361
	698.324453	1.083977
	698.516977	1.083917
	698.709487	1.084201
	698.901983	1.083926
	699.094465	1.084089
	699.286932	1.084017
	699.479386	1.082757
	699.671825	1.081651
	699.864249	1.081256
	700.056660	1.080236
	700.249056	1.080239
	700.441438	1.077291
	700.633806	1.077769
	700.826160	1.078889
	701.018499	1.078593
	701.210824	1.079238
	701.403135	1.078565
	701.595432	1.078256
	701.787714	1.078584
	701.979982	1.078790
	702.172236	1.079231
	702.364476	1.077255
	702.556702	1.079373
	702.748913	1.079722
	702.941110	1.079749
	703.133293	1.080206
	703.325461	1.080408
	703.517615	1.078645
	703.709755	1.077866
	703.901881	1.079002
	704.093993	1.081010
	704.286090	1.079600
	704.478173	1.081265
	704.670242	1.081286
	704.862296	1.081721
	705.054337	1.081947
	705.246363	1.081813
	705.438375	1.080413
	705.630372	1.080139
	705.822356	1.079539
	706.014325	1.078258
	706.206279	1.077750
	706.398220	1.077041
	706.590146	1.075013
	706.782058	1.073654
	706.973956	1.073824
	707.165840	1.071828
	707.357709	1.071801
	707.549564	1.069802
	707.741405	1.069295
	707.933231	1.068518
	708.125043	1.067294
	708.316841	1.066414
	708.508625	1.064038
	708.700395	1.063169
	708.892150	1.061909
	709.083891	1.061388
	709.275617	1.058808
	709.467330	1.059522
	709.659028	1.058053
	709.850712	1.056178
	710.042381	1.056447
	710.234037	1.055048
	710.425678	1.055648
	710.617305	1.054434
	710.808917	1.053346
	711.000515	1.051561
	711.192099	1.052277
	711.383669	1.052573
	711.575225	1.051221
	711.766766	1.050337
	711.958293	1.050400
	712.149805	1.050447
	712.341304	1.050134
	712.532788	1.050373
	712.724258	1.048348
	712.915713	1.047125
	713.107154	1.046293
	713.298581	1.046735
	713.489994	1.046012
	713.681392	1.045638
	713.872776	1.044652
	714.064146	1.045458
	714.255502	1.042866
	714.446843	1.043129
	714.638170	1.043765
	714.829483	1.043383
	715.020781	1.041823
	715.212065	1.041681
	715.403335	1.042314
	715.594591	1.040427
	715.785832	1.039772
	715.977059	1.041335
	716.168272	1.039159
	716.359470	1.039223
	716.550654	1.038507
	716.741824	1.039025
	716.932979	1.038572
	717.124121	1.038862
	717.315247	1.039947
	717.506360	1.039589
	717.697458	1.039753
	717.888542	1.039968
	718.079612	1.039540
	718.270668	1.039772
	718.461709	1.039812
	718.652736	1.038462
	718.843748	1.038650
	719.034746	1.038048
	719.225730	1.038419
	719.416700	1.037909
	719.607655	1.037977
	719.798596	1.037226
	719.989523	1.037488
	720.180435	1.038251
	720.371333	1.039763
	720.562217	1.039908
	720.753087	1.039995
	720.943942	1.042184
	721.134783	1.042264
	721.325609	1.042384
	721.516422	1.044881
	721.707219	1.044114
	721.898003	1.045932
	722.088772	1.045159
	722.279527	1.046616
	722.470268	1.046978
	722.660994	1.047192
	722.851707	1.047772
	723.042404	1.047489
	723.233088	1.048311
	723.423757	1.050186
	723.614412	1.051013
	723.805052	1.050637
	723.995678	1.050777
	724.186290	1.049971
	724.376887	1.050405
	724.567471	1.050804
	724.758039	1.052660
	724.948594	1.053415
	725.139134	1.053561
	725.329660	1.054323
	725.520172	1.054808
	725.710669	1.054484
	725.901152	1.054790
	726.091620	1.053793
	726.282075	1.054050
	726.472514	1.055281
	726.662940	1.057110
	726.853351	1.058916
	727.043748	1.059551
	727.234131	1.062004
	727.424499	1.061527
	727.614853	1.062290
	727.805193	1.063096
	727.995518	1.063901
	728.185829	1.065349
	728.376125	1.066491
	728.566408	1.066592
	728.756675	1.067545
	728.946929	1.066359
	729.137168	1.067205
	729.327393	1.066137
	729.517604	1.065925
	729.707800	1.064456
	729.897982	1.064307
	730.088149	1.064224
	730.278302	1.064371
	730.468441	1.064542
	730.658566	1.065078
	730.848676	1.063607
	731.038771	1.063361
	731.228853	1.064228
	731.418920	1.065065
	731.608973	1.064881
	731.799011	1.066381
	731.989035	1.065888
	732.179045	1.066076
	732.369040	1.066004
	732.559021	1.064766
	732.748988	1.065392
	732.938940	1.067289
	733.128878	1.066023
	733.318801	1.068121
	733.508711	1.068655
	733.698605	1.070099
	733.888486	1.068163
	734.078352	1.068361
	734.268204	1.070467
	734.458041	1.071072
	734.647864	1.071649
	734.837673	1.071717
	735.027467	1.070517
	735.217247	1.068882
	735.407013	1.070398
	735.596764	1.069353
	735.786501	1.068637
	735.976223	1.070294
	736.165932	1.069674
	736.355625	1.069739
	736.545305	1.068932
	736.734970	1.069750
	736.924620	1.068468
	737.114257	1.067930
	737.303879	1.067626
	737.493486	1.067902
	737.683079	1.068973
	737.872658	1.068622
	738.062222	1.068889
	738.251772	1.066888
	738.441308	1.066152
	738.630829	1.066194
	738.820336	1.065396
	739.009829	1.065065
	739.199307	1.063512
	739.388771	1.064706
	739.578220	1.064087
	739.767655	1.063693
	739.957076	1.061072
	740.146482	1.060766
	740.335874	1.059430
	740.525251	1.059614
	740.714615	1.058515
	740.903963	1.058578
	741.093298	1.057541
	741.282618	1.057476
	741.471923	1.057789
	741.661214	1.057334
	741.850491	1.056498
	742.039753	1.056844
	742.229001	1.055964
	742.418235	1.057414
	742.607454	1.057975
	742.796659	1.056524
	742.985849	1.055742
	743.175025	1.056290
	743.364187	1.054232
	743.553334	1.052082
	743.742467	1.052245
	743.931586	1.052613
	744.120690	1.053977
	744.309779	1.053720
	744.498855	1.052296
	744.687916	1.053619
	744.876962	1.052724
	745.065994	1.051439
	745.255012	1.049784
	745.444015	1.050705
	745.633004	1.050965
	745.821978	1.049476
	746.010938	1.046880
	746.199884	1.045820
	746.388815	1.045344
	746.577732	1.044196
	746.766634	1.043347
	746.955522	1.042093
	747.144396	1.041917
	747.333255	1.040236
	747.522100	1.038304
	747.710930	1.036470
	747.899746	1.034012
	748.088548	1.032525
	748.277335	1.030457
	748.466108	1.030416
	748.654866	1.028811
	748.843610	1.027884
	749.032339	1.027303
	749.221054	1.025451
	749.409755	1.023395
	749.598441	1.021432
	749.787113	1.020656
	749.975770	1.019945
	750.164413	1.018597
	750.353042	1.017915
[truncated: 1,648 more rows]
