# Supplementary material for: Metasurface analogues of molecular diastereomers from hierarchical multiscale chiral interactions with biomolecules
Source: Nat Commun. 2026 Apr 22;17:5541. doi: 10.1038/s41467-026-72200-6 (PMC13287669; doi:10.1038/s41467-026-72200-6)
Supplement: Supplementary file 3 — Supplementary Data 1 (Raw data) [file 41467_2026_72200_MOESM3_ESM.zip › Raw_Data/Reflectivity/Antistrept_strept_sequence/Antistept/Ref_ARRAY3_RA_90_4.txt]

	345.453658	1.001610
	345.669646	1.001248
	345.885622	1.000841
	346.101585	1.000383
	346.317535	0.999867
	346.533471	0.999284
	346.749395	0.998626
	346.965306	0.997883
	347.181204	0.997042
	347.397089	0.996092
	347.612961	0.995021
	347.828820	0.993819
	348.044666	0.992477
	348.260499	0.990992
	348.476319	0.989371
	348.692126	0.987631
	348.907920	0.985810
	349.123701	0.983966
	349.339469	0.982184
	349.555224	0.980568
	349.770966	0.979234
	349.986695	0.978292
	350.202412	0.977823
	350.418115	0.977865
	350.633805	0.978399
	350.849482	0.979363
	351.065147	0.980658
	351.280798	0.982179
	351.496436	0.983822
	351.712062	0.985505
	351.927674	0.987163
	352.143273	0.984893
	352.358860	0.991081
	352.574433	0.992591
	352.789993	0.992575
	353.005541	0.993417
	353.221075	0.995651
	353.436597	0.996430
	353.652105	0.997800
	353.867600	0.999162
	354.083083	1.001890
	354.298552	1.003069
	354.514009	1.002851
	354.729452	1.003481
	354.944883	1.005434
	355.160300	1.005122
	355.375705	1.004767
	355.591096	1.004364
	355.806474	1.004662
	356.021840	1.005132
	356.237192	1.005218
	356.452532	1.005979
	356.667858	1.006303
	356.883172	1.006652
	357.098472	1.006362
	357.313760	1.005248
	357.529034	1.005617
	357.744295	1.003804
	357.959544	1.005995
	358.174779	1.005994
	358.390002	1.006640
	358.605211	1.005869
	358.820407	1.007073
	359.035591	1.009337
	359.250761	1.010480
	359.465919	1.010796
	359.681063	1.010617
	359.896194	1.011937
	360.111313	1.012587
	360.326418	1.013898
	360.541510	1.013276
	360.756589	1.013233
	360.971656	1.014323
	361.186709	1.014531
	361.401749	1.013562
	361.616776	1.013847
	361.831790	1.012242
	362.046792	1.010685
	362.261780	1.009242
	362.476755	1.007818
	362.691717	1.006782
	362.906666	1.008109
	363.121602	1.007347
	363.336525	1.007996
	363.551435	1.007534
	363.766332	1.006940
	363.981216	1.005695
	364.196087	1.005914
	364.410945	1.006641
	364.625790	1.006787
	364.840621	1.007031
	365.055440	1.005642
	365.270246	1.006363
	365.485039	1.007707
	365.699818	1.007089
	365.914585	1.006619
	366.129339	1.008523
	366.344079	1.008268
	366.558807	1.007750
	366.773521	1.008271
	366.988223	1.009377
	367.202911	1.007926
	367.417587	1.007601
	367.632249	1.006541
	367.846898	1.007650
	368.061535	1.006910
	368.276158	1.005878
	368.490768	1.006041
	368.705365	1.006124
	368.919949	1.005016
	369.134521	1.005166
	369.349079	1.003889
	369.563624	1.000008
	369.778155	0.998384
	369.992674	0.996839
	370.207180	0.996564
	370.421673	0.997808
	370.636153	0.996545
	370.850619	0.998078
	371.065073	0.997417
	371.279514	0.995849
	371.493941	0.997064
	371.708356	0.998542
	371.922757	0.999048
	372.137145	0.998512
	372.351521	0.997578
	372.565883	0.996104
	372.780232	0.994941
	372.994568	0.992524
	373.208891	0.993113
	373.423201	0.991763
	373.637498	0.990422
	373.851782	0.990165
	374.066053	0.989954
	374.280311	0.989366
	374.494556	0.990294
	374.708787	0.988998
	374.923006	0.989814
	375.137211	0.989969
	375.351404	0.992651
	375.565583	0.993981
	375.779750	0.996006
	375.993903	0.995147
	376.208043	0.995465
	376.422170	0.993702
	376.636284	0.994866
	376.850385	0.996633
	377.064473	0.996278
	377.278548	0.996091
	377.492610	0.996184
	377.706658	0.995583
	377.920694	0.995309
	378.134717	0.996400
	378.348726	0.996979
	378.562722	0.997449
	378.776706	0.999316
	378.990676	1.000513
	379.204633	1.000518
	379.418577	0.999529
	379.632508	1.000417
	379.846426	1.000522
	380.060331	0.998446
	380.274223	0.998511
	380.488101	0.996865
	380.701967	0.999847
	380.915819	0.997941
	381.129659	0.997186
	381.343485	0.995836
	381.557298	0.995243
	381.771098	0.994054
	381.984886	0.991857
	382.198659	0.991120
	382.412420	0.988203
	382.626168	0.989447
	382.839903	0.990200
	383.053624	0.990281
	383.267333	0.989135
	383.481028	0.987414
	383.694711	0.986714
	383.908380	0.987246
	384.122036	0.986151
	384.335679	0.987128
	384.549309	0.987284
	384.762926	0.985704
	384.976530	0.985702
	385.190120	0.984990
	385.403698	0.983232
	385.617262	0.984573
	385.830814	0.984361
	386.044352	0.984806
	386.257877	0.983108
	386.471389	0.984394
	386.684888	0.985173
	386.898374	0.987304
	387.111847	0.988053
	387.325306	0.989696
	387.538753	0.990513
	387.752186	0.990091
	387.965606	0.989928
	388.179014	0.990020
	388.392408	0.990218
	388.605789	0.991443
	388.819156	0.990756
	389.032511	0.991491
	389.245853	0.992262
	389.459181	0.993348
	389.672497	0.995702
	389.885799	0.996805
	390.099088	0.998087
	390.312364	0.999658
	390.525627	1.001358
	390.738877	1.003606
	390.952114	1.004208
	391.165337	1.006643
	391.378548	1.008912
	391.591745	1.008944
	391.804929	1.010220
	392.018100	1.010257
	392.231258	1.011033
	392.444403	1.013218
	392.657535	1.014703
	392.870653	1.013696
	393.083759	1.015359
	393.296851	1.014620
	393.509930	1.014527
	393.722996	1.012457
	393.936049	1.013350
	394.149089	1.013097
	394.362116	1.013524
	394.575129	1.012986
	394.788130	1.013199
	395.001117	1.015959
	395.214091	1.016596
	395.427052	1.017724
	395.640000	1.017905
	395.852935	1.016361
	396.065857	1.015337
	396.278765	1.013642
	396.491660	1.015323
	396.704543	1.016964
	396.917412	1.014024
	397.130268	1.014920
	397.343110	1.012830
	397.555940	1.012083
	397.768757	1.011604
	397.981560	1.009474
	398.194350	1.008695
	398.407127	1.007685
	398.619891	1.004633
	398.832642	1.004590
	399.045380	1.004900
	399.258104	1.005516
	399.470815	1.004576
	399.683514	1.003857
	399.896199	1.001648
	400.108870	1.001872
	400.321529	1.001465
	400.534175	1.000106
	400.746807	1.001255
	400.959427	1.000615
	401.172033	1.001733
	401.384626	1.002319
	401.597205	1.002847
	401.809772	1.002840
	402.022326	1.003289
	402.234866	1.003655
	402.447393	1.006771
	402.659907	1.002945
	402.872408	1.003659
	403.084896	1.002643
	403.297370	1.003022
	403.509832	1.001575
	403.722280	0.999351
	403.934715	0.999846
	404.147137	0.999500
	404.359546	0.997358
	404.571941	0.997409
	404.784323	0.995178
	404.996693	0.996642
	405.209049	0.994973
	405.421392	0.993707
	405.633721	0.991319
	405.846038	0.991553
	406.058341	0.989999
	406.270632	0.990758
	406.482909	0.992413
	406.695172	0.992363
	406.907423	0.992618
	407.119661	0.993119
	407.331885	0.992518
	407.544096	0.993157
	407.756294	0.993753
	407.968479	0.993292
	408.180651	0.990829
	408.392809	0.989609
	408.604954	0.989632
	408.817086	0.990688
	409.029205	0.991810
	409.241311	0.993982
	409.453404	0.993818
	409.665483	0.992073
	409.877549	0.993507
	410.089602	0.990917
	410.301642	0.991348
	410.513669	0.990530
	410.725682	0.989861
	410.937682	0.989825
	411.149669	0.990038
	411.361643	0.991233
	411.573604	0.991656
	411.785551	0.991791
	411.997486	0.991627
	412.209407	0.989908
	412.421315	0.990687
	412.633210	0.991063
	412.845091	0.991100
	413.056959	0.990232
	413.268815	0.989133
	413.480657	0.989403
	413.692485	0.989502
	413.904301	0.990058
	414.116103	0.991332
	414.327892	0.991302
	414.539668	0.991231
	414.751431	0.991895
	414.963181	0.991238
	415.174917	0.990813
	415.386640	0.988562
	415.598350	0.990769
	415.810047	0.988341
	416.021730	0.988752
	416.233401	0.987952
	416.445058	0.987205
	416.656702	0.988860
	416.868332	0.989295
	417.079950	0.989319
	417.291554	0.990453
	417.503145	0.992317
	417.714723	0.993744
	417.926288	0.993390
	418.137839	0.995020
	418.349377	0.995991
	418.560903	0.995912
	418.772414	0.995022
	418.983913	0.995537
	419.195398	0.995838
	419.406870	0.994633
	419.618329	0.995414
	419.829775	0.994647
	420.041208	0.993650
	420.252627	0.994593
	420.464033	0.993872
	420.675426	0.993388
	420.886805	0.991643
	421.098172	0.992113
	421.309525	0.995124
	421.520865	0.993652
	421.732192	0.993813
	421.943505	0.994143
	422.154805	0.992673
	422.366092	0.991532
	422.577366	0.991080
	422.788627	0.989100
	422.999874	0.991584
	423.211108	0.993001
	423.422329	0.990943
	423.633537	0.992176
	423.844731	0.992657
	424.055913	0.991881
	424.267081	0.993098
	424.478235	0.992621
	424.689377	0.991588
	424.900505	0.991351
	425.111620	0.993485
	425.322722	0.994321
	425.533811	0.993113
	425.744886	0.993417
	425.955948	0.994000
	426.166997	0.996117
	426.378032	0.994955
	426.589055	0.996873
	426.800064	0.996237
	427.011060	0.996212
	427.222042	0.997422
	427.433012	0.995224
	427.643968	0.994704
	427.854911	0.996201
	428.065840	0.996342
	428.276757	0.997020
	428.487660	0.996018
	428.698550	0.997500
	428.909427	0.999173
	429.120290	1.000426
	429.331140	1.001463
	429.541977	1.002748
	429.752801	1.002322
	429.963611	1.002453
	430.174408	1.003830
	430.385192	1.000407
	430.595963	1.000132
	430.806720	0.998563
	431.017464	0.997203
	431.228195	0.994883
	431.438913	0.994739
	431.649617	0.994165
	431.860308	0.995620
	432.070986	0.994289
	432.281650	0.994150
	432.492302	0.994527
	432.702940	0.993193
	432.913565	0.992988
	433.124176	0.992428
	433.334774	0.993948
	433.545359	0.993660
	433.755931	0.992316
	433.966489	0.992697
	434.177035	0.992051
	434.387567	0.992216
	434.598085	0.991833
	434.808591	0.990133
	435.019083	0.991318
	435.229562	0.992110
	435.440027	0.991483
	435.650479	0.992970
	435.860918	0.993763
	436.071344	0.991187
	436.281757	0.993823
	436.492156	0.994452
	436.702542	0.994752
	436.912914	0.994623
	437.123274	0.993740
	437.333620	0.994440
	437.543953	0.993629
	437.754272	0.993021
	437.964578	0.993089
	438.174871	0.991056
	438.385151	0.992503
	438.595417	0.993102
	438.805670	0.993181
	439.015910	0.991219
	439.226137	0.992012
	439.436350	0.988637
	439.646550	0.989713
	439.856737	0.988618
	440.066910	0.985917
	440.277070	0.985742
	440.487217	0.987374
	440.697351	0.985513
	440.907471	0.984400
	441.117578	0.984638
	441.327671	0.985271
	441.537752	0.985797
	441.747819	0.985008
	441.957873	0.985329
	442.167913	0.986435
	442.377940	0.985779
	442.587954	0.985746
	442.797955	0.985399
	443.007942	0.983521
	443.217916	0.984493
	443.427877	0.984855
	443.637824	0.984976
	443.847758	0.984960
	444.057679	0.986629
	444.267586	0.986815
	444.477481	0.988785
	444.687361	0.988135
	444.897229	0.990047
	445.107083	0.991512
	445.316924	0.989911
	445.526752	0.991886
	445.736566	0.993238
	445.946367	0.994840
	446.156155	0.994322
	446.365929	0.994660
	446.575690	0.996206
	446.785438	0.996284
	446.995173	0.995652
	447.204894	0.995290
	447.414602	0.994317
	447.624296	0.996112
	447.833977	0.996682
	448.043645	0.997285
	448.253300	0.998933
	448.462941	1.000792
	448.672569	0.999157
	448.882184	1.001856
	449.091785	1.003248
	449.301373	1.002510
	449.510948	1.001900
	449.720509	1.002038
	449.930057	1.001335
	450.139592	1.001276
	450.349113	1.002688
	450.558621	1.002284
	450.768116	0.998953
	450.977597	0.997238
	451.187066	0.996528
	451.396520	0.993906
	451.605962	0.992536
	451.815390	0.992015
	452.024805	0.990810
	452.234206	0.992260
	452.443594	0.991647
	452.652969	0.992223
	452.862330	0.993096
	453.071678	0.992910
	453.281013	0.990058
	453.490335	0.988307
	453.699643	0.989150
	453.908938	0.987354
	454.118219	0.987405
	454.327487	0.987983
	454.536742	0.989624
	454.745983	0.988309
	454.955211	0.987465
	455.164426	0.987096
	455.373627	0.986811
	455.582815	0.987170
	455.791990	0.986187
	456.001152	0.985794
	456.210300	0.984474
	456.419434	0.986409
	456.628556	0.988142
	456.837664	0.988628
	457.046758	0.990151
	457.255839	0.990802
	457.464907	0.991152
	457.673962	0.991082
	457.883003	0.990309
	458.092031	0.991991
	458.301046	0.992656
	458.510047	0.992465
	458.719035	0.992795
	458.928009	0.992661
	459.136970	0.992228
	459.345918	0.993547
	459.554852	0.993685
	459.763774	0.993376
	459.972681	0.994793
	460.181576	0.995772
	460.390457	0.997652
	460.599324	0.997687
	460.808178	0.997673
	461.017019	0.998206
	461.225847	0.997486
	461.434661	0.997889
	461.643462	0.995425
	461.852249	0.993022
	462.061023	0.993224
	462.269784	0.993589
	462.478531	0.993857
	462.687265	0.993133
	462.895986	0.993081
	463.104693	0.992190
	463.313387	0.992061
	463.522068	0.995294
	463.730735	0.998196
	463.939389	0.998607
	464.148029	1.001141
	464.356656	1.001309
	464.565270	1.001124
	464.773870	1.001831
	464.982457	1.000377
	465.191030	1.000277
	465.399591	0.998233
	465.608137	0.997996
	465.816671	0.999135
	466.025191	0.998986
	466.233697	1.001470
	466.442191	1.001483
	466.650671	1.001574
	466.859137	1.002186
	467.067590	1.001461
	467.276030	0.998057
	467.484456	0.998623
	467.692869	0.998813
	467.901269	0.997932
	468.109655	0.999357
	468.318028	0.997170
	468.526387	0.997024
	468.734733	0.997729
	468.943066	1.000351
	469.151385	1.000223
	469.359691	0.999526
	469.567984	0.998741
	469.776263	0.998487
	469.984528	0.997773
	470.192781	0.997683
	470.401020	0.997373
	470.609245	0.998731
	470.817457	0.998558
	471.025656	0.998899
	471.233841	0.999623
	471.442013	0.998138
	471.650172	0.997035
	471.858317	0.995874
	472.066448	0.995214
	472.274567	0.996685
	472.482672	0.995346
	472.690763	0.994504
	472.898841	0.994098
	473.106906	0.993849
	473.314957	0.994895
	473.522995	0.993927
	473.731020	0.994537
	473.939031	0.993779
	474.147029	0.994702
	474.355013	0.996867
	474.562984	0.998441
	474.770941	0.998290
	474.978885	0.999053
	475.186816	0.999481
	475.394733	1.001281
	475.602637	1.001549
	475.810527	1.003396
	476.018404	1.004373
	476.226268	1.003903
	476.434118	1.003366
	476.641955	1.004224
	476.849778	1.003186
	477.057588	1.003093
	477.265385	1.002724
	477.473168	1.002183
	477.680937	1.001786
	477.888694	1.001759
	478.096436	1.002070
	478.304166	0.999977
	478.511882	0.997765
	478.719584	0.995723
	478.927274	0.994516
	479.134949	0.993818
	479.342612	0.994515
	479.550260	0.994782
	479.757896	0.994269
	479.965518	0.994693
	480.173126	0.993500
	480.380722	0.992640
	480.588303	0.992083
	480.795872	0.989314
	481.003426	0.990021
	481.210968	0.990498
	481.418496	0.989461
	481.626010	0.987410
	481.833511	0.985961
	482.040999	0.984130
	482.248473	0.983521
	482.455934	0.982624
	482.663382	0.983469
	482.870816	0.983925
	483.078236	0.983768
	483.285643	0.983620
	483.493037	0.984549
	483.700417	0.984688
	483.907784	0.983723
	484.115137	0.982912
	484.322477	0.983841
	484.529803	0.984531
	484.737116	0.984447
	484.944416	0.982760
	485.151702	0.983557
	485.358975	0.984430
	485.566234	0.985679
	485.773479	0.985656
	485.980712	0.985467
	486.187931	0.987217
	486.395136	0.987819
	486.602328	0.989096
	486.809506	0.989254
	487.016671	0.989508
	487.223823	0.991299
	487.430961	0.992647
	487.638086	0.993340
	487.845197	0.993908
	488.052295	0.993937
	488.259379	0.993943
	488.466450	0.992860
	488.673507	0.993580
	488.880551	0.995219
	489.087582	0.995302
	489.294599	0.994574
	489.501602	0.994217
	489.708592	0.994201
	489.915569	0.994004
	490.122532	0.994020
	490.329482	0.993933
	490.536418	0.994187
	490.743341	0.993949
	490.950250	0.995074
	491.157146	0.996236
	491.364029	0.996958
	491.570897	0.997308
	491.777753	0.996666
	491.984595	0.997617
	492.191423	0.995761
	492.398238	0.994798
	492.605040	0.993501
	492.811828	0.993288
	493.018603	0.993369
	493.225364	0.993070
	493.432111	0.994063
	493.638846	0.993735
	493.845566	0.993067
	494.052274	0.994215
	494.258967	0.994641
	494.465648	0.995933
	494.672314	0.996965
	494.878968	0.997150
	495.085608	0.997700
	495.292234	0.997521
	495.498847	0.996031
	495.705446	0.996108
	495.912032	0.995389
	496.118605	0.996321
	496.325164	0.995379
	496.531709	0.996985
	496.738241	0.997926
	496.944759	0.997461
	497.151264	0.997488
	497.357756	0.997802
	497.564234	0.997608
	497.770698	0.997431
	497.977149	0.997099
	498.183587	0.998127
	498.390011	0.999067
	498.596422	0.997651
	498.802819	0.997112
	499.009202	0.997499
	499.215572	0.997731
	499.421929	0.997879
	499.628272	0.996643
	499.834602	0.995194
	500.040918	0.994688
	500.247220	0.994173
	500.453509	0.992536
	500.659785	0.991861
	500.866047	0.992217
	501.072296	0.994206
	501.278531	0.994041
	501.484752	0.992729
	501.690960	0.992138
	501.897155	0.991116
	502.103336	0.992322
	502.309504	0.992349
	502.515658	0.992486
	502.721798	0.992025
	502.927925	0.992640
	503.134039	0.991834
	503.340139	0.992620
	503.546225	0.992375
	503.752298	0.989741
	503.958358	0.990990
	504.164404	0.989822
	504.370436	0.991954
	504.576455	0.991778
	504.782461	0.991948
	504.988453	0.993216
	505.194431	0.993945
	505.400396	0.995348
	505.606347	0.994666
	505.812285	0.994575
	506.018209	0.993773
	506.224120	0.994165
	506.430017	0.995571
	506.635901	0.995190
	506.841771	0.996350
	507.047628	0.995627
	507.253471	0.994694
	507.459301	0.996323
	507.665117	0.998059
	507.870920	0.998076
	508.076709	0.999940
	508.282484	1.001212
	508.488247	1.002807
	508.693995	1.002162
	508.899730	1.003081
	509.105451	1.001479
	509.311159	1.001349
	509.516854	1.001472
	509.722535	1.001849
	509.928202	1.002498
	510.133856	1.003557
	510.339496	1.003676
	510.545123	1.003712
	510.750736	1.003804
	510.956336	1.003397
	511.161922	1.005290
	511.367494	1.004476
	511.573053	1.004713
	511.778599	1.003317
	511.984131	1.003358
	512.189649	1.002779
	512.395154	1.002363
	512.600645	1.002828
	512.806123	1.002249
	513.011587	1.003319
	513.217038	1.004473
	513.422475	1.004519
	513.627899	1.003171
	513.833309	1.003341
	514.038705	1.002908
	514.244088	1.003362
	514.449458	1.003827
	514.654814	1.003688
	514.860156	1.002437
	515.065485	1.002307
	515.270800	1.002063
	515.476102	1.000769
	515.681390	1.000429
	515.886664	0.998811
	516.091925	0.997918
	516.297173	0.998756
	516.502407	0.996586
	516.707627	0.997673
	516.912834	0.995516
	517.118027	0.993718
	517.323207	0.994035
	517.528373	0.991855
	517.733525	0.992331
	517.938664	0.991537
	518.143790	0.991607
	518.348901	0.991400
	518.554000	0.991895
	518.759084	0.992553
	518.964156	0.991627
	519.169213	0.991690
	519.374257	0.991471
	519.579288	0.991726
	519.784305	0.992156
	519.989308	0.990262
	520.194298	0.988583
	520.399274	0.988242
	520.604236	0.987614
	520.809185	0.986659
	521.014121	0.986799
	521.219043	0.986387
	521.423951	0.985627
	521.628846	0.986919
	521.833727	0.986866
	522.038595	0.986520
	522.243449	0.986531
	522.448289	0.985283
	522.653116	0.985053
	522.857929	0.986431
	523.062729	0.986387
	523.267515	0.985590
	523.472287	0.985343
	523.677046	0.985114
	523.881792	0.986090
	524.086524	0.984493
	524.291242	0.986514
	524.495946	0.985663
	524.700637	0.987243
	524.905315	0.987160
	525.109979	0.987058
	525.314629	0.988480
	525.519266	0.987888
	525.723889	0.987953
	525.928498	0.987624
	526.133094	0.988423
	526.337677	0.988640
	526.542245	0.988422
	526.746800	0.988382
	526.951342	0.989683
	527.155870	0.987535
	527.360384	0.987611
	527.564885	0.987102
	527.769372	0.986863
	527.973846	0.988215
	528.178306	0.988746
	528.382752	0.988546
	528.587185	0.988920
	528.791604	0.989491
	528.996010	0.990465
	529.200402	0.988826
	529.404780	0.990475
	529.609145	0.990190
	529.813496	0.990360
	530.017833	0.991371
	530.222157	0.990817
	530.426468	0.990177
	530.630764	0.989458
	530.835048	0.991317
	531.039317	0.990845
	531.243573	0.989040
	531.447815	0.987568
	531.652044	0.987501
	531.856259	0.986564
	532.060461	0.985508
	532.264648	0.984960
	532.468823	0.985391
	532.672983	0.984898
	532.877130	0.983681
	533.081264	0.983149
	533.285383	0.984225
	533.489490	0.984227
	533.693582	0.984291
	533.897661	0.984490
	534.101726	0.984326
	534.305778	0.985122
	534.509816	0.985302
	534.713841	0.985052
	534.917851	0.985471
	535.121849	0.985360
	535.325832	0.985665
	535.529802	0.986798
	535.733759	0.987913
	535.937701	0.988174
	536.141630	0.988705
	536.345546	0.989959
	536.549448	0.991224
	536.753336	0.990091
	536.957210	0.989936
	537.161071	0.989327
	537.364919	0.990755
	537.568752	0.991005
	537.772572	0.990448
	537.976379	0.991275
	538.180172	0.990581
	538.383951	0.990494
	538.587716	0.989520
	538.791468	0.987926
	538.995206	0.989257
	539.198931	0.989580
	539.402642	0.988622
	539.606339	0.990368
	539.810023	0.990638
	540.013693	0.989701
	540.217349	0.990137
	540.420992	0.989595
	540.624621	0.989175
	540.828237	0.989489
	541.031839	0.988743
	541.235427	0.988449
	541.439001	0.988459
	541.642562	0.989966
	541.846109	0.989985
	542.049643	0.991246
	542.253163	0.990758
	542.456669	0.989836
	542.660162	0.989068
	542.863641	0.989695
	543.067106	0.989903
	543.270558	0.987787
	543.473996	0.988184
	543.677420	0.988049
	543.880831	0.988425
	544.084228	0.989355
	544.287612	0.988729
	544.490981	0.988486
	544.694338	0.988419
	544.897680	0.987601
	545.101009	0.988075
	545.304324	0.988799
	545.507625	0.989412
	545.710913	0.989457
	545.914187	0.990383
	546.117448	0.990619
	546.320695	0.990758
	546.523928	0.990513
	546.727147	0.990279
	546.930353	0.991062
	547.133546	0.992042
	547.336724	0.992214
	547.539889	0.993352
	547.743040	0.993150
	547.946178	0.991709
	548.149301	0.991804
	548.352412	0.992387
	548.555508	0.990965
	548.758591	0.990782
	548.961660	0.989853
	549.164716	0.989676
	549.367757	0.988730
	549.570785	0.988851
	549.773800	0.990429
	549.976801	0.990383
	550.179788	0.989859
	550.382761	0.990302
	550.585721	0.991348
	550.788667	0.992397
	550.991599	0.994011
	551.194518	0.995832
	551.397423	0.995857
	551.600315	0.995395
	551.803192	0.996057
	552.006056	0.995656
	552.208906	0.996401
	552.411743	0.997789
	552.614566	0.997962
	552.817375	0.997998
	553.020171	0.997495
	553.222953	0.998549
	553.425721	1.000384
	553.628475	1.001647
	553.831216	1.001912
	554.033943	1.002887
	554.236657	1.002734
	554.439356	1.003102
	554.642042	1.003875
	554.844715	1.003739
	555.047373	1.004487
	555.250018	1.004821
	555.452650	1.004758
	555.655267	1.004461
	555.857871	1.002726
	556.060461	1.004307
	556.263038	1.005604
	556.465600	1.004485
	556.668150	1.004573
	556.870685	1.004365
	557.073207	1.003741
	557.275715	1.003662
	557.478209	1.003297
	557.680689	1.004113
	557.883156	1.004069
	558.085609	1.003823
	558.288049	1.002582
	558.490475	1.002609
	558.692887	1.003080
	558.895285	1.002581
	559.097670	1.003008
	559.300040	1.001050
	559.502398	1.000414
	559.704741	1.001199
	559.907071	1.000774
	560.109387	1.000655
	560.311689	1.001536
	560.513978	1.000864
	560.716253	1.000867
	560.918514	1.003573
	561.120762	1.002906
	561.322995	1.004688
	561.525215	1.005991
	561.727422	1.006916
	561.929614	1.009060
	562.131793	1.008103
	562.333958	1.009037
	562.536110	1.009931
	562.738248	1.011197
	562.940372	1.011316
	563.142482	1.011490
	563.344578	1.010496
	563.546661	1.011408
	563.748730	1.011081
	563.950786	1.012428
	564.152827	1.012629
	564.354855	1.013538
	564.556870	1.013208
	564.758870	1.013419
	564.960857	1.014169
	565.162830	1.014820
	565.364789	1.017964
	565.566735	1.018666
	565.768666	1.017494
	565.970584	1.016548
	566.172489	1.017703
	566.374379	1.016989
	566.576256	1.016914
	566.778119	1.015807
	566.979969	1.015500
	567.181805	1.016140
	567.383626	1.016284
	567.585435	1.015778
	567.787229	1.015709
	567.989010	1.015766
	568.190777	1.016611
	568.392530	1.016440
	568.594269	1.016370
	568.795995	1.017090
	568.997707	1.017344
	569.199405	1.018199
	569.401090	1.017735
	569.602761	1.017930
	569.804418	1.017634
	570.006061	1.017608
	570.207690	1.017035
	570.409306	1.017446
	570.610908	1.018970
	570.812497	1.019868
	571.014071	1.019299
	571.215632	1.018029
	571.417179	1.018145
	571.618712	1.020782
	571.820232	1.022406
	572.021737	1.022071
	572.223229	1.022369
	572.424707	1.022155
	572.626172	1.023150
	572.827623	1.025253
	573.029060	1.025650
	573.230483	1.024840
	573.431892	1.025791
	573.633288	1.026055
	573.834670	1.026120
	574.036038	1.026930
	574.237392	1.028241
	574.438733	1.029135
	574.640060	1.030251
	574.841373	1.032107
	575.042672	1.031593
	575.243958	1.033509
	575.445230	1.034694
	575.646488	1.036328
	575.847732	1.037119
	576.048962	1.038988
	576.250179	1.039962
	576.451382	1.041093
	576.652571	1.041394
	576.853747	1.042704
	577.054908	1.043609
	577.256056	1.043164
	577.457190	1.042935
	577.658310	1.040901
	577.859417	1.039793
	578.060510	1.040947
	578.261589	1.040822
	578.462654	1.041440
	578.663705	1.041301
	578.864743	1.041971
	579.065767	1.042871
	579.266777	1.041662
	579.467773	1.041743
	579.668755	1.041675
	579.869724	1.042339
	580.070679	1.042937
	580.271620	1.043196
	580.472548	1.044531
	580.673461	1.043937
	580.874361	1.043097
	581.075247	1.042377
	581.276119	1.040605
	581.476978	1.038695
	581.677822	1.038906
	581.878653	1.038123
	582.079470	1.038182
	582.280273	1.037761
	582.481063	1.038778
	582.681838	1.039187
	582.882600	1.038874
	583.083348	1.037380
	583.284083	1.037345
	583.484803	1.038337
	583.685510	1.037695
	583.886203	1.036821
	584.086882	1.037479
	584.287547	1.037253
	584.488199	1.037425
	584.688836	1.038598
	584.889460	1.039250
	585.090070	1.038914
	585.290666	1.039421
	585.491249	1.040838
	585.691818	1.041829
	585.892372	1.042654
	586.092914	1.043669
	586.293441	1.045937
	586.493954	1.045988
	586.694454	1.047035
	586.894940	1.047823
	587.095412	1.049091
	587.295870	1.050684
	587.496314	1.051320
	587.696745	1.053209
	587.897162	1.054612
	588.097565	1.054448
	588.297954	1.054054
	588.498329	1.054318
	588.698691	1.053919
	588.899038	1.053984
	589.099372	1.053960
	589.299692	1.054057
	589.499998	1.055354
	589.700291	1.056963
	589.900569	1.058407
	590.100834	1.057991
	590.301085	1.058631
	590.501322	1.058480
	590.701546	1.057410
	590.901755	1.058444
	591.101951	1.057589
	591.302132	1.058097
	591.502300	1.057753
	591.702455	1.058121
	591.902595	1.057604
	592.102722	1.056237
	592.302834	1.055052
	592.502933	1.054316
	592.703018	1.054844
	592.903089	1.054274
	593.103147	1.053863
	593.303190	1.053171
	593.503220	1.054556
	593.703236	1.055268
	593.903238	1.055475
	594.103226	1.055637
	594.303200	1.055947
	594.503161	1.056735
	594.703108	1.056626
	594.903040	1.056448
	595.102960	1.055550
	595.302865	1.056442
	595.502756	1.056739
	595.702634	1.058935
	595.902497	1.059516
	596.102347	1.061295
	596.302183	1.060013
	596.502005	1.061098
	596.701813	1.062598
	596.901608	1.062233
	597.101388	1.062377
	597.301155	1.062635
	597.500908	1.063777
	597.700647	1.063860
	597.900372	1.063818
	598.100083	1.062997
	598.299781	1.063547
	598.499465	1.063743
	598.699134	1.065395
	598.898790	1.064638
	599.098432	1.064505
	599.298061	1.064046
	599.497675	1.064623
	599.697275	1.064756
	599.896862	1.064513
	600.096435	1.063426
	600.295994	1.063089
	600.495539	1.063237
	600.695070	1.063033
	600.894588	1.063311
	601.094091	1.064669
	601.293581	1.064951
	601.493056	1.063959
	601.692518	1.064114
	601.891966	1.062633
	602.091401	1.061000
	602.290821	1.061096
	602.490227	1.058673
	602.689620	1.058920
	602.888999	1.057916
	603.088363	1.058242
	603.287714	1.058120
	603.487052	1.055807
	603.686375	1.056223
	603.885684	1.054383
	604.084980	1.054008
	604.284261	1.055538
	604.483529	1.057583
	604.682783	1.058206
	604.882023	1.056518
	605.081249	1.056595
	605.280461	1.057135
	605.479660	1.057036
	605.678844	1.055755
	605.878015	1.056329
	606.077172	1.057231
	606.276314	1.058556
	606.475443	1.059159
	606.674558	1.059476
	606.873660	1.060003
	607.072747	1.060849
	607.271820	1.061963
	607.470880	1.063091
	607.669926	1.064817
	607.868957	1.065770
	608.067975	1.067315
	608.266979	1.067760
	608.465969	1.067978
	608.664946	1.068164
	608.863908	1.066865
	609.062857	1.067839
	609.261791	1.068313
	609.460712	1.068886
	609.659619	1.067851
	609.858511	1.069046
	610.057390	1.070084
	610.256256	1.071139
	610.455107	1.070468
	610.653944	1.070806
	610.852767	1.069830
	611.051577	1.071471
	611.250373	1.072032
	611.449154	1.073694
	611.647922	1.073761
	611.846676	1.072637
	612.045416	1.071576
	612.244142	1.071680
	612.442854	1.071910
	612.641553	1.072224
	612.840237	1.073165
	613.038908	1.075584
	613.237564	1.075332
	613.436207	1.075537
	613.634836	1.076201
	613.833451	1.075497
	614.032052	1.076895
	614.230639	1.077400
	614.429212	1.079413
	614.627771	1.080816
	614.826316	1.082059
	615.024848	1.083190
	615.223365	1.083732
	615.421869	1.083930
	615.620358	1.085916
	615.818834	1.085975
	616.017296	1.087133
	616.215744	1.087884
	616.414178	1.088957
	616.612598	1.089593
	616.811004	1.090391
	617.009396	1.089691
	617.207775	1.090793
	617.406139	1.093071
	617.604490	1.094071
	617.802826	1.095503
	618.001149	1.096082
	618.199458	1.095658
	618.397752	1.094873
	618.596033	1.095401
	618.794300	1.096451
	618.992553	1.097824
	619.190792	1.098110
	619.389018	1.098562
	619.587229	1.099263
	619.785426	1.098805
	619.983609	1.098628
	620.181779	1.099015
	620.379934	1.097947
	620.578076	1.098871
	620.776204	1.099186
	620.974317	1.100316
	621.172417	1.101238
	621.370503	1.101315
	621.568575	1.101269
	621.766633	1.102924
	621.964677	1.101837
	622.162707	1.101197
	622.360723	1.101808
	622.558725	1.102284
	622.756714	1.100872
	622.954688	1.099507
	623.152648	1.099576
	623.350595	1.100019
	623.548527	1.097828
	623.746446	1.097232
	623.944350	1.097474
	624.142241	1.097486
	624.340118	1.098594
	624.537981	1.099046
	624.735829	1.100321
	624.933664	1.099645
	625.131485	1.098846
	625.329292	1.098594
	625.527085	1.098155
	625.724864	1.098321
	625.922629	1.097938
	626.120381	1.098292
	626.318118	1.098032
	626.515841	1.096939
	626.713550	1.097173
	626.911246	1.096499
	627.108927	1.097328
	627.306595	1.096654
	627.504248	1.095236
	627.701888	1.094546
	627.899513	1.093408
	628.097125	1.093801
	628.294722	1.094881
	628.492306	1.094140
	628.689876	1.092435
	628.887432	1.091938
	629.084973	1.093711
	629.282501	1.093761
	629.480015	1.091832
	629.677515	1.091836
	629.875001	1.090485
	630.072473	1.089709
	630.269931	1.089100
	630.467375	1.090014
	630.664805	1.090005
	630.862221	1.089202
	631.059623	1.089082
	631.257011	1.090997
	631.454385	1.090858
	631.651746	1.089677
	631.849092	1.091409
	632.046424	1.091335
	632.243742	1.091033
	632.441047	1.091905
	632.638337	1.092885
	632.835613	1.093990
	633.032876	1.094575
	633.230124	1.094298
	633.427358	1.092650
	633.624579	1.091728
	633.821785	1.091304
	634.018978	1.091944
	634.216156	1.092954
	634.413321	1.091845
	634.610471	1.092415
	634.807608	1.093737
	635.004730	1.094750
	635.201839	1.094330
	635.398933	1.094642
	635.596014	1.095157
	635.793081	1.094409
	635.990133	1.094241
	636.187172	1.093354
	636.384196	1.093518
	636.581207	1.093677
	636.778204	1.092733
	636.975186	1.092560
	637.172155	1.091762
	637.369110	1.092394
	637.566050	1.091876
	637.762977	1.092208
	637.959890	1.092354
	638.156788	1.091002
	638.353673	1.091849
	638.550544	1.092806
	638.747400	1.094178
	638.944243	1.094006
	639.141072	1.093747
	639.337886	1.093602
	639.534687	1.094427
	639.731474	1.093692
	639.928246	1.096032
	640.125005	1.096591
	640.321750	1.096230
	640.518480	1.096215
	640.715197	1.096543
	640.911899	1.096472
	641.108588	1.094219
	641.305263	1.092328
	641.501923	1.091138
	641.698570	1.090311
	641.895202	1.090270
	642.091821	1.089812
	642.288426	1.091195
	642.485016	1.091251
	642.681593	1.091986
	642.878155	1.093282
	643.074704	1.092842
	643.271238	1.092909
	643.467759	1.093546
	643.664265	1.096176
	643.860757	1.096404
	644.057236	1.098758
	644.253700	1.100216
	644.450151	1.101241
	644.646587	1.102112
	644.843009	1.101837
	645.039418	1.100855
	645.235812	1.100211
	645.432192	1.101751
	645.628558	1.103877
	645.824911	1.104510
	646.021249	1.104592
	646.217573	1.104153
	646.413883	1.105260
	646.610179	1.104201
	646.806461	1.104482
	647.002729	1.105667
	647.198983	1.105448
	647.395223	1.105611
	647.591449	1.106031
	647.787661	1.107185
	647.983859	1.108413
	648.180043	1.110094
	648.376212	1.109701
	648.572368	1.108769
	648.768510	1.108067
	648.964638	1.108620
	649.160751	1.109369
	649.356851	1.108774
	649.552937	1.110681
	649.749008	1.111128
	649.945066	1.112617
	650.141109	1.114354
	650.337138	1.116345
	650.533154	1.116246
	650.729155	1.115489
	650.925142	1.116359
	651.121116	1.117146
	651.317075	1.118216
	651.513020	1.117127
	651.708951	1.117246
	651.904868	1.115912
	652.100771	1.115206
	652.296660	1.114844
	652.492535	1.114722
	652.688396	1.113594
	652.884242	1.112210
	653.080075	1.114614
	653.275894	1.115277
	653.471699	1.116637
	653.667489	1.117165
	653.863266	1.118151
	654.059028	1.119852
	654.254776	1.119520
	654.450511	1.120191
	654.646231	1.121111
	654.841937	1.121487
	655.037629	1.123970
	655.233308	1.124907
	655.428972	1.128545
	655.624622	1.128922
	655.820258	1.128712
	656.015879	1.127261
	656.211487	1.126708
	656.407081	1.125861
	656.602661	1.124025
	656.798226	1.123324
	656.993778	1.124468
	657.189315	1.124181
	657.384839	1.122933
	657.580348	1.121413
	657.775843	1.121251
	657.971324	1.121621
	658.166791	1.122710
	658.362244	1.120801
	658.557683	1.123049
	658.753108	1.123673
	658.948519	1.122993
	659.143916	1.124455
	659.339298	1.124517
	659.534667	1.124545
	659.730022	1.123771
	659.925362	1.123012
	660.120688	1.123202
	660.316001	1.123022
	660.511299	1.123545
	660.706583	1.125105
	660.901853	1.126324
	661.097109	1.125929
	661.292351	1.127798
	661.487578	1.127197
	661.682792	1.128014
	661.877992	1.128851
	662.073177	1.129026
	662.268349	1.128428
	662.463506	1.128647
	662.658649	1.128779
	662.853779	1.128775
	663.048894	1.127338
	663.243995	1.125570
	663.439081	1.125742
	663.634154	1.125396
	663.829213	1.124958
	664.024258	1.124702
	664.219288	1.125566
	664.414305	1.125364
	664.609307	1.126304
	664.804295	1.127332
	664.999269	1.127036
	665.194229	1.128286
	665.389175	1.127628
	665.584107	1.126894
	665.779025	1.126659
	665.973928	1.126866
	666.168818	1.128026
	666.363693	1.127899
	666.558555	1.127808
	666.753402	1.127988
	666.948235	1.128020
	667.143054	1.126550
	667.337859	1.124536
	667.532650	1.124489
	667.727427	1.124521
	667.922189	1.124438
	668.116938	1.124170
	668.311672	1.125168
	668.506392	1.125355
	668.701098	1.125658
	668.895790	1.124043
	669.090468	1.124339
	669.285132	1.124240
	669.479782	1.125662
	669.674417	1.126751
	669.869039	1.126883
	670.063646	1.125570
	670.258239	1.127999
	670.452819	1.126135
	670.647384	1.125846
	670.841934	1.126494
	671.036471	1.125947
	671.230994	1.126412
	671.425502	1.127178
	671.619997	1.127353
	671.814477	1.127328
	672.008943	1.126457
	672.203395	1.125646
	672.397833	1.126161
	672.592257	1.125746
	672.786667	1.124191
	672.981062	1.125503
	673.175444	1.123940
	673.369811	1.123651
	673.564164	1.123024
	673.758503	1.121255
	673.952828	1.120226
	674.147139	1.119401
	674.341435	1.119153
	674.535718	1.118869
	674.729986	1.117446
	674.924240	1.117794
	675.118480	1.117413
	675.312706	1.117243
	675.506918	1.117686
	675.701116	1.118323
	675.895299	1.118418
	676.089469	1.119735
	676.283624	1.119563
	676.477765	1.118729
	676.671892	1.116790
	676.866005	1.116382
	677.060103	1.114322
	677.254188	1.113730
	677.448258	1.113706
	677.642315	1.114175
	677.836357	1.113488
	678.030385	1.113192
	678.224398	1.113905
	678.418398	1.115515
	678.612384	1.116777
	678.806355	1.116172
	679.000312	1.117772
	679.194255	1.119256
	679.388184	1.119691
	679.582099	1.120795
	679.776000	1.121403
	679.969886	1.122201
	680.163758	1.121567
	680.357617	1.120978
	680.551461	1.120860
	680.745290	1.121794
	680.939106	1.121532
	681.132908	1.121452
	681.326695	1.121359
	681.520468	1.119492
	681.714227	1.119419
	681.907972	1.120095
	682.101703	1.119638
	682.295419	1.120394
	682.489122	1.122435
	682.682810	1.122358
	682.876484	1.122843
	683.070144	1.122453
	683.263790	1.121864
	683.457421	1.122439
	683.651039	1.122941
	683.844642	1.123395
	684.038231	1.123270
	684.231806	1.122755
	684.425367	1.122419
	684.618913	1.123503
	684.812446	1.121248
	685.005964	1.121741
	685.199468	1.121670
	685.392958	1.122509
	685.586433	1.122899
	685.779895	1.122794
	685.973342	1.122551
	686.166775	1.122183
	686.360194	1.119653
	686.553599	1.120678
	686.746990	1.120556
	686.940366	1.119723
	687.133729	1.118063
	687.327077	1.117405
	687.520411	1.117019
	687.713730	1.116485
	687.907036	1.114088
	688.100327	1.113175
	688.293604	1.113222
	688.486867	1.114968
	688.680116	1.114568
	688.873351	1.113755
	689.066571	1.112391
	689.259777	1.112136
	689.452970	1.110507
	689.646147	1.110842
	689.839311	1.110439
	690.032461	1.110930
	690.225596	1.109461
	690.418717	1.107435
	690.611824	1.108390
	690.804917	1.108229
	690.997995	1.105995
	691.191059	1.105495
	691.384110	1.103233
	691.577145	1.101067
	691.770167	1.099256
	691.963175	1.098411
	692.156168	1.097869
	692.349147	1.096606
	692.542112	1.094703
	692.735063	1.094238
	692.927999	1.093693
	693.120922	1.092452
	693.313830	1.094089
	693.506724	1.094738
	693.699603	1.094264
	693.892469	1.095011
	694.085320	1.096018
	694.278157	1.095679
	694.470980	1.096256
	694.663789	1.094778
	694.856583	1.094581
	695.049364	1.093243
	695.242130	1.093358
	695.434881	1.091806
	695.627619	1.091183
	695.820342	1.092106
	696.013052	1.090641
	696.205747	1.089478
	696.398427	1.089155
	696.591094	1.090716
	696.783746	1.091119
	696.976384	1.089604
	697.169008	1.086956
	697.361618	1.086462
	697.554213	1.085733
	697.746795	1.084724
	697.939362	1.084300
	698.131914	1.086990
	698.324453	1.085684
	698.516977	1.085850
	698.709487	1.086480
	698.901983	1.086929
	699.094465	1.088176
	699.286932	1.087895
	699.479386	1.088680
	699.671825	1.088852
	699.864249	1.089785
	700.056660	1.088676
	700.249056	1.087510
	700.441438	1.085634
	700.633806	1.086621
	700.826160	1.087505
	701.018499	1.086992
	701.210824	1.088204
	701.403135	1.086740
	701.595432	1.085187
	701.787714	1.082642
	701.979982	1.081833
	702.172236	1.082378
	702.364476	1.079849
	702.556702	1.078293
	702.748913	1.077643
	702.941110	1.074805
	703.133293	1.074191
	703.325461	1.073045
	703.517615	1.073349
	703.709755	1.072434
	703.901881	1.073187
	704.093993	1.072400
	704.286090	1.072271
	704.478173	1.071330
	704.670242	1.070914
	704.862296	1.072314
	705.054337	1.071940
	705.246363	1.070907
	705.438375	1.071281
	705.630372	1.070673
	705.822356	1.069214
	706.014325	1.067271
	706.206279	1.066210
	706.398220	1.066777
	706.590146	1.066007
	706.782058	1.064048
	706.973956	1.062260
	707.165840	1.062349
	707.357709	1.060463
	707.549564	1.058998
	707.741405	1.058376
	707.933231	1.058059
	708.125043	1.057598
	708.316841	1.055561
	708.508625	1.053495
	708.700395	1.052989
	708.892150	1.053782
	709.083891	1.054046
	709.275617	1.055673
	709.467330	1.057195
	709.659028	1.056866
	709.850712	1.055762
	710.042381	1.056828
	710.234037	1.055593
	710.425678	1.054503
	710.617305	1.055600
	710.808917	1.054713
	711.000515	1.054766
	711.192099	1.055292
	711.383669	1.055444
	711.575225	1.054515
	711.766766	1.053719
	711.958293	1.053240
	712.149805	1.053524
	712.341304	1.050730
	712.532788	1.048951
	712.724258	1.047098
	712.915713	1.044574
	713.107154	1.043595
	713.298581	1.042265
	713.489994	1.042007
	713.681392	1.041147
	713.872776	1.039728
	714.064146	1.040113
	714.255502	1.037846
	714.446843	1.036591
	714.638170	1.036546
	714.829483	1.036141
	715.020781	1.036147
	715.212065	1.035694
	715.403335	1.035676
	715.594591	1.033249
	715.785832	1.034076
	715.977059	1.034363
	716.168272	1.035015
	716.359470	1.035136
	716.550654	1.034707
	716.741824	1.033612
	716.932979	1.033167
	717.124121	1.032999
	717.315247	1.031700
	717.506360	1.032454
	717.697458	1.032595
	717.888542	1.031722
	718.079612	1.031592
	718.270668	1.030219
	718.461709	1.032202
	718.652736	1.033305
	718.843748	1.032647
	719.034746	1.034045
	719.225730	1.035436
	719.416700	1.036627
	719.607655	1.038306
	719.798596	1.038256
	719.989523	1.039941
	720.180435	1.041807
	720.371333	1.044607
	720.562217	1.045685
	720.753087	1.046944
	720.943942	1.046600
	721.134783	1.046327
	721.325609	1.047259
	721.516422	1.046898
	721.707219	1.047544
	721.898003	1.049890
	722.088772	1.050758
	722.279527	1.052554
	722.470268	1.053413
	722.660994	1.053653
	722.851707	1.052832
	723.042404	1.053705
	723.233088	1.052817
	723.423757	1.053786
	723.614412	1.053358
	723.805052	1.052094
	723.995678	1.053259
	724.186290	1.053136
	724.376887	1.053106
	724.567471	1.054077
	724.758039	1.053943
	724.948594	1.054881
	725.139134	1.055730
	725.329660	1.055798
	725.520172	1.054920
	725.710669	1.053200
	725.901152	1.054645
	726.091620	1.056356
	726.282075	1.056021
	726.472514	1.055570
	726.662940	1.056559
	726.853351	1.056540
	727.043748	1.055310
	727.234131	1.055924
	727.424499	1.057135
	727.614853	1.057049
	727.805193	1.056455
	727.995518	1.056605
	728.185829	1.056004
	728.376125	1.056328
	728.566408	1.057096
	728.756675	1.057491
	728.946929	1.058562
	729.137168	1.059613
	729.327393	1.059599
	729.517604	1.059827
	729.707800	1.059910
	729.897982	1.060533
	730.088149	1.059675
	730.278302	1.058797
	730.468441	1.059385
	730.658566	1.059358
	730.848676	1.058440
	731.038771	1.059614
	731.228853	1.060216
	731.418920	1.061333
	731.608973	1.061809
	731.799011	1.061665
	731.989035	1.061752
	732.179045	1.063186
	732.369040	1.062644
	732.559021	1.063102
	732.748988	1.062873
	732.938940	1.061620
	733.128878	1.062378
	733.318801	1.061851
	733.508711	1.059555
	733.698605	1.059884
	733.888486	1.059356
	734.078352	1.059293
	734.268204	1.061848
	734.458041	1.062094
	734.647864	1.060867
	734.837673	1.060019
	735.027467	1.059613
	735.217247	1.059883
	735.407013	1.060443
	735.596764	1.060352
	735.786501	1.061727
	735.976223	1.062428
	736.165932	1.064232
	736.355625	1.064662
	736.545305	1.064883
	736.734970	1.064540
	736.924620	1.064235
	737.114257	1.064734
	737.303879	1.066973
	737.493486	1.065574
	737.683079	1.063906
	737.872658	1.063608
	738.062222	1.063669
	738.251772	1.063942
	738.441308	1.063671
	738.630829	1.064698
	738.820336	1.065479
	739.009829	1.062733
	739.199307	1.063669
	739.388771	1.062829
	739.578220	1.063304
	739.767655	1.062619
	739.957076	1.062528
	740.146482	1.063223
	740.335874	1.060557
	740.525251	1.059484
	740.714615	1.057394
	740.903963	1.056061
	741.093298	1.055110
	741.282618	1.055321
	741.471923	1.054419
	741.661214	1.053799
	741.850491	1.053633
	742.039753	1.052666
	742.229001	1.052676
	742.418235	1.053273
	742.607454	1.052272
	742.796659	1.049418
	742.985849	1.048056
	743.175025	1.047797
	743.364187	1.046093
	743.553334	1.044525
	743.742467	1.042707
	743.931586	1.040841
	744.120690	1.038318
	744.309779	1.037223
	744.498855	1.037937
	744.687916	1.037815
	744.876962	1.036845
	745.065994	1.036743
	745.255012	1.037271
	745.444015	1.035662
	745.633004	1.034565
	745.821978	1.031791
	746.010938	1.030234
	746.199884	1.030125
	746.388815	1.031076
	746.577732	1.031131
	746.766634	1.029977
	746.955522	1.031000
	747.144396	1.031363
	747.333255	1.029954
	747.522100	1.029183
	747.710930	1.027695
	747.899746	1.026468
	748.088548	1.025347
	748.277335	1.025307
	748.466108	1.025065
	748.654866	1.023722
	748.843610	1.022041
	749.032339	1.022965
	749.221054	1.022194
	749.409755	1.021657
	749.598441	1.020454
	749.787113	1.018354
	749.975770	1.016600
	750.164413	1.016516
	750.353042	1.016538
[truncated: 1,648 more rows]
