# Supplementary material for: Metasurface analogues of molecular diastereomers from hierarchical multiscale chiral interactions with biomolecules
Source: Nat Commun. 2026 Apr 22;17:5541. doi: 10.1038/s41467-026-72200-6 (PMC13287669; doi:10.1038/s41467-026-72200-6)
Supplement: Supplementary file 3 — Supplementary Data 1 (Raw data) [file 41467_2026_72200_MOESM3_ESM.zip › Raw_Data/Reflectivity/Antistrept_strept_sequence/Antistept/Ref_ARRAY3_RA_90_5.txt]

	345.453658	1.000095
	345.669646	1.000405
	345.885622	1.000745
	346.101585	1.001118
	346.317535	1.001528
	346.533471	1.001980
	346.749395	1.002477
	346.965306	1.003025
	347.181204	1.003628
	347.397089	1.004291
	347.612961	1.005016
	347.828820	1.005804
	348.044666	1.006655
	348.260499	1.007560
	348.476319	1.008507
	348.692126	1.009472
	348.907920	1.010420
	349.123701	1.011302
	349.339469	1.012057
	349.555224	1.012617
	349.770966	1.012917
	349.986695	1.012904
	350.202412	1.012557
	350.418115	1.011886
	350.633805	1.010941
	350.849482	1.009793
	351.065147	1.008524
	351.280798	1.007210
	351.496436	1.005916
	351.712062	1.004687
	351.927674	1.003550
	352.143273	1.002445
	352.358860	1.000566
	352.574433	0.999965
	352.789993	0.998780
	353.005541	0.998018
	353.221075	0.997155
	353.436597	0.995150
	353.652105	0.995863
	353.867600	0.996973
	354.083083	0.997803
	354.298552	0.998641
	354.514009	0.999287
	354.729452	0.999686
	354.944883	1.000025
	355.160300	0.997740
	355.375705	0.997076
	355.591096	0.996328
	355.806474	0.996848
	356.021840	0.996776
	356.237192	0.996651
	356.452532	0.996857
	356.667858	0.996531
	356.883172	0.999009
	357.098472	1.001246
	357.313760	1.001604
	357.529034	1.000344
	357.744295	0.999636
	357.959544	0.998494
	358.174779	0.997702
	358.390002	0.998741
	358.605211	0.998089
	358.820407	1.001204
	359.035591	1.000526
	359.250761	1.002452
	359.465919	1.002791
	359.681063	1.004011
	359.896194	1.004899
	360.111313	1.006695
	360.326418	1.006904
	360.541510	1.005701
	360.756589	1.006101
	360.971656	1.005992
	361.186709	1.008586
	361.401749	1.007605
	361.616776	1.009087
	361.831790	1.009154
	362.046792	1.010461
	362.261780	1.010724
	362.476755	1.010627
	362.691717	1.011967
	362.906666	1.010740
	363.121602	1.010839
	363.336525	1.009537
	363.551435	1.009598
	363.766332	1.009653
	363.981216	1.009017
	364.196087	1.009597
	364.410945	1.009702
	364.625790	1.008533
	364.840621	1.007713
	365.055440	1.007334
	365.270246	1.006520
	365.485039	1.006836
	365.699818	1.005897
	365.914585	1.005815
	366.129339	1.005345
	366.344079	1.001588
	366.558807	1.002925
	366.773521	1.002302
	366.988223	1.000620
	367.202911	1.000509
	367.417587	1.000169
	367.632249	0.999940
	367.846898	1.000828
	368.061535	0.998343
	368.276158	0.999100
	368.490768	0.997864
	368.705365	0.996581
	368.919949	0.995841
	369.134521	0.995715
	369.349079	0.995822
	369.563624	0.994983
	369.778155	0.994409
	369.992674	0.993146
	370.207180	0.994330
	370.421673	0.993574
	370.636153	0.993531
	370.850619	0.996049
	371.065073	0.996029
	371.279514	0.996970
	371.493941	0.995970
	371.708356	0.999626
	371.922757	0.998896
	372.137145	0.999754
	372.351521	1.000999
	372.565883	1.002870
	372.780232	1.001879
	372.994568	0.999535
	373.208891	0.999694
	373.423201	1.000944
	373.637498	1.000995
	373.851782	1.001535
	374.066053	1.002157
	374.280311	1.001525
	374.494556	1.002406
	374.708787	1.004141
	374.923006	1.004191
	375.137211	1.004157
	375.351404	1.004945
	375.565583	1.007228
	375.779750	1.006755
	375.993903	1.008662
	376.208043	1.009137
	376.422170	1.010945
	376.636284	1.011402
	376.850385	1.010963
	377.064473	1.012842
	377.278548	1.013253
	377.492610	1.011276
	377.706658	1.012833
	377.920694	1.012240
	378.134717	1.014019
	378.348726	1.013909
	378.562722	1.012430
	378.776706	1.010414
	378.990676	1.009143
	379.204633	1.009187
	379.418577	1.011489
	379.632508	1.011020
	379.846426	1.009589
	380.060331	1.011457
	380.274223	1.010581
	380.488101	1.010115
	380.701967	1.008379
	380.915819	1.007107
	381.129659	1.006678
	381.343485	1.006248
	381.557298	1.006082
	381.771098	1.006734
	381.984886	1.006895
	382.198659	1.006511
	382.412420	1.005767
	382.626168	1.005845
	382.839903	1.007416
	383.053624	1.006262
	383.267333	1.003826
	383.481028	1.005247
	383.694711	1.006074
	383.908380	1.002954
	384.122036	1.002542
	384.335679	1.000640
	384.549309	1.003268
	384.762926	0.999609
	384.976530	1.001191
	385.190120	1.001719
	385.403698	1.000347
	385.617262	0.999235
	385.830814	0.999637
	386.044352	1.001251
	386.257877	1.001170
	386.471389	0.999223
	386.684888	1.000666
	386.898374	0.999874
	387.111847	0.998467
	387.325306	0.998400
	387.538753	0.997874
	387.752186	0.998303
	387.965606	1.000423
	388.179014	0.999384
	388.392408	1.000256
	388.605789	1.000102
	388.819156	1.002193
	389.032511	1.000532
	389.245853	1.000241
	389.459181	1.000445
	389.672497	1.001276
	389.885799	1.002607
	390.099088	1.002581
	390.312364	0.999922
	390.525627	0.999845
	390.738877	0.997936
	390.952114	0.997810
	391.165337	0.995717
	391.378548	0.995867
	391.591745	0.995845
	391.804929	0.996346
	392.018100	0.996293
	392.231258	0.996934
	392.444403	0.996930
	392.657535	0.998013
	392.870653	0.999316
	393.083759	0.998508
	393.296851	0.997845
	393.509930	0.998112
	393.722996	0.999846
	393.936049	0.998813
	394.149089	0.998212
	394.362116	0.998983
	394.575129	0.998930
	394.788130	1.000024
	395.001117	0.999038
	395.214091	0.998371
	395.427052	0.998383
	395.640000	1.000077
	395.852935	0.999249
	396.065857	1.001281
	396.278765	1.002250
	396.491660	1.000633
	396.704543	1.000368
	396.917412	1.001949
	397.130268	1.001565
	397.343110	1.002971
	397.555940	1.003079
	397.768757	1.005528
	397.981560	1.004231
	398.194350	1.004681
	398.407127	1.006272
	398.619891	1.006832
	398.832642	1.007604
	399.045380	1.005689
	399.258104	1.004982
	399.470815	1.007141
	399.683514	1.006031
	399.896199	1.006548
	400.108870	1.007745
	400.321529	1.008362
	400.534175	1.009950
	400.746807	1.009269
	400.959427	1.008262
	401.172033	1.010651
	401.384626	1.008907
	401.597205	1.008707
	401.809772	1.007637
	402.022326	1.006640
	402.234866	1.006512
	402.447393	1.006539
	402.659907	1.005155
	402.872408	1.004934
	403.084896	1.002887
	403.297370	1.003648
	403.509832	1.002692
	403.722280	1.002128
	403.934715	1.002826
	404.147137	1.002673
	404.359546	1.001656
	404.571941	1.001653
	404.784323	1.002378
	404.996693	1.002905
	405.209049	1.002161
	405.421392	1.002615
	405.633721	1.000437
	405.846038	1.000481
	406.058341	0.999623
	406.270632	1.000634
	406.482909	1.000746
	406.695172	1.000037
	406.907423	1.000289
	407.119661	1.000637
	407.331885	0.998623
	407.544096	0.997566
	407.756294	0.995961
	407.968479	0.995768
	408.180651	0.994818
	408.392809	0.994485
	408.604954	0.992820
	408.817086	0.992513
	409.029205	0.989428
	409.241311	0.988342
	409.453404	0.989104
	409.665483	0.989856
	409.877549	0.990572
	410.089602	0.989934
	410.301642	0.991953
	410.513669	0.993045
	410.725682	0.993611
	410.937682	0.993665
	411.149669	0.992092
	411.361643	0.992254
	411.573604	0.991032
	411.785551	0.992523
	411.997486	0.993081
	412.209407	0.994301
	412.421315	0.992831
	412.633210	0.992141
	412.845091	0.992408
	413.056959	0.990546
	413.268815	0.990344
	413.480657	0.989188
	413.692485	0.990844
	413.904301	0.991162
	414.116103	0.988953
	414.327892	0.989714
	414.539668	0.990291
	414.751431	0.990569
	414.963181	0.991858
	415.174917	0.993214
	415.386640	0.993667
	415.598350	0.995048
	415.810047	0.994500
	416.021730	0.995482
	416.233401	0.996485
	416.445058	0.997893
	416.656702	0.999134
	416.868332	0.999262
	417.079950	1.000838
	417.291554	1.001100
	417.503145	1.003822
	417.714723	1.003642
	417.926288	1.003525
	418.137839	1.003867
	418.349377	1.003682
	418.560903	1.003813
	418.772414	1.003549
	418.983913	1.003520
	419.195398	1.003569
	419.406870	1.003170
	419.618329	1.000369
	419.829775	0.998826
	420.041208	0.999673
	420.252627	1.000300
	420.464033	0.999899
	420.675426	0.999165
	420.886805	0.999949
	421.098172	0.999790
	421.309525	1.000433
	421.520865	1.000947
	421.732192	1.001364
	421.943505	1.002672
	422.154805	1.003815
	422.366092	1.003695
	422.577366	1.003487
	422.788627	1.002675
	422.999874	1.003803
	423.211108	1.002908
	423.422329	1.002188
	423.633537	1.001581
	423.844731	1.002172
	424.055913	1.003859
	424.267081	1.002411
	424.478235	1.003917
	424.689377	1.000053
	424.900505	1.000546
	425.111620	0.999266
	425.322722	0.999377
	425.533811	1.000153
	425.744886	0.999508
	425.955948	1.001455
	426.166997	1.000671
	426.378032	1.002400
	426.589055	1.003111
	426.800064	1.002946
	427.011060	1.005443
	427.222042	1.006146
	427.433012	1.005783
	427.643968	1.006199
	427.854911	1.007429
	428.065840	1.008606
	428.276757	1.009653
	428.487660	1.009278
	428.698550	1.010651
	428.909427	1.010849
	429.120290	1.011609
	429.331140	1.012855
	429.541977	1.013770
	429.752801	1.013566
	429.963611	1.013322
	430.174408	1.014457
	430.385192	1.011220
	430.595963	1.012553
	430.806720	1.012026
	431.017464	1.012461
	431.228195	1.011755
	431.438913	1.013039
	431.649617	1.013547
	431.860308	1.013056
	432.070986	1.012380
	432.281650	1.013074
	432.492302	1.014106
	432.702940	1.014465
	432.913565	1.013075
	433.124176	1.012315
	433.334774	1.011600
	433.545359	1.011277
	433.755931	1.010608
	433.966489	1.011338
	434.177035	1.010237
	434.387567	1.007972
	434.598085	1.007747
	434.808591	1.006056
	435.019083	1.005018
	435.229562	1.003248
	435.440027	1.001865
	435.650479	1.000204
	435.860918	0.999469
	436.071344	0.998540
	436.281757	0.998130
	436.492156	0.997585
	436.702542	0.995602
	436.912914	0.994233
	437.123274	0.993640
	437.333620	0.992311
	437.543953	0.993701
	437.754272	0.992820
	437.964578	0.991879
	438.174871	0.991547
	438.385151	0.990496
	438.595417	0.991869
	438.805670	0.991927
	439.015910	0.991890
	439.226137	0.992898
	439.436350	0.991044
	439.646550	0.991356
	439.856737	0.990824
	440.066910	0.991484
	440.277070	0.994388
	440.487217	0.993709
	440.697351	0.994226
	440.907471	0.995367
	441.117578	0.996624
	441.327671	0.999175
	441.537752	1.000526
	441.747819	1.000754
	441.957873	1.000992
	442.167913	0.998760
	442.377940	0.998120
	442.587954	0.998693
	442.797955	0.998024
	443.007942	0.997685
	443.217916	0.999286
	443.427877	0.997994
	443.637824	0.998449
	443.847758	0.998457
	444.057679	0.998668
	444.267586	0.999220
	444.477481	0.997541
	444.687361	0.996322
	444.897229	0.996989
	445.107083	0.993686
	445.316924	0.993511
	445.526752	0.992266
	445.736566	0.991915
	445.946367	0.990674
	446.156155	0.990119
	446.365929	0.989953
	446.575690	0.987949
	446.785438	0.985619
	446.995173	0.986304
	447.204894	0.986548
	447.414602	0.985316
	447.624296	0.986305
	447.833977	0.986390
	448.043645	0.987646
	448.253300	0.988768
	448.462941	0.988817
	448.672569	0.989744
	448.882184	0.989541
	449.091785	0.987988
	449.301373	0.987522
	449.510948	0.987460
	449.720509	0.987217
	449.930057	0.989074
	450.139592	0.989919
	450.349113	0.989126
	450.558621	0.988587
	450.768116	0.989523
	450.977597	0.989106
	451.187066	0.990953
	451.396520	0.989977
	451.605962	0.989509
	451.815390	0.990666
	452.024805	0.989712
	452.234206	0.991598
	452.443594	0.993061
	452.652969	0.994499
	452.862330	0.994013
	453.071678	0.992615
	453.281013	0.995635
	453.490335	0.995900
	453.699643	0.996580
	453.908938	0.995405
	454.118219	0.994097
	454.327487	0.993703
	454.536742	0.994076
	454.745983	0.993845
	454.955211	0.995147
	455.164426	0.995004
	455.373627	0.995830
	455.582815	0.994275
	455.791990	0.995723
	456.001152	0.995823
	456.210300	0.995075
	456.419434	0.995877
	456.628556	0.995066
	456.837664	0.993722
	457.046758	0.992980
	457.255839	0.994455
	457.464907	0.996820
	457.673962	0.996722
	457.883003	0.995769
	458.092031	0.996241
	458.301046	0.997392
	458.510047	1.000412
	458.719035	1.002182
	458.928009	1.004174
	459.136970	1.004017
	459.345918	1.005994
	459.554852	1.008139
	459.763774	1.008440
	459.972681	1.010775
	460.181576	1.011475
	460.390457	1.011681
	460.599324	1.010787
	460.808178	1.009355
	461.017019	1.005845
	461.225847	1.005691
	461.434661	1.005634
	461.643462	1.005912
	461.852249	1.006606
	462.061023	1.006879
	462.269784	1.008063
	462.478531	1.007239
	462.687265	1.004356
	462.895986	1.004849
	463.104693	1.005064
	463.313387	1.004684
	463.522068	1.005164
	463.730735	1.005330
	463.939389	1.003379
	464.148029	1.002913
	464.356656	1.002395
	464.565270	1.002861
	464.773870	1.004795
	464.982457	1.004472
	465.191030	1.003115
	465.399591	1.002625
	465.608137	1.002380
	465.816671	1.001897
	466.025191	1.000114
	466.233697	1.000919
	466.442191	1.000804
	466.650671	1.001320
	466.859137	1.001245
	467.067590	1.000115
	467.276030	1.000455
	467.484456	0.999433
	467.692869	0.999478
	467.901269	0.998436
	468.109655	0.997003
	468.318028	0.997867
	468.526387	0.996354
	468.734733	0.995458
	468.943066	0.996538
	469.151385	0.996647
	469.359691	0.996201
	469.567984	0.995750
	469.776263	0.995769
	469.984528	0.995804
	470.192781	0.994350
	470.401020	0.993734
	470.609245	0.997454
	470.817457	0.998725
	471.025656	1.000567
	471.233841	0.998974
	471.442013	0.997875
	471.650172	0.997991
	471.858317	0.998711
	472.066448	0.998491
	472.274567	0.998620
	472.482672	0.998246
	472.690763	0.997423
	472.898841	0.995422
	473.106906	0.995338
	473.314957	0.995173
	473.522995	0.995700
	473.731020	0.998242
	473.939031	0.998524
	474.147029	0.998338
	474.355013	0.997157
	474.562984	0.996772
	474.770941	0.997058
	474.978885	0.996720
	475.186816	0.996796
	475.394733	0.997420
	475.602637	0.994942
	475.810527	0.995510
	476.018404	0.995294
	476.226268	0.993675
	476.434118	0.994358
	476.641955	0.994340
	476.849778	0.994751
	477.057588	0.994925
	477.265385	0.994744
	477.473168	0.993374
	477.680937	0.993303
	477.888694	0.992864
	478.096436	0.991577
	478.304166	0.991663
	478.511882	0.992584
	478.719584	0.994064
	478.927274	0.994028
	479.134949	0.993461
	479.342612	0.994056
	479.550260	0.994540
	479.757896	0.994190
	479.965518	0.993121
	480.173126	0.992672
	480.380722	0.991361
	480.588303	0.991917
	480.795872	0.992590
	481.003426	0.992506
	481.210968	0.992841
	481.418496	0.994505
	481.626010	0.994950
	481.833511	0.993824
	482.040999	0.994707
	482.248473	0.995944
	482.455934	0.996306
	482.663382	0.995822
	482.870816	0.997304
	483.078236	1.000070
	483.285643	1.000143
	483.493037	1.000090
	483.700417	1.000149
	483.907784	1.001537
	484.115137	1.002281
	484.322477	1.002288
	484.529803	1.003679
	484.737116	1.003456
	484.944416	1.003580
	485.151702	1.003230
	485.358975	1.001913
	485.566234	1.003768
	485.773479	1.001855
	485.980712	1.001980
	486.187931	1.000143
	486.395136	0.999468
	486.602328	0.998450
	486.809506	0.996435
	487.016671	0.996175
	487.223823	0.996188
	487.430961	0.995354
	487.638086	0.993271
	487.845197	0.993343
	488.052295	0.993178
	488.259379	0.994427
	488.466450	0.993346
	488.673507	0.993185
	488.880551	0.993647
	489.087582	0.993872
	489.294599	0.994782
	489.501602	0.994907
	489.708592	0.995362
	489.915569	0.994311
	490.122532	0.994307
	490.329482	0.994043
	490.536418	0.993966
	490.743341	0.994904
	490.950250	0.996473
	491.157146	0.996323
	491.364029	0.995314
	491.570897	0.994759
	491.777753	0.994853
	491.984595	0.995008
	492.191423	0.995115
	492.398238	0.996102
	492.605040	0.995244
	492.811828	0.996591
	493.018603	0.997761
	493.225364	0.997795
	493.432111	0.997653
	493.638846	0.997647
	493.845566	0.997640
	494.052274	0.997019
	494.258967	0.994822
	494.465648	0.994936
	494.672314	0.995541
	494.878968	0.996262
	495.085608	0.997196
	495.292234	0.998050
	495.498847	0.999422
	495.705446	0.997282
	495.912032	0.998367
	496.118605	0.998726
	496.325164	0.999517
	496.531709	0.998532
	496.738241	0.998690
	496.944759	0.999066
	497.151264	0.996618
	497.357756	0.996541
	497.564234	0.995867
	497.770698	0.996342
	497.977149	0.996747
	498.183587	0.994761
	498.390011	0.995625
	498.596422	0.994474
	498.802819	0.995613
	499.009202	0.995469
	499.215572	0.995621
	499.421929	0.996626
	499.628272	0.997855
	499.834602	0.998114
	500.040918	0.999439
	500.247220	1.000063
	500.453509	1.001220
	500.659785	1.001450
	500.866047	1.001239
	501.072296	1.000954
	501.278531	1.000675
	501.484752	1.001500
	501.690960	1.000347
	501.897155	0.999713
	502.103336	0.999011
	502.309504	0.999669
	502.515658	1.000423
	502.721798	1.000806
	502.927925	1.000512
	503.134039	1.002035
	503.340139	1.002591
	503.546225	1.002427
	503.752298	1.001250
	503.958358	1.001928
	504.164404	1.003588
	504.370436	1.002970
	504.576455	1.001421
	504.782461	1.001360
	504.988453	0.999572
	505.194431	1.001399
	505.400396	1.000548
	505.606347	1.000013
	505.812285	0.999533
	506.018209	0.998299
	506.224120	0.998271
	506.430017	0.997589
	506.635901	0.997555
	506.841771	0.998399
	507.047628	0.998478
	507.253471	0.997880
	507.459301	0.996966
	507.665117	0.996598
	507.870920	0.995650
	508.076709	0.997061
	508.282484	0.998327
	508.488247	0.997757
	508.693995	0.997322
	508.899730	0.996803
	509.105451	0.996101
	509.311159	0.995547
	509.516854	0.995318
	509.722535	0.996248
	509.928202	0.994997
	510.133856	0.996381
	510.339496	0.995675
	510.545123	0.994556
	510.750736	0.996883
	510.956336	0.996922
	511.161922	0.997898
	511.367494	0.998932
	511.573053	0.998390
	511.778599	0.999576
	511.984131	0.998930
	512.189649	0.998002
	512.395154	0.997397
	512.600645	0.996344
	512.806123	0.996739
	513.011587	0.995942
	513.217038	0.994395
	513.422475	0.994408
	513.627899	0.994144
	513.833309	0.995814
	514.038705	0.995490
	514.244088	0.995935
	514.449458	0.996391
	514.654814	0.997108
	514.860156	0.995475
	515.065485	0.994785
	515.270800	0.995045
	515.476102	0.996544
	515.681390	0.995462
	515.886664	0.994877
	516.091925	0.993366
	516.297173	0.994385
	516.502407	0.994305
	516.707627	0.993574
	516.912834	0.994100
	517.118027	0.994470
	517.323207	0.995803
	517.528373	0.996329
	517.733525	0.995441
	517.938664	0.995504
	518.143790	0.995570
	518.348901	0.995365
	518.554000	0.995679
	518.759084	0.995146
	518.964156	0.995347
	519.169213	0.995868
	519.374257	0.996026
	519.579288	0.996872
	519.784305	0.997003
	519.989308	0.998669
	520.194298	0.999855
	520.399274	1.001579
	520.604236	0.999600
	520.809185	0.999402
	521.014121	1.000428
	521.219043	1.001356
	521.423951	1.000683
	521.628846	1.001646
	521.833727	1.001815
	522.038595	1.002611
	522.243449	1.002695
	522.448289	1.003529
	522.653116	1.003955
	522.857929	1.003600
	523.062729	1.004286
	523.267515	1.003537
	523.472287	1.002967
	523.677046	1.002538
	523.881792	1.000206
	524.086524	1.000159
	524.291242	0.998722
	524.495946	1.000176
	524.700637	0.999489
	524.905315	0.999139
	525.109979	0.999999
	525.314629	0.999504
	525.519266	0.998707
	525.723889	0.999202
	525.928498	0.998370
	526.133094	0.997843
	526.337677	0.995949
	526.542245	0.994682
	526.746800	0.993551
	526.951342	0.992807
	527.155870	0.991601
	527.360384	0.990913
	527.564885	0.991512
	527.769372	0.990711
	527.973846	0.989677
	528.178306	0.989959
	528.382752	0.988270
	528.587185	0.986982
	528.791604	0.986426
	528.996010	0.985525
	529.200402	0.984988
	529.404780	0.984748
	529.609145	0.985457
	529.813496	0.984602
	530.017833	0.985217
	530.222157	0.985417
	530.426468	0.984627
	530.630764	0.984513
	530.835048	0.985737
	531.039317	0.986363
	531.243573	0.988376
	531.447815	0.989139
	531.652044	0.988176
	531.856259	0.989163
	532.060461	0.988183
	532.264648	0.989771
	532.468823	0.990093
	532.672983	0.991107
	532.877130	0.991605
	533.081264	0.991434
	533.285383	0.992656
	533.489490	0.994695
	533.693582	0.994250
	533.897661	0.995041
	534.101726	0.995413
	534.305778	0.995929
	534.509816	0.994244
	534.713841	0.994630
	534.917851	0.994439
	535.121849	0.992790
	535.325832	0.992267
	535.529802	0.992462
	535.733759	0.992533
	535.937701	0.992740
	536.141630	0.992754
	536.345546	0.992569
	536.549448	0.992401
	536.753336	0.992761
	536.957210	0.990754
	537.161071	0.990508
	537.364919	0.990571
	537.568752	0.988344
	537.772572	0.987113
	537.976379	0.986016
	538.180172	0.985757
	538.383951	0.985006
	538.587716	0.983913
	538.791468	0.982835
	538.995206	0.982483
	539.198931	0.980750
	539.402642	0.979721
	539.606339	0.979452
	539.810023	0.979848
	540.013693	0.978360
	540.217349	0.976835
	540.420992	0.974427
	540.624621	0.973018
	540.828237	0.972426
	541.031839	0.972464
	541.235427	0.973682
	541.439001	0.974219
	541.642562	0.976351
	541.846109	0.976407
	542.049643	0.976215
	542.253163	0.975907
	542.456669	0.975795
	542.660162	0.976979
	542.863641	0.977334
	543.067106	0.978082
	543.270558	0.978176
	543.473996	0.978449
	543.677420	0.977690
	543.880831	0.978960
	544.084228	0.980866
	544.287612	0.981662
	544.490981	0.984151
	544.694338	0.984395
	544.897680	0.985850
	545.101009	0.986199
	545.304324	0.987812
	545.507625	0.989329
	545.710913	0.990650
	545.914187	0.989194
	546.117448	0.988954
	546.320695	0.989550
	546.523928	0.989638
	546.727147	0.988808
	546.930353	0.990252
	547.133546	0.988170
	547.336724	0.988648
	547.539889	0.989691
	547.743040	0.990787
	547.946178	0.991346
	548.149301	0.991593
	548.352412	0.992663
	548.555508	0.992110
	548.758591	0.993279
	548.961660	0.993236
	549.164716	0.994249
	549.367757	0.993892
	549.570785	0.994599
	549.773800	0.994348
	549.976801	0.994565
	550.179788	0.995508
	550.382761	0.996379
	550.585721	0.996199
	550.788667	0.996181
	550.991599	0.995376
	551.194518	0.994426
	551.397423	0.993173
	551.600315	0.994549
	551.803192	0.994485
	552.006056	0.994295
	552.208906	0.992946
	552.411743	0.993222
	552.614566	0.994362
	552.817375	0.994598
	553.020171	0.995052
	553.222953	0.995542
	553.425721	0.997008
	553.628475	0.996323
	553.831216	0.997190
	554.033943	0.994770
	554.236657	0.994122
	554.439356	0.994501
	554.642042	0.993690
	554.844715	0.994245
	555.047373	0.993593
	555.250018	0.995723
	555.452650	0.996657
	555.655267	0.996554
	555.857871	0.997079
	556.060461	0.996916
	556.263038	0.996719
	556.465600	0.997457
	556.668150	0.997511
	556.870685	0.997871
	557.073207	1.000158
	557.275715	0.999362
	557.478209	0.999881
	557.680689	1.000724
	557.883156	1.001200
	558.085609	1.000613
	558.288049	1.000364
	558.490475	1.001366
	558.692887	1.002007
	558.895285	1.001880
	559.097670	1.001959
	559.300040	1.001960
	559.502398	1.004035
	559.704741	1.005077
	559.907071	1.005285
	560.109387	1.005772
	560.311689	1.006466
	560.513978	1.006170
	560.716253	1.005344
	560.918514	1.006773
	561.120762	1.007100
	561.322995	1.008619
	561.525215	1.007714
	561.727422	1.009635
	561.929614	1.009113
	562.131793	1.010473
	562.333958	1.011209
	562.536110	1.011240
	562.738248	1.010426
	562.940372	1.010565
	563.142482	1.011773
	563.344578	1.012330
	563.546661	1.014194
	563.748730	1.014960
	563.950786	1.014487
	564.152827	1.014546
	564.354855	1.014907
	564.556870	1.015659
	564.758870	1.014709
	564.960857	1.014054
	565.162830	1.014089
	565.364789	1.012749
	565.566735	1.013251
	565.768666	1.013235
	565.970584	1.013745
	566.172489	1.013890
	566.374379	1.015106
	566.576256	1.017307
	566.778119	1.017658
	566.979969	1.018281
	567.181805	1.017767
	567.383626	1.018243
	567.585435	1.018323
	567.787229	1.017345
	567.989010	1.018265
	568.190777	1.018183
	568.392530	1.020220
	568.594269	1.021195
	568.795995	1.021040
	568.997707	1.023118
	569.199405	1.024692
	569.401090	1.023656
	569.602761	1.025931
	569.804418	1.025178
	570.006061	1.024201
	570.207690	1.025415
	570.409306	1.026234
	570.610908	1.027027
	570.812497	1.026523
	571.014071	1.025316
	571.215632	1.025096
	571.417179	1.026006
	571.618712	1.026587
	571.820232	1.026209
	572.021737	1.026600
	572.223229	1.025978
	572.424707	1.024602
	572.626172	1.024413
	572.827623	1.025478
	573.029060	1.026495
	573.230483	1.026175
	573.431892	1.026101
	573.633288	1.024082
	573.834670	1.023910
	574.036038	1.024538
	574.237392	1.026624
	574.438733	1.026684
	574.640060	1.027871
	574.841373	1.028011
	575.042672	1.029444
	575.243958	1.031997
	575.445230	1.031057
	575.646488	1.031901
	575.847732	1.031935
	576.048962	1.031929
	576.250179	1.032454
	576.451382	1.033032
	576.652571	1.034042
	576.853747	1.034697
	577.054908	1.035816
	577.256056	1.036584
	577.457190	1.038394
	577.658310	1.039667
	577.859417	1.040796
	578.060510	1.041587
	578.261589	1.042193
	578.462654	1.042100
	578.663705	1.040971
	578.864743	1.041056
	579.065767	1.040768
	579.266777	1.041560
	579.467773	1.041749
	579.668755	1.042193
	579.869724	1.042168
	580.070679	1.043880
	580.271620	1.043591
	580.472548	1.042391
	580.673461	1.043460
	580.874361	1.044129
	581.075247	1.045821
	581.276119	1.045561
	581.476978	1.045966
	581.677822	1.046886
	581.878653	1.047447
	582.079470	1.049842
	582.280273	1.050857
	582.481063	1.050650
	582.681838	1.049426
	582.882600	1.048978
	583.083348	1.049623
	583.284083	1.050530
	583.484803	1.051323
	583.685510	1.050808
	583.886203	1.050371
	584.086882	1.050030
	584.287547	1.048217
	584.488199	1.048864
	584.688836	1.049523
	584.889460	1.049276
	585.090070	1.046798
	585.290666	1.045607
	585.491249	1.044365
	585.691818	1.045306
	585.892372	1.047682
	586.092914	1.049647
	586.293441	1.048950
	586.493954	1.048458
	586.694454	1.048547
	586.894940	1.048347
	587.095412	1.048263
	587.295870	1.049564
	587.496314	1.047776
	587.696745	1.047445
	587.897162	1.046994
	588.097565	1.046886
	588.297954	1.047947
	588.498329	1.047894
	588.698691	1.049355
	588.899038	1.048600
	589.099372	1.047645
	589.299692	1.047756
	589.499998	1.047353
	589.700291	1.047329
	589.900569	1.047637
	590.100834	1.046925
	590.301085	1.046882
	590.501322	1.046177
	590.701546	1.046968
	590.901755	1.046959
	591.101951	1.045222
	591.302132	1.045522
	591.502300	1.044948
	591.702455	1.045185
	591.902595	1.045027
	592.102722	1.044384
	592.302834	1.043531
	592.502933	1.043548
	592.703018	1.045921
	592.903089	1.046106
	593.103147	1.047615
	593.303190	1.047535
	593.503220	1.047899
	593.703236	1.047507
	593.903238	1.048308
	594.103226	1.047751
	594.303200	1.047321
	594.503161	1.047203
	594.703108	1.045588
	594.903040	1.047876
	595.102960	1.048065
	595.302865	1.046992
	595.502756	1.046556
	595.702634	1.045431
	595.902497	1.044994
	596.102347	1.044082
	596.302183	1.042724
	596.502005	1.042536
	596.701813	1.042190
	596.901608	1.042985
	597.101388	1.042240
	597.301155	1.043993
	597.500908	1.044817
	597.700647	1.045959
	597.900372	1.046033
	598.100083	1.046630
	598.299781	1.045999
	598.499465	1.046156
	598.699134	1.046185
	598.898790	1.046419
	599.098432	1.046959
	599.298061	1.049585
	599.497675	1.048297
	599.697275	1.049407
	599.896862	1.051786
	600.096435	1.052741
	600.295994	1.052738
	600.495539	1.052772
	600.695070	1.055617
	600.894588	1.055084
	601.094091	1.055763
	601.293581	1.057411
	601.493056	1.058447
	601.692518	1.058801
	601.891966	1.059186
	602.091401	1.059219
	602.290821	1.059902
	602.490227	1.059881
	602.689620	1.059678
	602.888999	1.059055
	603.088363	1.060054
	603.287714	1.060391
	603.487052	1.060430
	603.686375	1.061652
	603.885684	1.062873
	604.084980	1.062237
	604.284261	1.063064
	604.483529	1.062605
	604.682783	1.062367
	604.882023	1.062065
	605.081249	1.061241
	605.280461	1.060066
	605.479660	1.060544
	605.678844	1.059906
	605.878015	1.059998
	606.077172	1.061522
	606.276314	1.059213
	606.475443	1.059245
	606.674558	1.058324
	606.873660	1.059243
	607.072747	1.057390
	607.271820	1.056475
	607.470880	1.058199
	607.669926	1.058593
	607.868957	1.059528
	608.067975	1.060531
	608.266979	1.060310
	608.465969	1.060823
	608.664946	1.062204
	608.863908	1.061385
	609.062857	1.060523
	609.261791	1.061941
	609.460712	1.061900
	609.659619	1.062660
	609.858511	1.063265
	610.057390	1.063259
	610.256256	1.062998
	610.455107	1.062496
	610.653944	1.063614
	610.852767	1.063474
	611.051577	1.065013
	611.250373	1.065343
	611.449154	1.064924
	611.647922	1.066760
	611.846676	1.066799
	612.045416	1.066993
	612.244142	1.067912
	612.442854	1.070054
	612.641553	1.070578
	612.840237	1.069358
	613.038908	1.070939
	613.237564	1.072775
	613.436207	1.073993
	613.634836	1.073310
	613.833451	1.074080
	614.032052	1.074862
	614.230639	1.076387
	614.429212	1.077863
	614.627771	1.079665
	614.826316	1.081891
	615.024848	1.083613
	615.223365	1.085635
	615.421869	1.087943
	615.620358	1.087343
	615.818834	1.087636
	616.017296	1.087198
	616.215744	1.088717
	616.414178	1.088203
	616.612598	1.089161
	616.811004	1.089958
	617.009396	1.090511
	617.207775	1.091988
	617.406139	1.092698
	617.604490	1.092172
	617.802826	1.093220
	618.001149	1.092593
	618.199458	1.090576
	618.397752	1.093154
	618.596033	1.093485
	618.794300	1.093852
	618.992553	1.095936
	619.190792	1.097245
	619.389018	1.098792
	619.587229	1.096789
	619.785426	1.096074
	619.983609	1.095898
	620.181779	1.095078
	620.379934	1.095962
	620.578076	1.097297
	620.776204	1.097174
	620.974317	1.097327
	621.172417	1.097573
	621.370503	1.096455
	621.568575	1.095958
	621.766633	1.094806
	621.964677	1.093190
	622.162707	1.092478
	622.360723	1.091101
	622.558725	1.090923
	622.756714	1.089804
	622.954688	1.090748
	623.152648	1.090687
	623.350595	1.091186
	623.548527	1.090052
	623.746446	1.090259
	623.944350	1.091034
	624.142241	1.089714
	624.340118	1.089697
	624.537981	1.087881
	624.735829	1.088039
	624.933664	1.089058
	625.131485	1.090140
	625.329292	1.087957
	625.527085	1.087618
	625.724864	1.089015
	625.922629	1.090063
	626.120381	1.090279
	626.318118	1.089979
	626.515841	1.089716
	626.713550	1.089639
	626.911246	1.089824
	627.108927	1.089900
	627.306595	1.089186
	627.504248	1.086706
	627.701888	1.088213
	627.899513	1.086605
	628.097125	1.086677
	628.294722	1.085698
	628.492306	1.085256
	628.689876	1.084834
	628.887432	1.084186
	629.084973	1.084397
	629.282501	1.082482
	629.480015	1.081659
	629.677515	1.081028
	629.875001	1.081376
	630.072473	1.081575
	630.269931	1.081068
	630.467375	1.081193
	630.664805	1.080793
	630.862221	1.081782
	631.059623	1.080314
	631.257011	1.079611
	631.454385	1.078653
	631.651746	1.078887
	631.849092	1.080394
	632.046424	1.081245
	632.243742	1.081345
	632.441047	1.081600
	632.638337	1.082106
	632.835613	1.081340
	633.032876	1.081550
	633.230124	1.081180
	633.427358	1.080410
	633.624579	1.080354
	633.821785	1.080689
	634.018978	1.081185
	634.216156	1.080729
	634.413321	1.082348
	634.610471	1.082383
	634.807608	1.082753
	635.004730	1.082609
	635.201839	1.081436
	635.398933	1.080615
	635.596014	1.081447
	635.793081	1.080853
	635.990133	1.080779
	636.187172	1.081641
	636.384196	1.081539
	636.581207	1.082314
	636.778204	1.083481
	636.975186	1.083817
	637.172155	1.083251
	637.369110	1.085216
	637.566050	1.085831
	637.762977	1.087497
	637.959890	1.087081
	638.156788	1.087304
	638.353673	1.088635
	638.550544	1.088350
	638.747400	1.087478
	638.944243	1.086808
	639.141072	1.087696
	639.337886	1.087524
	639.534687	1.089474
	639.731474	1.089367
	639.928246	1.090789
	640.125005	1.089785
	640.321750	1.090997
	640.518480	1.092255
	640.715197	1.092582
	640.911899	1.092889
	641.108588	1.092096
	641.305263	1.092916
	641.501923	1.094238
	641.698570	1.096064
	641.895202	1.095388
	642.091821	1.096441
	642.288426	1.098306
	642.485016	1.099277
	642.681593	1.099986
	642.878155	1.099575
	643.074704	1.099825
	643.271238	1.100785
	643.467759	1.101893
	643.664265	1.104865
	643.860757	1.105742
	644.057236	1.106777
	644.253700	1.109085
	644.450151	1.109113
	644.646587	1.108067
	644.843009	1.108147
	645.039418	1.107891
	645.235812	1.108675
	645.432192	1.108684
	645.628558	1.108368
	645.824911	1.107336
	646.021249	1.106572
	646.217573	1.106746
	646.413883	1.105513
	646.610179	1.104509
	646.806461	1.104131
	647.002729	1.102570
	647.198983	1.101175
	647.395223	1.100368
	647.591449	1.100375
	647.787661	1.100787
	647.983859	1.100060
	648.180043	1.099283
	648.376212	1.099032
	648.572368	1.099489
	648.768510	1.099778
	648.964638	1.099214
	649.160751	1.099703
	649.356851	1.098551
	649.552937	1.098503
	649.749008	1.096730
	649.945066	1.096787
	650.141109	1.095207
	650.337138	1.094386
	650.533154	1.094384
	650.729155	1.095108
	650.925142	1.096201
	651.121116	1.096175
	651.317075	1.096573
	651.513020	1.097709
	651.708951	1.097913
	651.904868	1.096465
	652.100771	1.097420
	652.296660	1.097209
	652.492535	1.096849
	652.688396	1.097330
	652.884242	1.097571
	653.080075	1.099521
	653.275894	1.100820
	653.471699	1.100925
	653.667489	1.100254
	653.863266	1.101774
	654.059028	1.104086
	654.254776	1.103341
	654.450511	1.103656
	654.646231	1.105957
	654.841937	1.107582
	655.037629	1.108742
	655.233308	1.109287
	655.428972	1.111247
	655.624622	1.113622
	655.820258	1.115288
	656.015879	1.115441
	656.211487	1.115106
	656.407081	1.115629
	656.602661	1.115256
	656.798226	1.114278
	656.993778	1.114815
	657.189315	1.115009
	657.384839	1.114496
	657.580348	1.114508
	657.775843	1.114131
	657.971324	1.114643
	658.166791	1.115555
	658.362244	1.114724
	658.557683	1.115073
	658.753108	1.115149
	658.948519	1.114267
	659.143916	1.114694
	659.339298	1.116214
	659.534667	1.116285
	659.730022	1.114801
	659.925362	1.114908
	660.120688	1.116485
	660.316001	1.117980
	660.511299	1.117249
	660.706583	1.116567
	660.901853	1.116898
	661.097109	1.115375
	661.292351	1.115312
	661.487578	1.113906
	661.682792	1.113697
	661.877992	1.113467
	662.073177	1.113550
	662.268349	1.114233
	662.463506	1.113341
	662.658649	1.114129
	662.853779	1.114541
	663.048894	1.113983
	663.243995	1.113625
	663.439081	1.112776
	663.634154	1.112433
	663.829213	1.113570
	664.024258	1.113473
	664.219288	1.113780
	664.414305	1.114290
	664.609307	1.113522
	664.804295	1.114059
	664.999269	1.114960
	665.194229	1.115758
	665.389175	1.115652
	665.584107	1.117552
	665.779025	1.117757
	665.973928	1.115841
	666.168818	1.116943
	666.363693	1.117982
	666.558555	1.117873
	666.753402	1.116718
	666.948235	1.118173
	667.143054	1.119150
	667.337859	1.120130
	667.532650	1.118230
	667.727427	1.118675
	667.922189	1.118663
	668.116938	1.119165
	668.311672	1.118356
	668.506392	1.119571
	668.701098	1.121636
	668.895790	1.122207
	669.090468	1.122307
	669.285132	1.122650
	669.479782	1.122180
	669.674417	1.122591
	669.869039	1.122266
	670.063646	1.120532
	670.258239	1.119169
	670.452819	1.118476
	670.647384	1.116343
	670.841934	1.116846
	671.036471	1.117807
	671.230994	1.116803
	671.425502	1.116068
	671.619997	1.116457
	671.814477	1.115674
	672.008943	1.113548
	672.203395	1.110987
	672.397833	1.110083
	672.592257	1.110504
	672.786667	1.109797
	672.981062	1.110422
	673.175444	1.110467
	673.369811	1.109476
	673.564164	1.108545
	673.758503	1.107244
	673.952828	1.107417
	674.147139	1.105493
	674.341435	1.106015
	674.535718	1.105748
	674.729986	1.106336
	674.924240	1.104765
	675.118480	1.105298
	675.312706	1.104689
	675.506918	1.104001
	675.701116	1.104773
	675.895299	1.105654
	676.089469	1.106001
	676.283624	1.105388
	676.477765	1.107317
	676.671892	1.108028
	676.866005	1.106739
	677.060103	1.105536
	677.254188	1.106200
	677.448258	1.106374
	677.642315	1.106859
	677.836357	1.107891
	678.030385	1.108632
	678.224398	1.108123
	678.418398	1.109116
	678.612384	1.111227
	678.806355	1.111685
	679.000312	1.114132
	679.194255	1.114596
	679.388184	1.115809
	679.582099	1.115107
	679.776000	1.115468
	679.969886	1.115420
	680.163758	1.115062
	680.357617	1.114533
	680.551461	1.113520
	680.745290	1.113412
	680.939106	1.113413
	681.132908	1.112934
	681.326695	1.113942
	681.520468	1.113250
	681.714227	1.112623
	681.907972	1.112513
	682.101703	1.112884
	682.295419	1.112273
	682.489122	1.111945
	682.682810	1.111541
	682.876484	1.110373
	683.070144	1.109614
	683.263790	1.108523
	683.457421	1.107904
	683.651039	1.107190
	683.844642	1.108322
	684.038231	1.108585
	684.231806	1.107718
	684.425367	1.105481
	684.618913	1.105170
	684.812446	1.103400
	685.005964	1.102096
	685.199468	1.101806
	685.392958	1.100261
	685.586433	1.100322
	685.779895	1.098958
	685.973342	1.099489
	686.166775	1.099769
	686.360194	1.099541
	686.553599	1.099275
	686.746990	1.100229
	686.940366	1.099579
	687.133729	1.099249
	687.327077	1.099868
	687.520411	1.098883
	687.713730	1.098979
	687.907036	1.097086
	688.100327	1.097153
	688.293604	1.095743
	688.486867	1.096457
	688.680116	1.095839
	688.873351	1.097382
	689.066571	1.098854
	689.259777	1.096968
	689.452970	1.096748
	689.646147	1.096668
	689.839311	1.097444
	690.032461	1.098011
	690.225596	1.097488
	690.418717	1.097400
	690.611824	1.097605
	690.804917	1.096891
	690.997995	1.095948
	691.191059	1.095468
	691.384110	1.095219
	691.577145	1.094379
	691.770167	1.093024
	691.963175	1.093732
	692.156168	1.095014
	692.349147	1.095782
	692.542112	1.095945
	692.735063	1.094200
	692.927999	1.093592
	693.120922	1.093465
	693.313830	1.093235
	693.506724	1.093774
	693.699603	1.093286
	693.892469	1.091811
	694.085320	1.091116
	694.278157	1.091569
	694.470980	1.091460
	694.663789	1.090400
	694.856583	1.090017
	695.049364	1.088466
	695.242130	1.088763
	695.434881	1.088944
	695.627619	1.087810
	695.820342	1.087155
	696.013052	1.087934
	696.205747	1.089084
	696.398427	1.088171
	696.591094	1.087810
	696.783746	1.086668
	696.976384	1.085491
	697.169008	1.085569
	697.361618	1.085985
	697.554213	1.085710
	697.746795	1.086731
	697.939362	1.086511
	698.131914	1.086740
	698.324453	1.085696
	698.516977	1.085410
	698.709487	1.085145
	698.901983	1.084429
	699.094465	1.084143
	699.286932	1.083243
	699.479386	1.082504
	699.671825	1.082816
	699.864249	1.084698
	700.056660	1.085404
	700.249056	1.085546
	700.441438	1.085643
	700.633806	1.085243
	700.826160	1.084010
	701.018499	1.085825
	701.210824	1.085171
	701.403135	1.085084
	701.595432	1.084847
	701.787714	1.085982
	701.979982	1.085593
	702.172236	1.085233
	702.364476	1.085199
	702.556702	1.084446
	702.748913	1.083837
	702.941110	1.084935
	703.133293	1.083356
	703.325461	1.083923
	703.517615	1.084660
	703.709755	1.084843
	703.901881	1.084812
	704.093993	1.084153
	704.286090	1.082764
	704.478173	1.081619
	704.670242	1.082491
	704.862296	1.081954
	705.054337	1.081447
	705.246363	1.080615
	705.438375	1.079129
	705.630372	1.079086
	705.822356	1.078224
	706.014325	1.078542
	706.206279	1.077010
	706.398220	1.076928
	706.590146	1.076448
	706.782058	1.077358
	706.973956	1.075953
	707.165840	1.074343
	707.357709	1.074012
	707.549564	1.071865
	707.741405	1.071499
	707.933231	1.069639
	708.125043	1.067675
	708.316841	1.066893
	708.508625	1.066311
	708.700395	1.067370
	708.892150	1.067294
	709.083891	1.065302
	709.275617	1.066610
	709.467330	1.065495
	709.659028	1.064595
	709.850712	1.062675
	710.042381	1.060713
	710.234037	1.061012
	710.425678	1.060098
	710.617305	1.059410
	710.808917	1.059143
	711.000515	1.059049
	711.192099	1.057582
	711.383669	1.058333
	711.575225	1.056840
	711.766766	1.055636
	711.958293	1.054093
	712.149805	1.053578
	712.341304	1.053869
	712.532788	1.053542
	712.724258	1.052744
	712.915713	1.051794
	713.107154	1.052217
	713.298581	1.051546
	713.489994	1.049989
	713.681392	1.049721
	713.872776	1.047860
	714.064146	1.046280
	714.255502	1.045102
	714.446843	1.044426
	714.638170	1.042012
	714.829483	1.042187
	715.020781	1.041924
	715.212065	1.040668
	715.403335	1.039314
	715.594591	1.037761
	715.785832	1.036869
	715.977059	1.035610
	716.168272	1.035992
	716.359470	1.035686
	716.550654	1.034186
	716.741824	1.033971
	716.932979	1.033544
	717.124121	1.034463
	717.315247	1.034117
	717.506360	1.034587
	717.697458	1.033044
	717.888542	1.034064
	718.079612	1.034157
	718.270668	1.034132
	718.461709	1.033150
	718.652736	1.033106
	718.843748	1.034081
	719.034746	1.032681
	719.225730	1.033130
	719.416700	1.031849
	719.607655	1.031396
	719.798596	1.031805
	719.989523	1.032417
	720.180435	1.034185
	720.371333	1.033945
	720.562217	1.035365
	720.753087	1.036531
	720.943942	1.036345
	721.134783	1.035605
	721.325609	1.034507
	721.516422	1.035586
	721.707219	1.037202
	721.898003	1.037201
	722.088772	1.038378
	722.279527	1.040167
	722.470268	1.040263
	722.660994	1.039705
	722.851707	1.042276
	723.042404	1.042548
	723.233088	1.043244
	723.423757	1.044374
	723.614412	1.044938
	723.805052	1.046333
	723.995678	1.046320
	724.186290	1.047780
	724.376887	1.048342
	724.567471	1.049481
	724.758039	1.049197
	724.948594	1.049205
	725.139134	1.048742
	725.329660	1.048477
	725.520172	1.050090
	725.710669	1.050568
	725.901152	1.050953
	726.091620	1.051389
	726.282075	1.051245
	726.472514	1.052733
	726.662940	1.052955
	726.853351	1.054109
	727.043748	1.054220
	727.234131	1.054218
	727.424499	1.055322
	727.614853	1.057338
	727.805193	1.059344
	727.995518	1.060328
	728.185829	1.062335
	728.376125	1.063150
	728.566408	1.062993
	728.756675	1.061535
	728.946929	1.061877
	729.137168	1.063077
	729.327393	1.063732
	729.517604	1.061997
	729.707800	1.061798
	729.897982	1.061449
	730.088149	1.061001
	730.278302	1.060350
	730.468441	1.060641
	730.658566	1.061882
	730.848676	1.062902
	731.038771	1.064066
	731.228853	1.065541
	731.418920	1.068111
	731.608973	1.069776
	731.799011	1.070462
	731.989035	1.071102
	732.179045	1.070823
	732.369040	1.070768
	732.559021	1.070581
	732.748988	1.071375
	732.938940	1.074708
	733.128878	1.075108
	733.318801	1.075850
	733.508711	1.075645
	733.698605	1.076418
	733.888486	1.075969
	734.078352	1.076940
	734.268204	1.079780
	734.458041	1.078771
	734.647864	1.079411
	734.837673	1.080712
	735.027467	1.082113
	735.217247	1.081638
	735.407013	1.083255
	735.596764	1.085015
	735.786501	1.084494
	735.976223	1.084557
	736.165932	1.085107
	736.355625	1.085386
	736.545305	1.084890
	736.734970	1.085878
	736.924620	1.086783
	737.114257	1.087865
	737.303879	1.087271
	737.493486	1.086304
	737.683079	1.086205
	737.872658	1.087781
	738.062222	1.088305
	738.251772	1.087611
	738.441308	1.087151
	738.630829	1.087964
	738.820336	1.087285
	739.009829	1.086469
	739.199307	1.086926
	739.388771	1.085082
	739.578220	1.083331
	739.767655	1.081547
	739.957076	1.079243
	740.146482	1.079600
	740.335874	1.080197
	740.525251	1.079251
	740.714615	1.077186
	740.903963	1.075744
	741.093298	1.076098
	741.282618	1.075572
	741.471923	1.074223
	741.661214	1.073302
	741.850491	1.072153
	742.039753	1.071899
	742.229001	1.070357
	742.418235	1.070061
	742.607454	1.068724
	742.796659	1.068658
	742.985849	1.067346
	743.175025	1.064656
	743.364187	1.063738
	743.553334	1.062123
	743.742467	1.059971
	743.931586	1.058940
	744.120690	1.059278
	744.309779	1.057413
	744.498855	1.054978
	744.687916	1.054073
	744.876962	1.052690
	745.065994	1.052486
	745.255012	1.052039
	745.444015	1.052537
	745.633004	1.051200
	745.821978	1.048789
	746.010938	1.049105
	746.199884	1.049206
	746.388815	1.048036
	746.577732	1.046621
	746.766634	1.047343
	746.955522	1.045963
	747.144396	1.043261
	747.333255	1.042986
	747.522100	1.041954
	747.710930	1.039596
	747.899746	1.037605
	748.088548	1.036395
	748.277335	1.034854
	748.466108	1.033344
	748.654866	1.031267
	748.843610	1.030472
	749.032339	1.029745
	749.221054	1.030184
	749.409755	1.028240
	749.598441	1.026512
	749.787113	1.025774
	749.975770	1.024173
	750.164413	1.022875
	750.353042	1.023265
[truncated: 1,648 more rows]
