# Supplementary material for: Metasurface analogues of molecular diastereomers from hierarchical multiscale chiral interactions with biomolecules
Source: Nat Commun. 2026 Apr 22;17:5541. doi: 10.1038/s41467-026-72200-6 (PMC13287669; doi:10.1038/s41467-026-72200-6)
Supplement: Supplementary file 3 — Supplementary Data 1 (Raw data) [file 41467_2026_72200_MOESM3_ESM.zip › Raw_Data/Reflectivity/Antistrept_strept_sequence/Antistept/Ref_ARRAY3_RH_0_1.txt]

	345.453658	1.000586
	345.669646	1.000771
	345.885622	1.000974
	346.101585	1.001196
	346.317535	1.001440
	346.533471	1.001708
	346.749395	1.002002
	346.965306	1.002327
	347.181204	1.002684
	347.397089	1.003077
	347.612961	1.003508
	347.828820	1.003979
	348.044666	1.004488
	348.260499	1.005034
	348.476319	1.005610
	348.692126	1.006203
	348.907920	1.006796
	349.123701	1.007361
	349.339469	1.007864
	349.555224	1.008266
	349.770966	1.008527
	349.986695	1.008615
	350.202412	1.008513
	350.418115	1.008225
	350.633805	1.007775
	350.849482	1.007202
	351.065147	1.006554
	351.280798	1.005875
	351.496436	1.005203
	351.712062	1.004564
	351.927674	1.003977
	352.143273	1.006232
	352.358860	1.002365
	352.574433	1.003121
	352.789993	1.003484
	353.005541	1.004701
	353.221075	1.005314
	353.436597	1.002893
	353.652105	1.000667
	353.867600	1.001017
	354.083083	1.000751
	354.298552	1.001785
	354.514009	1.001263
	354.729452	1.001398
	354.944883	1.001028
	355.160300	1.001989
	355.375705	1.001061
	355.591096	1.001867
	355.806474	1.001611
	356.021840	1.000609
	356.237192	1.001417
	356.452532	1.001951
	356.667858	1.003793
	356.883172	1.006320
	357.098472	1.005799
	357.313760	1.007078
	357.529034	1.007151
	357.744295	1.008402
	357.959544	1.007467
	358.174779	1.006507
	358.390002	1.007308
	358.605211	1.007669
	358.820407	1.007699
	359.035591	1.006627
	359.250761	1.004837
	359.465919	1.005151
	359.681063	1.005429
	359.896194	1.005880
	360.111313	1.004764
	360.326418	1.004705
	360.541510	1.004338
	360.756589	1.005242
	360.971656	1.005891
	361.186709	1.006317
	361.401749	1.007727
	361.616776	1.007743
	361.831790	1.007284
	362.046792	1.005941
	362.261780	1.003726
	362.476755	1.002859
	362.691717	1.003159
	362.906666	1.004906
	363.121602	1.003432
	363.336525	1.003541
	363.551435	1.003994
	363.766332	1.002847
	363.981216	1.001546
	364.196087	1.000269
	364.410945	0.998985
	364.625790	0.999838
	364.840621	1.000680
	365.055440	1.000520
	365.270246	0.999172
	365.485039	0.999746
	365.699818	0.998861
	365.914585	0.997151
	366.129339	0.996049
	366.344079	0.994090
	366.558807	0.995732
	366.773521	0.997116
	366.988223	0.996615
	367.202911	0.997669
	367.417587	0.995910
	367.632249	0.996412
	367.846898	0.997085
	368.061535	0.996037
	368.276158	0.995697
	368.490768	0.997180
	368.705365	0.997393
	368.919949	0.997285
	369.134521	0.998525
	369.349079	0.999248
	369.563624	0.999313
	369.778155	0.997687
	369.992674	0.996901
	370.207180	0.998005
	370.421673	0.996174
	370.636153	0.994246
	370.850619	0.993320
	371.065073	0.994785
	371.279514	0.993208
	371.493941	0.993959
	371.708356	0.996359
	371.922757	0.997240
	372.137145	0.999134
	372.351521	0.999198
	372.565883	0.999845
	372.780232	1.000814
	372.994568	1.002830
	373.208891	1.004502
	373.423201	1.007332
	373.637498	1.007200
	373.851782	1.007147
	374.066053	1.006041
	374.280311	1.007740
	374.494556	1.005198
	374.708787	1.003818
	374.923006	1.003233
	375.137211	1.002270
	375.351404	1.002104
	375.565583	1.003034
	375.779750	1.003090
	375.993903	1.002291
	376.208043	1.004044
	376.422170	1.003439
	376.636284	1.002279
	376.850385	1.001364
	377.064473	1.001956
	377.278548	1.001261
	377.492610	1.001926
	377.706658	1.001783
	377.920694	1.000143
	378.134717	1.000016
	378.348726	0.999400
	378.562722	1.001463
	378.776706	1.001689
	378.990676	1.003295
	379.204633	1.003700
	379.418577	1.003276
	379.632508	1.003297
	379.846426	1.003296
	380.060331	1.001895
	380.274223	1.000745
	380.488101	1.002033
	380.701967	1.002594
	380.915819	0.999866
	381.129659	0.999110
	381.343485	0.997435
	381.557298	0.995405
	381.771098	0.995413
	381.984886	0.994197
	382.198659	0.993966
	382.412420	0.992514
	382.626168	0.993438
	382.839903	0.992098
	383.053624	0.990348
	383.267333	0.988253
	383.481028	0.988567
	383.694711	0.990389
	383.908380	0.992234
	384.122036	0.992365
	384.335679	0.992267
	384.549309	0.992109
	384.762926	0.990723
	384.976530	0.991778
	385.190120	0.992502
	385.403698	0.994339
	385.617262	0.996082
	385.830814	0.997465
	386.044352	0.997439
	386.257877	0.996058
	386.471389	0.994608
	386.684888	0.993562
	386.898374	0.994226
	387.111847	0.995324
	387.325306	0.993378
	387.538753	0.994025
	387.752186	0.995129
	387.965606	0.997439
	388.179014	0.997832
	388.392408	0.999225
	388.605789	0.999194
	388.819156	0.999911
	389.032511	0.999227
	389.245853	0.997880
	389.459181	0.999309
	389.672497	1.001633
	389.885799	1.003400
	390.099088	1.005020
	390.312364	1.007633
	390.525627	1.007486
	390.738877	1.006452
	390.952114	1.006810
	391.165337	1.008118
	391.378548	1.008660
	391.591745	1.006997
	391.804929	1.005386
	392.018100	1.004318
	392.231258	1.003366
	392.444403	1.003469
	392.657535	1.002626
	392.870653	1.001827
	393.083759	1.000464
	393.296851	1.001181
	393.509930	1.000424
	393.722996	0.999497
	393.936049	0.998743
	394.149089	0.999267
	394.362116	1.000615
	394.575129	1.001308
	394.788130	1.000213
	395.001117	0.998538
	395.214091	0.998331
	395.427052	0.999088
	395.640000	0.998919
	395.852935	1.000221
	396.065857	1.000203
	396.278765	1.000715
	396.491660	0.999664
	396.704543	0.999788
	396.917412	0.997428
	397.130268	0.996683
	397.343110	0.998954
	397.555940	0.998510
	397.768757	1.000640
	397.981560	0.999827
	398.194350	0.997946
	398.407127	0.996744
	398.619891	0.994757
	398.832642	0.995059
	399.045380	0.995639
	399.258104	0.996715
	399.470815	0.997609
	399.683514	1.000273
	399.896199	1.001083
	400.108870	1.001930
	400.321529	1.003470
	400.534175	1.006900
	400.746807	1.007794
	400.959427	1.008933
	401.172033	1.009176
	401.384626	1.010204
	401.597205	1.011076
	401.809772	1.012050
	402.022326	1.013793
	402.234866	1.013785
	402.447393	1.012628
	402.659907	1.011688
	402.872408	1.011029
	403.084896	1.010804
	403.297370	1.010162
	403.509832	1.008477
	403.722280	1.009562
	403.934715	1.008676
	404.147137	1.008924
	404.359546	1.009870
	404.571941	1.008974
	404.784323	1.009602
	404.996693	1.010236
	405.209049	1.009006
	405.421392	1.008592
	405.633721	1.007941
	405.846038	1.006228
	406.058341	1.006772
	406.270632	1.006894
	406.482909	1.006296
	406.695172	1.005703
	406.907423	1.005768
	407.119661	1.004139
	407.331885	1.002266
	407.544096	1.001129
	407.756294	0.997796
	407.968479	0.998541
	408.180651	0.997819
	408.392809	0.995487
	408.604954	0.993869
	408.817086	0.991250
	409.029205	0.988855
	409.241311	0.986885
	409.453404	0.988113
	409.665483	0.986408
	409.877549	0.985945
	410.089602	0.987612
	410.301642	0.987655
	410.513669	0.988254
	410.725682	0.987276
	410.937682	0.985162
	411.149669	0.986988
	411.361643	0.988601
	411.573604	0.989869
	411.785551	0.990114
	411.997486	0.989893
	412.209407	0.990593
	412.421315	0.990521
	412.633210	0.991606
	412.845091	0.992820
	413.056959	0.994048
	413.268815	0.996101
	413.480657	0.994997
	413.692485	0.994838
	413.904301	0.994245
	414.116103	0.993370
	414.327892	0.993231
	414.539668	0.994752
	414.751431	0.994207
	414.963181	0.995210
	415.174917	0.996191
	415.386640	0.997403
	415.598350	0.997896
	415.810047	0.998543
	416.021730	0.999552
	416.233401	1.000489
	416.445058	1.001958
	416.656702	1.002516
	416.868332	1.002072
	417.079950	1.000570
	417.291554	1.000147
	417.503145	1.000314
	417.714723	1.000132
	417.926288	0.998811
	418.137839	1.001470
	418.349377	1.001408
	418.560903	1.002016
	418.772414	1.002768
	418.983913	1.003292
	419.195398	1.003018
	419.406870	1.003676
	419.618329	1.002903
	419.829775	1.001862
	420.041208	1.001631
	420.252627	0.999613
	420.464033	0.998074
	420.675426	0.999655
	420.886805	0.999905
	421.098172	1.000192
	421.309525	1.000854
	421.520865	1.000118
	421.732192	1.000873
	421.943505	1.002335
	422.154805	1.003187
	422.366092	1.004265
	422.577366	1.006076
	422.788627	1.007142
	422.999874	1.005857
	423.211108	1.003252
	423.422329	1.003000
	423.633537	1.002698
	423.844731	1.003180
	424.055913	1.002417
	424.267081	1.000692
	424.478235	1.002059
	424.689377	1.000878
	424.900505	1.001631
	425.111620	1.002616
	425.322722	1.002448
	425.533811	1.002422
	425.744886	1.002043
	425.955948	1.002744
	426.166997	0.999057
	426.378032	1.000318
	426.589055	1.001077
	426.800064	1.001471
	427.011060	1.001501
	427.222042	1.002243
	427.433012	1.001920
	427.643968	1.002228
	427.854911	1.003633
	428.065840	1.004097
	428.276757	1.004315
	428.487660	1.006417
	428.698550	1.007289
	428.909427	1.007425
	429.120290	1.006815
	429.331140	1.004904
	429.541977	1.004523
	429.752801	1.006673
	429.963611	1.007819
	430.174408	1.007695
	430.385192	1.007681
	430.595963	1.008172
	430.806720	1.009350
	431.017464	1.009251
	431.228195	1.009617
	431.438913	1.009025
	431.649617	1.008639
	431.860308	1.007515
	432.070986	1.005555
	432.281650	1.004275
	432.492302	1.004373
	432.702940	1.003203
	432.913565	1.002378
	433.124176	1.004060
	433.334774	1.004977
	433.545359	1.006477
	433.755931	1.005918
	433.966489	1.005434
	434.177035	1.006079
	434.387567	1.007556
	434.598085	1.006739
	434.808591	1.005192
	435.019083	1.006277
	435.229562	1.005998
	435.440027	1.005038
	435.650479	1.004465
	435.860918	1.004234
	436.071344	1.003979
	436.281757	1.003230
	436.492156	1.003144
	436.702542	1.003551
	436.912914	1.002132
	437.123274	1.003626
	437.333620	1.002198
	437.543953	1.002141
	437.754272	1.000694
	437.964578	0.999113
	438.174871	1.000616
	438.385151	1.001152
	438.595417	1.000817
	438.805670	0.998082
	439.015910	0.998973
	439.226137	0.996846
	439.436350	0.998220
	439.646550	0.997936
	439.856737	0.999877
	440.066910	1.001324
	440.277070	1.002354
	440.487217	1.003850
	440.697351	1.002095
	440.907471	1.003321
	441.117578	1.004582
	441.327671	1.004785
	441.537752	1.004799
	441.747819	1.004691
	441.957873	1.004244
	442.167913	1.006242
	442.377940	1.005544
	442.587954	1.004967
	442.797955	1.002733
	443.007942	1.001998
	443.217916	1.003844
	443.427877	1.004265
	443.637824	1.006252
	443.847758	1.004322
	444.057679	1.003105
	444.267586	1.002704
	444.477481	1.001571
	444.687361	1.002995
	444.897229	1.004182
	445.107083	1.004933
	445.316924	1.004386
	445.526752	1.004994
	445.736566	1.005844
	445.946367	1.004847
	446.156155	1.003711
	446.365929	1.002286
	446.575690	1.004098
	446.785438	1.005475
	446.995173	1.003606
	447.204894	1.002454
	447.414602	1.002826
	447.624296	1.003197
	447.833977	1.001736
	448.043645	1.001128
	448.253300	1.000302
	448.462941	1.002096
	448.672569	0.999549
	448.882184	1.000070
	449.091785	1.000325
	449.301373	0.998035
	449.510948	0.997383
	449.720509	0.999151
	449.930057	0.996706
	450.139592	0.996499
	450.349113	0.996475
	450.558621	0.997441
	450.768116	0.997351
	450.977597	0.997233
	451.187066	0.995867
	451.396520	0.995681
	451.605962	0.996311
	451.815390	0.997676
	452.024805	0.998838
	452.234206	0.999141
	452.443594	0.999166
	452.652969	0.999293
	452.862330	0.998027
	453.071678	0.998072
	453.281013	0.998222
	453.490335	0.999700
	453.699643	0.997913
	453.908938	0.998739
	454.118219	0.998944
	454.327487	1.000251
	454.536742	0.999193
	454.745983	0.997827
	454.955211	0.997260
	455.164426	0.996784
	455.373627	0.996178
	455.582815	0.997744
	455.791990	0.997034
	456.001152	0.996999
	456.210300	0.995695
	456.419434	0.993135
	456.628556	0.992304
	456.837664	0.990909
	457.046758	0.991676
	457.255839	0.992844
	457.464907	0.992587
	457.673962	0.992089
	457.883003	0.991121
	458.092031	0.990185
	458.301046	0.991119
	458.510047	0.990943
	458.719035	0.992888
	458.928009	0.994379
	459.136970	0.994787
	459.345918	0.993216
	459.554852	0.991321
	459.763774	0.993856
	459.972681	0.992522
	460.181576	0.992082
	460.390457	0.993325
	460.599324	0.994120
	460.808178	0.994746
	461.017019	0.996088
	461.225847	0.996683
	461.434661	0.997715
	461.643462	0.997219
	461.852249	0.996504
	462.061023	0.996609
	462.269784	0.996184
	462.478531	0.994080
	462.687265	0.994079
	462.895986	0.994461
	463.104693	0.995304
	463.313387	0.995591
	463.522068	0.997107
	463.730735	0.997336
	463.939389	0.995278
	464.148029	0.994951
	464.356656	0.995445
	464.565270	0.996168
	464.773870	0.996227
	464.982457	0.994766
	465.191030	0.993627
	465.399591	0.995717
	465.608137	0.996081
	465.816671	0.994442
	466.025191	0.992022
	466.233697	0.992230
	466.442191	0.992613
	466.650671	0.992485
	466.859137	0.990815
	467.067590	0.988452
	467.276030	0.988820
	467.484456	0.987133
	467.692869	0.985511
	467.901269	0.985498
	468.109655	0.985940
	468.318028	0.985902
	468.526387	0.986529
	468.734733	0.985046
	468.943066	0.984965
	469.151385	0.985956
	469.359691	0.986651
	469.567984	0.988521
	469.776263	0.985439
	469.984528	0.985987
	470.192781	0.987272
	470.401020	0.987698
	470.609245	0.989252
	470.817457	0.990599
	471.025656	0.991756
	471.233841	0.991677
	471.442013	0.990910
	471.650172	0.991734
	471.858317	0.992312
	472.066448	0.993559
	472.274567	0.994584
	472.482672	0.994668
	472.690763	0.997406
	472.898841	0.997316
	473.106906	0.998385
	473.314957	1.000033
	473.522995	0.999494
	473.731020	0.999255
	473.939031	0.997616
	474.147029	0.998700
	474.355013	0.999290
	474.562984	0.999096
	474.770941	0.999489
	474.978885	0.998035
	475.186816	0.998094
	475.394733	1.000956
	475.602637	1.000653
	475.810527	0.999346
	476.018404	0.997906
	476.226268	0.997284
	476.434118	0.995627
	476.641955	0.996551
	476.849778	0.997644
	477.057588	0.996169
	477.265385	0.994816
	477.473168	0.994749
	477.680937	0.993293
	477.888694	0.992900
	478.096436	0.989154
	478.304166	0.987811
	478.511882	0.989212
	478.719584	0.989874
	478.927274	0.989203
	479.134949	0.989761
	479.342612	0.988690
	479.550260	0.988986
	479.757896	0.989695
	479.965518	0.988419
	480.173126	0.991160
	480.380722	0.990897
	480.588303	0.991318
	480.795872	0.990086
	481.003426	0.989657
	481.210968	0.988506
	481.418496	0.989333
	481.626010	0.989223
	481.833511	0.986741
	482.040999	0.987210
	482.248473	0.988212
	482.455934	0.990064
	482.663382	0.989786
	482.870816	0.988919
	483.078236	0.990029
	483.285643	0.989004
	483.493037	0.988323
	483.700417	0.987033
	483.907784	0.988930
	484.115137	0.989049
	484.322477	0.989137
	484.529803	0.989595
	484.737116	0.989685
	484.944416	0.989581
	485.151702	0.988005
	485.358975	0.987447
	485.566234	0.989408
	485.773479	0.988454
	485.980712	0.988189
	486.187931	0.987444
	486.395136	0.985080
	486.602328	0.984201
	486.809506	0.983362
	487.016671	0.981002
	487.223823	0.981217
	487.430961	0.981242
	487.638086	0.981865
	487.845197	0.981306
	488.052295	0.979570
	488.259379	0.977942
	488.466450	0.978394
	488.673507	0.977529
	488.880551	0.976846
	489.087582	0.975842
	489.294599	0.974979
	489.501602	0.973333
	489.708592	0.973303
	489.915569	0.972369
	490.122532	0.971732
	490.329482	0.972885
	490.536418	0.973382
	490.743341	0.974305
	490.950250	0.974998
	491.157146	0.975018
	491.364029	0.976442
	491.570897	0.976285
	491.777753	0.977518
	491.984595	0.978702
	492.191423	0.979520
	492.398238	0.978556
	492.605040	0.978776
	492.811828	0.978858
	493.018603	0.980248
	493.225364	0.980307
	493.432111	0.981045
	493.638846	0.980837
	493.845566	0.981118
	494.052274	0.979257
	494.258967	0.979598
	494.465648	0.981772
	494.672314	0.981497
	494.878968	0.979501
	495.085608	0.980698
	495.292234	0.980521
	495.498847	0.981120
	495.705446	0.980148
	495.912032	0.981059
	496.118605	0.982318
	496.325164	0.983996
	496.531709	0.983656
	496.738241	0.983828
	496.944759	0.983336
	497.151264	0.982614
	497.357756	0.981466
	497.564234	0.980935
	497.770698	0.980678
	497.977149	0.978412
	498.183587	0.976265
	498.390011	0.975663
	498.596422	0.974618
	498.802819	0.974082
	499.009202	0.975369
	499.215572	0.975211
	499.421929	0.974652
	499.628272	0.974847
	499.834602	0.973691
	500.040918	0.972035
	500.247220	0.972470
	500.453509	0.971533
	500.659785	0.970538
	500.866047	0.969566
	501.072296	0.968513
	501.278531	0.967715
	501.484752	0.964632
	501.690960	0.965370
	501.897155	0.965308
	502.103336	0.965105
	502.309504	0.964544
	502.515658	0.963364
	502.721798	0.963418
	502.927925	0.962792
	503.134039	0.961834
	503.340139	0.963037
	503.546225	0.964422
	503.752298	0.963850
	503.958358	0.964488
	504.164404	0.965276
	504.370436	0.964470
	504.576455	0.964705
	504.782461	0.964342
	504.988453	0.964087
	505.194431	0.964860
	505.400396	0.963912
	505.606347	0.963669
	505.812285	0.963548
	506.018209	0.962948
	506.224120	0.963399
	506.430017	0.964620
	506.635901	0.965990
	506.841771	0.966287
	507.047628	0.966353
	507.253471	0.968002
	507.459301	0.967875
	507.665117	0.967883
	507.870920	0.968483
	508.076709	0.968448
	508.282484	0.967816
	508.488247	0.968562
	508.693995	0.968360
	508.899730	0.967746
	509.105451	0.966429
	509.311159	0.965090
	509.516854	0.964549
	509.722535	0.964181
	509.928202	0.964722
	510.133856	0.964709
	510.339496	0.964803
	510.545123	0.966040
	510.750736	0.966825
	510.956336	0.966292
	511.161922	0.965652
	511.367494	0.965578
	511.573053	0.966110
	511.778599	0.966861
	511.984131	0.966370
	512.189649	0.967787
	512.395154	0.965407
	512.600645	0.965727
	512.806123	0.965251
	513.011587	0.965234
	513.217038	0.963869
	513.422475	0.963441
	513.627899	0.961356
	513.833309	0.959470
	514.038705	0.960275
	514.244088	0.959088
	514.449458	0.957668
	514.654814	0.957904
	514.860156	0.956115
	515.065485	0.956949
	515.270800	0.956426
	515.476102	0.956235
	515.681390	0.955939
	515.886664	0.956276
	516.091925	0.955339
	516.297173	0.954982
	516.502407	0.953177
	516.707627	0.952973
	516.912834	0.953760
	517.118027	0.953978
	517.323207	0.954049
	517.528373	0.954432
	517.733525	0.955148
	517.938664	0.956094
	518.143790	0.957283
	518.348901	0.958263
	518.554000	0.959002
	518.759084	0.960174
	518.964156	0.960311
	519.169213	0.960971
	519.374257	0.962800
	519.579288	0.962886
	519.784305	0.961924
	519.989308	0.961963
	520.194298	0.962236
	520.399274	0.962630
	520.604236	0.963567
	520.809185	0.965658
	521.014121	0.966215
	521.219043	0.966228
	521.423951	0.966161
	521.628846	0.966161
	521.833727	0.966512
	522.038595	0.965933
	522.243449	0.966866
	522.448289	0.967369
	522.653116	0.966848
	522.857929	0.965839
	523.062729	0.964950
	523.267515	0.964166
	523.472287	0.963887
	523.677046	0.964046
	523.881792	0.963910
	524.086524	0.963229
	524.291242	0.961989
	524.495946	0.962674
	524.700637	0.959819
	524.905315	0.963117
	525.109979	0.960887
	525.314629	0.959354
	525.519266	0.956765
	525.723889	0.954523
	525.928498	0.952283
	526.133094	0.952139
	526.337677	0.952417
	526.542245	0.951638
	526.746800	0.950046
	526.951342	0.949825
	527.155870	0.947376
	527.360384	0.947732
	527.564885	0.947285
	527.769372	0.946180
	527.973846	0.944963
	528.178306	0.944820
	528.382752	0.944400
	528.587185	0.945235
	528.791604	0.944775
	528.996010	0.946492
	529.200402	0.946315
	529.404780	0.946768
	529.609145	0.946415
	529.813496	0.946759
	530.017833	0.948290
	530.222157	0.949042
	530.426468	0.949551
	530.630764	0.949591
	530.835048	0.950744
	531.039317	0.951502
	531.243573	0.950279
	531.447815	0.950545
	531.652044	0.949799
	531.856259	0.949207
	532.060461	0.949523
	532.264648	0.949011
	532.468823	0.950788
	532.672983	0.949920
	532.877130	0.952321
	533.081264	0.952345
	533.285383	0.951768
	533.489490	0.950701
	533.693582	0.950467
	533.897661	0.951289
	534.101726	0.951713
	534.305778	0.951539
	534.509816	0.953505
	534.713841	0.953485
	534.917851	0.952746
	535.121849	0.953499
	535.325832	0.954497
	535.529802	0.954242
	535.733759	0.954439
	535.937701	0.955386
	536.141630	0.956092
	536.345546	0.956391
	536.549448	0.955821
	536.753336	0.956710
	536.957210	0.955584
	537.161071	0.957648
	537.364919	0.956173
	537.568752	0.956559
	537.772572	0.955207
	537.976379	0.954636
	538.180172	0.955670
	538.383951	0.956761
	538.587716	0.955862
	538.791468	0.955880
	538.995206	0.955605
	539.198931	0.955390
	539.402642	0.956077
	539.606339	0.956301
	539.810023	0.957425
	540.013693	0.958141
	540.217349	0.957898
	540.420992	0.958511
	540.624621	0.960887
	540.828237	0.960405
	541.031839	0.960001
	541.235427	0.960671
	541.439001	0.959903
	541.642562	0.960922
	541.846109	0.961206
	542.049643	0.962156
	542.253163	0.962073
	542.456669	0.962334
	542.660162	0.962533
	542.863641	0.962729
	543.067106	0.962133
	543.270558	0.960323
	543.473996	0.960627
	543.677420	0.961938
	543.880831	0.961899
	544.084228	0.961866
	544.287612	0.961314
	544.490981	0.960310
	544.694338	0.961228
	544.897680	0.961771
	545.101009	0.962684
	545.304324	0.962034
	545.507625	0.961965
	545.710913	0.963321
	545.914187	0.963819
	546.117448	0.963449
	546.320695	0.962747
	546.523928	0.962400
	546.727147	0.964314
	546.930353	0.963405
	547.133546	0.962541
	547.336724	0.963529
	547.539889	0.962066
	547.743040	0.960358
	547.946178	0.960996
	548.149301	0.960914
	548.352412	0.961127
	548.555508	0.959939
	548.758591	0.959954
	548.961660	0.959746
	549.164716	0.960431
	549.367757	0.961679
	549.570785	0.960901
	549.773800	0.959942
	549.976801	0.960216
	550.179788	0.959169
	550.382761	0.959800
	550.585721	0.958962
	550.788667	0.958524
	550.991599	0.958479
	551.194518	0.958790
	551.397423	0.959079
	551.600315	0.960552
	551.803192	0.960371
	552.006056	0.960820
	552.208906	0.958728
	552.411743	0.958761
	552.614566	0.959157
	552.817375	0.959001
	553.020171	0.957973
	553.222953	0.957651
	553.425721	0.957340
	553.628475	0.958455
	553.831216	0.960128
	554.033943	0.959688
	554.236657	0.960806
	554.439356	0.960592
	554.642042	0.961836
	554.844715	0.961168
	555.047373	0.960231
	555.250018	0.959175
	555.452650	0.959770
	555.655267	0.959960
	555.857871	0.959321
	556.060461	0.957734
	556.263038	0.956968
	556.465600	0.957043
	556.668150	0.957430
	556.870685	0.958629
	557.073207	0.958342
	557.275715	0.957818
	557.478209	0.958846
	557.680689	0.957867
	557.883156	0.958893
	558.085609	0.959155
	558.288049	0.959477
	558.490475	0.961580
	558.692887	0.963072
	558.895285	0.963761
	559.097670	0.963675
	559.300040	0.964602
	559.502398	0.965469
	559.704741	0.964081
	559.907071	0.965795
	560.109387	0.967530
	560.311689	0.968794
	560.513978	0.969961
	560.716253	0.970155
	560.918514	0.971981
	561.120762	0.974144
	561.322995	0.977172
	561.525215	0.978230
	561.727422	0.977852
	561.929614	0.978898
	562.131793	0.979203
	562.333958	0.979402
	562.536110	0.982197
	562.738248	0.982965
	562.940372	0.984823
	563.142482	0.986074
	563.344578	0.987810
	563.546661	0.987422
	563.748730	0.988374
	563.950786	0.988076
	564.152827	0.989245
	564.354855	0.989521
	564.556870	0.992583
	564.758870	0.992411
	564.960857	0.992748
	565.162830	0.994023
	565.364789	0.995667
	565.566735	0.998281
	565.768666	0.999671
	565.970584	1.000178
	566.172489	1.000268
	566.374379	1.002324
	566.576256	1.001656
	566.778119	1.002575
	566.979969	1.001810
	567.181805	1.002589
	567.383626	1.002910
	567.585435	1.004676
	567.787229	1.005244
	567.989010	1.006535
	568.190777	1.007261
	568.392530	1.007716
	568.594269	1.008529
	568.795995	1.009022
	568.997707	1.009757
	569.199405	1.008943
	569.401090	1.009320
	569.602761	1.009859
	569.804418	1.010043
	570.006061	1.011869
	570.207690	1.012085
	570.409306	1.012534
	570.610908	1.013611
	570.812497	1.012850
	571.014071	1.013271
	571.215632	1.013584
	571.417179	1.013324
	571.618712	1.013043
	571.820232	1.014014
	572.021737	1.014706
	572.223229	1.014955
	572.424707	1.014378
	572.626172	1.014034
	572.827623	1.014832
	573.029060	1.016541
	573.230483	1.016790
	573.431892	1.017339
	573.633288	1.016994
	573.834670	1.017609
	574.036038	1.019025
	574.237392	1.019866
	574.438733	1.021243
	574.640060	1.022502
	574.841373	1.021852
	575.042672	1.023218
	575.243958	1.023148
	575.445230	1.023676
	575.646488	1.024968
	575.847732	1.027150
	576.048962	1.028406
	576.250179	1.029007
	576.451382	1.029593
	576.652571	1.030140
	576.853747	1.029991
	577.054908	1.031024
	577.256056	1.032323
	577.457190	1.033330
	577.658310	1.034252
	577.859417	1.035052
	578.060510	1.036830
	578.261589	1.038104
	578.462654	1.040028
	578.663705	1.041066
	578.864743	1.042339
	579.065767	1.043829
	579.266777	1.044992
	579.467773	1.044826
	579.668755	1.046478
	579.869724	1.046741
	580.070679	1.047176
	580.271620	1.048106
	580.472548	1.051216
	580.673461	1.051075
	580.874361	1.050525
	581.075247	1.050488
	581.276119	1.050911
	581.476978	1.051585
	581.677822	1.053546
	581.878653	1.053877
	582.079470	1.055156
	582.280273	1.055026
	582.481063	1.054040
	582.681838	1.054186
	582.882600	1.054593
	583.083348	1.055130
	583.284083	1.053224
	583.484803	1.053836
	583.685510	1.053633
	583.886203	1.054730
	584.086882	1.054922
	584.287547	1.055173
	584.488199	1.054953
	584.688836	1.057437
	584.889460	1.059777
	585.090070	1.059082
	585.290666	1.059687
	585.491249	1.060863
	585.691818	1.062209
	585.892372	1.063864
	586.092914	1.064527
	586.293441	1.066241
	586.493954	1.066616
	586.694454	1.067888
	586.894940	1.068484
	587.095412	1.070107
	587.295870	1.069833
	587.496314	1.071039
	587.696745	1.072472
	587.897162	1.072713
	588.097565	1.072937
	588.297954	1.073540
	588.498329	1.075252
	588.698691	1.075961
	588.899038	1.077104
	589.099372	1.076858
	589.299692	1.077790
	589.499998	1.079394
	589.700291	1.081682
	589.900569	1.082989
	590.100834	1.084850
	590.301085	1.085410
	590.501322	1.087409
	590.701546	1.087059
	590.901755	1.087397
	591.101951	1.087657
	591.302132	1.088866
	591.502300	1.089514
	591.702455	1.091224
	591.902595	1.091649
	592.102722	1.092135
	592.302834	1.093402
	592.502933	1.092831
	592.703018	1.090056
	592.903089	1.091237
	593.103147	1.091962
	593.303190	1.092663
	593.503220	1.092542
	593.703236	1.093936
	593.903238	1.094897
	594.103226	1.095887
	594.303200	1.095193
	594.503161	1.094803
	594.703108	1.096678
	594.903040	1.098426
	595.102960	1.098495
	595.302865	1.098897
	595.502756	1.101352
	595.702634	1.102218
	595.902497	1.103274
	596.102347	1.103761
	596.302183	1.102708
	596.502005	1.103957
	596.701813	1.104781
	596.901608	1.104169
	597.101388	1.103380
	597.301155	1.107118
	597.500908	1.108037
	597.700647	1.109725
	597.900372	1.110089
	598.100083	1.111713
	598.299781	1.112690
	598.499465	1.112727
	598.699134	1.113834
	598.898790	1.113926
	599.098432	1.115397
	599.298061	1.116452
	599.497675	1.117380
	599.697275	1.117897
	599.896862	1.120095
	600.096435	1.120951
	600.295994	1.122157
	600.495539	1.121834
	600.695070	1.122274
	600.894588	1.122520
	601.094091	1.123375
	601.293581	1.126630
	601.493056	1.126052
	601.692518	1.126657
	601.891966	1.126124
	602.091401	1.127133
	602.290821	1.127408
	602.490227	1.127968
	602.689620	1.127402
	602.888999	1.127811
	603.088363	1.128499
	603.287714	1.129275
	603.487052	1.128622
	603.686375	1.129409
	603.885684	1.129166
	604.084980	1.128882
	604.284261	1.129548
	604.483529	1.128943
	604.682783	1.128173
	604.882023	1.129425
	605.081249	1.129159
	605.280461	1.129351
	605.479660	1.130337
	605.678844	1.130377
	605.878015	1.130337
	606.077172	1.129826
	606.276314	1.129163
	606.475443	1.128945
	606.674558	1.129521
	606.873660	1.129020
	607.072747	1.127800
	607.271820	1.127790
	607.470880	1.127405
	607.669926	1.127284
	607.868957	1.124192
	608.067975	1.124964
	608.266979	1.124248
	608.465969	1.123941
	608.664946	1.123635
	608.863908	1.122907
	609.062857	1.123665
	609.261791	1.122344
	609.460712	1.120918
	609.659619	1.121441
	609.858511	1.121310
	610.057390	1.119940
	610.256256	1.118594
	610.455107	1.117199
	610.653944	1.117232
	610.852767	1.115343
	611.051577	1.116133
	611.250373	1.116314
	611.449154	1.117034
	611.647922	1.117275
	611.846676	1.118491
	612.045416	1.117811
	612.244142	1.116917
	612.442854	1.117907
	612.641553	1.118854
	612.840237	1.120070
	613.038908	1.121877
	613.237564	1.122529
	613.436207	1.121077
	613.634836	1.124042
	613.833451	1.125706
	614.032052	1.127801
	614.230639	1.128453
	614.429212	1.128115
	614.627771	1.129893
	614.826316	1.129860
	615.024848	1.132195
	615.223365	1.133140
	615.421869	1.134251
	615.620358	1.134824
	615.818834	1.134429
	616.017296	1.134833
	616.215744	1.136333
	616.414178	1.137917
	616.612598	1.139488
	616.811004	1.142779
	617.009396	1.144702
	617.207775	1.147173
	617.406139	1.149075
	617.604490	1.149216
	617.802826	1.151412
	618.001149	1.152231
	618.199458	1.152604
	618.397752	1.154348
	618.596033	1.156921
	618.794300	1.158684
	618.992553	1.159419
	619.190792	1.161544
	619.389018	1.163399
	619.587229	1.163947
	619.785426	1.164137
	619.983609	1.169194
	620.181779	1.169189
	620.379934	1.169655
	620.578076	1.171826
	620.776204	1.172317
	620.974317	1.174591
	621.172417	1.173838
	621.370503	1.175905
	621.568575	1.177495
	621.766633	1.177590
	621.964677	1.177878
	622.162707	1.179187
	622.360723	1.180375
	622.558725	1.183625
	622.756714	1.185965
	622.954688	1.190664
	623.152648	1.194176
	623.350595	1.195610
	623.548527	1.197762
	623.746446	1.199778
	623.944350	1.202154
	624.142241	1.203787
	624.340118	1.207712
	624.537981	1.209328
	624.735829	1.212915
	624.933664	1.216145
	625.131485	1.217659
	625.329292	1.220010
	625.527085	1.224411
	625.724864	1.226680
	625.922629	1.228330
	626.120381	1.231546
	626.318118	1.234287
	626.515841	1.238220
	626.713550	1.237928
	626.911246	1.240955
	627.108927	1.243222
	627.306595	1.244522
	627.504248	1.247614
	627.701888	1.251601
	627.899513	1.255359
	628.097125	1.261270
	628.294722	1.265241
	628.492306	1.268532
	628.689876	1.271412
	628.887432	1.274533
	629.084973	1.276463
	629.282501	1.277812
	629.480015	1.280787
	629.677515	1.285603
	629.875001	1.288379
	630.072473	1.291277
	630.269931	1.293963
	630.467375	1.297898
	630.664805	1.301158
	630.862221	1.304521
	631.059623	1.307535
	631.257011	1.310056
	631.454385	1.310994
	631.651746	1.314685
	631.849092	1.316623
	632.046424	1.317543
	632.243742	1.319795
	632.441047	1.321626
	632.638337	1.323412
	632.835613	1.325878
	633.032876	1.326219
	633.230124	1.329664
	633.427358	1.333848
	633.624579	1.334913
	633.821785	1.336171
	634.018978	1.339241
	634.216156	1.343026
	634.413321	1.347178
	634.610471	1.350538
	634.807608	1.352465
	635.004730	1.355731
	635.201839	1.356305
	635.398933	1.358698
	635.596014	1.358800
	635.793081	1.363170
	635.990133	1.366934
	636.187172	1.370423
	636.384196	1.373768
	636.581207	1.376776
	636.778204	1.378130
	636.975186	1.379168
	637.172155	1.381856
	637.369110	1.382969
	637.566050	1.384240
	637.762977	1.383353
	637.959890	1.384269
	638.156788	1.382852
	638.353673	1.382787
	638.550544	1.383292
	638.747400	1.385247
	638.944243	1.386232
	639.141072	1.385952
	639.337886	1.388122
	639.534687	1.388833
	639.731474	1.390535
	639.928246	1.392400
	640.125005	1.392246
	640.321750	1.392523
	640.518480	1.391989
	640.715197	1.392886
	640.911899	1.393445
	641.108588	1.392679
	641.305263	1.392488
	641.501923	1.391425
	641.698570	1.387844
	641.895202	1.386779
	642.091821	1.387992
	642.288426	1.387817
	642.485016	1.385326
	642.681593	1.381806
	642.878155	1.380253
	643.074704	1.378992
	643.271238	1.377747
	643.467759	1.376479
	643.664265	1.373285
	643.860757	1.372076
	644.057236	1.370117
	644.253700	1.366802
	644.450151	1.366254
	644.646587	1.363580
	644.843009	1.360648
	645.039418	1.358722
	645.235812	1.355991
	645.432192	1.351228
	645.628558	1.350683
	645.824911	1.350285
	646.021249	1.348770
	646.217573	1.346685
	646.413883	1.344827
	646.610179	1.342182
	646.806461	1.340306
	647.002729	1.337113
	647.198983	1.335327
	647.395223	1.333516
	647.591449	1.332128
	647.787661	1.329305
	647.983859	1.325948
	648.180043	1.322596
	648.376212	1.318398
	648.572368	1.315435
	648.768510	1.311880
	648.964638	1.308249
	649.160751	1.304788
	649.356851	1.302819
	649.552937	1.298793
	649.749008	1.296408
	649.945066	1.293836
	650.141109	1.291902
	650.337138	1.289526
	650.533154	1.287081
	650.729155	1.285423
	650.925142	1.282450
	651.121116	1.281447
	651.317075	1.280425
	651.513020	1.279843
	651.708951	1.275820
	651.904868	1.273495
	652.100771	1.271424
	652.296660	1.269671
	652.492535	1.268622
	652.688396	1.265641
	652.884242	1.264208
	653.080075	1.261222
	653.275894	1.260221
	653.471699	1.259631
	653.667489	1.259854
	653.863266	1.258747
	654.059028	1.256807
	654.254776	1.255486
	654.450511	1.254775
	654.646231	1.254242
	654.841937	1.253428
	655.037629	1.253313
	655.233308	1.251156
	655.428972	1.249733
	655.624622	1.250055
	655.820258	1.249924
	656.015879	1.248918
	656.211487	1.251487
	656.407081	1.248838
	656.602661	1.248772
	656.798226	1.248399
	656.993778	1.247081
	657.189315	1.247753
	657.384839	1.249830
	657.580348	1.249474
	657.775843	1.249488
	657.971324	1.247738
	658.166791	1.247639
	658.362244	1.246865
	658.557683	1.246868
	658.753108	1.245204
	658.948519	1.244836
	659.143916	1.244911
	659.339298	1.243981
	659.534667	1.243611
	659.730022	1.243108
	659.925362	1.241375
	660.120688	1.240791
	660.316001	1.240284
	660.511299	1.238961
	660.706583	1.237872
	660.901853	1.238731
	661.097109	1.237488
	661.292351	1.235645
	661.487578	1.234028
	661.682792	1.234379
	661.877992	1.233566
	662.073177	1.233710
	662.268349	1.232414
	662.463506	1.231086
	662.658649	1.230487
	662.853779	1.230822
	663.048894	1.232810
	663.243995	1.233442
	663.439081	1.234372
	663.634154	1.235856
	663.829213	1.238184
	664.024258	1.238364
	664.219288	1.238238
	664.414305	1.238167
	664.609307	1.239568
	664.804295	1.239813
	664.999269	1.241664
	665.194229	1.242297
	665.389175	1.242793
	665.584107	1.243690
	665.779025	1.244606
	665.973928	1.246259
	666.168818	1.246943
	666.363693	1.249066
	666.558555	1.251858
	666.753402	1.252218
	666.948235	1.254647
	667.143054	1.257695
	667.337859	1.259387
	667.532650	1.261795
	667.727427	1.263984
	667.922189	1.266135
	668.116938	1.265534
	668.311672	1.269285
	668.506392	1.271477
	668.701098	1.273582
	668.895790	1.276620
	669.090468	1.277885
	669.285132	1.279105
	669.479782	1.279935
	669.674417	1.280055
	669.869039	1.284110
	670.063646	1.286859
	670.258239	1.288252
	670.452819	1.289490
	670.647384	1.292382
	670.841934	1.293915
	671.036471	1.296107
	671.230994	1.298847
	671.425502	1.299595
	671.619997	1.301166
	671.814477	1.303056
	672.008943	1.303995
	672.203395	1.306624
	672.397833	1.307206
	672.592257	1.310241
	672.786667	1.310528
	672.981062	1.311350
	673.175444	1.312706
	673.369811	1.315274
	673.564164	1.317097
	673.758503	1.316845
	673.952828	1.317063
	674.147139	1.319726
	674.341435	1.322562
	674.535718	1.324836
	674.729986	1.326809
	674.924240	1.325939
	675.118480	1.325461
	675.312706	1.325420
	675.506918	1.328113
	675.701116	1.328717
	675.895299	1.329517
	676.089469	1.330865
	676.283624	1.330825
	676.477765	1.331734
	676.671892	1.332379
	676.866005	1.333430
	677.060103	1.335792
	677.254188	1.336214
	677.448258	1.337363
	677.642315	1.338730
	677.836357	1.339468
	678.030385	1.342498
	678.224398	1.343193
	678.418398	1.344207
	678.612384	1.346206
	678.806355	1.346953
	679.000312	1.346756
	679.194255	1.347601
	679.388184	1.348628
	679.582099	1.349909
	679.776000	1.351210
	679.969886	1.352391
	680.163758	1.351690
	680.357617	1.352246
	680.551461	1.352258
	680.745290	1.353892
	680.939106	1.354474
	681.132908	1.353861
	681.326695	1.353967
	681.520468	1.356455
	681.714227	1.355653
	681.907972	1.354737
	682.101703	1.356359
	682.295419	1.358499
	682.489122	1.359765
	682.682810	1.360677
	682.876484	1.359396
	683.070144	1.356225
	683.263790	1.355179
	683.457421	1.353923
	683.651039	1.355116
	683.844642	1.353405
	684.038231	1.350250
	684.231806	1.349599
	684.425367	1.346443
	684.618913	1.345251
	684.812446	1.344546
	685.005964	1.344061
	685.199468	1.341938
	685.392958	1.340429
	685.586433	1.340302
	685.779895	1.338916
	685.973342	1.338909
	686.166775	1.337188
	686.360194	1.336436
	686.553599	1.337424
	686.746990	1.338076
	686.940366	1.339798
	687.133729	1.339274
	687.327077	1.339343
	687.520411	1.338062
	687.713730	1.339968
	687.907036	1.339575
	688.100327	1.339472
	688.293604	1.339367
	688.486867	1.338464
	688.680116	1.338060
	688.873351	1.336888
	689.066571	1.337390
	689.259777	1.338416
	689.452970	1.340578
	689.646147	1.340152
	689.839311	1.337823
	690.032461	1.336257
	690.225596	1.334946
	690.418717	1.333823
	690.611824	1.333851
	690.804917	1.333720
	690.997995	1.333932
	691.191059	1.333794
	691.384110	1.332615
	691.577145	1.330978
	691.770167	1.329383
	691.963175	1.328408
	692.156168	1.326285
	692.349147	1.323588
	692.542112	1.321478
	692.735063	1.318861
	692.927999	1.317072
	693.120922	1.316435
	693.313830	1.314075
	693.506724	1.312697
	693.699603	1.312068
	693.892469	1.309102
	694.085320	1.305241
	694.278157	1.301987
	694.470980	1.297597
	694.663789	1.294878
	694.856583	1.293663
	695.049364	1.291303
	695.242130	1.287327
	695.434881	1.281807
	695.627619	1.278640
	695.820342	1.277600
	696.013052	1.274525
	696.205747	1.273576
	696.398427	1.269915
	696.591094	1.268820
	696.783746	1.265963
	696.976384	1.264376
	697.169008	1.261241
	697.361618	1.259502
	697.554213	1.259411
	697.746795	1.257261
	697.939362	1.254969
	698.131914	1.252592
	698.324453	1.250935
	698.516977	1.248021
	698.709487	1.244907
	698.901983	1.244544
	699.094465	1.242981
	699.286932	1.241323
	699.479386	1.237857
	699.671825	1.236543
	699.864249	1.236073
	700.056660	1.234306
	700.249056	1.233198
	700.441438	1.232972
	700.633806	1.232338
	700.826160	1.231640
	701.018499	1.230423
	701.210824	1.226395
	701.403135	1.224761
	701.595432	1.223762
	701.787714	1.223570
	701.979982	1.223828
	702.172236	1.223698
	702.364476	1.220200
	702.556702	1.219623
	702.748913	1.218500
	702.941110	1.216145
	703.133293	1.213484
	703.325461	1.211222
	703.517615	1.209854
	703.709755	1.207295
	703.901881	1.205672
	704.093993	1.205318
	704.286090	1.203236
	704.478173	1.200944
	704.670242	1.200545
	704.862296	1.198544
	705.054337	1.197688
	705.246363	1.197405
	705.438375	1.195672
	705.630372	1.194908
	705.822356	1.192118
	706.014325	1.189545
	706.206279	1.189443
	706.398220	1.187807
	706.590146	1.185677
	706.782058	1.184164
	706.973956	1.182712
	707.165840	1.180204
	707.357709	1.178857
	707.549564	1.176135
	707.741405	1.173251
	707.933231	1.170680
	708.125043	1.169831
	708.316841	1.166572
	708.508625	1.164261
	708.700395	1.161877
	708.892150	1.159553
	709.083891	1.158242
	709.275617	1.156481
	709.467330	1.155017
	709.659028	1.153417
	709.850712	1.152180
	710.042381	1.150393
	710.234037	1.149156
	710.425678	1.148434
	710.617305	1.148766
	710.808917	1.146885
	711.000515	1.145497
	711.192099	1.144789
	711.383669	1.143328
	711.575225	1.141527
	711.766766	1.140174
	711.958293	1.139899
	712.149805	1.138844
	712.341304	1.138497
	712.532788	1.137008
	712.724258	1.134624
	712.915713	1.134922
	713.107154	1.134109
	713.298581	1.133313
	713.489994	1.132374
	713.681392	1.130480
	713.872776	1.129310
	714.064146	1.128991
	714.255502	1.128370
	714.446843	1.127312
	714.638170	1.126992
	714.829483	1.126437
	715.020781	1.125660
	715.212065	1.124772
	715.403335	1.124684
	715.594591	1.122515
	715.785832	1.120310
	715.977059	1.118914
	716.168272	1.118436
	716.359470	1.117456
	716.550654	1.117362
	716.741824	1.116679
	716.932979	1.115199
	717.124121	1.113529
	717.315247	1.111192
	717.506360	1.111278
	717.697458	1.110151
	717.888542	1.108453
	718.079612	1.106128
	718.270668	1.102820
	718.461709	1.100885
	718.652736	1.098896
	718.843748	1.098047
	719.034746	1.096935
	719.225730	1.094209
	719.416700	1.093946
	719.607655	1.092671
	719.798596	1.089331
	719.989523	1.088074
	720.180435	1.087509
	720.371333	1.086394
	720.562217	1.086756
	720.753087	1.085213
	720.943942	1.082919
	721.134783	1.082302
	721.325609	1.082245
	721.516422	1.082017
	721.707219	1.080396
	721.898003	1.079028
	722.088772	1.077597
	722.279527	1.075663
	722.470268	1.075423
	722.660994	1.074828
	722.851707	1.074302
	723.042404	1.073667
	723.233088	1.073060
	723.423757	1.073163
	723.614412	1.072593
	723.805052	1.071583
	723.995678	1.069601
	724.186290	1.069978
	724.376887	1.069547
	724.567471	1.067871
	724.758039	1.067455
	724.948594	1.068029
	725.139134	1.068111
	725.329660	1.067587
	725.520172	1.066588
	725.710669	1.066765
	725.901152	1.065158
	726.091620	1.064251
	726.282075	1.064080
	726.472514	1.063560
	726.662940	1.062163
	726.853351	1.061206
	727.043748	1.059326
	727.234131	1.058769
	727.424499	1.058127
	727.614853	1.056442
	727.805193	1.056518
	727.995518	1.055609
	728.185829	1.054279
	728.376125	1.053004
	728.566408	1.052230
	728.756675	1.050972
	728.946929	1.051412
	729.137168	1.049383
	729.327393	1.049212
	729.517604	1.047506
	729.707800	1.046484
	729.897982	1.047419
	730.088149	1.046588
	730.278302	1.046334
	730.468441	1.046416
	730.658566	1.044567
	730.848676	1.043427
	731.038771	1.040636
	731.228853	1.039135
	731.418920	1.038922
	731.608973	1.038539
	731.799011	1.038072
	731.989035	1.037085
	732.179045	1.036551
	732.369040	1.037274
	732.559021	1.037709
	732.748988	1.036302
	732.938940	1.034432
	733.128878	1.033129
	733.318801	1.030997
	733.508711	1.032161
	733.698605	1.032917
	733.888486	1.031188
	734.078352	1.030581
	734.268204	1.030727
	734.458041	1.030129
	734.647864	1.029609
	734.837673	1.028861
	735.027467	1.028027
	735.217247	1.026117
	735.407013	1.026079
	735.596764	1.027046
	735.786501	1.024658
	735.976223	1.023756
	736.165932	1.022856
	736.355625	1.022964
	736.545305	1.021418
	736.734970	1.020878
	736.924620	1.020609
	737.114257	1.020513
	737.303879	1.020578
	737.493486	1.020578
	737.683079	1.019557
	737.872658	1.017427
	738.062222	1.015405
	738.251772	1.014019
	738.441308	1.011725
	738.630829	1.010464
	738.820336	1.010301
	739.009829	1.009759
	739.199307	1.011023
	739.388771	1.011119
	739.578220	1.011488
	739.767655	1.012358
	739.957076	1.012574
	740.146482	1.012393
	740.335874	1.012299
	740.525251	1.011430
	740.714615	1.012354
	740.903963	1.011643
	741.093298	1.011747
	741.282618	1.010968
	741.471923	1.009579
	741.661214	1.009296
	741.850491	1.008907
	742.039753	1.008375
	742.229001	1.008948
	742.418235	1.010118
	742.607454	1.010312
	742.796659	1.010086
	742.985849	1.010491
	743.175025	1.010369
	743.364187	1.009112
	743.553334	1.009426
	743.742467	1.008827
	743.931586	1.007595
	744.120690	1.006988
	744.309779	1.007340
	744.498855	1.008012
	744.687916	1.008067
	744.876962	1.009628
	745.065994	1.010243
	745.255012	1.011564
	745.444015	1.013531
	745.633004	1.012282
	745.821978	1.011738
	746.010938	1.011352
	746.199884	1.011862
	746.388815	1.011781
	746.577732	1.011799
	746.766634	1.013825
	746.955522	1.012592
	747.144396	1.011140
	747.333255	1.011580
	747.522100	1.012212
	747.710930	1.013529
	747.899746	1.011165
	748.088548	1.010784
	748.277335	1.009750
	748.466108	1.009651
	748.654866	1.007158
	748.843610	1.005770
	749.032339	1.004795
	749.221054	1.004020
	749.409755	1.004559
	749.598441	1.005085
	749.787113	1.004831
	749.975770	1.004898
	750.164413	1.005880
	750.353042	1.005648
[truncated: 1,648 more rows]
