# Supplementary material for: Metasurface analogues of molecular diastereomers from hierarchical multiscale chiral interactions with biomolecules
Source: Nat Commun. 2026 Apr 22;17:5541. doi: 10.1038/s41467-026-72200-6 (PMC13287669; doi:10.1038/s41467-026-72200-6)
Supplement: Supplementary file 3 — Supplementary Data 1 (Raw data) [file 41467_2026_72200_MOESM3_ESM.zip › Raw_Data/Reflectivity/Antistrept_strept_sequence/Antistept/Ref_ARRAY3_RH_0_2.txt]

	345.453658	0.998344
	345.669646	0.998357
	345.885622	0.998376
	346.101585	0.998402
	346.317535	0.998438
	346.533471	0.998484
	346.749395	0.998542
	346.965306	0.998616
	347.181204	0.998707
	347.397089	0.998820
	347.612961	0.998957
	347.828820	0.999122
	348.044666	0.999319
	348.260499	0.999552
	348.476319	0.999822
	348.692126	1.000132
	348.907920	1.000477
	349.123701	1.000851
	349.339469	1.001241
	349.555224	1.001627
	349.770966	1.001985
	349.986695	1.002287
	350.202412	1.002508
	350.418115	1.002630
	350.633805	1.002644
	350.849482	1.002554
	351.065147	1.002373
	351.280798	1.002119
	351.496436	1.001812
	351.712062	1.001469
	351.927674	1.001106
	352.143273	0.999455
	352.358860	0.999923
	352.574433	0.998547
	352.789993	1.000084
	353.005541	0.998360
	353.221075	0.996412
	353.436597	0.994556
	353.652105	0.994587
	353.867600	0.993114
	354.083083	0.992869
	354.298552	0.990819
	354.514009	0.989701
	354.729452	0.991027
	354.944883	0.991792
	355.160300	0.993868
	355.375705	0.993973
	355.591096	0.995505
	355.806474	0.993972
	356.021840	0.994558
	356.237192	0.993475
	356.452532	0.993986
	356.667858	0.994190
	356.883172	0.994498
	357.098472	0.993258
	357.313760	0.995995
	357.529034	0.996437
	357.744295	0.994127
	357.959544	0.992938
	358.174779	0.993558
	358.390002	0.994618
	358.605211	0.995217
	358.820407	0.992370
	359.035591	0.992194
	359.250761	0.991847
	359.465919	0.991555
	359.681063	0.991409
	359.896194	0.990625
	360.111313	0.989177
	360.326418	0.989763
	360.541510	0.989373
	360.756589	0.990505
	360.971656	0.989449
	361.186709	0.991891
	361.401749	0.992606
	361.616776	0.993029
	361.831790	0.993386
	362.046792	0.992784
	362.261780	0.994841
	362.476755	0.995694
	362.691717	0.997260
	362.906666	0.998263
	363.121602	0.998707
	363.336525	0.997921
	363.551435	0.999333
	363.766332	0.998084
	363.981216	0.998355
	364.196087	0.997597
	364.410945	0.995678
	364.625790	0.994907
	364.840621	0.995460
	365.055440	0.996943
	365.270246	0.999065
	365.485039	0.999867
	365.699818	0.998047
	365.914585	0.996460
	366.129339	0.999466
	366.344079	1.000314
	366.558807	1.000199
	366.773521	1.002624
	366.988223	1.002472
	367.202911	1.003385
	367.417587	1.004871
	367.632249	1.007048
	367.846898	1.008857
	368.061535	1.009112
	368.276158	1.009358
	368.490768	1.009413
	368.705365	1.007431
	368.919949	1.009092
	369.134521	1.009616
	369.349079	1.010205
	369.563624	1.011520
	369.778155	1.008785
	369.992674	1.007465
	370.207180	1.007024
	370.421673	1.006937
	370.636153	1.004084
	370.850619	1.004852
	371.065073	1.003603
	371.279514	1.002324
	371.493941	1.000728
	371.708356	0.997562
	371.922757	0.996953
	372.137145	0.994667
	372.351521	0.993586
	372.565883	0.994780
	372.780232	0.994538
	372.994568	0.995301
	373.208891	0.996338
	373.423201	0.994301
	373.637498	0.994539
	373.851782	0.996121
	374.066053	0.998082
	374.280311	0.997737
	374.494556	0.997591
	374.708787	0.997072
	374.923006	0.998589
	375.137211	1.000341
	375.351404	0.998697
	375.565583	0.998001
	375.779750	0.997658
	375.993903	0.998108
	376.208043	0.999575
	376.422170	0.999023
	376.636284	0.997856
	376.850385	0.997956
	377.064473	0.998155
	377.278548	0.997974
	377.492610	1.000033
	377.706658	1.000692
	377.920694	1.002212
	378.134717	1.000934
	378.348726	1.001223
	378.562722	1.001916
	378.776706	1.004424
	378.990676	1.003791
	379.204633	1.001899
	379.418577	1.003970
	379.632508	1.005734
	379.846426	1.004426
	380.060331	1.006765
	380.274223	1.006882
	380.488101	1.006560
	380.701967	1.006571
	380.915819	1.004704
	381.129659	1.005593
	381.343485	1.004168
	381.557298	1.005812
	381.771098	1.005333
	381.984886	1.004449
	382.198659	1.004273
	382.412420	1.001941
	382.626168	0.998272
	382.839903	0.999836
	383.053624	0.999251
	383.267333	0.999700
	383.481028	0.997108
	383.694711	0.995824
	383.908380	0.993033
	384.122036	0.994619
	384.335679	0.994299
	384.549309	0.992879
	384.762926	0.993482
	384.976530	0.993399
	385.190120	0.996439
	385.403698	0.996460
	385.617262	0.996433
	385.830814	0.996762
	386.044352	0.997586
	386.257877	0.998288
	386.471389	0.999198
	386.684888	1.001340
	386.898374	1.001428
	387.111847	1.001321
	387.325306	1.001655
	387.538753	1.001870
	387.752186	1.004227
	387.965606	1.003415
	388.179014	1.002524
	388.392408	1.003589
	388.605789	1.004627
	388.819156	1.003005
	389.032511	1.002239
	389.245853	1.001331
	389.459181	0.999910
	389.672497	0.999587
	389.885799	1.001306
	390.099088	1.002021
	390.312364	1.000611
	390.525627	1.001610
	390.738877	1.002263
	390.952114	1.001473
	391.165337	1.003529
	391.378548	1.002894
	391.591745	1.002789
	391.804929	1.001109
	392.018100	1.004726
	392.231258	1.007396
	392.444403	1.006297
	392.657535	1.006502
	392.870653	1.006412
	393.083759	1.005587
	393.296851	1.004344
	393.509930	1.004416
	393.722996	1.004338
	393.936049	1.003360
	394.149089	1.002649
	394.362116	1.001684
	394.575129	0.999812
	394.788130	0.998830
	395.001117	0.997334
	395.214091	0.994916
	395.427052	0.994301
	395.640000	0.995995
	395.852935	0.996082
	396.065857	0.995586
	396.278765	0.994799
	396.491660	0.995423
	396.704543	0.998431
	396.917412	1.000437
	397.130268	0.998416
	397.343110	0.998281
	397.555940	0.997980
	397.768757	0.999287
	397.981560	1.000908
	398.194350	0.999347
	398.407127	1.000752
	398.619891	1.001353
	398.832642	1.001542
	399.045380	1.001971
	399.258104	1.000139
	399.470815	1.002388
	399.683514	1.002429
	399.896199	1.002722
	400.108870	1.003320
	400.321529	1.003530
	400.534175	1.004189
	400.746807	1.002716
	400.959427	1.003972
	401.172033	1.004095
	401.384626	1.002675
	401.597205	1.000141
	401.809772	1.000593
	402.022326	0.999404
	402.234866	0.999283
	402.447393	1.000825
	402.659907	1.001222
	402.872408	0.999485
	403.084896	0.998800
	403.297370	1.001953
	403.509832	1.000408
	403.722280	1.000208
	403.934715	1.002003
	404.147137	1.003850
	404.359546	1.005046
	404.571941	1.003216
	404.784323	1.004127
	404.996693	1.002663
	405.209049	1.001315
	405.421392	1.001903
	405.633721	1.000782
	405.846038	1.002088
	406.058341	1.001872
	406.270632	1.003377
	406.482909	1.003708
	406.695172	1.004519
	406.907423	1.004109
	407.119661	1.003904
	407.331885	1.004264
	407.544096	1.003817
	407.756294	1.002754
	407.968479	1.003667
	408.180651	1.005788
	408.392809	1.007367
	408.604954	1.007733
	408.817086	1.006693
	409.029205	1.007217
	409.241311	1.007842
	409.453404	1.008001
	409.665483	1.007081
	409.877549	1.006912
	410.089602	1.007492
	410.301642	1.008894
	410.513669	1.010712
	410.725682	1.010121
	410.937682	1.009524
	411.149669	1.010452
	411.361643	1.008880
	411.573604	1.009779
	411.785551	1.009068
	411.997486	1.008382
	412.209407	1.011880
	412.421315	1.009056
	412.633210	1.008562
	412.845091	1.009232
	413.056959	1.006913
	413.268815	1.006961
	413.480657	1.005283
	413.692485	1.005276
	413.904301	1.003606
	414.116103	1.001581
	414.327892	1.000650
	414.539668	1.002395
	414.751431	1.001731
	414.963181	1.000881
	415.174917	1.000639
	415.386640	0.999099
	415.598350	0.999040
	415.810047	0.999758
	416.021730	1.000632
	416.233401	0.998995
	416.445058	0.999056
	416.656702	0.999220
	416.868332	0.998532
	417.079950	0.997679
	417.291554	0.997711
	417.503145	0.998017
	417.714723	0.998491
	417.926288	0.999309
	418.137839	0.998693
	418.349377	0.999618
	418.560903	0.999392
	418.772414	0.998780
	418.983913	0.998638
	419.195398	0.998176
	419.406870	0.997554
	419.618329	0.998221
	419.829775	0.999400
	420.041208	1.000433
	420.252627	1.001413
	420.464033	1.004609
	420.675426	1.006741
	420.886805	1.005810
	421.098172	1.006128
	421.309525	1.005620
	421.520865	1.003906
	421.732192	1.006544
	421.943505	1.005712
	422.154805	1.007309
	422.366092	1.009031
	422.577366	1.007847
	422.788627	1.009827
	422.999874	1.010033
	423.211108	1.008095
	423.422329	1.006685
	423.633537	1.006271
	423.844731	1.005965
	424.055913	1.006802
	424.267081	1.008549
	424.478235	1.008107
	424.689377	1.008560
	424.900505	1.010062
	425.111620	1.008991
	425.322722	1.011884
	425.533811	1.010940
	425.744886	1.010033
	425.955948	1.010470
	426.166997	1.009231
	426.378032	1.008993
	426.589055	1.007815
	426.800064	1.006800
	427.011060	1.005968
	427.222042	1.006597
	427.433012	1.002816
	427.643968	1.000831
	427.854911	1.001769
	428.065840	0.998824
	428.276757	0.999124
	428.487660	0.997653
	428.698550	0.996177
	428.909427	0.994146
	429.120290	0.995032
	429.331140	0.993876
	429.541977	0.995406
	429.752801	0.996251
	429.963611	0.994277
	430.174408	0.992856
	430.385192	0.994098
	430.595963	0.994783
	430.806720	0.994568
	431.017464	0.995197
	431.228195	0.993273
	431.438913	0.993558
	431.649617	0.993946
	431.860308	0.994193
	432.070986	0.994254
	432.281650	0.996228
	432.492302	0.996832
	432.702940	0.996449
	432.913565	0.996012
	433.124176	0.997391
	433.334774	0.995350
	433.545359	0.994595
	433.755931	0.996745
	433.966489	0.996878
	434.177035	0.997959
	434.387567	0.999761
	434.598085	0.999116
	434.808591	1.001525
	435.019083	1.001290
	435.229562	1.000037
	435.440027	1.000804
	435.650479	0.998749
	435.860918	0.998573
	436.071344	0.999096
	436.281757	1.000333
	436.492156	1.001531
	436.702542	1.002734
	436.912914	1.002156
	437.123274	1.001420
	437.333620	1.000783
	437.543953	0.999625
	437.754272	0.998714
	437.964578	0.998369
	438.174871	0.996340
	438.385151	0.996263
	438.595417	0.993002
	438.805670	0.992100
	439.015910	0.991379
	439.226137	0.990230
	439.436350	0.989367
	439.646550	0.988418
	439.856737	0.987624
	440.066910	0.987420
	440.277070	0.988351
	440.487217	0.987881
	440.697351	0.986627
	440.907471	0.987252
	441.117578	0.986149
	441.327671	0.986089
	441.537752	0.987065
	441.747819	0.987768
	441.957873	0.987824
	442.167913	0.990843
	442.377940	0.990443
	442.587954	0.990133
	442.797955	0.992236
	443.007942	0.991858
	443.217916	0.994554
	443.427877	0.994187
	443.637824	0.994540
	443.847758	0.993828
	444.057679	0.994848
	444.267586	0.997063
	444.477481	0.997901
	444.687361	0.998708
	444.897229	1.000547
	445.107083	0.999601
	445.316924	1.000272
	445.526752	1.001281
	445.736566	1.003364
	445.946367	1.002768
	446.156155	1.002694
	446.365929	1.004850
	446.575690	1.003321
	446.785438	1.004310
	446.995173	1.004357
	447.204894	1.004956
	447.414602	1.004209
	447.624296	1.002628
	447.833977	1.001221
	448.043645	1.002865
	448.253300	1.003093
	448.462941	1.004078
	448.672569	1.002316
	448.882184	1.002741
	449.091785	1.002719
	449.301373	1.003557
	449.510948	1.001887
	449.720509	0.999961
	449.930057	1.000348
	450.139592	1.000824
	450.349113	1.000940
	450.558621	1.000709
	450.768116	0.998836
	450.977597	0.998922
	451.187066	0.997945
	451.396520	0.998999
	451.605962	0.999565
	451.815390	0.999538
	452.024805	1.000989
	452.234206	1.001918
	452.443594	1.000559
	452.652969	0.999785
	452.862330	0.997885
	453.071678	0.998535
	453.281013	0.998983
	453.490335	0.999121
	453.699643	0.999929
	453.908938	0.999973
	454.118219	1.001290
	454.327487	1.000328
	454.536742	1.000745
	454.745983	1.000363
	454.955211	0.998201
	455.164426	0.998304
	455.373627	0.998226
	455.582815	0.997172
	455.791990	1.001596
	456.001152	0.998228
	456.210300	0.997572
	456.419434	0.995946
	456.628556	0.996760
	456.837664	0.996294
	457.046758	0.994760
	457.255839	0.993327
	457.464907	0.994279
	457.673962	0.991652
	457.883003	0.991792
	458.092031	0.989911
	458.301046	0.990605
	458.510047	0.990335
	458.719035	0.990777
	458.928009	0.992064
	459.136970	0.990945
	459.345918	0.992604
	459.554852	0.992522
	459.763774	0.994493
	459.972681	0.993658
	460.181576	0.992702
	460.390457	0.993665
	460.599324	0.996635
	460.808178	0.996172
	461.017019	0.996335
	461.225847	0.995457
	461.434661	0.999702
	461.643462	1.000943
	461.852249	0.999912
	462.061023	0.999830
	462.269784	0.999768
	462.478531	1.001861
	462.687265	0.999688
	462.895986	0.999071
	463.104693	0.999789
	463.313387	1.001777
	463.522068	1.003707
	463.730735	1.004180
	463.939389	1.004493
	464.148029	1.004310
	464.356656	1.003438
	464.565270	1.004559
	464.773870	1.003170
	464.982457	1.001930
	465.191030	1.002200
	465.399591	1.001807
	465.608137	1.002379
	465.816671	1.000871
	466.025191	1.000596
	466.233697	0.998676
	466.442191	0.997516
	466.650671	0.997427
	466.859137	0.996059
	467.067590	0.997094
	467.276030	0.995715
	467.484456	0.995790
	467.692869	0.997239
	467.901269	0.995638
	468.109655	0.994635
	468.318028	0.993550
	468.526387	0.988445
	468.734733	0.987408
	468.943066	0.987770
	469.151385	0.986048
	469.359691	0.985017
	469.567984	0.983883
	469.776263	0.983033
	469.984528	0.981522
	470.192781	0.979576
	470.401020	0.979665
	470.609245	0.980375
	470.817457	0.979279
	471.025656	0.979063
	471.233841	0.979607
	471.442013	0.979713
	471.650172	0.978826
	471.858317	0.980249
	472.066448	0.982058
	472.274567	0.982897
	472.482672	0.981173
	472.690763	0.982106
	472.898841	0.985452
	473.106906	0.985403
	473.314957	0.986458
	473.522995	0.987371
	473.731020	0.989230
	473.939031	0.989310
	474.147029	0.988871
	474.355013	0.988634
	474.562984	0.990270
	474.770941	0.990602
	474.978885	0.992326
	475.186816	0.992893
	475.394733	0.995897
	475.602637	0.997818
	475.810527	0.999394
	476.018404	0.997947
	476.226268	0.998161
	476.434118	0.997523
	476.641955	0.997101
	476.849778	0.998181
	477.057588	0.998431
	477.265385	0.997009
	477.473168	0.996827
	477.680937	0.996665
	477.888694	0.997876
	478.096436	0.998315
	478.304166	0.997181
	478.511882	0.996912
	478.719584	0.998143
	478.927274	0.997818
	479.134949	0.997468
	479.342612	0.997601
	479.550260	0.996674
	479.757896	0.995622
	479.965518	0.995013
	480.173126	0.993181
	480.380722	0.990682
	480.588303	0.989003
	480.795872	0.987348
	481.003426	0.987810
	481.210968	0.987902
	481.418496	0.985575
	481.626010	0.983491
	481.833511	0.982247
	482.040999	0.979062
	482.248473	0.976898
	482.455934	0.973963
	482.663382	0.972955
	482.870816	0.972398
	483.078236	0.971334
	483.285643	0.971282
	483.493037	0.972421
	483.700417	0.972062
	483.907784	0.971825
	484.115137	0.970410
	484.322477	0.973448
	484.529803	0.975226
	484.737116	0.974503
	484.944416	0.973920
	485.151702	0.975030
	485.358975	0.977015
	485.566234	0.977373
	485.773479	0.979450
	485.980712	0.978086
	486.187931	0.977216
	486.395136	0.977115
	486.602328	0.979749
	486.809506	0.979497
	487.016671	0.980772
	487.223823	0.980679
	487.430961	0.981110
	487.638086	0.982551
	487.845197	0.981521
	488.052295	0.980763
	488.259379	0.979360
	488.466450	0.978709
	488.673507	0.978188
	488.880551	0.977052
	489.087582	0.977404
	489.294599	0.978233
	489.501602	0.977983
	489.708592	0.978823
	489.915569	0.978829
	490.122532	0.978891
	490.329482	0.978153
	490.536418	0.976906
	490.743341	0.977565
	490.950250	0.979645
	491.157146	0.979654
	491.364029	0.977452
	491.570897	0.978312
	491.777753	0.977916
	491.984595	0.976427
	492.191423	0.975582
	492.398238	0.973584
	492.605040	0.972870
	492.811828	0.971087
	493.018603	0.970420
	493.225364	0.969910
	493.432111	0.971488
	493.638846	0.969671
	493.845566	0.969176
	494.052274	0.970231
	494.258967	0.968609
	494.465648	0.967293
	494.672314	0.967546
	494.878968	0.968141
	495.085608	0.969951
	495.292234	0.970345
	495.498847	0.970473
	495.705446	0.972119
	495.912032	0.970759
	496.118605	0.971165
	496.325164	0.973302
	496.531709	0.972360
	496.738241	0.975248
	496.944759	0.974112
	497.151264	0.973768
	497.357756	0.973006
	497.564234	0.975186
	497.770698	0.976082
	497.977149	0.975604
	498.183587	0.973823
	498.390011	0.972783
	498.596422	0.972991
	498.802819	0.974383
	499.009202	0.973849
	499.215572	0.971507
	499.421929	0.972833
	499.628272	0.972870
	499.834602	0.974328
	500.040918	0.974119
	500.247220	0.971876
	500.453509	0.973371
	500.659785	0.973331
	500.866047	0.974151
	501.072296	0.974809
	501.278531	0.975190
	501.484752	0.975726
	501.690960	0.975406
	501.897155	0.974574
	502.103336	0.973430
	502.309504	0.972268
	502.515658	0.972540
	502.721798	0.972470
	502.927925	0.972606
	503.134039	0.973339
	503.340139	0.972014
	503.546225	0.970543
	503.752298	0.971481
	503.958358	0.971040
	504.164404	0.970574
	504.370436	0.968920
	504.576455	0.968722
	504.782461	0.967252
	504.988453	0.967590
	505.194431	0.968128
	505.400396	0.969432
	505.606347	0.969303
	505.812285	0.969881
	506.018209	0.968024
	506.224120	0.967819
	506.430017	0.967717
	506.635901	0.966593
	506.841771	0.965431
	507.047628	0.965325
	507.253471	0.965469
	507.459301	0.964612
	507.665117	0.963171
	507.870920	0.963392
	508.076709	0.961842
	508.282484	0.960617
	508.488247	0.961107
	508.693995	0.961220
	508.899730	0.960501
	509.105451	0.961108
	509.311159	0.961168
	509.516854	0.960945
	509.722535	0.961450
	509.928202	0.961530
	510.133856	0.960216
	510.339496	0.960055
	510.545123	0.960746
	510.750736	0.961799
	510.956336	0.961850
	511.161922	0.963299
	511.367494	0.962443
	511.573053	0.962844
	511.778599	0.965693
	511.984131	0.966185
	512.189649	0.967619
	512.395154	0.966426
	512.600645	0.967081
	512.806123	0.967830
	513.011587	0.967387
	513.217038	0.967809
	513.422475	0.966463
	513.627899	0.967303
	513.833309	0.966810
	514.038705	0.965883
	514.244088	0.965603
	514.449458	0.964354
	514.654814	0.965307
	514.860156	0.964638
	515.065485	0.963022
	515.270800	0.961939
	515.476102	0.960681
	515.681390	0.960970
	515.886664	0.960701
	516.091925	0.961653
	516.297173	0.959939
	516.502407	0.959377
	516.707627	0.958690
	516.912834	0.959138
	517.118027	0.958672
	517.323207	0.958934
	517.528373	0.959275
	517.733525	0.956878
	517.938664	0.955073
	518.143790	0.955007
	518.348901	0.954032
	518.554000	0.952856
	518.759084	0.952491
	518.964156	0.950248
	519.169213	0.949963
	519.374257	0.951490
	519.579288	0.951909
	519.784305	0.951223
	519.989308	0.951382
	520.194298	0.951172
	520.399274	0.949305
	520.604236	0.951007
	520.809185	0.951022
	521.014121	0.951242
	521.219043	0.951812
	521.423951	0.951753
	521.628846	0.952324
	521.833727	0.952040
	522.038595	0.953917
	522.243449	0.952112
	522.448289	0.952616
	522.653116	0.953682
	522.857929	0.953954
	523.062729	0.953122
	523.267515	0.953173
	523.472287	0.954109
	523.677046	0.954427
	523.881792	0.954797
	524.086524	0.956336
	524.291242	0.955500
	524.495946	0.955976
	524.700637	0.955729
	524.905315	0.957362
	525.109979	0.956334
	525.314629	0.956081
	525.519266	0.955315
	525.723889	0.954713
	525.928498	0.954880
	526.133094	0.953684
	526.337677	0.953423
	526.542245	0.953782
	526.746800	0.953702
	526.951342	0.953042
	527.155870	0.953280
	527.360384	0.953997
	527.564885	0.955039
	527.769372	0.954590
	527.973846	0.956476
	528.178306	0.954506
	528.382752	0.954881
	528.587185	0.953115
	528.791604	0.952893
	528.996010	0.951808
	529.200402	0.951350
	529.404780	0.950032
	529.609145	0.948351
	529.813496	0.948777
	530.017833	0.946867
	530.222157	0.948113
	530.426468	0.948667
	530.630764	0.947727
	530.835048	0.947908
	531.039317	0.948517
	531.243573	0.948970
	531.447815	0.949650
	531.652044	0.949873
	531.856259	0.947979
	532.060461	0.946959
	532.264648	0.946989
	532.468823	0.946130
	532.672983	0.946114
	532.877130	0.946418
	533.081264	0.945496
	533.285383	0.944847
	533.489490	0.945091
	533.693582	0.943813
	533.897661	0.942596
	534.101726	0.941651
	534.305778	0.941484
	534.509816	0.939475
	534.713841	0.940443
	534.917851	0.942206
	535.121849	0.941820
	535.325832	0.941796
	535.529802	0.942087
	535.733759	0.942149
	535.937701	0.941969
	536.141630	0.941042
	536.345546	0.942641
	536.549448	0.943475
	536.753336	0.945085
	536.957210	0.945482
	537.161071	0.944797
	537.364919	0.944982
	537.568752	0.945449
	537.772572	0.945783
	537.976379	0.946115
	538.180172	0.946876
	538.383951	0.947887
	538.587716	0.948239
	538.791468	0.949374
	538.995206	0.949925
	539.198931	0.950283
	539.402642	0.952140
	539.606339	0.951760
	539.810023	0.951092
	540.013693	0.951620
	540.217349	0.952923
	540.420992	0.952476
	540.624621	0.953034
	540.828237	0.952937
	541.031839	0.953472
	541.235427	0.954686
	541.439001	0.956410
	541.642562	0.957672
	541.846109	0.958774
	542.049643	0.961407
	542.253163	0.961665
	542.456669	0.962239
	542.660162	0.962525
	542.863641	0.961797
	543.067106	0.961428
	543.270558	0.962614
	543.473996	0.962073
	543.677420	0.961878
	543.880831	0.962054
	544.084228	0.961679
	544.287612	0.961782
	544.490981	0.962055
	544.694338	0.961817
	544.897680	0.961240
	545.101009	0.959486
	545.304324	0.958501
	545.507625	0.957213
	545.710913	0.956931
	545.914187	0.955848
	546.117448	0.955074
	546.320695	0.956569
	546.523928	0.956949
	546.727147	0.956831
	546.930353	0.957220
	547.133546	0.956229
	547.336724	0.955760
	547.539889	0.956075
	547.743040	0.955384
	547.946178	0.954843
	548.149301	0.954909
	548.352412	0.954399
	548.555508	0.954823
	548.758591	0.955314
	548.961660	0.953564
	549.164716	0.951994
	549.367757	0.951393
	549.570785	0.951941
	549.773800	0.951217
	549.976801	0.950800
	550.179788	0.951599
	550.382761	0.952387
	550.585721	0.953034
	550.788667	0.953003
	550.991599	0.953401
	551.194518	0.954130
	551.397423	0.953910
	551.600315	0.954291
	551.803192	0.955197
	552.006056	0.955516
	552.208906	0.955826
	552.411743	0.956060
	552.614566	0.956552
	552.817375	0.957745
	553.020171	0.958725
	553.222953	0.961088
	553.425721	0.961803
	553.628475	0.961462
	553.831216	0.962390
	554.033943	0.963629
	554.236657	0.965542
	554.439356	0.964524
	554.642042	0.964088
	554.844715	0.964643
	555.047373	0.966376
	555.250018	0.967599
	555.452650	0.968769
	555.655267	0.968789
	555.857871	0.970474
	556.060461	0.970830
	556.263038	0.971364
	556.465600	0.970979
	556.668150	0.971894
	556.870685	0.972013
	557.073207	0.970854
	557.275715	0.971112
	557.478209	0.972005
	557.680689	0.973051
	557.883156	0.974389
	558.085609	0.975465
	558.288049	0.976484
	558.490475	0.978535
	558.692887	0.976407
	558.895285	0.976204
	559.097670	0.975605
	559.300040	0.976094
	559.502398	0.977227
	559.704741	0.975816
	559.907071	0.976071
	560.109387	0.975940
	560.311689	0.975516
	560.513978	0.974233
	560.716253	0.975472
	560.918514	0.975810
	561.120762	0.975517
	561.322995	0.976647
	561.525215	0.978775
	561.727422	0.979623
	561.929614	0.979387
	562.131793	0.980365
	562.333958	0.980639
	562.536110	0.979793
	562.738248	0.981147
	562.940372	0.980555
	563.142482	0.981008
	563.344578	0.981987
	563.546661	0.981942
	563.748730	0.983627
	563.950786	0.984942
	564.152827	0.985250
	564.354855	0.986791
	564.556870	0.988049
	564.758870	0.988279
	564.960857	0.988885
	565.162830	0.990016
	565.364789	0.990338
	565.566735	0.990247
	565.768666	0.992048
	565.970584	0.993847
	566.172489	0.995451
	566.374379	0.995477
	566.576256	0.995906
	566.778119	0.998180
	566.979969	1.000034
	567.181805	1.002581
	567.383626	1.001775
	567.585435	1.003310
	567.787229	1.004827
	567.989010	1.005053
	568.190777	1.005726
	568.392530	1.005293
	568.594269	1.006061
	568.795995	1.007285
	568.997707	1.007222
	569.199405	1.007683
	569.401090	1.009533
	569.602761	1.010419
	569.804418	1.011086
	570.006061	1.011957
	570.207690	1.011311
	570.409306	1.011110
	570.610908	1.011500
	570.812497	1.011092
	571.014071	1.011805
	571.215632	1.011012
	571.417179	1.010688
	571.618712	1.010218
	571.820232	1.010028
	572.021737	1.011071
	572.223229	1.010597
	572.424707	1.009838
	572.626172	1.009498
	572.827623	1.011309
	573.029060	1.011257
	573.230483	1.011768
	573.431892	1.011367
	573.633288	1.009954
	573.834670	1.010934
	574.036038	1.010428
	574.237392	1.010964
	574.438733	1.010706
	574.640060	1.011030
	574.841373	1.012413
	575.042672	1.010424
	575.243958	1.010322
	575.445230	1.011691
	575.646488	1.012124
	575.847732	1.012856
	576.048962	1.014441
	576.250179	1.015441
	576.451382	1.015742
	576.652571	1.015738
	576.853747	1.017066
	577.054908	1.017834
	577.256056	1.019648
	577.457190	1.019474
	577.658310	1.021814
	577.859417	1.023545
	578.060510	1.024992
	578.261589	1.026945
	578.462654	1.028154
	578.663705	1.029250
	578.864743	1.030570
	579.065767	1.031353
	579.266777	1.032025
	579.467773	1.032177
	579.668755	1.033548
	579.869724	1.034667
	580.070679	1.035148
	580.271620	1.036292
	580.472548	1.037194
	580.673461	1.039540
	580.874361	1.040580
	581.075247	1.040526
	581.276119	1.042335
	581.476978	1.043036
	581.677822	1.042835
	581.878653	1.043410
	582.079470	1.043508
	582.280273	1.043817
	582.481063	1.045332
	582.681838	1.046013
	582.882600	1.045600
	583.083348	1.045093
	583.284083	1.046405
	583.484803	1.047274
	583.685510	1.048909
	583.886203	1.048788
	584.086882	1.049564
	584.287547	1.050089
	584.488199	1.048981
	584.688836	1.050309
	584.889460	1.053019
	585.090070	1.052947
	585.290666	1.054938
	585.491249	1.055778
	585.691818	1.058119
	585.892372	1.061766
	586.092914	1.060916
	586.293441	1.062808
	586.493954	1.063576
	586.694454	1.062707
	586.894940	1.063698
	587.095412	1.064123
	587.295870	1.066577
	587.496314	1.069022
	587.696745	1.070911
	587.897162	1.070375
	588.097565	1.072040
	588.297954	1.072052
	588.498329	1.073051
	588.698691	1.074316
	588.899038	1.076173
	589.099372	1.076603
	589.299692	1.077776
	589.499998	1.077744
	589.700291	1.079088
	589.900569	1.080078
	590.100834	1.081604
	590.301085	1.082081
	590.501322	1.082380
	590.701546	1.082885
	590.901755	1.085263
	591.101951	1.084622
	591.302132	1.084451
	591.502300	1.084176
	591.702455	1.085144
	591.902595	1.085725
	592.102722	1.086093
	592.302834	1.086917
	592.502933	1.087639
	592.703018	1.086601
	592.903089	1.086428
	593.103147	1.086487
	593.303190	1.087302
	593.503220	1.086995
	593.703236	1.088414
	593.903238	1.089472
	594.103226	1.089206
	594.303200	1.090766
	594.503161	1.091904
	594.703108	1.092907
	594.903040	1.094152
	595.102960	1.096175
	595.302865	1.097515
	595.502756	1.097287
	595.702634	1.098818
	595.902497	1.100129
	596.102347	1.101370
	596.302183	1.101219
	596.502005	1.101773
	596.701813	1.104700
	596.901608	1.106174
	597.101388	1.106371
	597.301155	1.108166
	597.500908	1.108314
	597.700647	1.109226
	597.900372	1.109554
	598.100083	1.108330
	598.299781	1.108498
	598.499465	1.108281
	598.699134	1.108379
	598.898790	1.109255
	599.098432	1.109207
	599.298061	1.109872
	599.497675	1.109504
	599.697275	1.109446
	599.896862	1.110105
	600.096435	1.112130
	600.295994	1.112644
	600.495539	1.114008
	600.695070	1.113681
	600.894588	1.115106
	601.094091	1.114251
	601.293581	1.114336
	601.493056	1.114959
	601.692518	1.116441
	601.891966	1.116859
	602.091401	1.118275
	602.290821	1.117833
	602.490227	1.117694
	602.689620	1.117105
	602.888999	1.116654
	603.088363	1.116590
	603.287714	1.117426
	603.487052	1.119032
	603.686375	1.121292
	603.885684	1.121748
	604.084980	1.122367
	604.284261	1.122785
	604.483529	1.123001
	604.682783	1.122868
	604.882023	1.124380
	605.081249	1.124366
	605.280461	1.125965
	605.479660	1.127391
	605.678844	1.128215
	605.878015	1.128631
	606.077172	1.129467
	606.276314	1.130885
	606.475443	1.132471
	606.674558	1.131475
	606.873660	1.130689
	607.072747	1.129873
	607.271820	1.128904
	607.470880	1.129207
	607.669926	1.129137
	607.868957	1.128278
	608.067975	1.128726
	608.266979	1.128982
	608.465969	1.129715
	608.664946	1.129468
	608.863908	1.129272
	609.062857	1.129326
	609.261791	1.128997
	609.460712	1.129180
	609.659619	1.129200
	609.858511	1.128598
	610.057390	1.127592
	610.256256	1.127612
	610.455107	1.127632
	610.653944	1.127668
	610.852767	1.126303
	611.051577	1.126347
	611.250373	1.127130
	611.449154	1.127392
	611.647922	1.127719
	611.846676	1.127767
	612.045416	1.125439
	612.244142	1.125462
	612.442854	1.126313
	612.641553	1.126342
	612.840237	1.125044
	613.038908	1.123368
	613.237564	1.124517
	613.436207	1.126542
	613.634836	1.127846
	613.833451	1.127122
	614.032052	1.127164
	614.230639	1.126023
	614.429212	1.127062
	614.627771	1.127986
	614.826316	1.128877
	615.024848	1.130598
	615.223365	1.131154
	615.421869	1.132501
	615.620358	1.132455
	615.818834	1.132861
	616.017296	1.133828
	616.215744	1.135671
	616.414178	1.135815
	616.612598	1.137310
	616.811004	1.139407
	617.009396	1.140441
	617.207775	1.141817
	617.406139	1.142680
	617.604490	1.142831
	617.802826	1.144495
	618.001149	1.144468
	618.199458	1.145288
	618.397752	1.145888
	618.596033	1.145855
	618.794300	1.148697
	618.992553	1.150155
	619.190792	1.152658
	619.389018	1.154786
	619.587229	1.155459
	619.785426	1.157866
	619.983609	1.161022
	620.181779	1.159931
	620.379934	1.161748
	620.578076	1.162839
	620.776204	1.165065
	620.974317	1.167271
	621.172417	1.168437
	621.370503	1.170431
	621.568575	1.171647
	621.766633	1.173951
	621.964677	1.176297
	622.162707	1.177455
	622.360723	1.179916
	622.558725	1.182647
	622.756714	1.183231
	622.954688	1.186245
	623.152648	1.189046
	623.350595	1.190503
	623.548527	1.192786
	623.746446	1.195072
	623.944350	1.198673
	624.142241	1.202151
	624.340118	1.204555
	624.537981	1.206885
	624.735829	1.209225
	624.933664	1.213261
	625.131485	1.217792
	625.329292	1.220250
	625.527085	1.221303
	625.724864	1.222433
	625.922629	1.224692
	626.120381	1.229204
	626.318118	1.234293
	626.515841	1.236199
	626.713550	1.240718
	626.911246	1.244360
	627.108927	1.248236
	627.306595	1.252074
	627.504248	1.255820
	627.701888	1.260585
	627.899513	1.264005
	628.097125	1.267030
	628.294722	1.270006
	628.492306	1.275176
	628.689876	1.277385
	628.887432	1.280768
	629.084973	1.283966
	629.282501	1.287402
	629.480015	1.289619
	629.677515	1.292322
	629.875001	1.293618
	630.072473	1.297342
	630.269931	1.300494
	630.467375	1.303896
	630.664805	1.307359
	630.862221	1.309892
	631.059623	1.312996
	631.257011	1.315276
	631.454385	1.317850
	631.651746	1.320270
	631.849092	1.322042
	632.046424	1.323825
	632.243742	1.327976
	632.441047	1.330722
	632.638337	1.334191
	632.835613	1.337707
	633.032876	1.339850
	633.230124	1.345162
	633.427358	1.349196
	633.624579	1.352285
	633.821785	1.353636
	634.018978	1.355811
	634.216156	1.359573
	634.413321	1.363425
	634.610471	1.364304
	634.807608	1.367062
	635.004730	1.369844
	635.201839	1.371984
	635.398933	1.375339
	635.596014	1.376367
	635.793081	1.376769
	635.990133	1.376970
	636.187172	1.379302
	636.384196	1.382179
	636.581207	1.385030
	636.778204	1.385826
	636.975186	1.387388
	637.172155	1.388290
	637.369110	1.389185
	637.566050	1.390900
	637.762977	1.392516
	637.959890	1.395207
	638.156788	1.394485
	638.353673	1.393736
	638.550544	1.394889
	638.747400	1.393729
	638.944243	1.394540
	639.141072	1.394067
	639.337886	1.393540
	639.534687	1.393507
	639.731474	1.392735
	639.928246	1.391521
	640.125005	1.391114
	640.321750	1.388642
	640.518480	1.385680
	640.715197	1.387030
	640.911899	1.384646
	641.108588	1.383089
	641.305263	1.381052
	641.501923	1.379191
	641.698570	1.378063
	641.895202	1.377638
	642.091821	1.375523
	642.288426	1.373807
	642.485016	1.372371
	642.681593	1.369130
	642.878155	1.367081
	643.074704	1.364678
	643.271238	1.362065
	643.467759	1.360399
	643.664265	1.360827
	643.860757	1.359205
	644.057236	1.357224
	644.253700	1.357151
	644.450151	1.357193
	644.646587	1.355129
	644.843009	1.353242
	645.039418	1.351626
	645.235812	1.348239
	645.432192	1.344487
	645.628558	1.343579
	645.824911	1.341925
	646.021249	1.339972
	646.217573	1.337703
	646.413883	1.333544
	646.610179	1.331831
	646.806461	1.330151
	647.002729	1.328573
	647.198983	1.325583
	647.395223	1.323057
	647.591449	1.321017
	647.787661	1.320968
	647.983859	1.320062
	648.180043	1.318040
	648.376212	1.315114
	648.572368	1.310162
	648.768510	1.308692
	648.964638	1.306794
	649.160751	1.304220
	649.356851	1.301769
	649.552937	1.299082
	649.749008	1.295934
	649.945066	1.291759
	650.141109	1.289710
	650.337138	1.288881
	650.533154	1.287983
	650.729155	1.285891
	650.925142	1.282861
	651.121116	1.281641
	651.317075	1.278122
	651.513020	1.276385
	651.708951	1.274543
	651.904868	1.271355
	652.100771	1.269909
	652.296660	1.269619
	652.492535	1.269071
	652.688396	1.265818
	652.884242	1.262419
	653.080075	1.260902
	653.275894	1.259722
	653.471699	1.258639
	653.667489	1.256746
	653.863266	1.254884
	654.059028	1.254255
	654.254776	1.253117
	654.450511	1.251380
	654.646231	1.249495
	654.841937	1.247239
	655.037629	1.246801
	655.233308	1.246228
	655.428972	1.244306
	655.624622	1.243308
	655.820258	1.242995
	656.015879	1.244222
	656.211487	1.242553
	656.407081	1.240757
	656.602661	1.240688
	656.798226	1.239126
	656.993778	1.237995
	657.189315	1.237256
	657.384839	1.237160
	657.580348	1.236818
	657.775843	1.237579
	657.971324	1.236084
	658.166791	1.234255
	658.362244	1.233820
	658.557683	1.235033
	658.753108	1.234444
	658.948519	1.233650
	659.143916	1.233575
	659.339298	1.232067
	659.534667	1.232012
	659.730022	1.231039
	659.925362	1.230394
	660.120688	1.229674
	660.316001	1.228695
	660.511299	1.228907
	660.706583	1.227971
	660.901853	1.226476
	661.097109	1.226699
	661.292351	1.226397
	661.487578	1.225623
	661.682792	1.226292
	661.877992	1.227660
	662.073177	1.228666
	662.268349	1.228095
	662.463506	1.227402
	662.658649	1.227541
	662.853779	1.228646
	663.048894	1.228219
	663.243995	1.230185
	663.439081	1.230800
	663.634154	1.230254
	663.829213	1.231701
	664.024258	1.231998
	664.219288	1.233268
	664.414305	1.235430
	664.609307	1.235936
	664.804295	1.240370
	664.999269	1.241510
	665.194229	1.241919
	665.389175	1.242710
	665.584107	1.244554
	665.779025	1.247180
	665.973928	1.247459
	666.168818	1.247887
	666.363693	1.251077
	666.558555	1.252914
	666.753402	1.257000
	666.948235	1.258964
	667.143054	1.262955
	667.337859	1.267749
	667.532650	1.269505
	667.727427	1.272071
	667.922189	1.272598
	668.116938	1.274821
	668.311672	1.276833
	668.506392	1.276827
	668.701098	1.279010
	668.895790	1.281823
	669.090468	1.284844
	669.285132	1.287196
	669.479782	1.288040
	669.674417	1.287426
	669.869039	1.290501
	670.063646	1.293779
	670.258239	1.296395
	670.452819	1.296907
	670.647384	1.298006
	670.841934	1.299394
	671.036471	1.300315
	671.230994	1.302004
	671.425502	1.302922
	671.619997	1.305107
	671.814477	1.305664
	672.008943	1.305711
	672.203395	1.306869
	672.397833	1.309224
	672.592257	1.308701
	672.786667	1.311318
	672.981062	1.311119
	673.175444	1.311789
	673.369811	1.314759
	673.564164	1.315152
	673.758503	1.316628
	673.952828	1.318832
	674.147139	1.320279
	674.341435	1.321149
	674.535718	1.322511
	674.729986	1.323510
	674.924240	1.325326
	675.118480	1.327358
	675.312706	1.327904
	675.506918	1.329110
	675.701116	1.333080
	675.895299	1.334456
	676.089469	1.335934
	676.283624	1.334792
	676.477765	1.336304
	676.671892	1.335307
	676.866005	1.334531
	677.060103	1.335914
	677.254188	1.337041
	677.448258	1.337687
	677.642315	1.338496
	677.836357	1.340331
	678.030385	1.343259
	678.224398	1.343335
	678.418398	1.345734
	678.612384	1.346025
	678.806355	1.347043
	679.000312	1.346608
	679.194255	1.346298
	679.388184	1.346287
	679.582099	1.346625
	679.776000	1.348199
	679.969886	1.345997
	680.163758	1.345658
	680.357617	1.347681
	680.551461	1.348435
	680.745290	1.348788
	680.939106	1.348301
	681.132908	1.348945
	681.326695	1.349250
	681.520468	1.349355
	681.714227	1.348395
	681.907972	1.348522
	682.101703	1.347723
	682.295419	1.346679
	682.489122	1.346585
	682.682810	1.344705
	682.876484	1.344173
	683.070144	1.343110
	683.263790	1.341756
	683.457421	1.341245
	683.651039	1.340122
	683.844642	1.340654
	684.038231	1.340921
	684.231806	1.340524
	684.425367	1.341978
	684.618913	1.339941
	684.812446	1.341492
	685.005964	1.341573
	685.199468	1.339560
	685.392958	1.340459
	685.586433	1.340316
	685.779895	1.340367
	685.973342	1.338666
	686.166775	1.338243
	686.360194	1.338038
	686.553599	1.338386
	686.746990	1.337803
	686.940366	1.337451
	687.133729	1.336637
	687.327077	1.335131
	687.520411	1.334299
	687.713730	1.335420
	687.907036	1.333476
	688.100327	1.334150
	688.293604	1.336223
	688.486867	1.336689
	688.680116	1.338461
	688.873351	1.339102
	689.066571	1.340171
	689.259777	1.342034
	689.452970	1.341562
	689.646147	1.341598
	689.839311	1.341346
	690.032461	1.341224
	690.225596	1.340125
	690.418717	1.339615
	690.611824	1.337575
	690.804917	1.337179
	690.997995	1.335134
	691.191059	1.333708
	691.384110	1.333696
	691.577145	1.330157
	691.770167	1.330689
	691.963175	1.328422
	692.156168	1.326431
	692.349147	1.324512
	692.542112	1.323232
	692.735063	1.321054
	692.927999	1.320136
	693.120922	1.317789
	693.313830	1.316223
	693.506724	1.316033
	693.699603	1.311832
	693.892469	1.309939
	694.085320	1.308055
	694.278157	1.304838
	694.470980	1.302448
	694.663789	1.298929
	694.856583	1.295978
	695.049364	1.295745
	695.242130	1.291550
	695.434881	1.290484
	695.627619	1.287232
	695.820342	1.285916
	696.013052	1.283345
	696.205747	1.279901
	696.398427	1.277995
	696.591094	1.275286
	696.783746	1.274061
	696.976384	1.270742
	697.169008	1.268770
	697.361618	1.266443
	697.554213	1.262306
	697.746795	1.260846
	697.939362	1.259488
	698.131914	1.257066
	698.324453	1.255087
	698.516977	1.253587
	698.709487	1.251868
	698.901983	1.251263
	699.094465	1.251911
	699.286932	1.249607
	699.479386	1.247180
	699.671825	1.247297
	699.864249	1.245033
	700.056660	1.241573
	700.249056	1.240660
	700.441438	1.238173
	700.633806	1.236443
	700.826160	1.234166
	701.018499	1.231871
	701.210824	1.230509
	701.403135	1.227829
	701.595432	1.225242
	701.787714	1.222470
	701.979982	1.222045
	702.172236	1.219652
	702.364476	1.218506
	702.556702	1.217289
	702.748913	1.215383
	702.941110	1.213598
	703.133293	1.209567
	703.325461	1.210385
	703.517615	1.208660
	703.709755	1.207439
	703.901881	1.206842
	704.093993	1.206935
	704.286090	1.206486
	704.478173	1.205897
	704.670242	1.203948
	704.862296	1.203027
	705.054337	1.201215
	705.246363	1.198038
	705.438375	1.197687
	705.630372	1.194658
	705.822356	1.192828
	706.014325	1.190593
	706.206279	1.188994
	706.398220	1.186942
	706.590146	1.186682
	706.782058	1.184141
	706.973956	1.181879
	707.165840	1.180501
	707.357709	1.179323
	707.549564	1.175801
	707.741405	1.172245
	707.933231	1.169285
	708.125043	1.167919
	708.316841	1.165404
	708.508625	1.162248
	708.700395	1.160687
	708.892150	1.158417
	709.083891	1.157465
	709.275617	1.156576
	709.467330	1.154252
	709.659028	1.152384
	709.850712	1.151838
	710.042381	1.149510
	710.234037	1.149091
	710.425678	1.146704
	710.617305	1.144354
	710.808917	1.144309
	711.000515	1.142980
	711.192099	1.141364
	711.383669	1.139141
	711.575225	1.139009
	711.766766	1.138067
	711.958293	1.135783
	712.149805	1.135200
	712.341304	1.134149
	712.532788	1.132732
	712.724258	1.130884
	712.915713	1.130318
	713.107154	1.131543
	713.298581	1.131458
	713.489994	1.130873
	713.681392	1.129000
	713.872776	1.127685
	714.064146	1.128255
	714.255502	1.126617
	714.446843	1.125352
	714.638170	1.125264
	714.829483	1.126368
	715.020781	1.124596
	715.212065	1.125117
	715.403335	1.126011
	715.594591	1.125219
	715.785832	1.124160
	715.977059	1.122791
	716.168272	1.121758
	716.359470	1.119888
	716.550654	1.117614
	716.741824	1.116181
	716.932979	1.116508
	717.124121	1.114491
	717.315247	1.113307
	717.506360	1.110318
	717.697458	1.107947
	717.888542	1.105532
	718.079612	1.103869
	718.270668	1.101740
	718.461709	1.099198
	718.652736	1.097903
	718.843748	1.094037
	719.034746	1.092052
	719.225730	1.091849
	719.416700	1.091257
	719.607655	1.091027
	719.798596	1.089506
	719.989523	1.088452
	720.180435	1.087865
	720.371333	1.086692
	720.562217	1.086407
	720.753087	1.084931
	720.943942	1.082934
	721.134783	1.083107
	721.325609	1.081144
	721.516422	1.079918
	721.707219	1.079982
	721.898003	1.077910
	722.088772	1.077894
	722.279527	1.077668
	722.470268	1.074386
	722.660994	1.071942
	722.851707	1.070098
	723.042404	1.069446
	723.233088	1.068938
	723.423757	1.067829
	723.614412	1.067298
	723.805052	1.066358
	723.995678	1.065226
	724.186290	1.064735
	724.376887	1.064795
	724.567471	1.062775
	724.758039	1.060887
	724.948594	1.059387
	725.139134	1.059070
	725.329660	1.060131
	725.520172	1.059360
	725.710669	1.057790
	725.901152	1.058260
	726.091620	1.058956
	726.282075	1.059070
	726.472514	1.059335
	726.662940	1.058314
	726.853351	1.057770
	727.043748	1.056161
	727.234131	1.055989
	727.424499	1.055791
	727.614853	1.056059
	727.805193	1.055041
	727.995518	1.054458
	728.185829	1.054147
	728.376125	1.054084
	728.566408	1.052742
	728.756675	1.051587
	728.946929	1.049217
	729.137168	1.048328
	729.327393	1.048164
	729.517604	1.047672
	729.707800	1.047746
	729.897982	1.047086
	730.088149	1.047115
	730.278302	1.047701
	730.468441	1.049949
	730.658566	1.049860
	730.848676	1.048399
	731.038771	1.047303
	731.228853	1.047120
	731.418920	1.046302
	731.608973	1.044337
	731.799011	1.043332
	731.989035	1.043471
	732.179045	1.042674
	732.369040	1.041071
	732.559021	1.040164
	732.748988	1.039049
	732.938940	1.039446
	733.128878	1.038653
	733.318801	1.037127
	733.508711	1.036919
	733.698605	1.036007
	733.888486	1.034334
	734.078352	1.033035
	734.268204	1.033250
	734.458041	1.032170
	734.647864	1.032110
	734.837673	1.029684
	735.027467	1.028406
	735.217247	1.026980
	735.407013	1.026520
	735.596764	1.027123
	735.786501	1.027542
	735.976223	1.027338
	736.165932	1.027452
	736.355625	1.026538
	736.545305	1.026310
	736.734970	1.024433
	736.924620	1.022301
	737.114257	1.021597
	737.303879	1.020118
	737.493486	1.017959
	737.683079	1.016468
	737.872658	1.015169
	738.062222	1.013960
	738.251772	1.015945
	738.441308	1.015262
	738.630829	1.015042
	738.820336	1.015341
	739.009829	1.015502
	739.199307	1.015086
	739.388771	1.014656
	739.578220	1.014781
	739.767655	1.014839
	739.957076	1.014480
	740.146482	1.014364
	740.335874	1.013848
	740.525251	1.014953
	740.714615	1.014633
	740.903963	1.013685
	741.093298	1.013898
	741.282618	1.014344
	741.471923	1.014531
	741.661214	1.015449
	741.850491	1.014583
	742.039753	1.012606
	742.229001	1.011870
	742.418235	1.011794
	742.607454	1.010229
	742.796659	1.008707
	742.985849	1.007939
	743.175025	1.009347
	743.364187	1.009129
	743.553334	1.008238
	743.742467	1.008031
	743.931586	1.007128
	744.120690	1.007073
	744.309779	1.006307
	744.498855	1.005178
	744.687916	1.004323
	744.876962	1.003827
	745.065994	1.003114
	745.255012	1.002279
	745.444015	1.002222
	745.633004	1.002628
	745.821978	1.001548
	746.010938	1.003719
	746.199884	1.003470
	746.388815	1.003348
	746.577732	1.004479
	746.766634	1.005183
	746.955522	1.005270
	747.144396	1.003640
	747.333255	1.001757
	747.522100	0.999649
	747.710930	0.996992
	747.899746	0.996503
	748.088548	0.996131
	748.277335	0.996459
	748.466108	0.995314
	748.654866	0.994951
	748.843610	0.994473
	749.032339	0.994778
	749.221054	0.995616
	749.409755	0.996201
	749.598441	0.997363
	749.787113	0.997384
	749.975770	0.997893
	750.164413	0.997769
	750.353042	0.999283
[truncated: 1,648 more rows]
