# Supplementary material for: Metasurface analogues of molecular diastereomers from hierarchical multiscale chiral interactions with biomolecules
Source: Nat Commun. 2026 Apr 22;17:5541. doi: 10.1038/s41467-026-72200-6 (PMC13287669; doi:10.1038/s41467-026-72200-6)
Supplement: Supplementary file 3 — Supplementary Data 1 (Raw data) [file 41467_2026_72200_MOESM3_ESM.zip › Raw_Data/Reflectivity/Antistrept_strept_sequence/Antistept/Ref_ARRAY3_RH_0_3.txt]

	345.453658	0.999931
	345.669646	0.999799
	345.885622	0.999649
	346.101585	0.999479
	346.317535	0.999283
	346.533471	0.999059
	346.749395	0.998803
	346.965306	0.998508
	347.181204	0.998169
	347.397089	0.997780
	347.612961	0.997333
	347.828820	0.996822
	348.044666	0.996240
	348.260499	0.995582
	348.476319	0.994845
	348.692126	0.994033
	348.907920	0.993156
	349.123701	0.992235
	349.339469	0.991303
	349.555224	0.990406
	349.770966	0.989599
	349.986695	0.988939
	350.202412	0.988475
	350.418115	0.988237
	350.633805	0.988231
	350.849482	0.988439
	351.065147	0.988825
	351.280798	0.989341
	351.496436	0.989942
	351.712062	0.990586
	351.927674	0.991241
	352.143273	0.990255
	352.358860	0.993051
	352.574433	0.993711
	352.789993	0.994887
	353.005541	0.994782
	353.221075	0.993001
	353.436597	0.992147
	353.652105	0.992262
	353.867600	0.992760
	354.083083	0.993912
	354.298552	0.993051
	354.514009	0.995492
	354.729452	0.994907
	354.944883	0.996929
	355.160300	0.997146
	355.375705	0.997961
	355.591096	0.998930
	355.806474	0.999093
	356.021840	0.999706
	356.237192	0.999709
	356.452532	1.000002
	356.667858	0.999025
	356.883172	1.000065
	357.098472	0.999729
	357.313760	0.996386
	357.529034	0.996334
	357.744295	0.996085
	357.959544	0.996475
	358.174779	0.995018
	358.390002	0.994528
	358.605211	0.992653
	358.820407	0.991714
	359.035591	0.991432
	359.250761	0.990932
	359.465919	0.988349
	359.681063	0.986310
	359.896194	0.984818
	360.111313	0.985923
	360.326418	0.984935
	360.541510	0.985243
	360.756589	0.984745
	360.971656	0.983045
	361.186709	0.985560
	361.401749	0.984839
	361.616776	0.986009
	361.831790	0.985456
	362.046792	0.986249
	362.261780	0.988051
	362.476755	0.986905
	362.691717	0.987118
	362.906666	0.988174
	363.121602	0.990996
	363.336525	0.991647
	363.551435	0.991540
	363.766332	0.992619
	363.981216	0.993284
	364.196087	0.991754
	364.410945	0.991234
	364.625790	0.993559
	364.840621	0.994277
	365.055440	0.995616
	365.270246	0.994915
	365.485039	0.997272
	365.699818	0.997989
	365.914585	0.997539
	366.129339	0.998070
	366.344079	1.000278
	366.558807	1.000423
	366.773521	1.002275
	366.988223	1.003572
	367.202911	1.003027
	367.417587	1.005874
	367.632249	1.004717
	367.846898	1.006467
	368.061535	1.006734
	368.276158	1.006752
	368.490768	1.006687
	368.705365	1.007671
	368.919949	1.007631
	369.134521	1.006190
	369.349079	1.003592
	369.563624	1.001817
	369.778155	1.002091
	369.992674	0.998400
	370.207180	0.997217
	370.421673	0.998356
	370.636153	0.997740
	370.850619	0.997676
	371.065073	0.995814
	371.279514	0.996291
	371.493941	0.994860
	371.708356	0.997194
	371.922757	0.996642
	372.137145	0.997359
	372.351521	0.994846
	372.565883	0.994844
	372.780232	0.996110
	372.994568	0.996926
	373.208891	0.994771
	373.423201	0.994125
	373.637498	0.994480
	373.851782	0.996197
	374.066053	0.997383
	374.280311	0.996785
	374.494556	0.997000
	374.708787	0.998719
	374.923006	0.998440
	375.137211	0.998437
	375.351404	0.997058
	375.565583	0.996638
	375.779750	0.997216
	375.993903	0.996307
	376.208043	0.997033
	376.422170	0.997631
	376.636284	0.999620
	376.850385	0.999393
	377.064473	1.001001
	377.278548	1.003257
	377.492610	1.005875
	377.706658	1.005480
	377.920694	1.005972
	378.134717	1.007339
	378.348726	1.008857
	378.562722	1.010080
	378.776706	1.008969
	378.990676	1.010720
	379.204633	1.010630
	379.418577	1.011210
	379.632508	1.013664
	379.846426	1.013599
	380.060331	1.013318
	380.274223	1.014132
	380.488101	1.013079
	380.701967	1.014118
	380.915819	1.014887
	381.129659	1.015031
	381.343485	1.015058
	381.557298	1.015530
	381.771098	1.015038
	381.984886	1.013004
	382.198659	1.011166
	382.412420	1.011103
	382.626168	1.009636
	382.839903	1.008178
	383.053624	1.009971
	383.267333	1.009777
	383.481028	1.009865
	383.694711	1.010890
	383.908380	1.009805
	384.122036	1.012662
	384.335679	1.010684
	384.549309	1.010429
	384.762926	1.008744
	384.976530	1.006259
	385.190120	1.005029
	385.403698	1.006586
	385.617262	1.006408
	385.830814	1.005300
	386.044352	1.004846
	386.257877	1.004430
	386.471389	1.004547
	386.684888	1.002649
	386.898374	1.002089
	387.111847	1.000596
	387.325306	1.000585
	387.538753	1.001031
	387.752186	0.997000
	387.965606	0.995978
	388.179014	0.994971
	388.392408	0.995973
	388.605789	0.996011
	388.819156	0.997390
	389.032511	0.998685
	389.245853	0.999936
	389.459181	1.000371
	389.672497	0.999637
	389.885799	1.001982
	390.099088	1.001686
	390.312364	1.001694
	390.525627	1.001838
	390.738877	1.002292
	390.952114	0.999534
	391.165337	0.997945
	391.378548	0.998473
	391.591745	0.997121
	391.804929	0.997998
	392.018100	0.997184
	392.231258	0.999457
	392.444403	0.999329
	392.657535	0.999014
	392.870653	1.000038
	393.083759	1.001125
	393.296851	1.000806
	393.509930	1.000691
	393.722996	1.001095
	393.936049	0.999885
	394.149089	0.999145
	394.362116	1.000246
	394.575129	1.000678
	394.788130	1.001232
	395.001117	1.000848
	395.214091	1.001139
	395.427052	1.003381
	395.640000	1.005928
	395.852935	1.007757
	396.065857	1.007553
	396.278765	1.008850
	396.491660	1.009251
	396.704543	1.009922
	396.917412	1.009868
	397.130268	1.008725
	397.343110	1.008229
	397.555940	1.007560
	397.768757	1.005905
	397.981560	1.006700
	398.194350	1.006051
	398.407127	1.005104
	398.619891	1.003476
	398.832642	1.001931
	399.045380	1.001009
	399.258104	0.999493
	399.470815	0.999483
	399.683514	0.999583
	399.896199	0.999879
	400.108870	1.001835
	400.321529	1.002588
	400.534175	1.003901
	400.746807	1.003871
	400.959427	1.005076
	401.172033	1.006210
	401.384626	1.006866
	401.597205	1.007224
	401.809772	1.006638
	402.022326	1.006611
	402.234866	1.006800
	402.447393	1.007517
	402.659907	1.007770
	402.872408	1.006767
	403.084896	1.007558
	403.297370	1.006328
	403.509832	1.004334
	403.722280	1.004072
	403.934715	1.005878
	404.147137	1.004380
	404.359546	1.003654
	404.571941	1.003494
	404.784323	1.003543
	404.996693	1.005328
	405.209049	1.003838
	405.421392	1.004376
	405.633721	1.002482
	405.846038	1.000231
	406.058341	0.998935
	406.270632	0.998537
	406.482909	0.998555
	406.695172	0.998099
	406.907423	0.998528
	407.119661	0.998471
	407.331885	0.998738
	407.544096	0.997904
	407.756294	0.996417
	407.968479	0.997335
	408.180651	0.998386
	408.392809	0.997916
	408.604954	0.997557
	408.817086	0.997002
	409.029205	0.997699
	409.241311	0.998018
	409.453404	0.996407
	409.665483	0.994740
	409.877549	0.995344
	410.089602	0.994614
	410.301642	0.996080
	410.513669	0.995551
	410.725682	0.995391
	410.937682	0.996786
	411.149669	0.997124
	411.361643	0.997327
	411.573604	0.998462
	411.785551	1.000042
	411.997486	1.001132
	412.209407	1.003093
	412.421315	1.005108
	412.633210	1.007772
	412.845091	1.008816
	413.056959	1.008290
	413.268815	1.007038
	413.480657	1.005763
	413.692485	1.007665
	413.904301	1.006734
	414.116103	1.004270
	414.327892	1.003380
	414.539668	1.005170
	414.751431	1.006242
	414.963181	1.005464
	415.174917	1.005501
	415.386640	1.005002
	415.598350	1.005762
	415.810047	1.005415
	416.021730	1.002964
	416.233401	1.002247
	416.445058	1.000982
	416.656702	0.999620
	416.868332	0.997225
	417.079950	0.997685
	417.291554	0.998520
	417.503145	0.997541
	417.714723	0.998237
	417.926288	0.996115
	418.137839	0.995362
	418.349377	0.993334
	418.560903	0.992310
	418.772414	0.991957
	418.983913	0.992675
	419.195398	0.991511
	419.406870	0.991360
	419.618329	0.992864
	419.829775	0.992440
	420.041208	0.992494
	420.252627	0.993148
	420.464033	0.994649
	420.675426	0.996677
	420.886805	0.998470
	421.098172	1.000109
	421.309525	1.000207
	421.520865	1.000487
	421.732192	1.000900
	421.943505	1.000990
	422.154805	1.000998
	422.366092	1.002948
	422.577366	1.003613
	422.788627	1.004080
	422.999874	1.004464
	423.211108	1.005010
	423.422329	1.005981
	423.633537	1.007730
	423.844731	1.007272
	424.055913	1.007696
	424.267081	1.007727
	424.478235	1.008063
	424.689377	1.008262
	424.900505	1.007674
	425.111620	1.007499
	425.322722	1.006923
	425.533811	1.005658
	425.744886	1.004762
	425.955948	1.004290
	426.166997	1.003561
	426.378032	1.003298
	426.589055	1.001857
	426.800064	1.003312
	427.011060	1.004338
	427.222042	1.004934
	427.433012	1.003706
	427.643968	1.002088
	427.854911	1.002380
	428.065840	1.002333
	428.276757	1.002300
	428.487660	1.000397
	428.698550	0.998743
	428.909427	0.997671
	429.120290	0.998188
	429.331140	0.999982
	429.541977	0.999097
	429.752801	1.000363
	429.963611	0.999365
	430.174408	0.998261
	430.385192	0.999356
	430.595963	0.998304
	430.806720	0.997879
	431.017464	0.997451
	431.228195	0.996555
	431.438913	0.996021
	431.649617	0.997495
	431.860308	0.997687
	432.070986	0.999016
	432.281650	1.000317
	432.492302	0.998414
	432.702940	1.000409
	432.913565	1.000227
	433.124176	1.000041
	433.334774	0.999161
	433.545359	0.998700
	433.755931	0.998594
	433.966489	0.998146
	434.177035	0.998195
	434.387567	0.999623
	434.598085	0.998692
	434.808591	0.998666
	435.019083	0.997964
	435.229562	0.998288
	435.440027	0.999719
	435.650479	1.000676
	435.860918	1.002037
	436.071344	1.002292
	436.281757	1.000102
	436.492156	0.999438
	436.702542	0.997710
	436.912914	0.995030
	437.123274	0.993587
	437.333620	0.992691
	437.543953	0.992905
	437.754272	0.992963
	437.964578	0.994084
	438.174871	0.993206
	438.385151	0.994073
	438.595417	0.994704
	438.805670	0.995820
	439.015910	0.995308
	439.226137	0.995830
	439.436350	0.995749
	439.646550	0.993210
	439.856737	0.993533
	440.066910	0.992971
	440.277070	0.992376
	440.487217	0.993047
	440.697351	0.992761
	440.907471	0.990564
	441.117578	0.989594
	441.327671	0.989114
	441.537752	0.990137
	441.747819	0.989679
	441.957873	0.988968
	442.167913	0.987497
	442.377940	0.987533
	442.587954	0.986672
	442.797955	0.987707
	443.007942	0.986497
	443.217916	0.986923
	443.427877	0.986884
	443.637824	0.987509
	443.847758	0.986802
	444.057679	0.987342
	444.267586	0.987831
	444.477481	0.988100
	444.687361	0.988814
	444.897229	0.989716
	445.107083	0.989584
	445.316924	0.989520
	445.526752	0.988226
	445.736566	0.989798
	445.946367	0.991188
	446.156155	0.991560
	446.365929	0.989862
	446.575690	0.991069
	446.785438	0.989148
	446.995173	0.990510
	447.204894	0.989093
	447.414602	0.990607
	447.624296	0.990871
	447.833977	0.991211
	448.043645	0.991200
	448.253300	0.992190
	448.462941	0.991836
	448.672569	0.990528
	448.882184	0.989918
	449.091785	0.991672
	449.301373	0.991656
	449.510948	0.993331
	449.720509	0.993708
	449.930057	0.995225
	450.139592	0.996742
	450.349113	0.995771
	450.558621	0.997052
	450.768116	0.996806
	450.977597	0.997370
	451.187066	0.997483
	451.396520	0.998010
	451.605962	0.997397
	451.815390	0.997794
	452.024805	0.997400
	452.234206	0.998201
	452.443594	0.998149
	452.652969	0.997454
	452.862330	0.998181
	453.071678	0.998061
	453.281013	0.998832
	453.490335	1.000489
	453.699643	0.999593
	453.908938	0.999861
	454.118219	1.001560
	454.327487	1.001795
	454.536742	1.002664
	454.745983	1.002944
	454.955211	1.003384
	455.164426	1.004203
	455.373627	1.004138
	455.582815	1.005634
	455.791990	1.007025
	456.001152	1.005189
	456.210300	1.005038
	456.419434	1.003449
	456.628556	1.003784
	456.837664	1.002309
	457.046758	1.002917
	457.255839	1.003297
	457.464907	1.000481
	457.673962	0.999815
	457.883003	0.998330
	458.092031	0.998271
	458.301046	0.997779
	458.510047	0.996762
	458.719035	0.995957
	458.928009	0.997150
	459.136970	0.998998
	459.345918	0.996839
	459.554852	0.998685
	459.763774	0.999137
	459.972681	0.998493
	460.181576	0.998319
	460.390457	0.997149
	460.599324	0.998807
	460.808178	0.998061
	461.017019	0.996247
	461.225847	0.995746
	461.434661	0.996227
	461.643462	0.994527
	461.852249	0.993541
	462.061023	0.993045
	462.269784	0.989806
	462.478531	0.990252
	462.687265	0.989003
	462.895986	0.988933
	463.104693	0.989345
	463.313387	0.990337
	463.522068	0.989274
	463.730735	0.989700
	463.939389	0.991217
	464.148029	0.990738
	464.356656	0.991092
	464.565270	0.991191
	464.773870	0.990370
	464.982457	0.989602
	465.191030	0.992081
	465.399591	0.993480
	465.608137	0.992985
	465.816671	0.993086
	466.025191	0.993398
	466.233697	0.991967
	466.442191	0.992174
	466.650671	0.993337
	466.859137	0.991902
	467.067590	0.990149
	467.276030	0.991333
	467.484456	0.991026
	467.692869	0.990243
	467.901269	0.990159
	468.109655	0.990224
	468.318028	0.989343
	468.526387	0.987616
	468.734733	0.987862
	468.943066	0.987919
	469.151385	0.989621
	469.359691	0.988904
	469.567984	0.988764
	469.776263	0.988988
	469.984528	0.987795
	470.192781	0.989862
	470.401020	0.990443
	470.609245	0.992415
	470.817457	0.992644
	471.025656	0.993188
	471.233841	0.994209
	471.442013	0.993727
	471.650172	0.994809
	471.858317	0.995714
	472.066448	0.995879
	472.274567	0.995365
	472.482672	0.993485
	472.690763	0.992692
	472.898841	0.991546
	473.106906	0.992645
	473.314957	0.992182
	473.522995	0.994141
	473.731020	0.994404
	473.939031	0.995132
	474.147029	0.994266
	474.355013	0.994053
	474.562984	0.994823
	474.770941	0.992773
	474.978885	0.994690
	475.186816	0.995356
	475.394733	0.996658
	475.602637	0.996694
	475.810527	0.998626
	476.018404	0.996977
	476.226268	0.998693
	476.434118	0.998747
	476.641955	0.996913
	476.849778	0.996790
	477.057588	0.995712
	477.265385	0.996824
	477.473168	0.997065
	477.680937	0.995975
	477.888694	0.994891
	478.096436	0.993834
	478.304166	0.992713
	478.511882	0.993086
	478.719584	0.992106
	478.927274	0.991761
	479.134949	0.991779
	479.342612	0.992017
	479.550260	0.992704
	479.757896	0.992450
	479.965518	0.992081
	480.173126	0.991894
	480.380722	0.992987
	480.588303	0.993108
	480.795872	0.993206
	481.003426	0.993092
	481.210968	0.993311
	481.418496	0.992793
	481.626010	0.992781
	481.833511	0.991153
	482.040999	0.990051
	482.248473	0.991458
	482.455934	0.990873
	482.663382	0.991967
	482.870816	0.991906
	483.078236	0.989985
	483.285643	0.988612
	483.493037	0.988076
	483.700417	0.988190
	483.907784	0.987899
	484.115137	0.988048
	484.322477	0.986076
	484.529803	0.984946
	484.737116	0.984881
	484.944416	0.984103
	485.151702	0.982065
	485.358975	0.982341
	485.566234	0.983150
	485.773479	0.984775
	485.980712	0.985615
	486.187931	0.983807
	486.395136	0.983378
	486.602328	0.982535
	486.809506	0.983559
	487.016671	0.983692
	487.223823	0.983090
	487.430961	0.985227
	487.638086	0.985959
	487.845197	0.985403
	488.052295	0.985393
	488.259379	0.986116
	488.466450	0.985497
	488.673507	0.985446
	488.880551	0.984341
	489.087582	0.985278
	489.294599	0.983879
	489.501602	0.982701
	489.708592	0.982267
	489.915569	0.981335
	490.122532	0.980510
	490.329482	0.982304
	490.536418	0.981970
	490.743341	0.981942
	490.950250	0.983805
	491.157146	0.983383
	491.364029	0.983630
	491.570897	0.983927
	491.777753	0.983863
	491.984595	0.983302
	492.191423	0.982744
	492.398238	0.982924
	492.605040	0.980510
	492.811828	0.980326
	493.018603	0.978076
	493.225364	0.976697
	493.432111	0.974928
	493.638846	0.973944
	493.845566	0.972847
	494.052274	0.973474
	494.258967	0.971925
	494.465648	0.971936
	494.672314	0.972672
	494.878968	0.972865
	495.085608	0.973596
	495.292234	0.973283
	495.498847	0.972335
	495.705446	0.973520
	495.912032	0.973189
	496.118605	0.973594
	496.325164	0.974166
	496.531709	0.972032
	496.738241	0.973155
	496.944759	0.973516
	497.151264	0.973994
	497.357756	0.972629
	497.564234	0.972517
	497.770698	0.972748
	497.977149	0.974387
	498.183587	0.974721
	498.390011	0.973853
	498.596422	0.973552
	498.802819	0.973331
	499.009202	0.974160
	499.215572	0.974541
	499.421929	0.973878
	499.628272	0.975058
	499.834602	0.975002
	500.040918	0.975755
	500.247220	0.974753
	500.453509	0.975672
	500.659785	0.976287
	500.866047	0.975737
	501.072296	0.975610
	501.278531	0.976058
	501.484752	0.976027
	501.690960	0.974664
	501.897155	0.975928
	502.103336	0.977750
	502.309504	0.977837
	502.515658	0.977611
	502.721798	0.977804
	502.927925	0.976305
	503.134039	0.975955
	503.340139	0.976234
	503.546225	0.974856
	503.752298	0.974694
	503.958358	0.973105
	504.164404	0.970329
	504.370436	0.969878
	504.576455	0.967989
	504.782461	0.966293
	504.988453	0.965788
	505.194431	0.967506
	505.400396	0.967020
	505.606347	0.966791
	505.812285	0.965929
	506.018209	0.968281
	506.224120	0.967136
	506.430017	0.966957
	506.635901	0.966383
	506.841771	0.965632
	507.047628	0.965312
	507.253471	0.965077
	507.459301	0.963457
	507.665117	0.962256
	507.870920	0.961211
	508.076709	0.960807
	508.282484	0.959952
	508.488247	0.959365
	508.693995	0.959573
	508.899730	0.958650
	509.105451	0.959495
	509.311159	0.957786
	509.516854	0.958204
	509.722535	0.955531
	509.928202	0.955547
	510.133856	0.954832
	510.339496	0.955796
	510.545123	0.955888
	510.750736	0.955739
	510.956336	0.955228
	511.161922	0.954034
	511.367494	0.953486
	511.573053	0.954381
	511.778599	0.954167
	511.984131	0.954086
	512.189649	0.954290
	512.395154	0.956269
	512.600645	0.955671
	512.806123	0.958042
	513.011587	0.958989
	513.217038	0.957316
	513.422475	0.957184
	513.627899	0.955979
	513.833309	0.955203
	514.038705	0.955826
	514.244088	0.955451
	514.449458	0.954611
	514.654814	0.953434
	514.860156	0.954153
	515.065485	0.954278
	515.270800	0.955515
	515.476102	0.956111
	515.681390	0.956074
	515.886664	0.956356
	516.091925	0.955776
	516.297173	0.956896
	516.502407	0.956659
	516.707627	0.958743
	516.912834	0.958929
	517.118027	0.959373
	517.323207	0.959534
	517.528373	0.958562
	517.733525	0.957941
	517.938664	0.957510
	518.143790	0.956791
	518.348901	0.956937
	518.554000	0.955441
	518.759084	0.955564
	518.964156	0.955890
	519.169213	0.955315
	519.374257	0.956833
	519.579288	0.956938
	519.784305	0.956429
	519.989308	0.957464
	520.194298	0.957658
	520.399274	0.957992
	520.604236	0.958426
	520.809185	0.958997
	521.014121	0.958794
	521.219043	0.957567
	521.423951	0.957030
	521.628846	0.956548
	521.833727	0.957546
	522.038595	0.957008
	522.243449	0.956866
	522.448289	0.957106
	522.653116	0.957672
	522.857929	0.957699
	523.062729	0.956812
	523.267515	0.955516
	523.472287	0.955856
	523.677046	0.955796
	523.881792	0.958091
	524.086524	0.957216
	524.291242	0.957954
	524.495946	0.958252
	524.700637	0.957941
	524.905315	0.956187
	525.109979	0.955579
	525.314629	0.953642
	525.519266	0.952412
	525.723889	0.954650
	525.928498	0.954595
	526.133094	0.955070
	526.337677	0.955762
	526.542245	0.955565
	526.746800	0.956343
	526.951342	0.956846
	527.155870	0.956614
	527.360384	0.957558
	527.564885	0.958884
	527.769372	0.958341
	527.973846	0.958501
	528.178306	0.959643
	528.382752	0.959978
	528.587185	0.960343
	528.791604	0.959705
	528.996010	0.958808
	529.200402	0.958620
	529.404780	0.957876
	529.609145	0.958755
	529.813496	0.958429
	530.017833	0.958477
	530.222157	0.956976
	530.426468	0.955117
	530.630764	0.956738
	530.835048	0.957313
	531.039317	0.955784
	531.243573	0.954777
	531.447815	0.954787
	531.652044	0.955002
	531.856259	0.952923
	532.060461	0.951591
	532.264648	0.951010
	532.468823	0.949739
	532.672983	0.949061
	532.877130	0.947595
	533.081264	0.948266
	533.285383	0.947910
	533.489490	0.948189
	533.693582	0.948881
	533.897661	0.949416
	534.101726	0.950486
	534.305778	0.949520
	534.509816	0.949483
	534.713841	0.950598
	534.917851	0.949752
	535.121849	0.949832
	535.325832	0.949345
	535.529802	0.949651
	535.733759	0.950865
	535.937701	0.952133
	536.141630	0.952685
	536.345546	0.952826
	536.549448	0.952108
	536.753336	0.952381
	536.957210	0.953034
	537.161071	0.953254
	537.364919	0.955272
	537.568752	0.956338
	537.772572	0.957638
	537.976379	0.957840
	538.180172	0.956323
	538.383951	0.956345
	538.587716	0.957741
	538.791468	0.958670
	538.995206	0.958282
	539.198931	0.958756
	539.402642	0.959842
	539.606339	0.961264
	539.810023	0.961267
	540.013693	0.960710
	540.217349	0.962113
	540.420992	0.962440
	540.624621	0.962126
	540.828237	0.962784
	541.031839	0.963240
	541.235427	0.961800
	541.439001	0.963002
	541.642562	0.961836
	541.846109	0.961965
	542.049643	0.960644
	542.253163	0.959771
	542.456669	0.959388
	542.660162	0.959221
	542.863641	0.960772
	543.067106	0.957650
	543.270558	0.956999
	543.473996	0.956582
	543.677420	0.956459
	543.880831	0.954891
	544.084228	0.953396
	544.287612	0.953985
	544.490981	0.954541
	544.694338	0.954512
	544.897680	0.954885
	545.101009	0.955724
	545.304324	0.956360
	545.507625	0.954476
	545.710913	0.954162
	545.914187	0.953277
	546.117448	0.953055
	546.320695	0.952047
	546.523928	0.951165
	546.727147	0.951585
	546.930353	0.951513
	547.133546	0.950790
	547.336724	0.951026
	547.539889	0.951764
	547.743040	0.953116
	547.946178	0.954071
	548.149301	0.955890
	548.352412	0.955438
	548.555508	0.956404
	548.758591	0.956033
	548.961660	0.956563
	549.164716	0.956396
	549.367757	0.956062
	549.570785	0.956161
	549.773800	0.956153
	549.976801	0.955877
	550.179788	0.956152
	550.382761	0.956610
	550.585721	0.957570
	550.788667	0.958633
	550.991599	0.959581
	551.194518	0.959203
	551.397423	0.959473
	551.600315	0.959330
	551.803192	0.960644
	552.006056	0.961918
	552.208906	0.962652
	552.411743	0.963399
	552.614566	0.963764
	552.817375	0.965762
	553.020171	0.967331
	553.222953	0.967296
	553.425721	0.968176
	553.628475	0.968580
	553.831216	0.968500
	554.033943	0.969177
	554.236657	0.968972
	554.439356	0.967832
	554.642042	0.968585
	554.844715	0.968534
	555.047373	0.968355
	555.250018	0.967538
	555.452650	0.968954
	555.655267	0.968718
	555.857871	0.969520
	556.060461	0.969408
	556.263038	0.970075
	556.465600	0.971227
	556.668150	0.970856
	556.870685	0.969820
	557.073207	0.971371
	557.275715	0.971273
	557.478209	0.970469
	557.680689	0.970835
	557.883156	0.971978
	558.085609	0.971424
	558.288049	0.972404
	558.490475	0.973072
	558.692887	0.973338
	558.895285	0.975154
	559.097670	0.976035
	559.300040	0.977134
	559.502398	0.978226
	559.704741	0.980272
	559.907071	0.981219
	560.109387	0.982123
	560.311689	0.982448
	560.513978	0.982383
	560.716253	0.983003
	560.918514	0.982797
	561.120762	0.982308
	561.322995	0.983952
	561.525215	0.984693
	561.727422	0.985919
	561.929614	0.986649
	562.131793	0.986018
	562.333958	0.987511
	562.536110	0.989211
	562.738248	0.990162
	562.940372	0.992550
	563.142482	0.993711
	563.344578	0.994354
	563.546661	0.995327
	563.748730	0.996155
	563.950786	0.999131
	564.152827	1.000992
	564.354855	1.001857
	564.556870	1.002973
	564.758870	1.004280
	564.960857	1.005352
	565.162830	1.004990
	565.364789	1.005890
	565.566735	1.005613
	565.768666	1.005204
	565.970584	1.005450
	566.172489	1.005690
	566.374379	1.004687
	566.576256	1.003738
	566.778119	1.003978
	566.979969	1.003850
	567.181805	1.003624
	567.383626	1.003740
	567.585435	1.004181
	567.787229	1.004215
	567.989010	1.004575
	568.190777	1.004254
	568.392530	1.004225
	568.594269	1.003703
	568.795995	1.003190
	568.997707	1.003282
	569.199405	1.005015
	569.401090	1.003680
	569.602761	1.004313
	569.804418	1.004245
	570.006061	1.004655
	570.207690	1.005373
	570.409306	1.006264
	570.610908	1.006120
	570.812497	1.006455
	571.014071	1.008379
	571.215632	1.008915
	571.417179	1.010812
	571.618712	1.010833
	571.820232	1.011858
	572.021737	1.012602
	572.223229	1.012920
	572.424707	1.013329
	572.626172	1.013393
	572.827623	1.013138
	573.029060	1.012796
	573.230483	1.014502
	573.431892	1.014435
	573.633288	1.014090
	573.834670	1.014213
	574.036038	1.015046
	574.237392	1.017212
	574.438733	1.019074
	574.640060	1.020590
	574.841373	1.022045
	575.042672	1.023615
	575.243958	1.024216
	575.445230	1.027435
	575.646488	1.029192
	575.847732	1.031300
	576.048962	1.033439
	576.250179	1.033760
	576.451382	1.034545
	576.652571	1.035892
	576.853747	1.035797
	577.054908	1.037609
	577.256056	1.038323
	577.457190	1.041070
	577.658310	1.040266
	577.859417	1.041100
	578.060510	1.040503
	578.261589	1.040509
	578.462654	1.041092
	578.663705	1.041333
	578.864743	1.042276
	579.065767	1.042673
	579.266777	1.043551
	579.467773	1.044405
	579.668755	1.045537
	579.869724	1.045405
	580.070679	1.046364
	580.271620	1.047301
	580.472548	1.047967
	580.673461	1.048055
	580.874361	1.049589
	581.075247	1.050116
	581.276119	1.051580
	581.476978	1.050743
	581.677822	1.051971
	581.878653	1.053101
	582.079470	1.053102
	582.280273	1.052977
	582.481063	1.054094
	582.681838	1.053922
	582.882600	1.056097
	583.083348	1.056244
	583.284083	1.056250
	583.484803	1.055861
	583.685510	1.054587
	583.886203	1.055771
	584.086882	1.055406
	584.287547	1.054434
	584.488199	1.054401
	584.688836	1.053913
	584.889460	1.054799
	585.090070	1.055866
	585.290666	1.056274
	585.491249	1.056387
	585.691818	1.058907
	585.892372	1.059620
	586.092914	1.059890
	586.293441	1.060320
	586.493954	1.059947
	586.694454	1.062176
	586.894940	1.063953
	587.095412	1.064837
	587.295870	1.066330
	587.496314	1.068400
	587.696745	1.068293
	587.897162	1.068618
	588.097565	1.069391
	588.297954	1.072284
	588.498329	1.073838
	588.698691	1.074187
	588.899038	1.076230
	589.099372	1.079970
	589.299692	1.081946
	589.499998	1.082061
	589.700291	1.081909
	589.900569	1.082561
	590.100834	1.083054
	590.301085	1.083893
	590.501322	1.085747
	590.701546	1.087255
	590.901755	1.087565
	591.101951	1.088150
	591.302132	1.089607
	591.502300	1.090242
	591.702455	1.091457
	591.902595	1.091831
	592.102722	1.093559
	592.302834	1.095601
	592.502933	1.094586
	592.703018	1.094812
	592.903089	1.094511
	593.103147	1.094885
	593.303190	1.095152
	593.503220	1.095285
	593.703236	1.097110
	593.903238	1.095664
	594.103226	1.094771
	594.303200	1.096416
	594.503161	1.097528
	594.703108	1.098033
	594.903040	1.099369
	595.102960	1.099102
	595.302865	1.099886
	595.502756	1.100909
	595.702634	1.102272
	595.902497	1.103032
	596.102347	1.101626
	596.302183	1.101898
	596.502005	1.102270
	596.701813	1.103910
	596.901608	1.105171
	597.101388	1.104236
	597.301155	1.102849
	597.500908	1.103462
	597.700647	1.103153
	597.900372	1.103378
	598.100083	1.103319
	598.299781	1.103649
	598.499465	1.104981
	598.699134	1.105738
	598.898790	1.105328
	599.098432	1.106680
	599.298061	1.106977
	599.497675	1.108777
	599.697275	1.109457
	599.896862	1.110685
	600.096435	1.113018
	600.295994	1.115434
	600.495539	1.115805
	600.695070	1.117151
	600.894588	1.119043
	601.094091	1.119430
	601.293581	1.118176
	601.493056	1.117663
	601.692518	1.119618
	601.891966	1.119746
	602.091401	1.121302
	602.290821	1.121604
	602.490227	1.123226
	602.689620	1.123840
	602.888999	1.122883
	603.088363	1.125092
	603.287714	1.126525
	603.487052	1.127352
	603.686375	1.127515
	603.885684	1.128286
	604.084980	1.128361
	604.284261	1.127238
	604.483529	1.125856
	604.682783	1.126380
	604.882023	1.126443
	605.081249	1.127135
	605.280461	1.127896
	605.479660	1.128929
	605.678844	1.129787
	605.878015	1.128681
	606.077172	1.131887
	606.276314	1.133476
	606.475443	1.133980
	606.674558	1.133454
	606.873660	1.133105
	607.072747	1.133671
	607.271820	1.133808
	607.470880	1.132916
	607.669926	1.133446
	607.868957	1.133178
	608.067975	1.133964
	608.266979	1.135289
	608.465969	1.134908
	608.664946	1.135404
	608.863908	1.133987
	609.062857	1.131183
	609.261791	1.130949
	609.460712	1.131011
	609.659619	1.131127
	609.858511	1.130366
	610.057390	1.129129
	610.256256	1.128087
	610.455107	1.128333
	610.653944	1.128693
	610.852767	1.129424
	611.051577	1.130777
	611.250373	1.129759
	611.449154	1.130590
	611.647922	1.131628
	611.846676	1.132215
	612.045416	1.133300
	612.244142	1.133025
	612.442854	1.132287
	612.641553	1.132341
	612.840237	1.132503
	613.038908	1.132339
	613.237564	1.133751
	613.436207	1.135093
	613.634836	1.134944
	613.833451	1.135079
	614.032052	1.135966
	614.230639	1.136391
	614.429212	1.138973
	614.627771	1.139394
	614.826316	1.140281
	615.024848	1.142027
	615.223365	1.141381
	615.421869	1.141299
	615.620358	1.141304
	615.818834	1.141008
	616.017296	1.141537
	616.215744	1.142045
	616.414178	1.144224
	616.612598	1.145016
	616.811004	1.145153
	617.009396	1.145564
	617.207775	1.147954
	617.406139	1.148419
	617.604490	1.149139
	617.802826	1.150185
	618.001149	1.152511
	618.199458	1.152022
	618.397752	1.152365
	618.596033	1.153424
	618.794300	1.155961
	618.992553	1.158773
	619.190792	1.159355
	619.389018	1.160994
	619.587229	1.164299
	619.785426	1.164811
	619.983609	1.166197
	620.181779	1.166228
	620.379934	1.167022
	620.578076	1.168617
	620.776204	1.168432
	620.974317	1.169839
	621.172417	1.171152
	621.370503	1.173451
	621.568575	1.175151
	621.766633	1.176480
	621.964677	1.178662
	622.162707	1.180203
	622.360723	1.183543
	622.558725	1.185510
	622.756714	1.187949
	622.954688	1.189256
	623.152648	1.191915
	623.350595	1.195714
	623.548527	1.198452
	623.746446	1.200919
	623.944350	1.203389
	624.142241	1.205707
	624.340118	1.209658
	624.537981	1.213939
	624.735829	1.216358
	624.933664	1.219346
	625.131485	1.223415
	625.329292	1.225161
	625.527085	1.227713
	625.724864	1.231445
	625.922629	1.235273
	626.120381	1.237876
	626.318118	1.240271
	626.515841	1.241590
	626.713550	1.244806
	626.911246	1.248449
	627.108927	1.249451
	627.306595	1.252082
	627.504248	1.253816
	627.701888	1.255551
	627.899513	1.260103
	628.097125	1.262155
	628.294722	1.266414
	628.492306	1.266825
	628.689876	1.269043
	628.887432	1.272828
	629.084973	1.275744
	629.282501	1.277349
	629.480015	1.279410
	629.677515	1.282885
	629.875001	1.284846
	630.072473	1.287404
	630.269931	1.291158
	630.467375	1.293905
	630.664805	1.296349
	630.862221	1.299128
	631.059623	1.301564
	631.257011	1.305290
	631.454385	1.308216
	631.651746	1.309725
	631.849092	1.312831
	632.046424	1.314044
	632.243742	1.317010
	632.441047	1.317056
	632.638337	1.318559
	632.835613	1.320294
	633.032876	1.322216
	633.230124	1.325900
	633.427358	1.328120
	633.624579	1.331012
	633.821785	1.334211
	634.018978	1.336818
	634.216156	1.339078
	634.413321	1.341569
	634.610471	1.345042
	634.807608	1.347750
	635.004730	1.351781
	635.201839	1.353836
	635.398933	1.356374
	635.596014	1.360233
	635.793081	1.362411
	635.990133	1.366353
	636.187172	1.370854
	636.384196	1.371909
	636.581207	1.372704
	636.778204	1.375537
	636.975186	1.378175
	637.172155	1.378108
	637.369110	1.379381
	637.566050	1.380703
	637.762977	1.382835
	637.959890	1.384283
	638.156788	1.386931
	638.353673	1.388550
	638.550544	1.388636
	638.747400	1.389921
	638.944243	1.390112
	639.141072	1.391426
	639.337886	1.392999
	639.534687	1.393330
	639.731474	1.394328
	639.928246	1.393326
	640.125005	1.392553
	640.321750	1.389438
	640.518480	1.390133
	640.715197	1.389545
	640.911899	1.388217
	641.108588	1.386770
	641.305263	1.385913
	641.501923	1.385414
	641.698570	1.384198
	641.895202	1.383943
	642.091821	1.381684
	642.288426	1.381280
	642.485016	1.380831
	642.681593	1.378739
	642.878155	1.377475
	643.074704	1.375273
	643.271238	1.372997
	643.467759	1.369648
	643.664265	1.367698
	643.860757	1.364498
	644.057236	1.363883
	644.253700	1.361471
	644.450151	1.361852
	644.646587	1.359757
	644.843009	1.358844
	645.039418	1.356072
	645.235812	1.353414
	645.432192	1.350492
	645.628558	1.348584
	645.824911	1.345535
	646.021249	1.342869
	646.217573	1.340211
	646.413883	1.339075
	646.610179	1.337774
	646.806461	1.334148
	647.002729	1.332067
	647.198983	1.330570
	647.395223	1.329047
	647.591449	1.326723
	647.787661	1.324654
	647.983859	1.322696
	648.180043	1.317105
	648.376212	1.314853
	648.572368	1.312714
	648.768510	1.309184
	648.964638	1.305473
	649.160751	1.303656
	649.356851	1.301367
	649.552937	1.301056
	649.749008	1.297846
	649.945066	1.295706
	650.141109	1.292872
	650.337138	1.290827
	650.533154	1.289882
	650.729155	1.288801
	650.925142	1.286128
	651.121116	1.283039
	651.317075	1.280206
	651.513020	1.279895
	651.708951	1.277958
	651.904868	1.276953
	652.100771	1.275973
	652.296660	1.275824
	652.492535	1.274907
	652.688396	1.273444
	652.884242	1.270984
	653.080075	1.270677
	653.275894	1.269881
	653.471699	1.269749
	653.667489	1.268038
	653.863266	1.266799
	654.059028	1.266157
	654.254776	1.264671
	654.450511	1.262535
	654.646231	1.263176
	654.841937	1.262376
	655.037629	1.261439
	655.233308	1.261125
	655.428972	1.261834
	655.624622	1.261415
	655.820258	1.260650
	656.015879	1.258960
	656.211487	1.257980
	656.407081	1.254637
	656.602661	1.253420
	656.798226	1.252186
	656.993778	1.251556
	657.189315	1.249610
	657.384839	1.248072
	657.580348	1.246077
	657.775843	1.244659
	657.971324	1.243091
	658.166791	1.243518
	658.362244	1.241941
	658.557683	1.241473
	658.753108	1.240117
	658.948519	1.238618
	659.143916	1.236557
	659.339298	1.235813
	659.534667	1.234603
	659.730022	1.233337
	659.925362	1.230490
	660.120688	1.230394
	660.316001	1.229078
	660.511299	1.228133
	660.706583	1.228609
	660.901853	1.228990
	661.097109	1.228962
	661.292351	1.230158
	661.487578	1.229013
	661.682792	1.229888
	661.877992	1.229732
	662.073177	1.229890
	662.268349	1.230382
	662.463506	1.230437
	662.658649	1.229429
	662.853779	1.230080
	663.048894	1.232343
	663.243995	1.234003
	663.439081	1.232584
	663.634154	1.234654
	663.829213	1.234983
	664.024258	1.236450
	664.219288	1.236401
	664.414305	1.237405
	664.609307	1.239535
	664.804295	1.241975
	664.999269	1.244352
	665.194229	1.247644
	665.389175	1.248615
	665.584107	1.249080
	665.779025	1.251106
	665.973928	1.253339
	666.168818	1.254826
	666.363693	1.257524
	666.558555	1.259308
	666.753402	1.262758
	666.948235	1.264161
	667.143054	1.266693
	667.337859	1.267576
	667.532650	1.268404
	667.727427	1.271955
	667.922189	1.272001
	668.116938	1.273074
	668.311672	1.274679
	668.506392	1.275616
	668.701098	1.277793
	668.895790	1.278125
	669.090468	1.281307
	669.285132	1.284445
	669.479782	1.285845
	669.674417	1.287696
	669.869039	1.288902
	670.063646	1.290597
	670.258239	1.291853
	670.452819	1.291747
	670.647384	1.295074
	670.841934	1.296782
	671.036471	1.297917
	671.230994	1.299626
	671.425502	1.301439
	671.619997	1.302489
	671.814477	1.303293
	672.008943	1.306080
	672.203395	1.307791
	672.397833	1.307868
	672.592257	1.308433
	672.786667	1.308669
	672.981062	1.310629
	673.175444	1.310862
	673.369811	1.313126
	673.564164	1.314791
	673.758503	1.315275
	673.952828	1.315810
	674.147139	1.316914
	674.341435	1.317165
	674.535718	1.319987
	674.729986	1.320612
	674.924240	1.320791
	675.118480	1.321016
	675.312706	1.322803
	675.506918	1.322949
	675.701116	1.325491
	675.895299	1.326289
	676.089469	1.329529
	676.283624	1.329489
	676.477765	1.330692
	676.671892	1.333537
	676.866005	1.334204
	677.060103	1.333303
	677.254188	1.333651
	677.448258	1.336944
	677.642315	1.337281
	677.836357	1.338328
	678.030385	1.341023
	678.224398	1.341782
	678.418398	1.342019
	678.612384	1.342540
	678.806355	1.344338
	679.000312	1.343902
	679.194255	1.345237
	679.388184	1.346687
	679.582099	1.346415
	679.776000	1.348697
	679.969886	1.350146
	680.163758	1.351754
	680.357617	1.352829
	680.551461	1.351380
	680.745290	1.351646
	680.939106	1.351568
	681.132908	1.350433
	681.326695	1.351698
	681.520468	1.352173
	681.714227	1.351986
	681.907972	1.350638
	682.101703	1.350751
	682.295419	1.350798
	682.489122	1.347455
	682.682810	1.346099
	682.876484	1.346240
	683.070144	1.343235
	683.263790	1.340824
	683.457421	1.339262
	683.651039	1.340568
	683.844642	1.338908
	684.038231	1.337146
	684.231806	1.337591
	684.425367	1.337103
	684.618913	1.337566
	684.812446	1.337692
	685.005964	1.336340
	685.199468	1.332547
	685.392958	1.330838
	685.586433	1.329879
	685.779895	1.327762
	685.973342	1.326428
	686.166775	1.327142
	686.360194	1.324897
	686.553599	1.324746
	686.746990	1.324384
	686.940366	1.325843
	687.133729	1.326537
	687.327077	1.325836
	687.520411	1.325158
	687.713730	1.325404
	687.907036	1.325734
	688.100327	1.327215
	688.293604	1.329155
	688.486867	1.328837
	688.680116	1.328596
	688.873351	1.328930
	689.066571	1.329584
	689.259777	1.329363
	689.452970	1.328228
	689.646147	1.330225
	689.839311	1.329126
	690.032461	1.331351
	690.225596	1.332773
	690.418717	1.331925
	690.611824	1.329634
	690.804917	1.330118
	690.997995	1.329954
	691.191059	1.330949
	691.384110	1.331021
	691.577145	1.329762
	691.770167	1.328330
	691.963175	1.328139
	692.156168	1.326750
	692.349147	1.327377
	692.542112	1.327404
	692.735063	1.325056
	692.927999	1.322735
	693.120922	1.320583
	693.313830	1.317911
	693.506724	1.316891
	693.699603	1.313152
	693.892469	1.308992
	694.085320	1.305704
	694.278157	1.303898
	694.470980	1.302575
	694.663789	1.300274
	694.856583	1.298939
	695.049364	1.297229
	695.242130	1.295571
	695.434881	1.292797
	695.627619	1.288209
	695.820342	1.286099
	696.013052	1.283030
	696.205747	1.280689
	696.398427	1.276854
	696.591094	1.272764
	696.783746	1.270004
	696.976384	1.268549
	697.169008	1.266083
	697.361618	1.263154
	697.554213	1.262691
	697.746795	1.261133
	697.939362	1.259059
	698.131914	1.257492
	698.324453	1.255156
	698.516977	1.252932
	698.709487	1.251103
	698.901983	1.248641
	699.094465	1.248043
	699.286932	1.247379
	699.479386	1.245634
	699.671825	1.244619
	699.864249	1.242948
	700.056660	1.241327
	700.249056	1.240090
	700.441438	1.238347
	700.633806	1.236771
	700.826160	1.236093
	701.018499	1.235039
	701.210824	1.234995
	701.403135	1.232502
	701.595432	1.231215
	701.787714	1.227250
	701.979982	1.225160
	702.172236	1.224473
	702.364476	1.227292
	702.556702	1.226983
	702.748913	1.225207
	702.941110	1.222998
	703.133293	1.220997
	703.325461	1.220592
	703.517615	1.219269
	703.709755	1.216969
	703.901881	1.216806
	704.093993	1.215018
	704.286090	1.213916
	704.478173	1.212390
	704.670242	1.211560
	704.862296	1.209074
	705.054337	1.205921
	705.246363	1.202742
	705.438375	1.202556
	705.630372	1.201467
	705.822356	1.199469
	706.014325	1.197804
	706.206279	1.194882
	706.398220	1.191837
	706.590146	1.189825
	706.782058	1.187220
	706.973956	1.184694
	707.165840	1.181430
	707.357709	1.181844
	707.549564	1.181009
	707.741405	1.179228
	707.933231	1.176770
	708.125043	1.175764
	708.316841	1.173945
	708.508625	1.171637
	708.700395	1.172694
	708.892150	1.170654
	709.083891	1.169188
	709.275617	1.166728
	709.467330	1.164523
	709.659028	1.162257
	709.850712	1.160448
	710.042381	1.159733
	710.234037	1.158956
	710.425678	1.156141
	710.617305	1.155557
	710.808917	1.154618
	711.000515	1.152970
	711.192099	1.151065
	711.383669	1.149428
	711.575225	1.148276
	711.766766	1.146193
	711.958293	1.144268
	712.149805	1.141969
	712.341304	1.141643
	712.532788	1.140155
	712.724258	1.138270
	712.915713	1.136887
	713.107154	1.135374
	713.298581	1.133722
	713.489994	1.133449
	713.681392	1.132457
	713.872776	1.131489
	714.064146	1.129067
	714.255502	1.126854
	714.446843	1.125921
	714.638170	1.125010
	714.829483	1.124077
	715.020781	1.123448
	715.212065	1.121108
	715.403335	1.118463
	715.594591	1.117545
	715.785832	1.116363
	715.977059	1.113266
	716.168272	1.111293
	716.359470	1.109103
	716.550654	1.108060
	716.741824	1.106963
	716.932979	1.106302
	717.124121	1.103984
	717.315247	1.102504
	717.506360	1.102024
	717.697458	1.099883
	717.888542	1.098425
	718.079612	1.098473
	718.270668	1.097007
	718.461709	1.098833
	718.652736	1.098091
	718.843748	1.097597
	719.034746	1.096188
	719.225730	1.094448
	719.416700	1.093326
	719.607655	1.092926
	719.798596	1.091178
	719.989523	1.090539
	720.180435	1.090811
	720.371333	1.088219
	720.562217	1.087209
	720.753087	1.086912
	720.943942	1.086296
	721.134783	1.085639
	721.325609	1.086615
	721.516422	1.087071
	721.707219	1.086397
	721.898003	1.085468
	722.088772	1.084880
	722.279527	1.084547
	722.470268	1.082726
	722.660994	1.082692
	722.851707	1.083091
	723.042404	1.082742
	723.233088	1.081244
	723.423757	1.079829
	723.614412	1.078512
	723.805052	1.078457
	723.995678	1.076683
	724.186290	1.075827
	724.376887	1.073636
	724.567471	1.072884
	724.758039	1.071656
	724.948594	1.069617
	725.139134	1.068975
	725.329660	1.067495
	725.520172	1.066594
	725.710669	1.065084
	725.901152	1.063357
	726.091620	1.062533
	726.282075	1.060986
	726.472514	1.060435
	726.662940	1.058537
	726.853351	1.058612
	727.043748	1.058858
	727.234131	1.056672
	727.424499	1.054998
	727.614853	1.054823
	727.805193	1.055116
	727.995518	1.054546
	728.185829	1.053358
	728.376125	1.053365
	728.566408	1.050753
	728.756675	1.050982
	728.946929	1.050872
	729.137168	1.048637
	729.327393	1.047824
	729.517604	1.048169
	729.707800	1.047647
	729.897982	1.047926
	730.088149	1.044778
	730.278302	1.044200
	730.468441	1.043926
	730.658566	1.042857
	730.848676	1.041987
	731.038771	1.041883
	731.228853	1.040798
	731.418920	1.041082
	731.608973	1.040460
	731.799011	1.040406
	731.989035	1.039135
	732.179045	1.040168
	732.369040	1.040273
	732.559021	1.040771
	732.748988	1.041436
	732.938940	1.041483
	733.128878	1.040406
	733.318801	1.039666
	733.508711	1.039030
	733.698605	1.038319
	733.888486	1.037461
	734.078352	1.037667
	734.268204	1.036519
	734.458041	1.035969
	734.647864	1.034979
	734.837673	1.034807
	735.027467	1.033904
	735.217247	1.032614
	735.407013	1.032060
	735.596764	1.029833
	735.786501	1.027588
	735.976223	1.027037
	736.165932	1.024620
	736.355625	1.024264
	736.545305	1.024968
	736.734970	1.023254
	736.924620	1.023878
	737.114257	1.023460
	737.303879	1.022351
	737.493486	1.022134
	737.683079	1.022182
	737.872658	1.022730
	738.062222	1.020816
	738.251772	1.019929
	738.441308	1.019257
	738.630829	1.018839
	738.820336	1.018668
	739.009829	1.017968
	739.199307	1.017131
	739.388771	1.014641
	739.578220	1.013717
	739.767655	1.011863
	739.957076	1.010265
	740.146482	1.009781
	740.335874	1.008622
	740.525251	1.007221
	740.714615	1.007830
	740.903963	1.009217
	741.093298	1.008747
	741.282618	1.008053
	741.471923	1.008788
	741.661214	1.007691
	741.850491	1.006791
	742.039753	1.005055
	742.229001	1.005013
	742.418235	1.005842
	742.607454	1.006877
	742.796659	1.007233
	742.985849	1.007117
	743.175025	1.008023
	743.364187	1.007523
	743.553334	1.007788
	743.742467	1.007084
	743.931586	1.007473
	744.120690	1.007189
	744.309779	1.007827
	744.498855	1.007052
	744.687916	1.007469
	744.876962	1.007660
	745.065994	1.009589
	745.255012	1.009492
	745.444015	1.009789
	745.633004	1.009776
	745.821978	1.009072
	746.010938	1.007565
	746.199884	1.004856
	746.388815	1.004727
	746.577732	1.003500
	746.766634	1.004659
	746.955522	1.003159
	747.144396	1.003723
	747.333255	1.004958
	747.522100	1.005656
	747.710930	1.007135
	747.899746	1.007013
	748.088548	1.006585
	748.277335	1.005915
	748.466108	1.005373
	748.654866	1.004843
	748.843610	1.006172
	749.032339	1.006593
	749.221054	1.005875
	749.409755	1.003867
	749.598441	1.004414
	749.787113	1.003764
	749.975770	1.002907
	750.164413	1.002709
	750.353042	1.003197
[truncated: 1,648 more rows]
