# Supplementary material for: Metasurface analogues of molecular diastereomers from hierarchical multiscale chiral interactions with biomolecules
Source: Nat Commun. 2026 Apr 22;17:5541. doi: 10.1038/s41467-026-72200-6 (PMC13287669; doi:10.1038/s41467-026-72200-6)
Supplement: Supplementary file 3 — Supplementary Data 1 (Raw data) [file 41467_2026_72200_MOESM3_ESM.zip › Raw_Data/Reflectivity/Antistrept_strept_sequence/Antistept/Ref_ARRAY3_RH_0_4.txt]

	345.453658	0.997134
	345.669646	0.997064
	345.885622	0.997007
	346.101585	0.996967
	346.317535	0.996950
	346.533471	0.996961
	346.749395	0.997009
	346.965306	0.997103
	347.181204	0.997257
	347.397089	0.997484
	347.612961	0.997803
	347.828820	0.998235
	348.044666	0.998806
	348.260499	0.999543
	348.476319	1.000474
	348.692126	1.001626
	348.907920	1.003020
	349.123701	1.004662
	349.339469	1.006536
	349.555224	1.008595
	349.770966	1.010761
	349.986695	1.012922
	350.202412	1.014954
	350.418115	1.016736
	350.633805	1.018175
	350.849482	1.019220
	351.065147	1.019865
	351.280798	1.020143
	351.496436	1.020109
	351.712062	1.019826
	351.927674	1.019360
	352.143273	1.024066
	352.358860	1.013808
	352.574433	1.011663
	352.789993	1.011339
	353.005541	1.009774
	353.221075	1.010987
	353.436597	1.010910
	353.652105	1.011682
	353.867600	1.012962
	354.083083	1.011774
	354.298552	1.012322
	354.514009	1.014725
	354.729452	1.013225
	354.944883	1.012533
	355.160300	1.011729
	355.375705	1.009415
	355.591096	1.009744
	355.806474	1.008483
	356.021840	1.008134
	356.237192	1.007584
	356.452532	1.005815
	356.667858	1.003940
	356.883172	1.003691
	357.098472	1.003248
	357.313760	1.001011
	357.529034	1.000123
	357.744295	1.000355
	357.959544	0.999517
	358.174779	0.999114
	358.390002	0.999115
	358.605211	0.996721
	358.820407	0.997753
	359.035591	0.997211
	359.250761	0.995542
	359.465919	0.996234
	359.681063	0.993888
	359.896194	0.991811
	360.111313	0.992952
	360.326418	0.992239
	360.541510	0.992807
	360.756589	0.993104
	360.971656	0.995364
	361.186709	0.994744
	361.401749	0.993438
	361.616776	0.992430
	361.831790	0.993677
	362.046792	0.991032
	362.261780	0.992462
	362.476755	0.994379
	362.691717	0.996863
	362.906666	0.997134
	363.121602	0.997630
	363.336525	0.997187
	363.551435	0.996956
	363.766332	0.998283
	363.981216	0.999893
	364.196087	1.001043
	364.410945	1.001465
	364.625790	1.001310
	364.840621	1.001822
	365.055440	1.001671
	365.270246	1.003251
	365.485039	1.004739
	365.699818	1.006315
	365.914585	1.006474
	366.129339	1.009134
	366.344079	1.010110
	366.558807	1.011876
	366.773521	1.010917
	366.988223	1.008273
	367.202911	1.008266
	367.417587	1.008427
	367.632249	1.006494
	367.846898	1.007250
	368.061535	1.004810
	368.276158	1.003993
	368.490768	1.005703
	368.705365	1.004089
	368.919949	1.004540
	369.134521	1.003163
	369.349079	1.002333
	369.563624	1.001439
	369.778155	1.000280
	369.992674	0.999144
	370.207180	0.996406
	370.421673	0.996850
	370.636153	0.996619
	370.850619	0.995334
	371.065073	0.994802
	371.279514	0.994823
	371.493941	0.992482
	371.708356	0.991823
	371.922757	0.990720
	372.137145	0.992567
	372.351521	0.994053
	372.565883	0.994472
	372.780232	0.995909
	372.994568	0.997807
	373.208891	0.997087
	373.423201	0.998086
	373.637498	0.997907
	373.851782	0.998461
	374.066053	0.997173
	374.280311	0.997998
	374.494556	0.999041
	374.708787	0.999567
	374.923006	0.998344
	375.137211	1.000712
	375.351404	1.001605
	375.565583	0.998531
	375.779750	0.998153
	375.993903	0.998777
	376.208043	1.000876
	376.422170	1.000852
	376.636284	1.000045
	376.850385	1.000733
	377.064473	1.001309
	377.278548	1.000698
	377.492610	1.003181
	377.706658	1.003229
	377.920694	1.003335
	378.134717	1.004814
	378.348726	1.004275
	378.562722	1.003935
	378.776706	1.002907
	378.990676	1.003943
	379.204633	1.003475
	379.418577	1.002981
	379.632508	1.003738
	379.846426	1.003190
	380.060331	1.007428
	380.274223	1.007355
	380.488101	1.007479
	380.701967	1.007846
	380.915819	1.008482
	381.129659	1.009484
	381.343485	1.006084
	381.557298	1.005690
	381.771098	1.003289
	381.984886	1.003817
	382.198659	1.003362
	382.412420	1.002675
	382.626168	1.003148
	382.839903	1.003043
	383.053624	1.004493
	383.267333	1.005979
	383.481028	1.005488
	383.694711	1.004900
	383.908380	1.005412
	384.122036	1.005471
	384.335679	1.006004
	384.549309	1.006742
	384.762926	1.008199
	384.976530	1.007274
	385.190120	1.005281
	385.403698	1.004905
	385.617262	1.004534
	385.830814	1.005177
	386.044352	1.005180
	386.257877	1.005109
	386.471389	1.005843
	386.684888	1.007348
	386.898374	1.006745
	387.111847	1.006356
	387.325306	1.005032
	387.538753	1.005753
	387.752186	1.004461
	387.965606	1.004634
	388.179014	1.003622
	388.392408	1.002710
	388.605789	1.003172
	388.819156	1.003082
	389.032511	1.002305
	389.245853	1.001182
	389.459181	1.002806
	389.672497	1.003575
	389.885799	1.001641
	390.099088	0.999586
	390.312364	0.999349
	390.525627	0.998909
	390.738877	1.000658
	390.952114	1.000035
	391.165337	1.000027
	391.378548	0.999920
	391.591745	0.998695
	391.804929	1.000140
	392.018100	0.999735
	392.231258	1.000509
	392.444403	1.000405
	392.657535	0.998918
	392.870653	1.000254
	393.083759	0.996838
	393.296851	0.996231
	393.509930	0.994491
	393.722996	0.992756
	393.936049	0.992095
	394.149089	0.991193
	394.362116	0.992234
	394.575129	0.992525
	394.788130	0.992523
	395.001117	0.989533
	395.214091	0.989905
	395.427052	0.988547
	395.640000	0.989161
	395.852935	0.990233
	396.065857	0.987717
	396.278765	0.986330
	396.491660	0.986166
	396.704543	0.986237
	396.917412	0.985262
	397.130268	0.986384
	397.343110	0.984570
	397.555940	0.984881
	397.768757	0.985016
	397.981560	0.985558
	398.194350	0.987793
	398.407127	0.989340
	398.619891	0.989196
	398.832642	0.989875
	399.045380	0.991526
	399.258104	0.993434
	399.470815	0.994178
	399.683514	0.994657
	399.896199	0.995255
	400.108870	0.997882
	400.321529	1.000524
	400.534175	0.999948
	400.746807	0.999895
	400.959427	1.000871
	401.172033	1.001834
	401.384626	1.001835
	401.597205	1.003388
	401.809772	1.003188
	402.022326	1.005171
	402.234866	1.005436
	402.447393	1.004969
	402.659907	1.004435
	402.872408	1.005796
	403.084896	1.008377
	403.297370	1.008451
	403.509832	1.008143
	403.722280	1.006953
	403.934715	1.008764
	404.147137	1.008063
	404.359546	1.007148
	404.571941	1.009179
	404.784323	1.009181
	404.996693	1.008337
	405.209049	1.007020
	405.421392	1.006190
	405.633721	1.005439
	405.846038	1.004496
	406.058341	1.004783
	406.270632	1.004810
	406.482909	1.005849
	406.695172	1.006123
	406.907423	1.005214
	407.119661	1.003565
	407.331885	1.003022
	407.544096	1.001198
	407.756294	1.001830
	407.968479	1.002063
	408.180651	1.001027
	408.392809	1.002034
	408.604954	1.001269
	408.817086	1.001697
	409.029205	1.001752
	409.241311	1.000929
	409.453404	1.000039
	409.665483	1.001096
	409.877549	1.001515
	410.089602	1.000622
	410.301642	1.002470
	410.513669	1.003906
	410.725682	1.005241
	410.937682	1.007291
	411.149669	1.008670
	411.361643	1.008328
	411.573604	1.010227
	411.785551	1.010356
	411.997486	1.010480
	412.209407	1.012974
	412.421315	1.013040
	412.633210	1.013281
	412.845091	1.014077
	413.056959	1.012383
	413.268815	1.010439
	413.480657	1.009362
	413.692485	1.011417
	413.904301	1.010333
	414.116103	1.009159
	414.327892	1.008553
	414.539668	1.009393
	414.751431	1.010986
	414.963181	1.009963
	415.174917	1.010358
	415.386640	1.008692
	415.598350	1.009547
	415.810047	1.008844
	416.021730	1.006950
	416.233401	1.005267
	416.445058	1.003969
	416.656702	1.006045
	416.868332	1.005787
	417.079950	1.005489
	417.291554	1.005449
	417.503145	1.005425
	417.714723	1.004146
	417.926288	1.003215
	418.137839	1.003183
	418.349377	1.002781
	418.560903	1.004101
	418.772414	1.004078
	418.983913	1.004826
	419.195398	1.004925
	419.406870	1.004037
	419.618329	1.002875
	419.829775	1.001629
	420.041208	1.000780
	420.252627	1.001652
	420.464033	1.000538
	420.675426	1.000062
	420.886805	0.999455
	421.098172	0.998388
	421.309525	0.997657
	421.520865	0.996394
	421.732192	0.994693
	421.943505	0.995450
	422.154805	0.994945
	422.366092	0.995878
	422.577366	0.995672
	422.788627	0.996412
	422.999874	0.997212
	423.211108	0.998575
	423.422329	0.997091
	423.633537	0.998548
	423.844731	0.999256
	424.055913	0.997777
	424.267081	0.999308
	424.478235	1.000550
	424.689377	1.002356
	424.900505	1.000920
	425.111620	1.000303
	425.322722	1.000039
	425.533811	0.998664
	425.744886	0.998667
	425.955948	0.998568
	426.166997	0.998209
	426.378032	0.999247
	426.589055	0.999138
	426.800064	0.998771
	427.011060	1.000731
	427.222042	1.003275
	427.433012	1.002403
	427.643968	1.001186
	427.854911	1.002038
	428.065840	1.002830
	428.276757	1.004171
	428.487660	1.002034
	428.698550	1.000639
	428.909427	1.001623
	429.120290	1.003037
	429.331140	1.005627
	429.541977	1.004535
	429.752801	1.004567
	429.963611	1.004471
	430.174408	1.004888
	430.385192	1.003256
	430.595963	1.002095
	430.806720	1.003966
	431.017464	1.004250
	431.228195	1.004599
	431.438913	1.004052
	431.649617	1.003844
	431.860308	1.001159
	432.070986	1.000875
	432.281650	0.999740
	432.492302	0.999622
	432.702940	0.998992
	432.913565	1.000521
	433.124176	0.996663
	433.334774	0.996493
	433.545359	0.995453
	433.755931	0.994809
	433.966489	0.992817
	434.177035	0.993161
	434.387567	0.995346
	434.598085	0.994342
	434.808591	0.994337
	435.019083	0.994781
	435.229562	0.993984
	435.440027	0.995336
	435.650479	0.997031
	435.860918	0.997390
	436.071344	0.996760
	436.281757	0.999098
	436.492156	0.998806
	436.702542	0.997618
	436.912914	0.998145
	437.123274	0.998883
	437.333620	0.996888
	437.543953	0.994496
	437.754272	0.995477
	437.964578	0.993770
	438.174871	0.993303
	438.385151	0.994849
	438.595417	0.992993
	438.805670	0.993273
	439.015910	0.994839
	439.226137	0.995493
	439.436350	0.996039
	439.646550	0.996724
	439.856737	0.996602
	440.066910	0.995096
	440.277070	0.994922
	440.487217	0.995699
	440.697351	0.995493
	440.907471	0.994083
	441.117578	0.993150
	441.327671	0.993569
	441.537752	0.993979
	441.747819	0.993264
	441.957873	0.993281
	442.167913	0.991254
	442.377940	0.990661
	442.587954	0.988807
	442.797955	0.989295
	443.007942	0.989418
	443.217916	0.988461
	443.427877	0.987870
	443.637824	0.985611
	443.847758	0.984157
	444.057679	0.984016
	444.267586	0.984366
	444.477481	0.985191
	444.687361	0.985861
	444.897229	0.986800
	445.107083	0.987208
	445.316924	0.987409
	445.526752	0.986928
	445.736566	0.986618
	445.946367	0.988388
	446.156155	0.988572
	446.365929	0.987939
	446.575690	0.987187
	446.785438	0.990246
	446.995173	0.991980
	447.204894	0.990522
	447.414602	0.992093
	447.624296	0.990153
	447.833977	0.992769
	448.043645	0.995945
	448.253300	0.996329
	448.462941	0.994907
	448.672569	0.995485
	448.882184	0.996192
	449.091785	0.994854
	449.301373	0.993719
	449.510948	0.993832
	449.720509	0.994967
	449.930057	0.991978
	450.139592	0.994123
	450.349113	0.995916
	450.558621	0.994564
	450.768116	0.994887
	450.977597	0.996360
	451.187066	0.993832
	451.396520	0.995596
	451.605962	0.995011
	451.815390	0.995250
	452.024805	0.995135
	452.234206	0.993687
	452.443594	0.993328
	452.652969	0.993438
	452.862330	0.993070
	453.071678	0.993794
	453.281013	0.992821
	453.490335	0.994171
	453.699643	0.993618
	453.908938	0.990424
	454.118219	0.991128
	454.327487	0.990983
	454.536742	0.989246
	454.745983	0.987782
	454.955211	0.988290
	455.164426	0.986537
	455.373627	0.987115
	455.582815	0.985734
	455.791990	0.984485
	456.001152	0.984383
	456.210300	0.985409
	456.419434	0.987220
	456.628556	0.989830
	456.837664	0.991813
	457.046758	0.993037
	457.255839	0.993047
	457.464907	0.994296
	457.673962	0.993142
	457.883003	0.993086
	458.092031	0.994566
	458.301046	0.995442
	458.510047	0.994708
	458.719035	0.996007
	458.928009	0.997004
	459.136970	0.998499
	459.345918	1.000226
	459.554852	1.000398
	459.763774	0.998644
	459.972681	0.998986
	460.181576	0.999341
	460.390457	1.000534
	460.599324	1.000535
	460.808178	1.000238
	461.017019	0.998210
	461.225847	0.999810
	461.434661	0.999743
	461.643462	0.998739
	461.852249	0.998038
	462.061023	1.000283
	462.269784	0.999923
	462.478531	0.998628
	462.687265	1.001450
	462.895986	1.000867
	463.104693	0.999959
	463.313387	1.000548
	463.522068	1.000564
	463.730735	0.998882
	463.939389	1.000648
	464.148029	0.999278
	464.356656	1.000571
	464.565270	1.000361
	464.773870	1.000166
	464.982457	0.999572
	465.191030	1.000177
	465.399591	0.998732
	465.608137	0.999426
	465.816671	0.998278
	466.025191	0.998061
	466.233697	0.996323
	466.442191	0.995862
	466.650671	0.997124
	466.859137	0.995561
	467.067590	0.995514
	467.276030	0.994723
	467.484456	0.995223
	467.692869	0.993856
	467.901269	0.994078
	468.109655	0.993724
	468.318028	0.992822
	468.526387	0.993277
	468.734733	0.993857
	468.943066	0.994436
	469.151385	0.995360
	469.359691	0.993604
	469.567984	0.993707
	469.776263	0.991479
	469.984528	0.990750
	470.192781	0.989597
	470.401020	0.991822
	470.609245	0.992690
	470.817457	0.991458
	471.025656	0.990937
	471.233841	0.989181
	471.442013	0.989366
	471.650172	0.988718
	471.858317	0.988559
	472.066448	0.987355
	472.274567	0.987182
	472.482672	0.987493
	472.690763	0.987754
	472.898841	0.988871
	473.106906	0.990648
	473.314957	0.989717
	473.522995	0.989637
	473.731020	0.991240
	473.939031	0.991689
	474.147029	0.991143
	474.355013	0.991029
	474.562984	0.993167
	474.770941	0.991960
	474.978885	0.993229
	475.186816	0.994786
	475.394733	0.993372
	475.602637	0.992183
	475.810527	0.991775
	476.018404	0.992468
	476.226268	0.991289
	476.434118	0.992422
	476.641955	0.992018
	476.849778	0.992580
	477.057588	0.991942
	477.265385	0.991786
	477.473168	0.991675
	477.680937	0.991882
	477.888694	0.991239
	478.096436	0.992866
	478.304166	0.991858
	478.511882	0.993168
	478.719584	0.994157
	478.927274	0.992559
	479.134949	0.992707
	479.342612	0.993431
	479.550260	0.994162
	479.757896	0.993658
	479.965518	0.994421
	480.173126	0.994190
	480.380722	0.994433
	480.588303	0.995186
	480.795872	0.995707
	481.003426	0.995883
	481.210968	0.995272
	481.418496	0.995490
	481.626010	0.995040
	481.833511	0.993700
	482.040999	0.994006
	482.248473	0.993117
	482.455934	0.994414
	482.663382	0.993822
	482.870816	0.995030
	483.078236	0.993813
	483.285643	0.992288
	483.493037	0.991208
	483.700417	0.990743
	483.907784	0.991527
	484.115137	0.991272
	484.322477	0.991609
	484.529803	0.991388
	484.737116	0.991530
	484.944416	0.991016
	485.151702	0.990603
	485.358975	0.989765
	485.566234	0.988970
	485.773479	0.986774
	485.980712	0.986281
	486.187931	0.985061
	486.395136	0.984199
	486.602328	0.983303
	486.809506	0.982337
	487.016671	0.982343
	487.223823	0.980656
	487.430961	0.979527
	487.638086	0.980249
	487.845197	0.977092
	488.052295	0.975815
	488.259379	0.975009
	488.466450	0.974811
	488.673507	0.973004
	488.880551	0.973679
	489.087582	0.972846
	489.294599	0.971368
	489.501602	0.970690
	489.708592	0.971430
	489.915569	0.970127
	490.122532	0.969956
	490.329482	0.969847
	490.536418	0.970055
	490.743341	0.968376
	490.950250	0.969026
	491.157146	0.967335
	491.364029	0.965684
	491.570897	0.966509
	491.777753	0.965413
	491.984595	0.965562
	492.191423	0.964929
	492.398238	0.964420
	492.605040	0.964032
	492.811828	0.962741
	493.018603	0.962790
	493.225364	0.962058
	493.432111	0.962774
	493.638846	0.965064
	493.845566	0.965523
	494.052274	0.964516
	494.258967	0.965011
	494.465648	0.965012
	494.672314	0.966938
	494.878968	0.966677
	495.085608	0.966225
	495.292234	0.967919
	495.498847	0.967205
	495.705446	0.966407
	495.912032	0.966610
	496.118605	0.966137
	496.325164	0.966181
	496.531709	0.966281
	496.738241	0.966079
	496.944759	0.964463
	497.151264	0.963939
	497.357756	0.964946
	497.564234	0.966238
	497.770698	0.965472
	497.977149	0.966301
	498.183587	0.965859
	498.390011	0.966882
	498.596422	0.966855
	498.802819	0.967677
	499.009202	0.966530
	499.215572	0.965146
	499.421929	0.965142
	499.628272	0.965930
	499.834602	0.965719
	500.040918	0.967428
	500.247220	0.967458
	500.453509	0.968584
	500.659785	0.969771
	500.866047	0.969728
	501.072296	0.968840
	501.278531	0.970201
	501.484752	0.969404
	501.690960	0.969723
	501.897155	0.970985
	502.103336	0.970363
	502.309504	0.968867
	502.515658	0.967851
	502.721798	0.967156
	502.927925	0.966992
	503.134039	0.966473
	503.340139	0.967316
	503.546225	0.964582
	503.752298	0.965416
	503.958358	0.966320
	504.164404	0.965288
	504.370436	0.965777
	504.576455	0.964976
	504.782461	0.965078
	504.988453	0.964367
	505.194431	0.964451
	505.400396	0.965365
	505.606347	0.964675
	505.812285	0.965439
	506.018209	0.964996
	506.224120	0.963032
	506.430017	0.962362
	506.635901	0.962775
	506.841771	0.961738
	507.047628	0.962172
	507.253471	0.960291
	507.459301	0.960006
	507.665117	0.959392
	507.870920	0.956327
	508.076709	0.956284
	508.282484	0.956684
	508.488247	0.957531
	508.693995	0.957877
	508.899730	0.956924
	509.105451	0.957385
	509.311159	0.957053
	509.516854	0.958372
	509.722535	0.958228
	509.928202	0.957595
	510.133856	0.954849
	510.339496	0.956263
	510.545123	0.956198
	510.750736	0.955616
	510.956336	0.955721
	511.161922	0.955635
	511.367494	0.955804
	511.573053	0.958318
	511.778599	0.959258
	511.984131	0.960949
	512.189649	0.960797
	512.395154	0.962878
	512.600645	0.962808
	512.806123	0.962965
	513.011587	0.962013
	513.217038	0.961489
	513.422475	0.962409
	513.627899	0.962478
	513.833309	0.961801
	514.038705	0.962679
	514.244088	0.960327
	514.449458	0.958659
	514.654814	0.959953
	514.860156	0.959808
	515.065485	0.959415
	515.270800	0.959030
	515.476102	0.957152
	515.681390	0.956427
	515.886664	0.955344
	516.091925	0.954760
	516.297173	0.953145
	516.502407	0.953151
	516.707627	0.952408
	516.912834	0.952815
	517.118027	0.953561
	517.323207	0.952543
	517.528373	0.953955
	517.733525	0.953242
	517.938664	0.952948
	518.143790	0.953032
	518.348901	0.951756
	518.554000	0.951723
	518.759084	0.950980
	518.964156	0.950049
	519.169213	0.950943
	519.374257	0.951673
	519.579288	0.950933
	519.784305	0.951456
	519.989308	0.951429
	520.194298	0.951520
	520.399274	0.953549
	520.604236	0.953813
	520.809185	0.953134
	521.014121	0.952676
	521.219043	0.952537
	521.423951	0.953030
	521.628846	0.952697
	521.833727	0.953094
	522.038595	0.952864
	522.243449	0.954193
	522.448289	0.954817
	522.653116	0.955851
	522.857929	0.955720
	523.062729	0.955763
	523.267515	0.955506
	523.472287	0.955948
	523.677046	0.958045
	523.881792	0.957820
	524.086524	0.957250
	524.291242	0.958599
	524.495946	0.958515
	524.700637	0.958434
	524.905315	0.957747
	525.109979	0.957255
	525.314629	0.955898
	525.519266	0.955632
	525.723889	0.955442
	525.928498	0.954240
	526.133094	0.955127
	526.337677	0.954896
	526.542245	0.953585
	526.746800	0.954546
	526.951342	0.954869
	527.155870	0.954026
	527.360384	0.953252
	527.564885	0.953202
	527.769372	0.951818
	527.973846	0.951519
	528.178306	0.951699
	528.382752	0.950477
	528.587185	0.951035
	528.791604	0.952274
	528.996010	0.951563
	529.200402	0.951745
	529.404780	0.951042
	529.609145	0.951328
	529.813496	0.951023
	530.017833	0.950629
	530.222157	0.950597
	530.426468	0.950656
	530.630764	0.950542
	530.835048	0.951344
	531.039317	0.950303
	531.243573	0.951208
	531.447815	0.951820
	531.652044	0.950692
	531.856259	0.950017
	532.060461	0.949992
	532.264648	0.950340
	532.468823	0.950227
	532.672983	0.949900
	532.877130	0.949131
	533.081264	0.948971
	533.285383	0.950002
	533.489490	0.949648
	533.693582	0.948687
	533.897661	0.947894
	534.101726	0.947818
	534.305778	0.946861
	534.509816	0.947646
	534.713841	0.946874
	534.917851	0.946042
	535.121849	0.946267
	535.325832	0.946327
	535.529802	0.946683
	535.733759	0.947872
	535.937701	0.947887
	536.141630	0.947189
	536.345546	0.946896
	536.549448	0.946776
	536.753336	0.945508
	536.957210	0.945881
	537.161071	0.946707
	537.364919	0.946842
	537.568752	0.945933
	537.772572	0.947469
	537.976379	0.947477
	538.180172	0.947724
	538.383951	0.948458
	538.587716	0.948552
	538.791468	0.948690
	538.995206	0.948536
	539.198931	0.947423
	539.402642	0.948229
	539.606339	0.946100
	539.810023	0.945255
	540.013693	0.945430
	540.217349	0.945003
	540.420992	0.946261
	540.624621	0.946553
	540.828237	0.946274
	541.031839	0.948199
	541.235427	0.948142
	541.439001	0.948201
	541.642562	0.949149
	541.846109	0.950366
	542.049643	0.949901
	542.253163	0.950856
	542.456669	0.951455
	542.660162	0.951401
	542.863641	0.951440
	543.067106	0.950189
	543.270558	0.949897
	543.473996	0.950573
	543.677420	0.950463
	543.880831	0.952288
	544.084228	0.952152
	544.287612	0.952484
	544.490981	0.952746
	544.694338	0.952421
	544.897680	0.952295
	545.101009	0.954164
	545.304324	0.954503
	545.507625	0.953889
	545.710913	0.952015
	545.914187	0.951530
	546.117448	0.951717
	546.320695	0.952957
	546.523928	0.953003
	546.727147	0.953185
	546.930353	0.953513
	547.133546	0.953011
	547.336724	0.952928
	547.539889	0.952773
	547.743040	0.952766
	547.946178	0.952762
	548.149301	0.954014
	548.352412	0.954761
	548.555508	0.954596
	548.758591	0.955472
	548.961660	0.955266
	549.164716	0.956302
	549.367757	0.955586
	549.570785	0.955508
	549.773800	0.954498
	549.976801	0.955379
	550.179788	0.954336
	550.382761	0.954267
	550.585721	0.955042
	550.788667	0.954399
	550.991599	0.954038
	551.194518	0.953967
	551.397423	0.953559
	551.600315	0.954788
	551.803192	0.954736
	552.006056	0.955355
	552.208906	0.956257
	552.411743	0.957882
	552.614566	0.959328
	552.817375	0.959539
	553.020171	0.958502
	553.222953	0.959178
	553.425721	0.959421
	553.628475	0.959811
	553.831216	0.960516
	554.033943	0.962924
	554.236657	0.964436
	554.439356	0.963894
	554.642042	0.963167
	554.844715	0.961379
	555.047373	0.962612
	555.250018	0.963369
	555.452650	0.965752
	555.655267	0.966546
	555.857871	0.967599
	556.060461	0.969423
	556.263038	0.969210
	556.465600	0.970138
	556.668150	0.969928
	556.870685	0.969882
	557.073207	0.969950
	557.275715	0.970952
	557.478209	0.968531
	557.680689	0.968550
	557.883156	0.969163
	558.085609	0.970299
	558.288049	0.968992
	558.490475	0.970334
	558.692887	0.970180
	558.895285	0.970722
	559.097670	0.971505
	559.300040	0.971847
	559.502398	0.973676
	559.704741	0.974113
	559.907071	0.974909
	560.109387	0.975947
	560.311689	0.977090
	560.513978	0.975428
	560.716253	0.975777
	560.918514	0.975097
	561.120762	0.974451
	561.322995	0.975342
	561.525215	0.975949
	561.727422	0.976029
	561.929614	0.975494
	562.131793	0.976897
	562.333958	0.977469
	562.536110	0.977304
	562.738248	0.979416
	562.940372	0.978151
	563.142482	0.979396
	563.344578	0.980488
	563.546661	0.981194
	563.748730	0.982114
	563.950786	0.983522
	564.152827	0.983607
	564.354855	0.984738
	564.556870	0.986184
	564.758870	0.985428
	564.960857	0.985952
	565.162830	0.986165
	565.364789	0.988065
	565.566735	0.989129
	565.768666	0.990256
	565.970584	0.991635
	566.172489	0.992819
	566.374379	0.990757
	566.576256	0.988376
	566.778119	0.989293
	566.979969	0.991207
	567.181805	0.993258
	567.383626	0.993700
	567.585435	0.994296
	567.787229	0.994198
	567.989010	0.995770
	568.190777	0.996149
	568.392530	0.995923
	568.594269	0.995858
	568.795995	0.995814
	568.997707	0.997101
	569.199405	0.997921
	569.401090	0.998228
	569.602761	0.998253
	569.804418	0.999840
	570.006061	0.999838
	570.207690	1.001093
	570.409306	1.002018
	570.610908	1.004894
	570.812497	1.005350
	571.014071	1.005779
	571.215632	1.006897
	571.417179	1.008473
	571.618712	1.008476
	571.820232	1.008776
	572.021737	1.009830
	572.223229	1.010186
	572.424707	1.010003
	572.626172	1.010597
	572.827623	1.011785
	573.029060	1.013015
	573.230483	1.014317
	573.431892	1.015054
	573.633288	1.014642
	573.834670	1.012673
	574.036038	1.013746
	574.237392	1.015060
	574.438733	1.015110
	574.640060	1.015250
	574.841373	1.016911
	575.042672	1.015407
	575.243958	1.016835
	575.445230	1.017730
	575.646488	1.018092
	575.847732	1.017571
	576.048962	1.018923
	576.250179	1.018128
	576.451382	1.017688
	576.652571	1.018296
	576.853747	1.017637
	577.054908	1.018169
	577.256056	1.019720
	577.457190	1.020425
	577.658310	1.020583
	577.859417	1.021370
	578.060510	1.021948
	578.261589	1.023231
	578.462654	1.022598
	578.663705	1.024135
	578.864743	1.025932
	579.065767	1.026423
	579.266777	1.027261
	579.467773	1.028034
	579.668755	1.029639
	579.869724	1.029785
	580.070679	1.031789
	580.271620	1.031863
	580.472548	1.032440
	580.673461	1.034973
	580.874361	1.034762
	581.075247	1.035705
	581.276119	1.036763
	581.476978	1.038374
	581.677822	1.040112
	581.878653	1.041390
	582.079470	1.043544
	582.280273	1.044446
	582.481063	1.044578
	582.681838	1.045223
	582.882600	1.044380
	583.083348	1.044084
	583.284083	1.046508
	583.484803	1.047145
	583.685510	1.048193
	583.886203	1.048837
	584.086882	1.050643
	584.287547	1.050723
	584.488199	1.052053
	584.688836	1.054305
	584.889460	1.054483
	585.090070	1.055222
	585.290666	1.054124
	585.491249	1.054352
	585.691818	1.054367
	585.892372	1.054981
	586.092914	1.056741
	586.293441	1.055505
	586.493954	1.055500
	586.694454	1.056363
	586.894940	1.055867
	587.095412	1.054915
	587.295870	1.056108
	587.496314	1.056963
	587.696745	1.057234
	587.897162	1.057976
	588.097565	1.059096
	588.297954	1.059834
	588.498329	1.060792
	588.698691	1.061898
	588.899038	1.063426
	589.099372	1.064690
	589.299692	1.066007
	589.499998	1.067223
	589.700291	1.067916
	589.900569	1.068580
	590.100834	1.069402
	590.301085	1.071087
	590.501322	1.070903
	590.701546	1.072569
	590.901755	1.073752
	591.101951	1.073155
	591.302132	1.073649
	591.502300	1.074837
	591.702455	1.077046
	591.902595	1.077797
	592.102722	1.079100
	592.302834	1.078961
	592.502933	1.080131
	592.703018	1.081468
	592.903089	1.081183
	593.103147	1.083816
	593.303190	1.085214
	593.503220	1.086143
	593.703236	1.086088
	593.903238	1.086396
	594.103226	1.087381
	594.303200	1.087062
	594.503161	1.088605
	594.703108	1.089259
	594.903040	1.090089
	595.102960	1.092839
	595.302865	1.095771
	595.502756	1.096763
	595.702634	1.097220
	595.902497	1.097503
	596.102347	1.098174
	596.302183	1.098468
	596.502005	1.100325
	596.701813	1.102049
	596.901608	1.101081
	597.101388	1.101727
	597.301155	1.101952
	597.500908	1.102479
	597.700647	1.103392
	597.900372	1.104534
	598.100083	1.104890
	598.299781	1.105048
	598.499465	1.106981
	598.699134	1.108215
	598.898790	1.109829
	599.098432	1.111908
	599.298061	1.112476
	599.497675	1.113046
	599.697275	1.114693
	599.896862	1.116170
	600.096435	1.115194
	600.295994	1.115207
	600.495539	1.115909
	600.695070	1.116086
	600.894588	1.116847
	601.094091	1.116004
	601.293581	1.116648
	601.493056	1.117146
	601.692518	1.116177
	601.891966	1.116849
	602.091401	1.117884
	602.290821	1.118525
	602.490227	1.117587
	602.689620	1.117245
	602.888999	1.115698
	603.088363	1.114991
	603.287714	1.117422
	603.487052	1.118248
	603.686375	1.119045
	603.885684	1.117841
	604.084980	1.116893
	604.284261	1.115984
	604.483529	1.116525
	604.682783	1.116943
	604.882023	1.117315
	605.081249	1.118243
	605.280461	1.117097
	605.479660	1.116886
	605.678844	1.116914
	605.878015	1.117960
	606.077172	1.118105
	606.276314	1.117149
	606.475443	1.117048
	606.674558	1.116751
	606.873660	1.117003
	607.072747	1.117808
	607.271820	1.117423
	607.470880	1.117676
	607.669926	1.115756
	607.868957	1.115786
	608.067975	1.116898
	608.266979	1.119022
	608.465969	1.119108
	608.664946	1.119074
	608.863908	1.118890
	609.062857	1.119540
	609.261791	1.119638
	609.460712	1.119914
	609.659619	1.121280
	609.858511	1.120565
	610.057390	1.120938
	610.256256	1.121230
	610.455107	1.122241
	610.653944	1.123630
	610.852767	1.123756
	611.051577	1.123980
	611.250373	1.123625
	611.449154	1.124997
	611.647922	1.124737
	611.846676	1.124757
	612.045416	1.123418
	612.244142	1.123761
	612.442854	1.124357
	612.641553	1.124957
	612.840237	1.125771
	613.038908	1.124874
	613.237564	1.127155
	613.436207	1.126804
	613.634836	1.127649
	613.833451	1.129233
	614.032052	1.130281
	614.230639	1.131397
	614.429212	1.131533
	614.627771	1.132745
	614.826316	1.134601
	615.024848	1.135232
	615.223365	1.136076
	615.421869	1.135285
	615.620358	1.136594
	615.818834	1.135975
	616.017296	1.135971
	616.215744	1.136495
	616.414178	1.137287
	616.612598	1.138056
	616.811004	1.139232
	617.009396	1.140917
	617.207775	1.140876
	617.406139	1.141565
	617.604490	1.143640
	617.802826	1.143577
	618.001149	1.143911
	618.199458	1.143840
	618.397752	1.144484
	618.596033	1.146850
	618.794300	1.148945
	618.992553	1.150990
	619.190792	1.150747
	619.389018	1.152201
	619.587229	1.151195
	619.785426	1.153848
	619.983609	1.156720
	620.181779	1.158041
	620.379934	1.159563
	620.578076	1.160873
	620.776204	1.162626
	620.974317	1.163153
	621.172417	1.164888
	621.370503	1.165940
	621.568575	1.168308
	621.766633	1.169606
	621.964677	1.171545
	622.162707	1.173950
	622.360723	1.177311
	622.558725	1.179262
	622.756714	1.181800
	622.954688	1.184059
	623.152648	1.185589
	623.350595	1.187866
	623.548527	1.189201
	623.746446	1.191220
	623.944350	1.192087
	624.142241	1.194134
	624.340118	1.198742
	624.537981	1.202584
	624.735829	1.204921
	624.933664	1.206755
	625.131485	1.211110
	625.329292	1.211725
	625.527085	1.214761
	625.724864	1.217570
	625.922629	1.220537
	626.120381	1.221965
	626.318118	1.223879
	626.515841	1.226858
	626.713550	1.227992
	626.911246	1.229334
	627.108927	1.233022
	627.306595	1.235326
	627.504248	1.238871
	627.701888	1.241012
	627.899513	1.244357
	628.097125	1.246403
	628.294722	1.249774
	628.492306	1.253014
	628.689876	1.254972
	628.887432	1.259239
	629.084973	1.261359
	629.282501	1.264707
	629.480015	1.268702
	629.677515	1.269644
	629.875001	1.272652
	630.072473	1.275884
	630.269931	1.278123
	630.467375	1.284315
	630.664805	1.286620
	630.862221	1.288968
	631.059623	1.292022
	631.257011	1.296847
	631.454385	1.300054
	631.651746	1.304501
	631.849092	1.307592
	632.046424	1.310259
	632.243742	1.314050
	632.441047	1.316445
	632.638337	1.320566
	632.835613	1.323190
	633.032876	1.325211
	633.230124	1.329768
	633.427358	1.334785
	633.624579	1.337396
	633.821785	1.339735
	634.018978	1.343460
	634.216156	1.346128
	634.413321	1.348135
	634.610471	1.351498
	634.807608	1.353527
	635.004730	1.356058
	635.201839	1.358715
	635.398933	1.360218
	635.596014	1.362528
	635.793081	1.365318
	635.990133	1.367748
	636.187172	1.372436
	636.384196	1.373523
	636.581207	1.374163
	636.778204	1.374930
	636.975186	1.375548
	637.172155	1.378144
	637.369110	1.381303
	637.566050	1.382763
	637.762977	1.383812
	637.959890	1.384171
	638.156788	1.385629
	638.353673	1.385732
	638.550544	1.387393
	638.747400	1.389091
	638.944243	1.388805
	639.141072	1.388298
	639.337886	1.389290
	639.534687	1.388073
	639.731474	1.386832
	639.928246	1.384996
	640.125005	1.385023
	640.321750	1.383107
	640.518480	1.381811
	640.715197	1.383582
	640.911899	1.381779
	641.108588	1.381106
	641.305263	1.378997
	641.501923	1.376891
	641.698570	1.375872
	641.895202	1.375506
	642.091821	1.373076
	642.288426	1.372182
	642.485016	1.368654
	642.681593	1.367455
	642.878155	1.365488
	643.074704	1.364024
	643.271238	1.361689
	643.467759	1.359196
	643.664265	1.358854
	643.860757	1.357156
	644.057236	1.356119
	644.253700	1.354543
	644.450151	1.352619
	644.646587	1.349644
	644.843009	1.347720
	645.039418	1.348147
	645.235812	1.344894
	645.432192	1.342336
	645.628558	1.342119
	645.824911	1.340661
	646.021249	1.337348
	646.217573	1.336012
	646.413883	1.334578
	646.610179	1.333425
	646.806461	1.332609
	647.002729	1.329821
	647.198983	1.327322
	647.395223	1.326910
	647.591449	1.325970
	647.787661	1.324839
	647.983859	1.324328
	648.180043	1.321765
	648.376212	1.319779
	648.572368	1.318146
	648.768510	1.317226
	648.964638	1.316447
	649.160751	1.313789
	649.356851	1.310752
	649.552937	1.308406
	649.749008	1.306134
	649.945066	1.303954
	650.141109	1.302339
	650.337138	1.300983
	650.533154	1.298311
	650.729155	1.298033
	650.925142	1.295848
	651.121116	1.294553
	651.317075	1.291986
	651.513020	1.290264
	651.708951	1.287586
	651.904868	1.285537
	652.100771	1.284203
	652.296660	1.282397
	652.492535	1.282078
	652.688396	1.280272
	652.884242	1.276312
	653.080075	1.275287
	653.275894	1.273316
	653.471699	1.271033
	653.667489	1.268583
	653.863266	1.265785
	654.059028	1.263532
	654.254776	1.262091
	654.450511	1.260479
	654.646231	1.258267
	654.841937	1.256335
	655.037629	1.253635
	655.233308	1.253660
	655.428972	1.252675
	655.624622	1.248799
	655.820258	1.248777
	656.015879	1.246339
	656.211487	1.244456
	656.407081	1.243572
	656.602661	1.243646
	656.798226	1.242417
	656.993778	1.242146
	657.189315	1.241341
	657.384839	1.239626
	657.580348	1.236805
	657.775843	1.235233
	657.971324	1.236211
	658.166791	1.235372
	658.362244	1.234521
	658.557683	1.233677
	658.753108	1.233032
	658.948519	1.232356
	659.143916	1.230905
	659.339298	1.230031
	659.534667	1.228923
	659.730022	1.228819
	659.925362	1.227495
	660.120688	1.226137
	660.316001	1.225467
	660.511299	1.226050
	660.706583	1.223930
	660.901853	1.223958
	661.097109	1.223116
	661.292351	1.223402
	661.487578	1.223427
	661.682792	1.224172
	661.877992	1.223947
	662.073177	1.224608
	662.268349	1.224759
	662.463506	1.225778
	662.658649	1.225339
	662.853779	1.226697
	663.048894	1.227776
	663.243995	1.227888
	663.439081	1.229010
	663.634154	1.230986
	663.829213	1.232212
	664.024258	1.231698
	664.219288	1.233226
	664.414305	1.233030
	664.609307	1.231789
	664.804295	1.233282
	664.999269	1.232332
	665.194229	1.233363
	665.389175	1.234788
	665.584107	1.236387
	665.779025	1.236044
	665.973928	1.238334
	666.168818	1.240757
	666.363693	1.243457
	666.558555	1.245946
	666.753402	1.249220
	666.948235	1.251228
	667.143054	1.252829
	667.337859	1.254081
	667.532650	1.256387
	667.727427	1.257324
	667.922189	1.260241
	668.116938	1.264088
	668.311672	1.266336
	668.506392	1.267883
	668.701098	1.270223
	668.895790	1.271419
	669.090468	1.272827
	669.285132	1.274479
	669.479782	1.277527
	669.674417	1.279413
	669.869039	1.281935
	670.063646	1.283552
	670.258239	1.286863
	670.452819	1.288033
	670.647384	1.289367
	670.841934	1.292485
	671.036471	1.294932
	671.230994	1.296163
	671.425502	1.297017
	671.619997	1.297706
	671.814477	1.298880
	672.008943	1.300613
	672.203395	1.304477
	672.397833	1.305875
	672.592257	1.308172
	672.786667	1.308210
	672.981062	1.309479
	673.175444	1.310052
	673.369811	1.311593
	673.564164	1.311355
	673.758503	1.314105
	673.952828	1.315368
	674.147139	1.318625
	674.341435	1.318849
	674.535718	1.319472
	674.729986	1.318164
	674.924240	1.316920
	675.118480	1.317736
	675.312706	1.316587
	675.506918	1.316746
	675.701116	1.315902
	675.895299	1.317184
	676.089469	1.317024
	676.283624	1.317087
	676.477765	1.319436
	676.671892	1.320804
	676.866005	1.322728
	677.060103	1.324908
	677.254188	1.324785
	677.448258	1.324337
	677.642315	1.328290
	677.836357	1.327958
	678.030385	1.329505
	678.224398	1.329168
	678.418398	1.330140
	678.612384	1.329569
	678.806355	1.330977
	679.000312	1.330842
	679.194255	1.332066
	679.388184	1.334587
	679.582099	1.334389
	679.776000	1.336126
	679.969886	1.334806
	680.163758	1.336113
	680.357617	1.337676
	680.551461	1.338343
	680.745290	1.340286
	680.939106	1.342862
	681.132908	1.344843
	681.326695	1.344455
	681.520468	1.345334
	681.714227	1.346318
	681.907972	1.347171
	682.101703	1.347080
	682.295419	1.348514
	682.489122	1.347218
	682.682810	1.346563
	682.876484	1.345882
	683.070144	1.346223
	683.263790	1.345900
	683.457421	1.346454
	683.651039	1.346717
	683.844642	1.347266
	684.038231	1.344695
	684.231806	1.343391
	684.425367	1.342212
	684.618913	1.341964
	684.812446	1.340851
	685.005964	1.339206
	685.199468	1.338809
	685.392958	1.339289
	685.586433	1.338019
	685.779895	1.337468
	685.973342	1.335378
	686.166775	1.334107
	686.360194	1.332131
	686.553599	1.333106
	686.746990	1.332564
	686.940366	1.333276
	687.133729	1.333288
	687.327077	1.331113
	687.520411	1.331884
	687.713730	1.331780
	687.907036	1.332549
	688.100327	1.333501
	688.293604	1.331306
	688.486867	1.333166
	688.680116	1.334443
	688.873351	1.333388
	689.066571	1.332227
	689.259777	1.332211
	689.452970	1.329695
	689.646147	1.331206
	689.839311	1.330048
	690.032461	1.330170
	690.225596	1.328687
	690.418717	1.329451
	690.611824	1.328537
	690.804917	1.327768
	690.997995	1.327065
	691.191059	1.325017
	691.384110	1.325451
	691.577145	1.323755
	691.770167	1.325124
	691.963175	1.324986
	692.156168	1.323326
	692.349147	1.322855
	692.542112	1.318497
	692.735063	1.315583
	692.927999	1.313107
	693.120922	1.311842
	693.313830	1.310029
	693.506724	1.307100
	693.699603	1.303574
	693.892469	1.299280
	694.085320	1.297185
	694.278157	1.295468
	694.470980	1.292629
	694.663789	1.289468
	694.856583	1.286247
	695.049364	1.284796
	695.242130	1.281598
	695.434881	1.280372
	695.627619	1.278068
	695.820342	1.277080
	696.013052	1.273950
	696.205747	1.272099
	696.398427	1.270484
	696.591094	1.268125
	696.783746	1.268245
	696.976384	1.266293
	697.169008	1.265533
	697.361618	1.263191
	697.554213	1.260311
	697.746795	1.256805
	697.939362	1.256168
	698.131914	1.254540
	698.324453	1.254268
	698.516977	1.253593
	698.709487	1.251798
	698.901983	1.250831
	699.094465	1.250470
	699.286932	1.249739
	699.479386	1.249241
	699.671825	1.247508
	699.864249	1.246946
	700.056660	1.247612
	700.249056	1.243654
	700.441438	1.240455
	700.633806	1.238890
	700.826160	1.238989
	701.018499	1.237925
	701.210824	1.237459
	701.403135	1.233563
	701.595432	1.231913
	701.787714	1.230384
	701.979982	1.228187
	702.172236	1.225131
	702.364476	1.223102
	702.556702	1.221126
	702.748913	1.219384
	702.941110	1.217320
	703.133293	1.213643
	703.325461	1.212568
	703.517615	1.208715
	703.709755	1.204643
	703.901881	1.200126
	704.093993	1.196655
	704.286090	1.195969
	704.478173	1.192812
	704.670242	1.191066
	704.862296	1.189301
	705.054337	1.188199
	705.246363	1.185397
	705.438375	1.184293
	705.630372	1.183444
	705.822356	1.180336
	706.014325	1.178388
	706.206279	1.176290
	706.398220	1.175707
	706.590146	1.174745
	706.782058	1.172467
	706.973956	1.172430
	707.165840	1.170433
	707.357709	1.168442
	707.549564	1.165643
	707.741405	1.164013
	707.933231	1.160894
	708.125043	1.158952
	708.316841	1.156743
	708.508625	1.156270
	708.700395	1.155090
	708.892150	1.152210
	709.083891	1.150554
	709.275617	1.148841
	709.467330	1.149498
	709.659028	1.149513
	709.850712	1.150025
	710.042381	1.147556
	710.234037	1.146283
	710.425678	1.144780
	710.617305	1.144469
	710.808917	1.145306
	711.000515	1.144552
	711.192099	1.143755
	711.383669	1.143855
	711.575225	1.143031
	711.766766	1.140841
	711.958293	1.140917
	712.149805	1.139643
	712.341304	1.138713
	712.532788	1.137634
	712.724258	1.137354
	712.915713	1.135487
	713.107154	1.135697
	713.298581	1.134015
	713.489994	1.133459
	713.681392	1.134737
	713.872776	1.134917
	714.064146	1.136282
	714.255502	1.134334
	714.446843	1.132767
	714.638170	1.132435
	714.829483	1.133100
	715.020781	1.131300
	715.212065	1.130192
	715.403335	1.129972
	715.594591	1.128860
	715.785832	1.128658
	715.977059	1.127019
	716.168272	1.126689
	716.359470	1.127190
	716.550654	1.125303
	716.741824	1.121964
	716.932979	1.121764
	717.124121	1.118471
	717.315247	1.116984
	717.506360	1.115283
	717.697458	1.112503
	717.888542	1.111532
	718.079612	1.109246
	718.270668	1.107264
	718.461709	1.106144
	718.652736	1.103890
	718.843748	1.100771
	719.034746	1.097655
	719.225730	1.095171
	719.416700	1.091971
	719.607655	1.092165
	719.798596	1.090589
	719.989523	1.090972
	720.180435	1.087832
	720.371333	1.086022
	720.562217	1.084246
	720.753087	1.083314
	720.943942	1.082745
	721.134783	1.081688
	721.325609	1.080079
	721.516422	1.078216
	721.707219	1.077851
	721.898003	1.077813
	722.088772	1.076803
	722.279527	1.076546
	722.470268	1.075441
	722.660994	1.074551
	722.851707	1.074447
	723.042404	1.073359
	723.233088	1.071597
	723.423757	1.071007
	723.614412	1.071106
	723.805052	1.071153
	723.995678	1.069799
	724.186290	1.068083
	724.376887	1.066529
	724.567471	1.067275
	724.758039	1.068440
	724.948594	1.068897
	725.139134	1.068690
	725.329660	1.067759
	725.520172	1.066942
	725.710669	1.065314
	725.901152	1.063753
	726.091620	1.063410
	726.282075	1.061954
	726.472514	1.060971
	726.662940	1.059967
	726.853351	1.057733
	727.043748	1.056764
	727.234131	1.058339
	727.424499	1.057682
	727.614853	1.056936
	727.805193	1.055530
	727.995518	1.052652
	728.185829	1.050979
	728.376125	1.049768
	728.566408	1.047873
	728.756675	1.048935
	728.946929	1.049423
	729.137168	1.048725
	729.327393	1.046854
	729.517604	1.045109
	729.707800	1.044704
	729.897982	1.041952
	730.088149	1.040695
	730.278302	1.038669
	730.468441	1.038846
	730.658566	1.039341
	730.848676	1.038776
	731.038771	1.038770
	731.228853	1.037697
	731.418920	1.038047
	731.608973	1.037063
	731.799011	1.036364
	731.989035	1.035308
	732.179045	1.034980
	732.369040	1.034263
	732.559021	1.034051
	732.748988	1.033082
	732.938940	1.032938
	733.128878	1.033076
	733.318801	1.032600
	733.508711	1.032647
	733.698605	1.033515
	733.888486	1.032660
	734.078352	1.032083
	734.268204	1.031693
	734.458041	1.030575
	734.647864	1.030324
	734.837673	1.029118
	735.027467	1.030072
	735.217247	1.028815
	735.407013	1.028227
	735.596764	1.028310
	735.786501	1.028686
	735.976223	1.030182
	736.165932	1.030114
	736.355625	1.029500
	736.545305	1.029605
	736.734970	1.029458
	736.924620	1.029433
	737.114257	1.027724
	737.303879	1.026477
	737.493486	1.027479
	737.683079	1.025876
	737.872658	1.025591
	738.062222	1.024689
	738.251772	1.024253
	738.441308	1.025730
	738.630829	1.024344
	738.820336	1.024083
	739.009829	1.022250
	739.199307	1.021892
	739.388771	1.022232
	739.578220	1.021359
	739.767655	1.020472
	739.957076	1.021655
	740.146482	1.020456
	740.335874	1.019455
	740.525251	1.016175
	740.714615	1.014039
	740.903963	1.014091
	741.093298	1.014695
	741.282618	1.012705
	741.471923	1.012733
	741.661214	1.013231
	741.850491	1.012673
	742.039753	1.010918
	742.229001	1.009687
	742.418235	1.009022
	742.607454	1.008550
	742.796659	1.008408
	742.985849	1.007255
	743.175025	1.005892
	743.364187	1.004208
	743.553334	1.003340
	743.742467	1.004055
	743.931586	1.003795
	744.120690	1.004418
	744.309779	1.005343
	744.498855	1.004595
	744.687916	1.005116
	744.876962	1.005350
	745.065994	1.004836
	745.255012	1.004265
	745.444015	1.003364
	745.633004	1.003741
	745.821978	1.005033
	746.010938	1.005962
	746.199884	1.006028
	746.388815	1.008161
	746.577732	1.007543
	746.766634	1.008594
	746.955522	1.009717
	747.144396	1.009968
	747.333255	1.009946
	747.522100	1.008924
	747.710930	1.007163
	747.899746	1.006423
	748.088548	1.005799
	748.277335	1.004248
	748.466108	1.002878
	748.654866	1.003736
	748.843610	1.003128
	749.032339	1.002797
	749.221054	1.003301
	749.409755	1.002526
	749.598441	1.001881
	749.787113	1.001381
	749.975770	0.999896
	750.164413	1.000554
	750.353042	0.997770
[truncated: 1,648 more rows]
