# Supplementary material for: Metasurface analogues of molecular diastereomers from hierarchical multiscale chiral interactions with biomolecules
Source: Nat Commun. 2026 Apr 22;17:5541. doi: 10.1038/s41467-026-72200-6 (PMC13287669; doi:10.1038/s41467-026-72200-6)
Supplement: Supplementary file 3 — Supplementary Data 1 (Raw data) [file 41467_2026_72200_MOESM3_ESM.zip › Raw_Data/Reflectivity/Antistrept_strept_sequence/Antistept/Ref_ARRAY3_RH_0_5.txt]

	345.453658	1.003790
	345.669646	1.003520
	345.885622	1.003226
	346.101585	1.002905
	346.317535	1.002555
	346.533471	1.002172
	346.749395	1.001754
	346.965306	1.001296
	347.181204	1.000796
	347.397089	1.000251
	347.612961	0.999659
	347.828820	0.999020
	348.044666	0.998337
	348.260499	0.997616
	348.476319	0.996870
	348.692126	0.996118
	348.907920	0.995390
	349.123701	0.994724
	349.339469	0.994170
	349.555224	0.993780
	349.770966	0.993605
	349.986695	0.993680
	350.202412	0.994019
	350.418115	0.994607
	350.633805	0.995400
	350.849482	0.996339
	351.065147	0.997354
	351.280798	0.998386
	351.496436	0.999384
	351.712062	1.000313
	351.927674	1.001155
	352.143273	1.000086
	352.358860	0.999836
	352.574433	0.998663
	352.789993	0.999146
	353.005541	1.002513
	353.221075	1.001818
	353.436597	1.000439
	353.652105	1.000662
	353.867600	1.002873
	354.083083	1.003405
	354.298552	1.004686
	354.514009	1.004959
	354.729452	1.005638
	354.944883	1.005297
	355.160300	1.006116
	355.375705	1.005891
	355.591096	1.004597
	355.806474	1.003858
	356.021840	1.004931
	356.237192	1.005061
	356.452532	1.003090
	356.667858	1.003119
	356.883172	1.003889
	357.098472	1.003422
	357.313760	1.003601
	357.529034	1.001784
	357.744295	1.003316
	357.959544	1.003644
	358.174779	1.004064
	358.390002	1.003473
	358.605211	1.002076
	358.820407	1.003197
	359.035591	1.000585
	359.250761	0.998477
	359.465919	0.997427
	359.681063	0.997708
	359.896194	0.997827
	360.111313	0.997951
	360.326418	0.998368
	360.541510	0.996708
	360.756589	0.993745
	360.971656	0.993200
	361.186709	0.992933
	361.401749	0.990952
	361.616776	0.992342
	361.831790	0.990691
	362.046792	0.991143
	362.261780	0.991055
	362.476755	0.991486
	362.691717	0.992670
	362.906666	0.992578
	363.121602	0.993176
	363.336525	0.995902
	363.551435	0.994832
	363.766332	0.994514
	363.981216	0.994896
	364.196087	0.993508
	364.410945	0.992442
	364.625790	0.992110
	364.840621	0.993402
	365.055440	0.995345
	365.270246	0.996265
	365.485039	0.996818
	365.699818	0.996682
	365.914585	0.998658
	366.129339	0.996712
	366.344079	0.996757
	366.558807	0.997331
	366.773521	0.997622
	366.988223	0.996671
	367.202911	0.996613
	367.417587	0.998115
	367.632249	0.998121
	367.846898	0.999526
	368.061535	0.998644
	368.276158	0.999649
	368.490768	0.998577
	368.705365	0.999930
	368.919949	1.001113
	369.134521	1.000406
	369.349079	1.003479
	369.563624	1.002870
	369.778155	1.003693
	369.992674	1.003472
	370.207180	1.003736
	370.421673	1.004473
	370.636153	1.005886
	370.850619	1.006091
	371.065073	1.005521
	371.279514	1.004847
	371.493941	1.005254
	371.708356	1.004503
	371.922757	1.001388
	372.137145	1.002027
	372.351521	1.002249
	372.565883	1.003339
	372.780232	1.002215
	372.994568	1.001281
	373.208891	1.000698
	373.423201	0.997596
	373.637498	0.998186
	373.851782	0.998581
	374.066053	0.997944
	374.280311	0.998199
	374.494556	1.000654
	374.708787	1.000018
	374.923006	0.999522
	375.137211	0.999502
	375.351404	0.999942
	375.565583	0.999526
	375.779750	0.998651
	375.993903	1.002010
	376.208043	1.002299
	376.422170	1.000914
	376.636284	1.001324
	376.850385	1.001625
	377.064473	1.001971
	377.278548	1.003213
	377.492610	1.003980
	377.706658	1.004156
	377.920694	1.003469
	378.134717	1.002041
	378.348726	1.001242
	378.562722	1.000649
	378.776706	0.999747
	378.990676	0.996270
	379.204633	0.996260
	379.418577	0.995235
	379.632508	0.995510
	379.846426	0.996509
	380.060331	0.996366
	380.274223	0.997875
	380.488101	0.999217
	380.701967	1.001398
	380.915819	1.000098
	381.129659	1.001070
	381.343485	0.999886
	381.557298	1.003216
	381.771098	1.004616
	381.984886	1.004867
	382.198659	1.006776
	382.412420	1.006979
	382.626168	1.008216
	382.839903	1.009640
	383.053624	1.007962
	383.267333	1.008747
	383.481028	1.007364
	383.694711	1.006454
	383.908380	1.004014
	384.122036	1.005631
	384.335679	1.004960
	384.549309	1.005159
	384.762926	1.004840
	384.976530	1.005833
	385.190120	1.005805
	385.403698	1.006980
	385.617262	1.005642
	385.830814	1.004786
	386.044352	1.004115
	386.257877	1.002569
	386.471389	1.004111
	386.684888	1.003344
	386.898374	1.003122
	387.111847	1.004706
	387.325306	1.005054
	387.538753	1.002993
	387.752186	1.002287
	387.965606	1.001780
	388.179014	1.003392
	388.392408	1.003219
	388.605789	1.004202
	388.819156	1.004016
	389.032511	1.002076
	389.245853	1.002444
	389.459181	1.001760
	389.672497	0.999874
	389.885799	0.999218
	390.099088	0.998694
	390.312364	0.998975
	390.525627	0.997890
	390.738877	0.997281
	390.952114	0.994787
	391.165337	0.992435
	391.378548	0.993357
	391.591745	0.991889
	391.804929	0.991489
	392.018100	0.994172
	392.231258	0.994706
	392.444403	0.998815
	392.657535	0.998582
	392.870653	0.999654
	393.083759	1.001584
	393.296851	1.000552
	393.509930	0.999375
	393.722996	0.998859
	393.936049	0.999669
	394.149089	1.000384
	394.362116	1.002711
	394.575129	1.003227
	394.788130	1.004213
	395.001117	1.004784
	395.214091	1.003651
	395.427052	1.002729
	395.640000	1.002515
	395.852935	1.000342
	396.065857	1.001149
	396.278765	1.000598
	396.491660	1.000918
	396.704543	0.998927
	396.917412	1.000263
	397.130268	1.000063
	397.343110	1.000643
	397.555940	1.001169
	397.768757	1.001746
	397.981560	1.000898
	398.194350	1.002424
	398.407127	1.000776
	398.619891	0.999880
	398.832642	1.000499
	399.045380	0.999830
	399.258104	1.000030
	399.470815	0.999371
	399.683514	0.998884
	399.896199	0.998627
	400.108870	0.997451
	400.321529	0.997479
	400.534175	0.998199
	400.746807	0.998822
	400.959427	0.999951
	401.172033	0.997794
	401.384626	0.997862
	401.597205	0.998074
	401.809772	0.999443
	402.022326	0.999706
	402.234866	0.997709
	402.447393	0.996281
	402.659907	0.996555
	402.872408	0.996847
	403.084896	0.997317
	403.297370	0.996644
	403.509832	0.995938
	403.722280	0.997937
	403.934715	0.998866
	404.147137	0.999979
	404.359546	0.999041
	404.571941	0.998365
	404.784323	1.000616
	404.996693	0.998762
	405.209049	0.998213
	405.421392	0.997068
	405.633721	0.997342
	405.846038	0.996941
	406.058341	0.997421
	406.270632	0.998558
	406.482909	0.999755
	406.695172	1.000996
	406.907423	1.001495
	407.119661	1.001096
	407.331885	1.000137
	407.544096	0.998723
	407.756294	0.998146
	407.968479	0.997410
	408.180651	0.999211
	408.392809	0.998427
	408.604954	0.999050
	408.817086	0.999804
	409.029205	1.000542
	409.241311	1.001678
	409.453404	1.002509
	409.665483	1.004677
	409.877549	1.005596
	410.089602	1.006835
	410.301642	1.006688
	410.513669	1.007766
	410.725682	1.006620
	410.937682	1.007090
	411.149669	1.007171
	411.361643	1.008306
	411.573604	1.009908
	411.785551	1.009152
	411.997486	1.009558
	412.209407	1.009821
	412.421315	1.009769
	412.633210	1.009280
	412.845091	1.009102
	413.056959	1.007752
	413.268815	1.007814
	413.480657	1.006869
	413.692485	1.006347
	413.904301	1.006152
	414.116103	1.005658
	414.327892	1.006040
	414.539668	1.004711
	414.751431	1.005104
	414.963181	1.002339
	415.174917	1.003072
	415.386640	1.002999
	415.598350	1.003755
	415.810047	1.002263
	416.021730	1.002255
	416.233401	1.002125
	416.445058	1.001847
	416.656702	1.000247
	416.868332	0.999146
	417.079950	0.997851
	417.291554	0.995405
	417.503145	0.994147
	417.714723	0.992296
	417.926288	0.994198
	418.137839	0.995645
	418.349377	0.993889
	418.560903	0.994464
	418.772414	0.993088
	418.983913	0.990542
	419.195398	0.989706
	419.406870	0.988620
	419.618329	0.986795
	419.829775	0.986624
	420.041208	0.986905
	420.252627	0.987963
	420.464033	0.989393
	420.675426	0.990642
	420.886805	0.992947
	421.098172	0.991693
	421.309525	0.991187
	421.520865	0.990871
	421.732192	0.992083
	421.943505	0.992863
	422.154805	0.991698
	422.366092	0.992324
	422.577366	0.993828
	422.788627	0.994484
	422.999874	0.994458
	423.211108	0.996938
	423.422329	0.996572
	423.633537	0.998683
	423.844731	1.001270
	424.055913	1.001274
	424.267081	1.002642
	424.478235	1.001979
	424.689377	1.002002
	424.900505	1.002194
	425.111620	1.002110
	425.322722	1.002149
	425.533811	1.002581
	425.744886	1.003371
	425.955948	1.005632
	426.166997	1.005771
	426.378032	1.006295
	426.589055	1.005779
	426.800064	1.006290
	427.011060	1.006460
	427.222042	1.009094
	427.433012	1.010256
	427.643968	1.009479
	427.854911	1.012100
	428.065840	1.010099
	428.276757	1.010332
	428.487660	1.010058
	428.698550	1.012723
	428.909427	1.010753
	429.120290	1.010239
	429.331140	1.009992
	429.541977	1.007234
	429.752801	1.006956
	429.963611	1.006931
	430.174408	1.007181
	430.385192	1.006919
	430.595963	1.007544
	430.806720	1.005701
	431.017464	1.001439
	431.228195	1.000317
	431.438913	0.996675
	431.649617	0.995941
	431.860308	0.996211
	432.070986	0.993812
	432.281650	0.994186
	432.492302	0.993986
	432.702940	0.992887
	432.913565	0.992943
	433.124176	0.994816
	433.334774	0.994873
	433.545359	0.994369
	433.755931	0.992161
	433.966489	0.991864
	434.177035	0.994410
	434.387567	0.994593
	434.598085	0.993104
	434.808591	0.992375
	435.019083	0.993570
	435.229562	0.995138
	435.440027	0.994476
	435.650479	0.995128
	435.860918	0.998163
	436.071344	0.997468
	436.281757	0.997215
	436.492156	0.998787
	436.702542	0.998527
	436.912914	0.997440
	437.123274	0.996236
	437.333620	0.995823
	437.543953	0.996261
	437.754272	0.996410
	437.964578	0.997165
	438.174871	0.996449
	438.385151	0.998217
	438.595417	0.996779
	438.805670	0.996413
	439.015910	0.997244
	439.226137	0.997877
	439.436350	0.998382
	439.646550	0.999481
	439.856737	1.000953
	440.066910	0.999626
	440.277070	0.999496
	440.487217	0.999430
	440.697351	0.997818
	440.907471	0.999223
	441.117578	1.000431
	441.327671	1.001259
	441.537752	0.999435
	441.747819	1.001343
	441.957873	1.000089
	442.167913	1.000710
	442.377940	1.000990
	442.587954	0.999871
	442.797955	1.000117
	443.007942	0.998154
	443.217916	0.998286
	443.427877	0.995232
	443.637824	0.993736
	443.847758	0.995263
	444.057679	0.996423
	444.267586	0.995905
	444.477481	0.997170
	444.687361	0.995775
	444.897229	0.997284
	445.107083	0.997401
	445.316924	0.996199
	445.526752	0.997236
	445.736566	0.997170
	445.946367	0.994068
	446.156155	0.992686
	446.365929	0.993261
	446.575690	0.993363
	446.785438	0.993248
	446.995173	0.993024
	447.204894	0.993931
	447.414602	0.995084
	447.624296	0.995960
	447.833977	0.997752
	448.043645	0.995872
	448.253300	0.997569
	448.462941	0.997578
	448.672569	0.994736
	448.882184	0.993637
	449.091785	0.993261
	449.301373	0.991532
	449.510948	0.990736
	449.720509	0.990889
	449.930057	0.990404
	450.139592	0.991416
	450.349113	0.991754
	450.558621	0.990433
	450.768116	0.988794
	450.977597	0.988693
	451.187066	0.988291
	451.396520	0.987983
	451.605962	0.988178
	451.815390	0.986705
	452.024805	0.986685
	452.234206	0.987853
	452.443594	0.986350
	452.652969	0.986746
	452.862330	0.987591
	453.071678	0.985911
	453.281013	0.984421
	453.490335	0.985493
	453.699643	0.983833
	453.908938	0.982797
	454.118219	0.983445
	454.327487	0.984609
	454.536742	0.983213
	454.745983	0.984507
	454.955211	0.984497
	455.164426	0.984182
	455.373627	0.982271
	455.582815	0.980275
	455.791990	0.982119
	456.001152	0.981307
	456.210300	0.983477
	456.419434	0.985449
	456.628556	0.985315
	456.837664	0.984274
	457.046758	0.987825
	457.255839	0.989106
	457.464907	0.989993
	457.673962	0.989803
	457.883003	0.990639
	458.092031	0.992988
	458.301046	0.993236
	458.510047	0.996430
	458.719035	1.000297
	458.928009	1.003355
	459.136970	1.002710
	459.345918	1.003108
	459.554852	1.004378
	459.763774	1.002649
	459.972681	1.002113
	460.181576	1.002623
	460.390457	1.002783
	460.599324	1.002227
	460.808178	1.003618
	461.017019	1.003831
	461.225847	1.004020
	461.434661	1.004702
	461.643462	1.003781
	461.852249	1.004936
	462.061023	1.004172
	462.269784	1.004827
	462.478531	1.003366
	462.687265	1.004840
	462.895986	1.004254
	463.104693	1.002471
	463.313387	1.001223
	463.522068	1.002113
	463.730735	0.999809
	463.939389	0.998552
	464.148029	0.999813
	464.356656	1.000380
	464.565270	1.000550
	464.773870	0.999898
	464.982457	0.998675
	465.191030	0.998809
	465.399591	0.998044
	465.608137	0.996679
	465.816671	0.997432
	466.025191	0.998688
	466.233697	0.997717
	466.442191	0.998725
	466.650671	0.998657
	466.859137	0.997794
	467.067590	0.997100
	467.276030	0.997426
	467.484456	0.996632
	467.692869	0.997122
	467.901269	0.997614
	468.109655	0.998728
	468.318028	0.999350
	468.526387	0.998676
	468.734733	1.001390
	468.943066	1.001229
	469.151385	1.000830
	469.359691	1.001771
	469.567984	1.002349
	469.776263	1.002237
	469.984528	1.001680
	470.192781	1.001630
	470.401020	1.003844
	470.609245	1.002011
	470.817457	1.000265
	471.025656	1.000705
	471.233841	0.999787
	471.442013	0.996749
	471.650172	0.994696
	471.858317	0.993760
	472.066448	0.993498
	472.274567	0.993612
	472.482672	0.994264
	472.690763	0.994913
	472.898841	0.994979
	473.106906	0.994163
	473.314957	0.993453
	473.522995	0.994416
	473.731020	0.992487
	473.939031	0.989925
	474.147029	0.988550
	474.355013	0.989046
	474.562984	0.987338
	474.770941	0.987391
	474.978885	0.986847
	475.186816	0.986528
	475.394733	0.986013
	475.602637	0.984702
	475.810527	0.984861
	476.018404	0.985871
	476.226268	0.985530
	476.434118	0.986748
	476.641955	0.989174
	476.849778	0.988265
	477.057588	0.987679
	477.265385	0.987021
	477.473168	0.986744
	477.680937	0.986544
	477.888694	0.987062
	478.096436	0.987282
	478.304166	0.986316
	478.511882	0.987059
	478.719584	0.986270
	478.927274	0.985848
	479.134949	0.984058
	479.342612	0.984470
	479.550260	0.985267
	479.757896	0.985003
	479.965518	0.984640
	480.173126	0.984717
	480.380722	0.983793
	480.588303	0.982381
	480.795872	0.982865
	481.003426	0.983765
	481.210968	0.982545
	481.418496	0.982788
	481.626010	0.983424
	481.833511	0.983931
	482.040999	0.983943
	482.248473	0.984247
	482.455934	0.984094
	482.663382	0.983428
	482.870816	0.981885
	483.078236	0.978998
	483.285643	0.979846
	483.493037	0.980930
	483.700417	0.980033
	483.907784	0.978570
	484.115137	0.979655
	484.322477	0.978687
	484.529803	0.979180
	484.737116	0.979126
	484.944416	0.978906
	485.151702	0.978654
	485.358975	0.976809
	485.566234	0.975710
	485.773479	0.975733
	485.980712	0.975104
	486.187931	0.972705
	486.395136	0.970146
	486.602328	0.970722
	486.809506	0.968875
	487.016671	0.969257
	487.223823	0.969173
	487.430961	0.968332
	487.638086	0.968076
	487.845197	0.969769
	488.052295	0.969648
	488.259379	0.970666
	488.466450	0.969704
	488.673507	0.970025
	488.880551	0.968753
	489.087582	0.968228
	489.294599	0.966993
	489.501602	0.968637
	489.708592	0.968219
	489.915569	0.968635
	490.122532	0.968618
	490.329482	0.968480
	490.536418	0.968628
	490.743341	0.967817
	490.950250	0.968327
	491.157146	0.967883
	491.364029	0.967587
	491.570897	0.967647
	491.777753	0.968979
	491.984595	0.970867
	492.191423	0.971213
	492.398238	0.971951
	492.605040	0.972795
	492.811828	0.973633
	493.018603	0.973706
	493.225364	0.973745
	493.432111	0.974071
	493.638846	0.973014
	493.845566	0.975087
	494.052274	0.973598
	494.258967	0.974521
	494.465648	0.974702
	494.672314	0.973088
	494.878968	0.971782
	495.085608	0.971566
	495.292234	0.970593
	495.498847	0.971595
	495.705446	0.972875
	495.912032	0.971235
	496.118605	0.970362
	496.325164	0.971953
	496.531709	0.972471
	496.738241	0.971750
	496.944759	0.973684
	497.151264	0.974029
	497.357756	0.974500
	497.564234	0.974288
	497.770698	0.974582
	497.977149	0.975318
	498.183587	0.976255
	498.390011	0.974228
	498.596422	0.973490
	498.802819	0.973361
	499.009202	0.974651
	499.215572	0.974420
	499.421929	0.973728
	499.628272	0.973069
	499.834602	0.972957
	500.040918	0.973237
	500.247220	0.973341
	500.453509	0.971247
	500.659785	0.970237
	500.866047	0.969599
	501.072296	0.969387
	501.278531	0.969486
	501.484752	0.969295
	501.690960	0.970715
	501.897155	0.971320
	502.103336	0.968926
	502.309504	0.968746
	502.515658	0.967911
	502.721798	0.967870
	502.927925	0.966764
	503.134039	0.966498
	503.340139	0.966114
	503.546225	0.964050
	503.752298	0.963315
	503.958358	0.963784
	504.164404	0.964318
	504.370436	0.963667
	504.576455	0.962797
	504.782461	0.962407
	504.988453	0.961730
	505.194431	0.961119
	505.400396	0.960792
	505.606347	0.960494
	505.812285	0.961096
	506.018209	0.960476
	506.224120	0.960863
	506.430017	0.960545
	506.635901	0.961604
	506.841771	0.960220
	507.047628	0.958458
	507.253471	0.958366
	507.459301	0.959677
	507.665117	0.959181
	507.870920	0.959282
	508.076709	0.958545
	508.282484	0.958491
	508.488247	0.960303
	508.693995	0.961373
	508.899730	0.961257
	509.105451	0.962148
	509.311159	0.964196
	509.516854	0.964324
	509.722535	0.963607
	509.928202	0.965116
	510.133856	0.965545
	510.339496	0.964691
	510.545123	0.964804
	510.750736	0.963467
	510.956336	0.965078
	511.161922	0.965403
	511.367494	0.965714
	511.573053	0.965735
	511.778599	0.964621
	511.984131	0.965686
	512.189649	0.965349
	512.395154	0.964027
	512.600645	0.964275
	512.806123	0.964605
	513.011587	0.965492
	513.217038	0.963831
	513.422475	0.962982
	513.627899	0.962831
	513.833309	0.961084
	514.038705	0.960273
	514.244088	0.959520
	514.449458	0.957517
	514.654814	0.957577
	514.860156	0.957140
	515.065485	0.955666
	515.270800	0.954846
	515.476102	0.955343
	515.681390	0.953122
	515.886664	0.952759
	516.091925	0.954153
	516.297173	0.953924
	516.502407	0.953764
	516.707627	0.953764
	516.912834	0.956472
	517.118027	0.957148
	517.323207	0.956116
	517.528373	0.955797
	517.733525	0.956798
	517.938664	0.956527
	518.143790	0.955219
	518.348901	0.954727
	518.554000	0.955078
	518.759084	0.956328
	518.964156	0.955527
	519.169213	0.955285
	519.374257	0.954442
	519.579288	0.953464
	519.784305	0.953061
	519.989308	0.952972
	520.194298	0.954665
	520.399274	0.955054
	520.604236	0.955916
	520.809185	0.956351
	521.014121	0.956634
	521.219043	0.958002
	521.423951	0.959463
	521.628846	0.960066
	521.833727	0.959803
	522.038595	0.960385
	522.243449	0.961587
	522.448289	0.960743
	522.653116	0.960423
	522.857929	0.961118
	523.062729	0.960139
	523.267515	0.960207
	523.472287	0.959659
	523.677046	0.959752
	523.881792	0.959543
	524.086524	0.958702
	524.291242	0.958034
	524.495946	0.957193
	524.700637	0.956330
	524.905315	0.955636
	525.109979	0.955411
	525.314629	0.952577
	525.519266	0.951158
	525.723889	0.952972
	525.928498	0.952766
	526.133094	0.953057
	526.337677	0.951597
	526.542245	0.952597
	526.746800	0.952494
	526.951342	0.952009
	527.155870	0.950587
	527.360384	0.949142
	527.564885	0.950550
	527.769372	0.948999
	527.973846	0.948704
	528.178306	0.949034
	528.382752	0.949769
	528.587185	0.949609
	528.791604	0.949150
	528.996010	0.948759
	529.200402	0.948607
	529.404780	0.946430
	529.609145	0.945762
	529.813496	0.947262
	530.017833	0.948276
	530.222157	0.948303
	530.426468	0.949668
	530.630764	0.949787
	530.835048	0.950619
	531.039317	0.951101
	531.243573	0.950057
	531.447815	0.951476
	531.652044	0.951566
	531.856259	0.952000
	532.060461	0.954216
	532.264648	0.955215
	532.468823	0.956212
	532.672983	0.955717
	532.877130	0.955647
	533.081264	0.956134
	533.285383	0.956485
	533.489490	0.956725
	533.693582	0.956069
	533.897661	0.956932
	534.101726	0.957960
	534.305778	0.958494
	534.509816	0.959481
	534.713841	0.958963
	534.917851	0.958373
	535.121849	0.958003
	535.325832	0.957636
	535.529802	0.958145
	535.733759	0.958512
	535.937701	0.959603
	536.141630	0.958304
	536.345546	0.957820
	536.549448	0.955394
	536.753336	0.954421
	536.957210	0.954179
	537.161071	0.954806
	537.364919	0.956412
	537.568752	0.955962
	537.772572	0.956088
	537.976379	0.957116
	538.180172	0.956199
	538.383951	0.955671
	538.587716	0.953825
	538.791468	0.954102
	538.995206	0.953612
	539.198931	0.952616
	539.402642	0.952171
	539.606339	0.952053
	539.810023	0.952998
	540.013693	0.951434
	540.217349	0.952306
	540.420992	0.951873
	540.624621	0.951760
	540.828237	0.950479
	541.031839	0.950244
	541.235427	0.950245
	541.439001	0.951534
	541.642562	0.953039
	541.846109	0.953890
	542.049643	0.954119
	542.253163	0.953570
	542.456669	0.953602
	542.660162	0.954279
	542.863641	0.953340
	543.067106	0.954367
	543.270558	0.954011
	543.473996	0.953515
	543.677420	0.953896
	543.880831	0.954006
	544.084228	0.953248
	544.287612	0.953656
	544.490981	0.954352
	544.694338	0.956686
	544.897680	0.956046
	545.101009	0.955581
	545.304324	0.957387
	545.507625	0.958074
	545.710913	0.958280
	545.914187	0.959106
	546.117448	0.960756
	546.320695	0.960478
	546.523928	0.960337
	546.727147	0.959531
	546.930353	0.958024
	547.133546	0.957838
	547.336724	0.959098
	547.539889	0.959129
	547.743040	0.959347
	547.946178	0.959716
	548.149301	0.959523
	548.352412	0.959070
	548.555508	0.960038
	548.758591	0.959763
	548.961660	0.961039
	549.164716	0.962082
	549.367757	0.962794
	549.570785	0.962103
	549.773800	0.962142
	549.976801	0.961441
	550.179788	0.961431
	550.382761	0.961435
	550.585721	0.961353
	550.788667	0.960791
	550.991599	0.961848
	551.194518	0.963320
	551.397423	0.962676
	551.600315	0.963463
	551.803192	0.963869
	552.006056	0.964736
	552.208906	0.963766
	552.411743	0.964851
	552.614566	0.965226
	552.817375	0.964736
	553.020171	0.965643
	553.222953	0.966241
	553.425721	0.967744
	553.628475	0.967866
	553.831216	0.967758
	554.033943	0.966843
	554.236657	0.967149
	554.439356	0.968360
	554.642042	0.969467
	554.844715	0.970713
	555.047373	0.970370
	555.250018	0.971230
	555.452650	0.971748
	555.655267	0.972577
	555.857871	0.972924
	556.060461	0.972740
	556.263038	0.972732
	556.465600	0.973355
	556.668150	0.973393
	556.870685	0.972960
	557.073207	0.972778
	557.275715	0.973464
	557.478209	0.975140
	557.680689	0.974007
	557.883156	0.975254
	558.085609	0.975907
	558.288049	0.976470
	558.490475	0.976858
	558.692887	0.977154
	558.895285	0.976650
	559.097670	0.978462
	559.300040	0.978223
	559.502398	0.979174
	559.704741	0.979771
	559.907071	0.979975
	560.109387	0.979761
	560.311689	0.980366
	560.513978	0.979174
	560.716253	0.978680
	560.918514	0.978112
	561.120762	0.977158
	561.322995	0.978115
	561.525215	0.978465
	561.727422	0.979232
	561.929614	0.979154
	562.131793	0.977790
	562.333958	0.980256
	562.536110	0.981467
	562.738248	0.980656
	562.940372	0.979728
	563.142482	0.981085
	563.344578	0.982147
	563.546661	0.981206
	563.748730	0.982712
	563.950786	0.982736
	564.152827	0.983101
	564.354855	0.984142
	564.556870	0.985253
	564.758870	0.985393
	564.960857	0.987068
	565.162830	0.988156
	565.364789	0.987213
	565.566735	0.987120
	565.768666	0.986233
	565.970584	0.988289
	566.172489	0.988476
	566.374379	0.989305
	566.576256	0.989112
	566.778119	0.989207
	566.979969	0.989048
	567.181805	0.988980
	567.383626	0.988793
	567.585435	0.988329
	567.787229	0.988942
	567.989010	0.988874
	568.190777	0.989582
	568.392530	0.990535
	568.594269	0.990170
	568.795995	0.991307
	568.997707	0.992941
	569.199405	0.993776
	569.401090	0.993368
	569.602761	0.993608
	569.804418	0.993068
	570.006061	0.994776
	570.207690	0.995362
	570.409306	0.996314
	570.610908	0.997103
	570.812497	0.997225
	571.014071	0.998294
	571.215632	0.999584
	571.417179	0.998592
	571.618712	0.999649
	571.820232	0.999126
	572.021737	0.999331
	572.223229	1.000110
	572.424707	1.001252
	572.626172	1.001899
	572.827623	1.004250
	573.029060	1.006653
	573.230483	1.009167
	573.431892	1.010824
	573.633288	1.011661
	573.834670	1.011964
	574.036038	1.011914
	574.237392	1.013323
	574.438733	1.014885
	574.640060	1.014973
	574.841373	1.014845
	575.042672	1.017084
	575.243958	1.019162
	575.445230	1.019757
	575.646488	1.020185
	575.847732	1.022792
	576.048962	1.024378
	576.250179	1.026073
	576.451382	1.028360
	576.652571	1.028927
	576.853747	1.030098
	577.054908	1.031265
	577.256056	1.031521
	577.457190	1.032212
	577.658310	1.033632
	577.859417	1.035872
	578.060510	1.036110
	578.261589	1.036415
	578.462654	1.036894
	578.663705	1.036964
	578.864743	1.038672
	579.065767	1.039001
	579.266777	1.039992
	579.467773	1.039653
	579.668755	1.041245
	579.869724	1.041748
	580.070679	1.041522
	580.271620	1.041141
	580.472548	1.042037
	580.673461	1.043207
	580.874361	1.043681
	581.075247	1.043744
	581.276119	1.043504
	581.476978	1.044554
	581.677822	1.045928
	581.878653	1.046869
	582.079470	1.048335
	582.280273	1.047908
	582.481063	1.047206
	582.681838	1.046688
	582.882600	1.046671
	583.083348	1.046728
	583.284083	1.046660
	583.484803	1.047129
	583.685510	1.048575
	583.886203	1.048729
	584.086882	1.049226
	584.287547	1.048522
	584.488199	1.049478
	584.688836	1.049066
	584.889460	1.050324
	585.090070	1.050782
	585.290666	1.050170
	585.491249	1.047432
	585.691818	1.048189
	585.892372	1.048331
	586.092914	1.048386
	586.293441	1.048163
	586.493954	1.050077
	586.694454	1.050926
	586.894940	1.051438
	587.095412	1.052719
	587.295870	1.053694
	587.496314	1.055162
	587.696745	1.056829
	587.897162	1.058478
	588.097565	1.060237
	588.297954	1.060794
	588.498329	1.060982
	588.698691	1.060629
	588.899038	1.063045
	589.099372	1.065379
	589.299692	1.066510
	589.499998	1.066369
	589.700291	1.067306
	589.900569	1.068269
	590.100834	1.068499
	590.301085	1.070084
	590.501322	1.070739
	590.701546	1.073144
	590.901755	1.074583
	591.101951	1.075837
	591.302132	1.078331
	591.502300	1.079533
	591.702455	1.082964
	591.902595	1.084449
	592.102722	1.086406
	592.302834	1.089090
	592.502933	1.091279
	592.703018	1.091567
	592.903089	1.092220
	593.103147	1.094706
	593.303190	1.095946
	593.503220	1.096783
	593.703236	1.095944
	593.903238	1.097075
	594.103226	1.097718
	594.303200	1.097618
	594.503161	1.098259
	594.703108	1.099888
	594.903040	1.101923
	595.102960	1.103957
	595.302865	1.104703
	595.502756	1.104808
	595.702634	1.104806
	595.902497	1.103568
	596.102347	1.103472
	596.302183	1.103460
	596.502005	1.104678
	596.701813	1.104776
	596.901608	1.105883
	597.101388	1.106417
	597.301155	1.105965
	597.500908	1.105795
	597.700647	1.108504
	597.900372	1.108165
	598.100083	1.109040
	598.299781	1.110010
	598.499465	1.112343
	598.699134	1.111388
	598.898790	1.112180
	599.098432	1.111510
	599.298061	1.112919
	599.497675	1.113343
	599.697275	1.113605
	599.896862	1.114585
	600.096435	1.115454
	600.295994	1.115522
	600.495539	1.115907
	600.695070	1.117332
	600.894588	1.119195
	601.094091	1.120006
	601.293581	1.118709
	601.493056	1.119925
	601.692518	1.121003
	601.891966	1.121807
	602.091401	1.123077
	602.290821	1.124138
	602.490227	1.125544
	602.689620	1.125989
	602.888999	1.126812
	603.088363	1.126566
	603.287714	1.127607
	603.487052	1.128164
	603.686375	1.130020
	603.885684	1.130181
	604.084980	1.129519
	604.284261	1.129724
	604.483529	1.129654
	604.682783	1.129743
	604.882023	1.130642
	605.081249	1.130720
	605.280461	1.129424
	605.479660	1.128704
	605.678844	1.128210
	605.878015	1.129260
	606.077172	1.128881
	606.276314	1.128774
	606.475443	1.128667
	606.674558	1.129096
	606.873660	1.128950
	607.072747	1.129046
	607.271820	1.127422
	607.470880	1.128203
	607.669926	1.129019
	607.868957	1.128334
	608.067975	1.127944
	608.266979	1.128687
	608.465969	1.129530
	608.664946	1.128799
	608.863908	1.128969
	609.062857	1.129287
	609.261791	1.127243
	609.460712	1.127376
	609.659619	1.127442
	609.858511	1.126673
	610.057390	1.126830
	610.256256	1.126923
	610.455107	1.127703
	610.653944	1.126606
	610.852767	1.126688
	611.051577	1.125981
	611.250373	1.126938
	611.449154	1.126933
	611.647922	1.127249
	611.846676	1.127027
	612.045416	1.127048
	612.244142	1.126772
	612.442854	1.126327
	612.641553	1.126361
	612.840237	1.126379
	613.038908	1.126948
	613.237564	1.126482
	613.436207	1.127978
	613.634836	1.126954
	613.833451	1.126970
	614.032052	1.126721
	614.230639	1.127182
	614.429212	1.127010
	614.627771	1.126949
	614.826316	1.128243
	615.024848	1.127469
	615.223365	1.129652
	615.421869	1.131085
	615.620358	1.131462
	615.818834	1.131445
	616.017296	1.131597
	616.215744	1.133021
	616.414178	1.134016
	616.612598	1.134298
	616.811004	1.134879
	617.009396	1.135711
	617.207775	1.136570
	617.406139	1.138277
	617.604490	1.139686
	617.802826	1.141375
	618.001149	1.141273
	618.199458	1.143743
	618.397752	1.145793
	618.596033	1.148768
	618.794300	1.150083
	618.992553	1.151700
	619.190792	1.152722
	619.389018	1.156049
	619.587229	1.157818
	619.785426	1.157989
	619.983609	1.159010
	620.181779	1.160603
	620.379934	1.161459
	620.578076	1.164266
	620.776204	1.166209
	620.974317	1.168626
	621.172417	1.170650
	621.370503	1.172732
	621.568575	1.175841
	621.766633	1.178551
	621.964677	1.179981
	622.162707	1.183190
	622.360723	1.184349
	622.558725	1.184120
	622.756714	1.186637
	622.954688	1.189443
	623.152648	1.192790
	623.350595	1.194596
	623.548527	1.195675
	623.746446	1.197354
	623.944350	1.200286
	624.142241	1.201974
	624.340118	1.205933
	624.537981	1.207975
	624.735829	1.211809
	624.933664	1.214565
	625.131485	1.216339
	625.329292	1.217745
	625.527085	1.221259
	625.724864	1.223116
	625.922629	1.225219
	626.120381	1.229154
	626.318118	1.231683
	626.515841	1.235406
	626.713550	1.236873
	626.911246	1.239286
	627.108927	1.241184
	627.306595	1.243667
	627.504248	1.245306
	627.701888	1.248159
	627.899513	1.250247
	628.097125	1.252065
	628.294722	1.254758
	628.492306	1.257049
	628.689876	1.260236
	628.887432	1.262858
	629.084973	1.266803
	629.282501	1.269633
	629.480015	1.271225
	629.677515	1.274129
	629.875001	1.275815
	630.072473	1.280656
	630.269931	1.282029
	630.467375	1.285230
	630.664805	1.286701
	630.862221	1.290324
	631.059623	1.292195
	631.257011	1.296127
	631.454385	1.298007
	631.651746	1.300988
	631.849092	1.305039
	632.046424	1.309255
	632.243742	1.312389
	632.441047	1.316296
	632.638337	1.319205
	632.835613	1.324790
	633.032876	1.327067
	633.230124	1.329599
	633.427358	1.334817
	633.624579	1.337472
	633.821785	1.339221
	634.018978	1.343086
	634.216156	1.344953
	634.413321	1.349032
	634.610471	1.353388
	634.807608	1.356675
	635.004730	1.360742
	635.201839	1.363671
	635.398933	1.366889
	635.596014	1.370882
	635.793081	1.373206
	635.990133	1.375786
	636.187172	1.380264
	636.384196	1.381875
	636.581207	1.384503
	636.778204	1.385694
	636.975186	1.386771
	637.172155	1.388510
	637.369110	1.391060
	637.566050	1.390396
	637.762977	1.391822
	637.959890	1.393349
	638.156788	1.392759
	638.353673	1.392451
	638.550544	1.390263
	638.747400	1.390030
	638.944243	1.387945
	639.141072	1.387465
	639.337886	1.386814
	639.534687	1.386019
	639.731474	1.385248
	639.928246	1.383527
	640.125005	1.384019
	640.321750	1.383070
	640.518480	1.382309
	640.715197	1.382081
	640.911899	1.381494
	641.108588	1.379346
	641.305263	1.375595
	641.501923	1.374750
	641.698570	1.372980
	641.895202	1.372375
	642.091821	1.371930
	642.288426	1.371774
	642.485016	1.369717
	642.681593	1.366696
	642.878155	1.366700
	643.074704	1.366559
	643.271238	1.365341
	643.467759	1.363766
	643.664265	1.361821
	643.860757	1.360193
	644.057236	1.358878
	644.253700	1.359091
	644.450151	1.357712
	644.646587	1.357732
	644.843009	1.354736
	645.039418	1.356205
	645.235812	1.355486
	645.432192	1.352370
	645.628558	1.351694
	645.824911	1.350783
	646.021249	1.350206
	646.217573	1.349251
	646.413883	1.346955
	646.610179	1.346000
	646.806461	1.345672
	647.002729	1.342730
	647.198983	1.340677
	647.395223	1.338342
	647.591449	1.336419
	647.787661	1.333576
	647.983859	1.330872
	648.180043	1.327761
	648.376212	1.324713
	648.572368	1.321133
	648.768510	1.316480
	648.964638	1.313749
	649.160751	1.311055
	649.356851	1.306758
	649.552937	1.302641
	649.749008	1.300082
	649.945066	1.295986
	650.141109	1.293685
	650.337138	1.290832
	650.533154	1.286628
	650.729155	1.283648
	650.925142	1.280414
	651.121116	1.277873
	651.317075	1.275760
	651.513020	1.273415
	651.708951	1.270339
	651.904868	1.268774
	652.100771	1.266404
	652.296660	1.263383
	652.492535	1.261392
	652.688396	1.258373
	652.884242	1.256450
	653.080075	1.253807
	653.275894	1.253465
	653.471699	1.251359
	653.667489	1.250636
	653.863266	1.249488
	654.059028	1.247232
	654.254776	1.244939
	654.450511	1.241940
	654.646231	1.243068
	654.841937	1.241851
	655.037629	1.240619
	655.233308	1.240480
	655.428972	1.242205
	655.624622	1.241571
	655.820258	1.241626
	656.015879	1.241494
	656.211487	1.241849
	656.407081	1.241908
	656.602661	1.241670
	656.798226	1.242018
	656.993778	1.239652
	657.189315	1.239210
	657.384839	1.238096
	657.580348	1.237326
	657.775843	1.236688
	657.971324	1.236386
	658.166791	1.236170
	658.362244	1.236298
	658.557683	1.235512
	658.753108	1.233318
	658.948519	1.233253
	659.143916	1.231548
	659.339298	1.231164
	659.534667	1.230605
	659.730022	1.231240
	659.925362	1.232057
	660.120688	1.231144
	660.316001	1.230958
	660.511299	1.231648
	660.706583	1.231578
	660.901853	1.230617
	661.097109	1.229727
	661.292351	1.229887
	661.487578	1.229011
	661.682792	1.228438
	661.877992	1.229867
	662.073177	1.229162
	662.268349	1.226432
	662.463506	1.228335
	662.658649	1.226960
	662.853779	1.228760
	663.048894	1.229560
	663.243995	1.228866
	663.439081	1.230018
	663.634154	1.231289
	663.829213	1.231993
	664.024258	1.231439
	664.219288	1.232937
	664.414305	1.233812
	664.609307	1.235190
	664.804295	1.236528
	664.999269	1.240217
	665.194229	1.241684
	665.389175	1.243011
	665.584107	1.243322
	665.779025	1.244597
	665.973928	1.246430
	666.168818	1.248980
	666.363693	1.252650
	666.558555	1.254070
	666.753402	1.255178
	666.948235	1.257071
	667.143054	1.259062
	667.337859	1.258168
	667.532650	1.260545
	667.727427	1.261823
	667.922189	1.261963
	668.116938	1.262770
	668.311672	1.264404
	668.506392	1.265584
	668.701098	1.267929
	668.895790	1.268963
	669.090468	1.271064
	669.285132	1.273261
	669.479782	1.274661
	669.674417	1.276310
	669.869039	1.277593
	670.063646	1.279278
	670.258239	1.279809
	670.452819	1.282990
	670.647384	1.286433
	670.841934	1.288100
	671.036471	1.289515
	671.230994	1.291968
	671.425502	1.293067
	671.619997	1.294479
	671.814477	1.295735
	672.008943	1.296034
	672.203395	1.296730
	672.397833	1.297824
	672.592257	1.299521
	672.786667	1.300210
	672.981062	1.301718
	673.175444	1.303699
	673.369811	1.306203
	673.564164	1.307818
	673.758503	1.307081
	673.952828	1.308463
	674.147139	1.312021
	674.341435	1.312964
	674.535718	1.317174
	674.729986	1.318816
	674.924240	1.318079
	675.118480	1.319991
	675.312706	1.322082
	675.506918	1.322638
	675.701116	1.323500
	675.895299	1.325614
	676.089469	1.327341
	676.283624	1.328996
	676.477765	1.331186
	676.671892	1.333371
	676.866005	1.332035
	677.060103	1.332830
	677.254188	1.333844
	677.448258	1.335787
	677.642315	1.338125
	677.836357	1.338829
	678.030385	1.338755
	678.224398	1.339250
	678.418398	1.340528
	678.612384	1.340741
	678.806355	1.341543
	679.000312	1.340374
	679.194255	1.341700
	679.388184	1.341675
	679.582099	1.342240
	679.776000	1.342744
	679.969886	1.342876
	680.163758	1.345373
	680.357617	1.345108
	680.551461	1.344684
	680.745290	1.345091
	680.939106	1.343471
	681.132908	1.344181
	681.326695	1.344206
	681.520468	1.344762
	681.714227	1.344982
	681.907972	1.346034
	682.101703	1.346810
	682.295419	1.346280
	682.489122	1.344008
	682.682810	1.344653
	682.876484	1.344398
	683.070144	1.344328
	683.263790	1.344431
	683.457421	1.344634
	683.651039	1.343734
	683.844642	1.345165
	684.038231	1.344429
	684.231806	1.343237
	684.425367	1.344213
	684.618913	1.345243
	684.812446	1.345437
	685.005964	1.344663
	685.199468	1.345059
	685.392958	1.344678
	685.586433	1.346506
	685.779895	1.345014
	685.973342	1.345475
	686.166775	1.344506
	686.360194	1.342530
	686.553599	1.342291
	686.746990	1.343935
	686.940366	1.344529
	687.133729	1.343216
	687.327077	1.343782
	687.520411	1.344733
	687.713730	1.345468
	687.907036	1.346381
	688.100327	1.345579
	688.293604	1.345284
	688.486867	1.344491
	688.680116	1.344976
	688.873351	1.344801
	689.066571	1.344116
	689.259777	1.343260
	689.452970	1.340113
	689.646147	1.339349
	689.839311	1.338951
	690.032461	1.338004
	690.225596	1.335152
	690.418717	1.333920
	690.611824	1.333583
	690.804917	1.332627
	690.997995	1.331578
	691.191059	1.330298
	691.384110	1.329566
	691.577145	1.328145
	691.770167	1.327458
	691.963175	1.325251
	692.156168	1.323820
	692.349147	1.322903
	692.542112	1.323050
	692.735063	1.322244
	692.927999	1.320265
	693.120922	1.320520
	693.313830	1.318776
	693.506724	1.317425
	693.699603	1.315155
	693.892469	1.314203
	694.085320	1.313039
	694.278157	1.312435
	694.470980	1.309055
	694.663789	1.309442
	694.856583	1.307623
	695.049364	1.305383
	695.242130	1.303591
	695.434881	1.302307
	695.627619	1.299255
	695.820342	1.297783
	696.013052	1.296352
	696.205747	1.293173
	696.398427	1.290972
	696.591094	1.288856
	696.783746	1.286283
	696.976384	1.284439
	697.169008	1.283757
	697.361618	1.281081
	697.554213	1.280076
	697.746795	1.277545
	697.939362	1.276511
	698.131914	1.275283
	698.324453	1.269834
	698.516977	1.266740
	698.709487	1.264016
	698.901983	1.262037
	699.094465	1.258700
	699.286932	1.256566
	699.479386	1.252579
	699.671825	1.248584
	699.864249	1.247951
	700.056660	1.245009
	700.249056	1.242262
	700.441438	1.239941
	700.633806	1.236355
	700.826160	1.233932
	701.018499	1.230679
	701.210824	1.228207
	701.403135	1.226571
	701.595432	1.223795
	701.787714	1.219756
	701.979982	1.218692
	702.172236	1.215712
	702.364476	1.213068
	702.556702	1.211047
	702.748913	1.209205
	702.941110	1.208117
	703.133293	1.205842
	703.325461	1.203952
	703.517615	1.202249
	703.709755	1.201009
	703.901881	1.200357
	704.093993	1.199514
	704.286090	1.196714
	704.478173	1.196679
	704.670242	1.195560
	704.862296	1.193329
	705.054337	1.192635
	705.246363	1.191566
	705.438375	1.190063
	705.630372	1.189583
	705.822356	1.187117
	706.014325	1.185759
	706.206279	1.184807
	706.398220	1.181649
	706.590146	1.179796
	706.782058	1.180507
	706.973956	1.178427
	707.165840	1.177195
	707.357709	1.177272
	707.549564	1.176969
	707.741405	1.176314
	707.933231	1.175134
	708.125043	1.173371
	708.316841	1.173077
	708.508625	1.172290
	708.700395	1.171570
	708.892150	1.168599
	709.083891	1.167076
	709.275617	1.164645
	709.467330	1.162917
	709.659028	1.160071
	709.850712	1.157215
	710.042381	1.158217
	710.234037	1.158771
	710.425678	1.157620
	710.617305	1.155475
	710.808917	1.154489
	711.000515	1.152099
	711.192099	1.151874
	711.383669	1.151994
	711.575225	1.150428
	711.766766	1.147825
	711.958293	1.147129
	712.149805	1.145509
	712.341304	1.143745
	712.532788	1.142052
	712.724258	1.140625
	712.915713	1.140650
	713.107154	1.140030
	713.298581	1.138718
	713.489994	1.138045
	713.681392	1.135615
	713.872776	1.134590
	714.064146	1.134689
	714.255502	1.134024
	714.446843	1.132743
	714.638170	1.131031
	714.829483	1.129898
	715.020781	1.128901
	715.212065	1.128549
	715.403335	1.127622
	715.594591	1.125792
	715.785832	1.123526
	715.977059	1.122117
	716.168272	1.120545
	716.359470	1.119785
	716.550654	1.118268
	716.741824	1.117414
	716.932979	1.115884
	717.124121	1.114916
	717.315247	1.112515
	717.506360	1.111955
	717.697458	1.110480
	717.888542	1.109288
	718.079612	1.109877
	718.270668	1.109428
	718.461709	1.107645
	718.652736	1.107657
	718.843748	1.106769
	719.034746	1.104714
	719.225730	1.102263
	719.416700	1.101552
	719.607655	1.101345
	719.798596	1.098650
	719.989523	1.097417
	720.180435	1.095910
	720.371333	1.093461
	720.562217	1.092969
	720.753087	1.091789
	720.943942	1.091468
	721.134783	1.089728
	721.325609	1.088991
	721.516422	1.087584
	721.707219	1.085330
	721.898003	1.082967
	722.088772	1.083017
	722.279527	1.083043
	722.470268	1.082999
	722.660994	1.082340
	722.851707	1.082176
	723.042404	1.080927
	723.233088	1.079194
	723.423757	1.081520
	723.614412	1.080280
	723.805052	1.077968
	723.995678	1.077339
	724.186290	1.077133
	724.376887	1.076916
	724.567471	1.075035
	724.758039	1.073097
	724.948594	1.071084
	725.139134	1.069283
	725.329660	1.068485
	725.520172	1.069046
	725.710669	1.065861
	725.901152	1.064322
	726.091620	1.062892
	726.282075	1.060967
	726.472514	1.058746
	726.662940	1.058047
	726.853351	1.057054
	727.043748	1.055171
	727.234131	1.054192
	727.424499	1.053137
	727.614853	1.052420
	727.805193	1.050869
	727.995518	1.050304
	728.185829	1.048838
	728.376125	1.046995
	728.566408	1.047177
	728.756675	1.046045
	728.946929	1.045892
	729.137168	1.044838
	729.327393	1.044287
	729.517604	1.044665
	729.707800	1.044297
	729.897982	1.043268
	730.088149	1.043284
	730.278302	1.042422
	730.468441	1.040690
	730.658566	1.039694
	730.848676	1.039365
	731.038771	1.037282
	731.228853	1.035657
	731.418920	1.037075
	731.608973	1.036405
	731.799011	1.037149
	731.989035	1.038274
	732.179045	1.036050
	732.369040	1.035996
	732.559021	1.035480
	732.748988	1.035332
	732.938940	1.035080
	733.128878	1.035601
	733.318801	1.036455
	733.508711	1.035668
	733.698605	1.035079
	733.888486	1.034645
	734.078352	1.034134
	734.268204	1.034298
	734.458041	1.033352
	734.647864	1.034133
	734.837673	1.035228
	735.027467	1.032904
	735.217247	1.032599
	735.407013	1.032010
	735.596764	1.031971
	735.786501	1.031195
	735.976223	1.029965
	736.165932	1.029755
	736.355625	1.029073
	736.545305	1.029641
	736.734970	1.029100
	736.924620	1.028612
	737.114257	1.027220
	737.303879	1.027453
	737.493486	1.026936
	737.683079	1.025066
	737.872658	1.025319
	738.062222	1.023727
	738.251772	1.023527
	738.441308	1.022901
	738.630829	1.021721
	738.820336	1.022472
	739.009829	1.023534
	739.199307	1.022798
	739.388771	1.022199
	739.578220	1.020570
	739.767655	1.022147
	739.957076	1.022921
	740.146482	1.021494
	740.335874	1.021586
	740.525251	1.022285
	740.714615	1.022586
	740.903963	1.023033
	741.093298	1.022189
	741.282618	1.020695
	741.471923	1.020035
	741.661214	1.018957
	741.850491	1.017920
	742.039753	1.017646
	742.229001	1.018568
	742.418235	1.018137
	742.607454	1.017249
	742.796659	1.016975
	742.985849	1.015848
	743.175025	1.016327
	743.364187	1.015539
	743.553334	1.013064
	743.742467	1.013457
	743.931586	1.013407
	744.120690	1.013547
	744.309779	1.012807
	744.498855	1.012200
	744.687916	1.010906
	744.876962	1.010034
	745.065994	1.012508
	745.255012	1.013092
	745.444015	1.012844
	745.633004	1.012656
	745.821978	1.012202
	746.010938	1.012517
	746.199884	1.010462
	746.388815	1.008894
	746.577732	1.007535
	746.766634	1.008801
	746.955522	1.009578
	747.144396	1.009202
	747.333255	1.008576
	747.522100	1.009340
	747.710930	1.008692
	747.899746	1.008768
	748.088548	1.007124
	748.277335	1.006427
	748.466108	1.005549
	748.654866	1.003934
	748.843610	1.003650
	749.032339	1.003266
	749.221054	1.003885
	749.409755	1.002963
	749.598441	1.003942
	749.787113	1.003416
	749.975770	1.004404
	750.164413	1.004746
	750.353042	1.004159
[truncated: 1,648 more rows]
