# Supplementary material for: Metasurface analogues of molecular diastereomers from hierarchical multiscale chiral interactions with biomolecules
Source: Nat Commun. 2026 Apr 22;17:5541. doi: 10.1038/s41467-026-72200-6 (PMC13287669; doi:10.1038/s41467-026-72200-6)
Supplement: Supplementary file 3 — Supplementary Data 1 (Raw data) [file 41467_2026_72200_MOESM3_ESM.zip › Raw_Data/Reflectivity/Antistrept_strept_sequence/Antistept/Ref_ARRAY3_RH_90_1.txt]

	345.453658	0.996331
	345.669646	0.996504
	345.885622	0.996696
	346.101585	0.996910
	346.317535	0.997148
	346.533471	0.997413
	346.749395	0.997710
	346.965306	0.998044
	347.181204	0.998418
	347.397089	0.998839
	347.612961	0.999311
	347.828820	0.999839
	348.044666	1.000427
	348.260499	1.001079
	348.476319	1.001791
	348.692126	1.002558
	348.907920	1.003366
	349.123701	1.004192
	349.339469	1.005003
	349.555224	1.005756
	349.770966	1.006403
	349.986695	1.006897
	350.202412	1.007202
	350.418115	1.007303
	350.633805	1.007204
	350.849482	1.006931
	351.065147	1.006524
	351.280798	1.006027
	351.496436	1.005483
	351.712062	1.004926
	351.927674	1.004385
	352.143273	1.004941
	352.358860	1.003784
	352.574433	1.004106
	352.789993	1.005017
	353.005541	1.003945
	353.221075	1.003996
	353.436597	1.004991
	353.652105	1.005537
	353.867600	1.004804
	354.083083	1.006713
	354.298552	1.004561
	354.514009	1.005584
	354.729452	1.006190
	354.944883	1.005631
	355.160300	1.004969
	355.375705	1.005054
	355.591096	1.006318
	355.806474	1.006520
	356.021840	1.005514
	356.237192	1.004253
	356.452532	1.003391
	356.667858	1.005896
	356.883172	1.004761
	357.098472	1.005408
	357.313760	1.004480
	357.529034	1.003120
	357.744295	1.003208
	357.959544	1.000444
	358.174779	1.000304
	358.390002	1.000846
	358.605211	0.999957
	358.820407	1.000899
	359.035591	1.000931
	359.250761	1.000691
	359.465919	0.997859
	359.681063	0.997677
	359.896194	0.996590
	360.111313	0.995596
	360.326418	0.996980
	360.541510	0.999574
	360.756589	0.999713
	360.971656	0.999280
	361.186709	0.997776
	361.401749	0.996514
	361.616776	0.997700
	361.831790	0.998704
	362.046792	0.998888
	362.261780	0.998683
	362.476755	0.998394
	362.691717	1.000817
	362.906666	1.002425
	363.121602	1.004171
	363.336525	1.004111
	363.551435	1.003102
	363.766332	1.004465
	363.981216	1.004085
	364.196087	1.002099
	364.410945	1.002056
	364.625790	1.002533
	364.840621	1.001944
	365.055440	1.002811
	365.270246	1.004070
	365.485039	1.005474
	365.699818	1.004942
	365.914585	1.005306
	366.129339	1.006778
	366.344079	1.006881
	366.558807	1.007061
	366.773521	1.006728
	366.988223	1.006374
	367.202911	1.006074
	367.417587	1.007588
	367.632249	1.007266
	367.846898	1.005712
	368.061535	1.005268
	368.276158	1.004461
	368.490768	1.003324
	368.705365	1.001575
	368.919949	1.000958
	369.134521	1.000583
	369.349079	1.002655
	369.563624	1.002599
	369.778155	1.002523
	369.992674	1.003530
	370.207180	1.002933
	370.421673	1.004290
	370.636153	1.004159
	370.850619	1.004878
	371.065073	1.004617
	371.279514	1.004203
	371.493941	1.002993
	371.708356	1.002958
	371.922757	1.003315
	372.137145	1.002057
	372.351521	1.001095
	372.565883	1.003103
	372.780232	1.002852
	372.994568	1.003861
	373.208891	1.003634
	373.423201	1.000413
	373.637498	0.999171
	373.851782	0.999503
	374.066053	0.998632
	374.280311	0.998389
	374.494556	0.998511
	374.708787	0.998441
	374.923006	0.998836
	375.137211	0.999742
	375.351404	1.001832
	375.565583	1.003505
	375.779750	1.002785
	375.993903	1.001850
	376.208043	1.001376
	376.422170	1.002181
	376.636284	1.001394
	376.850385	0.998891
	377.064473	0.998805
	377.278548	0.999036
	377.492610	0.999148
	377.706658	0.999053
	377.920694	0.999573
	378.134717	0.999313
	378.348726	0.999077
	378.562722	0.997016
	378.776706	0.997716
	378.990676	0.998676
	379.204633	0.998965
	379.418577	1.000112
	379.632508	1.000064
	379.846426	1.001105
	380.060331	1.002295
	380.274223	1.002265
	380.488101	1.002026
	380.701967	1.001009
	380.915819	1.001396
	381.129659	1.000988
	381.343485	1.003285
	381.557298	1.006064
	381.771098	1.005636
	381.984886	1.005387
	382.198659	1.004692
	382.412420	1.002989
	382.626168	1.005383
	382.839903	1.004428
	383.053624	1.003960
	383.267333	1.003696
	383.481028	1.001846
	383.694711	1.002367
	383.908380	1.000070
	384.122036	0.997686
	384.335679	0.996426
	384.549309	0.996771
	384.762926	0.998510
	384.976530	0.995885
	385.190120	0.993912
	385.403698	0.993266
	385.617262	0.991854
	385.830814	0.989939
	386.044352	0.989519
	386.257877	0.989482
	386.471389	0.992057
	386.684888	0.991516
	386.898374	0.990384
	387.111847	0.990916
	387.325306	0.991113
	387.538753	0.992868
	387.752186	0.995261
	387.965606	0.994177
	388.179014	0.995446
	388.392408	0.995629
	388.605789	0.993754
	388.819156	0.996451
	389.032511	0.996469
	389.245853	0.998176
	389.459181	0.996243
	389.672497	0.995599
	389.885799	0.997923
	390.099088	0.997308
	390.312364	0.998567
	390.525627	0.997720
	390.738877	0.998699
	390.952114	0.999653
	391.165337	1.000462
	391.378548	1.001150
	391.591745	1.004650
	391.804929	1.005650
	392.018100	1.003963
	392.231258	1.005649
	392.444403	1.005142
	392.657535	1.006790
	392.870653	1.006031
	393.083759	1.004470
	393.296851	1.002698
	393.509930	1.003023
	393.722996	1.003320
	393.936049	1.002268
	394.149089	1.002746
	394.362116	0.999941
	394.575129	0.996463
	394.788130	0.995056
	395.001117	0.995570
	395.214091	0.996484
	395.427052	0.995160
	395.640000	0.993346
	395.852935	0.992626
	396.065857	0.989870
	396.278765	0.988783
	396.491660	0.987381
	396.704543	0.985068
	396.917412	0.984713
	397.130268	0.984877
	397.343110	0.986460
	397.555940	0.985871
	397.768757	0.983328
	397.981560	0.984825
	398.194350	0.983811
	398.407127	0.983406
	398.619891	0.981831
	398.832642	0.981639
	399.045380	0.980780
	399.258104	0.981846
	399.470815	0.982525
	399.683514	0.983181
	399.896199	0.983616
	400.108870	0.985314
	400.321529	0.986472
	400.534175	0.987521
	400.746807	0.988117
	400.959427	0.990921
	401.172033	0.993848
	401.384626	0.995369
	401.597205	0.997034
	401.809772	0.996677
	402.022326	0.997549
	402.234866	0.996886
	402.447393	0.998206
	402.659907	0.999379
	402.872408	0.999783
	403.084896	1.002663
	403.297370	1.003192
	403.509832	1.004286
	403.722280	1.003694
	403.934715	1.003604
	404.147137	1.004888
	404.359546	1.005604
	404.571941	1.003897
	404.784323	1.005240
	404.996693	1.006586
	405.209049	1.006225
	405.421392	1.006882
	405.633721	1.005125
	405.846038	1.004412
	406.058341	1.004294
	406.270632	1.004629
	406.482909	1.002643
	406.695172	1.001211
	406.907423	0.999902
	407.119661	0.996627
	407.331885	0.996907
	407.544096	0.998063
	407.756294	0.999184
	407.968479	0.997003
	408.180651	0.995563
	408.392809	0.997520
	408.604954	0.997608
	408.817086	0.997746
	409.029205	0.998951
	409.241311	0.999423
	409.453404	1.001499
	409.665483	1.000747
	409.877549	0.998750
	410.089602	1.000822
	410.301642	0.998157
	410.513669	0.997698
	410.725682	0.998300
	410.937682	0.996319
	411.149669	0.995922
	411.361643	0.995663
	411.573604	0.997616
	411.785551	0.999075
	411.997486	0.999350
	412.209407	0.999834
	412.421315	0.999523
	412.633210	1.000725
	412.845091	1.001784
	413.056959	1.000895
	413.268815	1.002106
	413.480657	1.003883
	413.692485	1.003978
	413.904301	1.003845
	414.116103	1.002245
	414.327892	1.001405
	414.539668	1.001109
	414.751431	1.000187
	414.963181	1.000326
	415.174917	1.000135
	415.386640	0.998918
	415.598350	0.999664
	415.810047	0.998335
	416.021730	0.997612
	416.233401	0.996494
	416.445058	0.996214
	416.656702	0.996975
	416.868332	0.997230
	417.079950	0.997066
	417.291554	0.997845
	417.503145	0.997202
	417.714723	0.997499
	417.926288	0.996892
	418.137839	0.995422
	418.349377	0.993932
	418.560903	0.993121
	418.772414	0.993468
	418.983913	0.991975
	419.195398	0.990470
	419.406870	0.992717
	419.618329	0.993750
	419.829775	0.995184
	420.041208	0.997423
	420.252627	0.998785
	420.464033	0.999996
	420.675426	0.999898
	420.886805	1.000874
	421.098172	1.002005
	421.309525	1.001226
	421.520865	1.000714
	421.732192	1.000998
	421.943505	1.000970
	422.154805	1.000905
	422.366092	0.998525
	422.577366	1.000941
	422.788627	1.003777
	422.999874	1.004472
	423.211108	1.005987
	423.422329	1.008708
	423.633537	1.009376
	423.844731	1.010179
	424.055913	1.012206
	424.267081	1.012085
	424.478235	1.011533
	424.689377	1.009833
	424.900505	1.009752
	425.111620	1.010067
	425.322722	1.011336
	425.533811	1.012286
	425.744886	1.012177
	425.955948	1.012645
	426.166997	1.011216
	426.378032	1.010472
	426.589055	1.010543
	426.800064	1.009309
	427.011060	1.009339
	427.222042	1.008731
	427.433012	1.008898
	427.643968	1.007690
	427.854911	1.007133
	428.065840	1.006351
	428.276757	1.007509
	428.487660	1.005969
	428.698550	1.005878
	428.909427	1.004778
	429.120290	1.005026
	429.331140	1.005406
	429.541977	1.004879
	429.752801	1.004825
	429.963611	1.003725
	430.174408	1.001422
	430.385192	1.000386
	430.595963	0.997905
	430.806720	0.997777
	431.017464	0.997263
	431.228195	0.997974
	431.438913	0.996956
	431.649617	0.996386
	431.860308	0.998076
	432.070986	0.999625
	432.281650	0.997873
	432.492302	0.997373
	432.702940	0.995400
	432.913565	0.995865
	433.124176	0.994507
	433.334774	0.993496
	433.545359	0.994044
	433.755931	0.991916
	433.966489	0.992335
	434.177035	0.991552
	434.387567	0.991624
	434.598085	0.990040
	434.808591	0.992042
	435.019083	0.992746
	435.229562	0.993465
	435.440027	0.991206
	435.650479	0.991658
	435.860918	0.991310
	436.071344	0.991435
	436.281757	0.991004
	436.492156	0.989545
	436.702542	0.988075
	436.912914	0.987647
	437.123274	0.988831
	437.333620	0.988467
	437.543953	0.990760
	437.754272	0.993100
	437.964578	0.992090
	438.174871	0.992386
	438.385151	0.990747
	438.595417	0.990814
	438.805670	0.992028
	439.015910	0.992694
	439.226137	0.992895
	439.436350	0.995497
	439.646550	0.996001
	439.856737	0.996304
	440.066910	0.996361
	440.277070	0.995984
	440.487217	0.998623
	440.697351	0.998921
	440.907471	0.999223
	441.117578	0.998852
	441.327671	1.000141
	441.537752	1.001624
	441.747819	1.001551
	441.957873	1.002993
	442.167913	1.003086
	442.377940	1.003550
	442.587954	1.002635
	442.797955	1.002658
	443.007942	1.003730
	443.217916	1.004955
	443.427877	1.005968
	443.637824	1.003474
	443.847758	1.002357
	444.057679	1.001186
	444.267586	1.001405
	444.477481	1.000318
	444.687361	0.999090
	444.897229	0.997222
	445.107083	0.997615
	445.316924	0.996117
	445.526752	0.995316
	445.736566	0.993801
	445.946367	0.993406
	446.156155	0.992995
	446.365929	0.991393
	446.575690	0.992026
	446.785438	0.990266
	446.995173	0.990509
	447.204894	0.989767
	447.414602	0.990836
	447.624296	0.987515
	447.833977	0.986562
	448.043645	0.986005
	448.253300	0.985851
	448.462941	0.985336
	448.672569	0.984223
	448.882184	0.983677
	449.091785	0.981821
	449.301373	0.982269
	449.510948	0.985363
	449.720509	0.985042
	449.930057	0.985089
	450.139592	0.985626
	450.349113	0.985611
	450.558621	0.984053
	450.768116	0.985011
	450.977597	0.984778
	451.187066	0.984894
	451.396520	0.985622
	451.605962	0.985868
	451.815390	0.988426
	452.024805	0.988697
	452.234206	0.987388
	452.443594	0.987876
	452.652969	0.988337
	452.862330	0.989260
	453.071678	0.989672
	453.281013	0.989513
	453.490335	0.988969
	453.699643	0.990530
	453.908938	0.990520
	454.118219	0.989744
	454.327487	0.991382
	454.536742	0.991625
	454.745983	0.990314
	454.955211	0.989352
	455.164426	0.988021
	455.373627	0.987771
	455.582815	0.987523
	455.791990	0.986373
	456.001152	0.984823
	456.210300	0.983560
	456.419434	0.985355
	456.628556	0.983303
	456.837664	0.982211
	457.046758	0.982370
	457.255839	0.982432
	457.464907	0.979711
	457.673962	0.981767
	457.883003	0.980857
	458.092031	0.981275
	458.301046	0.984147
	458.510047	0.984463
	458.719035	0.984107
	458.928009	0.982427
	459.136970	0.981724
	459.345918	0.981107
	459.554852	0.981269
	459.763774	0.978651
	459.972681	0.979717
	460.181576	0.979993
	460.390457	0.981124
	460.599324	0.982229
	460.808178	0.982435
	461.017019	0.985179
	461.225847	0.986899
	461.434661	0.989230
	461.643462	0.990953
	461.852249	0.991520
	462.061023	0.990894
	462.269784	0.991101
	462.478531	0.990944
	462.687265	0.989465
	462.895986	0.991093
	463.104693	0.990689
	463.313387	0.991011
	463.522068	0.991342
	463.730735	0.991590
	463.939389	0.991304
	464.148029	0.990849
	464.356656	0.990269
	464.565270	0.987938
	464.773870	0.988785
	464.982457	0.986985
	465.191030	0.986613
	465.399591	0.984972
	465.608137	0.984530
	465.816671	0.985564
	466.025191	0.985827
	466.233697	0.986196
	466.442191	0.985402
	466.650671	0.986181
	466.859137	0.987127
	467.067590	0.985057
	467.276030	0.986209
	467.484456	0.987280
	467.692869	0.986998
	467.901269	0.986478
	468.109655	0.987659
	468.318028	0.985713
	468.526387	0.985449
	468.734733	0.985687
	468.943066	0.985084
	469.151385	0.983810
	469.359691	0.984151
	469.567984	0.984778
	469.776263	0.982633
	469.984528	0.981854
	470.192781	0.985240
	470.401020	0.984493
	470.609245	0.984958
	470.817457	0.985174
	471.025656	0.981774
	471.233841	0.981028
	471.442013	0.979388
	471.650172	0.978492
	471.858317	0.978402
	472.066448	0.979078
	472.274567	0.978962
	472.482672	0.981828
	472.690763	0.982315
	472.898841	0.981866
	473.106906	0.982297
	473.314957	0.981947
	473.522995	0.982161
	473.731020	0.981839
	473.939031	0.980887
	474.147029	0.978888
	474.355013	0.977201
	474.562984	0.977031
	474.770941	0.979128
	474.978885	0.978323
	475.186816	0.978513
	475.394733	0.978565
	475.602637	0.976772
	475.810527	0.975707
	476.018404	0.974757
	476.226268	0.974547
	476.434118	0.973525
	476.641955	0.974296
	476.849778	0.975006
	477.057588	0.975197
	477.265385	0.975341
	477.473168	0.974854
	477.680937	0.975990
	477.888694	0.976247
	478.096436	0.978129
	478.304166	0.979922
	478.511882	0.980324
	478.719584	0.979909
	478.927274	0.980202
	479.134949	0.982167
	479.342612	0.981955
	479.550260	0.982417
	479.757896	0.983400
	479.965518	0.983208
	480.173126	0.981529
	480.380722	0.981702
	480.588303	0.983794
	480.795872	0.983626
	481.003426	0.985566
	481.210968	0.985398
	481.418496	0.984395
	481.626010	0.981982
	481.833511	0.980712
	482.040999	0.982035
	482.248473	0.981564
	482.455934	0.981961
	482.663382	0.981727
	482.870816	0.979888
	483.078236	0.979177
	483.285643	0.977230
	483.493037	0.975432
	483.700417	0.975967
	483.907784	0.974310
	484.115137	0.974932
	484.322477	0.974809
	484.529803	0.973494
	484.737116	0.974005
	484.944416	0.974497
	485.151702	0.974267
	485.358975	0.974531
	485.566234	0.974633
	485.773479	0.974072
	485.980712	0.973293
	486.187931	0.973774
	486.395136	0.973022
	486.602328	0.972493
	486.809506	0.972134
	487.016671	0.973668
	487.223823	0.974514
	487.430961	0.973164
	487.638086	0.972762
	487.845197	0.971406
	488.052295	0.972408
	488.259379	0.971898
	488.466450	0.970728
	488.673507	0.970789
	488.880551	0.969769
	489.087582	0.970477
	489.294599	0.969156
	489.501602	0.969937
	489.708592	0.970248
	489.915569	0.970856
	490.122532	0.970937
	490.329482	0.970812
	490.536418	0.971621
	490.743341	0.971450
	490.950250	0.971429
	491.157146	0.971100
	491.364029	0.971989
	491.570897	0.972955
	491.777753	0.971547
	491.984595	0.972867
	492.191423	0.971961
	492.398238	0.971711
	492.605040	0.971033
	492.811828	0.971931
	493.018603	0.973910
	493.225364	0.973351
	493.432111	0.973151
	493.638846	0.973302
	493.845566	0.973331
	494.052274	0.973561
	494.258967	0.974583
	494.465648	0.974745
	494.672314	0.973899
	494.878968	0.973383
	495.085608	0.973771
	495.292234	0.974262
	495.498847	0.974626
	495.705446	0.974362
	495.912032	0.974286
	496.118605	0.975795
	496.325164	0.975508
	496.531709	0.976252
	496.738241	0.976659
	496.944759	0.977522
	497.151264	0.978200
	497.357756	0.978826
	497.564234	0.978481
	497.770698	0.977561
	497.977149	0.977451
	498.183587	0.975958
	498.390011	0.975469
	498.596422	0.976526
	498.802819	0.975823
	499.009202	0.976523
	499.215572	0.976574
	499.421929	0.977526
	499.628272	0.976661
	499.834602	0.975869
	500.040918	0.976383
	500.247220	0.975467
	500.453509	0.976144
	500.659785	0.974625
	500.866047	0.974501
	501.072296	0.975652
	501.278531	0.976813
	501.484752	0.976276
	501.690960	0.976878
	501.897155	0.977877
	502.103336	0.977067
	502.309504	0.976744
	502.515658	0.975215
	502.721798	0.974824
	502.927925	0.973411
	503.134039	0.972115
	503.340139	0.972830
	503.546225	0.970990
	503.752298	0.970988
	503.958358	0.970614
	504.164404	0.969503
	504.370436	0.968822
	504.576455	0.968550
	504.782461	0.968700
	504.988453	0.968783
	505.194431	0.968584
	505.400396	0.970138
	505.606347	0.969981
	505.812285	0.969298
	506.018209	0.970294
	506.224120	0.968954
	506.430017	0.968818
	506.635901	0.967792
	506.841771	0.967640
	507.047628	0.967889
	507.253471	0.968261
	507.459301	0.967989
	507.665117	0.967110
	507.870920	0.967515
	508.076709	0.967275
	508.282484	0.967576
	508.488247	0.969678
	508.693995	0.969066
	508.899730	0.969168
	509.105451	0.968587
	509.311159	0.967913
	509.516854	0.967604
	509.722535	0.968972
	509.928202	0.967201
	510.133856	0.966607
	510.339496	0.968651
	510.545123	0.968504
	510.750736	0.968761
	510.956336	0.969769
	511.161922	0.969995
	511.367494	0.969609
	511.573053	0.969522
	511.778599	0.970595
	511.984131	0.969673
	512.189649	0.970049
	512.395154	0.969660
	512.600645	0.970118
	512.806123	0.970005
	513.011587	0.969995
	513.217038	0.969228
	513.422475	0.969108
	513.627899	0.969479
	513.833309	0.967299
	514.038705	0.967639
	514.244088	0.966366
	514.449458	0.965052
	514.654814	0.963279
	514.860156	0.960379
	515.065485	0.960739
	515.270800	0.959102
	515.476102	0.959130
	515.681390	0.959851
	515.886664	0.959132
	516.091925	0.959034
	516.297173	0.958164
	516.502407	0.957450
	516.707627	0.957838
	516.912834	0.956657
	517.118027	0.955788
	517.323207	0.956682
	517.528373	0.956697
	517.733525	0.957095
	517.938664	0.956242
	518.143790	0.955456
	518.348901	0.955579
	518.554000	0.954922
	518.759084	0.954694
	518.964156	0.954393
	519.169213	0.955687
	519.374257	0.956017
	519.579288	0.955873
	519.784305	0.956652
	519.989308	0.956139
	520.194298	0.955917
	520.399274	0.955968
	520.604236	0.956583
	520.809185	0.956946
	521.014121	0.955397
	521.219043	0.955989
	521.423951	0.955199
	521.628846	0.955530
	521.833727	0.955163
	522.038595	0.954601
	522.243449	0.953374
	522.448289	0.953140
	522.653116	0.953322
	522.857929	0.952310
	523.062729	0.951701
	523.267515	0.951590
	523.472287	0.951878
	523.677046	0.951853
	523.881792	0.952996
	524.086524	0.954704
	524.291242	0.954859
	524.495946	0.954987
	524.700637	0.955492
	524.905315	0.955437
	525.109979	0.954568
	525.314629	0.954254
	525.519266	0.954238
	525.723889	0.954319
	525.928498	0.953545
	526.133094	0.952253
	526.337677	0.952540
	526.542245	0.951866
	526.746800	0.951721
	526.951342	0.952097
	527.155870	0.953448
	527.360384	0.954908
	527.564885	0.954586
	527.769372	0.956358
	527.973846	0.956958
	528.178306	0.956991
	528.382752	0.956555
	528.587185	0.955806
	528.791604	0.955985
	528.996010	0.955650
	529.200402	0.956496
	529.404780	0.958879
	529.609145	0.959435
	529.813496	0.959186
	530.017833	0.960052
	530.222157	0.960004
	530.426468	0.959618
	530.630764	0.959766
	530.835048	0.960395
	531.039317	0.960292
	531.243573	0.961244
	531.447815	0.960431
	531.652044	0.959212
	531.856259	0.958852
	532.060461	0.959383
	532.264648	0.957834
	532.468823	0.957709
	532.672983	0.958238
	532.877130	0.958017
	533.081264	0.957366
	533.285383	0.955396
	533.489490	0.954888
	533.693582	0.953484
	533.897661	0.952039
	534.101726	0.950445
	534.305778	0.949647
	534.509816	0.949527
	534.713841	0.948630
	534.917851	0.949472
	535.121849	0.949032
	535.325832	0.948418
	535.529802	0.949122
	535.733759	0.949122
	535.937701	0.948827
	536.141630	0.948323
	536.345546	0.948093
	536.549448	0.945740
	536.753336	0.944134
	536.957210	0.945257
	537.161071	0.942866
	537.364919	0.942592
	537.568752	0.941775
	537.772572	0.940613
	537.976379	0.939107
	538.180172	0.939978
	538.383951	0.939583
	538.587716	0.940135
	538.791468	0.940341
	538.995206	0.939996
	539.198931	0.940853
	539.402642	0.941520
	539.606339	0.941096
	539.810023	0.941411
	540.013693	0.941845
	540.217349	0.940418
	540.420992	0.940633
	540.624621	0.940948
	540.828237	0.941127
	541.031839	0.942625
	541.235427	0.943421
	541.439001	0.942916
	541.642562	0.942414
	541.846109	0.942668
	542.049643	0.942927
	542.253163	0.941966
	542.456669	0.941293
	542.660162	0.941840
	542.863641	0.942626
	543.067106	0.943757
	543.270558	0.943953
	543.473996	0.943636
	543.677420	0.943766
	543.880831	0.945127
	544.084228	0.945566
	544.287612	0.946145
	544.490981	0.945035
	544.694338	0.945365
	544.897680	0.945863
	545.101009	0.945976
	545.304324	0.945127
	545.507625	0.945726
	545.710913	0.946355
	545.914187	0.946061
	546.117448	0.945729
	546.320695	0.946848
	546.523928	0.947391
	546.727147	0.948065
	546.930353	0.948607
	547.133546	0.950056
	547.336724	0.949372
	547.539889	0.948548
	547.743040	0.948697
	547.946178	0.948292
	548.149301	0.947355
	548.352412	0.947339
	548.555508	0.947332
	548.758591	0.947234
	548.961660	0.946868
	549.164716	0.945863
	549.367757	0.943927
	549.570785	0.944437
	549.773800	0.944154
	549.976801	0.944523
	550.179788	0.945601
	550.382761	0.947068
	550.585721	0.946323
	550.788667	0.948541
	550.991599	0.948513
	551.194518	0.947702
	551.397423	0.948950
	551.600315	0.949413
	551.803192	0.948804
	552.006056	0.949644
	552.208906	0.948933
	552.411743	0.949134
	552.614566	0.950888
	552.817375	0.952226
	553.020171	0.951031
	553.222953	0.952149
	553.425721	0.951496
	553.628475	0.951030
	553.831216	0.952821
	554.033943	0.954542
	554.236657	0.954612
	554.439356	0.954230
	554.642042	0.956145
	554.844715	0.955736
	555.047373	0.957008
	555.250018	0.957755
	555.452650	0.958146
	555.655267	0.958051
	555.857871	0.958328
	556.060461	0.960338
	556.263038	0.960260
	556.465600	0.960199
	556.668150	0.960481
	556.870685	0.961772
	557.073207	0.962579
	557.275715	0.961959
	557.478209	0.962295
	557.680689	0.962761
	557.883156	0.962828
	558.085609	0.962588
	558.288049	0.963125
	558.490475	0.963825
	558.692887	0.963416
	558.895285	0.964319
	559.097670	0.962685
	559.300040	0.962052
	559.502398	0.960589
	559.704741	0.959183
	559.907071	0.959646
	560.109387	0.958751
	560.311689	0.958255
	560.513978	0.958916
	560.716253	0.958543
	560.918514	0.956740
	561.120762	0.956288
	561.322995	0.956611
	561.525215	0.958569
	561.727422	0.960649
	561.929614	0.960450
	562.131793	0.961123
	562.333958	0.962896
	562.536110	0.963495
	562.738248	0.963683
	562.940372	0.965773
	563.142482	0.966426
	563.344578	0.966783
	563.546661	0.969239
	563.748730	0.970165
	563.950786	0.970199
	564.152827	0.971691
	564.354855	0.972034
	564.556870	0.974718
	564.758870	0.977063
	564.960857	0.978272
	565.162830	0.978537
	565.364789	0.980363
	565.566735	0.980708
	565.768666	0.982618
	565.970584	0.984271
	566.172489	0.985633
	566.374379	0.983949
	566.576256	0.983950
	566.778119	0.985411
	566.979969	0.985613
	567.181805	0.986821
	567.383626	0.986720
	567.585435	0.987827
	567.787229	0.986821
	567.989010	0.988160
	568.190777	0.989022
	568.392530	0.987747
	568.594269	0.987666
	568.795995	0.986876
	568.997707	0.984671
	569.199405	0.983079
	569.401090	0.981284
	569.602761	0.981504
	569.804418	0.979756
	570.006061	0.978330
	570.207690	0.975968
	570.409306	0.974924
	570.610908	0.975074
	570.812497	0.973087
	571.014071	0.971870
	571.215632	0.972160
	571.417179	0.971793
	571.618712	0.971643
	571.820232	0.972070
	572.021737	0.972866
	572.223229	0.972854
	572.424707	0.973862
	572.626172	0.972380
	572.827623	0.972154
	573.029060	0.972535
	573.230483	0.974437
	573.431892	0.974020
	573.633288	0.974895
	573.834670	0.975509
	574.036038	0.976214
	574.237392	0.979128
	574.438733	0.980737
	574.640060	0.980987
	574.841373	0.983378
	575.042672	0.984483
	575.243958	0.984928
	575.445230	0.984732
	575.646488	0.986312
	575.847732	0.987842
	576.048962	0.989652
	576.250179	0.991910
	576.451382	0.993657
	576.652571	0.994913
	576.853747	0.996647
	577.054908	0.997037
	577.256056	0.997035
	577.457190	0.998286
	577.658310	0.998693
	577.859417	0.999554
	578.060510	0.999564
	578.261589	0.999543
	578.462654	0.999676
	578.663705	1.001425
	578.864743	1.002645
	579.065767	1.002997
	579.266777	1.002017
	579.467773	1.002396
	579.668755	1.002187
	579.869724	1.001549
	580.070679	1.003320
	580.271620	1.002090
	580.472548	1.002400
	580.673461	1.000398
	580.874361	0.999374
	581.075247	0.999082
	581.276119	1.000013
	581.476978	1.000357
	581.677822	1.000671
	581.878653	0.999741
	582.079470	0.999915
	582.280273	0.999818
	582.481063	0.999297
	582.681838	1.000215
	582.882600	0.999474
	583.083348	1.000406
	583.284083	1.002260
	583.484803	1.000941
	583.685510	1.002220
	583.886203	1.001749
	584.086882	1.000615
	584.287547	1.000617
	584.488199	0.999689
	584.688836	0.999530
	584.889460	1.000617
	585.090070	1.001475
	585.290666	1.001773
	585.491249	1.001288
	585.691818	1.003032
	585.892372	1.003882
	586.092914	1.004192
	586.293441	1.002326
	586.493954	1.001361
	586.694454	1.000817
	586.894940	0.999852
	587.095412	0.998562
	587.295870	0.998887
	587.496314	0.999496
	587.696745	0.999974
	587.897162	1.000511
	588.097565	1.000439
	588.297954	0.999871
	588.498329	0.999547
	588.698691	0.998901
	588.899038	0.999339
	589.099372	0.998303
	589.299692	0.997868
	589.499998	0.997280
	589.700291	0.996726
	589.900569	0.996802
	590.100834	0.997468
	590.301085	0.997345
	590.501322	0.998050
	590.701546	0.997436
	590.901755	0.998088
	591.101951	0.998122
	591.302132	0.998529
	591.502300	0.999581
	591.702455	1.000851
	591.902595	1.001533
	592.102722	1.001384
	592.302834	1.000468
	592.502933	1.001209
	592.703018	0.999584
	592.903089	1.000699
	593.103147	1.002502
	593.303190	1.003408
	593.503220	1.003155
	593.703236	1.002242
	593.903238	1.002088
	594.103226	1.003122
	594.303200	1.002128
	594.503161	1.002550
	594.703108	1.003529
	594.903040	1.003779
	595.102960	1.004727
	595.302865	1.005587
	595.502756	1.005195
	595.702634	1.005327
	595.902497	1.005289
	596.102347	1.005415
	596.302183	1.005635
	596.502005	1.004981
	596.701813	1.005235
	596.901608	1.004355
	597.101388	1.004403
	597.301155	1.003752
	597.500908	1.004203
	597.700647	1.004324
	597.900372	1.002962
	598.100083	1.002744
	598.299781	1.002185
	598.499465	1.002865
	598.699134	1.002510
	598.898790	1.001992
	599.098432	1.002350
	599.298061	1.003023
	599.497675	1.003393
	599.697275	1.002920
	599.896862	1.002647
	600.096435	1.003586
	600.295994	1.003877
	600.495539	1.004578
	600.695070	1.004528
	600.894588	1.005355
	601.094091	1.005407
	601.293581	1.005637
	601.493056	1.005526
	601.692518	1.007302
	601.891966	1.008747
	602.091401	1.009791
	602.290821	1.008525
	602.490227	1.008544
	602.689620	1.009361
	602.888999	1.010344
	603.088363	1.009973
	603.287714	1.010097
	603.487052	1.009425
	603.686375	1.010208
	603.885684	1.008991
	604.084980	1.009960
	604.284261	1.011173
	604.483529	1.011468
	604.682783	1.011097
	604.882023	1.013518
	605.081249	1.013379
	605.280461	1.011860
	605.479660	1.009977
	605.678844	1.009711
	605.878015	1.010569
	606.077172	1.011424
	606.276314	1.010518
	606.475443	1.011230
	606.674558	1.010918
	606.873660	1.011740
	607.072747	1.011844
	607.271820	1.011198
	607.470880	1.010952
	607.669926	1.010793
	607.868957	1.010788
	608.067975	1.010800
	608.266979	1.010417
	608.465969	1.010965
	608.664946	1.011517
	608.863908	1.013228
	609.062857	1.013949
	609.261791	1.013436
	609.460712	1.015839
	609.659619	1.015233
	609.858511	1.016265
	610.057390	1.017520
	610.256256	1.017985
	610.455107	1.018909
	610.653944	1.019132
	610.852767	1.020364
	611.051577	1.022377
	611.250373	1.022983
	611.449154	1.024072
	611.647922	1.024763
	611.846676	1.026191
	612.045416	1.029133
	612.244142	1.031159
	612.442854	1.031908
	612.641553	1.033411
	612.840237	1.034420
	613.038908	1.034512
	613.237564	1.036205
	613.436207	1.037028
	613.634836	1.038960
	613.833451	1.038666
	614.032052	1.037465
	614.230639	1.037518
	614.429212	1.038949
	614.627771	1.041063
	614.826316	1.041430
	615.024848	1.042060
	615.223365	1.042832
	615.421869	1.044344
	615.620358	1.045055
	615.818834	1.046323
	616.017296	1.048013
	616.215744	1.048124
	616.414178	1.047739
	616.612598	1.048430
	616.811004	1.047817
	617.009396	1.046490
	617.207775	1.047327
	617.406139	1.046311
	617.604490	1.048377
	617.802826	1.049004
	618.001149	1.049740
	618.199458	1.048777
	618.397752	1.049335
	618.596033	1.049773
	618.794300	1.049126
	618.992553	1.048806
	619.190792	1.049532
	619.389018	1.048311
	619.587229	1.047399
	619.785426	1.047090
	619.983609	1.046333
	620.181779	1.045785
	620.379934	1.045714
	620.578076	1.044414
	620.776204	1.044236
	620.974317	1.043640
	621.172417	1.042586
	621.370503	1.043419
	621.568575	1.042325
	621.766633	1.042380
	621.964677	1.040836
	622.162707	1.040777
	622.360723	1.039966
	622.558725	1.039609
	622.756714	1.039531
	622.954688	1.038096
	623.152648	1.036357
	623.350595	1.035241
	623.548527	1.034795
	623.746446	1.035423
	623.944350	1.036114
	624.142241	1.035098
	624.340118	1.033703
	624.537981	1.034811
	624.735829	1.034425
	624.933664	1.034766
	625.131485	1.035756
	625.329292	1.034748
	625.527085	1.035056
	625.724864	1.034311
	625.922629	1.034268
	626.120381	1.035116
	626.318118	1.036234
	626.515841	1.035638
	626.713550	1.035201
	626.911246	1.035250
	627.108927	1.035005
	627.306595	1.035251
	627.504248	1.035378
	627.701888	1.036360
	627.899513	1.035627
	628.097125	1.034988
	628.294722	1.035830
	628.492306	1.035950
	628.689876	1.036223
	628.887432	1.038317
	629.084973	1.039399
	629.282501	1.038955
	629.480015	1.040037
	629.677515	1.039710
	629.875001	1.040602
	630.072473	1.041570
	630.269931	1.041870
	630.467375	1.042229
	630.664805	1.042293
	630.862221	1.043718
	631.059623	1.043423
	631.257011	1.042174
	631.454385	1.042347
	631.651746	1.042368
	631.849092	1.042328
	632.046424	1.041725
	632.243742	1.041981
	632.441047	1.041311
	632.638337	1.042627
	632.835613	1.041517
	633.032876	1.041252
	633.230124	1.041791
	633.427358	1.041052
	633.624579	1.039202
	633.821785	1.039216
	634.018978	1.039240
	634.216156	1.039051
	634.413321	1.038631
	634.610471	1.038064
	634.807608	1.039240
	635.004730	1.038525
	635.201839	1.037959
	635.398933	1.040625
	635.596014	1.040443
	635.793081	1.040860
	635.990133	1.040870
	636.187172	1.042547
	636.384196	1.043376
	636.581207	1.042306
	636.778204	1.041267
	636.975186	1.040430
	637.172155	1.039378
	637.369110	1.038820
	637.566050	1.037608
	637.762977	1.036500
	637.959890	1.036730
	638.156788	1.035605
	638.353673	1.034153
	638.550544	1.034750
	638.747400	1.033621
	638.944243	1.032680
	639.141072	1.033477
	639.337886	1.032591
	639.534687	1.031996
	639.731474	1.032798
	639.928246	1.033407
	640.125005	1.033940
	640.321750	1.033194
	640.518480	1.033809
	640.715197	1.033794
	640.911899	1.033573
	641.108588	1.034131
	641.305263	1.036045
	641.501923	1.037397
	641.698570	1.038178
	641.895202	1.039193
	642.091821	1.039975
	642.288426	1.041070
	642.485016	1.040219
	642.681593	1.040140
	642.878155	1.039131
	643.074704	1.039465
	643.271238	1.038965
	643.467759	1.039115
	643.664265	1.039007
	643.860757	1.038187
	644.057236	1.038919
	644.253700	1.038501
	644.450151	1.038478
	644.646587	1.038602
	644.843009	1.040196
	645.039418	1.040092
	645.235812	1.040209
	645.432192	1.040274
	645.628558	1.041572
	645.824911	1.041722
	646.021249	1.043005
	646.217573	1.042883
	646.413883	1.044142
	646.610179	1.043601
	646.806461	1.044054
	647.002729	1.044162
	647.198983	1.045390
	647.395223	1.044869
	647.591449	1.046580
	647.787661	1.046692
	647.983859	1.047569
	648.180043	1.047104
	648.376212	1.047059
	648.572368	1.046797
	648.768510	1.047299
	648.964638	1.046535
	649.160751	1.046975
	649.356851	1.046326
	649.552937	1.046928
	649.749008	1.046950
	649.945066	1.045786
	650.141109	1.047274
	650.337138	1.047051
	650.533154	1.046370
	650.729155	1.046807
	650.925142	1.047654
	651.121116	1.047592
	651.317075	1.049018
	651.513020	1.049842
	651.708951	1.050318
	651.904868	1.049375
	652.100771	1.050370
	652.296660	1.050704
	652.492535	1.051773
	652.688396	1.051692
	652.884242	1.052572
	653.080075	1.052118
	653.275894	1.051258
	653.471699	1.052170
	653.667489	1.052025
	653.863266	1.051459
	654.059028	1.050487
	654.254776	1.049825
	654.450511	1.050613
	654.646231	1.049635
	654.841937	1.050083
	655.037629	1.049784
	655.233308	1.049735
	655.428972	1.050158
	655.624622	1.049523
	655.820258	1.049499
	656.015879	1.049015
	656.211487	1.049253
	656.407081	1.049898
	656.602661	1.049660
	656.798226	1.048873
	656.993778	1.048839
	657.189315	1.050283
	657.384839	1.051362
	657.580348	1.051467
	657.775843	1.052942
	657.971324	1.053147
	658.166791	1.053271
	658.362244	1.055321
	658.557683	1.056494
	658.753108	1.055890
	658.948519	1.057695
	659.143916	1.057572
	659.339298	1.057083
	659.534667	1.057664
	659.730022	1.057511
	659.925362	1.057129
	660.120688	1.058917
	660.316001	1.058664
	660.511299	1.058623
	660.706583	1.059090
	660.901853	1.060551
	661.097109	1.059634
	661.292351	1.060229
	661.487578	1.058822
	661.682792	1.059403
	661.877992	1.059830
	662.073177	1.058760
	662.268349	1.058343
	662.463506	1.059515
	662.658649	1.059515
	662.853779	1.060086
	663.048894	1.059853
	663.243995	1.060124
	663.439081	1.060314
	663.634154	1.058995
	663.829213	1.059159
	664.024258	1.058617
	664.219288	1.059117
	664.414305	1.058743
	664.609307	1.059028
	664.804295	1.059185
	664.999269	1.060842
	665.194229	1.061438
	665.389175	1.060157
	665.584107	1.060408
	665.779025	1.061773
	665.973928	1.062453
	666.168818	1.063493
	666.363693	1.063597
	666.558555	1.064590
	666.753402	1.064861
	666.948235	1.065473
	667.143054	1.065745
	667.337859	1.065531
	667.532650	1.067326
	667.727427	1.068488
	667.922189	1.068179
	668.116938	1.068627
	668.311672	1.070161
	668.506392	1.068641
	668.701098	1.069305
	668.895790	1.069150
	669.090468	1.069074
	669.285132	1.069162
	669.479782	1.069772
	669.674417	1.069203
	669.869039	1.069549
	670.063646	1.070117
	670.258239	1.068292
	670.452819	1.068593
	670.647384	1.067302
	670.841934	1.066445
	671.036471	1.067153
	671.230994	1.067562
	671.425502	1.066002
	671.619997	1.065449
	671.814477	1.065952
	672.008943	1.064527
	672.203395	1.065442
	672.397833	1.065396
	672.592257	1.064584
	672.786667	1.062644
	672.981062	1.062376
	673.175444	1.061267
	673.369811	1.061711
	673.564164	1.060702
	673.758503	1.060653
	673.952828	1.060014
	674.147139	1.059969
	674.341435	1.059510
	674.535718	1.060182
	674.729986	1.058981
	674.924240	1.059122
	675.118480	1.058736
	675.312706	1.057822
	675.506918	1.057586
	675.701116	1.057658
	675.895299	1.058862
	676.089469	1.057921
	676.283624	1.058773
	676.477765	1.061126
	676.671892	1.061764
	676.866005	1.061083
	677.060103	1.061114
	677.254188	1.062456
	677.448258	1.063077
	677.642315	1.063204
	677.836357	1.064703
	678.030385	1.064417
	678.224398	1.065099
	678.418398	1.066143
	678.612384	1.065674
	678.806355	1.064930
	679.000312	1.064845
	679.194255	1.065291
	679.388184	1.064547
	679.582099	1.064087
	679.776000	1.065509
	679.969886	1.065503
	680.163758	1.063852
	680.357617	1.064458
	680.551461	1.065224
	680.745290	1.066939
	680.939106	1.065331
	681.132908	1.064769
	681.326695	1.065450
	681.520468	1.064590
	681.714227	1.064383
	681.907972	1.063531
	682.101703	1.062897
	682.295419	1.061311
	682.489122	1.061261
	682.682810	1.060031
	682.876484	1.058135
	683.070144	1.058490
	683.263790	1.057564
	683.457421	1.058748
	683.651039	1.057618
	683.844642	1.056298
	684.038231	1.054599
	684.231806	1.053436
	684.425367	1.051563
	684.618913	1.051758
	684.812446	1.050771
	685.005964	1.050605
	685.199468	1.050681
	685.392958	1.049934
	685.586433	1.048737
	685.779895	1.049167
	685.973342	1.049726
	686.166775	1.048139
	686.360194	1.047362
	686.553599	1.047637
	686.746990	1.045408
	686.940366	1.044490
	687.133729	1.044664
	687.327077	1.044288
	687.520411	1.045291
	687.713730	1.043342
	687.907036	1.045450
	688.100327	1.045078
	688.293604	1.044271
	688.486867	1.043575
	688.680116	1.044514
	688.873351	1.044714
	689.066571	1.045638
	689.259777	1.047278
	689.452970	1.047609
	689.646147	1.047124
	689.839311	1.048098
	690.032461	1.047357
	690.225596	1.047870
	690.418717	1.047068
	690.611824	1.047928
	690.804917	1.048250
	690.997995	1.047340
	691.191059	1.048037
	691.384110	1.047554
	691.577145	1.046076
	691.770167	1.045611
	691.963175	1.044805
	692.156168	1.045811
	692.349147	1.044081
	692.542112	1.042067
	692.735063	1.042057
	692.927999	1.041491
	693.120922	1.040190
	693.313830	1.039292
	693.506724	1.037386
	693.699603	1.037484
	693.892469	1.036589
	694.085320	1.035531
	694.278157	1.034838
	694.470980	1.035091
	694.663789	1.035283
	694.856583	1.033874
	695.049364	1.033486
	695.242130	1.032503
	695.434881	1.032425
	695.627619	1.031917
	695.820342	1.031518
	696.013052	1.031819
	696.205747	1.031702
	696.398427	1.030361
	696.591094	1.031128
	696.783746	1.031992
	696.976384	1.030882
	697.169008	1.030591
	697.361618	1.032114
	697.554213	1.031719
	697.746795	1.030945
	697.939362	1.030559
	698.131914	1.030266
	698.324453	1.029039
	698.516977	1.029135
	698.709487	1.029343
	698.901983	1.028599
	699.094465	1.027997
	699.286932	1.027081
	699.479386	1.028084
	699.671825	1.029007
	699.864249	1.029048
	700.056660	1.029631
	700.249056	1.031384
	700.441438	1.031388
	700.633806	1.030841
	700.826160	1.030603
	701.018499	1.030498
	701.210824	1.030285
	701.403135	1.029440
	701.595432	1.029369
	701.787714	1.029046
	701.979982	1.028377
	702.172236	1.029641
	702.364476	1.029212
	702.556702	1.029025
	702.748913	1.028379
	702.941110	1.026390
	703.133293	1.025439
	703.325461	1.025215
	703.517615	1.024729
	703.709755	1.024735
	703.901881	1.023932
	704.093993	1.024502
	704.286090	1.024629
	704.478173	1.023975
	704.670242	1.023535
	704.862296	1.022413
	705.054337	1.022671
	705.246363	1.021889
	705.438375	1.020809
	705.630372	1.019142
	705.822356	1.020054
	706.014325	1.019548
	706.206279	1.017724
	706.398220	1.016540
	706.590146	1.016634
	706.782058	1.016526
	706.973956	1.015464
	707.165840	1.014432
	707.357709	1.013785
	707.549564	1.012261
	707.741405	1.010697
	707.933231	1.011037
	708.125043	1.012088
	708.316841	1.010660
	708.508625	1.008981
	708.700395	1.006392
	708.892150	1.005611
	709.083891	1.004279
	709.275617	1.001934
	709.467330	1.001260
	709.659028	1.000287
	709.850712	0.998556
	710.042381	0.996762
	710.234037	0.996903
	710.425678	0.996163
	710.617305	0.995485
	710.808917	0.996335
	711.000515	0.996042
	711.192099	0.996066
	711.383669	0.994392
	711.575225	0.994814
	711.766766	0.994970
	711.958293	0.994003
	712.149805	0.993627
	712.341304	0.995202
	712.532788	0.995322
	712.724258	0.996172
	712.915713	0.996153
	713.107154	0.996305
	713.298581	0.996059
	713.489994	0.995608
	713.681392	0.995204
	713.872776	0.995250
	714.064146	0.995830
	714.255502	0.995352
	714.446843	0.995068
	714.638170	0.996119
	714.829483	0.996779
	715.020781	0.997384
	715.212065	0.996534
	715.403335	0.996818
	715.594591	0.996524
	715.785832	0.996030
	715.977059	0.994643
	716.168272	0.994638
	716.359470	0.993523
	716.550654	0.993907
	716.741824	0.992684
	716.932979	0.993704
	717.124121	0.992655
	717.315247	0.993315
	717.506360	0.992861
	717.697458	0.991918
	717.888542	0.991534
	718.079612	0.991166
	718.270668	0.989378
	718.461709	0.987871
	718.652736	0.986846
	718.843748	0.987021
	719.034746	0.987759
	719.225730	0.987960
	719.416700	0.988464
	719.607655	0.987551
	719.798596	0.986749
	719.989523	0.985428
	720.180435	0.982768
	720.371333	0.984128
	720.562217	0.983916
	720.753087	0.982666
	720.943942	0.981770
	721.134783	0.980121
	721.325609	0.980316
	721.516422	0.979321
	721.707219	0.979591
	721.898003	0.978539
	722.088772	0.977468
	722.279527	0.978083
	722.470268	0.977856
	722.660994	0.979436
	722.851707	0.980256
	723.042404	0.982029
	723.233088	0.982411
	723.423757	0.982535
	723.614412	0.982240
	723.805052	0.982451
	723.995678	0.983616
	724.186290	0.984834
	724.376887	0.983697
	724.567471	0.983859
	724.758039	0.984493
	724.948594	0.983897
	725.139134	0.985323
	725.329660	0.985990
	725.520172	0.986438
	725.710669	0.984986
	725.901152	0.984643
	726.091620	0.986224
	726.282075	0.986864
	726.472514	0.986699
	726.662940	0.986859
	726.853351	0.987206
	727.043748	0.987903
	727.234131	0.989203
	727.424499	0.989226
	727.614853	0.989985
	727.805193	0.989459
	727.995518	0.990769
	728.185829	0.990218
	728.376125	0.990231
	728.566408	0.990651
	728.756675	0.992112
	728.946929	0.992752
	729.137168	0.992932
	729.327393	0.994291
	729.517604	0.994419
	729.707800	0.993760
	729.897982	0.994152
	730.088149	0.994540
	730.278302	0.995409
	730.468441	0.995863
	730.658566	0.994334
	730.848676	0.993973
	731.038771	0.992883
	731.228853	0.990796
	731.418920	0.988712
	731.608973	0.988964
	731.799011	0.989551
	731.989035	0.988946
	732.179045	0.988870
	732.369040	0.987560
	732.559021	0.987510
	732.748988	0.987075
	732.938940	0.984842
	733.128878	0.985471
	733.318801	0.985834
	733.508711	0.986131
	733.698605	0.986555
	733.888486	0.986316
	734.078352	0.986339
	734.268204	0.985614
	734.458041	0.986066
	734.647864	0.985125
	734.837673	0.986146
	735.027467	0.985971
	735.217247	0.986488
	735.407013	0.986642
	735.596764	0.984682
	735.786501	0.983731
	735.976223	0.984276
	736.165932	0.983728
	736.355625	0.984633
	736.545305	0.986223
	736.734970	0.986284
	736.924620	0.986243
	737.114257	0.986762
	737.303879	0.988668
	737.493486	0.990397
	737.683079	0.990856
	737.872658	0.990118
	738.062222	0.990960
	738.251772	0.990972
	738.441308	0.990167
	738.630829	0.990209
	738.820336	0.988050
	739.009829	0.989428
	739.199307	0.989796
	739.388771	0.990426
	739.578220	0.990757
	739.767655	0.990787
	739.957076	0.991424
	740.146482	0.990324
	740.335874	0.989974
	740.525251	0.990063
	740.714615	0.990428
	740.903963	0.988280
	741.093298	0.988327
	741.282618	0.990517
	741.471923	0.990452
	741.661214	0.990658
	741.850491	0.990615
	742.039753	0.989397
	742.229001	0.988448
	742.418235	0.988579
	742.607454	0.987909
	742.796659	0.988973
	742.985849	0.988267
	743.175025	0.986768
	743.364187	0.986584
	743.553334	0.985716
	743.742467	0.984345
	743.931586	0.983315
	744.120690	0.982545
	744.309779	0.981442
	744.498855	0.981766
	744.687916	0.980088
	744.876962	0.978906
	745.065994	0.977358
	745.255012	0.976530
	745.444015	0.975654
	745.633004	0.974984
	745.821978	0.974316
	746.010938	0.972839
	746.199884	0.972821
	746.388815	0.971611
	746.577732	0.970619
	746.766634	0.970423
	746.955522	0.970260
	747.144396	0.971190
	747.333255	0.970956
	747.522100	0.969832
	747.710930	0.970285
	747.899746	0.969986
	748.088548	0.969427
	748.277335	0.968890
	748.466108	0.968118
	748.654866	0.967208
	748.843610	0.965588
	749.032339	0.963815
	749.221054	0.963753
	749.409755	0.962489
	749.598441	0.960898
	749.787113	0.961225
	749.975770	0.962017
	750.164413	0.961079
	750.353042	0.962671
[truncated: 1,648 more rows]
