# Supplementary material for: Metasurface analogues of molecular diastereomers from hierarchical multiscale chiral interactions with biomolecules
Source: Nat Commun. 2026 Apr 22;17:5541. doi: 10.1038/s41467-026-72200-6 (PMC13287669; doi:10.1038/s41467-026-72200-6)
Supplement: Supplementary file 3 — Supplementary Data 1 (Raw data) [file 41467_2026_72200_MOESM3_ESM.zip › Raw_Data/Reflectivity/Antistrept_strept_sequence/Antistept/Ref_ARRAY3_RH_90_2.txt]

	345.453658	0.996326
	345.669646	0.996399
	345.885622	0.996480
	346.101585	0.996572
	346.317535	0.996676
	346.533471	0.996793
	346.749395	0.996925
	346.965306	0.997077
	347.181204	0.997249
	347.397089	0.997447
	347.612961	0.997672
	347.828820	0.997930
	348.044666	0.998224
	348.260499	0.998557
	348.476319	0.998931
	348.692126	0.999346
	348.907920	0.999799
	349.123701	1.000281
	349.339469	1.000778
	349.555224	1.001270
	349.770966	1.001731
	349.986695	1.002134
	350.202412	1.002455
	350.418115	1.002676
	350.633805	1.002793
	350.849482	1.002811
	351.065147	1.002746
	351.280798	1.002617
	351.496436	1.002446
	351.712062	1.002253
	351.927674	1.002052
	352.143273	1.004181
	352.358860	1.004051
	352.574433	1.004357
	352.789993	1.004697
	353.005541	1.004141
	353.221075	1.003612
	353.436597	1.003162
	353.652105	1.002816
	353.867600	1.001477
	354.083083	0.999314
	354.298552	1.000594
	354.514009	1.001574
	354.729452	1.003881
	354.944883	1.005053
	355.160300	1.004988
	355.375705	1.005277
	355.591096	1.003300
	355.806474	1.004124
	356.021840	1.005055
	356.237192	1.004548
	356.452532	1.004186
	356.667858	1.003689
	356.883172	1.003040
	357.098472	1.003719
	357.313760	1.003914
	357.529034	0.999653
	357.744295	1.000684
	357.959544	1.001027
	358.174779	0.999944
	358.390002	0.999008
	358.605211	0.999727
	358.820407	0.997303
	359.035591	0.996505
	359.250761	0.995408
	359.465919	0.995574
	359.681063	0.994053
	359.896194	0.994233
	360.111313	0.993055
	360.326418	0.991673
	360.541510	0.989936
	360.756589	0.988735
	360.971656	0.989475
	361.186709	0.990910
	361.401749	0.991966
	361.616776	0.990464
	361.831790	0.990721
	362.046792	0.989429
	362.261780	0.990009
	362.476755	0.989069
	362.691717	0.988943
	362.906666	0.986636
	363.121602	0.988618
	363.336525	0.986460
	363.551435	0.985330
	363.766332	0.987312
	363.981216	0.987686
	364.196087	0.987730
	364.410945	0.989430
	364.625790	0.990166
	364.840621	0.990801
	365.055440	0.992044
	365.270246	0.991732
	365.485039	0.990084
	365.699818	0.990382
	365.914585	0.990570
	366.129339	0.991393
	366.344079	0.991238
	366.558807	0.990679
	366.773521	0.991485
	366.988223	0.992513
	367.202911	0.995660
	367.417587	0.997562
	367.632249	0.998637
	367.846898	0.997623
	368.061535	0.998722
	368.276158	0.999334
	368.490768	1.000484
	368.705365	1.000498
	368.919949	0.999341
	369.134521	0.999040
	369.349079	0.999074
	369.563624	0.998139
	369.778155	0.997324
	369.992674	0.996614
	370.207180	0.995814
	370.421673	0.995779
	370.636153	0.996317
	370.850619	0.998349
	371.065073	1.000305
	371.279514	1.001465
	371.493941	1.002651
	371.708356	1.000426
	371.922757	0.999423
	372.137145	0.999226
	372.351521	1.000281
	372.565883	0.998005
	372.780232	0.998606
	372.994568	0.997057
	373.208891	0.997473
	373.423201	0.998164
	373.637498	0.998075
	373.851782	0.998385
	374.066053	0.997458
	374.280311	0.995508
	374.494556	0.994732
	374.708787	0.993117
	374.923006	0.993647
	375.137211	0.994242
	375.351404	0.993494
	375.565583	0.994363
	375.779750	0.995019
	375.993903	0.996302
	376.208043	0.996069
	376.422170	0.997867
	376.636284	0.998820
	376.850385	1.000291
	377.064473	0.999272
	377.278548	1.000067
	377.492610	1.001304
	377.706658	1.000503
	377.920694	1.001496
	378.134717	0.999676
	378.348726	1.000167
	378.562722	1.003299
	378.776706	1.004311
	378.990676	1.005486
	379.204633	1.005402
	379.418577	1.006143
	379.632508	1.008474
	379.846426	1.009482
	380.060331	1.011123
	380.274223	1.012090
	380.488101	1.011012
	380.701967	1.010688
	380.915819	1.008917
	381.129659	1.007862
	381.343485	1.007913
	381.557298	1.007022
	381.771098	1.007828
	381.984886	1.008593
	382.198659	1.007373
	382.412420	1.007869
	382.626168	1.009947
	382.839903	1.010796
	383.053624	1.010158
	383.267333	1.009672
	383.481028	1.010356
	383.694711	1.010131
	383.908380	1.008672
	384.122036	1.005034
	384.335679	1.006518
	384.549309	1.006687
	384.762926	1.006423
	384.976530	1.004523
	385.190120	1.002593
	385.403698	1.002979
	385.617262	1.001339
	385.830814	0.999219
	386.044352	0.998894
	386.257877	0.998651
	386.471389	0.997659
	386.684888	0.996959
	386.898374	0.994854
	387.111847	0.994963
	387.325306	0.994095
	387.538753	0.995564
	387.752186	0.997116
	387.965606	0.995316
	388.179014	0.994579
	388.392408	0.995670
	388.605789	0.996678
	388.819156	0.994557
	389.032511	0.994580
	389.245853	0.993472
	389.459181	0.992948
	389.672497	0.992922
	389.885799	0.992033
	390.099088	0.992323
	390.312364	0.992205
	390.525627	0.991506
	390.738877	0.991756
	390.952114	0.992155
	391.165337	0.994138
	391.378548	0.994301
	391.591745	0.992727
	391.804929	0.992002
	392.018100	0.991556
	392.231258	0.993298
	392.444403	0.994611
	392.657535	0.995158
	392.870653	0.996012
	393.083759	0.996195
	393.296851	0.995066
	393.509930	0.996442
	393.722996	0.996442
	393.936049	0.996903
	394.149089	0.997627
	394.362116	0.997975
	394.575129	0.998721
	394.788130	0.997709
	395.001117	0.998023
	395.214091	0.998162
	395.427052	0.999050
	395.640000	0.997463
	395.852935	0.998135
	396.065857	0.999385
	396.278765	0.999131
	396.491660	0.999563
	396.704543	0.998738
	396.917412	0.999898
	397.130268	1.002170
	397.343110	1.001936
	397.555940	1.001766
	397.768757	1.001932
	397.981560	1.003887
	398.194350	1.005295
	398.407127	1.002540
	398.619891	1.003873
	398.832642	1.007797
	399.045380	1.007897
	399.258104	1.007331
	399.470815	1.006921
	399.683514	1.006695
	399.896199	1.007483
	400.108870	1.007780
	400.321529	1.009535
	400.534175	1.008513
	400.746807	1.006854
	400.959427	1.006990
	401.172033	1.006087
	401.384626	1.004070
	401.597205	1.001803
	401.809772	1.001375
	402.022326	0.999898
	402.234866	0.999972
	402.447393	0.999951
	402.659907	0.999458
	402.872408	1.000076
	403.084896	1.000793
	403.297370	1.002396
	403.509832	1.001022
	403.722280	1.001077
	403.934715	1.001582
	404.147137	1.000950
	404.359546	1.001229
	404.571941	1.001827
	404.784323	1.001783
	404.996693	1.003011
	405.209049	1.001022
	405.421392	1.000754
	405.633721	0.999822
	405.846038	0.997886
	406.058341	0.997228
	406.270632	0.997966
	406.482909	0.996709
	406.695172	0.997593
	406.907423	0.998741
	407.119661	0.996810
	407.331885	0.996056
	407.544096	0.995578
	407.756294	0.995243
	407.968479	0.995350
	408.180651	0.997416
	408.392809	0.996407
	408.604954	0.997385
	408.817086	0.997312
	409.029205	0.996424
	409.241311	0.996460
	409.453404	0.996701
	409.665483	0.999032
	409.877549	0.998728
	410.089602	1.000112
	410.301642	1.000490
	410.513669	1.000964
	410.725682	1.000554
	410.937682	1.001316
	411.149669	1.002191
	411.361643	1.002320
	411.573604	1.003630
	411.785551	1.001830
	411.997486	1.001358
	412.209407	1.002052
	412.421315	1.001500
	412.633210	1.001384
	412.845091	1.003426
	413.056959	1.004082
	413.268815	1.002800
	413.480657	0.999942
	413.692485	0.999079
	413.904301	0.997610
	414.116103	0.997840
	414.327892	0.996810
	414.539668	0.996937
	414.751431	0.997180
	414.963181	0.997563
	415.174917	0.998071
	415.386640	0.998112
	415.598350	0.998626
	415.810047	0.998050
	416.021730	0.998035
	416.233401	0.995550
	416.445058	0.995494
	416.656702	0.995365
	416.868332	0.992411
	417.079950	0.992674
	417.291554	0.992691
	417.503145	0.992117
	417.714723	0.992648
	417.926288	0.991687
	418.137839	0.993993
	418.349377	0.994575
	418.560903	0.994061
	418.772414	0.993951
	418.983913	0.995666
	419.195398	0.995565
	419.406870	0.997550
	419.618329	0.995631
	419.829775	0.995283
	420.041208	0.995926
	420.252627	0.997873
	420.464033	0.998174
	420.675426	0.997927
	420.886805	0.999079
	421.098172	0.999957
	421.309525	1.000353
	421.520865	0.999781
	421.732192	1.000503
	421.943505	1.000717
	422.154805	1.000553
	422.366092	1.002152
	422.577366	1.003811
	422.788627	1.006901
	422.999874	1.006059
	423.211108	1.007878
	423.422329	1.007274
	423.633537	1.007242
	423.844731	1.004946
	424.055913	1.004262
	424.267081	1.005376
	424.478235	1.006291
	424.689377	1.006390
	424.900505	1.007126
	425.111620	1.007265
	425.322722	1.008968
	425.533811	1.009691
	425.744886	1.009772
	425.955948	1.006481
	426.166997	1.006609
	426.378032	1.007439
	426.589055	1.007764
	426.800064	1.008639
	427.011060	1.006451
	427.222042	1.007922
	427.433012	1.007702
	427.643968	1.006036
	427.854911	1.004066
	428.065840	1.005421
	428.276757	1.004486
	428.487660	1.002507
	428.698550	1.000923
	428.909427	0.998686
	429.120290	0.998676
	429.331140	0.998260
	429.541977	0.996847
	429.752801	0.998722
	429.963611	0.998036
	430.174408	0.999521
	430.385192	1.000397
	430.595963	1.000602
	430.806720	0.999650
	431.017464	0.999232
	431.228195	0.997545
	431.438913	0.997730
	431.649617	0.998735
	431.860308	0.998476
	432.070986	0.998107
	432.281650	0.995989
	432.492302	0.997090
	432.702940	0.997094
	432.913565	0.998655
	433.124176	0.997000
	433.334774	0.996784
	433.545359	0.998260
	433.755931	0.998404
	433.966489	0.997197
	434.177035	0.997713
	434.387567	0.997382
	434.598085	0.995191
	434.808591	0.995583
	435.019083	0.996558
	435.229562	0.995441
	435.440027	0.994167
	435.650479	0.993481
	435.860918	0.994368
	436.071344	0.993273
	436.281757	0.993855
	436.492156	0.993326
	436.702542	0.995306
	436.912914	0.996150
	437.123274	0.997750
	437.333620	0.997266
	437.543953	0.997562
	437.754272	0.999093
	437.964578	0.999353
	438.174871	1.000185
	438.385151	1.001688
	438.595417	1.000033
	438.805670	1.002740
	439.015910	1.001471
	439.226137	1.002521
	439.436350	1.002019
	439.646550	1.000198
	439.856737	1.001678
	440.066910	1.000043
	440.277070	0.999473
	440.487217	1.001578
	440.697351	1.004201
	440.907471	1.001932
	441.117578	1.001013
	441.327671	1.000299
	441.537752	1.000850
	441.747819	0.999883
	441.957873	0.999988
	442.167913	0.998233
	442.377940	1.000491
	442.587954	1.000645
	442.797955	1.001044
	443.007942	0.998498
	443.217916	0.997991
	443.427877	0.996677
	443.637824	0.997243
	443.847758	0.996300
	444.057679	0.996646
	444.267586	0.997905
	444.477481	0.998844
	444.687361	0.997880
	444.897229	0.997568
	445.107083	0.997070
	445.316924	0.995460
	445.526752	0.996274
	445.736566	0.995004
	445.946367	0.994697
	446.156155	0.992820
	446.365929	0.991056
	446.575690	0.988633
	446.785438	0.987019
	446.995173	0.985251
	447.204894	0.984463
	447.414602	0.985086
	447.624296	0.983584
	447.833977	0.983337
	448.043645	0.983683
	448.253300	0.985274
	448.462941	0.983331
	448.672569	0.982554
	448.882184	0.983140
	449.091785	0.981489
	449.301373	0.982485
	449.510948	0.981766
	449.720509	0.981113
	449.930057	0.980068
	450.139592	0.979682
	450.349113	0.980359
	450.558621	0.979973
	450.768116	0.981442
	450.977597	0.981874
	451.187066	0.980483
	451.396520	0.980145
	451.605962	0.981338
	451.815390	0.983940
	452.024805	0.982743
	452.234206	0.981969
	452.443594	0.982408
	452.652969	0.982515
	452.862330	0.983770
	453.071678	0.984788
	453.281013	0.983783
	453.490335	0.982097
	453.699643	0.981225
	453.908938	0.981517
	454.118219	0.980126
	454.327487	0.979703
	454.536742	0.980993
	454.745983	0.981237
	454.955211	0.983284
	455.164426	0.982680
	455.373627	0.982521
	455.582815	0.981740
	455.791990	0.981658
	456.001152	0.982047
	456.210300	0.984878
	456.419434	0.985238
	456.628556	0.984691
	456.837664	0.984999
	457.046758	0.983890
	457.255839	0.983936
	457.464907	0.983605
	457.673962	0.983283
	457.883003	0.983290
	458.092031	0.983242
	458.301046	0.981360
	458.510047	0.979880
	458.719035	0.978388
	458.928009	0.979404
	459.136970	0.979471
	459.345918	0.982269
	459.554852	0.983521
	459.763774	0.983328
	459.972681	0.984363
	460.181576	0.985339
	460.390457	0.988039
	460.599324	0.988006
	460.808178	0.988862
	461.017019	0.986580
	461.225847	0.987435
	461.434661	0.988498
	461.643462	0.986346
	461.852249	0.987575
	462.061023	0.986876
	462.269784	0.988021
	462.478531	0.987948
	462.687265	0.988560
	462.895986	0.988545
	463.104693	0.988538
	463.313387	0.989872
	463.522068	0.990268
	463.730735	0.988868
	463.939389	0.991702
	464.148029	0.993447
	464.356656	0.992068
	464.565270	0.989932
	464.773870	0.989701
	464.982457	0.991940
	465.191030	0.992850
	465.399591	0.993613
	465.608137	0.993708
	465.816671	0.991774
	466.025191	0.990391
	466.233697	0.990741
	466.442191	0.990129
	466.650671	0.989104
	466.859137	0.990443
	467.067590	0.988914
	467.276030	0.988350
	467.484456	0.987835
	467.692869	0.986932
	467.901269	0.985643
	468.109655	0.984455
	468.318028	0.984773
	468.526387	0.986606
	468.734733	0.986223
	468.943066	0.983791
	469.151385	0.983426
	469.359691	0.982746
	469.567984	0.982461
	469.776263	0.983345
	469.984528	0.982368
	470.192781	0.981806
	470.401020	0.982382
	470.609245	0.982093
	470.817457	0.982706
	471.025656	0.983622
	471.233841	0.984180
	471.442013	0.986188
	471.650172	0.987085
	471.858317	0.987328
	472.066448	0.984530
	472.274567	0.985072
	472.482672	0.985060
	472.690763	0.984402
	472.898841	0.983538
	473.106906	0.982688
	473.314957	0.982821
	473.522995	0.981261
	473.731020	0.981266
	473.939031	0.980108
	474.147029	0.978005
	474.355013	0.980273
	474.562984	0.979455
	474.770941	0.979167
	474.978885	0.976798
	475.186816	0.976434
	475.394733	0.977040
	475.602637	0.976335
	475.810527	0.976182
	476.018404	0.976264
	476.226268	0.975863
	476.434118	0.976736
	476.641955	0.974745
	476.849778	0.974459
	477.057588	0.974882
	477.265385	0.975277
	477.473168	0.976129
	477.680937	0.975419
	477.888694	0.974809
	478.096436	0.973278
	478.304166	0.972862
	478.511882	0.973457
	478.719584	0.973009
	478.927274	0.970848
	479.134949	0.970099
	479.342612	0.969329
	479.550260	0.968416
	479.757896	0.970945
	479.965518	0.971678
	480.173126	0.971774
	480.380722	0.970298
	480.588303	0.971796
	480.795872	0.972839
	481.003426	0.973060
	481.210968	0.972281
	481.418496	0.973921
	481.626010	0.974763
	481.833511	0.974733
	482.040999	0.975750
	482.248473	0.976605
	482.455934	0.976706
	482.663382	0.978134
	482.870816	0.979824
	483.078236	0.978805
	483.285643	0.978835
	483.493037	0.978109
	483.700417	0.978299
	483.907784	0.979656
	484.115137	0.979667
	484.322477	0.978793
	484.529803	0.978062
	484.737116	0.978294
	484.944416	0.976160
	485.151702	0.976275
	485.358975	0.975572
	485.566234	0.975077
	485.773479	0.972997
	485.980712	0.972062
	486.187931	0.972285
	486.395136	0.972368
	486.602328	0.972682
	486.809506	0.973127
	487.016671	0.971355
	487.223823	0.969980
	487.430961	0.970249
	487.638086	0.970748
	487.845197	0.971447
	488.052295	0.971851
	488.259379	0.972407
	488.466450	0.972549
	488.673507	0.973904
	488.880551	0.973691
	489.087582	0.973017
	489.294599	0.974771
	489.501602	0.975390
	489.708592	0.974252
	489.915569	0.974920
	490.122532	0.974151
	490.329482	0.973945
	490.536418	0.975018
	490.743341	0.976322
	490.950250	0.975320
	491.157146	0.975121
	491.364029	0.974542
	491.570897	0.975180
	491.777753	0.975386
	491.984595	0.976416
	492.191423	0.977624
	492.398238	0.975965
	492.605040	0.975522
	492.811828	0.976243
	493.018603	0.977732
	493.225364	0.977447
	493.432111	0.977919
	493.638846	0.978788
	493.845566	0.978183
	494.052274	0.977316
	494.258967	0.978169
	494.465648	0.978635
	494.672314	0.978914
	494.878968	0.978838
	495.085608	0.978430
	495.292234	0.976857
	495.498847	0.976414
	495.705446	0.977105
	495.912032	0.977529
	496.118605	0.978148
	496.325164	0.977579
	496.531709	0.974813
	496.738241	0.971863
	496.944759	0.971323
	497.151264	0.971654
	497.357756	0.971924
	497.564234	0.973692
	497.770698	0.972232
	497.977149	0.971769
	498.183587	0.970892
	498.390011	0.972891
	498.596422	0.972365
	498.802819	0.972056
	499.009202	0.971655
	499.215572	0.971264
	499.421929	0.972870
	499.628272	0.973608
	499.834602	0.975512
	500.040918	0.975580
	500.247220	0.975355
	500.453509	0.975423
	500.659785	0.976063
	500.866047	0.978057
	501.072296	0.979154
	501.278531	0.977523
	501.484752	0.977623
	501.690960	0.977488
	501.897155	0.975225
	502.103336	0.973386
	502.309504	0.973003
	502.515658	0.971704
	502.721798	0.970869
	502.927925	0.970125
	503.134039	0.969239
	503.340139	0.967413
	503.546225	0.966691
	503.752298	0.965353
	503.958358	0.964642
	504.164404	0.964440
	504.370436	0.965067
	504.576455	0.964814
	504.782461	0.964185
	504.988453	0.963792
	505.194431	0.963298
	505.400396	0.963442
	505.606347	0.962839
	505.812285	0.962625
	506.018209	0.962658
	506.224120	0.961745
	506.430017	0.962478
	506.635901	0.962158
	506.841771	0.961669
	507.047628	0.961412
	507.253471	0.960939
	507.459301	0.961537
	507.665117	0.962208
	507.870920	0.963891
	508.076709	0.963874
	508.282484	0.963061
	508.488247	0.961491
	508.693995	0.960012
	508.899730	0.959522
	509.105451	0.960602
	509.311159	0.961734
	509.516854	0.962272
	509.722535	0.962722
	509.928202	0.963205
	510.133856	0.962294
	510.339496	0.962560
	510.545123	0.962245
	510.750736	0.963479
	510.956336	0.962269
	511.161922	0.963139
	511.367494	0.963623
	511.573053	0.963840
	511.778599	0.964533
	511.984131	0.964345
	512.189649	0.965436
	512.395154	0.966696
	512.600645	0.965668
	512.806123	0.966714
	513.011587	0.967227
	513.217038	0.966188
	513.422475	0.964687
	513.627899	0.964256
	513.833309	0.963307
	514.038705	0.961076
	514.244088	0.962092
	514.449458	0.961073
	514.654814	0.961906
	514.860156	0.961814
	515.065485	0.962891
	515.270800	0.964241
	515.476102	0.963186
	515.681390	0.963681
	515.886664	0.964020
	516.091925	0.963905
	516.297173	0.964799
	516.502407	0.965851
	516.707627	0.966632
	516.912834	0.966077
	517.118027	0.966791
	517.323207	0.965731
	517.528373	0.965745
	517.733525	0.966804
	517.938664	0.965067
	518.143790	0.966099
	518.348901	0.967075
	518.554000	0.966226
	518.759084	0.966636
	518.964156	0.965983
	519.169213	0.966921
	519.374257	0.966718
	519.579288	0.968091
	519.784305	0.968886
	519.989308	0.967689
	520.194298	0.968716
	520.399274	0.968015
	520.604236	0.966485
	520.809185	0.967354
	521.014121	0.969304
	521.219043	0.969374
	521.423951	0.968724
	521.628846	0.967180
	521.833727	0.966562
	522.038595	0.965891
	522.243449	0.964553
	522.448289	0.963038
	522.653116	0.961730
	522.857929	0.962037
	523.062729	0.960946
	523.267515	0.960449
	523.472287	0.959042
	523.677046	0.960078
	523.881792	0.959469
	524.086524	0.959806
	524.291242	0.959506
	524.495946	0.958243
	524.700637	0.957587
	524.905315	0.956100
	525.109979	0.956838
	525.314629	0.956271
	525.519266	0.955199
	525.723889	0.954197
	525.928498	0.952855
	526.133094	0.952060
	526.337677	0.951479
	526.542245	0.952992
	526.746800	0.951811
	526.951342	0.952486
	527.155870	0.951255
	527.360384	0.951313
	527.564885	0.950334
	527.769372	0.948953
	527.973846	0.949332
	528.178306	0.948689
	528.382752	0.949303
	528.587185	0.950779
	528.791604	0.950741
	528.996010	0.950664
	529.200402	0.948825
	529.404780	0.948757
	529.609145	0.946725
	529.813496	0.948582
	530.017833	0.950027
	530.222157	0.950661
	530.426468	0.951970
	530.630764	0.952454
	530.835048	0.951608
	531.039317	0.952542
	531.243573	0.952849
	531.447815	0.954750
	531.652044	0.954241
	531.856259	0.955825
	532.060461	0.955770
	532.264648	0.957529
	532.468823	0.958845
	532.672983	0.959059
	532.877130	0.960446
	533.081264	0.961594
	533.285383	0.960334
	533.489490	0.960187
	533.693582	0.961371
	533.897661	0.961614
	534.101726	0.962421
	534.305778	0.963103
	534.509816	0.964464
	534.713841	0.964946
	534.917851	0.965392
	535.121849	0.966668
	535.325832	0.966470
	535.529802	0.967629
	535.733759	0.966273
	535.937701	0.967145
	536.141630	0.966872
	536.345546	0.966329
	536.549448	0.965623
	536.753336	0.965696
	536.957210	0.966887
	537.161071	0.966184
	537.364919	0.965574
	537.568752	0.964412
	537.772572	0.963634
	537.976379	0.962848
	538.180172	0.962054
	538.383951	0.962214
	538.587716	0.960971
	538.791468	0.960672
	538.995206	0.959175
	539.198931	0.957669
	539.402642	0.957174
	539.606339	0.956902
	539.810023	0.955993
	540.013693	0.955292
	540.217349	0.955505
	540.420992	0.955049
	540.624621	0.954650
	540.828237	0.953593
	541.031839	0.952195
	541.235427	0.952464
	541.439001	0.951588
	541.642562	0.951871
	541.846109	0.950675
	542.049643	0.951039
	542.253163	0.950778
	542.456669	0.950208
	542.660162	0.949288
	542.863641	0.948548
	543.067106	0.948578
	543.270558	0.949800
	543.473996	0.950641
	543.677420	0.951105
	543.880831	0.949641
	544.084228	0.951184
	544.287612	0.951932
	544.490981	0.952461
	544.694338	0.951510
	544.897680	0.952532
	545.101009	0.954808
	545.304324	0.954591
	545.507625	0.955658
	545.710913	0.957604
	545.914187	0.956994
	546.117448	0.957971
	546.320695	0.957970
	546.523928	0.958416
	546.727147	0.958440
	546.930353	0.956627
	547.133546	0.957604
	547.336724	0.958231
	547.539889	0.957134
	547.743040	0.956769
	547.946178	0.956356
	548.149301	0.958166
	548.352412	0.959527
	548.555508	0.958509
	548.758591	0.958959
	548.961660	0.958999
	549.164716	0.957230
	549.367757	0.955914
	549.570785	0.956148
	549.773800	0.954675
	549.976801	0.954641
	550.179788	0.953850
	550.382761	0.953887
	550.585721	0.955352
	550.788667	0.955010
	550.991599	0.955181
	551.194518	0.954382
	551.397423	0.954387
	551.600315	0.955018
	551.803192	0.954994
	552.006056	0.955170
	552.208906	0.955692
	552.411743	0.955139
	552.614566	0.953535
	552.817375	0.954140
	553.020171	0.954356
	553.222953	0.954260
	553.425721	0.953523
	553.628475	0.952980
	553.831216	0.952493
	554.033943	0.952691
	554.236657	0.953053
	554.439356	0.952531
	554.642042	0.952656
	554.844715	0.952295
	555.047373	0.951906
	555.250018	0.952422
	555.452650	0.952250
	555.655267	0.953554
	555.857871	0.954269
	556.060461	0.954388
	556.263038	0.955171
	556.465600	0.956625
	556.668150	0.956660
	556.870685	0.957372
	557.073207	0.958844
	557.275715	0.961135
	557.478209	0.959838
	557.680689	0.960234
	557.883156	0.960671
	558.085609	0.960383
	558.288049	0.961308
	558.490475	0.960849
	558.692887	0.961882
	558.895285	0.962037
	559.097670	0.962611
	559.300040	0.964483
	559.502398	0.965987
	559.704741	0.965411
	559.907071	0.967185
	560.109387	0.968280
	560.311689	0.967948
	560.513978	0.967146
	560.716253	0.967364
	560.918514	0.966203
	561.120762	0.965925
	561.322995	0.966172
	561.525215	0.967544
	561.727422	0.968883
	561.929614	0.968995
	562.131793	0.970231
	562.333958	0.971617
	562.536110	0.974527
	562.738248	0.976141
	562.940372	0.975418
	563.142482	0.975838
	563.344578	0.976150
	563.546661	0.977343
	563.748730	0.978961
	563.950786	0.978614
	564.152827	0.979194
	564.354855	0.979336
	564.556870	0.979065
	564.758870	0.979684
	564.960857	0.980724
	565.162830	0.980671
	565.364789	0.979509
	565.566735	0.980745
	565.768666	0.981046
	565.970584	0.979792
	566.172489	0.979503
	566.374379	0.979437
	566.576256	0.979639
	566.778119	0.980539
	566.979969	0.979577
	567.181805	0.980289
	567.383626	0.981636
	567.585435	0.981933
	567.787229	0.982939
	567.989010	0.981725
	568.190777	0.980372
	568.392530	0.980414
	568.594269	0.981523
	568.795995	0.979824
	568.997707	0.980239
	569.199405	0.980885
	569.401090	0.980448
	569.602761	0.979946
	569.804418	0.980769
	570.006061	0.980608
	570.207690	0.981121
	570.409306	0.980995
	570.610908	0.980526
	570.812497	0.980191
	571.014071	0.979146
	571.215632	0.980044
	571.417179	0.980977
	571.618712	0.981040
	571.820232	0.979143
	572.021737	0.980374
	572.223229	0.979680
	572.424707	0.978922
	572.626172	0.979551
	572.827623	0.979831
	573.029060	0.978397
	573.230483	0.979778
	573.431892	0.980003
	573.633288	0.980717
	573.834670	0.981227
	574.036038	0.980178
	574.237392	0.981691
	574.438733	0.982926
	574.640060	0.983425
	574.841373	0.981986
	575.042672	0.982028
	575.243958	0.983069
	575.445230	0.984472
	575.646488	0.984996
	575.847732	0.985891
	576.048962	0.986182
	576.250179	0.986907
	576.451382	0.986754
	576.652571	0.986558
	576.853747	0.987245
	577.054908	0.986298
	577.256056	0.986412
	577.457190	0.987076
	577.658310	0.988618
	577.859417	0.988192
	578.060510	0.988720
	578.261589	0.989985
	578.462654	0.989766
	578.663705	0.990295
	578.864743	0.990903
	579.065767	0.991858
	579.266777	0.992705
	579.467773	0.992467
	579.668755	0.991077
	579.869724	0.991837
	580.070679	0.992794
	580.271620	0.992968
	580.472548	0.993783
	580.673461	0.993702
	580.874361	0.993731
	581.075247	0.996428
	581.276119	0.997245
	581.476978	0.998238
	581.677822	0.999621
	581.878653	1.000067
	582.079470	1.000266
	582.280273	1.000375
	582.481063	1.000653
	582.681838	1.001936
	582.882600	1.002488
	583.083348	1.004481
	583.284083	1.006085
	583.484803	1.007091
	583.685510	1.007256
	583.886203	1.006875
	584.086882	1.007497
	584.287547	1.006953
	584.488199	1.006457
	584.688836	1.006542
	584.889460	1.006370
	585.090070	1.005548
	585.290666	1.005107
	585.491249	1.004349
	585.691818	1.004090
	585.892372	1.003555
	586.092914	1.003625
	586.293441	1.005070
	586.493954	1.005433
	586.694454	1.005131
	586.894940	1.005015
	587.095412	1.004913
	587.295870	1.004385
	587.496314	1.004203
	587.696745	1.004048
	587.897162	1.003474
	588.097565	1.003968
	588.297954	1.002582
	588.498329	1.002671
	588.698691	1.002634
	588.899038	1.003285
	589.099372	1.003267
	589.299692	1.003489
	589.499998	1.004031
	589.700291	1.003475
	589.900569	1.003087
	590.100834	1.003285
	590.301085	1.003113
	590.501322	1.002720
	590.701546	1.002675
	590.901755	1.002246
	591.101951	1.002274
	591.302132	1.002150
	591.502300	1.000831
	591.702455	1.001101
	591.902595	1.002068
	592.102722	1.002089
	592.302834	1.002069
	592.502933	1.002582
	592.703018	1.003031
	592.903089	1.003935
	593.103147	1.005888
	593.303190	1.005438
	593.503220	1.005291
	593.703236	1.005432
	593.903238	1.006104
	594.103226	1.006337
	594.303200	1.007146
	594.503161	1.008217
	594.703108	1.008840
	594.903040	1.009091
	595.102960	1.010432
	595.302865	1.009992
	595.502756	1.010784
	595.702634	1.009146
	595.902497	1.008864
	596.102347	1.008828
	596.302183	1.009039
	596.502005	1.008048
	596.701813	1.008234
	596.901608	1.007486
	597.101388	1.006007
	597.301155	1.005803
	597.500908	1.006099
	597.700647	1.007278
	597.900372	1.007014
	598.100083	1.007816
	598.299781	1.008461
	598.499465	1.007698
	598.699134	1.006246
	598.898790	1.006297
	599.098432	1.005250
	599.298061	1.004849
	599.497675	1.005193
	599.697275	1.005500
	599.896862	1.005189
	600.096435	1.005771
	600.295994	1.005438
	600.495539	1.005940
	600.695070	1.006635
	600.894588	1.006794
	601.094091	1.005758
	601.293581	1.004736
	601.493056	1.004286
	601.692518	1.003558
	601.891966	1.002193
	602.091401	1.001557
	602.290821	1.000522
	602.490227	0.999810
	602.689620	0.999254
	602.888999	1.001006
	603.088363	1.000344
	603.287714	0.999589
	603.487052	0.998117
	603.686375	0.997368
	603.885684	0.997440
	604.084980	0.998406
	604.284261	0.998786
	604.483529	0.999382
	604.682783	0.999892
	604.882023	1.000344
	605.081249	1.000331
	605.280461	1.000302
	605.479660	0.999584
	605.678844	1.000989
	605.878015	1.002437
	606.077172	1.003377
	606.276314	1.003712
	606.475443	1.004055
	606.674558	1.004379
	606.873660	1.005573
	607.072747	1.005838
	607.271820	1.006848
	607.470880	1.008228
	607.669926	1.007097
	607.868957	1.007975
	608.067975	1.008583
	608.266979	1.008645
	608.465969	1.008063
	608.664946	1.009111
	608.863908	1.009366
	609.062857	1.009187
	609.261791	1.012167
	609.460712	1.013851
	609.659619	1.015825
	609.858511	1.015864
	610.057390	1.017310
	610.256256	1.016920
	610.455107	1.016621
	610.653944	1.018675
	610.852767	1.019529
	611.051577	1.020380
	611.250373	1.021452
	611.449154	1.022396
	611.647922	1.024113
	611.846676	1.025383
	612.045416	1.025700
	612.244142	1.026808
	612.442854	1.027670
	612.641553	1.028948
	612.840237	1.028392
	613.038908	1.029410
	613.237564	1.030940
	613.436207	1.032349
	613.634836	1.033232
	613.833451	1.032705
	614.032052	1.033916
	614.230639	1.034719
	614.429212	1.035670
	614.627771	1.036115
	614.826316	1.036725
	615.024848	1.034988
	615.223365	1.034779
	615.421869	1.034255
	615.620358	1.034758
	615.818834	1.036682
	616.017296	1.036151
	616.215744	1.035176
	616.414178	1.035964
	616.612598	1.036114
	616.811004	1.036541
	617.009396	1.036829
	617.207775	1.037860
	617.406139	1.037504
	617.604490	1.038550
	617.802826	1.039272
	618.001149	1.038665
	618.199458	1.037648
	618.397752	1.038005
	618.596033	1.038112
	618.794300	1.037793
	618.992553	1.036919
	619.190792	1.037709
	619.389018	1.036524
	619.587229	1.035035
	619.785426	1.035099
	619.983609	1.034542
	620.181779	1.034007
	620.379934	1.034673
	620.578076	1.033679
	620.776204	1.033926
	620.974317	1.034713
	621.172417	1.035808
	621.370503	1.034391
	621.568575	1.033903
	621.766633	1.033402
	621.964677	1.034268
	622.162707	1.035845
	622.360723	1.036944
	622.558725	1.037201
	622.756714	1.036846
	622.954688	1.037932
	623.152648	1.038126
	623.350595	1.039983
	623.548527	1.039937
	623.746446	1.039755
	623.944350	1.040832
	624.142241	1.041080
	624.340118	1.040271
	624.537981	1.039905
	624.735829	1.039960
	624.933664	1.040131
	625.131485	1.040027
	625.329292	1.039919
	625.527085	1.039250
	625.724864	1.038557
	625.922629	1.038047
	626.120381	1.037891
	626.318118	1.036906
	626.515841	1.035542
	626.713550	1.035303
	626.911246	1.034805
	627.108927	1.035435
	627.306595	1.035673
	627.504248	1.036158
	627.701888	1.035524
	627.899513	1.034427
	628.097125	1.035027
	628.294722	1.036193
	628.492306	1.035922
	628.689876	1.036086
	628.887432	1.035668
	629.084973	1.036217
	629.282501	1.035736
	629.480015	1.035939
	629.677515	1.036194
	629.875001	1.034878
	630.072473	1.033861
	630.269931	1.033709
	630.467375	1.032788
	630.664805	1.031568
	630.862221	1.031617
	631.059623	1.030745
	631.257011	1.030808
	631.454385	1.030677
	631.651746	1.031054
	631.849092	1.031707
	632.046424	1.030942
	632.243742	1.031714
	632.441047	1.031783
	632.638337	1.033705
	632.835613	1.035028
	633.032876	1.034721
	633.230124	1.034732
	633.427358	1.036791
	633.624579	1.037932
	633.821785	1.039943
	634.018978	1.040550
	634.216156	1.038801
	634.413321	1.038292
	634.610471	1.039256
	634.807608	1.039639
	635.004730	1.039644
	635.201839	1.040634
	635.398933	1.038792
	635.596014	1.039807
	635.793081	1.041177
	635.990133	1.040743
	636.187172	1.041222
	636.384196	1.043048
	636.581207	1.044493
	636.778204	1.044265
	636.975186	1.045667
	637.172155	1.044932
	637.369110	1.043802
	637.566050	1.043365
	637.762977	1.043425
	637.959890	1.043675
	638.156788	1.042441
	638.353673	1.042772
	638.550544	1.042761
	638.747400	1.042237
	638.944243	1.041900
	639.141072	1.041187
	639.337886	1.040663
	639.534687	1.039175
	639.731474	1.037970
	639.928246	1.037580
	640.125005	1.036954
	640.321750	1.035782
	640.518480	1.035422
	640.715197	1.034144
	640.911899	1.033457
	641.108588	1.031618
	641.305263	1.031005
	641.501923	1.029322
	641.698570	1.028295
	641.895202	1.028208
	642.091821	1.028390
	642.288426	1.029002
	642.485016	1.029408
	642.681593	1.030388
	642.878155	1.030209
	643.074704	1.031636
	643.271238	1.031796
	643.467759	1.031957
	643.664265	1.032117
	643.860757	1.032326
	644.057236	1.033508
	644.253700	1.033622
	644.450151	1.034127
	644.646587	1.035090
	644.843009	1.034939
	645.039418	1.036451
	645.235812	1.038236
	645.432192	1.038204
	645.628558	1.038683
	645.824911	1.038478
	646.021249	1.039536
	646.217573	1.041164
	646.413883	1.042435
	646.610179	1.043472
	646.806461	1.044126
	647.002729	1.043727
	647.198983	1.043831
	647.395223	1.045401
	647.591449	1.046089
	647.787661	1.046043
	647.983859	1.046582
	648.180043	1.046411
	648.376212	1.046093
	648.572368	1.046959
	648.768510	1.048035
	648.964638	1.048223
	649.160751	1.048286
	649.356851	1.048982
	649.552937	1.047857
	649.749008	1.046632
	649.945066	1.045995
	650.141109	1.046227
	650.337138	1.046025
	650.533154	1.045775
	650.729155	1.046335
	650.925142	1.046588
	651.121116	1.045163
	651.317075	1.043965
	651.513020	1.044047
	651.708951	1.044169
	651.904868	1.043865
	652.100771	1.043975
	652.296660	1.043848
	652.492535	1.043747
	652.688396	1.044933
	652.884242	1.045567
	653.080075	1.046704
	653.275894	1.046743
	653.471699	1.047659
	653.667489	1.048284
	653.863266	1.048606
	654.059028	1.048468
	654.254776	1.048274
	654.450511	1.047562
	654.646231	1.047493
	654.841937	1.048727
	655.037629	1.048234
	655.233308	1.047100
	655.428972	1.047280
	655.624622	1.048367
	655.820258	1.048220
	656.015879	1.048971
	656.211487	1.049354
	656.407081	1.049386
	656.602661	1.049890
	656.798226	1.051457
	656.993778	1.052088
	657.189315	1.051216
	657.384839	1.052352
	657.580348	1.051576
	657.775843	1.051194
	657.971324	1.050965
	658.166791	1.050984
	658.362244	1.051355
	658.557683	1.052215
	658.753108	1.053266
	658.948519	1.056033
	659.143916	1.056823
	659.339298	1.056851
	659.534667	1.058547
	659.730022	1.059229
	659.925362	1.057949
	660.120688	1.059213
	660.316001	1.059509
	660.511299	1.059780
	660.706583	1.059942
	660.901853	1.058887
	661.097109	1.059366
	661.292351	1.059418
	661.487578	1.059599
	661.682792	1.059712
	661.877992	1.060934
	662.073177	1.061185
	662.268349	1.060471
	662.463506	1.060720
	662.658649	1.059850
	662.853779	1.058598
	663.048894	1.059708
	663.243995	1.061156
	663.439081	1.060484
	663.634154	1.060352
	663.829213	1.060822
	664.024258	1.061626
	664.219288	1.063191
	664.414305	1.063238
	664.609307	1.062111
	664.804295	1.062571
	664.999269	1.062138
	665.194229	1.062044
	665.389175	1.062126
	665.584107	1.062113
	665.779025	1.061432
	665.973928	1.062096
	666.168818	1.061415
	666.363693	1.061858
	666.558555	1.062051
	666.753402	1.061226
	666.948235	1.061538
	667.143054	1.062384
	667.337859	1.062798
	667.532650	1.061744
	667.727427	1.060738
	667.922189	1.061427
	668.116938	1.061392
	668.311672	1.060464
	668.506392	1.060112
	668.701098	1.058716
	668.895790	1.057679
	669.090468	1.058793
	669.285132	1.057528
	669.479782	1.058759
	669.674417	1.059400
	669.869039	1.058829
	670.063646	1.058407
	670.258239	1.056847
	670.452819	1.056378
	670.647384	1.056735
	670.841934	1.055369
	671.036471	1.054983
	671.230994	1.054526
	671.425502	1.053723
	671.619997	1.053242
	671.814477	1.053036
	672.008943	1.053854
	672.203395	1.054059
	672.397833	1.052853
	672.592257	1.051675
	672.786667	1.052280
	672.981062	1.051018
	673.175444	1.049788
	673.369811	1.048745
	673.564164	1.048538
	673.758503	1.047173
	673.952828	1.046476
	674.147139	1.046935
	674.341435	1.046929
	674.535718	1.048520
	674.729986	1.049207
	674.924240	1.049518
	675.118480	1.048711
	675.312706	1.051100
	675.506918	1.054529
	675.701116	1.055931
	675.895299	1.055122
	676.089469	1.055377
	676.283624	1.056919
	676.477765	1.058793
	676.671892	1.059420
	676.866005	1.060488
	677.060103	1.060977
	677.254188	1.060840
	677.448258	1.060746
	677.642315	1.062373
	677.836357	1.061930
	678.030385	1.061234
	678.224398	1.061079
	678.418398	1.060170
	678.612384	1.059352
	678.806355	1.059029
	679.000312	1.058961
	679.194255	1.057882
	679.388184	1.058834
	679.582099	1.059813
	679.776000	1.058959
	679.969886	1.059004
	680.163758	1.060120
	680.357617	1.059428
	680.551461	1.060049
	680.745290	1.059104
	680.939106	1.058628
	681.132908	1.058535
	681.326695	1.056551
	681.520468	1.055722
	681.714227	1.054601
	681.907972	1.054702
	682.101703	1.056026
	682.295419	1.055798
	682.489122	1.054165
	682.682810	1.054835
	682.876484	1.053783
	683.070144	1.054674
	683.263790	1.053392
	683.457421	1.052021
	683.651039	1.053563
	683.844642	1.050950
	684.038231	1.049492
	684.231806	1.048608
	684.425367	1.047983
	684.618913	1.047298
	684.812446	1.047146
	685.005964	1.047401
	685.199468	1.048313
	685.392958	1.048706
	685.586433	1.049586
	685.779895	1.050266
	685.973342	1.050645
	686.166775	1.051296
	686.360194	1.051508
	686.553599	1.052984
	686.746990	1.051934
	686.940366	1.051874
	687.133729	1.051127
	687.327077	1.050769
	687.520411	1.050450
	687.713730	1.051072
	687.907036	1.051041
	688.100327	1.050214
	688.293604	1.049281
	688.486867	1.047569
	688.680116	1.045707
	688.873351	1.044977
	689.066571	1.044912
	689.259777	1.044231
	689.452970	1.041327
	689.646147	1.041022
	689.839311	1.039149
	690.032461	1.038719
	690.225596	1.038004
	690.418717	1.037269
	690.611824	1.036569
	690.804917	1.035727
	690.997995	1.036495
	691.191059	1.034317
	691.384110	1.032799
	691.577145	1.031717
	691.770167	1.029280
	691.963175	1.028827
	692.156168	1.028105
	692.349147	1.026460
	692.542112	1.026194
	692.735063	1.023951
	692.927999	1.023274
	693.120922	1.023790
	693.313830	1.023060
	693.506724	1.024531
	693.699603	1.023996
	693.892469	1.024091
	694.085320	1.024430
	694.278157	1.024869
	694.470980	1.024015
	694.663789	1.023933
	694.856583	1.023405
	695.049364	1.023065
	695.242130	1.023340
	695.434881	1.021905
	695.627619	1.021667
	695.820342	1.023062
	696.013052	1.022278
	696.205747	1.023587
	696.398427	1.023265
	696.591094	1.024996
	696.783746	1.025875
	696.976384	1.026660
	697.169008	1.026569
	697.361618	1.026826
	697.554213	1.026738
	697.746795	1.026154
	697.939362	1.026437
	698.131914	1.025932
	698.324453	1.026234
	698.516977	1.028294
	698.709487	1.029421
	698.901983	1.028941
	699.094465	1.027882
	699.286932	1.026743
	699.479386	1.026434
	699.671825	1.025330
	699.864249	1.025706
	700.056660	1.025606
	700.249056	1.024982
	700.441438	1.024865
	700.633806	1.023827
	700.826160	1.022629
	701.018499	1.021393
	701.210824	1.021353
	701.403135	1.019726
	701.595432	1.020670
	701.787714	1.020177
	701.979982	1.019026
	702.172236	1.019657
	702.364476	1.018887
	702.556702	1.018804
	702.748913	1.017378
	702.941110	1.017279
	703.133293	1.017129
	703.325461	1.017257
	703.517615	1.017190
	703.709755	1.015395
	703.901881	1.014822
	704.093993	1.015252
	704.286090	1.014354
	704.478173	1.015866
	704.670242	1.014577
	704.862296	1.013899
	705.054337	1.013392
	705.246363	1.011187
	705.438375	1.009754
	705.630372	1.009704
	705.822356	1.008545
	706.014325	1.008230
	706.206279	1.007253
	706.398220	1.007258
	706.590146	1.004248
	706.782058	1.003806
	706.973956	1.002110
	707.165840	1.001625
	707.357709	1.000983
	707.549564	0.999321
	707.741405	1.000961
	707.933231	1.001765
	708.125043	1.001700
	708.316841	1.000375
	708.508625	0.999208
	708.700395	0.997120
	708.892150	0.996502
	709.083891	0.994216
	709.275617	0.993328
	709.467330	0.992946
	709.659028	0.992705
	709.850712	0.992694
	710.042381	0.991819
	710.234037	0.989560
	710.425678	0.988731
	710.617305	0.989773
	710.808917	0.988074
	711.000515	0.988541
	711.192099	0.988649
	711.383669	0.988448
	711.575225	0.988182
	711.766766	0.986494
	711.958293	0.987032
	712.149805	0.986116
	712.341304	0.986284
	712.532788	0.987037
	712.724258	0.987462
	712.915713	0.987068
	713.107154	0.987127
	713.298581	0.987181
	713.489994	0.986462
	713.681392	0.986179
	713.872776	0.985343
	714.064146	0.984519
	714.255502	0.982975
	714.446843	0.983051
	714.638170	0.981581
	714.829483	0.980988
	715.020781	0.979511
	715.212065	0.979371
	715.403335	0.979755
	715.594591	0.981111
	715.785832	0.978979
	715.977059	0.979393
	716.168272	0.978343
	716.359470	0.977379
	716.550654	0.976780
	716.741824	0.976502
	716.932979	0.975863
	717.124121	0.977392
	717.315247	0.976112
	717.506360	0.976080
	717.697458	0.974447
	717.888542	0.974955
	718.079612	0.974435
	718.270668	0.975161
	718.461709	0.975387
	718.652736	0.975904
	718.843748	0.975514
	719.034746	0.975634
	719.225730	0.975671
	719.416700	0.974875
	719.607655	0.974141
	719.798596	0.975099
	719.989523	0.975690
	720.180435	0.974976
	720.371333	0.974944
	720.562217	0.975136
	720.753087	0.976407
	720.943942	0.976515
	721.134783	0.976357
	721.325609	0.976688
	721.516422	0.977372
	721.707219	0.977629
	721.898003	0.979348
	722.088772	0.980638
	722.279527	0.979276
	722.470268	0.980354
	722.660994	0.980851
	722.851707	0.981264
	723.042404	0.982697
	723.233088	0.982807
	723.423757	0.983647
	723.614412	0.984001
	723.805052	0.986456
	723.995678	0.986983
	724.186290	0.986820
	724.376887	0.986517
	724.567471	0.987173
	724.758039	0.987177
	724.948594	0.987254
	725.139134	0.987873
	725.329660	0.987599
	725.520172	0.987354
	725.710669	0.987382
	725.901152	0.988705
	726.091620	0.989169
	726.282075	0.990301
	726.472514	0.989602
	726.662940	0.990259
	726.853351	0.990451
	727.043748	0.990250
	727.234131	0.988826
	727.424499	0.989688
	727.614853	0.990006
	727.805193	0.989720
	727.995518	0.990602
	728.185829	0.991033
	728.376125	0.991809
	728.566408	0.992931
	728.756675	0.992480
	728.946929	0.992281
	729.137168	0.991915
	729.327393	0.993464
	729.517604	0.992112
	729.707800	0.992526
	729.897982	0.992368
	730.088149	0.991873
	730.278302	0.990636
	730.468441	0.990424
	730.658566	0.991288
	730.848676	0.991053
	731.038771	0.991758
	731.228853	0.991573
	731.418920	0.989661
	731.608973	0.989378
	731.799011	0.989162
	731.989035	0.989633
	732.179045	0.988582
	732.369040	0.988467
	732.559021	0.989048
	732.748988	0.991093
	732.938940	0.991755
	733.128878	0.991912
	733.318801	0.991637
	733.508711	0.991620
	733.698605	0.991516
	733.888486	0.992148
	734.078352	0.992409
	734.268204	0.992272
	734.458041	0.991885
	734.647864	0.991263
	734.837673	0.992019
	735.027467	0.993557
	735.217247	0.993867
	735.407013	0.992726
	735.596764	0.992413
	735.786501	0.992140
	735.976223	0.992600
	736.165932	0.992362
	736.355625	0.991776
	736.545305	0.990278
	736.734970	0.989686
	736.924620	0.990165
	737.114257	0.991369
	737.303879	0.992528
	737.493486	0.991455
	737.683079	0.990984
	737.872658	0.989712
	738.062222	0.990394
	738.251772	0.989825
	738.441308	0.990736
	738.630829	0.990041
	738.820336	0.991730
	739.009829	0.991494
	739.199307	0.992117
	739.388771	0.991704
	739.578220	0.991529
	739.767655	0.991849
	739.957076	0.992016
	740.146482	0.991770
	740.335874	0.991477
	740.525251	0.992627
	740.714615	0.993123
	740.903963	0.992707
	741.093298	0.993027
	741.282618	0.990742
	741.471923	0.990690
	741.661214	0.990051
	741.850491	0.991557
	742.039753	0.991722
	742.229001	0.990357
	742.418235	0.990788
	742.607454	0.990921
	742.796659	0.990089
	742.985849	0.991068
	743.175025	0.990237
	743.364187	0.989932
	743.553334	0.989752
	743.742467	0.990429
	743.931586	0.990600
	744.120690	0.990255
	744.309779	0.988502
	744.498855	0.986293
	744.687916	0.985442
	744.876962	0.983909
	745.065994	0.982082
	745.255012	0.981077
	745.444015	0.980426
	745.633004	0.979090
	745.821978	0.978793
	746.010938	0.978859
	746.199884	0.978870
	746.388815	0.977351
	746.577732	0.976031
	746.766634	0.975916
	746.955522	0.974265
	747.144396	0.973990
	747.333255	0.973395
	747.522100	0.972772
	747.710930	0.971766
	747.899746	0.971269
	748.088548	0.971517
	748.277335	0.970108
	748.466108	0.969776
	748.654866	0.967727
	748.843610	0.967059
	749.032339	0.967065
	749.221054	0.965901
	749.409755	0.966216
	749.598441	0.965652
	749.787113	0.966040
	749.975770	0.966013
	750.164413	0.966820
	750.353042	0.964527
[truncated: 1,648 more rows]
