# Supplementary material for: Metasurface analogues of molecular diastereomers from hierarchical multiscale chiral interactions with biomolecules
Source: Nat Commun. 2026 Apr 22;17:5541. doi: 10.1038/s41467-026-72200-6 (PMC13287669; doi:10.1038/s41467-026-72200-6)
Supplement: Supplementary file 3 — Supplementary Data 1 (Raw data) [file 41467_2026_72200_MOESM3_ESM.zip › Raw_Data/Reflectivity/Antistrept_strept_sequence/Antistept/Ref_ARRAY3_RH_90_3.txt]

	345.453658	1.001836
	345.669646	1.001457
	345.885622	1.001045
	346.101585	1.000596
	346.317535	1.000106
	346.533471	0.999571
	346.749395	0.998985
	346.965306	0.998344
	347.181204	0.997644
	347.397089	0.996882
	347.612961	0.996053
	347.828820	0.995159
	348.044666	0.994202
	348.260499	0.993192
	348.476319	0.992144
	348.692126	0.991086
	348.907920	0.990057
	349.123701	0.989109
	349.339469	0.988308
	349.555224	0.987724
	349.770966	0.987423
	349.986695	0.987456
	350.202412	0.987841
	350.418115	0.988559
	350.633805	0.989558
	350.849482	0.990757
	351.065147	0.992070
	351.280798	0.993414
	351.496436	0.994724
	351.712062	0.995952
	351.927674	0.997068
	352.143273	0.995697
	352.358860	0.997695
	352.574433	0.997637
	352.789993	0.998543
	353.005541	0.998992
	353.221075	1.000770
	353.436597	0.998566
	353.652105	0.997962
	353.867600	0.999480
	354.083083	1.000515
	354.298552	0.999773
	354.514009	0.999152
	354.729452	0.997578
	354.944883	0.997776
	355.160300	0.999149
	355.375705	0.999276
	355.591096	0.999519
	355.806474	0.998983
	356.021840	0.998074
	356.237192	0.997986
	356.452532	0.996826
	356.667858	0.995875
	356.883172	0.996327
	357.098472	0.995639
	357.313760	0.995777
	357.529034	0.995526
	357.744295	0.997263
	357.959544	0.997651
	358.174779	0.995968
	358.390002	0.994947
	358.605211	0.994005
	358.820407	0.994278
	359.035591	0.994072
	359.250761	0.994779
	359.465919	0.995028
	359.681063	0.993108
	359.896194	0.993777
	360.111313	0.995130
	360.326418	0.995451
	360.541510	0.994933
	360.756589	0.994568
	360.971656	0.994661
	361.186709	0.994932
	361.401749	0.996485
	361.616776	0.995354
	361.831790	0.995183
	362.046792	0.995029
	362.261780	0.995669
	362.476755	0.993786
	362.691717	0.995623
	362.906666	0.995787
	363.121602	0.995948
	363.336525	0.997908
	363.551435	0.999759
	363.766332	1.002240
	363.981216	1.002762
	364.196087	1.003179
	364.410945	1.003392
	364.625790	1.002704
	364.840621	1.001178
	365.055440	1.000585
	365.270246	1.002633
	365.485039	1.003448
	365.699818	1.003745
	365.914585	1.003954
	366.129339	1.004791
	366.344079	1.004057
	366.558807	1.005153
	366.773521	1.005306
	366.988223	1.005714
	367.202911	1.005136
	367.417587	1.007682
	367.632249	1.008708
	367.846898	1.009967
	368.061535	1.009198
	368.276158	1.008863
	368.490768	1.007326
	368.705365	1.006798
	368.919949	1.006447
	369.134521	1.006112
	369.349079	1.005751
	369.563624	1.005102
	369.778155	1.004889
	369.992674	1.004080
	370.207180	1.005241
	370.421673	1.004988
	370.636153	1.005788
	370.850619	1.002860
	371.065073	1.001250
	371.279514	1.000041
	371.493941	0.999336
	371.708356	0.998895
	371.922757	0.998219
	372.137145	0.999539
	372.351521	0.999032
	372.565883	0.999278
	372.780232	1.001923
	372.994568	1.001885
	373.208891	1.000884
	373.423201	1.000356
	373.637498	1.001278
	373.851782	1.001713
	374.066053	1.003113
	374.280311	1.004682
	374.494556	1.002568
	374.708787	1.003612
	374.923006	1.003925
	375.137211	1.003288
	375.351404	1.002229
	375.565583	1.004159
	375.779750	1.003302
	375.993903	1.004891
	376.208043	1.004934
	376.422170	1.005579
	376.636284	1.003602
	376.850385	1.003413
	377.064473	1.003700
	377.278548	1.003989
	377.492610	1.004113
	377.706658	1.004468
	377.920694	1.004442
	378.134717	1.004596
	378.348726	1.004001
	378.562722	1.002969
	378.776706	1.001088
	378.990676	1.003765
	379.204633	1.002861
	379.418577	1.001204
	379.632508	1.001058
	379.846426	1.002641
	380.060331	1.001384
	380.274223	1.001786
	380.488101	0.999601
	380.701967	0.997590
	380.915819	0.997388
	381.129659	0.997885
	381.343485	0.996336
	381.557298	0.995806
	381.771098	0.994625
	381.984886	0.993688
	382.198659	0.992414
	382.412420	0.992922
	382.626168	0.992352
	382.839903	0.991779
	383.053624	0.992943
	383.267333	0.991524
	383.481028	0.990140
	383.694711	0.988000
	383.908380	0.990166
	384.122036	0.990719
	384.335679	0.991306
	384.549309	0.992773
	384.762926	0.993298
	384.976530	0.995408
	385.190120	0.994020
	385.403698	0.994150
	385.617262	0.994784
	385.830814	0.995670
	386.044352	0.995511
	386.257877	0.994837
	386.471389	0.994051
	386.684888	0.995343
	386.898374	0.996805
	387.111847	0.996088
	387.325306	0.995571
	387.538753	0.996526
	387.752186	0.997572
	387.965606	0.996636
	388.179014	0.998327
	388.392408	0.999653
	388.605789	0.998664
	388.819156	0.998787
	389.032511	0.997746
	389.245853	0.997419
	389.459181	0.995218
	389.672497	0.996998
	389.885799	0.997582
	390.099088	0.996291
	390.312364	0.995933
	390.525627	0.994674
	390.738877	0.996876
	390.952114	0.998887
	391.165337	0.997731
	391.378548	0.996964
	391.591745	0.996808
	391.804929	0.999788
	392.018100	0.997860
	392.231258	0.997714
	392.444403	0.998565
	392.657535	0.997731
	392.870653	0.996042
	393.083759	0.997392
	393.296851	0.996188
	393.509930	0.995587
	393.722996	0.996686
	393.936049	0.996970
	394.149089	0.996123
	394.362116	0.996086
	394.575129	0.995576
	394.788130	0.995920
	395.001117	0.997726
	395.214091	0.999173
	395.427052	0.999566
	395.640000	1.000571
	395.852935	1.002668
	396.065857	1.001434
	396.278765	0.999730
	396.491660	1.001226
	396.704543	1.002426
	396.917412	1.002068
	397.130268	1.001264
	397.343110	1.000110
	397.555940	0.998914
	397.768757	1.000673
	397.981560	0.998936
	398.194350	0.998139
	398.407127	0.997735
	398.619891	0.998258
	398.832642	0.997301
	399.045380	0.998754
	399.258104	1.000351
	399.470815	1.000577
	399.683514	0.999265
	399.896199	0.997968
	400.108870	0.998063
	400.321529	0.997009
	400.534175	0.995707
	400.746807	0.994622
	400.959427	0.992166
	401.172033	0.990269
	401.384626	0.989607
	401.597205	0.990088
	401.809772	0.989766
	402.022326	0.989750
	402.234866	0.989398
	402.447393	0.990550
	402.659907	0.990652
	402.872408	0.989434
	403.084896	0.989234
	403.297370	0.989621
	403.509832	0.990462
	403.722280	0.988236
	403.934715	0.987661
	404.147137	0.988715
	404.359546	0.989281
	404.571941	0.989825
	404.784323	0.988079
	404.996693	0.987875
	405.209049	0.988028
	405.421392	0.986189
	405.633721	0.986373
	405.846038	0.986957
	406.058341	0.987423
	406.270632	0.989341
	406.482909	0.991377
	406.695172	0.993748
	406.907423	0.993155
	407.119661	0.994451
	407.331885	0.994735
	407.544096	0.997594
	407.756294	1.000068
	407.968479	1.000591
	408.180651	1.001284
	408.392809	0.999898
	408.604954	0.999349
	408.817086	0.997228
	409.029205	0.996269
	409.241311	0.997731
	409.453404	0.995898
	409.665483	0.996774
	409.877549	0.995346
	410.089602	0.996757
	410.301642	0.997982
	410.513669	0.999872
	410.725682	0.999186
	410.937682	0.998578
	411.149669	0.999245
	411.361643	0.999808
	411.573604	1.001049
	411.785551	1.000942
	411.997486	0.999594
	412.209407	0.998459
	412.421315	0.999869
	412.633210	1.001766
	412.845091	1.002395
	413.056959	1.000561
	413.268815	0.999954
	413.480657	1.000400
	413.692485	1.000944
	413.904301	1.002636
	414.116103	1.003526
	414.327892	1.003751
	414.539668	1.002837
	414.751431	1.004894
	414.963181	1.004610
	415.174917	1.004815
	415.386640	1.004682
	415.598350	1.002056
	415.810047	1.002218
	416.021730	1.003541
	416.233401	1.004086
	416.445058	1.005323
	416.656702	1.004196
	416.868332	1.002280
	417.079950	1.003378
	417.291554	1.002952
	417.503145	1.001517
	417.714723	1.000551
	417.926288	1.001131
	418.137839	1.000136
	418.349377	1.001671
	418.560903	1.001585
	418.772414	1.002512
	418.983913	1.001879
	419.195398	1.001865
	419.406870	1.002116
	419.618329	0.998675
	419.829775	0.999471
	420.041208	0.999581
	420.252627	0.998949
	420.464033	0.998239
	420.675426	0.995803
	420.886805	0.995969
	421.098172	0.993860
	421.309525	0.993516
	421.520865	0.993663
	421.732192	0.991502
	421.943505	0.991326
	422.154805	0.988637
	422.366092	0.988299
	422.577366	0.986757
	422.788627	0.987544
	422.999874	0.988105
	423.211108	0.987310
	423.422329	0.986768
	423.633537	0.986852
	423.844731	0.987273
	424.055913	0.986386
	424.267081	0.986647
	424.478235	0.986321
	424.689377	0.986384
	424.900505	0.986059
	425.111620	0.988424
	425.322722	0.989018
	425.533811	0.989458
	425.744886	0.988391
	425.955948	0.989572
	426.166997	0.991362
	426.378032	0.992071
	426.589055	0.991450
	426.800064	0.992355
	427.011060	0.993344
	427.222042	0.992661
	427.433012	0.992841
	427.643968	0.990522
	427.854911	0.990186
	428.065840	0.990182
	428.276757	0.989914
	428.487660	0.991168
	428.698550	0.992994
	428.909427	0.992188
	429.120290	0.991980
	429.331140	0.990416
	429.541977	0.991589
	429.752801	0.992964
	429.963611	0.991754
	430.174408	0.991216
	430.385192	0.993086
	430.595963	0.994473
	430.806720	0.995247
	431.017464	0.994976
	431.228195	0.995472
	431.438913	0.997558
	431.649617	0.997794
	431.860308	0.997732
	432.070986	0.998371
	432.281650	0.999672
	432.492302	1.001438
	432.702940	1.001379
	432.913565	1.001385
	433.124176	1.002271
	433.334774	1.001652
	433.545359	1.001951
	433.755931	1.001119
	433.966489	1.003032
	434.177035	1.003379
	434.387567	1.000025
	434.598085	1.000910
	434.808591	1.000566
	435.019083	1.001298
	435.229562	1.002775
	435.440027	1.001661
	435.650479	1.000507
	435.860918	0.998645
	436.071344	0.999934
	436.281757	0.999416
	436.492156	1.000253
	436.702542	0.999244
	436.912914	1.000462
	437.123274	0.999146
	437.333620	0.999163
	437.543953	0.999199
	437.754272	0.999546
	437.964578	0.998721
	438.174871	0.999072
	438.385151	0.997420
	438.595417	0.996835
	438.805670	0.996396
	439.015910	0.994045
	439.226137	0.993090
	439.436350	0.994162
	439.646550	0.992876
	439.856737	0.990717
	440.066910	0.990935
	440.277070	0.990769
	440.487217	0.990662
	440.697351	0.990326
	440.907471	0.990850
	441.117578	0.990071
	441.327671	0.989491
	441.537752	0.987934
	441.747819	0.987798
	441.957873	0.988344
	442.167913	0.987371
	442.377940	0.986723
	442.587954	0.985286
	442.797955	0.985371
	443.007942	0.984916
	443.217916	0.982716
	443.427877	0.982884
	443.637824	0.983021
	443.847758	0.984632
	444.057679	0.986279
	444.267586	0.987319
	444.477481	0.989039
	444.687361	0.988900
	444.897229	0.989588
	445.107083	0.989336
	445.316924	0.988505
	445.526752	0.989260
	445.736566	0.990119
	445.946367	0.990658
	446.156155	0.990813
	446.365929	0.993743
	446.575690	0.995213
	446.785438	0.994531
	446.995173	0.991535
	447.204894	0.992970
	447.414602	0.992325
	447.624296	0.990962
	447.833977	0.991403
	448.043645	0.990551
	448.253300	0.992079
	448.462941	0.992237
	448.672569	0.994343
	448.882184	0.994085
	449.091785	0.993287
	449.301373	0.991625
	449.510948	0.991219
	449.720509	0.990181
	449.930057	0.990437
	450.139592	0.990087
	450.349113	0.990461
	450.558621	0.990281
	450.768116	0.989800
	450.977597	0.989267
	451.187066	0.988320
	451.396520	0.988173
	451.605962	0.988771
	451.815390	0.988568
	452.024805	0.988772
	452.234206	0.986879
	452.443594	0.986439
	452.652969	0.986270
	452.862330	0.985876
	453.071678	0.985784
	453.281013	0.986279
	453.490335	0.986550
	453.699643	0.986266
	453.908938	0.984781
	454.118219	0.986097
	454.327487	0.985148
	454.536742	0.985454
	454.745983	0.984892
	454.955211	0.985087
	455.164426	0.985356
	455.373627	0.986316
	455.582815	0.986433
	455.791990	0.987576
	456.001152	0.990852
	456.210300	0.992071
	456.419434	0.991787
	456.628556	0.993158
	456.837664	0.992433
	457.046758	0.991373
	457.255839	0.988989
	457.464907	0.990896
	457.673962	0.990991
	457.883003	0.988244
	458.092031	0.990328
	458.301046	0.990600
	458.510047	0.991667
	458.719035	0.991914
	458.928009	0.992820
	459.136970	0.990894
	459.345918	0.989589
	459.554852	0.988209
	459.763774	0.989276
	459.972681	0.988323
	460.181576	0.988185
	460.390457	0.989220
	460.599324	0.987598
	460.808178	0.987307
	461.017019	0.985610
	461.225847	0.986658
	461.434661	0.985941
	461.643462	0.984506
	461.852249	0.983626
	462.061023	0.982687
	462.269784	0.981567
	462.478531	0.981629
	462.687265	0.981840
	462.895986	0.981032
	463.104693	0.981653
	463.313387	0.982253
	463.522068	0.982354
	463.730735	0.980783
	463.939389	0.981289
	464.148029	0.980062
	464.356656	0.979912
	464.565270	0.981055
	464.773870	0.981163
	464.982457	0.982761
	465.191030	0.984759
	465.399591	0.985517
	465.608137	0.987085
	465.816671	0.987394
	466.025191	0.988296
	466.233697	0.988721
	466.442191	0.988333
	466.650671	0.990076
	466.859137	0.989614
	467.067590	0.990858
	467.276030	0.989454
	467.484456	0.988766
	467.692869	0.989135
	467.901269	0.990231
	468.109655	0.991642
	468.318028	0.990896
	468.526387	0.993236
	468.734733	0.992035
	468.943066	0.993499
	469.151385	0.995262
	469.359691	0.995207
	469.567984	0.996810
	469.776263	0.996401
	469.984528	0.999455
	470.192781	0.998183
	470.401020	0.998304
	470.609245	0.999487
	470.817457	0.999176
	471.025656	1.000236
	471.233841	0.997535
	471.442013	0.997826
	471.650172	0.996435
	471.858317	0.995106
	472.066448	0.994911
	472.274567	0.993906
	472.482672	0.994112
	472.690763	0.992563
	472.898841	0.990912
	473.106906	0.989717
	473.314957	0.990129
	473.522995	0.990331
	473.731020	0.992276
	473.939031	0.991579
	474.147029	0.989228
	474.355013	0.989697
	474.562984	0.989313
	474.770941	0.986879
	474.978885	0.986291
	475.186816	0.986017
	475.394733	0.984500
	475.602637	0.984562
	475.810527	0.985347
	476.018404	0.984913
	476.226268	0.985356
	476.434118	0.985602
	476.641955	0.984658
	476.849778	0.985509
	477.057588	0.985182
	477.265385	0.984002
	477.473168	0.983528
	477.680937	0.983535
	477.888694	0.982782
	478.096436	0.983038
	478.304166	0.981316
	478.511882	0.981519
	478.719584	0.979729
	478.927274	0.978060
	479.134949	0.977193
	479.342612	0.976976
	479.550260	0.977094
	479.757896	0.975951
	479.965518	0.977586
	480.173126	0.978662
	480.380722	0.977863
	480.588303	0.976906
	480.795872	0.976159
	481.003426	0.977639
	481.210968	0.977529
	481.418496	0.978316
	481.626010	0.977728
	481.833511	0.976221
	482.040999	0.976677
	482.248473	0.974884
	482.455934	0.973820
	482.663382	0.971103
	482.870816	0.970106
	483.078236	0.967940
	483.285643	0.969900
	483.493037	0.969098
	483.700417	0.967856
	483.907784	0.968969
	484.115137	0.968337
	484.322477	0.968266
	484.529803	0.969508
	484.737116	0.970932
	484.944416	0.971989
	485.151702	0.972236
	485.358975	0.973446
	485.566234	0.974548
	485.773479	0.976432
	485.980712	0.977826
	486.187931	0.978738
	486.395136	0.977517
	486.602328	0.976757
	486.809506	0.977606
	487.016671	0.975854
	487.223823	0.975869
	487.430961	0.977500
	487.638086	0.979713
	487.845197	0.980409
	488.052295	0.982286
	488.259379	0.982325
	488.466450	0.980225
	488.673507	0.980271
	488.880551	0.978482
	489.087582	0.978063
	489.294599	0.977602
	489.501602	0.977500
	489.708592	0.976151
	489.915569	0.977372
	490.122532	0.976986
	490.329482	0.976146
	490.536418	0.973130
	490.743341	0.973229
	490.950250	0.972377
	491.157146	0.973587
	491.364029	0.972960
	491.570897	0.974076
	491.777753	0.973225
	491.984595	0.971639
	492.191423	0.970875
	492.398238	0.970668
	492.605040	0.969681
	492.811828	0.968096
	493.018603	0.969125
	493.225364	0.968929
	493.432111	0.969655
	493.638846	0.968679
	493.845566	0.967344
	494.052274	0.966683
	494.258967	0.965500
	494.465648	0.966471
	494.672314	0.965124
	494.878968	0.966219
	495.085608	0.966492
	495.292234	0.966253
	495.498847	0.966875
	495.705446	0.968296
	495.912032	0.968093
	496.118605	0.969446
	496.325164	0.971058
	496.531709	0.971623
	496.738241	0.970997
	496.944759	0.973348
	497.151264	0.972852
	497.357756	0.972695
	497.564234	0.972571
	497.770698	0.972864
	497.977149	0.972662
	498.183587	0.972916
	498.390011	0.971123
	498.596422	0.969389
	498.802819	0.968329
	499.009202	0.967493
	499.215572	0.967936
	499.421929	0.967651
	499.628272	0.966971
	499.834602	0.966651
	500.040918	0.966017
	500.247220	0.963836
	500.453509	0.962576
	500.659785	0.961925
	500.866047	0.961456
	501.072296	0.959964
	501.278531	0.958618
	501.484752	0.959798
	501.690960	0.961386
	501.897155	0.962028
	502.103336	0.961505
	502.309504	0.962453
	502.515658	0.961794
	502.721798	0.962390
	502.927925	0.962670
	503.134039	0.965727
	503.340139	0.966706
	503.546225	0.967131
	503.752298	0.964695
	503.958358	0.965107
	504.164404	0.963984
	504.370436	0.964367
	504.576455	0.964795
	504.782461	0.964439
	504.988453	0.964629
	505.194431	0.964693
	505.400396	0.965022
	505.606347	0.964865
	505.812285	0.966054
	506.018209	0.964614
	506.224120	0.965910
	506.430017	0.966219
	506.635901	0.967357
	506.841771	0.967942
	507.047628	0.967723
	507.253471	0.968192
	507.459301	0.967788
	507.665117	0.968161
	507.870920	0.968843
	508.076709	0.969987
	508.282484	0.970976
	508.488247	0.970747
	508.693995	0.969146
	508.899730	0.968307
	509.105451	0.967662
	509.311159	0.968637
	509.516854	0.967159
	509.722535	0.967631
	509.928202	0.966542
	510.133856	0.966284
	510.339496	0.965477
	510.545123	0.964844
	510.750736	0.964341
	510.956336	0.963783
	511.161922	0.964312
	511.367494	0.963434
	511.573053	0.963921
	511.778599	0.963868
	511.984131	0.961506
	512.189649	0.961993
	512.395154	0.962016
	512.600645	0.960428
	512.806123	0.961458
	513.011587	0.962115
	513.217038	0.961132
	513.422475	0.961221
	513.627899	0.964577
	513.833309	0.965193
	514.038705	0.964156
	514.244088	0.963904
	514.449458	0.964400
	514.654814	0.965869
	514.860156	0.966063
	515.065485	0.965066
	515.270800	0.964744
	515.476102	0.964054
	515.681390	0.963133
	515.886664	0.962080
	516.091925	0.962666
	516.297173	0.963606
	516.502407	0.962602
	516.707627	0.963110
	516.912834	0.963467
	517.118027	0.964567
	517.323207	0.964860
	517.528373	0.964570
	517.733525	0.965450
	517.938664	0.966315
	518.143790	0.966326
	518.348901	0.965818
	518.554000	0.965598
	518.759084	0.965882
	518.964156	0.966581
	519.169213	0.965106
	519.374257	0.966572
	519.579288	0.966802
	519.784305	0.967209
	519.989308	0.966837
	520.194298	0.967672
	520.399274	0.968615
	520.604236	0.968592
	520.809185	0.967965
	521.014121	0.967970
	521.219043	0.969212
	521.423951	0.968412
	521.628846	0.966568
	521.833727	0.965719
	522.038595	0.965418
	522.243449	0.964388
	522.448289	0.963599
	522.653116	0.962290
	522.857929	0.962231
	523.062729	0.961345
	523.267515	0.960202
	523.472287	0.958832
	523.677046	0.958541
	523.881792	0.958832
	524.086524	0.957135
	524.291242	0.954629
	524.495946	0.954451
	524.700637	0.952666
	524.905315	0.952876
	525.109979	0.954168
	525.314629	0.952804
	525.519266	0.951669
	525.723889	0.952632
	525.928498	0.953532
	526.133094	0.952273
	526.337677	0.951987
	526.542245	0.953232
	526.746800	0.952111
	526.951342	0.951156
	527.155870	0.949723
	527.360384	0.948376
	527.564885	0.948221
	527.769372	0.948678
	527.973846	0.949519
	528.178306	0.949383
	528.382752	0.949748
	528.587185	0.948793
	528.791604	0.949186
	528.996010	0.950444
	529.200402	0.949640
	529.404780	0.948135
	529.609145	0.947742
	529.813496	0.947644
	530.017833	0.948729
	530.222157	0.948600
	530.426468	0.947734
	530.630764	0.948333
	530.835048	0.949883
	531.039317	0.952147
	531.243573	0.951725
	531.447815	0.951967
	531.652044	0.954716
	531.856259	0.954677
	532.060461	0.955835
	532.264648	0.957274
	532.468823	0.957852
	532.672983	0.958071
	532.877130	0.956950
	533.081264	0.956934
	533.285383	0.955958
	533.489490	0.955419
	533.693582	0.954860
	533.897661	0.954975
	534.101726	0.956299
	534.305778	0.956187
	534.509816	0.954657
	534.713841	0.954625
	534.917851	0.954698
	535.121849	0.955696
	535.325832	0.955452
	535.529802	0.954927
	535.733759	0.953429
	535.937701	0.954182
	536.141630	0.952238
	536.345546	0.951056
	536.549448	0.951010
	536.753336	0.951566
	536.957210	0.952578
	537.161071	0.954208
	537.364919	0.953076
	537.568752	0.952376
	537.772572	0.953186
	537.976379	0.953133
	538.180172	0.952437
	538.383951	0.951263
	538.587716	0.950161
	538.791468	0.950308
	538.995206	0.949979
	539.198931	0.949455
	539.402642	0.949087
	539.606339	0.948620
	539.810023	0.948485
	540.013693	0.949608
	540.217349	0.948742
	540.420992	0.948696
	540.624621	0.948391
	540.828237	0.947428
	541.031839	0.948098
	541.235427	0.946449
	541.439001	0.945758
	541.642562	0.946791
	541.846109	0.947629
	542.049643	0.948623
	542.253163	0.950327
	542.456669	0.950769
	542.660162	0.951215
	542.863641	0.952531
	543.067106	0.953514
	543.270558	0.952618
	543.473996	0.953359
	543.677420	0.953854
	543.880831	0.954126
	544.084228	0.954616
	544.287612	0.955364
	544.490981	0.954935
	544.694338	0.954906
	544.897680	0.955047
	545.101009	0.954609
	545.304324	0.955981
	545.507625	0.955629
	545.710913	0.957420
	545.914187	0.958582
	546.117448	0.958313
	546.320695	0.958199
	546.523928	0.957254
	546.727147	0.956186
	546.930353	0.957867
	547.133546	0.958285
	547.336724	0.958111
	547.539889	0.956738
	547.743040	0.956316
	547.946178	0.956215
	548.149301	0.956714
	548.352412	0.956519
	548.555508	0.957860
	548.758591	0.956877
	548.961660	0.956541
	549.164716	0.956763
	549.367757	0.955821
	549.570785	0.955092
	549.773800	0.956030
	549.976801	0.956704
	550.179788	0.956499
	550.382761	0.957266
	550.585721	0.957830
	550.788667	0.958427
	550.991599	0.958652
	551.194518	0.957789
	551.397423	0.957653
	551.600315	0.958987
	551.803192	0.958278
	552.006056	0.957585
	552.208906	0.957414
	552.411743	0.956576
	552.614566	0.955643
	552.817375	0.955531
	553.020171	0.954502
	553.222953	0.954752
	553.425721	0.954063
	553.628475	0.954775
	553.831216	0.955097
	554.033943	0.955110
	554.236657	0.956343
	554.439356	0.955318
	554.642042	0.953693
	554.844715	0.953220
	555.047373	0.953185
	555.250018	0.952806
	555.452650	0.952757
	555.655267	0.953660
	555.857871	0.953750
	556.060461	0.955586
	556.263038	0.956777
	556.465600	0.955872
	556.668150	0.956120
	556.870685	0.956605
	557.073207	0.957122
	557.275715	0.957286
	557.478209	0.957464
	557.680689	0.957219
	557.883156	0.958132
	558.085609	0.957920
	558.288049	0.958018
	558.490475	0.958543
	558.692887	0.958207
	558.895285	0.959453
	559.097670	0.960372
	559.300040	0.960868
	559.502398	0.960767
	559.704741	0.961120
	559.907071	0.962466
	560.109387	0.961518
	560.311689	0.961945
	560.513978	0.962493
	560.716253	0.963642
	560.918514	0.964669
	561.120762	0.966945
	561.322995	0.968268
	561.525215	0.969399
	561.727422	0.970751
	561.929614	0.970629
	562.131793	0.970679
	562.333958	0.972160
	562.536110	0.972636
	562.738248	0.973209
	562.940372	0.973610
	563.142482	0.972422
	563.344578	0.972887
	563.546661	0.973577
	563.748730	0.973623
	563.950786	0.972081
	564.152827	0.972295
	564.354855	0.972634
	564.556870	0.972207
	564.758870	0.971871
	564.960857	0.973318
	565.162830	0.974578
	565.364789	0.975944
	565.566735	0.976261
	565.768666	0.976246
	565.970584	0.977093
	566.172489	0.976983
	566.374379	0.977704
	566.576256	0.976967
	566.778119	0.978684
	566.979969	0.979765
	567.181805	0.980652
	567.383626	0.981156
	567.585435	0.982678
	567.787229	0.983760
	567.989010	0.984759
	568.190777	0.985227
	568.392530	0.984528
	568.594269	0.984311
	568.795995	0.983102
	568.997707	0.983117
	569.199405	0.983934
	569.401090	0.982644
	569.602761	0.981937
	569.804418	0.983825
	570.006061	0.985275
	570.207690	0.985036
	570.409306	0.985671
	570.610908	0.984903
	570.812497	0.985112
	571.014071	0.986219
	571.215632	0.986582
	571.417179	0.986956
	571.618712	0.988064
	571.820232	0.988436
	572.021737	0.989582
	572.223229	0.989448
	572.424707	0.990204
	572.626172	0.989960
	572.827623	0.991258
	573.029060	0.991328
	573.230483	0.991264
	573.431892	0.991348
	573.633288	0.992034
	573.834670	0.991943
	574.036038	0.992532
	574.237392	0.993709
	574.438733	0.994187
	574.640060	0.993872
	574.841373	0.994657
	575.042672	0.994958
	575.243958	0.994823
	575.445230	0.996388
	575.646488	0.995901
	575.847732	0.996358
	576.048962	0.995340
	576.250179	0.995766
	576.451382	0.997192
	576.652571	0.996865
	576.853747	0.997979
	577.054908	0.998082
	577.256056	0.998217
	577.457190	0.996160
	577.658310	0.995088
	577.859417	0.995046
	578.060510	0.996984
	578.261589	0.997334
	578.462654	0.997982
	578.663705	0.998188
	578.864743	0.998504
	579.065767	0.997221
	579.266777	0.997681
	579.467773	0.997083
	579.668755	0.997355
	579.869724	0.996641
	580.070679	0.995525
	580.271620	0.994673
	580.472548	0.993926
	580.673461	0.992487
	580.874361	0.990943
	581.075247	0.991830
	581.276119	0.991519
	581.476978	0.991255
	581.677822	0.993333
	581.878653	0.994553
	582.079470	0.994295
	582.280273	0.993199
	582.481063	0.992623
	582.681838	0.992468
	582.882600	0.993920
	583.083348	0.994078
	583.284083	0.994746
	583.484803	0.995475
	583.685510	0.997008
	583.886203	0.996068
	584.086882	0.994885
	584.287547	0.993518
	584.488199	0.994369
	584.688836	0.995685
	584.889460	0.998103
	585.090070	0.998755
	585.290666	0.998929
	585.491249	0.999387
	585.691818	0.998912
	585.892372	0.999354
	586.092914	0.999167
	586.293441	0.999347
	586.493954	0.999954
	586.694454	1.001975
	586.894940	1.003510
	587.095412	1.002923
	587.295870	1.002465
	587.496314	1.002831
	587.696745	1.002624
	587.897162	1.001462
	588.097565	1.002475
	588.297954	1.004146
	588.498329	1.005230
	588.698691	1.005159
	588.899038	1.006674
	589.099372	1.007369
	589.299692	1.008027
	589.499998	1.008959
	589.700291	1.011029
	589.900569	1.012384
	590.100834	1.012473
	590.301085	1.011678
	590.501322	1.011361
	590.701546	1.011977
	590.901755	1.012967
	591.101951	1.012324
	591.302132	1.012749
	591.502300	1.012460
	591.702455	1.012290
	591.902595	1.012082
	592.102722	1.011909
	592.302834	1.009802
	592.502933	1.009678
	592.703018	1.008784
	592.903089	1.008595
	593.103147	1.009418
	593.303190	1.009905
	593.503220	1.009848
	593.703236	1.010329
	593.903238	1.008064
	594.103226	1.007534
	594.303200	1.006830
	594.503161	1.006319
	594.703108	1.008071
	594.903040	1.007949
	595.102960	1.006723
	595.302865	1.006997
	595.502756	1.005936
	595.702634	1.005911
	595.902497	1.003862
	596.102347	1.002685
	596.302183	1.003967
	596.502005	1.005126
	596.701813	1.005204
	596.901608	1.003452
	597.101388	1.001919
	597.301155	1.000348
	597.500908	0.999951
	597.700647	0.998665
	597.900372	0.998881
	598.100083	0.998385
	598.299781	0.999305
	598.499465	0.999439
	598.699134	0.999812
	598.898790	0.999090
	599.098432	0.997335
	599.298061	0.997477
	599.497675	0.997356
	599.697275	0.996636
	599.896862	0.997271
	600.096435	0.998715
	600.295994	0.999265
	600.495539	0.999166
	600.695070	0.999397
	600.894588	0.999316
	601.094091	0.999149
	601.293581	0.999264
	601.493056	0.999805
	601.692518	0.999204
	601.891966	0.997843
	602.091401	0.998112
	602.290821	0.999044
	602.490227	0.998962
	602.689620	0.998188
	602.888999	0.999051
	603.088363	0.998236
	603.287714	0.998913
	603.487052	0.999691
	603.686375	0.999021
	603.885684	0.999343
	604.084980	0.998681
	604.284261	0.998936
	604.483529	1.001124
	604.682783	1.001233
	604.882023	1.002753
	605.081249	1.004289
	605.280461	1.005504
	605.479660	1.005012
	605.678844	1.006704
	605.878015	1.006555
	606.077172	1.008477
	606.276314	1.009931
	606.475443	1.009310
	606.674558	1.009411
	606.873660	1.008516
	607.072747	1.009215
	607.271820	1.010896
	607.470880	1.011329
	607.669926	1.011029
	607.868957	1.010548
	608.067975	1.010462
	608.266979	1.010982
	608.465969	1.011033
	608.664946	1.011455
	608.863908	1.010818
	609.062857	1.011441
	609.261791	1.012154
	609.460712	1.012550
	609.659619	1.012635
	609.858511	1.014225
	610.057390	1.014292
	610.256256	1.014036
	610.455107	1.014306
	610.653944	1.015120
	610.852767	1.015565
	611.051577	1.016394
	611.250373	1.017179
	611.449154	1.018107
	611.647922	1.019307
	611.846676	1.020671
	612.045416	1.022095
	612.244142	1.023944
	612.442854	1.024797
	612.641553	1.025435
	612.840237	1.026331
	613.038908	1.027242
	613.237564	1.028476
	613.436207	1.029566
	613.634836	1.030361
	613.833451	1.032155
	614.032052	1.034269
	614.230639	1.035780
	614.429212	1.036511
	614.627771	1.038775
	614.826316	1.041422
	615.024848	1.041661
	615.223365	1.042931
	615.421869	1.043755
	615.620358	1.043486
	615.818834	1.044649
	616.017296	1.044684
	616.215744	1.047011
	616.414178	1.047298
	616.612598	1.048607
	616.811004	1.048892
	617.009396	1.048976
	617.207775	1.049428
	617.406139	1.047290
	617.604490	1.048309
	617.802826	1.047158
	618.001149	1.047400
	618.199458	1.046027
	618.397752	1.044310
	618.596033	1.043995
	618.794300	1.046640
	618.992553	1.046949
	619.190792	1.046593
	619.389018	1.044444
	619.587229	1.043106
	619.785426	1.042624
	619.983609	1.042185
	620.181779	1.041655
	620.379934	1.040532
	620.578076	1.039845
	620.776204	1.038266
	620.974317	1.038058
	621.172417	1.037181
	621.370503	1.036394
	621.568575	1.036351
	621.766633	1.036229
	621.964677	1.033561
	622.162707	1.033767
	622.360723	1.035405
	622.558725	1.035569
	622.756714	1.035004
	622.954688	1.034702
	623.152648	1.034814
	623.350595	1.035232
	623.548527	1.035858
	623.746446	1.035706
	623.944350	1.035328
	624.142241	1.033853
	624.340118	1.033418
	624.537981	1.033866
	624.735829	1.034568
	624.933664	1.034073
	625.131485	1.035117
	625.329292	1.034814
	625.527085	1.034920
	625.724864	1.035377
	625.922629	1.035796
	626.120381	1.035300
	626.318118	1.035061
	626.515841	1.035843
	626.713550	1.035687
	626.911246	1.035734
	627.108927	1.036048
	627.306595	1.035115
	627.504248	1.037000
	627.701888	1.036823
	627.899513	1.037231
	628.097125	1.038826
	628.294722	1.037756
	628.492306	1.038849
	628.689876	1.038497
	628.887432	1.040399
	629.084973	1.039800
	629.282501	1.039587
	629.480015	1.039676
	629.677515	1.039220
	629.875001	1.040146
	630.072473	1.039544
	630.269931	1.039711
	630.467375	1.040198
	630.664805	1.040241
	630.862221	1.038199
	631.059623	1.036632
	631.257011	1.035751
	631.454385	1.035215
	631.651746	1.034602
	631.849092	1.034016
	632.046424	1.033435
	632.243742	1.034508
	632.441047	1.034962
	632.638337	1.034537
	632.835613	1.035390
	633.032876	1.034236
	633.230124	1.033875
	633.427358	1.033791
	633.624579	1.032570
	633.821785	1.031527
	634.018978	1.032427
	634.216156	1.031919
	634.413321	1.030806
	634.610471	1.030030
	634.807608	1.030165
	635.004730	1.030902
	635.201839	1.030082
	635.398933	1.028858
	635.596014	1.027940
	635.793081	1.026975
	635.990133	1.026074
	636.187172	1.025482
	636.384196	1.026191
	636.581207	1.025033
	636.778204	1.024838
	636.975186	1.026978
	637.172155	1.026619
	637.369110	1.028028
	637.566050	1.028416
	637.762977	1.028784
	637.959890	1.027485
	638.156788	1.028871
	638.353673	1.029718
	638.550544	1.029094
	638.747400	1.029518
	638.944243	1.030710
	639.141072	1.031216
	639.337886	1.032839
	639.534687	1.032340
	639.731474	1.033423
	639.928246	1.034277
	640.125005	1.033928
	640.321750	1.035246
	640.518480	1.035464
	640.715197	1.036513
	640.911899	1.034680
	641.108588	1.036168
	641.305263	1.036767
	641.501923	1.037702
	641.698570	1.038006
	641.895202	1.037489
	642.091821	1.038405
	642.288426	1.038260
	642.485016	1.039780
	642.681593	1.040959
	642.878155	1.042140
	643.074704	1.042942
	643.271238	1.042466
	643.467759	1.044377
	643.664265	1.045035
	643.860757	1.045730
	644.057236	1.045841
	644.253700	1.044666
	644.450151	1.043902
	644.646587	1.044271
	644.843009	1.042504
	645.039418	1.043081
	645.235812	1.044011
	645.432192	1.043472
	645.628558	1.045027
	645.824911	1.045048
	646.021249	1.045130
	646.217573	1.045354
	646.413883	1.045858
	646.610179	1.046110
	646.806461	1.046524
	647.002729	1.044881
	647.198983	1.044344
	647.395223	1.044019
	647.591449	1.044029
	647.787661	1.044151
	647.983859	1.044390
	648.180043	1.045007
	648.376212	1.045183
	648.572368	1.045101
	648.768510	1.045607
	648.964638	1.043952
	649.160751	1.044390
	649.356851	1.043417
	649.552937	1.043959
	649.749008	1.043527
	649.945066	1.044835
	650.141109	1.045459
	650.337138	1.045207
	650.533154	1.046016
	650.729155	1.046019
	650.925142	1.045620
	651.121116	1.046065
	651.317075	1.045934
	651.513020	1.046544
	651.708951	1.047601
	651.904868	1.047405
	652.100771	1.048210
	652.296660	1.050099
	652.492535	1.050055
	652.688396	1.051326
	652.884242	1.053685
	653.080075	1.054203
	653.275894	1.053509
	653.471699	1.053884
	653.667489	1.054307
	653.863266	1.057073
	654.059028	1.057689
	654.254776	1.058289
	654.450511	1.057723
	654.646231	1.058808
	654.841937	1.057394
	655.037629	1.057279
	655.233308	1.059378
	655.428972	1.059040
	655.624622	1.059870
	655.820258	1.060220
	656.015879	1.060012
	656.211487	1.060184
	656.407081	1.061345
	656.602661	1.062013
	656.798226	1.063460
	656.993778	1.064360
	657.189315	1.065811
	657.384839	1.066263
	657.580348	1.064963
	657.775843	1.064635
	657.971324	1.064490
	658.166791	1.064905
	658.362244	1.065702
	658.557683	1.065297
	658.753108	1.063388
	658.948519	1.063475
	659.143916	1.063734
	659.339298	1.062280
	659.534667	1.060932
	659.730022	1.060429
	659.925362	1.061292
	660.120688	1.062206
	660.316001	1.061665
	660.511299	1.062187
	660.706583	1.061535
	660.901853	1.062059
	661.097109	1.061099
	661.292351	1.062118
	661.487578	1.061312
	661.682792	1.061104
	661.877992	1.059758
	662.073177	1.058688
	662.268349	1.058287
	662.463506	1.058569
	662.658649	1.058952
	662.853779	1.059344
	663.048894	1.060395
	663.243995	1.060841
	663.439081	1.061697
	663.634154	1.060462
	663.829213	1.060447
	664.024258	1.060865
	664.219288	1.060289
	664.414305	1.060158
	664.609307	1.059856
	664.804295	1.059662
	664.999269	1.059477
	665.194229	1.060411
	665.389175	1.060318
	665.584107	1.062561
	665.779025	1.061983
	665.973928	1.061719
	666.168818	1.062589
	666.363693	1.063663
	666.558555	1.063070
	666.753402	1.063882
	666.948235	1.064582
	667.143054	1.064455
	667.337859	1.065119
	667.532650	1.064998
	667.727427	1.065324
	667.922189	1.066740
	668.116938	1.068137
	668.311672	1.069421
	668.506392	1.069296
	668.701098	1.069284
	668.895790	1.069053
	669.090468	1.069515
	669.285132	1.068728
	669.479782	1.068014
	669.674417	1.068743
	669.869039	1.069252
	670.063646	1.068619
	670.258239	1.066522
	670.452819	1.066584
	670.647384	1.066998
	670.841934	1.066790
	671.036471	1.065754
	671.230994	1.068066
	671.425502	1.068610
	671.619997	1.069444
	671.814477	1.068643
	672.008943	1.068003
	672.203395	1.067707
	672.397833	1.066648
	672.592257	1.066026
	672.786667	1.066126
	672.981062	1.065635
	673.175444	1.065477
	673.369811	1.064266
	673.564164	1.062818
	673.758503	1.064164
	673.952828	1.063907
	674.147139	1.063924
	674.341435	1.062899
	674.535718	1.062433
	674.729986	1.061447
	674.924240	1.060771
	675.118480	1.060151
	675.312706	1.058487
	675.506918	1.058185
	675.701116	1.057933
	675.895299	1.058270
	676.089469	1.057406
	676.283624	1.058082
	676.477765	1.057352
	676.671892	1.057034
	676.866005	1.057919
	677.060103	1.058430
	677.254188	1.058772
	677.448258	1.056735
	677.642315	1.054906
	677.836357	1.055408
	678.030385	1.055457
	678.224398	1.055189
	678.418398	1.055449
	678.612384	1.054780
	678.806355	1.055611
	679.000312	1.055508
	679.194255	1.055083
	679.388184	1.055457
	679.582099	1.055696
	679.776000	1.054495
	679.969886	1.053251
	680.163758	1.052131
	680.357617	1.053498
	680.551461	1.053423
	680.745290	1.052647
	680.939106	1.051058
	681.132908	1.050851
	681.326695	1.052045
	681.520468	1.053405
	681.714227	1.053711
	681.907972	1.054199
	682.101703	1.054660
	682.295419	1.053578
	682.489122	1.053695
	682.682810	1.054224
	682.876484	1.054279
	683.070144	1.052866
	683.263790	1.052590
	683.457421	1.051475
	683.651039	1.051775
	683.844642	1.051951
	684.038231	1.052486
	684.231806	1.052403
	684.425367	1.052254
	684.618913	1.051404
	684.812446	1.051395
	685.005964	1.049586
	685.199468	1.049976
	685.392958	1.050288
	685.586433	1.048798
	685.779895	1.049098
	685.973342	1.049182
	686.166775	1.049203
	686.360194	1.049923
	686.553599	1.050503
	686.746990	1.048806
	686.940366	1.049055
	687.133729	1.047775
	687.327077	1.047399
	687.520411	1.047906
	687.713730	1.047434
	687.907036	1.047251
	688.100327	1.046021
	688.293604	1.046169
	688.486867	1.046017
	688.680116	1.044416
	688.873351	1.042282
	689.066571	1.041397
	689.259777	1.043220
	689.452970	1.043855
	689.646147	1.043863
	689.839311	1.044221
	690.032461	1.044147
	690.225596	1.043463
	690.418717	1.044929
	690.611824	1.043444
	690.804917	1.043858
	690.997995	1.044037
	691.191059	1.043071
	691.384110	1.041785
	691.577145	1.042312
	691.770167	1.042613
	691.963175	1.041969
	692.156168	1.040108
	692.349147	1.040490
	692.542112	1.041555
	692.735063	1.040641
	692.927999	1.041257
	693.120922	1.040964
	693.313830	1.038605
	693.506724	1.036930
	693.699603	1.035426
	693.892469	1.033824
	694.085320	1.033323
	694.278157	1.032743
	694.470980	1.032022
	694.663789	1.030846
	694.856583	1.031218
	695.049364	1.031232
	695.242130	1.030576
	695.434881	1.029925
	695.627619	1.028969
	695.820342	1.027439
	696.013052	1.026969
	696.205747	1.027567
	696.398427	1.027496
	696.591094	1.027705
	696.783746	1.027606
	696.976384	1.025891
	697.169008	1.026308
	697.361618	1.027030
	697.554213	1.026205
	697.746795	1.025057
	697.939362	1.024381
	698.131914	1.022147
	698.324453	1.020728
	698.516977	1.021001
	698.709487	1.021063
	698.901983	1.021390
	699.094465	1.021448
	699.286932	1.020563
	699.479386	1.019508
	699.671825	1.019511
	699.864249	1.020882
	700.056660	1.020052
	700.249056	1.020450
	700.441438	1.021820
	700.633806	1.023548
	700.826160	1.025160
	701.018499	1.024644
	701.210824	1.025703
	701.403135	1.025469
	701.595432	1.024742
	701.787714	1.024517
	701.979982	1.024115
	702.172236	1.021918
	702.364476	1.022094
	702.556702	1.020673
	702.748913	1.020019
	702.941110	1.020232
	703.133293	1.019787
	703.325461	1.019537
	703.517615	1.018803
	703.709755	1.017813
	703.901881	1.017822
	704.093993	1.016717
	704.286090	1.015628
	704.478173	1.015949
	704.670242	1.013747
	704.862296	1.012865
	705.054337	1.012234
	705.246363	1.011824
	705.438375	1.011605
	705.630372	1.010666
	705.822356	1.011008
	706.014325	1.010525
	706.206279	1.008635
	706.398220	1.009661
	706.590146	1.008897
	706.782058	1.007894
	706.973956	1.009172
	707.165840	1.008845
	707.357709	1.009354
	707.549564	1.008819
	707.741405	1.008853
	707.933231	1.006368
	708.125043	1.004566
	708.316841	1.004023
	708.508625	1.004028
	708.700395	1.003525
	708.892150	1.002105
	709.083891	1.001030
	709.275617	1.000757
	709.467330	1.001087
	709.659028	1.001163
	709.850712	1.001313
	710.042381	1.002645
	710.234037	1.002334
	710.425678	1.000992
	710.617305	1.000478
	710.808917	1.000289
	711.000515	1.000234
	711.192099	1.000613
	711.383669	0.999805
	711.575225	0.998692
	711.766766	0.999943
	711.958293	0.999794
	712.149805	0.997971
	712.341304	0.996960
	712.532788	0.996355
	712.724258	0.996025
	712.915713	0.994090
	713.107154	0.993234
	713.298581	0.992464
	713.489994	0.991298
	713.681392	0.989787
	713.872776	0.989610
	714.064146	0.989756
	714.255502	0.989724
	714.446843	0.989270
	714.638170	0.987051
	714.829483	0.986939
	715.020781	0.984942
	715.212065	0.984887
	715.403335	0.984717
	715.594591	0.984313
	715.785832	0.984350
	715.977059	0.984202
	716.168272	0.982908
	716.359470	0.984055
	716.550654	0.983274
	716.741824	0.982563
	716.932979	0.981867
	717.124121	0.982505
	717.315247	0.982229
	717.506360	0.982085
	717.697458	0.981925
	717.888542	0.983653
	718.079612	0.983029
	718.270668	0.982721
	718.461709	0.982781
	718.652736	0.981214
	718.843748	0.982847
	719.034746	0.982537
	719.225730	0.983878
	719.416700	0.983506
	719.607655	0.985713
	719.798596	0.986956
	719.989523	0.985076
	720.180435	0.983550
	720.371333	0.983898
	720.562217	0.983804
	720.753087	0.984789
	720.943942	0.984712
	721.134783	0.985608
	721.325609	0.985234
	721.516422	0.986181
	721.707219	0.986113
	721.898003	0.987215
	722.088772	0.987036
	722.279527	0.986621
	722.470268	0.986308
	722.660994	0.985901
	722.851707	0.985328
	723.042404	0.985771
	723.233088	0.985852
	723.423757	0.984767
	723.614412	0.986133
	723.805052	0.987750
	723.995678	0.987665
	724.186290	0.988380
	724.376887	0.988232
	724.567471	0.989796
	724.758039	0.990561
	724.948594	0.989717
	725.139134	0.988368
	725.329660	0.989310
	725.520172	0.990702
	725.710669	0.990332
	725.901152	0.991931
	726.091620	0.992942
	726.282075	0.994934
	726.472514	0.995796
	726.662940	0.996794
	726.853351	0.996599
	727.043748	0.998500
	727.234131	0.998857
	727.424499	0.998725
	727.614853	0.998419
	727.805193	0.999263
	727.995518	0.998426
	728.185829	0.998447
	728.376125	0.999111
	728.566408	0.999493
	728.756675	0.997923
	728.946929	0.998617
	729.137168	0.997401
	729.327393	0.997299
	729.517604	0.996860
	729.707800	0.996087
	729.897982	0.996603
	730.088149	0.995242
	730.278302	0.996173
	730.468441	0.994299
	730.658566	0.993673
	730.848676	0.991988
	731.038771	0.990159
	731.228853	0.988358
	731.418920	0.987277
	731.608973	0.988907
	731.799011	0.988843
	731.989035	0.988243
	732.179045	0.988126
	732.369040	0.987796
	732.559021	0.987344
	732.748988	0.986263
	732.938940	0.986519
	733.128878	0.987599
	733.318801	0.986380
	733.508711	0.986139
	733.698605	0.986093
	733.888486	0.985826
	734.078352	0.986037
	734.268204	0.985703
	734.458041	0.986953
	734.647864	0.987374
	734.837673	0.987968
	735.027467	0.989356
	735.217247	0.989438
	735.407013	0.990027
	735.596764	0.991823
	735.786501	0.991883
	735.976223	0.992947
	736.165932	0.992946
	736.355625	0.993258
	736.545305	0.994517
	736.734970	0.996613
	736.924620	0.997779
	737.114257	0.998035
	737.303879	1.000168
	737.493486	0.999057
	737.683079	0.998407
	737.872658	0.997606
	738.062222	0.997096
	738.251772	0.997310
	738.441308	0.996475
	738.630829	0.995297
	738.820336	0.994473
	739.009829	0.993479
	739.199307	0.993192
	739.388771	0.993229
	739.578220	0.993082
	739.767655	0.993292
	739.957076	0.992234
	740.146482	0.990971
	740.335874	0.990410
	740.525251	0.989543
	740.714615	0.989912
	740.903963	0.988828
	741.093298	0.987273
	741.282618	0.986406
	741.471923	0.985074
	741.661214	0.986309
	741.850491	0.985720
	742.039753	0.984942
	742.229001	0.984377
	742.418235	0.984091
	742.607454	0.985241
	742.796659	0.984915
	742.985849	0.984170
	743.175025	0.983096
	743.364187	0.981989
	743.553334	0.981905
	743.742467	0.982914
	743.931586	0.982472
	744.120690	0.983520
	744.309779	0.983339
	744.498855	0.983475
	744.687916	0.981812
	744.876962	0.982398
	745.065994	0.980781
	745.255012	0.980759
	745.444015	0.981026
	745.633004	0.980385
	745.821978	0.980077
	746.010938	0.979476
	746.199884	0.978411
	746.388815	0.978581
	746.577732	0.978775
	746.766634	0.977598
	746.955522	0.976387
	747.144396	0.975185
	747.333255	0.973871
	747.522100	0.973594
	747.710930	0.972122
	747.899746	0.970463
	748.088548	0.969411
	748.277335	0.968406
	748.466108	0.967283
	748.654866	0.966610
	748.843610	0.965939
	749.032339	0.965974
	749.221054	0.964884
	749.409755	0.964982
	749.598441	0.965663
	749.787113	0.964904
	749.975770	0.964864
	750.164413	0.964611
	750.353042	0.964743
[truncated: 1,648 more rows]
