# Supplementary material for: Metasurface analogues of molecular diastereomers from hierarchical multiscale chiral interactions with biomolecules
Source: Nat Commun. 2026 Apr 22;17:5541. doi: 10.1038/s41467-026-72200-6 (PMC13287669; doi:10.1038/s41467-026-72200-6)
Supplement: Supplementary file 3 — Supplementary Data 1 (Raw data) [file 41467_2026_72200_MOESM3_ESM.zip › Raw_Data/Reflectivity/Antistrept_strept_sequence/Antistept/Ref_ARRAY3_RH_90_4.txt]

	345.453658	0.999384
	345.669646	0.999083
	345.885622	0.998754
	346.101585	0.998394
	346.317535	0.998000
	346.533471	0.997568
	346.749395	0.997096
	346.965306	0.996579
	347.181204	0.996014
	347.397089	0.995400
	347.612961	0.994734
	347.828820	0.994019
	348.044666	0.993260
	348.260499	0.992466
	348.476319	0.991655
	348.692126	0.990853
	348.907920	0.990098
	349.123701	0.989438
	349.339469	0.988931
	349.555224	0.988640
	349.770966	0.988621
	349.986695	0.988911
	350.202412	0.989521
	350.418115	0.990425
	350.633805	0.991567
	350.849482	0.992874
	351.065147	0.994263
	351.280798	0.995663
	351.496436	0.997017
	351.712062	0.998287
	351.927674	0.999451
	352.143273	1.001703
	352.358860	1.003501
	352.574433	1.002089
	352.789993	1.002088
	353.005541	1.002062
	353.221075	1.003044
	353.436597	1.003598
	353.652105	1.004072
	353.867600	1.005866
	354.083083	1.006907
	354.298552	1.007597
	354.514009	1.008250
	354.729452	1.008919
	354.944883	1.009538
	355.160300	1.008804
	355.375705	1.008403
	355.591096	1.009191
	355.806474	1.010024
	356.021840	1.011025
	356.237192	1.010651
	356.452532	1.010475
	356.667858	1.008666
	356.883172	1.008579
	357.098472	1.010088
	357.313760	1.008398
	357.529034	1.008615
	357.744295	1.008765
	357.959544	1.008797
	358.174779	1.008136
	358.390002	1.007747
	358.605211	1.004716
	358.820407	1.004323
	359.035591	1.002284
	359.250761	1.000943
	359.465919	1.001281
	359.681063	0.999268
	359.896194	0.999290
	360.111313	0.998188
	360.326418	0.998383
	360.541510	0.997058
	360.756589	0.995082
	360.971656	0.993891
	361.186709	0.995201
	361.401749	0.996138
	361.616776	0.995212
	361.831790	0.994220
	362.046792	0.992489
	362.261780	0.990394
	362.476755	0.989475
	362.691717	0.989317
	362.906666	0.988997
	363.121602	0.988454
	363.336525	0.991247
	363.551435	0.991631
	363.766332	0.991941
	363.981216	0.995501
	364.196087	0.997294
	364.410945	0.998033
	364.625790	0.998478
	364.840621	0.998711
	365.055440	0.999547
	365.270246	0.997939
	365.485039	0.997513
	365.699818	0.998385
	365.914585	0.997247
	366.129339	0.998708
	366.344079	0.999372
	366.558807	1.001232
	366.773521	1.000310
	366.988223	0.998521
	367.202911	0.999076
	367.417587	0.999978
	367.632249	0.999304
	367.846898	1.000083
	368.061535	1.000939
	368.276158	1.001321
	368.490768	1.001513
	368.705365	1.000949
	368.919949	0.999941
	369.134521	0.998136
	369.349079	0.997286
	369.563624	0.997461
	369.778155	0.998416
	369.992674	0.998744
	370.207180	0.998940
	370.421673	0.998557
	370.636153	0.998261
	370.850619	0.998622
	371.065073	0.999241
	371.279514	1.000150
	371.493941	1.000436
	371.708356	1.000587
	371.922757	1.001413
	372.137145	1.002864
	372.351521	1.002747
	372.565883	1.003094
	372.780232	1.004765
	372.994568	1.003502
	373.208891	1.006045
	373.423201	1.005431
	373.637498	1.005876
	373.851782	1.006233
	374.066053	1.006813
	374.280311	1.005012
	374.494556	1.002473
	374.708787	1.002039
	374.923006	1.001448
	375.137211	1.004098
	375.351404	1.004494
	375.565583	1.004764
	375.779750	1.005292
	375.993903	1.005146
	376.208043	1.005524
	376.422170	1.005432
	376.636284	1.007125
	376.850385	1.008437
	377.064473	1.006724
	377.278548	1.005859
	377.492610	1.004357
	377.706658	1.003726
	377.920694	1.003238
	378.134717	1.001307
	378.348726	1.001192
	378.562722	0.999818
	378.776706	0.999260
	378.990676	1.000973
	379.204633	0.999284
	379.418577	0.999452
	379.632508	0.997877
	379.846426	0.999052
	380.060331	1.000050
	380.274223	0.999864
	380.488101	0.998112
	380.701967	0.998950
	380.915819	0.996388
	381.129659	0.994515
	381.343485	0.994913
	381.557298	0.994837
	381.771098	0.996140
	381.984886	0.996754
	382.198659	0.996779
	382.412420	0.995700
	382.626168	0.997899
	382.839903	0.997251
	383.053624	0.997011
	383.267333	0.996180
	383.481028	0.997328
	383.694711	0.997937
	383.908380	0.997813
	384.122036	0.998906
	384.335679	1.000974
	384.549309	0.999351
	384.762926	1.000814
	384.976530	1.002583
	385.190120	1.003085
	385.403698	1.004081
	385.617262	1.004435
	385.830814	1.003242
	386.044352	1.004906
	386.257877	1.003239
	386.471389	1.003720
	386.684888	1.005794
	386.898374	1.004821
	387.111847	1.005058
	387.325306	1.005841
	387.538753	1.004999
	387.752186	1.003526
	387.965606	1.003144
	388.179014	0.999904
	388.392408	0.998922
	388.605789	1.001395
	388.819156	1.000666
	389.032511	1.001268
	389.245853	1.000270
	389.459181	1.000073
	389.672497	0.999271
	389.885799	0.999838
	390.099088	0.998276
	390.312364	0.997611
	390.525627	0.997905
	390.738877	0.998162
	390.952114	0.998758
	391.165337	0.998286
	391.378548	0.999531
	391.591745	1.000545
	391.804929	1.002092
	392.018100	1.000986
	392.231258	1.002370
	392.444403	1.000811
	392.657535	1.000935
	392.870653	0.999149
	393.083759	0.999275
	393.296851	0.998475
	393.509930	0.997671
	393.722996	0.996739
	393.936049	0.998547
	394.149089	0.998529
	394.362116	0.997414
	394.575129	0.996841
	394.788130	0.995930
	395.001117	0.994364
	395.214091	0.993842
	395.427052	0.995829
	395.640000	0.993607
	395.852935	0.992960
	396.065857	0.994356
	396.278765	0.996383
	396.491660	0.997726
	396.704543	0.998680
	396.917412	1.000612
	397.130268	1.000461
	397.343110	0.998241
	397.555940	1.001993
	397.768757	1.002351
	397.981560	1.001146
	398.194350	1.001088
	398.407127	0.999753
	398.619891	0.999739
	398.832642	0.999911
	399.045380	1.000889
	399.258104	1.001411
	399.470815	1.000697
	399.683514	0.997267
	399.896199	0.996799
	400.108870	0.994381
	400.321529	0.994053
	400.534175	0.992880
	400.746807	0.994638
	400.959427	0.993628
	401.172033	0.994561
	401.384626	0.996443
	401.597205	0.993017
	401.809772	0.994073
	402.022326	0.994140
	402.234866	0.996113
	402.447393	0.996454
	402.659907	0.997027
	402.872408	0.996586
	403.084896	0.999253
	403.297370	1.000222
	403.509832	1.000020
	403.722280	0.998562
	403.934715	0.998034
	404.147137	0.998146
	404.359546	0.999551
	404.571941	0.998793
	404.784323	0.997803
	404.996693	0.997181
	405.209049	0.996789
	405.421392	0.998819
	405.633721	0.997904
	405.846038	0.998718
	406.058341	0.997499
	406.270632	0.996518
	406.482909	0.997421
	406.695172	0.997199
	406.907423	0.995606
	407.119661	0.996103
	407.331885	0.994211
	407.544096	0.993151
	407.756294	0.990954
	407.968479	0.991067
	408.180651	0.990018
	408.392809	0.988751
	408.604954	0.989244
	408.817086	0.990606
	409.029205	0.989578
	409.241311	0.988884
	409.453404	0.990554
	409.665483	0.990369
	409.877549	0.988853
	410.089602	0.988834
	410.301642	0.990129
	410.513669	0.988345
	410.725682	0.990249
	410.937682	0.991085
	411.149669	0.990261
	411.361643	0.992615
	411.573604	0.991743
	411.785551	0.991619
	411.997486	0.990443
	412.209407	0.991113
	412.421315	0.989459
	412.633210	0.989057
	412.845091	0.989305
	413.056959	0.990594
	413.268815	0.990377
	413.480657	0.990612
	413.692485	0.988985
	413.904301	0.990230
	414.116103	0.989921
	414.327892	0.989963
	414.539668	0.990798
	414.751431	0.991088
	414.963181	0.990295
	415.174917	0.990204
	415.386640	0.990332
	415.598350	0.991735
	415.810047	0.990951
	416.021730	0.989671
	416.233401	0.990112
	416.445058	0.989696
	416.656702	0.990478
	416.868332	0.990103
	417.079950	0.992208
	417.291554	0.992418
	417.503145	0.993208
	417.714723	0.994350
	417.926288	0.995757
	418.137839	0.995625
	418.349377	0.993247
	418.560903	0.993432
	418.772414	0.994062
	418.983913	0.994198
	419.195398	0.995523
	419.406870	0.994058
	419.618329	0.991857
	419.829775	0.990413
	420.041208	0.988810
	420.252627	0.990921
	420.464033	0.990512
	420.675426	0.991039
	420.886805	0.990686
	421.098172	0.991065
	421.309525	0.993309
	421.520865	0.992956
	421.732192	0.994126
	421.943505	0.995926
	422.154805	0.995615
	422.366092	0.995282
	422.577366	0.996494
	422.788627	0.996875
	422.999874	0.996032
	423.211108	0.996674
	423.422329	0.997450
	423.633537	0.995495
	423.844731	0.994853
	424.055913	0.994777
	424.267081	0.994570
	424.478235	0.995257
	424.689377	0.995491
	424.900505	0.994615
	425.111620	0.994080
	425.322722	0.996329
	425.533811	0.997512
	425.744886	0.997658
	425.955948	0.997693
	426.166997	0.995711
	426.378032	0.996311
	426.589055	0.997035
	426.800064	0.997907
	427.011060	0.998793
	427.222042	0.998021
	427.433012	0.999279
	427.643968	0.997207
	427.854911	0.996978
	428.065840	0.997402
	428.276757	0.998387
	428.487660	0.998457
	428.698550	0.998670
	428.909427	0.998475
	429.120290	0.996163
	429.331140	0.997395
	429.541977	0.998696
	429.752801	1.000157
	429.963611	1.001231
	430.174408	1.000565
	430.385192	1.000134
	430.595963	0.997935
	430.806720	0.997728
	431.017464	0.998397
	431.228195	0.999222
	431.438913	1.000081
	431.649617	0.999449
	431.860308	0.999015
	432.070986	0.996927
	432.281650	0.996684
	432.492302	0.997446
	432.702940	0.997959
	432.913565	0.997310
	433.124176	0.996552
	433.334774	0.995885
	433.545359	0.996691
	433.755931	0.996997
	433.966489	0.997788
	434.177035	0.996093
	434.387567	0.996283
	434.598085	0.995214
	434.808591	0.995848
	435.019083	0.996002
	435.229562	0.995454
	435.440027	0.993517
	435.650479	0.995419
	435.860918	0.996587
	436.071344	0.996075
	436.281757	0.995753
	436.492156	0.995100
	436.702542	0.996094
	436.912914	0.997755
	437.123274	0.998190
	437.333620	0.996681
	437.543953	0.996431
	437.754272	0.996907
	437.964578	0.996021
	438.174871	0.995459
	438.385151	0.995563
	438.595417	0.994970
	438.805670	0.993354
	439.015910	0.993858
	439.226137	0.994279
	439.436350	0.995866
	439.646550	0.994344
	439.856737	0.993179
	440.066910	0.994057
	440.277070	0.993751
	440.487217	0.995222
	440.697351	0.996779
	440.907471	0.996417
	441.117578	0.995356
	441.327671	0.995183
	441.537752	0.995566
	441.747819	0.995127
	441.957873	0.996654
	442.167913	0.997746
	442.377940	0.996319
	442.587954	0.996024
	442.797955	0.994844
	443.007942	0.995978
	443.217916	0.997651
	443.427877	0.998994
	443.637824	0.999518
	443.847758	0.999760
	444.057679	1.000050
	444.267586	1.000668
	444.477481	1.000978
	444.687361	1.001458
	444.897229	1.002857
	445.107083	1.002671
	445.316924	1.003503
	445.526752	1.004464
	445.736566	1.006119
	445.946367	1.006177
	446.156155	1.007067
	446.365929	1.006666
	446.575690	1.006067
	446.785438	1.005694
	446.995173	1.005726
	447.204894	1.006761
	447.414602	1.005456
	447.624296	1.004001
	447.833977	1.003144
	448.043645	1.002038
	448.253300	1.001521
	448.462941	0.999307
	448.672569	0.997245
	448.882184	0.999125
	449.091785	0.997122
	449.301373	0.997627
	449.510948	0.995902
	449.720509	0.994249
	449.930057	0.993793
	450.139592	0.993385
	450.349113	0.992989
	450.558621	0.992503
	450.768116	0.991912
	450.977597	0.991753
	451.187066	0.991028
	451.396520	0.989529
	451.605962	0.990219
	451.815390	0.991172
	452.024805	0.991176
	452.234206	0.990034
	452.443594	0.989937
	452.652969	0.991376
	452.862330	0.988299
	453.071678	0.986543
	453.281013	0.986690
	453.490335	0.986729
	453.699643	0.987505
	453.908938	0.989040
	454.118219	0.988597
	454.327487	0.988107
	454.536742	0.989392
	454.745983	0.989850
	454.955211	0.989679
	455.164426	0.990997
	455.373627	0.992487
	455.582815	0.993729
	455.791990	0.992921
	456.001152	0.992376
	456.210300	0.992494
	456.419434	0.992976
	456.628556	0.992666
	456.837664	0.993795
	457.046758	0.994559
	457.255839	0.993996
	457.464907	0.994181
	457.673962	0.992916
	457.883003	0.993644
	458.092031	0.994715
	458.301046	0.993781
	458.510047	0.993982
	458.719035	0.992495
	458.928009	0.991983
	459.136970	0.991183
	459.345918	0.992229
	459.554852	0.991247
	459.763774	0.989824
	459.972681	0.988049
	460.181576	0.987590
	460.390457	0.986351
	460.599324	0.984421
	460.808178	0.985101
	461.017019	0.985619
	461.225847	0.984401
	461.434661	0.985128
	461.643462	0.982775
	461.852249	0.983637
	462.061023	0.983063
	462.269784	0.983222
	462.478531	0.983626
	462.687265	0.982465
	462.895986	0.984605
	463.104693	0.982585
	463.313387	0.981790
	463.522068	0.981975
	463.730735	0.981440
	463.939389	0.981350
	464.148029	0.981549
	464.356656	0.981164
	464.565270	0.980007
	464.773870	0.979401
	464.982457	0.978760
	465.191030	0.979356
	465.399591	0.978688
	465.608137	0.980198
	465.816671	0.981905
	466.025191	0.981904
	466.233697	0.982156
	466.442191	0.982302
	466.650671	0.981658
	466.859137	0.982186
	467.067590	0.984448
	467.276030	0.984399
	467.484456	0.984967
	467.692869	0.985756
	467.901269	0.985447
	468.109655	0.985975
	468.318028	0.985507
	468.526387	0.985675
	468.734733	0.986564
	468.943066	0.987260
	469.151385	0.987933
	469.359691	0.988988
	469.567984	0.989066
	469.776263	0.988495
	469.984528	0.988669
	470.192781	0.987824
	470.401020	0.988353
	470.609245	0.988626
	470.817457	0.987274
	471.025656	0.987655
	471.233841	0.986853
	471.442013	0.987393
	471.650172	0.987046
	471.858317	0.985417
	472.066448	0.984040
	472.274567	0.983465
	472.482672	0.984269
	472.690763	0.983533
	472.898841	0.984026
	473.106906	0.984775
	473.314957	0.984922
	473.522995	0.985285
	473.731020	0.985232
	473.939031	0.984584
	474.147029	0.984634
	474.355013	0.984425
	474.562984	0.984355
	474.770941	0.985763
	474.978885	0.985261
	475.186816	0.984345
	475.394733	0.983473
	475.602637	0.980350
	475.810527	0.979523
	476.018404	0.979272
	476.226268	0.978697
	476.434118	0.978039
	476.641955	0.977611
	476.849778	0.976720
	477.057588	0.976596
	477.265385	0.977257
	477.473168	0.976623
	477.680937	0.975876
	477.888694	0.974561
	478.096436	0.973614
	478.304166	0.972995
	478.511882	0.973550
	478.719584	0.974128
	478.927274	0.974313
	479.134949	0.974322
	479.342612	0.975468
	479.550260	0.976393
	479.757896	0.974206
	479.965518	0.973640
	480.173126	0.972684
	480.380722	0.971665
	480.588303	0.971987
	480.795872	0.970665
	481.003426	0.970317
	481.210968	0.970667
	481.418496	0.969812
	481.626010	0.971304
	481.833511	0.971918
	482.040999	0.970949
	482.248473	0.971119
	482.455934	0.971190
	482.663382	0.971284
	482.870816	0.972835
	483.078236	0.975322
	483.285643	0.975470
	483.493037	0.975917
	483.700417	0.976294
	483.907784	0.976622
	484.115137	0.976485
	484.322477	0.975955
	484.529803	0.978801
	484.737116	0.980039
	484.944416	0.981850
	485.151702	0.981377
	485.358975	0.984376
	485.566234	0.985870
	485.773479	0.986472
	485.980712	0.987150
	486.187931	0.986071
	486.395136	0.986543
	486.602328	0.988218
	486.809506	0.989562
	487.016671	0.992020
	487.223823	0.991642
	487.430961	0.990504
	487.638086	0.990127
	487.845197	0.990769
	488.052295	0.990290
	488.259379	0.989511
	488.466450	0.991316
	488.673507	0.990158
	488.880551	0.990547
	489.087582	0.988829
	489.294599	0.987583
	489.501602	0.986838
	489.708592	0.985592
	489.915569	0.984329
	490.122532	0.983513
	490.329482	0.982502
	490.536418	0.982520
	490.743341	0.982547
	490.950250	0.981258
	491.157146	0.978984
	491.364029	0.977117
	491.570897	0.975835
	491.777753	0.975048
	491.984595	0.973316
	492.191423	0.972305
	492.398238	0.973271
	492.605040	0.971813
	492.811828	0.971190
	493.018603	0.971282
	493.225364	0.970196
	493.432111	0.969594
	493.638846	0.969164
	493.845566	0.968560
	494.052274	0.968669
	494.258967	0.966628
	494.465648	0.965069
	494.672314	0.964425
	494.878968	0.963321
	495.085608	0.963217
	495.292234	0.964373
	495.498847	0.964381
	495.705446	0.962361
	495.912032	0.962111
	496.118605	0.962875
	496.325164	0.962956
	496.531709	0.962976
	496.738241	0.963072
	496.944759	0.965306
	497.151264	0.965478
	497.357756	0.966435
	497.564234	0.966521
	497.770698	0.966956
	497.977149	0.965241
	498.183587	0.965568
	498.390011	0.965488
	498.596422	0.966192
	498.802819	0.966862
	499.009202	0.966872
	499.215572	0.966426
	499.421929	0.965877
	499.628272	0.963330
	499.834602	0.963123
	500.040918	0.962572
	500.247220	0.963268
	500.453509	0.962329
	500.659785	0.961302
	500.866047	0.960419
	501.072296	0.957676
	501.278531	0.957513
	501.484752	0.957081
	501.690960	0.958117
	501.897155	0.958152
	502.103336	0.958608
	502.309504	0.958211
	502.515658	0.956656
	502.721798	0.956467
	502.927925	0.956182
	503.134039	0.954736
	503.340139	0.953039
	503.546225	0.953386
	503.752298	0.954248
	503.958358	0.956023
	504.164404	0.956919
	504.370436	0.958531
	504.576455	0.960183
	504.782461	0.958755
	504.988453	0.957768
	505.194431	0.959293
	505.400396	0.959875
	505.606347	0.958788
	505.812285	0.957193
	506.018209	0.957435
	506.224120	0.956529
	506.430017	0.956846
	506.635901	0.955578
	506.841771	0.956333
	507.047628	0.956977
	507.253471	0.957894
	507.459301	0.959463
	507.665117	0.959170
	507.870920	0.958802
	508.076709	0.959257
	508.282484	0.959012
	508.488247	0.959007
	508.693995	0.958429
	508.899730	0.958672
	509.105451	0.959527
	509.311159	0.960278
	509.516854	0.959899
	509.722535	0.960081
	509.928202	0.959867
	510.133856	0.960392
	510.339496	0.960578
	510.545123	0.962136
	510.750736	0.961659
	510.956336	0.961781
	511.161922	0.962072
	511.367494	0.961299
	511.573053	0.961770
	511.778599	0.962455
	511.984131	0.961508
	512.189649	0.962037
	512.395154	0.962321
	512.600645	0.962519
	512.806123	0.961061
	513.011587	0.960136
	513.217038	0.959402
	513.422475	0.960726
	513.627899	0.961650
	513.833309	0.961705
	514.038705	0.960669
	514.244088	0.959403
	514.449458	0.958793
	514.654814	0.958887
	514.860156	0.959036
	515.065485	0.961243
	515.270800	0.960657
	515.476102	0.959962
	515.681390	0.960696
	515.886664	0.961925
	516.091925	0.962353
	516.297173	0.963768
	516.502407	0.963735
	516.707627	0.964921
	516.912834	0.964731
	517.118027	0.963472
	517.323207	0.963653
	517.528373	0.963598
	517.733525	0.963277
	517.938664	0.961142
	518.143790	0.959208
	518.348901	0.960405
	518.554000	0.959076
	518.759084	0.959798
	518.964156	0.958781
	519.169213	0.958423
	519.374257	0.958203
	519.579288	0.957504
	519.784305	0.956600
	519.989308	0.954966
	520.194298	0.954471
	520.399274	0.953687
	520.604236	0.952334
	520.809185	0.953505
	521.014121	0.954143
	521.219043	0.954304
	521.423951	0.955057
	521.628846	0.954577
	521.833727	0.955371
	522.038595	0.956058
	522.243449	0.956399
	522.448289	0.956116
	522.653116	0.955555
	522.857929	0.956341
	523.062729	0.955601
	523.267515	0.955232
	523.472287	0.954916
	523.677046	0.955078
	523.881792	0.954908
	524.086524	0.954116
	524.291242	0.953753
	524.495946	0.955210
	524.700637	0.954019
	524.905315	0.953908
	525.109979	0.953697
	525.314629	0.953704
	525.519266	0.953193
	525.723889	0.952696
	525.928498	0.951116
	526.133094	0.949287
	526.337677	0.949372
	526.542245	0.949474
	526.746800	0.949827
	526.951342	0.950350
	527.155870	0.949803
	527.360384	0.948552
	527.564885	0.947008
	527.769372	0.947154
	527.973846	0.947566
	528.178306	0.947438
	528.382752	0.947058
	528.587185	0.945419
	528.791604	0.945126
	528.996010	0.945588
	529.200402	0.944203
	529.404780	0.943709
	529.609145	0.943806
	529.813496	0.943313
	530.017833	0.942445
	530.222157	0.940444
	530.426468	0.941051
	530.630764	0.942076
	530.835048	0.941670
	531.039317	0.942031
	531.243573	0.941364
	531.447815	0.942527
	531.652044	0.943239
	531.856259	0.942508
	532.060461	0.943480
	532.264648	0.943521
	532.468823	0.945471
	532.672983	0.947318
	532.877130	0.948168
	533.081264	0.949892
	533.285383	0.950647
	533.489490	0.950961
	533.693582	0.953095
	533.897661	0.953555
	534.101726	0.953294
	534.305778	0.953372
	534.509816	0.952871
	534.713841	0.954288
	534.917851	0.954357
	535.121849	0.954120
	535.325832	0.954696
	535.529802	0.956239
	535.733759	0.957081
	535.937701	0.958034
	536.141630	0.957148
	536.345546	0.958330
	536.549448	0.957405
	536.753336	0.956789
	536.957210	0.956082
	537.161071	0.957641
	537.364919	0.956664
	537.568752	0.954268
	537.772572	0.952803
	537.976379	0.951673
	538.180172	0.950972
	538.383951	0.950805
	538.587716	0.950837
	538.791468	0.950189
	538.995206	0.950261
	539.198931	0.950331
	539.402642	0.949943
	539.606339	0.948639
	539.810023	0.947827
	540.013693	0.947880
	540.217349	0.947509
	540.420992	0.946953
	540.624621	0.947471
	540.828237	0.947748
	541.031839	0.949566
	541.235427	0.949023
	541.439001	0.948393
	541.642562	0.947979
	541.846109	0.947760
	542.049643	0.947394
	542.253163	0.947809
	542.456669	0.948155
	542.660162	0.949233
	542.863641	0.948850
	543.067106	0.948738
	543.270558	0.948371
	543.473996	0.948520
	543.677420	0.949739
	543.880831	0.949789
	544.084228	0.948892
	544.287612	0.949141
	544.490981	0.948602
	544.694338	0.950057
	544.897680	0.949955
	545.101009	0.950683
	545.304324	0.951376
	545.507625	0.950842
	545.710913	0.950298
	545.914187	0.951811
	546.117448	0.950119
	546.320695	0.950348
	546.523928	0.951757
	546.727147	0.952377
	546.930353	0.952467
	547.133546	0.950242
	547.336724	0.951180
	547.539889	0.951453
	547.743040	0.951866
	547.946178	0.951095
	548.149301	0.951396
	548.352412	0.951554
	548.555508	0.949837
	548.758591	0.949342
	548.961660	0.950302
	549.164716	0.949728
	549.367757	0.948378
	549.570785	0.946685
	549.773800	0.945909
	549.976801	0.946619
	550.179788	0.945901
	550.382761	0.947413
	550.585721	0.948912
	550.788667	0.949419
	550.991599	0.950420
	551.194518	0.950995
	551.397423	0.951223
	551.600315	0.950791
	551.803192	0.949974
	552.006056	0.951143
	552.208906	0.953558
	552.411743	0.953776
	552.614566	0.953830
	552.817375	0.953560
	553.020171	0.953784
	553.222953	0.952879
	553.425721	0.952066
	553.628475	0.951962
	553.831216	0.952541
	554.033943	0.953691
	554.236657	0.951672
	554.439356	0.952370
	554.642042	0.952804
	554.844715	0.952587
	555.047373	0.952500
	555.250018	0.952999
	555.452650	0.953792
	555.655267	0.955098
	555.857871	0.955249
	556.060461	0.954109
	556.263038	0.954034
	556.465600	0.956237
	556.668150	0.957200
	556.870685	0.957609
	557.073207	0.957913
	557.275715	0.958442
	557.478209	0.957188
	557.680689	0.958005
	557.883156	0.959597
	558.085609	0.959572
	558.288049	0.958587
	558.490475	0.958490
	558.692887	0.958501
	558.895285	0.957437
	559.097670	0.958185
	559.300040	0.958898
	559.502398	0.959764
	559.704741	0.960080
	559.907071	0.959812
	560.109387	0.960525
	560.311689	0.960381
	560.513978	0.959802
	560.716253	0.957712
	560.918514	0.959392
	561.120762	0.958890
	561.322995	0.959463
	561.525215	0.960159
	561.727422	0.962219
	561.929614	0.961872
	562.131793	0.962542
	562.333958	0.963324
	562.536110	0.966031
	562.738248	0.965835
	562.940372	0.965860
	563.142482	0.966187
	563.344578	0.966351
	563.546661	0.968316
	563.748730	0.968750
	563.950786	0.968493
	564.152827	0.970121
	564.354855	0.970447
	564.556870	0.970470
	564.758870	0.970558
	564.960857	0.971333
	565.162830	0.972237
	565.364789	0.972513
	565.566735	0.974338
	565.768666	0.976177
	565.970584	0.976732
	566.172489	0.977495
	566.374379	0.976782
	566.576256	0.979555
	566.778119	0.978271
	566.979969	0.978352
	567.181805	0.979930
	567.383626	0.980233
	567.585435	0.979922
	567.787229	0.978590
	567.989010	0.977898
	568.190777	0.978132
	568.392530	0.979368
	568.594269	0.979490
	568.795995	0.979278
	568.997707	0.979101
	569.199405	0.979743
	569.401090	0.979922
	569.602761	0.980389
	569.804418	0.982000
	570.006061	0.980774
	570.207690	0.979892
	570.409306	0.979700
	570.610908	0.980233
	570.812497	0.981975
	571.014071	0.981161
	571.215632	0.981583
	571.417179	0.980445
	571.618712	0.980716
	571.820232	0.980744
	572.021737	0.980072
	572.223229	0.981449
	572.424707	0.980122
	572.626172	0.981888
	572.827623	0.983473
	573.029060	0.985625
	573.230483	0.984842
	573.431892	0.986446
	573.633288	0.984993
	573.834670	0.985605
	574.036038	0.985276
	574.237392	0.986890
	574.438733	0.987684
	574.640060	0.987921
	574.841373	0.988161
	575.042672	0.989490
	575.243958	0.989761
	575.445230	0.990263
	575.646488	0.991269
	575.847732	0.991032
	576.048962	0.991172
	576.250179	0.992205
	576.451382	0.992698
	576.652571	0.993977
	576.853747	0.993899
	577.054908	0.995048
	577.256056	0.994784
	577.457190	0.994995
	577.658310	0.995380
	577.859417	0.994517
	578.060510	0.992858
	578.261589	0.993467
	578.462654	0.993797
	578.663705	0.992957
	578.864743	0.991944
	579.065767	0.993229
	579.266777	0.992979
	579.467773	0.991329
	579.668755	0.989968
	579.869724	0.989926
	580.070679	0.989694
	580.271620	0.989875
	580.472548	0.990989
	580.673461	0.991294
	580.874361	0.991038
	581.075247	0.990205
	581.276119	0.990266
	581.476978	0.990991
	581.677822	0.991044
	581.878653	0.991612
	582.079470	0.990056
	582.280273	0.991196
	582.481063	0.989812
	582.681838	0.989974
	582.882600	0.990656
	583.083348	0.990697
	583.284083	0.992308
	583.484803	0.993964
	583.685510	0.993823
	583.886203	0.993465
	584.086882	0.993000
	584.287547	0.994080
	584.488199	0.993663
	584.688836	0.994897
	584.889460	0.994254
	585.090070	0.993025
	585.290666	0.993647
	585.491249	0.995600
	585.691818	0.994931
	585.892372	0.996761
	586.092914	0.996428
	586.293441	0.997144
	586.493954	0.997443
	586.694454	0.997326
	586.894940	0.999166
	587.095412	0.999291
	587.295870	0.999089
	587.496314	0.999810
	587.696745	1.000678
	587.897162	1.001533
	588.097565	1.001544
	588.297954	1.002316
	588.498329	1.002941
	588.698691	1.003116
	588.899038	1.002748
	589.099372	1.003939
	589.299692	1.003244
	589.499998	1.002986
	589.700291	1.003150
	589.900569	1.002789
	590.100834	1.003003
	590.301085	1.004335
	590.501322	1.003807
	590.701546	1.001590
	590.901755	1.001625
	591.101951	1.001930
	591.302132	1.001218
	591.502300	1.001838
	591.702455	1.001767
	591.902595	1.002020
	592.102722	1.002682
	592.302834	1.003612
	592.502933	1.004606
	592.703018	1.003609
	592.903089	1.002795
	593.103147	1.003737
	593.303190	1.003764
	593.503220	1.004267
	593.703236	1.003438
	593.903238	1.003711
	594.103226	1.003537
	594.303200	1.003667
	594.503161	1.004077
	594.703108	1.005663
	594.903040	1.005932
	595.102960	1.006260
	595.302865	1.006313
	595.502756	1.004815
	595.702634	1.003924
	595.902497	1.003492
	596.102347	1.003331
	596.302183	1.004734
	596.502005	1.004495
	596.701813	1.005005
	596.901608	1.005301
	597.101388	1.004914
	597.301155	1.006124
	597.500908	1.005129
	597.700647	1.005348
	597.900372	1.005857
	598.100083	1.005160
	598.299781	1.005480
	598.499465	1.005484
	598.699134	1.004893
	598.898790	1.005576
	599.098432	1.005207
	599.298061	1.005615
	599.497675	1.004892
	599.697275	1.005470
	599.896862	1.005148
	600.096435	1.005266
	600.295994	1.004898
	600.495539	1.004932
	600.695070	1.004722
	600.894588	1.004914
	601.094091	1.005408
	601.293581	1.005745
	601.493056	1.005157
	601.692518	1.006036
	601.891966	1.005681
	602.091401	1.005663
	602.290821	1.004941
	602.490227	1.004471
	602.689620	1.004368
	602.888999	1.004970
	603.088363	1.005696
	603.287714	1.006412
	603.487052	1.005757
	603.686375	1.005707
	603.885684	1.005258
	604.084980	1.006896
	604.284261	1.005750
	604.483529	1.007245
	604.682783	1.007283
	604.882023	1.009746
	605.081249	1.010824
	605.280461	1.010764
	605.479660	1.009966
	605.678844	1.011028
	605.878015	1.012718
	606.077172	1.012685
	606.276314	1.012122
	606.475443	1.012639
	606.674558	1.011845
	606.873660	1.012423
	607.072747	1.012664
	607.271820	1.012501
	607.470880	1.011786
	607.669926	1.011336
	607.868957	1.010130
	608.067975	1.011178
	608.266979	1.010279
	608.465969	1.010872
	608.664946	1.011912
	608.863908	1.012254
	609.062857	1.012786
	609.261791	1.014703
	609.460712	1.013561
	609.659619	1.013599
	609.858511	1.013416
	610.057390	1.013413
	610.256256	1.013582
	610.455107	1.012773
	610.653944	1.012919
	610.852767	1.013952
	611.051577	1.014386
	611.250373	1.014024
	611.449154	1.013697
	611.647922	1.014765
	611.846676	1.015467
	612.045416	1.016525
	612.244142	1.016367
	612.442854	1.016959
	612.641553	1.018304
	612.840237	1.019405
	613.038908	1.020373
	613.237564	1.019845
	613.436207	1.018460
	613.634836	1.019396
	613.833451	1.018723
	614.032052	1.018354
	614.230639	1.018955
	614.429212	1.019949
	614.627771	1.020925
	614.826316	1.022826
	615.024848	1.023071
	615.223365	1.023727
	615.421869	1.023069
	615.620358	1.024651
	615.818834	1.025430
	616.017296	1.027433
	616.215744	1.027458
	616.414178	1.029672
	616.612598	1.029430
	616.811004	1.030192
	617.009396	1.028773
	617.207775	1.028525
	617.406139	1.028662
	617.604490	1.029924
	617.802826	1.030278
	618.001149	1.028765
	618.199458	1.029921
	618.397752	1.030018
	618.596033	1.031623
	618.794300	1.031981
	618.992553	1.031941
	619.190792	1.032331
	619.389018	1.031432
	619.587229	1.031566
	619.785426	1.032799
	619.983609	1.034419
	620.181779	1.034070
	620.379934	1.035025
	620.578076	1.034063
	620.776204	1.033456
	620.974317	1.034389
	621.172417	1.033307
	621.370503	1.031027
	621.568575	1.031824
	621.766633	1.031143
	621.964677	1.030162
	622.162707	1.029212
	622.360723	1.029628
	622.558725	1.030953
	622.756714	1.030038
	622.954688	1.028769
	623.152648	1.028493
	623.350595	1.028256
	623.548527	1.028445
	623.746446	1.029210
	623.944350	1.029244
	624.142241	1.027700
	624.340118	1.027294
	624.537981	1.026632
	624.735829	1.026879
	624.933664	1.025845
	625.131485	1.025217
	625.329292	1.025256
	625.527085	1.026128
	625.724864	1.024953
	625.922629	1.025360
	626.120381	1.025653
	626.318118	1.025847
	626.515841	1.026318
	626.713550	1.025983
	626.911246	1.024700
	627.108927	1.024173
	627.306595	1.023772
	627.504248	1.024368
	627.701888	1.024836
	627.899513	1.024109
	628.097125	1.024165
	628.294722	1.024220
	628.492306	1.023289
	628.689876	1.023869
	628.887432	1.023558
	629.084973	1.023196
	629.282501	1.023817
	629.480015	1.023029
	629.677515	1.024217
	629.875001	1.024086
	630.072473	1.024749
	630.269931	1.024455
	630.467375	1.025380
	630.664805	1.024604
	630.862221	1.024483
	631.059623	1.023916
	631.257011	1.024312
	631.454385	1.024986
	631.651746	1.025647
	631.849092	1.025008
	632.046424	1.024566
	632.243742	1.025447
	632.441047	1.026139
	632.638337	1.027380
	632.835613	1.027568
	633.032876	1.025973
	633.230124	1.025682
	633.427358	1.025905
	633.624579	1.025011
	633.821785	1.025771
	634.018978	1.026158
	634.216156	1.025884
	634.413321	1.024078
	634.610471	1.023634
	634.807608	1.024227
	635.004730	1.024611
	635.201839	1.025156
	635.398933	1.025174
	635.596014	1.025557
	635.793081	1.025337
	635.990133	1.024621
	636.187172	1.025228
	636.384196	1.026583
	636.581207	1.027966
	636.778204	1.027956
	636.975186	1.028880
	637.172155	1.028458
	637.369110	1.029011
	637.566050	1.027412
	637.762977	1.029611
	637.959890	1.028949
	638.156788	1.030350
	638.353673	1.030071
	638.550544	1.029532
	638.747400	1.028850
	638.944243	1.028920
	639.141072	1.029227
	639.337886	1.029009
	639.534687	1.029397
	639.731474	1.028522
	639.928246	1.029334
	640.125005	1.030804
	640.321750	1.031287
	640.518480	1.031191
	640.715197	1.032550
	640.911899	1.033462
	641.108588	1.034220
	641.305263	1.034297
	641.501923	1.035743
	641.698570	1.035962
	641.895202	1.036850
	642.091821	1.038022
	642.288426	1.039234
	642.485016	1.039784
	642.681593	1.041266
	642.878155	1.042067
	643.074704	1.042551
	643.271238	1.042530
	643.467759	1.043883
	643.664265	1.043458
	643.860757	1.044053
	644.057236	1.043798
	644.253700	1.043981
	644.450151	1.045035
	644.646587	1.044392
	644.843009	1.043454
	645.039418	1.042885
	645.235812	1.043606
	645.432192	1.044220
	645.628558	1.045492
	645.824911	1.045203
	646.021249	1.045187
	646.217573	1.045378
	646.413883	1.046749
	646.610179	1.046756
	646.806461	1.045817
	647.002729	1.046190
	647.198983	1.046355
	647.395223	1.045498
	647.591449	1.045348
	647.787661	1.044921
	647.983859	1.045484
	648.180043	1.046472
	648.376212	1.045977
	648.572368	1.046186
	648.768510	1.045334
	648.964638	1.045187
	649.160751	1.044790
	649.356851	1.044953
	649.552937	1.045585
	649.749008	1.044195
	649.945066	1.044700
	650.141109	1.044294
	650.337138	1.045103
	650.533154	1.045506
	650.729155	1.045857
	650.925142	1.045668
	651.121116	1.046341
	651.317075	1.047648
	651.513020	1.048138
	651.708951	1.049546
	651.904868	1.049781
	652.100771	1.048651
	652.296660	1.048815
	652.492535	1.050899
	652.688396	1.049795
	652.884242	1.049538
	653.080075	1.049418
	653.275894	1.050132
	653.471699	1.050449
	653.667489	1.050897
	653.863266	1.050975
	654.059028	1.051973
	654.254776	1.051162
	654.450511	1.050935
	654.646231	1.050006
	654.841937	1.050799
	655.037629	1.051064
	655.233308	1.051737
	655.428972	1.050317
	655.624622	1.050898
	655.820258	1.051940
	656.015879	1.053403
	656.211487	1.053033
	656.407081	1.051673
	656.602661	1.052884
	656.798226	1.054273
	656.993778	1.054953
	657.189315	1.055538
	657.384839	1.055266
	657.580348	1.054885
	657.775843	1.054214
	657.971324	1.055274
	658.166791	1.055017
	658.362244	1.054710
	658.557683	1.054723
	658.753108	1.054648
	658.948519	1.054363
	659.143916	1.054243
	659.339298	1.055333
	659.534667	1.055552
	659.730022	1.056735
	659.925362	1.057355
	660.120688	1.056999
	660.316001	1.057821
	660.511299	1.057609
	660.706583	1.057502
	660.901853	1.057971
	661.097109	1.059161
	661.292351	1.059785
	661.487578	1.060176
	661.682792	1.060274
	661.877992	1.061384
	662.073177	1.060157
	662.268349	1.059402
	662.463506	1.059027
	662.658649	1.058418
	662.853779	1.057694
	663.048894	1.057303
	663.243995	1.056862
	663.439081	1.056848
	663.634154	1.057566
	663.829213	1.056535
	664.024258	1.056626
	664.219288	1.056305
	664.414305	1.055592
	664.609307	1.055456
	664.804295	1.055731
	664.999269	1.056400
	665.194229	1.056640
	665.389175	1.056727
	665.584107	1.057077
	665.779025	1.056497
	665.973928	1.054890
	666.168818	1.055512
	666.363693	1.055986
	666.558555	1.055914
	666.753402	1.055024
	666.948235	1.054648
	667.143054	1.055353
	667.337859	1.056648
	667.532650	1.056544
	667.727427	1.056824
	667.922189	1.056493
	668.116938	1.057185
	668.311672	1.058690
	668.506392	1.057490
	668.701098	1.057894
	668.895790	1.058910
	669.090468	1.059184
	669.285132	1.059701
	669.479782	1.059137
	669.674417	1.059581
	669.869039	1.059087
	670.063646	1.060660
	670.258239	1.059725
	670.452819	1.059054
	670.647384	1.059747
	670.841934	1.059789
	671.036471	1.058730
	671.230994	1.059578
	671.425502	1.060404
	671.619997	1.059908
	671.814477	1.059315
	672.008943	1.059132
	672.203395	1.057744
	672.397833	1.057654
	672.592257	1.058064
	672.786667	1.057773
	672.981062	1.056319
	673.175444	1.055043
	673.369811	1.054490
	673.564164	1.053881
	673.758503	1.053404
	673.952828	1.053272
	674.147139	1.051833
	674.341435	1.050896
	674.535718	1.051455
	674.729986	1.051307
	674.924240	1.050751
	675.118480	1.051979
	675.312706	1.049981
	675.506918	1.049209
	675.701116	1.050452
	675.895299	1.051431
	676.089469	1.052891
	676.283624	1.053019
	676.477765	1.053042
	676.671892	1.052369
	676.866005	1.052935
	677.060103	1.053362
	677.254188	1.052450
	677.448258	1.050983
	677.642315	1.050068
	677.836357	1.050163
	678.030385	1.050763
	678.224398	1.050295
	678.418398	1.050436
	678.612384	1.050528
	678.806355	1.051843
	679.000312	1.051301
	679.194255	1.050411
	679.388184	1.050944
	679.582099	1.050960
	679.776000	1.051108
	679.969886	1.051667
	680.163758	1.051414
	680.357617	1.052745
	680.551461	1.051840
	680.745290	1.051351
	680.939106	1.050716
	681.132908	1.050591
	681.326695	1.051017
	681.520468	1.051814
	681.714227	1.052262
	681.907972	1.050971
	682.101703	1.051343
	682.295419	1.051316
	682.489122	1.051636
	682.682810	1.052241
	682.876484	1.052268
	683.070144	1.051359
	683.263790	1.051195
	683.457421	1.051627
	683.651039	1.051520
	683.844642	1.050344
	684.038231	1.050789
	684.231806	1.050727
	684.425367	1.049775
	684.618913	1.048313
	684.812446	1.048767
	685.005964	1.048499
	685.199468	1.048649
	685.392958	1.046961
	685.586433	1.045902
	685.779895	1.045471
	685.973342	1.046017
	686.166775	1.045455
	686.360194	1.043202
	686.553599	1.043691
	686.746990	1.044341
	686.940366	1.041910
	687.133729	1.042580
	687.327077	1.042103
	687.520411	1.041691
	687.713730	1.039788
	687.907036	1.039014
	688.100327	1.037422
	688.293604	1.036662
	688.486867	1.036552
	688.680116	1.034070
	688.873351	1.031998
	689.066571	1.032399
	689.259777	1.032356
	689.452970	1.032104
	689.646147	1.031388
	689.839311	1.029519
	690.032461	1.028895
	690.225596	1.028803
	690.418717	1.028849
	690.611824	1.027576
	690.804917	1.027448
	690.997995	1.027758
	691.191059	1.026785
	691.384110	1.025804
	691.577145	1.026077
	691.770167	1.025522
	691.963175	1.025535
	692.156168	1.026170
	692.349147	1.026028
	692.542112	1.025923
	692.735063	1.025567
	692.927999	1.024898
	693.120922	1.025743
	693.313830	1.026285
	693.506724	1.025848
	693.699603	1.025388
	693.892469	1.026616
	694.085320	1.026495
	694.278157	1.026113
	694.470980	1.025828
	694.663789	1.025826
	694.856583	1.025919
	695.049364	1.026371
	695.242130	1.026226
	695.434881	1.025148
	695.627619	1.025463
	695.820342	1.025346
	696.013052	1.025409
	696.205747	1.025072
	696.398427	1.025993
	696.591094	1.025370
	696.783746	1.025398
	696.976384	1.025079
	697.169008	1.026586
	697.361618	1.026274
	697.554213	1.024966
	697.746795	1.023851
	697.939362	1.024543
	698.131914	1.025800
	698.324453	1.025278
	698.516977	1.025234
	698.709487	1.025088
	698.901983	1.025178
	699.094465	1.025054
	699.286932	1.023881
	699.479386	1.025839
	699.671825	1.024521
	699.864249	1.024567
	700.056660	1.024897
	700.249056	1.023184
	700.441438	1.024736
	700.633806	1.024245
	700.826160	1.022880
	701.018499	1.022273
	701.210824	1.023537
	701.403135	1.022618
	701.595432	1.022970
	701.787714	1.023402
	701.979982	1.022473
	702.172236	1.021090
	702.364476	1.019904
	702.556702	1.018453
	702.748913	1.016925
	702.941110	1.016273
	703.133293	1.015610
	703.325461	1.015334
	703.517615	1.014890
	703.709755	1.014836
	703.901881	1.012597
	704.093993	1.012336
	704.286090	1.012759
	704.478173	1.013080
	704.670242	1.012450
	704.862296	1.011676
	705.054337	1.010712
	705.246363	1.010456
	705.438375	1.009548
	705.630372	1.006662
	705.822356	1.005997
	706.014325	1.005968
	706.206279	1.004085
	706.398220	1.003921
	706.590146	1.004075
	706.782058	1.002537
	706.973956	1.001724
	707.165840	1.001521
	707.357709	1.002807
	707.549564	1.002008
	707.741405	1.000672
	707.933231	1.000480
	708.125043	0.999131
	708.316841	0.998192
	708.508625	0.997096
	708.700395	0.995933
	708.892150	0.995438
	709.083891	0.993296
	709.275617	0.994448
	709.467330	0.994512
	709.659028	0.992479
	709.850712	0.991348
	710.042381	0.990844
	710.234037	0.989990
	710.425678	0.990304
	710.617305	0.989978
	710.808917	0.989537
	711.000515	0.989180
	711.192099	0.988050
	711.383669	0.988231
	711.575225	0.986754
	711.766766	0.985381
	711.958293	0.987328
	712.149805	0.984774
	712.341304	0.986008
	712.532788	0.986830
	712.724258	0.985223
	712.915713	0.983190
	713.107154	0.983350
	713.298581	0.983080
	713.489994	0.981398
	713.681392	0.980511
	713.872776	0.980557
	714.064146	0.980868
	714.255502	0.980242
	714.446843	0.980115
	714.638170	0.980129
	714.829483	0.980906
	715.020781	0.980834
	715.212065	0.981232
	715.403335	0.980569
	715.594591	0.980387
	715.785832	0.980969
	715.977059	0.979421
	716.168272	0.977872
	716.359470	0.977963
	716.550654	0.978854
	716.741824	0.979469
	716.932979	0.978393
	717.124121	0.978872
	717.315247	0.979273
	717.506360	0.979795
	717.697458	0.978672
	717.888542	0.979169
	718.079612	0.978776
	718.270668	0.978326
	718.461709	0.977900
	718.652736	0.977955
	718.843748	0.978715
	719.034746	0.977869
	719.225730	0.977392
	719.416700	0.978881
	719.607655	0.978626
	719.798596	0.978162
	719.989523	0.979338
	720.180435	0.978742
	720.371333	0.978663
	720.562217	0.978811
	720.753087	0.979602
	720.943942	0.979523
	721.134783	0.979519
	721.325609	0.979635
	721.516422	0.981300
	721.707219	0.981318
	721.898003	0.981659
	722.088772	0.981201
	722.279527	0.981897
	722.470268	0.982177
	722.660994	0.982946
	722.851707	0.983006
	723.042404	0.982758
	723.233088	0.983599
	723.423757	0.983934
	723.614412	0.983613
	723.805052	0.985514
	723.995678	0.985069
	724.186290	0.983952
	724.376887	0.985600
	724.567471	0.984879
	724.758039	0.983820
	724.948594	0.983623
	725.139134	0.983756
	725.329660	0.983657
	725.520172	0.983595
	725.710669	0.981806
	725.901152	0.980869
	726.091620	0.981583
	726.282075	0.982486
	726.472514	0.981664
	726.662940	0.981023
	726.853351	0.980144
	727.043748	0.980549
	727.234131	0.980840
	727.424499	0.979446
	727.614853	0.980380
	727.805193	0.981873
	727.995518	0.982400
	728.185829	0.982478
	728.376125	0.981874
	728.566408	0.981941
	728.756675	0.981947
	728.946929	0.981887
	729.137168	0.981990
	729.327393	0.982670
	729.517604	0.984255
	729.707800	0.985347
	729.897982	0.987224
	730.088149	0.988267
	730.278302	0.989347
	730.468441	0.989788
	730.658566	0.989924
	730.848676	0.990611
	731.038771	0.989907
	731.228853	0.990960
	731.418920	0.991880
	731.608973	0.991937
	731.799011	0.992352
	731.989035	0.992627
	732.179045	0.993843
	732.369040	0.993960
	732.559021	0.994020
	732.748988	0.994368
	732.938940	0.995624
	733.128878	0.995731
	733.318801	0.996815
	733.508711	0.997419
	733.698605	0.997953
	733.888486	0.996888
	734.078352	0.996449
	734.268204	0.997204
	734.458041	0.996742
	734.647864	0.995325
	734.837673	0.994832
	735.027467	0.996060
	735.217247	0.994450
	735.407013	0.993010
	735.596764	0.990903
	735.786501	0.990518
	735.976223	0.988383
	736.165932	0.988745
	736.355625	0.988145
	736.545305	0.986254
	736.734970	0.985706
	736.924620	0.985144
	737.114257	0.983632
	737.303879	0.984141
	737.493486	0.984399
	737.683079	0.984057
	737.872658	0.983637
	738.062222	0.982734
	738.251772	0.982683
	738.441308	0.982901
	738.630829	0.983574
	738.820336	0.984453
	739.009829	0.984829
	739.199307	0.985537
	739.388771	0.984690
	739.578220	0.984886
	739.767655	0.984579
	739.957076	0.984640
	740.146482	0.984037
	740.335874	0.984855
	740.525251	0.984825
	740.714615	0.984684
	740.903963	0.984136
	741.093298	0.984074
	741.282618	0.985065
	741.471923	0.983976
	741.661214	0.983489
	741.850491	0.982879
	742.039753	0.981518
	742.229001	0.980351
	742.418235	0.980722
	742.607454	0.978987
	742.796659	0.977982
	742.985849	0.978096
	743.175025	0.977069
	743.364187	0.977824
	743.553334	0.979280
	743.742467	0.979150
	743.931586	0.980256
	744.120690	0.980572
	744.309779	0.980660
	744.498855	0.980409
	744.687916	0.979219
	744.876962	0.978101
	745.065994	0.976460
	745.255012	0.975750
	745.444015	0.975070
	745.633004	0.973553
	745.821978	0.972639
	746.010938	0.971546
	746.199884	0.972402
	746.388815	0.973101
	746.577732	0.971121
	746.766634	0.970343
	746.955522	0.969136
	747.144396	0.969189
	747.333255	0.966960
	747.522100	0.966062
	747.710930	0.964556
	747.899746	0.965678
	748.088548	0.967136
	748.277335	0.966364
	748.466108	0.965524
	748.654866	0.965563
	748.843610	0.964695
	749.032339	0.965180
	749.221054	0.964859
	749.409755	0.964443
	749.598441	0.964982
	749.787113	0.965877
	749.975770	0.966679
	750.164413	0.964741
	750.353042	0.963388
[truncated: 1,648 more rows]
