# Supplementary material for: Metasurface analogues of molecular diastereomers from hierarchical multiscale chiral interactions with biomolecules
Source: Nat Commun. 2026 Apr 22;17:5541. doi: 10.1038/s41467-026-72200-6 (PMC13287669; doi:10.1038/s41467-026-72200-6)
Supplement: Supplementary file 3 — Supplementary Data 1 (Raw data) [file 41467_2026_72200_MOESM3_ESM.zip › Raw_Data/Reflectivity/Antistrept_strept_sequence/Antistept/Ref_ARRAY3_RH_90_5.txt]

	345.453658	0.995838
	345.669646	0.995783
	345.885622	0.995717
	346.101585	0.995639
	346.317535	0.995547
	346.533471	0.995439
	346.749395	0.995313
	346.965306	0.995165
	347.181204	0.994992
	347.397089	0.994792
	347.612961	0.994560
	347.828820	0.994294
	348.044666	0.993990
	348.260499	0.993648
	348.476319	0.993267
	348.692126	0.992852
	348.907920	0.992411
	349.123701	0.991960
	349.339469	0.991518
	349.555224	0.991116
	349.770966	0.990784
	349.986695	0.990554
	350.202412	0.990451
	350.418115	0.990487
	350.633805	0.990661
	350.849482	0.990959
	351.065147	0.991357
	351.280798	0.991827
	351.496436	0.992342
	351.712062	0.992880
	351.927674	0.993423
	352.143273	0.995130
	352.358860	0.998170
	352.574433	0.997743
	352.789993	0.998713
	353.005541	0.999190
	353.221075	1.000503
	353.436597	1.000478
	353.652105	0.998853
	353.867600	1.001469
	354.083083	1.002813
	354.298552	1.002831
	354.514009	1.002924
	354.729452	1.004055
	354.944883	1.004447
	355.160300	1.005734
	355.375705	1.004758
	355.591096	1.004347
	355.806474	1.002682
	356.021840	1.003364
	356.237192	1.002906
	356.452532	1.004081
	356.667858	1.002131
	356.883172	1.001422
	357.098472	1.001722
	357.313760	1.002736
	357.529034	1.002097
	357.744295	1.003799
	357.959544	1.005399
	358.174779	1.004579
	358.390002	1.003719
	358.605211	1.002262
	358.820407	1.002753
	359.035591	1.003319
	359.250761	1.003719
	359.465919	1.004522
	359.681063	1.005178
	359.896194	1.005257
	360.111313	1.006166
	360.326418	1.005602
	360.541510	1.003206
	360.756589	1.001909
	360.971656	1.002316
	361.186709	1.002789
	361.401749	1.002019
	361.616776	1.001169
	361.831790	0.999440
	362.046792	0.997886
	362.261780	0.998231
	362.476755	1.000261
	362.691717	0.999495
	362.906666	0.998973
	363.121602	0.999824
	363.336525	1.001141
	363.551435	1.001740
	363.766332	1.002910
	363.981216	1.003743
	364.196087	1.005832
	364.410945	1.003756
	364.625790	1.006100
	364.840621	1.004777
	365.055440	1.007875
	365.270246	1.006547
	365.485039	1.007571
	365.699818	1.008382
	365.914585	1.007445
	366.129339	1.008017
	366.344079	1.008603
	366.558807	1.008646
	366.773521	1.011001
	366.988223	1.009593
	367.202911	1.008563
	367.417587	1.009212
	367.632249	1.007495
	367.846898	1.005573
	368.061535	1.005452
	368.276158	1.003675
	368.490768	1.004744
	368.705365	1.003241
	368.919949	1.003960
	369.134521	1.002031
	369.349079	1.000492
	369.563624	1.000169
	369.778155	0.999406
	369.992674	0.999953
	370.207180	0.999376
	370.421673	0.997822
	370.636153	0.997963
	370.850619	0.995515
	371.065073	0.995035
	371.279514	0.994944
	371.493941	0.992635
	371.708356	0.994621
	371.922757	0.993170
	372.137145	0.993095
	372.351521	0.993514
	372.565883	0.992520
	372.780232	0.991429
	372.994568	0.991307
	373.208891	0.991887
	373.423201	0.993566
	373.637498	0.993271
	373.851782	0.993043
	374.066053	0.991649
	374.280311	0.990615
	374.494556	0.990200
	374.708787	0.990710
	374.923006	0.991349
	375.137211	0.991118
	375.351404	0.990989
	375.565583	0.989702
	375.779750	0.988509
	375.993903	0.987910
	376.208043	0.988354
	376.422170	0.988849
	376.636284	0.987959
	376.850385	0.987551
	377.064473	0.987900
	377.278548	0.988366
	377.492610	0.989677
	377.706658	0.988398
	377.920694	0.989587
	378.134717	0.987310
	378.348726	0.988203
	378.562722	0.985876
	378.776706	0.987440
	378.990676	0.988586
	379.204633	0.988397
	379.418577	0.989459
	379.632508	0.989776
	379.846426	0.988879
	380.060331	0.987957
	380.274223	0.989056
	380.488101	0.988665
	380.701967	0.989636
	380.915819	0.991713
	381.129659	0.991460
	381.343485	0.992699
	381.557298	0.990838
	381.771098	0.990063
	381.984886	0.989653
	382.198659	0.990020
	382.412420	0.992025
	382.626168	0.993246
	382.839903	0.996087
	383.053624	0.997418
	383.267333	0.996833
	383.481028	0.995690
	383.694711	0.996371
	383.908380	0.997296
	384.122036	0.996866
	384.335679	0.996375
	384.549309	0.997914
	384.762926	0.996795
	384.976530	1.000349
	385.190120	1.001913
	385.403698	1.001794
	385.617262	1.001783
	385.830814	1.003702
	386.044352	1.002726
	386.257877	1.001771
	386.471389	0.997960
	386.684888	0.997259
	386.898374	0.997978
	387.111847	0.997607
	387.325306	0.995495
	387.538753	0.995334
	387.752186	0.993672
	387.965606	0.991244
	388.179014	0.990793
	388.392408	0.989985
	388.605789	0.988717
	388.819156	0.989227
	389.032511	0.989554
	389.245853	0.986865
	389.459181	0.986539
	389.672497	0.986594
	389.885799	0.985960
	390.099088	0.985670
	390.312364	0.982140
	390.525627	0.980232
	390.738877	0.980021
	390.952114	0.978260
	391.165337	0.976086
	391.378548	0.977269
	391.591745	0.979136
	391.804929	0.979789
	392.018100	0.980829
	392.231258	0.982470
	392.444403	0.980957
	392.657535	0.980962
	392.870653	0.981947
	393.083759	0.983133
	393.296851	0.981994
	393.509930	0.982032
	393.722996	0.983242
	393.936049	0.982255
	394.149089	0.983320
	394.362116	0.984877
	394.575129	0.986934
	394.788130	0.991340
	395.001117	0.992378
	395.214091	0.993244
	395.427052	0.994079
	395.640000	0.993554
	395.852935	0.991433
	396.065857	0.991188
	396.278765	0.990815
	396.491660	0.992435
	396.704543	0.992918
	396.917412	0.992632
	397.130268	0.992674
	397.343110	0.994790
	397.555940	0.994744
	397.768757	0.996422
	397.981560	0.996891
	398.194350	0.997683
	398.407127	0.997127
	398.619891	0.999631
	398.832642	0.999404
	399.045380	1.000249
	399.258104	1.000741
	399.470815	1.002587
	399.683514	1.002350
	399.896199	1.000468
	400.108870	0.999246
	400.321529	0.998931
	400.534175	0.997340
	400.746807	0.998527
	400.959427	0.999770
	401.172033	1.001362
	401.384626	1.000753
	401.597205	1.000701
	401.809772	0.998329
	402.022326	0.997605
	402.234866	0.998328
	402.447393	0.996811
	402.659907	0.996247
	402.872408	0.995592
	403.084896	0.994417
	403.297370	0.994122
	403.509832	0.993686
	403.722280	0.991557
	403.934715	0.991233
	404.147137	0.993418
	404.359546	0.993274
	404.571941	0.993812
	404.784323	0.993280
	404.996693	0.993606
	405.209049	0.993044
	405.421392	0.991545
	405.633721	0.991756
	405.846038	0.990301
	406.058341	0.991016
	406.270632	0.993307
	406.482909	0.994760
	406.695172	0.996346
	406.907423	0.995126
	407.119661	0.995444
	407.331885	0.994357
	407.544096	0.993064
	407.756294	0.991262
	407.968479	0.991254
	408.180651	0.991103
	408.392809	0.991133
	408.604954	0.990537
	408.817086	0.993596
	409.029205	0.991974
	409.241311	0.994144
	409.453404	0.993821
	409.665483	0.994653
	409.877549	0.996306
	410.089602	0.996963
	410.301642	0.997709
	410.513669	0.997767
	410.725682	0.998849
	410.937682	0.997902
	411.149669	0.998288
	411.361643	1.000727
	411.573604	1.000654
	411.785551	1.000846
	411.997486	1.001054
	412.209407	1.000002
	412.421315	0.999387
	412.633210	0.998707
	412.845091	0.999660
	413.056959	1.001391
	413.268815	1.001471
	413.480657	1.002007
	413.692485	0.999784
	413.904301	0.998917
	414.116103	0.996711
	414.327892	0.996742
	414.539668	0.996004
	414.751431	0.996773
	414.963181	0.997346
	415.174917	0.996184
	415.386640	0.994885
	415.598350	0.993474
	415.810047	0.992775
	416.021730	0.991519
	416.233401	0.990333
	416.445058	0.989424
	416.656702	0.990974
	416.868332	0.990325
	417.079950	0.989708
	417.291554	0.989914
	417.503145	0.989019
	417.714723	0.989049
	417.926288	0.988754
	418.137839	0.987124
	418.349377	0.989441
	418.560903	0.987691
	418.772414	0.988401
	418.983913	0.988254
	419.195398	0.987867
	419.406870	0.987762
	419.618329	0.985985
	419.829775	0.987900
	420.041208	0.987276
	420.252627	0.989107
	420.464033	0.989680
	420.675426	0.990786
	420.886805	0.991499
	421.098172	0.992206
	421.309525	0.993148
	421.520865	0.996062
	421.732192	0.995106
	421.943505	0.997436
	422.154805	0.994788
	422.366092	0.996320
	422.577366	0.995723
	422.788627	0.996688
	422.999874	0.997189
	423.211108	0.996818
	423.422329	0.998436
	423.633537	0.999439
	423.844731	1.000698
	424.055913	1.000786
	424.267081	1.000401
	424.478235	1.000071
	424.689377	1.000218
	424.900505	1.000257
	425.111620	1.001024
	425.322722	1.000990
	425.533811	1.000504
	425.744886	0.998458
	425.955948	0.996069
	426.166997	0.995795
	426.378032	0.995663
	426.589055	0.998136
	426.800064	0.999200
	427.011060	1.001463
	427.222042	1.001345
	427.433012	1.002168
	427.643968	1.001858
	427.854911	1.002706
	428.065840	1.003106
	428.276757	1.002055
	428.487660	1.002930
	428.698550	1.001699
	428.909427	1.001621
	429.120290	1.001650
	429.331140	1.002750
	429.541977	1.001115
	429.752801	1.000689
	429.963611	1.000830
	430.174408	1.000170
	430.385192	0.998693
	430.595963	0.997892
	430.806720	0.995223
	431.017464	0.996058
	431.228195	0.992617
	431.438913	0.995783
	431.649617	0.994746
	431.860308	0.995385
	432.070986	0.995255
	432.281650	0.995659
	432.492302	0.994832
	432.702940	0.995662
	432.913565	0.996593
	433.124176	0.996397
	433.334774	0.997597
	433.545359	0.997572
	433.755931	0.997250
	433.966489	0.997792
	434.177035	0.997459
	434.387567	0.995685
	434.598085	0.996234
	434.808591	0.997094
	435.019083	0.997205
	435.229562	0.996638
	435.440027	0.997292
	435.650479	0.998249
	435.860918	0.999440
	436.071344	1.000258
	436.281757	1.000551
	436.492156	1.000697
	436.702542	0.999763
	436.912914	0.998567
	437.123274	0.998574
	437.333620	0.998264
	437.543953	0.997306
	437.754272	0.996824
	437.964578	0.994719
	438.174871	0.993728
	438.385151	0.994141
	438.595417	0.995096
	438.805670	0.995332
	439.015910	0.996732
	439.226137	0.998249
	439.436350	0.997024
	439.646550	0.997068
	439.856737	0.996243
	440.066910	0.995650
	440.277070	0.994775
	440.487217	0.994925
	440.697351	0.993304
	440.907471	0.991582
	441.117578	0.992502
	441.327671	0.992649
	441.537752	0.990223
	441.747819	0.988782
	441.957873	0.987786
	442.167913	0.986574
	442.377940	0.985763
	442.587954	0.984934
	442.797955	0.985219
	443.007942	0.982907
	443.217916	0.984251
	443.427877	0.981604
	443.637824	0.982727
	443.847758	0.980222
	444.057679	0.982757
	444.267586	0.980724
	444.477481	0.982584
	444.687361	0.982134
	444.897229	0.980917
	445.107083	0.980223
	445.316924	0.981572
	445.526752	0.980949
	445.736566	0.981504
	445.946367	0.982007
	446.156155	0.982289
	446.365929	0.983622
	446.575690	0.983679
	446.785438	0.983459
	446.995173	0.983148
	447.204894	0.983811
	447.414602	0.982570
	447.624296	0.982023
	447.833977	0.984675
	448.043645	0.987544
	448.253300	0.988718
	448.462941	0.989597
	448.672569	0.991004
	448.882184	0.990910
	449.091785	0.991667
	449.301373	0.990421
	449.510948	0.990837
	449.720509	0.991197
	449.930057	0.991645
	450.139592	0.991668
	450.349113	0.991577
	450.558621	0.990850
	450.768116	0.991472
	450.977597	0.989705
	451.187066	0.990409
	451.396520	0.990550
	451.605962	0.990736
	451.815390	0.990992
	452.024805	0.990727
	452.234206	0.992052
	452.443594	0.991829
	452.652969	0.990725
	452.862330	0.991622
	453.071678	0.991624
	453.281013	0.990762
	453.490335	0.990971
	453.699643	0.991123
	453.908938	0.991088
	454.118219	0.988872
	454.327487	0.991008
	454.536742	0.991673
	454.745983	0.991786
	454.955211	0.991224
	455.164426	0.990158
	455.373627	0.990850
	455.582815	0.989417
	455.791990	0.991125
	456.001152	0.990185
	456.210300	0.991646
	456.419434	0.990288
	456.628556	0.990327
	456.837664	0.989854
	457.046758	0.989616
	457.255839	0.988600
	457.464907	0.986713
	457.673962	0.986356
	457.883003	0.987131
	458.092031	0.985828
	458.301046	0.985355
	458.510047	0.984353
	458.719035	0.983602
	458.928009	0.982252
	459.136970	0.980986
	459.345918	0.980165
	459.554852	0.981116
	459.763774	0.983063
	459.972681	0.983451
	460.181576	0.985570
	460.390457	0.986077
	460.599324	0.985912
	460.808178	0.985966
	461.017019	0.987337
	461.225847	0.986619
	461.434661	0.987112
	461.643462	0.986776
	461.852249	0.987135
	462.061023	0.987165
	462.269784	0.987450
	462.478531	0.988266
	462.687265	0.987185
	462.895986	0.987998
	463.104693	0.988484
	463.313387	0.988356
	463.522068	0.989226
	463.730735	0.991062
	463.939389	0.990648
	464.148029	0.990654
	464.356656	0.992709
	464.565270	0.992549
	464.773870	0.992405
	464.982457	0.990962
	465.191030	0.991485
	465.399591	0.993187
	465.608137	0.992301
	465.816671	0.991750
	466.025191	0.994203
	466.233697	0.993220
	466.442191	0.992981
	466.650671	0.992576
	466.859137	0.994584
	467.067590	0.994614
	467.276030	0.993362
	467.484456	0.992057
	467.692869	0.992025
	467.901269	0.991457
	468.109655	0.991838
	468.318028	0.993114
	468.526387	0.991493
	468.734733	0.990346
	468.943066	0.989403
	469.151385	0.988356
	469.359691	0.988856
	469.567984	0.986711
	469.776263	0.987420
	469.984528	0.986178
	470.192781	0.986751
	470.401020	0.986319
	470.609245	0.984044
	470.817457	0.984171
	471.025656	0.983792
	471.233841	0.984152
	471.442013	0.984384
	471.650172	0.984793
	471.858317	0.986079
	472.066448	0.986239
	472.274567	0.986643
	472.482672	0.984867
	472.690763	0.985960
	472.898841	0.987262
	473.106906	0.988986
	473.314957	0.990931
	473.522995	0.990456
	473.731020	0.990674
	473.939031	0.989966
	474.147029	0.990199
	474.355013	0.990483
	474.562984	0.989822
	474.770941	0.990481
	474.978885	0.990489
	475.186816	0.991355
	475.394733	0.992077
	475.602637	0.991430
	475.810527	0.990067
	476.018404	0.990189
	476.226268	0.988405
	476.434118	0.988350
	476.641955	0.986773
	476.849778	0.987356
	477.057588	0.984831
	477.265385	0.984992
	477.473168	0.984235
	477.680937	0.983792
	477.888694	0.982849
	478.096436	0.981099
	478.304166	0.979564
	478.511882	0.979540
	478.719584	0.976709
	478.927274	0.976687
	479.134949	0.977265
	479.342612	0.976963
	479.550260	0.976336
	479.757896	0.973941
	479.965518	0.973733
	480.173126	0.973665
	480.380722	0.972912
	480.588303	0.973912
	480.795872	0.971476
	481.003426	0.968805
	481.210968	0.968338
	481.418496	0.968561
	481.626010	0.968364
	481.833511	0.968190
	482.040999	0.967789
	482.248473	0.967215
	482.455934	0.966545
	482.663382	0.965860
	482.870816	0.964875
	483.078236	0.963907
	483.285643	0.964719
	483.493037	0.966165
	483.700417	0.966438
	483.907784	0.966150
	484.115137	0.966991
	484.322477	0.968819
	484.529803	0.967001
	484.737116	0.969469
	484.944416	0.970157
	485.151702	0.971426
	485.358975	0.973646
	485.566234	0.974298
	485.773479	0.973388
	485.980712	0.974396
	486.187931	0.975891
	486.395136	0.975623
	486.602328	0.975741
	486.809506	0.974791
	487.016671	0.974588
	487.223823	0.975967
	487.430961	0.975594
	487.638086	0.975837
	487.845197	0.975331
	488.052295	0.973961
	488.259379	0.973574
	488.466450	0.974478
	488.673507	0.973999
	488.880551	0.975374
	489.087582	0.975628
	489.294599	0.976353
	489.501602	0.975063
	489.708592	0.974861
	489.915569	0.973733
	490.122532	0.974155
	490.329482	0.974428
	490.536418	0.974363
	490.743341	0.974808
	490.950250	0.975240
	491.157146	0.975837
	491.364029	0.976848
	491.570897	0.977017
	491.777753	0.977604
	491.984595	0.976722
	492.191423	0.975324
	492.398238	0.975606
	492.605040	0.974893
	492.811828	0.974924
	493.018603	0.973962
	493.225364	0.972145
	493.432111	0.972829
	493.638846	0.974478
	493.845566	0.973337
	494.052274	0.971577
	494.258967	0.971347
	494.465648	0.970181
	494.672314	0.969204
	494.878968	0.970672
	495.085608	0.969465
	495.292234	0.969744
	495.498847	0.969881
	495.705446	0.971659
	495.912032	0.971434
	496.118605	0.970854
	496.325164	0.970532
	496.531709	0.972993
	496.738241	0.972248
	496.944759	0.970732
	497.151264	0.971704
	497.357756	0.970938
	497.564234	0.971627
	497.770698	0.972975
	497.977149	0.971065
	498.183587	0.969480
	498.390011	0.970597
	498.596422	0.968491
	498.802819	0.967288
	499.009202	0.967677
	499.215572	0.967760
	499.421929	0.968550
	499.628272	0.969011
	499.834602	0.966605
	500.040918	0.967140
	500.247220	0.966443
	500.453509	0.966787
	500.659785	0.967944
	500.866047	0.969312
	501.072296	0.968989
	501.278531	0.969975
	501.484752	0.969590
	501.690960	0.968150
	501.897155	0.967925
	502.103336	0.969281
	502.309504	0.970043
	502.515658	0.970791
	502.721798	0.971392
	502.927925	0.971054
	503.134039	0.971899
	503.340139	0.973900
	503.546225	0.972765
	503.752298	0.972957
	503.958358	0.970991
	504.164404	0.970429
	504.370436	0.969261
	504.576455	0.969412
	504.782461	0.968608
	504.988453	0.968258
	505.194431	0.968029
	505.400396	0.966206
	505.606347	0.966866
	505.812285	0.966076
	506.018209	0.965182
	506.224120	0.965001
	506.430017	0.965554
	506.635901	0.964445
	506.841771	0.963242
	507.047628	0.963544
	507.253471	0.963606
	507.459301	0.962705
	507.665117	0.962365
	507.870920	0.962268
	508.076709	0.962592
	508.282484	0.961823
	508.488247	0.961141
	508.693995	0.959685
	508.899730	0.959756
	509.105451	0.958745
	509.311159	0.960126
	509.516854	0.960093
	509.722535	0.961565
	509.928202	0.962685
	510.133856	0.962391
	510.339496	0.961739
	510.545123	0.960831
	510.750736	0.961738
	510.956336	0.960526
	511.161922	0.961076
	511.367494	0.961690
	511.573053	0.960244
	511.778599	0.960391
	511.984131	0.958939
	512.189649	0.958657
	512.395154	0.960272
	512.600645	0.959658
	512.806123	0.962603
	513.011587	0.962217
	513.217038	0.961580
	513.422475	0.961386
	513.627899	0.961414
	513.833309	0.961833
	514.038705	0.961052
	514.244088	0.962369
	514.449458	0.962073
	514.654814	0.962489
	514.860156	0.963901
	515.065485	0.964253
	515.270800	0.964203
	515.476102	0.965014
	515.681390	0.963904
	515.886664	0.962917
	516.091925	0.963412
	516.297173	0.962117
	516.502407	0.963497
	516.707627	0.964158
	516.912834	0.963088
	517.118027	0.963162
	517.323207	0.962795
	517.528373	0.960926
	517.733525	0.961489
	517.938664	0.962406
	518.143790	0.961005
	518.348901	0.961664
	518.554000	0.962534
	518.759084	0.961185
	518.964156	0.960320
	519.169213	0.962299
	519.374257	0.961798
	519.579288	0.961998
	519.784305	0.961627
	519.989308	0.960220
	520.194298	0.960354
	520.399274	0.959818
	520.604236	0.959210
	520.809185	0.958772
	521.014121	0.958146
	521.219043	0.959698
	521.423951	0.959457
	521.628846	0.960168
	521.833727	0.959389
	522.038595	0.960481
	522.243449	0.959215
	522.448289	0.958560
	522.653116	0.957379
	522.857929	0.956393
	523.062729	0.955965
	523.267515	0.954412
	523.472287	0.954597
	523.677046	0.953469
	523.881792	0.952204
	524.086524	0.951110
	524.291242	0.950455
	524.495946	0.950334
	524.700637	0.951256
	524.905315	0.951590
	525.109979	0.952515
	525.314629	0.951096
	525.519266	0.949911
	525.723889	0.950197
	525.928498	0.949329
	526.133094	0.949136
	526.337677	0.949397
	526.542245	0.949642
	526.746800	0.949620
	526.951342	0.951640
	527.155870	0.951332
	527.360384	0.949984
	527.564885	0.949577
	527.769372	0.949412
	527.973846	0.948468
	528.178306	0.949052
	528.382752	0.948187
	528.587185	0.948456
	528.791604	0.950356
	528.996010	0.950186
	529.200402	0.950479
	529.404780	0.950754
	529.609145	0.950899
	529.813496	0.950755
	530.017833	0.951219
	530.222157	0.952198
	530.426468	0.952830
	530.630764	0.953106
	530.835048	0.954095
	531.039317	0.955086
	531.243573	0.954695
	531.447815	0.954387
	531.652044	0.953544
	531.856259	0.953021
	532.060461	0.952615
	532.264648	0.953303
	532.468823	0.955576
	532.672983	0.955837
	532.877130	0.955279
	533.081264	0.954630
	533.285383	0.953477
	533.489490	0.953821
	533.693582	0.953101
	533.897661	0.953139
	534.101726	0.951475
	534.305778	0.950529
	534.509816	0.949782
	534.713841	0.950170
	534.917851	0.949330
	535.121849	0.949241
	535.325832	0.948916
	535.529802	0.950364
	535.733759	0.949930
	535.937701	0.948453
	536.141630	0.948065
	536.345546	0.947202
	536.549448	0.947394
	536.753336	0.947090
	536.957210	0.948077
	537.161071	0.946617
	537.364919	0.945959
	537.568752	0.944828
	537.772572	0.943968
	537.976379	0.943382
	538.180172	0.943176
	538.383951	0.943559
	538.587716	0.943981
	538.791468	0.944161
	538.995206	0.944104
	539.198931	0.944113
	539.402642	0.943377
	539.606339	0.943228
	539.810023	0.944791
	540.013693	0.944466
	540.217349	0.943886
	540.420992	0.945263
	540.624621	0.945256
	540.828237	0.946015
	541.031839	0.946226
	541.235427	0.945006
	541.439001	0.945158
	541.642562	0.944267
	541.846109	0.944902
	542.049643	0.943596
	542.253163	0.944376
	542.456669	0.946057
	542.660162	0.944936
	542.863641	0.944378
	543.067106	0.945456
	543.270558	0.946194
	543.473996	0.945628
	543.677420	0.945535
	543.880831	0.944994
	544.084228	0.944954
	544.287612	0.945511
	544.490981	0.945616
	544.694338	0.943910
	544.897680	0.942020
	545.101009	0.942097
	545.304324	0.942067
	545.507625	0.942180
	545.710913	0.943910
	545.914187	0.944802
	546.117448	0.945303
	546.320695	0.946858
	546.523928	0.949411
	546.727147	0.950547
	546.930353	0.951210
	547.133546	0.950800
	547.336724	0.951645
	547.539889	0.951640
	547.743040	0.951258
	547.946178	0.951265
	548.149301	0.951308
	548.352412	0.950981
	548.555508	0.951561
	548.758591	0.952935
	548.961660	0.953914
	549.164716	0.955406
	549.367757	0.954587
	549.570785	0.955151
	549.773800	0.956146
	549.976801	0.956618
	550.179788	0.955904
	550.382761	0.956646
	550.585721	0.957400
	550.788667	0.957068
	550.991599	0.957803
	551.194518	0.956955
	551.397423	0.957647
	551.600315	0.957093
	551.803192	0.956409
	552.006056	0.955955
	552.208906	0.954770
	552.411743	0.955098
	552.614566	0.954680
	552.817375	0.953371
	553.020171	0.952345
	553.222953	0.951394
	553.425721	0.951302
	553.628475	0.951835
	553.831216	0.950694
	554.033943	0.950986
	554.236657	0.951497
	554.439356	0.952264
	554.642042	0.951387
	554.844715	0.951018
	555.047373	0.952294
	555.250018	0.952888
	555.452650	0.952296
	555.655267	0.951747
	555.857871	0.949903
	556.060461	0.950913
	556.263038	0.951260
	556.465600	0.951066
	556.668150	0.950609
	556.870685	0.950115
	557.073207	0.951434
	557.275715	0.952978
	557.478209	0.952451
	557.680689	0.953015
	557.883156	0.953520
	558.085609	0.953509
	558.288049	0.953589
	558.490475	0.953729
	558.692887	0.953837
	558.895285	0.952697
	559.097670	0.953071
	559.300040	0.954917
	559.502398	0.955053
	559.704741	0.955295
	559.907071	0.956161
	560.109387	0.958730
	560.311689	0.958226
	560.513978	0.959590
	560.716253	0.960719
	560.918514	0.961677
	561.120762	0.962379
	561.322995	0.963200
	561.525215	0.962977
	561.727422	0.965417
	561.929614	0.965681
	562.131793	0.966036
	562.333958	0.966826
	562.536110	0.968522
	562.738248	0.968934
	562.940372	0.968958
	563.142482	0.970283
	563.344578	0.970169
	563.546661	0.970286
	563.748730	0.970708
	563.950786	0.971396
	564.152827	0.971710
	564.354855	0.971747
	564.556870	0.970790
	564.758870	0.970089
	564.960857	0.971303
	565.162830	0.972178
	565.364789	0.973484
	565.566735	0.974980
	565.768666	0.976176
	565.970584	0.974687
	566.172489	0.976029
	566.374379	0.976490
	566.576256	0.975344
	566.778119	0.974975
	566.979969	0.975798
	567.181805	0.975450
	567.383626	0.974950
	567.585435	0.974143
	567.787229	0.973393
	567.989010	0.972555
	568.190777	0.973078
	568.392530	0.971347
	568.594269	0.971345
	568.795995	0.970636
	568.997707	0.971468
	569.199405	0.972147
	569.401090	0.972545
	569.602761	0.972932
	569.804418	0.973081
	570.006061	0.973799
	570.207690	0.974153
	570.409306	0.973543
	570.610908	0.974427
	570.812497	0.975754
	571.014071	0.975319
	571.215632	0.976681
	571.417179	0.977543
	571.618712	0.976243
	571.820232	0.978072
	572.021737	0.978321
	572.223229	0.978631
	572.424707	0.978321
	572.626172	0.980613
	572.827623	0.980417
	573.029060	0.982114
	573.230483	0.982741
	573.431892	0.982988
	573.633288	0.983241
	573.834670	0.984649
	574.036038	0.983395
	574.237392	0.983759
	574.438733	0.982802
	574.640060	0.982516
	574.841373	0.983019
	575.042672	0.983418
	575.243958	0.982265
	575.445230	0.981543
	575.646488	0.981163
	575.847732	0.981173
	576.048962	0.980445
	576.250179	0.980519
	576.451382	0.980255
	576.652571	0.979552
	576.853747	0.980055
	577.054908	0.980819
	577.256056	0.981562
	577.457190	0.981891
	577.658310	0.981439
	577.859417	0.980578
	578.060510	0.979797
	578.261589	0.979866
	578.462654	0.979041
	578.663705	0.979135
	578.864743	0.978194
	579.065767	0.977571
	579.266777	0.977658
	579.467773	0.978488
	579.668755	0.977908
	579.869724	0.977789
	580.070679	0.978828
	580.271620	0.979368
	580.472548	0.979260
	580.673461	0.981161
	580.874361	0.981171
	581.075247	0.981087
	581.276119	0.980938
	581.476978	0.982754
	581.677822	0.982926
	581.878653	0.982900
	582.079470	0.983714
	582.280273	0.983448
	582.481063	0.983933
	582.681838	0.984964
	582.882600	0.985384
	583.083348	0.985768
	583.284083	0.987582
	583.484803	0.989498
	583.685510	0.990302
	583.886203	0.991592
	584.086882	0.992732
	584.287547	0.993465
	584.488199	0.995209
	584.688836	0.995441
	584.889460	0.994695
	585.090070	0.996080
	585.290666	0.997236
	585.491249	0.997975
	585.691818	0.999018
	585.892372	1.000338
	586.092914	1.001235
	586.293441	1.000615
	586.493954	1.002112
	586.694454	1.003118
	586.894940	1.003358
	587.095412	1.001344
	587.295870	1.000982
	587.496314	1.002848
	587.696745	1.004181
	587.897162	1.005115
	588.097565	1.004370
	588.297954	1.005401
	588.498329	1.004594
	588.698691	1.004729
	588.899038	1.004913
	589.099372	1.006877
	589.299692	1.007701
	589.499998	1.006050
	589.700291	1.004113
	589.900569	1.003883
	590.100834	1.003268
	590.301085	1.002144
	590.501322	1.001662
	590.701546	1.001354
	590.901755	0.999791
	591.101951	1.000919
	591.302132	1.000999
	591.502300	1.000514
	591.702455	1.000533
	591.902595	0.999194
	592.102722	1.000265
	592.302834	0.998687
	592.502933	0.998898
	592.703018	0.998392
	592.903089	0.997572
	593.103147	0.997549
	593.303190	0.998386
	593.503220	0.999605
	593.703236	0.999255
	593.903238	0.999727
	594.103226	0.999507
	594.303200	0.999552
	594.503161	1.000537
	594.703108	1.001490
	594.903040	1.003178
	595.102960	1.004125
	595.302865	1.005015
	595.502756	1.005311
	595.702634	1.005458
	595.902497	1.005327
	596.102347	1.005669
	596.302183	1.005848
	596.502005	1.005970
	596.701813	1.006448
	596.901608	1.007895
	597.101388	1.008015
	597.301155	1.007720
	597.500908	1.007884
	597.700647	1.008648
	597.900372	1.009457
	598.100083	1.008257
	598.299781	1.007386
	598.499465	1.008988
	598.699134	1.008451
	598.898790	1.008697
	599.098432	1.009267
	599.298061	1.010432
	599.497675	1.010216
	599.697275	1.010342
	599.896862	1.009383
	600.096435	1.008435
	600.295994	1.008430
	600.495539	1.006674
	600.695070	1.006721
	600.894588	1.007292
	601.094091	1.009056
	601.293581	1.006980
	601.493056	1.005836
	601.692518	1.005447
	601.891966	1.004002
	602.091401	1.003328
	602.290821	1.002452
	602.490227	1.003055
	602.689620	1.002563
	602.888999	1.002483
	603.088363	1.002732
	603.287714	1.002095
	603.487052	1.001544
	603.686375	1.001688
	603.885684	1.001669
	604.084980	1.002263
	604.284261	1.001496
	604.483529	1.002814
	604.682783	1.002538
	604.882023	1.003852
	605.081249	1.003405
	605.280461	1.004123
	605.479660	1.005538
	605.678844	1.006615
	605.878015	1.006940
	606.077172	1.006807
	606.276314	1.007985
	606.475443	1.009261
	606.674558	1.009726
	606.873660	1.010515
	607.072747	1.011031
	607.271820	1.012290
	607.470880	1.013521
	607.669926	1.014747
	607.868957	1.015405
	608.067975	1.016219
	608.266979	1.017667
	608.465969	1.016903
	608.664946	1.017704
	608.863908	1.017623
	609.062857	1.017926
	609.261791	1.019412
	609.460712	1.020644
	609.659619	1.021707
	609.858511	1.022626
	610.057390	1.022451
	610.256256	1.023674
	610.455107	1.023159
	610.653944	1.023697
	610.852767	1.023637
	611.051577	1.022970
	611.250373	1.021861
	611.449154	1.021215
	611.647922	1.022963
	611.846676	1.023428
	612.045416	1.024332
	612.244142	1.024218
	612.442854	1.024518
	612.641553	1.025088
	612.840237	1.025291
	613.038908	1.025594
	613.237564	1.024660
	613.436207	1.024455
	613.634836	1.022650
	613.833451	1.022856
	614.032052	1.024424
	614.230639	1.024439
	614.429212	1.025896
	614.627771	1.025530
	614.826316	1.027045
	615.024848	1.027612
	615.223365	1.028349
	615.421869	1.028395
	615.620358	1.030693
	615.818834	1.032123
	616.017296	1.032215
	616.215744	1.033621
	616.414178	1.034663
	616.612598	1.034454
	616.811004	1.034722
	617.009396	1.035787
	617.207775	1.038213
	617.406139	1.040021
	617.604490	1.040614
	617.802826	1.042359
	618.001149	1.042619
	618.199458	1.044543
	618.397752	1.044838
	618.596033	1.044900
	618.794300	1.045973
	618.992553	1.047125
	619.190792	1.047012
	619.389018	1.047006
	619.587229	1.046931
	619.785426	1.046387
	619.983609	1.045307
	620.181779	1.044923
	620.379934	1.044158
	620.578076	1.043866
	620.776204	1.044650
	620.974317	1.044613
	621.172417	1.042480
	621.370503	1.041370
	621.568575	1.040383
	621.766633	1.038388
	621.964677	1.038109
	622.162707	1.037271
	622.360723	1.036409
	622.558725	1.036011
	622.756714	1.035120
	622.954688	1.035976
	623.152648	1.036470
	623.350595	1.036317
	623.548527	1.036395
	623.746446	1.035153
	623.944350	1.034191
	624.142241	1.031766
	624.340118	1.030712
	624.537981	1.029453
	624.735829	1.028471
	624.933664	1.027920
	625.131485	1.027714
	625.329292	1.026698
	625.527085	1.026514
	625.724864	1.027389
	625.922629	1.024942
	626.120381	1.025221
	626.318118	1.024979
	626.515841	1.023255
	626.713550	1.022982
	626.911246	1.022071
	627.108927	1.021578
	627.306595	1.021556
	627.504248	1.022424
	627.701888	1.022533
	627.899513	1.022702
	628.097125	1.022705
	628.294722	1.022669
	628.492306	1.022935
	628.689876	1.023710
	628.887432	1.024646
	629.084973	1.025014
	629.282501	1.025770
	629.480015	1.026161
	629.677515	1.026450
	629.875001	1.024578
	630.072473	1.025461
	630.269931	1.026244
	630.467375	1.026249
	630.664805	1.028240
	630.862221	1.028819
	631.059623	1.029825
	631.257011	1.030816
	631.454385	1.031296
	631.651746	1.031304
	631.849092	1.032136
	632.046424	1.031946
	632.243742	1.031748
	632.441047	1.031676
	632.638337	1.032932
	632.835613	1.033139
	633.032876	1.032747
	633.230124	1.034473
	633.427358	1.033897
	633.624579	1.034525
	633.821785	1.035018
	634.018978	1.035647
	634.216156	1.036291
	634.413321	1.036806
	634.610471	1.037723
	634.807608	1.038556
	635.004730	1.036842
	635.201839	1.036060
	635.398933	1.036662
	635.596014	1.035986
	635.793081	1.035714
	635.990133	1.034753
	636.187172	1.035059
	636.384196	1.034479
	636.581207	1.035540
	636.778204	1.035820
	636.975186	1.036244
	637.172155	1.035289
	637.369110	1.035086
	637.566050	1.032963
	637.762977	1.031806
	637.959890	1.032110
	638.156788	1.030779
	638.353673	1.031044
	638.550544	1.031032
	638.747400	1.031915
	638.944243	1.031983
	639.141072	1.033003
	639.337886	1.032991
	639.534687	1.032484
	639.731474	1.032420
	639.928246	1.032582
	640.125005	1.032657
	640.321750	1.032264
	640.518480	1.031109
	640.715197	1.032034
	640.911899	1.033704
	641.108588	1.034402
	641.305263	1.032947
	641.501923	1.033095
	641.698570	1.033411
	641.895202	1.035811
	642.091821	1.036371
	642.288426	1.035946
	642.485016	1.037540
	642.681593	1.036764
	642.878155	1.036289
	643.074704	1.035418
	643.271238	1.035848
	643.467759	1.035610
	643.664265	1.036154
	643.860757	1.035823
	644.057236	1.036643
	644.253700	1.036272
	644.450151	1.035333
	644.646587	1.033540
	644.843009	1.032376
	645.039418	1.031472
	645.235812	1.031165
	645.432192	1.032299
	645.628558	1.032596
	645.824911	1.034804
	646.021249	1.033434
	646.217573	1.033387
	646.413883	1.033742
	646.610179	1.034047
	646.806461	1.034314
	647.002729	1.034550
	647.198983	1.035221
	647.395223	1.035823
	647.591449	1.036694
	647.787661	1.036242
	647.983859	1.036806
	648.180043	1.036859
	648.376212	1.037619
	648.572368	1.035984
	648.768510	1.035900
	648.964638	1.035199
	649.160751	1.035680
	649.356851	1.035633
	649.552937	1.036163
	649.749008	1.036697
	649.945066	1.036876
	650.141109	1.037471
	650.337138	1.037975
	650.533154	1.038183
	650.729155	1.037150
	650.925142	1.037217
	651.121116	1.036605
	651.317075	1.036888
	651.513020	1.038847
	651.708951	1.038565
	651.904868	1.038471
	652.100771	1.038468
	652.296660	1.038318
	652.492535	1.041119
	652.688396	1.040490
	652.884242	1.039370
	653.080075	1.039686
	653.275894	1.040627
	653.471699	1.041368
	653.667489	1.042774
	653.863266	1.042484
	654.059028	1.042620
	654.254776	1.043259
	654.450511	1.043107
	654.646231	1.043565
	654.841937	1.045185
	655.037629	1.045793
	655.233308	1.045290
	655.428972	1.046131
	655.624622	1.044917
	655.820258	1.044750
	656.015879	1.045508
	656.211487	1.046628
	656.407081	1.048111
	656.602661	1.050422
	656.798226	1.051482
	656.993778	1.053482
	657.189315	1.053995
	657.384839	1.054810
	657.580348	1.056384
	657.775843	1.055716
	657.971324	1.056899
	658.166791	1.057317
	658.362244	1.058071
	658.557683	1.058652
	658.753108	1.057264
	658.948519	1.057580
	659.143916	1.057604
	659.339298	1.057195
	659.534667	1.057460
	659.730022	1.057589
	659.925362	1.056928
	660.120688	1.056826
	660.316001	1.055540
	660.511299	1.056269
	660.706583	1.056172
	660.901853	1.056750
	661.097109	1.055113
	661.292351	1.054952
	661.487578	1.055127
	661.682792	1.054585
	661.877992	1.054762
	662.073177	1.054393
	662.268349	1.053261
	662.463506	1.053228
	662.658649	1.053381
	662.853779	1.053863
	663.048894	1.054802
	663.243995	1.055541
	663.439081	1.054909
	663.634154	1.055699
	663.829213	1.054363
	664.024258	1.054231
	664.219288	1.055699
	664.414305	1.055692
	664.609307	1.056862
	664.804295	1.058024
	664.999269	1.057466
	665.194229	1.059374
	665.389175	1.059108
	665.584107	1.059509
	665.779025	1.058956
	665.973928	1.059096
	666.168818	1.059901
	666.363693	1.060336
	666.558555	1.060510
	666.753402	1.061173
	666.948235	1.061449
	667.143054	1.062773
	667.337859	1.062161
	667.532650	1.063659
	667.727427	1.065130
	667.922189	1.064300
	668.116938	1.064231
	668.311672	1.064838
	668.506392	1.063901
	668.701098	1.063132
	668.895790	1.063342
	669.090468	1.062943
	669.285132	1.062414
	669.479782	1.061682
	669.674417	1.061070
	669.869039	1.061191
	670.063646	1.060417
	670.258239	1.059497
	670.452819	1.059298
	670.647384	1.059778
	670.841934	1.059308
	671.036471	1.058752
	671.230994	1.057550
	671.425502	1.055963
	671.619997	1.055940
	671.814477	1.056926
	672.008943	1.055885
	672.203395	1.056212
	672.397833	1.055994
	672.592257	1.055805
	672.786667	1.056399
	672.981062	1.056982
	673.175444	1.055677
	673.369811	1.056137
	673.564164	1.055903
	673.758503	1.056164
	673.952828	1.056427
	674.147139	1.056271
	674.341435	1.057178
	674.535718	1.057912
	674.729986	1.057788
	674.924240	1.058935
	675.118480	1.060696
	675.312706	1.061171
	675.506918	1.061740
	675.701116	1.062200
	675.895299	1.062399
	676.089469	1.063505
	676.283624	1.062362
	676.477765	1.062835
	676.671892	1.062890
	676.866005	1.063177
	677.060103	1.062540
	677.254188	1.062648
	677.448258	1.061623
	677.642315	1.062786
	677.836357	1.063414
	678.030385	1.063157
	678.224398	1.062831
	678.418398	1.063601
	678.612384	1.062095
	678.806355	1.061520
	679.000312	1.060410
	679.194255	1.061530
	679.388184	1.060363
	679.582099	1.059213
	679.776000	1.059692
	679.969886	1.058863
	680.163758	1.058281
	680.357617	1.057992
	680.551461	1.058295
	680.745290	1.057271
	680.939106	1.057892
	681.132908	1.057675
	681.326695	1.056159
	681.520468	1.056609
	681.714227	1.055034
	681.907972	1.055874
	682.101703	1.055680
	682.295419	1.053853
	682.489122	1.053731
	682.682810	1.053392
	682.876484	1.052282
	683.070144	1.052350
	683.263790	1.053242
	683.457421	1.053841
	683.651039	1.052272
	683.844642	1.052029
	684.038231	1.051115
	684.231806	1.050884
	684.425367	1.050180
	684.618913	1.048040
	684.812446	1.046820
	685.005964	1.046039
	685.199468	1.043917
	685.392958	1.044195
	685.586433	1.043563
	685.779895	1.042033
	685.973342	1.042142
	686.166775	1.041997
	686.360194	1.041419
	686.553599	1.042073
	686.746990	1.041203
	686.940366	1.039315
	687.133729	1.039059
	687.327077	1.037724
	687.520411	1.037505
	687.713730	1.038207
	687.907036	1.038336
	688.100327	1.038481
	688.293604	1.037948
	688.486867	1.036688
	688.680116	1.036225
	688.873351	1.035875
	689.066571	1.036408
	689.259777	1.037236
	689.452970	1.036628
	689.646147	1.035899
	689.839311	1.034963
	690.032461	1.035041
	690.225596	1.034248
	690.418717	1.035375
	690.611824	1.035306
	690.804917	1.035795
	690.997995	1.034605
	691.191059	1.034479
	691.384110	1.034511
	691.577145	1.033357
	691.770167	1.034293
	691.963175	1.033484
	692.156168	1.034440
	692.349147	1.035373
	692.542112	1.036212
	692.735063	1.036323
	692.927999	1.035749
	693.120922	1.035231
	693.313830	1.034526
	693.506724	1.034565
	693.699603	1.034210
	693.892469	1.034724
	694.085320	1.035833
	694.278157	1.036167
	694.470980	1.036598
	694.663789	1.036813
	694.856583	1.037209
	695.049364	1.036688
	695.242130	1.035255
	695.434881	1.035875
	695.627619	1.035089
	695.820342	1.034203
	696.013052	1.033480
	696.205747	1.032415
	696.398427	1.032369
	696.591094	1.031242
	696.783746	1.030170
	696.976384	1.031109
	697.169008	1.029308
	697.361618	1.028898
	697.554213	1.029613
	697.746795	1.030104
	697.939362	1.030706
	698.131914	1.031006
	698.324453	1.029858
	698.516977	1.029346
	698.709487	1.028148
	698.901983	1.028869
	699.094465	1.030952
	699.286932	1.031719
	699.479386	1.030755
	699.671825	1.028315
	699.864249	1.026523
	700.056660	1.026247
	700.249056	1.025781
	700.441438	1.026496
	700.633806	1.026716
	700.826160	1.025607
	701.018499	1.023789
	701.210824	1.022929
	701.403135	1.022367
	701.595432	1.021746
	701.787714	1.020944
	701.979982	1.020292
	702.172236	1.018353
	702.364476	1.017118
	702.556702	1.015440
	702.748913	1.013814
	702.941110	1.013565
	703.133293	1.012716
	703.325461	1.012447
	703.517615	1.010565
	703.709755	1.010930
	703.901881	1.009861
	704.093993	1.007801
	704.286090	1.006028
	704.478173	1.004545
	704.670242	1.004036
	704.862296	1.003995
	705.054337	1.003095
	705.246363	1.003149
	705.438375	1.002703
	705.630372	1.002020
	705.822356	1.001595
	706.014325	1.000007
	706.206279	0.999354
	706.398220	0.998950
	706.590146	0.996948
	706.782058	0.996626
	706.973956	0.996966
	707.165840	0.994125
	707.357709	0.993594
	707.549564	0.994147
	707.741405	0.992618
	707.933231	0.992516
	708.125043	0.990464
	708.316841	0.990518
	708.508625	0.989844
	708.700395	0.988222
	708.892150	0.989421
	709.083891	0.990128
	709.275617	0.989182
	709.467330	0.988264
	709.659028	0.988379
	709.850712	0.988456
	710.042381	0.988715
	710.234037	0.989195
	710.425678	0.990876
	710.617305	0.990339
	710.808917	0.988742
	711.000515	0.987229
	711.192099	0.986679
	711.383669	0.987577
	711.575225	0.988633
	711.766766	0.988161
	711.958293	0.988714
	712.149805	0.988357
	712.341304	0.986300
	712.532788	0.985669
	712.724258	0.986290
	712.915713	0.985498
	713.107154	0.984782
	713.298581	0.985266
	713.489994	0.984550
	713.681392	0.984480
	713.872776	0.984050
	714.064146	0.983351
	714.255502	0.981906
	714.446843	0.981672
	714.638170	0.981083
	714.829483	0.980702
	715.020781	0.980553
	715.212065	0.980806
	715.403335	0.979619
	715.594591	0.980350
	715.785832	0.980643
	715.977059	0.980317
	716.168272	0.980470
	716.359470	0.979324
	716.550654	0.979290
	716.741824	0.980615
	716.932979	0.980046
	717.124121	0.979739
	717.315247	0.978813
	717.506360	0.978256
	717.697458	0.976977
	717.888542	0.976542
	718.079612	0.976289
	718.270668	0.976501
	718.461709	0.976634
	718.652736	0.974931
	718.843748	0.974013
	719.034746	0.973762
	719.225730	0.973416
	719.416700	0.973013
	719.607655	0.973377
	719.798596	0.973525
	719.989523	0.972911
	720.180435	0.974550
	720.371333	0.975535
	720.562217	0.975133
	720.753087	0.975363
	720.943942	0.977139
	721.134783	0.978027
	721.325609	0.977065
	721.516422	0.976648
	721.707219	0.977287
	721.898003	0.977364
	722.088772	0.978066
	722.279527	0.978093
	722.470268	0.977654
	722.660994	0.978714
	722.851707	0.979988
	723.042404	0.979368
	723.233088	0.978432
	723.423757	0.978793
	723.614412	0.978990
	723.805052	0.979243
	723.995678	0.980374
	724.186290	0.980450
	724.376887	0.979622
	724.567471	0.980933
	724.758039	0.981978
	724.948594	0.981578
	725.139134	0.982090
	725.329660	0.981066
	725.520172	0.981402
	725.710669	0.981150
	725.901152	0.981919
	726.091620	0.983138
	726.282075	0.983075
	726.472514	0.983733
	726.662940	0.983809
	726.853351	0.985204
	727.043748	0.986407
	727.234131	0.985870
	727.424499	0.986911
	727.614853	0.987198
	727.805193	0.986640
	727.995518	0.986780
	728.185829	0.986889
	728.376125	0.986476
	728.566408	0.986982
	728.756675	0.987453
	728.946929	0.987884
	729.137168	0.986378
	729.327393	0.986787
	729.517604	0.985821
	729.707800	0.985983
	729.897982	0.985847
	730.088149	0.984625
	730.278302	0.986311
	730.468441	0.987786
	730.658566	0.989004
	730.848676	0.988249
	731.038771	0.988618
	731.228853	0.987434
	731.418920	0.988714
	731.608973	0.988801
	731.799011	0.989160
	731.989035	0.989888
	732.179045	0.990696
	732.369040	0.989597
	732.559021	0.989268
	732.748988	0.990631
	732.938940	0.990895
	733.128878	0.991837
	733.318801	0.993218
	733.508711	0.994026
	733.698605	0.993314
	733.888486	0.993503
	734.078352	0.994028
	734.268204	0.993858
	734.458041	0.992771
	734.647864	0.993752
	734.837673	0.995223
	735.027467	0.995617
	735.217247	0.994163
	735.407013	0.993414
	735.596764	0.993571
	735.786501	0.993329
	735.976223	0.994289
	736.165932	0.992999
	736.355625	0.992478
	736.545305	0.991865
	736.734970	0.991462
	736.924620	0.991163
	737.114257	0.992518
	737.303879	0.993236
	737.493486	0.993055
	737.683079	0.992732
	737.872658	0.993788
	738.062222	0.993109
	738.251772	0.992075
	738.441308	0.992314
	738.630829	0.990682
	738.820336	0.990297
	739.009829	0.989242
	739.199307	0.989336
	739.388771	0.989668
	739.578220	0.989626
	739.767655	0.991291
	739.957076	0.990445
	740.146482	0.990039
	740.335874	0.989123
	740.525251	0.988271
	740.714615	0.988083
	740.903963	0.988565
	741.093298	0.989011
	741.282618	0.987954
	741.471923	0.988623
	741.661214	0.989212
	741.850491	0.987232
	742.039753	0.987431
	742.229001	0.986358
	742.418235	0.986041
	742.607454	0.985741
	742.796659	0.985420
	742.985849	0.984919
	743.175025	0.986849
	743.364187	0.986265
	743.553334	0.986531
	743.742467	0.986608
	743.931586	0.987395
	744.120690	0.988475
	744.309779	0.987455
	744.498855	0.987881
	744.687916	0.986970
	744.876962	0.986179
	745.065994	0.987537
	745.255012	0.988548
	745.444015	0.988733
	745.633004	0.987912
	745.821978	0.988002
	746.010938	0.987826
	746.199884	0.986983
	746.388815	0.986027
	746.577732	0.984873
	746.766634	0.986248
	746.955522	0.985737
	747.144396	0.984575
	747.333255	0.984067
	747.522100	0.982055
	747.710930	0.980857
	747.899746	0.980485
	748.088548	0.978777
	748.277335	0.978110
	748.466108	0.978873
	748.654866	0.976049
	748.843610	0.975497
	749.032339	0.974606
	749.221054	0.972264
	749.409755	0.970119
	749.598441	0.968755
	749.787113	0.969124
	749.975770	0.967270
	750.164413	0.967890
	750.353042	0.967554
[truncated: 1,648 more rows]
