# Supplementary material for: Metasurface analogues of molecular diastereomers from hierarchical multiscale chiral interactions with biomolecules
Source: Nat Commun. 2026 Apr 22;17:5541. doi: 10.1038/s41467-026-72200-6 (PMC13287669; doi:10.1038/s41467-026-72200-6)
Supplement: Supplementary file 3 — Supplementary Data 1 (Raw data) [file 41467_2026_72200_MOESM3_ESM.zip › Raw_Data/Reflectivity/Antistrept_strept_sequence/Antistept/Ref_ARRAY3_RS_0_1.txt]

	345.453658	0.998820
	345.669646	0.998679
	345.885622	0.998522
	346.101585	0.998348
	346.317535	0.998155
	346.533471	0.997940
	346.749395	0.997701
	346.965306	0.997435
	347.181204	0.997139
	347.397089	0.996811
	347.612961	0.996449
	347.828820	0.996051
	348.044666	0.995618
	348.260499	0.995152
	348.476319	0.994659
	348.692126	0.994151
	348.907920	0.993646
	349.123701	0.993169
	349.339469	0.992752
	349.555224	0.992435
	349.770966	0.992253
	349.986695	0.992239
	350.202412	0.992409
	350.418115	0.992759
	350.633805	0.993267
	350.849482	0.993896
	351.065147	0.994603
	351.280798	0.995346
	351.496436	0.996088
	351.712062	0.996806
	351.927674	0.997482
	352.143273	1.000368
	352.358860	1.000582
	352.574433	1.000735
	352.789993	1.000540
	353.005541	1.003396
	353.221075	1.003108
	353.436597	1.004356
	353.652105	1.004229
	353.867600	1.004745
	354.083083	1.004257
	354.298552	1.002064
	354.514009	1.001751
	354.729452	1.000569
	354.944883	1.000908
	355.160300	1.002489
	355.375705	1.003760
	355.591096	1.004886
	355.806474	1.004098
	356.021840	1.003637
	356.237192	1.004152
	356.452532	1.002123
	356.667858	1.000811
	356.883172	1.000653
	357.098472	1.001585
	357.313760	1.002698
	357.529034	1.003275
	357.744295	1.001744
	357.959544	1.004051
	358.174779	1.004662
	358.390002	1.003595
	358.605211	1.004447
	358.820407	1.003868
	359.035591	1.003923
	359.250761	1.003757
	359.465919	1.001078
	359.681063	1.000355
	359.896194	0.999021
	360.111313	1.000653
	360.326418	1.000333
	360.541510	0.999467
	360.756589	1.000033
	360.971656	0.996678
	361.186709	0.995762
	361.401749	0.998324
	361.616776	0.997630
	361.831790	0.997707
	362.046792	0.998311
	362.261780	0.995878
	362.476755	0.996670
	362.691717	0.994730
	362.906666	0.996049
	363.121602	0.996630
	363.336525	0.996539
	363.551435	0.996328
	363.766332	0.997505
	363.981216	0.997488
	364.196087	0.997911
	364.410945	0.996612
	364.625790	0.996030
	364.840621	0.996662
	365.055440	0.997512
	365.270246	0.997998
	365.485039	0.999226
	365.699818	0.998833
	365.914585	1.000703
	366.129339	0.999793
	366.344079	0.999713
	366.558807	1.000554
	366.773521	1.002642
	366.988223	1.003104
	367.202911	1.002094
	367.417587	1.004794
	367.632249	1.005688
	367.846898	1.007067
	368.061535	1.008074
	368.276158	1.008783
	368.490768	1.010070
	368.705365	1.012214
	368.919949	1.013803
	369.134521	1.014179
	369.349079	1.015959
	369.563624	1.016828
	369.778155	1.018306
	369.992674	1.017307
	370.207180	1.018651
	370.421673	1.019606
	370.636153	1.017848
	370.850619	1.018294
	371.065073	1.015973
	371.279514	1.015404
	371.493941	1.014480
	371.708356	1.013020
	371.922757	1.013160
	372.137145	1.011363
	372.351521	1.009596
	372.565883	1.009999
	372.780232	1.010053
	372.994568	1.008801
	373.208891	1.006932
	373.423201	1.007291
	373.637498	1.007412
	373.851782	1.004967
	374.066053	1.007373
	374.280311	1.007337
	374.494556	1.004761
	374.708787	1.003944
	374.923006	1.001600
	375.137211	0.998534
	375.351404	0.999907
	375.565583	0.998603
	375.779750	0.999194
	375.993903	0.996374
	376.208043	0.995332
	376.422170	0.996269
	376.636284	0.997964
	376.850385	0.995740
	377.064473	0.997280
	377.278548	0.995779
	377.492610	0.996337
	377.706658	0.997948
	377.920694	0.998478
	378.134717	0.999425
	378.348726	0.998071
	378.562722	0.998309
	378.776706	0.997507
	378.990676	0.996496
	379.204633	0.996804
	379.418577	0.997598
	379.632508	0.998519
	379.846426	0.997689
	380.060331	0.996304
	380.274223	0.997278
	380.488101	0.998770
	380.701967	1.001563
	380.915819	1.001247
	381.129659	1.002729
	381.343485	1.004020
	381.557298	1.005079
	381.771098	1.004364
	381.984886	1.002222
	382.198659	1.001014
	382.412420	1.000061
	382.626168	1.000320
	382.839903	0.998503
	383.053624	0.998978
	383.267333	0.999400
	383.481028	0.998535
	383.694711	0.997585
	383.908380	0.996550
	384.122036	0.997380
	384.335679	0.998855
	384.549309	1.000036
	384.762926	0.999150
	384.976530	0.996906
	385.190120	0.997177
	385.403698	1.000783
	385.617262	1.001269
	385.830814	1.000753
	386.044352	1.002624
	386.257877	1.002510
	386.471389	1.001238
	386.684888	1.001494
	386.898374	1.001098
	387.111847	0.999552
	387.325306	0.999570
	387.538753	0.999054
	387.752186	0.998538
	387.965606	0.999136
	388.179014	1.000318
	388.392408	1.001692
	388.605789	1.000443
	388.819156	1.000426
	389.032511	1.001488
	389.245853	1.003066
	389.459181	1.002985
	389.672497	1.002636
	389.885799	1.004201
	390.099088	1.003369
	390.312364	1.004485
	390.525627	1.004884
	390.738877	1.003914
	390.952114	1.005276
	391.165337	1.004357
	391.378548	1.006825
	391.591745	1.005834
	391.804929	1.008219
	392.018100	1.007761
	392.231258	1.009211
	392.444403	1.010092
	392.657535	1.007569
	392.870653	1.009138
	393.083759	1.011400
	393.296851	1.012703
	393.509930	1.013274
	393.722996	1.011401
	393.936049	1.011512
	394.149089	1.010232
	394.362116	1.009969
	394.575129	1.008197
	394.788130	1.008028
	395.001117	1.009291
	395.214091	1.009130
	395.427052	1.009436
	395.640000	1.008079
	395.852935	1.008850
	396.065857	1.009943
	396.278765	1.009035
	396.491660	1.007953
	396.704543	1.008121
	396.917412	1.007114
	397.130268	1.005869
	397.343110	1.005293
	397.555940	1.005508
	397.768757	1.006357
	397.981560	1.007248
	398.194350	1.006311
	398.407127	1.004465
	398.619891	1.003800
	398.832642	1.003779
	399.045380	1.003635
	399.258104	1.003308
	399.470815	1.002991
	399.683514	1.001602
	399.896199	1.002368
	400.108870	1.001349
	400.321529	1.002618
	400.534175	1.004901
	400.746807	1.005203
	400.959427	1.003737
	401.172033	1.003912
	401.384626	1.002236
	401.597205	1.005402
	401.809772	1.005562
	402.022326	1.005776
	402.234866	1.005533
	402.447393	1.003608
	402.659907	1.004544
	402.872408	1.004462
	403.084896	1.002938
	403.297370	1.002559
	403.509832	1.001769
	403.722280	1.001980
	403.934715	1.000821
	404.147137	1.002840
	404.359546	1.000450
	404.571941	1.000294
	404.784323	0.998140
	404.996693	0.998771
	405.209049	0.996948
	405.421392	0.996713
	405.633721	0.997855
	405.846038	0.997318
	406.058341	0.995855
	406.270632	0.996479
	406.482909	0.996014
	406.695172	0.995998
	406.907423	0.994429
	407.119661	0.995936
	407.331885	0.996031
	407.544096	0.995411
	407.756294	0.993171
	407.968479	0.991762
	408.180651	0.992027
	408.392809	0.991122
	408.604954	0.990806
	408.817086	0.992077
	409.029205	0.991191
	409.241311	0.991778
	409.453404	0.991483
	409.665483	0.992018
	409.877549	0.992432
	410.089602	0.996201
	410.301642	0.996333
	410.513669	0.996061
	410.725682	0.995825
	410.937682	0.995752
	411.149669	0.998220
	411.361643	0.998374
	411.573604	0.998029
	411.785551	0.997810
	411.997486	0.997656
	412.209407	0.996158
	412.421315	0.996079
	412.633210	0.996860
	412.845091	0.997328
	413.056959	1.000202
	413.268815	1.000263
	413.480657	0.997819
	413.692485	0.997607
	413.904301	0.997274
	414.116103	0.997095
	414.327892	0.996757
	414.539668	0.995628
	414.751431	0.995894
	414.963181	0.995598
	415.174917	0.996290
	415.386640	0.998010
	415.598350	0.995484
	415.810047	0.993797
	416.021730	0.994619
	416.233401	0.994905
	416.445058	0.994662
	416.656702	0.995623
	416.868332	0.994454
	417.079950	0.992482
	417.291554	0.992066
	417.503145	0.992423
	417.714723	0.994047
	417.926288	0.994061
	418.137839	0.995279
	418.349377	0.994957
	418.560903	0.996076
	418.772414	0.995585
	418.983913	0.996298
	419.195398	0.996936
	419.406870	0.996736
	419.618329	0.995144
	419.829775	0.995786
	420.041208	0.993967
	420.252627	0.994118
	420.464033	0.994431
	420.675426	0.995100
	420.886805	0.996443
	421.098172	0.996980
	421.309525	0.996628
	421.520865	0.997646
	421.732192	0.996569
	421.943505	0.996295
	422.154805	0.996978
	422.366092	0.999108
	422.577366	0.998837
	422.788627	0.999568
	422.999874	0.997830
	423.211108	0.997517
	423.422329	0.997110
	423.633537	0.996894
	423.844731	0.997045
	424.055913	0.994711
	424.267081	0.995491
	424.478235	0.996393
	424.689377	0.998559
	424.900505	0.997933
	425.111620	0.998341
	425.322722	0.999059
	425.533811	1.001581
	425.744886	1.002660
	425.955948	1.001644
	426.166997	1.002057
	426.378032	1.002981
	426.589055	1.003793
	426.800064	1.005456
	427.011060	1.006787
	427.222042	1.008241
	427.433012	1.007309
	427.643968	1.006147
	427.854911	1.007126
	428.065840	1.007301
	428.276757	1.006330
	428.487660	1.005410
	428.698550	1.006880
	428.909427	1.007475
	429.120290	1.006180
	429.331140	1.007981
	429.541977	1.006395
	429.752801	1.006575
	429.963611	1.005873
	430.174408	1.005623
	430.385192	1.005343
	430.595963	1.003241
	430.806720	1.003895
	431.017464	1.001749
	431.228195	1.000649
	431.438913	0.999179
	431.649617	0.999472
	431.860308	0.999796
	432.070986	0.999395
	432.281650	0.997608
	432.492302	0.998864
	432.702940	0.998726
	432.913565	0.999819
	433.124176	0.999446
	433.334774	0.998926
	433.545359	0.998719
	433.755931	0.998405
	433.966489	0.997864
	434.177035	0.996131
	434.387567	0.995587
	434.598085	0.995809
	434.808591	0.996846
	435.019083	0.995517
	435.229562	0.992438
	435.440027	0.990977
	435.650479	0.992292
	435.860918	0.991106
	436.071344	0.991778
	436.281757	0.990796
	436.492156	0.989645
	436.702542	0.989866
	436.912914	0.992459
	437.123274	0.991758
	437.333620	0.993401
	437.543953	0.991729
	437.754272	0.992225
	437.964578	0.996243
	438.174871	0.996390
	438.385151	0.995515
	438.595417	0.995761
	438.805670	0.995356
	439.015910	0.994237
	439.226137	0.994185
	439.436350	0.992641
	439.646550	0.991422
	439.856737	0.990682
	440.066910	0.990739
	440.277070	0.990263
	440.487217	0.991883
	440.697351	0.991932
	440.907471	0.992374
	441.117578	0.992555
	441.327671	0.993953
	441.537752	0.993763
	441.747819	0.993875
	441.957873	0.993629
	442.167913	0.991715
	442.377940	0.991593
	442.587954	0.991448
	442.797955	0.991639
	443.007942	0.992301
	443.217916	0.991387
	443.427877	0.992225
	443.637824	0.992383
	443.847758	0.994735
	444.057679	0.996650
	444.267586	0.999095
	444.477481	0.997977
	444.687361	0.997737
	444.897229	0.997581
	445.107083	0.998080
	445.316924	0.997419
	445.526752	0.998587
	445.736566	0.998114
	445.946367	0.997192
	446.156155	0.998821
	446.365929	0.999371
	446.575690	0.998601
	446.785438	0.997130
	446.995173	0.997943
	447.204894	0.998427
	447.414602	0.996803
	447.624296	0.995885
	447.833977	0.995779
	448.043645	0.996624
	448.253300	0.996784
	448.462941	0.997352
	448.672569	0.998021
	448.882184	0.997466
	449.091785	0.998537
	449.301373	0.999701
	449.510948	1.000016
	449.720509	0.998900
	449.930057	0.998800
	450.139592	0.997145
	450.349113	0.995064
	450.558621	0.994428
	450.768116	0.990427
	450.977597	0.989550
	451.187066	0.989341
	451.396520	0.990324
	451.605962	0.990785
	451.815390	0.989777
	452.024805	0.989239
	452.234206	0.990250
	452.443594	0.989003
	452.652969	0.987607
	452.862330	0.987109
	453.071678	0.988719
	453.281013	0.988241
	453.490335	0.988137
	453.699643	0.985936
	453.908938	0.987417
	454.118219	0.988005
	454.327487	0.987001
	454.536742	0.984588
	454.745983	0.983018
	454.955211	0.983428
	455.164426	0.983750
	455.373627	0.983057
	455.582815	0.982961
	455.791990	0.982159
	456.001152	0.983685
	456.210300	0.983553
	456.419434	0.983462
	456.628556	0.982675
	456.837664	0.981927
	457.046758	0.981765
	457.255839	0.982272
	457.464907	0.982651
	457.673962	0.983154
	457.883003	0.983648
	458.092031	0.983255
	458.301046	0.983579
	458.510047	0.985526
	458.719035	0.986769
	458.928009	0.987195
	459.136970	0.988240
	459.345918	0.988473
	459.554852	0.989443
	459.763774	0.990188
	459.972681	0.989953
	460.181576	0.989987
	460.390457	0.989218
	460.599324	0.989204
	460.808178	0.990347
	461.017019	0.991419
	461.225847	0.989732
	461.434661	0.989359
	461.643462	0.989150
	461.852249	0.988253
	462.061023	0.988152
	462.269784	0.987667
	462.478531	0.988207
	462.687265	0.989220
	462.895986	0.989391
	463.104693	0.991553
	463.313387	0.992691
	463.522068	0.993943
	463.730735	0.995792
	463.939389	0.997158
	464.148029	0.994462
	464.356656	0.993988
	464.565270	0.995264
	464.773870	0.995331
	464.982457	0.994310
	465.191030	0.994937
	465.399591	0.997242
	465.608137	0.996203
	465.816671	0.994455
	466.025191	0.994562
	466.233697	0.994036
	466.442191	0.995211
	466.650671	0.992982
	466.859137	0.991328
	467.067590	0.990135
	467.276030	0.990249
	467.484456	0.990699
	467.692869	0.992008
	467.901269	0.992455
	468.109655	0.992593
	468.318028	0.991742
	468.526387	0.992854
	468.734733	0.989706
	468.943066	0.991727
	469.151385	0.990869
	469.359691	0.989946
	469.567984	0.991174
	469.776263	0.989561
	469.984528	0.990612
	470.192781	0.990964
	470.401020	0.991188
	470.609245	0.992604
	470.817457	0.993946
	471.025656	0.994645
	471.233841	0.994435
	471.442013	0.994909
	471.650172	0.995312
	471.858317	0.994469
	472.066448	0.991411
	472.274567	0.992277
	472.482672	0.992076
	472.690763	0.991133
	472.898841	0.990970
	473.106906	0.991640
	473.314957	0.992162
	473.522995	0.991391
	473.731020	0.991825
	473.939031	0.992342
	474.147029	0.992971
	474.355013	0.992725
	474.562984	0.994699
	474.770941	0.993678
	474.978885	0.993561
	475.186816	0.993834
	475.394733	0.993119
	475.602637	0.991691
	475.810527	0.990105
	476.018404	0.987765
	476.226268	0.987405
	476.434118	0.985762
	476.641955	0.984748
	476.849778	0.985882
	477.057588	0.985096
	477.265385	0.984011
	477.473168	0.983438
	477.680937	0.982247
	477.888694	0.983988
	478.096436	0.980720
	478.304166	0.981014
	478.511882	0.980651
	478.719584	0.979835
	478.927274	0.979313
	479.134949	0.978583
	479.342612	0.978444
	479.550260	0.978233
	479.757896	0.978559
	479.965518	0.979307
	480.173126	0.980767
	480.380722	0.980973
	480.588303	0.979807
	480.795872	0.978158
	481.003426	0.979248
	481.210968	0.978377
	481.418496	0.980089
	481.626010	0.979010
	481.833511	0.979400
	482.040999	0.981706
	482.248473	0.982510
	482.455934	0.983615
	482.663382	0.984544
	482.870816	0.986817
	483.078236	0.987729
	483.285643	0.987111
	483.493037	0.988456
	483.700417	0.988296
	483.907784	0.988828
	484.115137	0.989919
	484.322477	0.989136
	484.529803	0.988705
	484.737116	0.990922
	484.944416	0.989615
	485.151702	0.987972
	485.358975	0.989302
	485.566234	0.989779
	485.773479	0.989572
	485.980712	0.990827
	486.187931	0.989644
	486.395136	0.989396
	486.602328	0.989446
	486.809506	0.988012
	487.016671	0.986696
	487.223823	0.985615
	487.430961	0.986300
	487.638086	0.985470
	487.845197	0.984928
	488.052295	0.985674
	488.259379	0.984868
	488.466450	0.985278
	488.673507	0.986552
	488.880551	0.986723
	489.087582	0.986194
	489.294599	0.985825
	489.501602	0.986019
	489.708592	0.984807
	489.915569	0.984375
	490.122532	0.983185
	490.329482	0.982914
	490.536418	0.981368
	490.743341	0.981510
	490.950250	0.981252
	491.157146	0.980790
	491.364029	0.980773
	491.570897	0.982069
	491.777753	0.982595
	491.984595	0.982101
	492.191423	0.983247
	492.398238	0.984388
	492.605040	0.984157
	492.811828	0.985089
	493.018603	0.983097
	493.225364	0.982895
	493.432111	0.983598
	493.638846	0.983620
	493.845566	0.983732
	494.052274	0.984018
	494.258967	0.984113
	494.465648	0.983512
	494.672314	0.983598
	494.878968	0.981647
	495.085608	0.983263
	495.292234	0.983057
	495.498847	0.982182
	495.705446	0.980660
	495.912032	0.980018
	496.118605	0.979018
	496.325164	0.978317
	496.531709	0.977887
	496.738241	0.976515
	496.944759	0.975821
	497.151264	0.975068
	497.357756	0.973919
	497.564234	0.973302
	497.770698	0.973903
	497.977149	0.972742
	498.183587	0.972281
	498.390011	0.973186
	498.596422	0.971890
	498.802819	0.973502
	499.009202	0.972456
	499.215572	0.972612
	499.421929	0.972549
	499.628272	0.973095
	499.834602	0.972778
	500.040918	0.972155
	500.247220	0.972654
	500.453509	0.970948
	500.659785	0.968013
	500.866047	0.967830
	501.072296	0.966973
	501.278531	0.965786
	501.484752	0.965238
	501.690960	0.965465
	501.897155	0.965889
	502.103336	0.964937
	502.309504	0.965498
	502.515658	0.964690
	502.721798	0.964735
	502.927925	0.964284
	503.134039	0.963731
	503.340139	0.964054
	503.546225	0.964031
	503.752298	0.963874
	503.958358	0.965137
	504.164404	0.966015
	504.370436	0.965171
	504.576455	0.966503
	504.782461	0.967275
	504.988453	0.967214
	505.194431	0.966370
	505.400396	0.967484
	505.606347	0.968205
	505.812285	0.967867
	506.018209	0.968530
	506.224120	0.967679
	506.430017	0.968321
	506.635901	0.968581
	506.841771	0.969307
	507.047628	0.970430
	507.253471	0.970362
	507.459301	0.973193
	507.665117	0.972688
	507.870920	0.970847
	508.076709	0.970233
	508.282484	0.971078
	508.488247	0.970650
	508.693995	0.969011
	508.899730	0.969779
	509.105451	0.969502
	509.311159	0.968982
	509.516854	0.968777
	509.722535	0.968368
	509.928202	0.970001
	510.133856	0.969918
	510.339496	0.969691
	510.545123	0.967257
	510.750736	0.966885
	510.956336	0.967976
	511.161922	0.967793
	511.367494	0.966749
	511.573053	0.967167
	511.778599	0.966353
	511.984131	0.965974
	512.189649	0.967285
	512.395154	0.965593
	512.600645	0.965946
	512.806123	0.965960
	513.011587	0.966208
	513.217038	0.967055
	513.422475	0.966856
	513.627899	0.966119
	513.833309	0.965307
	514.038705	0.965266
	514.244088	0.964888
	514.449458	0.963982
	514.654814	0.962479
	514.860156	0.962993
	515.065485	0.962352
	515.270800	0.962769
	515.476102	0.962989
	515.681390	0.963451
	515.886664	0.964106
	516.091925	0.962507
	516.297173	0.963641
	516.502407	0.962770
	516.707627	0.961006
	516.912834	0.962095
	517.118027	0.962667
	517.323207	0.961503
	517.528373	0.961330
	517.733525	0.962817
	517.938664	0.960985
	518.143790	0.960884
	518.348901	0.961631
	518.554000	0.961331
	518.759084	0.961628
	518.964156	0.961469
	519.169213	0.960984
	519.374257	0.960391
	519.579288	0.960852
	519.784305	0.960638
	519.989308	0.958478
	520.194298	0.956785
	520.399274	0.958051
	520.604236	0.957061
	520.809185	0.955106
	521.014121	0.955000
	521.219043	0.956501
	521.423951	0.955295
	521.628846	0.953734
	521.833727	0.954413
	522.038595	0.953889
	522.243449	0.954008
	522.448289	0.952609
	522.653116	0.953425
	522.857929	0.952023
	523.062729	0.953132
	523.267515	0.954854
	523.472287	0.954232
	523.677046	0.954984
	523.881792	0.956777
	524.086524	0.957152
	524.291242	0.957073
	524.495946	0.957592
	524.700637	0.956312
	524.905315	0.956466
	525.109979	0.956018
	525.314629	0.956343
	525.519266	0.956465
	525.723889	0.955688
	525.928498	0.955707
	526.133094	0.956939
	526.337677	0.957427
	526.542245	0.956642
	526.746800	0.957566
	526.951342	0.957487
	527.155870	0.957898
	527.360384	0.957499
	527.564885	0.958682
	527.769372	0.957576
	527.973846	0.958153
	528.178306	0.957645
	528.382752	0.957086
	528.587185	0.957989
	528.791604	0.958450
	528.996010	0.959474
	529.200402	0.960219
	529.404780	0.960457
	529.609145	0.961187
	529.813496	0.961472
	530.017833	0.962317
	530.222157	0.962204
	530.426468	0.963726
	530.630764	0.964578
	530.835048	0.964641
	531.039317	0.964659
	531.243573	0.964964
	531.447815	0.964492
	531.652044	0.966592
	531.856259	0.966312
	532.060461	0.966464
	532.264648	0.964730
	532.468823	0.964497
	532.672983	0.964663
	532.877130	0.963959
	533.081264	0.963832
	533.285383	0.964749
	533.489490	0.964694
	533.693582	0.964222
	533.897661	0.963941
	534.101726	0.965247
	534.305778	0.965219
	534.509816	0.965041
	534.713841	0.963502
	534.917851	0.964194
	535.121849	0.963983
	535.325832	0.965584
	535.529802	0.966823
	535.733759	0.966786
	535.937701	0.966970
	536.141630	0.967518
	536.345546	0.965445
	536.549448	0.964408
	536.753336	0.964130
	536.957210	0.963425
	537.161071	0.963780
	537.364919	0.963941
	537.568752	0.963498
	537.772572	0.962991
	537.976379	0.962142
	538.180172	0.962938
	538.383951	0.962842
	538.587716	0.960503
	538.791468	0.960526
	538.995206	0.960669
	539.198931	0.960523
	539.402642	0.959991
	539.606339	0.960263
	539.810023	0.959967
	540.013693	0.959528
	540.217349	0.960420
	540.420992	0.961123
	540.624621	0.961504
	540.828237	0.961995
	541.031839	0.962870
	541.235427	0.961815
	541.439001	0.961351
	541.642562	0.962056
	541.846109	0.961304
	542.049643	0.959458
	542.253163	0.959621
	542.456669	0.958550
	542.660162	0.959708
	542.863641	0.958000
	543.067106	0.957075
	543.270558	0.956074
	543.473996	0.956812
	543.677420	0.956032
	543.880831	0.955566
	544.084228	0.953551
	544.287612	0.953060
	544.490981	0.953259
	544.694338	0.954224
	544.897680	0.955016
	545.101009	0.956637
	545.304324	0.956124
	545.507625	0.957464
	545.710913	0.957285
	545.914187	0.956939
	546.117448	0.955631
	546.320695	0.955834
	546.523928	0.956332
	546.727147	0.956952
	546.930353	0.957209
	547.133546	0.959743
	547.336724	0.959524
	547.539889	0.960053
	547.743040	0.959184
	547.946178	0.960186
	548.149301	0.961203
	548.352412	0.961149
	548.555508	0.960901
	548.758591	0.962247
	548.961660	0.964671
	549.164716	0.964186
	549.367757	0.966212
	549.570785	0.966279
	549.773800	0.967589
	549.976801	0.970145
	550.179788	0.971345
	550.382761	0.973101
	550.585721	0.973668
	550.788667	0.974790
	550.991599	0.976062
	551.194518	0.977089
	551.397423	0.977980
	551.600315	0.978564
	551.803192	0.979839
	552.006056	0.980370
	552.208906	0.982096
	552.411743	0.982725
	552.614566	0.983610
	552.817375	0.983714
	553.020171	0.984126
	553.222953	0.985162
	553.425721	0.984900
	553.628475	0.988418
	553.831216	0.989052
	554.033943	0.987613
	554.236657	0.987813
	554.439356	0.987657
	554.642042	0.988354
	554.844715	0.988839
	555.047373	0.987002
	555.250018	0.988785
	555.452650	0.988826
	555.655267	0.989519
	555.857871	0.990224
	556.060461	0.991523
	556.263038	0.992813
	556.465600	0.993360
	556.668150	0.994940
	556.870685	0.993805
	557.073207	0.994176
	557.275715	0.994810
	557.478209	0.992261
	557.680689	0.993061
	557.883156	0.992159
	558.085609	0.992338
	558.288049	0.993622
	558.490475	0.994374
	558.692887	0.995323
	558.895285	0.995750
	559.097670	0.995046
	559.300040	0.997195
	559.502398	0.997504
	559.704741	0.999961
	559.907071	0.999928
	560.109387	1.001151
	560.311689	1.002609
	560.513978	1.002932
	560.716253	1.005680
	560.918514	1.008066
	561.120762	1.009145
	561.322995	1.009829
	561.525215	1.012752
	561.727422	1.014370
	561.929614	1.015972
	562.131793	1.017373
	562.333958	1.017743
	562.536110	1.018646
	562.738248	1.019509
	562.940372	1.018824
	563.142482	1.019428
	563.344578	1.021804
	563.546661	1.021737
	563.748730	1.021810
	563.950786	1.022473
	564.152827	1.022744
	564.354855	1.024889
	564.556870	1.024141
	564.758870	1.025347
	564.960857	1.026927
	565.162830	1.027242
	565.364789	1.027501
	565.566735	1.026712
	565.768666	1.027837
	565.970584	1.025519
	566.172489	1.024815
	566.374379	1.024479
	566.576256	1.025421
	566.778119	1.026566
	566.979969	1.025956
	567.181805	1.026817
	567.383626	1.028053
	567.585435	1.028130
	567.787229	1.029348
	567.989010	1.029857
	568.190777	1.028749
	568.392530	1.028460
	568.594269	1.029570
	568.795995	1.029186
	568.997707	1.029273
	569.199405	1.029526
	569.401090	1.031130
	569.602761	1.031587
	569.804418	1.032104
	570.006061	1.032152
	570.207690	1.034227
	570.409306	1.036059
	570.610908	1.035735
	570.812497	1.036703
	571.014071	1.038124
	571.215632	1.039873
	571.417179	1.042569
	571.618712	1.044026
	571.820232	1.044138
	572.021737	1.043950
	572.223229	1.044807
	572.424707	1.047307
	572.626172	1.048945
	572.827623	1.050574
	573.029060	1.051269
	573.230483	1.052623
	573.431892	1.054135
	573.633288	1.054760
	573.834670	1.054333
	574.036038	1.053559
	574.237392	1.053878
	574.438733	1.054845
	574.640060	1.055538
	574.841373	1.056421
	575.042672	1.057488
	575.243958	1.058313
	575.445230	1.059657
	575.646488	1.059150
	575.847732	1.060175
	576.048962	1.061935
	576.250179	1.063060
	576.451382	1.064766
	576.652571	1.064846
	576.853747	1.065762
	577.054908	1.066563
	577.256056	1.065582
	577.457190	1.067970
	577.658310	1.068992
	577.859417	1.070984
	578.060510	1.072188
	578.261589	1.074135
	578.462654	1.074113
	578.663705	1.076025
	578.864743	1.075786
	579.065767	1.076077
	579.266777	1.077241
	579.467773	1.077808
	579.668755	1.079079
	579.869724	1.079494
	580.070679	1.079854
	580.271620	1.081749
	580.472548	1.083495
	580.673461	1.085387
	580.874361	1.083220
	581.075247	1.084355
	581.276119	1.083005
	581.476978	1.084542
	581.677822	1.083949
	581.878653	1.084476
	582.079470	1.086345
	582.280273	1.088199
	582.481063	1.087520
	582.681838	1.087504
	582.882600	1.089504
	583.083348	1.090418
	583.284083	1.090284
	583.484803	1.090041
	583.685510	1.089283
	583.886203	1.087654
	584.086882	1.087945
	584.287547	1.087524
	584.488199	1.088945
	584.688836	1.088445
	584.889460	1.087861
	585.090070	1.087680
	585.290666	1.088088
	585.491249	1.087556
	585.691818	1.087703
	585.892372	1.086997
	586.092914	1.088128
	586.293441	1.088673
	586.493954	1.088615
	586.694454	1.088739
	586.894940	1.088945
	587.095412	1.088055
	587.295870	1.087573
	587.496314	1.088805
	587.696745	1.087488
	587.897162	1.088446
	588.097565	1.088828
	588.297954	1.089103
	588.498329	1.089283
	588.698691	1.089675
	588.899038	1.089525
	589.099372	1.089659
	589.299692	1.089461
	589.499998	1.093000
	589.700291	1.092511
	589.900569	1.093894
	590.100834	1.094659
	590.301085	1.093486
	590.501322	1.092968
	590.701546	1.093237
	590.901755	1.092370
	591.101951	1.093488
	591.302132	1.094858
	591.502300	1.094974
	591.702455	1.094753
	591.902595	1.095373
	592.102722	1.096315
	592.302834	1.098300
	592.502933	1.097149
	592.703018	1.097506
	592.903089	1.096066
	593.103147	1.097442
	593.303190	1.098388
	593.503220	1.100598
	593.703236	1.100947
	593.903238	1.102515
	594.103226	1.103772
	594.303200	1.104705
	594.503161	1.104590
	594.703108	1.106496
	594.903040	1.108227
	595.102960	1.108298
	595.302865	1.107401
	595.502756	1.108523
	595.702634	1.108796
	595.902497	1.109281
	596.102347	1.110998
	596.302183	1.113009
	596.502005	1.113311
	596.701813	1.112910
	596.901608	1.113510
	597.101388	1.114782
	597.301155	1.114811
	597.500908	1.116077
	597.700647	1.116476
	597.900372	1.115495
	598.100083	1.115876
	598.299781	1.117400
	598.499465	1.118606
	598.699134	1.120664
	598.898790	1.121884
	599.098432	1.122422
	599.298061	1.123368
	599.497675	1.124594
	599.697275	1.125852
	599.896862	1.128007
	600.096435	1.128008
	600.295994	1.128953
	600.495539	1.129984
	600.695070	1.130007
	600.894588	1.130283
	601.094091	1.131006
	601.293581	1.132200
	601.493056	1.134202
	601.692518	1.133876
	601.891966	1.135391
	602.091401	1.135678
	602.290821	1.135032
	602.490227	1.136015
	602.689620	1.135298
	602.888999	1.136676
	603.088363	1.138472
	603.287714	1.138416
	603.487052	1.139445
	603.686375	1.140798
	603.885684	1.141654
	604.084980	1.142822
	604.284261	1.143403
	604.483529	1.142736
	604.682783	1.144505
	604.882023	1.146151
	605.081249	1.148303
	605.280461	1.149988
	605.479660	1.151322
	605.678844	1.153201
	605.878015	1.155825
	606.077172	1.157157
	606.276314	1.157978
	606.475443	1.159098
	606.674558	1.160948
	606.873660	1.160918
	607.072747	1.160745
	607.271820	1.161205
	607.470880	1.162637
	607.669926	1.164092
	607.868957	1.164428
	608.067975	1.165608
	608.266979	1.165825
	608.465969	1.163967
	608.664946	1.165012
	608.863908	1.165200
	609.062857	1.166353
	609.261791	1.165048
	609.460712	1.167407
	609.659619	1.167786
	609.858511	1.167899
	610.057390	1.170160
	610.256256	1.171461
	610.455107	1.169874
	610.653944	1.171122
	610.852767	1.171249
	611.051577	1.171351
	611.250373	1.171551
	611.449154	1.171269
	611.647922	1.170128
	611.846676	1.168758
	612.045416	1.168085
	612.244142	1.166857
	612.442854	1.166174
	612.641553	1.165504
	612.840237	1.164908
	613.038908	1.164014
	613.237564	1.165318
	613.436207	1.166161
	613.634836	1.164592
	613.833451	1.163816
	614.032052	1.162397
	614.230639	1.161138
	614.429212	1.159829
	614.627771	1.158056
	614.826316	1.157828
	615.024848	1.157171
	615.223365	1.157956
	615.421869	1.159500
	615.620358	1.159585
	615.818834	1.159345
	616.017296	1.161871
	616.215744	1.162472
	616.414178	1.162841
	616.612598	1.164602
	616.811004	1.166393
	617.009396	1.166576
	617.207775	1.165778
	617.406139	1.166922
	617.604490	1.166550
	617.802826	1.166856
	618.001149	1.167074
	618.199458	1.167936
	618.397752	1.167583
	618.596033	1.166690
	618.794300	1.166288
	618.992553	1.167595
	619.190792	1.168023
	619.389018	1.168723
	619.587229	1.170138
	619.785426	1.168612
	619.983609	1.168695
	620.181779	1.168672
	620.379934	1.168386
	620.578076	1.170190
	620.776204	1.171674
	620.974317	1.173957
	621.172417	1.174418
	621.370503	1.175360
	621.568575	1.177079
	621.766633	1.178355
	621.964677	1.180258
	622.162707	1.180566
	622.360723	1.182734
	622.558725	1.184966
	622.756714	1.185256
	622.954688	1.185123
	623.152648	1.186609
	623.350595	1.186748
	623.548527	1.187918
	623.746446	1.189173
	623.944350	1.191875
	624.142241	1.191443
	624.340118	1.194628
	624.537981	1.196092
	624.735829	1.198028
	624.933664	1.201996
	625.131485	1.203879
	625.329292	1.203628
	625.527085	1.204055
	625.724864	1.205330
	625.922629	1.204983
	626.120381	1.207056
	626.318118	1.208419
	626.515841	1.209810
	626.713550	1.213140
	626.911246	1.216530
	627.108927	1.220102
	627.306595	1.220750
	627.504248	1.220949
	627.701888	1.222559
	627.899513	1.226284
	628.097125	1.227003
	628.294722	1.227328
	628.492306	1.229428
	628.689876	1.230164
	628.887432	1.229866
	629.084973	1.231611
	629.282501	1.232878
	629.480015	1.234129
	629.677515	1.235785
	629.875001	1.237041
	630.072473	1.236488
	630.269931	1.237344
	630.467375	1.237314
	630.664805	1.239456
	630.862221	1.242197
	631.059623	1.244037
	631.257011	1.245405
	631.454385	1.246415
	631.651746	1.246931
	631.849092	1.248393
	632.046424	1.250587
	632.243742	1.252066
	632.441047	1.253649
	632.638337	1.254497
	632.835613	1.254841
	633.032876	1.256137
	633.230124	1.258845
	633.427358	1.261507
	633.624579	1.261577
	633.821785	1.263012
	634.018978	1.263933
	634.216156	1.265415
	634.413321	1.266404
	634.610471	1.266220
	634.807608	1.267748
	635.004730	1.270609
	635.201839	1.269431
	635.398933	1.270482
	635.596014	1.270074
	635.793081	1.270830
	635.990133	1.271120
	636.187172	1.274570
	636.384196	1.273449
	636.581207	1.273574
	636.778204	1.272366
	636.975186	1.269820
	637.172155	1.270574
	637.369110	1.269952
	637.566050	1.269012
	637.762977	1.267043
	637.959890	1.267509
	638.156788	1.266893
	638.353673	1.267403
	638.550544	1.267011
	638.747400	1.265227
	638.944243	1.263853
	639.141072	1.261761
	639.337886	1.261575
	639.534687	1.260909
	639.731474	1.260152
	639.928246	1.256370
	640.125005	1.253717
	640.321750	1.253226
	640.518480	1.251034
	640.715197	1.250878
	640.911899	1.250230
	641.108588	1.247928
	641.305263	1.247743
	641.501923	1.245275
	641.698570	1.243072
	641.895202	1.241579
	642.091821	1.241281
	642.288426	1.239804
	642.485016	1.239626
	642.681593	1.238340
	642.878155	1.237384
	643.074704	1.236091
	643.271238	1.234467
	643.467759	1.231984
	643.664265	1.231200
	643.860757	1.229951
	644.057236	1.227919
	644.253700	1.226454
	644.450151	1.225586
	644.646587	1.223357
	644.843009	1.222748
	645.039418	1.220186
	645.235812	1.216445
	645.432192	1.214847
	645.628558	1.213268
	645.824911	1.211136
	646.021249	1.209257
	646.217573	1.207777
	646.413883	1.205134
	646.610179	1.204162
	646.806461	1.201607
	647.002729	1.198796
	647.198983	1.196940
	647.395223	1.194872
	647.591449	1.194005
	647.787661	1.192210
	647.983859	1.190091
	648.180043	1.186437
	648.376212	1.185606
	648.572368	1.184912
	648.768510	1.183068
	648.964638	1.182223
	649.160751	1.179200
	649.356851	1.176708
	649.552937	1.173690
	649.749008	1.174083
	649.945066	1.173897
	650.141109	1.171394
	650.337138	1.168568
	650.533154	1.167874
	650.729155	1.166964
	650.925142	1.165692
	651.121116	1.164662
	651.317075	1.163947
	651.513020	1.162756
	651.708951	1.162020
	651.904868	1.161751
	652.100771	1.161659
	652.296660	1.159079
	652.492535	1.158988
	652.688396	1.158082
	652.884242	1.158432
	653.080075	1.157285
	653.275894	1.156645
	653.471699	1.156341
	653.667489	1.156052
	653.863266	1.154266
	654.059028	1.154595
	654.254776	1.152858
	654.450511	1.151812
	654.646231	1.151975
	654.841937	1.149565
	655.037629	1.149035
	655.233308	1.148039
	655.428972	1.148032
	655.624622	1.146625
	655.820258	1.146853
	656.015879	1.147326
	656.211487	1.146522
	656.407081	1.144204
	656.602661	1.146025
	656.798226	1.145757
	656.993778	1.145707
	657.189315	1.147255
	657.384839	1.147037
	657.580348	1.147903
	657.775843	1.146534
	657.971324	1.145434
	658.166791	1.145393
	658.362244	1.147138
	658.557683	1.147564
	658.753108	1.148776
	658.948519	1.149127
	659.143916	1.150434
	659.339298	1.151342
	659.534667	1.152207
	659.730022	1.154122
	659.925362	1.156037
	660.120688	1.158885
	660.316001	1.159693
	660.511299	1.160076
	660.706583	1.162066
	660.901853	1.163803
	661.097109	1.165700
	661.292351	1.168142
	661.487578	1.172438
	661.682792	1.174467
	661.877992	1.176479
	662.073177	1.178871
	662.268349	1.182682
	662.463506	1.184303
	662.658649	1.186731
	662.853779	1.189037
	663.048894	1.191871
	663.243995	1.193495
	663.439081	1.196833
	663.634154	1.197758
	663.829213	1.199465
	664.024258	1.201303
	664.219288	1.204703
	664.414305	1.207639
	664.609307	1.210478
	664.804295	1.212142
	664.999269	1.213989
	665.194229	1.215820
	665.389175	1.216225
	665.584107	1.217535
	665.779025	1.221690
	665.973928	1.223443
	666.168818	1.226086
	666.363693	1.227969
	666.558555	1.227564
	666.753402	1.232128
	666.948235	1.232242
	667.143054	1.236097
	667.337859	1.237643
	667.532650	1.240977
	667.727427	1.241205
	667.922189	1.242880
	668.116938	1.245163
	668.311672	1.248308
	668.506392	1.248299
	668.701098	1.249272
	668.895790	1.249458
	669.090468	1.249586
	669.285132	1.251431
	669.479782	1.252698
	669.674417	1.255755
	669.869039	1.258632
	670.063646	1.261007
	670.258239	1.261904
	670.452819	1.263175
	670.647384	1.264717
	670.841934	1.266445
	671.036471	1.266933
	671.230994	1.268916
	671.425502	1.271955
	671.619997	1.273746
	671.814477	1.275588
	672.008943	1.274897
	672.203395	1.277030
	672.397833	1.278464
	672.592257	1.280606
	672.786667	1.283858
	672.981062	1.284932
	673.175444	1.287049
	673.369811	1.286404
	673.564164	1.287473
	673.758503	1.288694
	673.952828	1.291066
	674.147139	1.291479
	674.341435	1.294010
	674.535718	1.295160
	674.729986	1.296701
	674.924240	1.296629
	675.118480	1.296463
	675.312706	1.296832
	675.506918	1.298941
	675.701116	1.300537
	675.895299	1.301790
	676.089469	1.304065
	676.283624	1.305825
	676.477765	1.306727
	676.671892	1.308124
	676.866005	1.308749
	677.060103	1.309110
	677.254188	1.310839
	677.448258	1.312948
	677.642315	1.311590
	677.836357	1.311570
	678.030385	1.312603
	678.224398	1.314888
	678.418398	1.319121
	678.612384	1.319237
	678.806355	1.320767
	679.000312	1.320580
	679.194255	1.322933
	679.388184	1.322184
	679.582099	1.322553
	679.776000	1.322878
	679.969886	1.323309
	680.163758	1.324077
	680.357617	1.324446
	680.551461	1.324577
	680.745290	1.326270
	680.939106	1.327231
	681.132908	1.326215
	681.326695	1.324761
	681.520468	1.323081
	681.714227	1.320655
	681.907972	1.318454
	682.101703	1.315682
	682.295419	1.314323
	682.489122	1.312761
	682.682810	1.311415
	682.876484	1.310969
	683.070144	1.310147
	683.263790	1.307160
	683.457421	1.306121
	683.651039	1.304712
	683.844642	1.303363
	684.038231	1.301997
	684.231806	1.302342
	684.425367	1.301011
	684.618913	1.297844
	684.812446	1.297275
	685.005964	1.294107
	685.199468	1.293916
	685.392958	1.293789
	685.586433	1.291776
	685.779895	1.290308
	685.973342	1.288490
	686.166775	1.286773
	686.360194	1.286031
	686.553599	1.286503
	686.746990	1.286890
	686.940366	1.287691
	687.133729	1.288237
	687.327077	1.287711
	687.520411	1.288815
	687.713730	1.289479
	687.907036	1.288078
	688.100327	1.287247
	688.293604	1.287696
	688.486867	1.287304
	688.680116	1.288329
	688.873351	1.287837
	689.066571	1.288179
	689.259777	1.288445
	689.452970	1.288087
	689.646147	1.289681
	689.839311	1.290118
	690.032461	1.289462
	690.225596	1.287418
	690.418717	1.287457
	690.611824	1.287023
	690.804917	1.286620
	690.997995	1.285556
	691.191059	1.283228
	691.384110	1.283546
	691.577145	1.280854
	691.770167	1.280621
	691.963175	1.278813
	692.156168	1.276845
	692.349147	1.274370
	692.542112	1.272387
	692.735063	1.268923
	692.927999	1.266718
	693.120922	1.265094
	693.313830	1.263634
	693.506724	1.263290
	693.699603	1.262493
	693.892469	1.261468
	694.085320	1.260686
	694.278157	1.259018
	694.470980	1.257536
	694.663789	1.254878
	694.856583	1.252844
	695.049364	1.252198
	695.242130	1.251036
	695.434881	1.248767
	695.627619	1.248445
	695.820342	1.245863
	696.013052	1.243849
	696.205747	1.242683
	696.398427	1.240595
	696.591094	1.239105
	696.783746	1.239444
	696.976384	1.238108
	697.169008	1.237307
	697.361618	1.237178
	697.554213	1.236099
	697.746795	1.235142
	697.939362	1.236110
	698.131914	1.234827
	698.324453	1.231394
	698.516977	1.230414
	698.709487	1.229445
	698.901983	1.228738
	699.094465	1.227559
	699.286932	1.225764
	699.479386	1.224933
	699.671825	1.225908
	699.864249	1.225550
	700.056660	1.224300
	700.249056	1.222570
	700.441438	1.222016
	700.633806	1.222999
	700.826160	1.222230
	701.018499	1.220104
	701.210824	1.221924
	701.403135	1.218714
	701.595432	1.216089
	701.787714	1.213175
	701.979982	1.213510
	702.172236	1.211618
	702.364476	1.210386
	702.556702	1.209790
	702.748913	1.208538
	702.941110	1.208965
	703.133293	1.208774
	703.325461	1.207958
	703.517615	1.207116
	703.709755	1.205198
	703.901881	1.203811
	704.093993	1.203763
	704.286090	1.203236
	704.478173	1.204318
	704.670242	1.202738
	704.862296	1.201376
	705.054337	1.201440
	705.246363	1.200008
	705.438375	1.196459
	705.630372	1.194998
	705.822356	1.192913
	706.014325	1.189901
	706.206279	1.188565
	706.398220	1.189032
	706.590146	1.187940
	706.782058	1.187331
	706.973956	1.185565
	707.165840	1.185527
	707.357709	1.183782
	707.549564	1.183648
	707.741405	1.182199
	707.933231	1.180061
	708.125043	1.178943
	708.316841	1.177869
	708.508625	1.175872
	708.700395	1.173918
	708.892150	1.170602
	709.083891	1.168542
	709.275617	1.166594
	709.467330	1.165149
	709.659028	1.163238
	709.850712	1.162752
	710.042381	1.162221
	710.234037	1.160607
	710.425678	1.160901
	710.617305	1.160562
	710.808917	1.160137
	711.000515	1.159687
	711.192099	1.158072
	711.383669	1.156581
	711.575225	1.156657
	711.766766	1.156165
	711.958293	1.155865
	712.149805	1.154979
	712.341304	1.152070
	712.532788	1.150746
	712.724258	1.150326
	712.915713	1.148868
	713.107154	1.150132
	713.298581	1.149846
	713.489994	1.151074
	713.681392	1.150038
	713.872776	1.149211
	714.064146	1.148589
	714.255502	1.148198
	714.446843	1.148590
	714.638170	1.148306
	714.829483	1.145411
	715.020781	1.146523
	715.212065	1.145620
	715.403335	1.145220
	715.594591	1.145428
	715.785832	1.144185
	715.977059	1.142188
	716.168272	1.139945
	716.359470	1.139304
	716.550654	1.138542
	716.741824	1.136229
	716.932979	1.134883
	717.124121	1.134239
	717.315247	1.133549
	717.506360	1.134463
	717.697458	1.134882
	717.888542	1.133486
	718.079612	1.131158
	718.270668	1.130359
	718.461709	1.128278
	718.652736	1.126809
	718.843748	1.124166
	719.034746	1.121389
	719.225730	1.120438
	719.416700	1.117799
	719.607655	1.116070
	719.798596	1.113603
	719.989523	1.110960
	720.180435	1.109659
	720.371333	1.107942
	720.562217	1.107265
	720.753087	1.106028
	720.943942	1.104220
	721.134783	1.104330
	721.325609	1.101617
	721.516422	1.098408
	721.707219	1.097216
	721.898003	1.097111
	722.088772	1.094097
	722.279527	1.090954
	722.470268	1.088793
	722.660994	1.087205
	722.851707	1.087215
	723.042404	1.085950
	723.233088	1.083319
	723.423757	1.081505
	723.614412	1.080418
	723.805052	1.078553
	723.995678	1.077956
	724.186290	1.078069
	724.376887	1.077332
	724.567471	1.075697
	724.758039	1.072803
	724.948594	1.071736
	725.139134	1.069508
	725.329660	1.068291
	725.520172	1.067688
	725.710669	1.068775
	725.901152	1.068526
	726.091620	1.065057
	726.282075	1.064095
	726.472514	1.065063
	726.662940	1.062916
	726.853351	1.062562
	727.043748	1.062503
	727.234131	1.061870
	727.424499	1.062125
	727.614853	1.061697
	727.805193	1.060225
	727.995518	1.060247
	728.185829	1.059709
	728.376125	1.059099
	728.566408	1.058933
	728.756675	1.058716
	728.946929	1.057000
	729.137168	1.054390
	729.327393	1.053955
	729.517604	1.054610
	729.707800	1.056696
	729.897982	1.056255
	730.088149	1.055579
	730.278302	1.056003
	730.468441	1.055200
	730.658566	1.055666
	730.848676	1.054532
	731.038771	1.054199
	731.228853	1.053119
	731.418920	1.053718
	731.608973	1.054008
	731.799011	1.051456
	731.989035	1.051828
	732.179045	1.051318
	732.369040	1.050366
	732.559021	1.049141
	732.748988	1.047452
	732.938940	1.045260
	733.128878	1.045495
	733.318801	1.045733
	733.508711	1.045877
	733.698605	1.045824
	733.888486	1.046132
	734.078352	1.046773
	734.268204	1.046790
	734.458041	1.045264
	734.647864	1.044894
	734.837673	1.044668
	735.027467	1.044946
	735.217247	1.044381
	735.407013	1.043366
	735.596764	1.043078
	735.786501	1.042498
	735.976223	1.041313
	736.165932	1.041121
	736.355625	1.040817
	736.545305	1.041380
	736.734970	1.041293
	736.924620	1.040466
	737.114257	1.039746
	737.303879	1.039353
	737.493486	1.039043
	737.683079	1.040563
	737.872658	1.040207
	738.062222	1.039408
	738.251772	1.040134
	738.441308	1.038234
	738.630829	1.037496
	738.820336	1.036431
	739.009829	1.035538
	739.199307	1.033942
	739.388771	1.035595
	739.578220	1.036450
	739.767655	1.036931
	739.957076	1.037682
	740.146482	1.037812
	740.335874	1.038623
	740.525251	1.039753
	740.714615	1.041869
	740.903963	1.041275
	741.093298	1.041331
	741.282618	1.039248
	741.471923	1.039246
	741.661214	1.041079
	741.850491	1.040466
	742.039753	1.041060
	742.229001	1.041320
	742.418235	1.041316
	742.607454	1.041308
	742.796659	1.042847
	742.985849	1.043571
	743.175025	1.043321
	743.364187	1.046284
	743.553334	1.046293
	743.742467	1.046130
	743.931586	1.047041
	744.120690	1.048058
	744.309779	1.047975
	744.498855	1.048654
	744.687916	1.049624
	744.876962	1.050711
	745.065994	1.049950
	745.255012	1.049558
	745.444015	1.050108
	745.633004	1.050278
	745.821978	1.049175
	746.010938	1.048756
	746.199884	1.048359
	746.388815	1.050071
	746.577732	1.049717
	746.766634	1.049164
	746.955522	1.049564
	747.144396	1.049528
	747.333255	1.047459
	747.522100	1.047237
	747.710930	1.045330
	747.899746	1.044646
	748.088548	1.042716
	748.277335	1.041896
	748.466108	1.041820
	748.654866	1.042461
	748.843610	1.040986
	749.032339	1.040378
	749.221054	1.037773
	749.409755	1.037377
	749.598441	1.036760
	749.787113	1.036008
	749.975770	1.036576
	750.164413	1.035260
	750.353042	1.035535
[truncated: 1,648 more rows]
