# Supplementary material for: Metasurface analogues of molecular diastereomers from hierarchical multiscale chiral interactions with biomolecules
Source: Nat Commun. 2026 Apr 22;17:5541. doi: 10.1038/s41467-026-72200-6 (PMC13287669; doi:10.1038/s41467-026-72200-6)
Supplement: Supplementary file 3 — Supplementary Data 1 (Raw data) [file 41467_2026_72200_MOESM3_ESM.zip › Raw_Data/Reflectivity/Antistrept_strept_sequence/Antistept/Ref_ARRAY3_RS_0_2.txt]

	345.453658	0.997180
	345.669646	0.997181
	345.885622	0.997170
	346.101585	0.997147
	346.317535	0.997107
	346.533471	0.997047
	346.749395	0.996961
	346.965306	0.996844
	347.181204	0.996688
	347.397089	0.996484
	347.612961	0.996222
	347.828820	0.995888
	348.044666	0.995470
	348.260499	0.994950
	348.476319	0.994315
	348.692126	0.993551
	348.907920	0.992649
	349.123701	0.991611
	349.339469	0.990452
	349.555224	0.989208
	349.770966	0.987930
	349.986695	0.986689
	350.202412	0.985560
	350.418115	0.984610
	350.633805	0.983884
	350.849482	0.983404
	351.065147	0.983160
	351.280798	0.983123
	351.496436	0.983256
	351.712062	0.983515
	351.927674	0.983862
	352.143273	0.980367
	352.358860	0.989290
	352.574433	0.989169
	352.789993	0.987616
	353.005541	0.988162
	353.221075	0.986619
	353.436597	0.987794
	353.652105	0.987100
	353.867600	0.987702
	354.083083	0.986875
	354.298552	0.986396
	354.514009	0.987115
	354.729452	0.987570
	354.944883	0.989293
	355.160300	0.990200
	355.375705	0.988796
	355.591096	0.988191
	355.806474	0.988632
	356.021840	0.989146
	356.237192	0.988890
	356.452532	0.987510
	356.667858	0.989312
	356.883172	0.990300
	357.098472	0.991749
	357.313760	0.992712
	357.529034	0.994949
	357.744295	0.996827
	357.959544	0.997836
	358.174779	0.997063
	358.390002	0.996792
	358.605211	0.996527
	358.820407	0.996908
	359.035591	0.995889
	359.250761	0.996769
	359.465919	0.997433
	359.681063	0.999902
	359.896194	1.000253
	360.111313	0.999433
	360.326418	0.999659
	360.541510	0.998850
	360.756589	0.998006
	360.971656	0.998449
	361.186709	0.998636
	361.401749	0.999005
	361.616776	0.999915
	361.831790	0.998392
	362.046792	0.996966
	362.261780	0.993983
	362.476755	0.994982
	362.691717	0.992884
	362.906666	0.992855
	363.121602	0.991989
	363.336525	0.992834
	363.551435	0.994465
	363.766332	0.993363
	363.981216	0.992316
	364.196087	0.992313
	364.410945	0.993289
	364.625790	0.994399
	364.840621	0.993460
	365.055440	0.992314
	365.270246	0.992194
	365.485039	0.991677
	365.699818	0.989682
	365.914585	0.991295
	366.129339	0.990393
	366.344079	0.990586
	366.558807	0.991129
	366.773521	0.993671
	366.988223	0.992544
	367.202911	0.993261
	367.417587	0.995036
	367.632249	0.994470
	367.846898	0.993587
	368.061535	0.995191
	368.276158	0.996561
	368.490768	0.994330
	368.705365	0.994036
	368.919949	0.994688
	369.134521	0.996791
	369.349079	0.998061
	369.563624	1.001196
	369.778155	1.002882
	369.992674	1.002939
	370.207180	1.005054
	370.421673	1.004298
	370.636153	1.004332
	370.850619	1.003048
	371.065073	1.002953
	371.279514	1.005194
	371.493941	1.004339
	371.708356	1.004533
	371.922757	1.004245
	372.137145	1.006940
	372.351521	1.009253
	372.565883	1.009956
	372.780232	1.010415
	372.994568	1.010207
	373.208891	1.011360
	373.423201	1.010545
	373.637498	1.013773
	373.851782	1.016006
	374.066053	1.016416
	374.280311	1.016210
	374.494556	1.016385
	374.708787	1.015552
	374.923006	1.016189
	375.137211	1.014378
	375.351404	1.015837
	375.565583	1.016178
	375.779750	1.016690
	375.993903	1.017816
	376.208043	1.018514
	376.422170	1.019216
	376.636284	1.017018
	376.850385	1.015723
	377.064473	1.015969
	377.278548	1.014217
	377.492610	1.012203
	377.706658	1.012323
	377.920694	1.012719
	378.134717	1.011689
	378.348726	1.012341
	378.562722	1.012137
	378.776706	1.015488
	378.990676	1.016379
	379.204633	1.016707
	379.418577	1.016230
	379.632508	1.015939
	379.846426	1.014676
	380.060331	1.015940
	380.274223	1.015334
	380.488101	1.012489
	380.701967	1.012075
	380.915819	1.012613
	381.129659	1.011371
	381.343485	1.008505
	381.557298	1.010563
	381.771098	1.010037
	381.984886	1.008069
	382.198659	1.006121
	382.412420	1.004101
	382.626168	1.003513
	382.839903	1.002132
	383.053624	1.001391
	383.267333	0.997832
	383.481028	0.997771
	383.694711	0.996401
	383.908380	0.995926
	384.122036	0.997148
	384.335679	0.996181
	384.549309	0.998872
	384.762926	0.997179
	384.976530	0.996782
	385.190120	0.995732
	385.403698	0.994301
	385.617262	0.994513
	385.830814	0.992934
	386.044352	0.993446
	386.257877	0.991887
	386.471389	0.990908
	386.684888	0.988597
	386.898374	0.986044
	387.111847	0.984523
	387.325306	0.983459
	387.538753	0.983016
	387.752186	0.983147
	387.965606	0.983124
	388.179014	0.984085
	388.392408	0.984270
	388.605789	0.984218
	388.819156	0.984256
	389.032511	0.983182
	389.245853	0.982394
	389.459181	0.982174
	389.672497	0.983175
	389.885799	0.984522
	390.099088	0.984621
	390.312364	0.987445
	390.525627	0.990977
	390.738877	0.992862
	390.952114	0.992919
	391.165337	0.994795
	391.378548	0.995565
	391.591745	0.996655
	391.804929	0.997307
	392.018100	0.996762
	392.231258	0.997513
	392.444403	1.000973
	392.657535	1.002993
	392.870653	1.002976
	393.083759	1.004731
	393.296851	1.004033
	393.509930	1.005703
	393.722996	1.006529
	393.936049	1.006634
	394.149089	1.007081
	394.362116	1.006491
	394.575129	1.006946
	394.788130	1.006722
	395.001117	1.007489
	395.214091	1.006289
	395.427052	1.005055
	395.640000	1.003370
	395.852935	1.002324
	396.065857	1.001393
	396.278765	1.002450
	396.491660	1.001232
	396.704543	1.003120
	396.917412	1.001744
	397.130268	1.000284
	397.343110	1.001382
	397.555940	0.998209
	397.768757	0.998828
	397.981560	0.996838
	398.194350	0.996965
	398.407127	0.996203
	398.619891	0.994082
	398.832642	0.992153
	399.045380	0.989960
	399.258104	0.991163
	399.470815	0.990830
	399.683514	0.992053
	399.896199	0.992346
	400.108870	0.992497
	400.321529	0.991700
	400.534175	0.992167
	400.746807	0.991822
	400.959427	0.990861
	401.172033	0.991664
	401.384626	0.991818
	401.597205	0.992198
	401.809772	0.991143
	402.022326	0.992377
	402.234866	0.994104
	402.447393	0.992770
	402.659907	0.994791
	402.872408	0.995890
	403.084896	0.998052
	403.297370	0.998476
	403.509832	0.997472
	403.722280	0.997498
	403.934715	0.998276
	404.147137	1.000666
	404.359546	0.999718
	404.571941	1.000059
	404.784323	1.000259
	404.996693	1.000926
	405.209049	1.001417
	405.421392	1.000579
	405.633721	1.001610
	405.846038	1.003213
	406.058341	1.003455
	406.270632	1.004414
	406.482909	1.005071
	406.695172	1.004680
	406.907423	1.005428
	407.119661	1.004604
	407.331885	1.004243
	407.544096	1.001646
	407.756294	1.001745
	407.968479	0.998584
	408.180651	0.998092
	408.392809	0.999033
	408.604954	1.000281
	408.817086	0.999936
	409.029205	1.000196
	409.241311	0.997741
	409.453404	0.997293
	409.665483	0.995622
	409.877549	0.995192
	410.089602	0.995057
	410.301642	0.993140
	410.513669	0.993854
	410.725682	0.993297
	410.937682	0.993414
	411.149669	0.993223
	411.361643	0.993401
	411.573604	0.993927
	411.785551	0.993556
	411.997486	0.994092
	412.209407	0.993568
	412.421315	0.993052
	412.633210	0.991425
	412.845091	0.991311
	413.056959	0.991688
	413.268815	0.993330
	413.480657	0.993016
	413.692485	0.993695
	413.904301	0.994266
	414.116103	0.994306
	414.327892	0.996181
	414.539668	0.995849
	414.751431	0.997527
	414.963181	0.998161
	415.174917	0.997794
	415.386640	0.997572
	415.598350	0.996369
	415.810047	0.996854
	416.021730	0.995240
	416.233401	0.993982
	416.445058	0.994400
	416.656702	0.994879
	416.868332	0.994821
	417.079950	0.993755
	417.291554	0.995781
	417.503145	0.997001
	417.714723	0.998502
	417.926288	0.998587
	418.137839	1.000893
	418.349377	1.002050
	418.560903	1.003748
	418.772414	1.004483
	418.983913	1.005159
	419.195398	1.004742
	419.406870	1.006580
	419.618329	1.008392
	419.829775	1.006482
	420.041208	1.007027
	420.252627	1.007159
	420.464033	1.008651
	420.675426	1.008225
	420.886805	1.009680
	421.098172	1.009460
	421.309525	1.009975
	421.520865	1.009195
	421.732192	1.009111
	421.943505	1.008782
	422.154805	1.009135
	422.366092	1.009200
	422.577366	1.010460
	422.788627	1.011759
	422.999874	1.012835
	423.211108	1.012707
	423.422329	1.013840
	423.633537	1.014111
	423.844731	1.015651
	424.055913	1.015509
	424.267081	1.015332
	424.478235	1.016218
	424.689377	1.016332
	424.900505	1.016467
	425.111620	1.015694
	425.322722	1.017045
	425.533811	1.018867
	425.744886	1.017967
	425.955948	1.016998
	426.166997	1.017333
	426.378032	1.017687
	426.589055	1.016967
	426.800064	1.018395
	427.011060	1.018461
	427.222042	1.016239
	427.433012	1.015764
	427.643968	1.016651
	427.854911	1.014520
	428.065840	1.013045
	428.276757	1.012277
	428.487660	1.012398
	428.698550	1.009634
	428.909427	1.010203
	429.120290	1.009539
	429.331140	1.009245
	429.541977	1.008009
	429.752801	1.008440
	429.963611	1.007206
	430.174408	1.006801
	430.385192	1.007493
	430.595963	1.004946
	430.806720	1.004415
	431.017464	1.003465
	431.228195	1.002716
	431.438913	1.000741
	431.649617	1.000894
	431.860308	0.999038
	432.070986	1.000847
	432.281650	0.998271
	432.492302	0.996062
	432.702940	0.996880
	432.913565	0.995373
	433.124176	0.996625
	433.334774	0.995710
	433.545359	0.995362
	433.755931	0.995230
	433.966489	0.996685
	434.177035	0.997601
	434.387567	0.997929
	434.598085	0.997730
	434.808591	0.997627
	435.019083	0.999288
	435.229562	1.002010
	435.440027	1.000378
	435.650479	1.001555
	435.860918	1.002631
	436.071344	1.002484
	436.281757	1.000883
	436.492156	1.000719
	436.702542	1.001583
	436.912914	1.001006
	437.123274	1.000586
	437.333620	0.998714
	437.543953	0.998516
	437.754272	0.997646
	437.964578	0.999246
	438.174871	0.998056
	438.385151	0.995429
	438.595417	0.996731
	438.805670	0.998316
	439.015910	0.998430
	439.226137	0.999091
	439.436350	0.999329
	439.646550	1.000784
	439.856737	1.001016
	440.066910	1.000324
	440.277070	1.000472
	440.487217	0.999572
	440.697351	0.999869
	440.907471	0.999182
	441.117578	0.999297
	441.327671	1.000186
	441.537752	1.001572
	441.747819	1.001755
	441.957873	1.001329
	442.167913	1.000904
	442.377940	1.000089
	442.587954	1.000098
	442.797955	0.999057
	443.007942	0.998791
	443.217916	0.995890
	443.427877	0.996340
	443.637824	0.996872
	443.847758	0.994564
	444.057679	0.994582
	444.267586	0.995285
	444.477481	0.995324
	444.687361	0.995746
	444.897229	0.996125
	445.107083	0.995746
	445.316924	0.996510
	445.526752	0.995651
	445.736566	0.996478
	445.946367	0.996352
	446.156155	0.997143
	446.365929	0.998031
	446.575690	0.998804
	446.785438	0.998643
	446.995173	0.998023
	447.204894	0.997277
	447.414602	0.997322
	447.624296	0.997348
	447.833977	0.997026
	448.043645	0.995364
	448.253300	0.995951
	448.462941	0.996320
	448.672569	0.993292
	448.882184	0.992991
	449.091785	0.993759
	449.301373	0.992060
	449.510948	0.990065
	449.720509	0.989842
	449.930057	0.988456
	450.139592	0.988727
	450.349113	0.988989
	450.558621	0.990199
	450.768116	0.990848
	450.977597	0.991844
	451.187066	0.993646
	451.396520	0.995158
	451.605962	0.995043
	451.815390	0.995662
	452.024805	0.997050
	452.234206	0.997390
	452.443594	0.996101
	452.652969	0.996550
	452.862330	0.998648
	453.071678	1.000013
	453.281013	0.999677
	453.490335	0.999937
	453.699643	0.999416
	453.908938	1.000407
	454.118219	1.000393
	454.327487	0.998454
	454.536742	0.996729
	454.745983	0.997729
	454.955211	0.997187
	455.164426	0.996637
	455.373627	0.994259
	455.582815	0.993088
	455.791990	0.992603
	456.001152	0.994008
	456.210300	0.994839
	456.419434	0.995283
	456.628556	0.996595
	456.837664	0.998139
	457.046758	0.997718
	457.255839	0.997666
	457.464907	0.999483
	457.673962	0.996835
	457.883003	0.998637
	458.092031	0.999325
	458.301046	1.000065
	458.510047	0.999874
	458.719035	0.999799
	458.928009	0.998519
	459.136970	1.000105
	459.345918	0.999721
	459.554852	0.998925
	459.763774	0.998776
	459.972681	0.997884
	460.181576	0.998087
	460.390457	0.998529
	460.599324	0.998340
	460.808178	0.997398
	461.017019	0.997160
	461.225847	0.994711
	461.434661	0.994012
	461.643462	0.993516
	461.852249	0.993306
	462.061023	0.995039
	462.269784	0.995888
	462.478531	0.995920
	462.687265	0.998437
	462.895986	0.998440
	463.104693	0.999793
	463.313387	1.002325
	463.522068	1.002792
	463.730735	1.003430
	463.939389	1.004952
	464.148029	1.004225
	464.356656	1.004179
	464.565270	1.004061
	464.773870	1.002941
	464.982457	1.003227
	465.191030	1.003083
	465.399591	1.001749
	465.608137	1.000925
	465.816671	1.000018
	466.025191	0.998483
	466.233697	0.995352
	466.442191	0.994517
	466.650671	0.991851
	466.859137	0.990299
	467.067590	0.990942
	467.276030	0.991326
	467.484456	0.989221
	467.692869	0.988079
	467.901269	0.987741
	468.109655	0.987694
	468.318028	0.988727
	468.526387	0.987806
	468.734733	0.989196
	468.943066	0.987849
	469.151385	0.986338
	469.359691	0.987444
	469.567984	0.986964
	469.776263	0.988090
	469.984528	0.987249
	470.192781	0.985036
	470.401020	0.986600
	470.609245	0.986018
	470.817457	0.984331
	471.025656	0.985206
	471.233841	0.986819
	471.442013	0.986343
	471.650172	0.986400
	471.858317	0.985666
	472.066448	0.986527
	472.274567	0.987392
	472.482672	0.987957
	472.690763	0.988298
	472.898841	0.988509
	473.106906	0.988607
	473.314957	0.986327
	473.522995	0.985403
	473.731020	0.986026
	473.939031	0.988267
	474.147029	0.990556
	474.355013	0.991523
	474.562984	0.992231
	474.770941	0.993254
	474.978885	0.993842
	475.186816	0.995543
	475.394733	0.995803
	475.602637	0.997777
	475.810527	0.997775
	476.018404	0.998142
	476.226268	0.998640
	476.434118	0.997390
	476.641955	0.996845
	476.849778	0.996175
	477.057588	0.995055
	477.265385	0.994355
	477.473168	0.993201
	477.680937	0.992712
	477.888694	0.991222
	478.096436	0.990796
	478.304166	0.989243
	478.511882	0.989386
	478.719584	0.988764
	478.927274	0.988684
	479.134949	0.988737
	479.342612	0.989502
	479.550260	0.986968
	479.757896	0.984316
	479.965518	0.983601
	480.173126	0.983422
	480.380722	0.981910
	480.588303	0.981862
	480.795872	0.982453
	481.003426	0.983400
	481.210968	0.984338
	481.418496	0.982468
	481.626010	0.982500
	481.833511	0.982063
	482.040999	0.980372
	482.248473	0.979214
	482.455934	0.977315
	482.663382	0.977468
	482.870816	0.977568
	483.078236	0.977298
	483.285643	0.978404
	483.493037	0.979108
	483.700417	0.979735
	483.907784	0.978656
	484.115137	0.978562
	484.322477	0.979233
	484.529803	0.979223
	484.737116	0.977302
	484.944416	0.978421
	485.151702	0.978519
	485.358975	0.980305
	485.566234	0.980238
	485.773479	0.978820
	485.980712	0.980185
	486.187931	0.981952
	486.395136	0.982375
	486.602328	0.981124
	486.809506	0.979599
	487.016671	0.980686
	487.223823	0.979857
	487.430961	0.979716
	487.638086	0.981149
	487.845197	0.980985
	488.052295	0.980663
	488.259379	0.981114
	488.466450	0.982688
	488.673507	0.983035
	488.880551	0.982132
	489.087582	0.982696
	489.294599	0.982109
	489.501602	0.982414
	489.708592	0.983301
	489.915569	0.983762
	490.122532	0.984405
	490.329482	0.984824
	490.536418	0.984751
	490.743341	0.986106
	490.950250	0.988125
	491.157146	0.986082
	491.364029	0.985722
	491.570897	0.984917
	491.777753	0.983352
	491.984595	0.981836
	492.191423	0.983305
	492.398238	0.984633
	492.605040	0.982073
	492.811828	0.981382
	493.018603	0.981950
	493.225364	0.981120
	493.432111	0.979690
	493.638846	0.978463
	493.845566	0.977750
	494.052274	0.977699
	494.258967	0.975666
	494.465648	0.976578
	494.672314	0.977324
	494.878968	0.978178
	495.085608	0.979414
	495.292234	0.979812
	495.498847	0.979566
	495.705446	0.981325
	495.912032	0.981361
	496.118605	0.982067
	496.325164	0.982527
	496.531709	0.981355
	496.738241	0.980662
	496.944759	0.981787
	497.151264	0.981085
	497.357756	0.981191
	497.564234	0.979963
	497.770698	0.978674
	497.977149	0.976758
	498.183587	0.974783
	498.390011	0.973372
	498.596422	0.973448
	498.802819	0.971676
	499.009202	0.969526
	499.215572	0.967651
	499.421929	0.969642
	499.628272	0.968191
	499.834602	0.968425
	500.040918	0.967418
	500.247220	0.966158
	500.453509	0.965741
	500.659785	0.966918
	500.866047	0.966219
	501.072296	0.965708
	501.278531	0.965062
	501.484752	0.964268
	501.690960	0.964933
	501.897155	0.965444
	502.103336	0.965409
	502.309504	0.966244
	502.515658	0.965422
	502.721798	0.965724
	502.927925	0.966402
	503.134039	0.967259
	503.340139	0.965502
	503.546225	0.964638
	503.752298	0.964758
	503.958358	0.963270
	504.164404	0.963341
	504.370436	0.962439
	504.576455	0.962065
	504.782461	0.961795
	504.988453	0.959854
	505.194431	0.959710
	505.400396	0.960716
	505.606347	0.960586
	505.812285	0.961481
	506.018209	0.962817
	506.224120	0.963134
	506.430017	0.963439
	506.635901	0.962896
	506.841771	0.964632
	507.047628	0.964223
	507.253471	0.964577
	507.459301	0.964339
	507.665117	0.964750
	507.870920	0.965265
	508.076709	0.967516
	508.282484	0.966152
	508.488247	0.966061
	508.693995	0.966260
	508.899730	0.964731
	509.105451	0.965548
	509.311159	0.965430
	509.516854	0.964175
	509.722535	0.964862
	509.928202	0.965172
	510.133856	0.964421
	510.339496	0.964095
	510.545123	0.963739
	510.750736	0.963101
	510.956336	0.963266
	511.161922	0.961101
	511.367494	0.960166
	511.573053	0.960300
	511.778599	0.961720
	511.984131	0.960037
	512.189649	0.960698
	512.395154	0.960885
	512.600645	0.960861
	512.806123	0.962102
	513.011587	0.961341
	513.217038	0.961526
	513.422475	0.962270
	513.627899	0.962879
	513.833309	0.963199
	514.038705	0.964035
	514.244088	0.964447
	514.449458	0.964043
	514.654814	0.963470
	514.860156	0.962934
	515.065485	0.964497
	515.270800	0.964485
	515.476102	0.964143
	515.681390	0.964269
	515.886664	0.964649
	516.091925	0.963554
	516.297173	0.962223
	516.502407	0.962296
	516.707627	0.962690
	516.912834	0.962751
	517.118027	0.962809
	517.323207	0.960883
	517.528373	0.960507
	517.733525	0.961735
	517.938664	0.960058
	518.143790	0.959923
	518.348901	0.960067
	518.554000	0.959101
	518.759084	0.959475
	518.964156	0.959066
	519.169213	0.958587
	519.374257	0.958244
	519.579288	0.958243
	519.784305	0.957161
	519.989308	0.956924
	520.194298	0.956879
	520.399274	0.957175
	520.604236	0.956632
	520.809185	0.956814
	521.014121	0.956309
	521.219043	0.955453
	521.423951	0.956132
	521.628846	0.955812
	521.833727	0.955822
	522.038595	0.955725
	522.243449	0.953802
	522.448289	0.953561
	522.653116	0.952843
	522.857929	0.951019
	523.062729	0.950375
	523.267515	0.950248
	523.472287	0.949263
	523.677046	0.949711
	523.881792	0.950470
	524.086524	0.950987
	524.291242	0.952370
	524.495946	0.952313
	524.700637	0.951468
	524.905315	0.951486
	525.109979	0.951938
	525.314629	0.951583
	525.519266	0.952966
	525.723889	0.953455
	525.928498	0.952696
	526.133094	0.953351
	526.337677	0.954048
	526.542245	0.953322
	526.746800	0.953808
	526.951342	0.954527
	527.155870	0.955876
	527.360384	0.956437
	527.564885	0.955568
	527.769372	0.955019
	527.973846	0.955152
	528.178306	0.954424
	528.382752	0.955222
	528.587185	0.956579
	528.791604	0.956761
	528.996010	0.955121
	529.200402	0.954200
	529.404780	0.955111
	529.609145	0.955384
	529.813496	0.955072
	530.017833	0.956055
	530.222157	0.955607
	530.426468	0.956130
	530.630764	0.955440
	530.835048	0.954643
	531.039317	0.954357
	531.243573	0.952637
	531.447815	0.952642
	531.652044	0.954064
	531.856259	0.953987
	532.060461	0.955058
	532.264648	0.955568
	532.468823	0.955759
	532.672983	0.955962
	532.877130	0.956107
	533.081264	0.955587
	533.285383	0.956429
	533.489490	0.956850
	533.693582	0.957337
	533.897661	0.957384
	534.101726	0.957429
	534.305778	0.957386
	534.509816	0.957569
	534.713841	0.958653
	534.917851	0.958097
	535.121849	0.958477
	535.325832	0.960076
	535.529802	0.959159
	535.733759	0.958389
	535.937701	0.958840
	536.141630	0.959250
	536.345546	0.958409
	536.549448	0.958566
	536.753336	0.956257
	536.957210	0.955947
	537.161071	0.955693
	537.364919	0.956133
	537.568752	0.957972
	537.772572	0.958310
	537.976379	0.959010
	538.180172	0.957803
	538.383951	0.958783
	538.587716	0.959747
	538.791468	0.959807
	538.995206	0.961480
	539.198931	0.961115
	539.402642	0.961517
	539.606339	0.961511
	539.810023	0.961627
	540.013693	0.962456
	540.217349	0.963830
	540.420992	0.964720
	540.624621	0.966028
	540.828237	0.965895
	541.031839	0.965021
	541.235427	0.964940
	541.439001	0.966798
	541.642562	0.967152
	541.846109	0.967502
	542.049643	0.966824
	542.253163	0.968663
	542.456669	0.967708
	542.660162	0.968428
	542.863641	0.967967
	543.067106	0.968891
	543.270558	0.968118
	543.473996	0.968884
	543.677420	0.969764
	543.880831	0.970173
	544.084228	0.969345
	544.287612	0.969218
	544.490981	0.969204
	544.694338	0.970427
	544.897680	0.972593
	545.101009	0.973505
	545.304324	0.972854
	545.507625	0.973559
	545.710913	0.974729
	545.914187	0.974690
	546.117448	0.975201
	546.320695	0.974819
	546.523928	0.974167
	546.727147	0.974588
	546.930353	0.973141
	547.133546	0.972600
	547.336724	0.972951
	547.539889	0.971899
	547.743040	0.970926
	547.946178	0.970454
	548.149301	0.970945
	548.352412	0.971016
	548.555508	0.970033
	548.758591	0.970861
	548.961660	0.970519
	549.164716	0.971493
	549.367757	0.971645
	549.570785	0.972934
	549.773800	0.973188
	549.976801	0.972535
	550.179788	0.970739
	550.382761	0.970609
	550.585721	0.972223
	550.788667	0.972219
	550.991599	0.971887
	551.194518	0.971897
	551.397423	0.971731
	551.600315	0.972486
	551.803192	0.970706
	552.006056	0.970969
	552.208906	0.972257
	552.411743	0.972583
	552.614566	0.972165
	552.817375	0.971709
	553.020171	0.971806
	553.222953	0.972023
	553.425721	0.971936
	553.628475	0.972204
	553.831216	0.972601
	554.033943	0.973235
	554.236657	0.972184
	554.439356	0.972004
	554.642042	0.971568
	554.844715	0.972661
	555.047373	0.972574
	555.250018	0.971801
	555.452650	0.972428
	555.655267	0.974988
	555.857871	0.974263
	556.060461	0.974902
	556.263038	0.974562
	556.465600	0.975370
	556.668150	0.977241
	556.870685	0.979072
	557.073207	0.979171
	557.275715	0.979073
	557.478209	0.980835
	557.680689	0.982689
	557.883156	0.984505
	558.085609	0.985543
	558.288049	0.986721
	558.490475	0.988461
	558.692887	0.989699
	558.895285	0.992297
	559.097670	0.993269
	559.300040	0.995600
	559.502398	0.996677
	559.704741	0.997172
	559.907071	0.998285
	560.109387	0.999968
	560.311689	1.002079
	560.513978	1.002933
	560.716253	1.004232
	560.918514	1.006183
	561.120762	1.008196
	561.322995	1.008877
	561.525215	1.009462
	561.727422	1.009673
	561.929614	1.011542
	562.131793	1.011731
	562.333958	1.012277
	562.536110	1.014383
	562.738248	1.015897
	562.940372	1.016720
	563.142482	1.019081
	563.344578	1.018082
	563.546661	1.018402
	563.748730	1.018883
	563.950786	1.019666
	564.152827	1.022411
	564.354855	1.023119
	564.556870	1.022893
	564.758870	1.023426
	564.960857	1.024610
	565.162830	1.025228
	565.364789	1.025055
	565.566735	1.026342
	565.768666	1.026323
	565.970584	1.026637
	566.172489	1.027672
	566.374379	1.028325
	566.576256	1.028094
	566.778119	1.029222
	566.979969	1.029984
	567.181805	1.029969
	567.383626	1.029889
	567.585435	1.031340
	567.787229	1.030715
	567.989010	1.028649
	568.190777	1.029058
	568.392530	1.029393
	568.594269	1.031671
	568.795995	1.034002
	568.997707	1.035683
	569.199405	1.035921
	569.401090	1.037601
	569.602761	1.039739
	569.804418	1.039203
	570.006061	1.041483
	570.207690	1.043555
	570.409306	1.043853
	570.610908	1.045044
	570.812497	1.045289
	571.014071	1.045455
	571.215632	1.045940
	571.417179	1.046361
	571.618712	1.048189
	571.820232	1.049744
	572.021737	1.051708
	572.223229	1.053084
	572.424707	1.053522
	572.626172	1.054544
	572.827623	1.056379
	573.029060	1.057754
	573.230483	1.058679
	573.431892	1.059536
	573.633288	1.059623
	573.834670	1.061609
	574.036038	1.063993
	574.237392	1.063743
	574.438733	1.064785
	574.640060	1.065725
	574.841373	1.067429
	575.042672	1.068262
	575.243958	1.068837
	575.445230	1.069469
	575.646488	1.071320
	575.847732	1.072511
	576.048962	1.074176
	576.250179	1.074810
	576.451382	1.075036
	576.652571	1.076109
	576.853747	1.076558
	577.054908	1.076060
	577.256056	1.076158
	577.457190	1.076726
	577.658310	1.078515
	577.859417	1.078414
	578.060510	1.078677
	578.261589	1.079058
	578.462654	1.078702
	578.663705	1.078910
	578.864743	1.079617
	579.065767	1.079249
	579.266777	1.079379
	579.467773	1.079998
	579.668755	1.079752
	579.869724	1.079681
	580.070679	1.079297
	580.271620	1.080043
	580.472548	1.080794
	580.673461	1.079888
	580.874361	1.080098
	581.075247	1.078981
	581.276119	1.079006
	581.476978	1.079308
	581.677822	1.079737
	581.878653	1.078122
	582.079470	1.077829
	582.280273	1.077113
	582.481063	1.075608
	582.681838	1.076220
	582.882600	1.074556
	583.083348	1.073742
	583.284083	1.075678
	583.484803	1.075013
	583.685510	1.076460
	583.886203	1.077091
	584.086882	1.076476
	584.287547	1.076888
	584.488199	1.077208
	584.688836	1.077722
	584.889460	1.077686
	585.090070	1.078133
	585.290666	1.078848
	585.491249	1.077828
	585.691818	1.076857
	585.892372	1.078063
	586.092914	1.077492
	586.293441	1.077568
	586.493954	1.078368
	586.694454	1.079731
	586.894940	1.079889
	587.095412	1.079355
	587.295870	1.079971
	587.496314	1.080070
	587.696745	1.079692
	587.897162	1.081811
	588.097565	1.081466
	588.297954	1.080324
	588.498329	1.079143
	588.698691	1.079068
	588.899038	1.078691
	589.099372	1.079147
	589.299692	1.080126
	589.499998	1.080746
	589.700291	1.082895
	589.900569	1.082332
	590.100834	1.083646
	590.301085	1.084935
	590.501322	1.086496
	590.701546	1.087321
	590.901755	1.087033
	591.101951	1.087469
	591.302132	1.089889
	591.502300	1.090309
	591.702455	1.090375
	591.902595	1.091067
	592.102722	1.093016
	592.302834	1.093843
	592.502933	1.096340
	592.703018	1.097028
	592.903089	1.099363
	593.103147	1.100418
	593.303190	1.101991
	593.503220	1.102498
	593.703236	1.103089
	593.903238	1.103904
	594.103226	1.104650
	594.303200	1.106368
	594.503161	1.107367
	594.703108	1.109032
	594.903040	1.109916
	595.102960	1.112550
	595.302865	1.114877
	595.502756	1.114397
	595.702634	1.115199
	595.902497	1.116729
	596.102347	1.115213
	596.302183	1.116180
	596.502005	1.117956
	596.701813	1.118247
	596.901608	1.118549
	597.101388	1.118872
	597.301155	1.119613
	597.500908	1.120006
	597.700647	1.122821
	597.900372	1.124569
	598.100083	1.125976
	598.299781	1.125415
	598.499465	1.126087
	598.699134	1.126505
	598.898790	1.125532
	599.098432	1.126074
	599.298061	1.127294
	599.497675	1.126895
	599.697275	1.128091
	599.896862	1.128726
	600.096435	1.127580
	600.295994	1.127448
	600.495539	1.129068
	600.695070	1.130194
	600.894588	1.132827
	601.094091	1.135000
	601.293581	1.136676
	601.493056	1.138585
	601.692518	1.141912
	601.891966	1.140956
	602.091401	1.142571
	602.290821	1.144161
	602.490227	1.144736
	602.689620	1.145651
	602.888999	1.146751
	603.088363	1.147645
	603.287714	1.150745
	603.487052	1.153328
	603.686375	1.155271
	603.885684	1.155466
	604.084980	1.156422
	604.284261	1.155252
	604.483529	1.157142
	604.682783	1.156383
	604.882023	1.157677
	605.081249	1.156871
	605.280461	1.156467
	605.479660	1.156279
	605.678844	1.157081
	605.878015	1.156955
	606.077172	1.156002
	606.276314	1.158003
	606.475443	1.158632
	606.674558	1.157962
	606.873660	1.157495
	607.072747	1.155461
	607.271820	1.154870
	607.470880	1.155041
	607.669926	1.156242
	607.868957	1.156371
	608.067975	1.155044
	608.266979	1.156443
	608.465969	1.156900
	608.664946	1.154981
	608.863908	1.155139
	609.062857	1.154880
	609.261791	1.156240
	609.460712	1.156386
	609.659619	1.156449
	609.858511	1.155948
	610.057390	1.155170
	610.256256	1.154952
	610.455107	1.155432
	610.653944	1.155757
	610.852767	1.155230
	611.051577	1.156164
	611.250373	1.157270
	611.449154	1.158535
	611.647922	1.159794
	611.846676	1.159908
	612.045416	1.160493
	612.244142	1.161767
	612.442854	1.163142
	612.641553	1.162006
	612.840237	1.163813
	613.038908	1.163610
	613.237564	1.165015
	613.436207	1.165224
	613.634836	1.165233
	613.833451	1.164559
	614.032052	1.165070
	614.230639	1.165477
	614.429212	1.163783
	614.627771	1.164251
	614.826316	1.163823
	615.024848	1.163856
	615.223365	1.165112
	615.421869	1.165418
	615.620358	1.163334
	615.818834	1.161371
	616.017296	1.163008
	616.215744	1.163479
	616.414178	1.163281
	616.612598	1.162126
	616.811004	1.161339
	617.009396	1.161741
	617.207775	1.162922
	617.406139	1.163559
	617.604490	1.164420
	617.802826	1.163708
	618.001149	1.163883
	618.199458	1.165065
	618.397752	1.164867
	618.596033	1.164979
	618.794300	1.166137
	618.992553	1.166355
	619.190792	1.167480
	619.389018	1.167705
	619.587229	1.167864
	619.785426	1.168653
	619.983609	1.170286
	620.181779	1.170767
	620.379934	1.171296
	620.578076	1.172476
	620.776204	1.173216
	620.974317	1.173917
	621.172417	1.176053
	621.370503	1.178037
	621.568575	1.178925
	621.766633	1.180181
	621.964677	1.181153
	622.162707	1.182216
	622.360723	1.183964
	622.558725	1.186076
	622.756714	1.186757
	622.954688	1.188593
	623.152648	1.191428
	623.350595	1.192993
	623.548527	1.193327
	623.746446	1.194593
	623.944350	1.197404
	624.142241	1.198321
	624.340118	1.200647
	624.537981	1.202277
	624.735829	1.206378
	624.933664	1.206519
	625.131485	1.208488
	625.329292	1.208147
	625.527085	1.209380
	625.724864	1.209848
	625.922629	1.210288
	626.120381	1.209330
	626.318118	1.210214
	626.515841	1.211785
	626.713550	1.212169
	626.911246	1.214509
	627.108927	1.214988
	627.306595	1.216188
	627.504248	1.216546
	627.701888	1.216883
	627.899513	1.218922
	628.097125	1.220384
	628.294722	1.221163
	628.492306	1.222260
	628.689876	1.224054
	628.887432	1.226252
	629.084973	1.226124
	629.282501	1.225981
	629.480015	1.227252
	629.677515	1.229389
	629.875001	1.231392
	630.072473	1.233916
	630.269931	1.235976
	630.467375	1.237142
	630.664805	1.238015
	630.862221	1.239303
	631.059623	1.240854
	631.257011	1.242591
	631.454385	1.245537
	631.651746	1.246609
	631.849092	1.247313
	632.046424	1.249112
	632.243742	1.250438
	632.441047	1.251757
	632.638337	1.253620
	632.835613	1.256866
	633.032876	1.258701
	633.230124	1.262078
	633.427358	1.262613
	633.624579	1.264798
	633.821785	1.266283
	634.018978	1.268182
	634.216156	1.270882
	634.413321	1.272078
	634.610471	1.272520
	634.807608	1.273859
	635.004730	1.275381
	635.201839	1.275005
	635.398933	1.277474
	635.596014	1.279084
	635.793081	1.279223
	635.990133	1.279908
	636.187172	1.282260
	636.384196	1.280802
	636.581207	1.280150
	636.778204	1.278548
	636.975186	1.278282
	637.172155	1.277117
	637.369110	1.276461
	637.566050	1.274489
	637.762977	1.272709
	637.959890	1.270384
	638.156788	1.270886
	638.353673	1.270262
	638.550544	1.269080
	638.747400	1.267025
	638.944243	1.265823
	639.141072	1.264972
	639.337886	1.263063
	639.534687	1.261345
	639.731474	1.259888
	639.928246	1.258028
	640.125005	1.255589
	640.321750	1.254130
	640.518480	1.252443
	640.715197	1.251034
	640.911899	1.247399
	641.108588	1.246564
	641.305263	1.245880
	641.501923	1.243301
	641.698570	1.240574
	641.895202	1.239146
	642.091821	1.236588
	642.288426	1.235694
	642.485016	1.233529
	642.681593	1.232120
	642.878155	1.230751
	643.074704	1.229924
	643.271238	1.228501
	643.467759	1.225220
	643.664265	1.223905
	643.860757	1.223031
	644.057236	1.220722
	644.253700	1.221860
	644.450151	1.221094
	644.646587	1.218735
	644.843009	1.215734
	645.039418	1.214390
	645.235812	1.210747
	645.432192	1.208335
	645.628558	1.205472
	645.824911	1.203676
	646.021249	1.200537
	646.217573	1.199280
	646.413883	1.197111
	646.610179	1.195705
	646.806461	1.194846
	647.002729	1.192642
	647.198983	1.192173
	647.395223	1.189527
	647.591449	1.187960
	647.787661	1.187618
	647.983859	1.185047
	648.180043	1.180840
	648.376212	1.179252
	648.572368	1.177168
	648.768510	1.174538
	648.964638	1.173613
	649.160751	1.171020
	649.356851	1.169830
	649.552937	1.167816
	649.749008	1.166601
	649.945066	1.164095
	650.141109	1.164015
	650.337138	1.161663
	650.533154	1.158874
	650.729155	1.159704
	650.925142	1.158765
	651.121116	1.158155
	651.317075	1.158822
	651.513020	1.158067
	651.708951	1.159404
	651.904868	1.159503
	652.100771	1.158027
	652.296660	1.156721
	652.492535	1.156494
	652.688396	1.155186
	652.884242	1.154888
	653.080075	1.153604
	653.275894	1.154575
	653.471699	1.155726
	653.667489	1.156773
	653.863266	1.156377
	654.059028	1.157176
	654.254776	1.157000
	654.450511	1.156749
	654.646231	1.157748
	654.841937	1.156326
	655.037629	1.155282
	655.233308	1.155421
	655.428972	1.157268
	655.624622	1.156818
	655.820258	1.157341
	656.015879	1.158170
	656.211487	1.156959
	656.407081	1.156597
	656.602661	1.157826
	656.798226	1.156752
	656.993778	1.156931
	657.189315	1.158504
	657.384839	1.159315
	657.580348	1.160382
	657.775843	1.161226
	657.971324	1.163319
	658.166791	1.163265
	658.362244	1.162380
	658.557683	1.163120
	658.753108	1.164018
	658.948519	1.165143
	659.143916	1.165096
	659.339298	1.165882
	659.534667	1.166355
	659.730022	1.167622
	659.925362	1.168314
	660.120688	1.170666
	660.316001	1.170576
	660.511299	1.171168
	660.706583	1.171898
	660.901853	1.171756
	661.097109	1.174344
	661.292351	1.174584
	661.487578	1.175393
	661.682792	1.177559
	661.877992	1.180202
	662.073177	1.181847
	662.268349	1.183357
	662.463506	1.187107
	662.658649	1.188345
	662.853779	1.189601
	663.048894	1.191652
	663.243995	1.192535
	663.439081	1.194090
	663.634154	1.194953
	663.829213	1.196449
	664.024258	1.197050
	664.219288	1.198643
	664.414305	1.200859
	664.609307	1.202827
	664.804295	1.205218
	664.999269	1.208743
	665.194229	1.209969
	665.389175	1.213696
	665.584107	1.215111
	665.779025	1.215791
	665.973928	1.216702
	666.168818	1.217352
	666.363693	1.219272
	666.558555	1.219833
	666.753402	1.222677
	666.948235	1.223590
	667.143054	1.226668
	667.337859	1.227265
	667.532650	1.231120
	667.727427	1.232215
	667.922189	1.234367
	668.116938	1.236627
	668.311672	1.237730
	668.506392	1.239533
	668.701098	1.243263
	668.895790	1.245328
	669.090468	1.247836
	669.285132	1.249352
	669.479782	1.251774
	669.674417	1.254400
	669.869039	1.255911
	670.063646	1.258267
	670.258239	1.260901
	670.452819	1.262604
	670.647384	1.264300
	670.841934	1.266983
	671.036471	1.270620
	671.230994	1.272931
	671.425502	1.276573
	671.619997	1.277991
	671.814477	1.281355
	672.008943	1.283249
	672.203395	1.284651
	672.397833	1.286900
	672.592257	1.290490
	672.786667	1.293656
	672.981062	1.294936
	673.175444	1.296664
	673.369811	1.298973
	673.564164	1.299748
	673.758503	1.299876
	673.952828	1.300018
	674.147139	1.301991
	674.341435	1.301897
	674.535718	1.303523
	674.729986	1.303180
	674.924240	1.304811
	675.118480	1.306422
	675.312706	1.308922
	675.506918	1.309944
	675.701116	1.310194
	675.895299	1.312754
	676.089469	1.313705
	676.283624	1.314255
	676.477765	1.315129
	676.671892	1.317471
	676.866005	1.316040
	677.060103	1.315550
	677.254188	1.311892
	677.448258	1.310753
	677.642315	1.311129
	677.836357	1.310891
	678.030385	1.310765
	678.224398	1.310230
	678.418398	1.310444
	678.612384	1.310802
	678.806355	1.311070
	679.000312	1.310888
	679.194255	1.311437
	679.388184	1.311463
	679.582099	1.312418
	679.776000	1.313044
	679.969886	1.311295
	680.163758	1.314163
	680.357617	1.313517
	680.551461	1.312640
	680.745290	1.312117
	680.939106	1.311659
	681.132908	1.314201
	681.326695	1.315979
	681.520468	1.315764
	681.714227	1.316717
	681.907972	1.315581
	682.101703	1.315945
	682.295419	1.316783
	682.489122	1.316443
	682.682810	1.317053
	682.876484	1.317310
	683.070144	1.317394
	683.263790	1.315843
	683.457421	1.317257
	683.651039	1.316573
	683.844642	1.313794
	684.038231	1.312829
	684.231806	1.312649
	684.425367	1.309104
	684.618913	1.307830
	684.812446	1.305838
	685.005964	1.302940
	685.199468	1.300774
	685.392958	1.297751
	685.586433	1.297159
	685.779895	1.295903
	685.973342	1.294214
	686.166775	1.293988
	686.360194	1.293590
	686.553599	1.294894
	686.746990	1.294415
	686.940366	1.293311
	687.133729	1.292722
	687.327077	1.291203
	687.520411	1.291663
	687.713730	1.291322
	687.907036	1.290736
	688.100327	1.288731
	688.293604	1.286978
	688.486867	1.284745
	688.680116	1.283037
	688.873351	1.282153
	689.066571	1.281630
	689.259777	1.280954
	689.452970	1.279692
	689.646147	1.279631
	689.839311	1.279777
	690.032461	1.280660
	690.225596	1.279340
	690.418717	1.280184
	690.611824	1.281636
	690.804917	1.281708
	690.997995	1.282111
	691.191059	1.282569
	691.384110	1.281864
	691.577145	1.280249
	691.770167	1.281831
	691.963175	1.278616
	692.156168	1.277120
	692.349147	1.278570
	692.542112	1.280435
	692.735063	1.279702
	692.927999	1.278036
	693.120922	1.275741
	693.313830	1.274050
	693.506724	1.272002
	693.699603	1.270581
	693.892469	1.268530
	694.085320	1.267158
	694.278157	1.266630
	694.470980	1.264358
	694.663789	1.262706
	694.856583	1.261762
	695.049364	1.260180
	695.242130	1.255590
	695.434881	1.252229
	695.627619	1.250946
	695.820342	1.249143
	696.013052	1.245017
	696.205747	1.243965
	696.398427	1.239867
	696.591094	1.238501
	696.783746	1.236198
	696.976384	1.235431
	697.169008	1.234158
	697.361618	1.232637
	697.554213	1.230703
	697.746795	1.230270
	697.939362	1.229650
	698.131914	1.228618
	698.324453	1.227744
	698.516977	1.226178
	698.709487	1.227387
	698.901983	1.224338
	699.094465	1.222951
	699.286932	1.221634
	699.479386	1.220622
	699.671825	1.219126
	699.864249	1.217911
	700.056660	1.215835
	700.249056	1.213666
	700.441438	1.213272
	700.633806	1.211785
	700.826160	1.211242
	701.018499	1.209624
	701.210824	1.209747
	701.403135	1.210086
	701.595432	1.210543
	701.787714	1.209811
	701.979982	1.211663
	702.172236	1.209886
	702.364476	1.209848
	702.556702	1.208606
	702.748913	1.208535
	702.941110	1.206214
	703.133293	1.205075
	703.325461	1.204612
	703.517615	1.203003
	703.709755	1.203136
	703.901881	1.202331
	704.093993	1.201094
	704.286090	1.199207
	704.478173	1.197066
	704.670242	1.194644
	704.862296	1.194043
	705.054337	1.192696
	705.246363	1.190999
	705.438375	1.189976
	705.630372	1.189988
	705.822356	1.188798
	706.014325	1.188752
	706.206279	1.187821
	706.398220	1.184638
	706.590146	1.182592
	706.782058	1.180596
	706.973956	1.179884
	707.165840	1.179749
	707.357709	1.177883
	707.549564	1.175977
	707.741405	1.175847
	707.933231	1.175050
	708.125043	1.176195
	708.316841	1.174051
	708.508625	1.175113
	708.700395	1.173936
	708.892150	1.172319
	709.083891	1.171790
	709.275617	1.171382
	709.467330	1.169867
	709.659028	1.169586
	709.850712	1.169815
	710.042381	1.170475
	710.234037	1.170163
	710.425678	1.165850
	710.617305	1.165148
	710.808917	1.164645
	711.000515	1.163213
	711.192099	1.160638
	711.383669	1.159555
	711.575225	1.158412
	711.766766	1.158744
	711.958293	1.158730
	712.149805	1.158187
	712.341304	1.158186
	712.532788	1.157365
	712.724258	1.157188
	712.915713	1.157694
	713.107154	1.157056
	713.298581	1.155655
	713.489994	1.155369
	713.681392	1.153778
	713.872776	1.152296
	714.064146	1.150935
	714.255502	1.149768
	714.446843	1.147893
	714.638170	1.146576
	714.829483	1.144655
	715.020781	1.142142
	715.212065	1.140174
	715.403335	1.137708
	715.594591	1.136690
	715.785832	1.133893
	715.977059	1.132855
	716.168272	1.133499
	716.359470	1.133897
	716.550654	1.131968
	716.741824	1.131024
	716.932979	1.131253
	717.124121	1.129636
	717.315247	1.127557
	717.506360	1.126428
	717.697458	1.123725
	717.888542	1.123094
	718.079612	1.122936
	718.270668	1.121916
	718.461709	1.121876
	718.652736	1.121495
	718.843748	1.119734
	719.034746	1.118616
	719.225730	1.117804
	719.416700	1.117803
	719.607655	1.115478
	719.798596	1.112453
	719.989523	1.112494
	720.180435	1.109387
	720.371333	1.107128
	720.562217	1.107533
	720.753087	1.106254
	720.943942	1.105231
	721.134783	1.105237
	721.325609	1.104187
	721.516422	1.101531
	721.707219	1.098879
	721.898003	1.095686
	722.088772	1.094222
	722.279527	1.094406
	722.470268	1.093699
	722.660994	1.090954
	722.851707	1.090905
	723.042404	1.089757
	723.233088	1.088659
	723.423757	1.087720
	723.614412	1.086031
	723.805052	1.083924
	723.995678	1.082133
	724.186290	1.081210
	724.376887	1.079931
	724.567471	1.077514
	724.758039	1.075543
	724.948594	1.074150
	725.139134	1.071548
	725.329660	1.068857
	725.520172	1.068155
	725.710669	1.066764
	725.901152	1.064743
	726.091620	1.063760
	726.282075	1.063203
	726.472514	1.061762
	726.662940	1.061349
	726.853351	1.060788
	727.043748	1.060496
	727.234131	1.061074
	727.424499	1.061845
	727.614853	1.061817
	727.805193	1.061463
	727.995518	1.060551
	728.185829	1.060046
	728.376125	1.059426
	728.566408	1.058792
	728.756675	1.059389
	728.946929	1.060982
	729.137168	1.060435
	729.327393	1.060215
	729.517604	1.058840
	729.707800	1.058329
	729.897982	1.059358
	730.088149	1.058878
	730.278302	1.059494
	730.468441	1.058133
	730.658566	1.056726
	730.848676	1.057596
	731.038771	1.056470
	731.228853	1.055253
	731.418920	1.054158
	731.608973	1.052631
	731.799011	1.052640
	731.989035	1.052356
	732.179045	1.051156
	732.369040	1.050785
	732.559021	1.050035
	732.748988	1.049620
	732.938940	1.047168
	733.128878	1.046678
	733.318801	1.045104
	733.508711	1.043848
	733.698605	1.043889
	733.888486	1.043052
	734.078352	1.042867
	734.268204	1.043726
	734.458041	1.043181
	734.647864	1.043135
	734.837673	1.041342
	735.027467	1.040004
	735.217247	1.039080
	735.407013	1.039074
	735.596764	1.037817
	735.786501	1.036481
	735.976223	1.035776
	736.165932	1.035189
	736.355625	1.035880
	736.545305	1.036675
	736.734970	1.037377
	736.924620	1.037927
	737.114257	1.038300
	737.303879	1.038311
	737.493486	1.039189
	737.683079	1.038808
	737.872658	1.037627
	738.062222	1.038444
	738.251772	1.037483
	738.441308	1.038737
	738.630829	1.040871
	738.820336	1.040393
	739.009829	1.040310
	739.199307	1.040007
	739.388771	1.039236
	739.578220	1.039544
	739.767655	1.039800
	739.957076	1.041157
	740.146482	1.041656
	740.335874	1.041888
	740.525251	1.040067
	740.714615	1.040177
	740.903963	1.039565
	741.093298	1.039939
	741.282618	1.040295
	741.471923	1.038653
	741.661214	1.038059
	741.850491	1.037007
	742.039753	1.036850
	742.229001	1.037532
	742.418235	1.036713
	742.607454	1.034285
	742.796659	1.035269
	742.985849	1.036345
	743.175025	1.036579
	743.364187	1.038088
	743.553334	1.038588
	743.742467	1.037948
	743.931586	1.037126
	744.120690	1.036773
	744.309779	1.035835
	744.498855	1.035975
	744.687916	1.035976
	744.876962	1.036508
	745.065994	1.038766
	745.255012	1.039609
	745.444015	1.038754
	745.633004	1.037262
	745.821978	1.038724
	746.010938	1.039466
	746.199884	1.039684
	746.388815	1.040361
	746.577732	1.039066
	746.766634	1.039719
	746.955522	1.039163
	747.144396	1.039968
	747.333255	1.040244
	747.522100	1.041396
	747.710930	1.041952
	747.899746	1.042074
	748.088548	1.040677
	748.277335	1.039195
	748.466108	1.039670
	748.654866	1.039556
	748.843610	1.038860
	749.032339	1.038214
	749.221054	1.038603
	749.409755	1.039033
	749.598441	1.038167
	749.787113	1.039135
	749.975770	1.039176
	750.164413	1.036945
	750.353042	1.036435
[truncated: 1,648 more rows]
