# Supplementary material for: Metasurface analogues of molecular diastereomers from hierarchical multiscale chiral interactions with biomolecules
Source: Nat Commun. 2026 Apr 22;17:5541. doi: 10.1038/s41467-026-72200-6 (PMC13287669; doi:10.1038/s41467-026-72200-6)
Supplement: Supplementary file 3 — Supplementary Data 1 (Raw data) [file 41467_2026_72200_MOESM3_ESM.zip › Raw_Data/Reflectivity/Antistrept_strept_sequence/Antistept/Ref_ARRAY3_RS_0_3.txt]

	345.453658	0.999719
	345.669646	0.999882
	345.885622	1.000073
	346.101585	1.000297
	346.317535	1.000561
	346.533471	1.000871
	346.749395	1.001235
	346.965306	1.001662
	347.181204	1.002163
	347.397089	1.002751
	347.612961	1.003438
	347.828820	1.004240
	348.044666	1.005170
	348.260499	1.006240
	348.476319	1.007460
	348.692126	1.008829
	348.907920	1.010334
	349.123701	1.011942
	349.339469	1.013599
	349.555224	1.015223
	349.770966	1.016711
	349.986695	1.017955
	350.202412	1.018857
	350.418115	1.019351
	350.633805	1.019419
	350.849482	1.019088
	351.065147	1.018423
	351.280798	1.017505
	351.496436	1.016419
	351.712062	1.015239
	351.927674	1.014026
	352.143273	1.015632
	352.358860	1.008615
	352.574433	1.007856
	352.789993	1.006178
	353.005541	1.005708
	353.221075	1.005572
	353.436597	1.005257
	353.652105	1.004470
	353.867600	1.001904
	354.083083	1.000540
	354.298552	1.000758
	354.514009	1.000442
	354.729452	0.999688
	354.944883	1.000617
	355.160300	1.000221
	355.375705	0.999561
	355.591096	0.999397
	355.806474	0.999002
	356.021840	0.996521
	356.237192	0.996846
	356.452532	0.996275
	356.667858	0.995982
	356.883172	0.997268
	357.098472	0.996652
	357.313760	0.995560
	357.529034	0.995664
	357.744295	0.995669
	357.959544	0.994997
	358.174779	0.995925
	358.390002	0.998358
	358.605211	0.997819
	358.820407	0.998365
	359.035591	0.996930
	359.250761	0.996716
	359.465919	0.996922
	359.681063	0.997423
	359.896194	1.000492
	360.111313	1.002126
	360.326418	1.002950
	360.541510	1.002634
	360.756589	1.003281
	360.971656	1.004130
	361.186709	1.002808
	361.401749	1.004326
	361.616776	1.004332
	361.831790	1.005342
	362.046792	1.003780
	362.261780	1.004594
	362.476755	1.004222
	362.691717	1.003681
	362.906666	1.004405
	363.121602	1.004900
	363.336525	1.004758
	363.551435	1.002953
	363.766332	1.003570
	363.981216	1.002887
	364.196087	1.001705
	364.410945	1.002134
	364.625790	1.001577
	364.840621	0.999578
	365.055440	1.001303
	365.270246	1.001916
	365.485039	1.000969
	365.699818	1.001485
	365.914585	1.001202
	366.129339	1.000820
	366.344079	0.999982
	366.558807	0.998254
	366.773521	0.998304
	366.988223	1.000361
	367.202911	1.001448
	367.417587	1.001269
	367.632249	1.000613
	367.846898	1.002277
	368.061535	1.001586
	368.276158	1.003630
	368.490768	1.004980
	368.705365	1.004991
	368.919949	1.006097
	369.134521	1.007842
	369.349079	1.009614
	369.563624	1.010280
	369.778155	1.011328
	369.992674	1.010550
	370.207180	1.010611
	370.421673	1.012675
	370.636153	1.012792
	370.850619	1.012310
	371.065073	1.012012
	371.279514	1.012367
	371.493941	1.012146
	371.708356	1.012978
	371.922757	1.010992
	372.137145	1.010575
	372.351521	1.009880
	372.565883	1.010874
	372.780232	1.011629
	372.994568	1.010833
	373.208891	1.009645
	373.423201	1.008374
	373.637498	1.006227
	373.851782	1.007237
	374.066053	1.007167
	374.280311	1.008302
	374.494556	1.006648
	374.708787	1.005913
	374.923006	1.002573
	375.137211	1.002344
	375.351404	1.003223
	375.565583	1.002399
	375.779750	1.002446
	375.993903	1.000935
	376.208043	0.999349
	376.422170	0.999004
	376.636284	1.000020
	376.850385	0.999352
	377.064473	0.999670
	377.278548	1.000626
	377.492610	0.999360
	377.706658	0.998369
	377.920694	0.998218
	378.134717	0.995823
	378.348726	0.995539
	378.562722	0.995645
	378.776706	0.996454
	378.990676	0.999265
	379.204633	1.000760
	379.418577	0.999980
	379.632508	1.001426
	379.846426	1.000902
	380.060331	1.000275
	380.274223	1.002031
	380.488101	1.003530
	380.701967	1.007557
	380.915819	1.006233
	381.129659	1.008482
	381.343485	1.007780
	381.557298	1.007477
	381.771098	1.007830
	381.984886	1.007422
	382.198659	1.006793
	382.412420	1.006550
	382.626168	1.005536
	382.839903	1.006231
	383.053624	1.006657
	383.267333	1.005626
	383.481028	1.003816
	383.694711	1.004336
	383.908380	1.005101
	384.122036	1.006225
	384.335679	1.006164
	384.549309	1.004972
	384.762926	1.005046
	384.976530	1.006357
	385.190120	1.005948
	385.403698	1.006469
	385.617262	1.006111
	385.830814	1.005162
	386.044352	1.005238
	386.257877	1.006297
	386.471389	1.005169
	386.684888	1.007559
	386.898374	1.006571
	387.111847	1.007413
	387.325306	1.006639
	387.538753	1.006887
	387.752186	1.006971
	387.965606	1.010431
	388.179014	1.010282
	388.392408	1.006400
	388.605789	1.005899
	388.819156	1.005194
	389.032511	1.005953
	389.245853	1.007433
	389.459181	1.006778
	389.672497	1.007979
	389.885799	1.006574
	390.099088	1.006999
	390.312364	1.004878
	390.525627	1.003663
	390.738877	1.003997
	390.952114	1.003501
	391.165337	1.004689
	391.378548	1.005805
	391.591745	1.005711
	391.804929	1.005432
	392.018100	1.005282
	392.231258	1.003046
	392.444403	1.003180
	392.657535	1.004396
	392.870653	1.005548
	393.083759	1.008062
	393.296851	1.006605
	393.509930	1.005784
	393.722996	1.001787
	393.936049	1.002801
	394.149089	1.001825
	394.362116	1.001986
	394.575129	1.001815
	394.788130	1.002666
	395.001117	1.001286
	395.214091	1.002763
	395.427052	1.002520
	395.640000	1.000495
	395.852935	0.999793
	396.065857	0.999458
	396.278765	1.001286
	396.491660	1.000889
	396.704543	1.001040
	396.917412	1.001438
	397.130268	1.001408
	397.343110	1.000768
	397.555940	1.000354
	397.768757	1.000225
	397.981560	1.000834
	398.194350	1.001789
	398.407127	1.002840
	398.619891	1.003278
	398.832642	1.004923
	399.045380	1.004469
	399.258104	1.002822
	399.470815	1.004623
	399.683514	1.004419
	399.896199	1.005980
	400.108870	1.005404
	400.321529	1.004812
	400.534175	1.003359
	400.746807	1.002108
	400.959427	0.999677
	401.172033	0.999781
	401.384626	1.002508
	401.597205	1.005060
	401.809772	1.006187
	402.022326	1.004808
	402.234866	1.003391
	402.447393	1.003599
	402.659907	1.001706
	402.872408	0.999587
	403.084896	0.999382
	403.297370	1.000770
	403.509832	1.001258
	403.722280	1.002198
	403.934715	1.002597
	404.147137	1.003515
	404.359546	1.002992
	404.571941	1.003385
	404.784323	1.003677
	404.996693	1.002581
	405.209049	1.003987
	405.421392	1.004424
	405.633721	1.002961
	405.846038	1.002102
	406.058341	1.000721
	406.270632	0.998538
	406.482909	0.998586
	406.695172	0.999316
	406.907423	0.999730
	407.119661	1.000235
	407.331885	1.001111
	407.544096	1.000237
	407.756294	0.998109
	407.968479	0.999529
	408.180651	0.998909
	408.392809	0.996817
	408.604954	0.999127
	408.817086	0.997234
	409.029205	0.995320
	409.241311	0.994960
	409.453404	0.997258
	409.665483	0.996115
	409.877549	0.994446
	410.089602	0.994747
	410.301642	0.995600
	410.513669	0.996644
	410.725682	0.996791
	410.937682	0.995132
	411.149669	0.995907
	411.361643	0.997266
	411.573604	0.997509
	411.785551	0.997316
	411.997486	0.995919
	412.209407	0.997146
	412.421315	0.997016
	412.633210	0.997792
	412.845091	0.997211
	413.056959	0.997506
	413.268815	0.997678
	413.480657	0.999404
	413.692485	1.001177
	413.904301	1.001089
	414.116103	1.002132
	414.327892	1.001895
	414.539668	1.003046
	414.751431	1.003734
	414.963181	1.004608
	415.174917	1.003274
	415.386640	1.004267
	415.598350	1.003555
	415.810047	1.005039
	416.021730	1.003372
	416.233401	1.002060
	416.445058	1.001869
	416.656702	1.001799
	416.868332	1.004391
	417.079950	1.005121
	417.291554	1.004246
	417.503145	1.004813
	417.714723	1.003319
	417.926288	1.002543
	418.137839	1.002638
	418.349377	1.002127
	418.560903	1.001698
	418.772414	1.001011
	418.983913	1.000456
	419.195398	1.001480
	419.406870	1.002473
	419.618329	1.004570
	419.829775	1.003985
	420.041208	1.002796
	420.252627	1.001256
	420.464033	1.001392
	420.675426	1.000439
	420.886805	1.000294
	421.098172	0.997923
	421.309525	0.997770
	421.520865	0.996200
	421.732192	0.996573
	421.943505	0.996876
	422.154805	0.997121
	422.366092	0.997727
	422.577366	0.997577
	422.788627	0.996927
	422.999874	0.996514
	423.211108	0.997015
	423.422329	0.996959
	423.633537	0.996137
	423.844731	0.996043
	424.055913	0.994076
	424.267081	0.993338
	424.478235	0.993293
	424.689377	0.993707
	424.900505	0.994951
	425.111620	0.995305
	425.322722	0.995300
	425.533811	0.998128
	425.744886	0.998607
	425.955948	0.997494
	426.166997	0.999675
	426.378032	1.001627
	426.589055	1.001613
	426.800064	1.003112
	427.011060	1.004957
	427.222042	1.003584
	427.433012	1.001259
	427.643968	0.999868
	427.854911	0.999462
	428.065840	0.999605
	428.276757	0.999111
	428.487660	0.999946
	428.698550	0.999273
	428.909427	1.002210
	429.120290	1.002530
	429.331140	1.005261
	429.541977	1.005716
	429.752801	1.006189
	429.963611	1.005727
	430.174408	1.006850
	430.385192	1.007129
	430.595963	1.008116
	430.806720	1.008605
	431.017464	1.007272
	431.228195	1.008627
	431.438913	1.007357
	431.649617	1.009212
	431.860308	1.009449
	432.070986	1.008842
	432.281650	1.006180
	432.492302	1.003765
	432.702940	1.004426
	432.913565	1.005140
	433.124176	1.004386
	433.334774	1.003102
	433.545359	1.003218
	433.755931	1.003436
	433.966489	1.004989
	434.177035	1.005588
	434.387567	1.004904
	434.598085	1.004576
	434.808591	1.002860
	435.019083	1.002932
	435.229562	0.999260
	435.440027	0.998041
	435.650479	1.000442
	435.860918	0.999846
	436.071344	0.997995
	436.281757	0.995699
	436.492156	0.995291
	436.702542	0.996286
	436.912914	0.998461
	437.123274	0.996937
	437.333620	0.995820
	437.543953	0.993573
	437.754272	0.994426
	437.964578	0.994654
	438.174871	0.996654
	438.385151	0.995058
	438.595417	0.994647
	438.805670	0.995323
	439.015910	0.993720
	439.226137	0.991568
	439.436350	0.989814
	439.646550	0.990436
	439.856737	0.988670
	440.066910	0.990453
	440.277070	0.990209
	440.487217	0.989954
	440.697351	0.989767
	440.907471	0.991548
	441.117578	0.992934
	441.327671	0.993383
	441.537752	0.996060
	441.747819	0.995803
	441.957873	0.997423
	442.167913	0.997375
	442.377940	0.998277
	442.587954	0.998801
	442.797955	0.999076
	443.007942	1.000064
	443.217916	0.999977
	443.427877	1.000316
	443.637824	0.999897
	443.847758	1.000613
	444.057679	1.000226
	444.267586	1.001379
	444.477481	1.001344
	444.687361	1.000979
	444.897229	1.001809
	445.107083	1.001288
	445.316924	1.003596
	445.526752	1.002903
	445.736566	1.002996
	445.946367	1.001816
	446.156155	1.002089
	446.365929	1.001942
	446.575690	1.001701
	446.785438	1.000243
	446.995173	1.000628
	447.204894	0.999345
	447.414602	0.999424
	447.624296	0.998121
	447.833977	0.997437
	448.043645	0.996966
	448.253300	0.999151
	448.462941	0.997404
	448.672569	0.995982
	448.882184	0.996623
	449.091785	0.997435
	449.301373	0.997671
	449.510948	0.996170
	449.720509	0.995175
	449.930057	0.995983
	450.139592	0.998010
	450.349113	0.998145
	450.558621	0.997814
	450.768116	0.997411
	450.977597	0.995805
	451.187066	0.995636
	451.396520	0.995806
	451.605962	0.995973
	451.815390	0.996013
	452.024805	0.996476
	452.234206	0.999850
	452.443594	0.999603
	452.652969	0.998948
	452.862330	0.998390
	453.071678	0.999215
	453.281013	0.998451
	453.490335	0.999098
	453.699643	0.998376
	453.908938	0.997272
	454.118219	0.996537
	454.327487	0.997350
	454.536742	0.998330
	454.745983	0.998309
	454.955211	0.998600
	455.164426	0.999027
	455.373627	0.999172
	455.582815	0.999021
	455.791990	0.998198
	456.001152	0.997841
	456.210300	0.996914
	456.419434	0.997704
	456.628556	0.997140
	456.837664	0.996454
	457.046758	0.996385
	457.255839	0.995163
	457.464907	0.993865
	457.673962	0.995447
	457.883003	0.996689
	458.092031	0.994429
	458.301046	0.994528
	458.510047	0.994120
	458.719035	0.995880
	458.928009	0.997145
	459.136970	0.997570
	459.345918	0.998922
	459.554852	0.998740
	459.763774	0.997676
	459.972681	0.998072
	460.181576	0.996514
	460.390457	0.999582
	460.599324	0.999452
	460.808178	1.001040
	461.017019	0.999862
	461.225847	1.000435
	461.434661	1.002662
	461.643462	1.002477
	461.852249	1.003725
	462.061023	1.003487
	462.269784	1.003466
	462.478531	1.003348
	462.687265	1.002284
	462.895986	1.001400
	463.104693	1.002099
	463.313387	1.001751
	463.522068	1.001509
	463.730735	1.003159
	463.939389	1.003738
	464.148029	1.003577
	464.356656	1.003243
	464.565270	1.003271
	464.773870	1.002814
	464.982457	0.999498
	465.191030	0.997506
	465.399591	0.996984
	465.608137	0.996826
	465.816671	0.994782
	466.025191	0.994778
	466.233697	0.993538
	466.442191	0.993834
	466.650671	0.992914
	466.859137	0.992620
	467.067590	0.991317
	467.276030	0.989981
	467.484456	0.990385
	467.692869	0.990145
	467.901269	0.989565
	468.109655	0.988103
	468.318028	0.988613
	468.526387	0.988801
	468.734733	0.988941
	468.943066	0.988708
	469.151385	0.987735
	469.359691	0.985762
	469.567984	0.985402
	469.776263	0.983987
	469.984528	0.983636
	470.192781	0.984626
	470.401020	0.983282
	470.609245	0.983462
	470.817457	0.984647
	471.025656	0.986115
	471.233841	0.986888
	471.442013	0.986290
	471.650172	0.984858
	471.858317	0.986702
	472.066448	0.984995
	472.274567	0.985355
	472.482672	0.984368
	472.690763	0.984987
	472.898841	0.987585
	473.106906	0.987809
	473.314957	0.989140
	473.522995	0.989741
	473.731020	0.990297
	473.939031	0.990111
	474.147029	0.987584
	474.355013	0.988569
	474.562984	0.986725
	474.770941	0.986407
	474.978885	0.986596
	475.186816	0.985168
	475.394733	0.985415
	475.602637	0.985032
	475.810527	0.985860
	476.018404	0.985646
	476.226268	0.985354
	476.434118	0.985072
	476.641955	0.984377
	476.849778	0.983024
	477.057588	0.982629
	477.265385	0.981863
	477.473168	0.979752
	477.680937	0.980782
	477.888694	0.981887
	478.096436	0.981950
	478.304166	0.980851
	478.511882	0.981283
	478.719584	0.980850
	478.927274	0.980871
	479.134949	0.979431
	479.342612	0.977874
	479.550260	0.977991
	479.757896	0.976357
	479.965518	0.977401
	480.173126	0.976031
	480.380722	0.976435
	480.588303	0.976110
	480.795872	0.976535
	481.003426	0.976448
	481.210968	0.975771
	481.418496	0.973708
	481.626010	0.973035
	481.833511	0.971848
	482.040999	0.972719
	482.248473	0.972876
	482.455934	0.974457
	482.663382	0.975131
	482.870816	0.977719
	483.078236	0.977527
	483.285643	0.977925
	483.493037	0.977878
	483.700417	0.977115
	483.907784	0.975915
	484.115137	0.976733
	484.322477	0.977267
	484.529803	0.976395
	484.737116	0.976290
	484.944416	0.977043
	485.151702	0.978462
	485.358975	0.977391
	485.566234	0.976592
	485.773479	0.976769
	485.980712	0.976117
	486.187931	0.975945
	486.395136	0.975862
	486.602328	0.975235
	486.809506	0.976317
	487.016671	0.974384
	487.223823	0.974010
	487.430961	0.974358
	487.638086	0.974475
	487.845197	0.974565
	488.052295	0.973156
	488.259379	0.972262
	488.466450	0.972179
	488.673507	0.972868
	488.880551	0.974457
	489.087582	0.973365
	489.294599	0.972444
	489.501602	0.972611
	489.708592	0.971708
	489.915569	0.970566
	490.122532	0.972124
	490.329482	0.971355
	490.536418	0.969465
	490.743341	0.968235
	490.950250	0.967308
	491.157146	0.965724
	491.364029	0.965044
	491.570897	0.963859
	491.777753	0.962215
	491.984595	0.963517
	492.191423	0.963123
	492.398238	0.964538
	492.605040	0.964025
	492.811828	0.964667
	493.018603	0.963100
	493.225364	0.962097
	493.432111	0.963060
	493.638846	0.963154
	493.845566	0.963039
	494.052274	0.963180
	494.258967	0.964253
	494.465648	0.964817
	494.672314	0.964643
	494.878968	0.966160
	495.085608	0.966453
	495.292234	0.965913
	495.498847	0.964769
	495.705446	0.963139
	495.912032	0.963438
	496.118605	0.963564
	496.325164	0.962818
	496.531709	0.961985
	496.738241	0.961739
	496.944759	0.962247
	497.151264	0.962359
	497.357756	0.962943
	497.564234	0.962727
	497.770698	0.961739
	497.977149	0.963169
	498.183587	0.962979
	498.390011	0.963746
	498.596422	0.963133
	498.802819	0.962574
	499.009202	0.963492
	499.215572	0.963924
	499.421929	0.964029
	499.628272	0.964079
	499.834602	0.965125
	500.040918	0.964303
	500.247220	0.963477
	500.453509	0.965299
	500.659785	0.967116
	500.866047	0.968451
	501.072296	0.968098
	501.278531	0.967930
	501.484752	0.966186
	501.690960	0.966705
	501.897155	0.965602
	502.103336	0.965657
	502.309504	0.964995
	502.515658	0.965413
	502.721798	0.965486
	502.927925	0.965086
	503.134039	0.965543
	503.340139	0.964780
	503.546225	0.963977
	503.752298	0.964981
	503.958358	0.964117
	504.164404	0.964775
	504.370436	0.965259
	504.576455	0.965518
	504.782461	0.966097
	504.988453	0.966360
	505.194431	0.965025
	505.400396	0.966074
	505.606347	0.967026
	505.812285	0.967860
	506.018209	0.966081
	506.224120	0.966250
	506.430017	0.965667
	506.635901	0.965235
	506.841771	0.963894
	507.047628	0.964034
	507.253471	0.964671
	507.459301	0.963389
	507.665117	0.960662
	507.870920	0.962161
	508.076709	0.959044
	508.282484	0.960538
	508.488247	0.959640
	508.693995	0.957531
	508.899730	0.957487
	509.105451	0.958691
	509.311159	0.958993
	509.516854	0.957995
	509.722535	0.957507
	509.928202	0.956918
	510.133856	0.957390
	510.339496	0.958207
	510.545123	0.958468
	510.750736	0.958154
	510.956336	0.957090
	511.161922	0.958237
	511.367494	0.957276
	511.573053	0.955947
	511.778599	0.955419
	511.984131	0.955020
	512.189649	0.955195
	512.395154	0.954872
	512.600645	0.954210
	512.806123	0.954492
	513.011587	0.953556
	513.217038	0.953738
	513.422475	0.952560
	513.627899	0.951004
	513.833309	0.951045
	514.038705	0.950297
	514.244088	0.947850
	514.449458	0.948177
	514.654814	0.947849
	514.860156	0.948194
	515.065485	0.948400
	515.270800	0.948656
	515.476102	0.947954
	515.681390	0.947429
	515.886664	0.948527
	516.091925	0.949871
	516.297173	0.949572
	516.502407	0.950949
	516.707627	0.951282
	516.912834	0.951825
	517.118027	0.951846
	517.323207	0.951705
	517.528373	0.951610
	517.733525	0.953507
	517.938664	0.951966
	518.143790	0.950941
	518.348901	0.950980
	518.554000	0.950632
	518.759084	0.949810
	518.964156	0.950420
	519.169213	0.950624
	519.374257	0.950654
	519.579288	0.950376
	519.784305	0.950348
	519.989308	0.950512
	520.194298	0.951385
	520.399274	0.950336
	520.604236	0.950842
	520.809185	0.951083
	521.014121	0.950668
	521.219043	0.951537
	521.423951	0.951437
	521.628846	0.953065
	521.833727	0.952339
	522.038595	0.951663
	522.243449	0.952443
	522.448289	0.953790
	522.653116	0.953187
	522.857929	0.952531
	523.062729	0.952639
	523.267515	0.952129
	523.472287	0.952313
	523.677046	0.951309
	523.881792	0.952366
	524.086524	0.951247
	524.291242	0.951012
	524.495946	0.950344
	524.700637	0.950335
	524.905315	0.949695
	525.109979	0.950102
	525.314629	0.950327
	525.519266	0.949327
	525.723889	0.948148
	525.928498	0.948062
	526.133094	0.948830
	526.337677	0.947148
	526.542245	0.947412
	526.746800	0.949309
	526.951342	0.950796
	527.155870	0.950683
	527.360384	0.952166
	527.564885	0.952230
	527.769372	0.950944
	527.973846	0.950679
	528.178306	0.950316
	528.382752	0.950357
	528.587185	0.950680
	528.791604	0.950571
	528.996010	0.949994
	529.200402	0.949969
	529.404780	0.949622
	529.609145	0.950011
	529.813496	0.949199
	530.017833	0.949546
	530.222157	0.946718
	530.426468	0.946113
	530.630764	0.945657
	530.835048	0.944613
	531.039317	0.944640
	531.243573	0.944479
	531.447815	0.941838
	531.652044	0.942321
	531.856259	0.943038
	532.060461	0.942862
	532.264648	0.942678
	532.468823	0.942766
	532.672983	0.942862
	532.877130	0.942145
	533.081264	0.942801
	533.285383	0.941726
	533.489490	0.941386
	533.693582	0.940727
	533.897661	0.940510
	534.101726	0.939727
	534.305778	0.939199
	534.509816	0.940802
	534.713841	0.940892
	534.917851	0.940803
	535.121849	0.940641
	535.325832	0.941131
	535.529802	0.941335
	535.733759	0.943073
	535.937701	0.943431
	536.141630	0.944308
	536.345546	0.944165
	536.549448	0.946132
	536.753336	0.947517
	536.957210	0.948986
	537.161071	0.949570
	537.364919	0.949898
	537.568752	0.950164
	537.772572	0.950997
	537.976379	0.951045
	538.180172	0.951366
	538.383951	0.951583
	538.587716	0.951747
	538.791468	0.952325
	538.995206	0.954310
	539.198931	0.954057
	539.402642	0.953417
	539.606339	0.953471
	539.810023	0.952323
	540.013693	0.953599
	540.217349	0.953189
	540.420992	0.954870
	540.624621	0.956610
	540.828237	0.956778
	541.031839	0.956952
	541.235427	0.957826
	541.439001	0.958222
	541.642562	0.957355
	541.846109	0.958331
	542.049643	0.957180
	542.253163	0.958204
	542.456669	0.957023
	542.660162	0.958034
	542.863641	0.956946
	543.067106	0.956129
	543.270558	0.956073
	543.473996	0.955944
	543.677420	0.956200
	543.880831	0.958572
	544.084228	0.957767
	544.287612	0.956806
	544.490981	0.955242
	544.694338	0.954285
	544.897680	0.952857
	545.101009	0.952837
	545.304324	0.951685
	545.507625	0.951135
	545.710913	0.950349
	545.914187	0.949407
	546.117448	0.950347
	546.320695	0.951230
	546.523928	0.950769
	546.727147	0.951578
	546.930353	0.951617
	547.133546	0.952811
	547.336724	0.952125
	547.539889	0.953788
	547.743040	0.954623
	547.946178	0.954103
	548.149301	0.954173
	548.352412	0.954945
	548.555508	0.954725
	548.758591	0.954969
	548.961660	0.955279
	549.164716	0.954182
	549.367757	0.955103
	549.570785	0.954678
	549.773800	0.955209
	549.976801	0.955888
	550.179788	0.955034
	550.382761	0.954975
	550.585721	0.955652
	550.788667	0.956703
	550.991599	0.956273
	551.194518	0.957301
	551.397423	0.957218
	551.600315	0.958616
	551.803192	0.960042
	552.006056	0.962161
	552.208906	0.964004
	552.411743	0.963548
	552.614566	0.966141
	552.817375	0.966553
	553.020171	0.967513
	553.222953	0.969610
	553.425721	0.970642
	553.628475	0.971739
	553.831216	0.973569
	554.033943	0.974691
	554.236657	0.975169
	554.439356	0.975057
	554.642042	0.974723
	554.844715	0.974368
	555.047373	0.974163
	555.250018	0.975889
	555.452650	0.976979
	555.655267	0.977794
	555.857871	0.978902
	556.060461	0.980270
	556.263038	0.980547
	556.465600	0.981917
	556.668150	0.981981
	556.870685	0.983212
	557.073207	0.983465
	557.275715	0.983346
	557.478209	0.982393
	557.680689	0.983288
	557.883156	0.983631
	558.085609	0.983421
	558.288049	0.984864
	558.490475	0.985035
	558.692887	0.985599
	558.895285	0.986515
	559.097670	0.986696
	559.300040	0.988047
	559.502398	0.988678
	559.704741	0.990754
	559.907071	0.991275
	560.109387	0.991962
	560.311689	0.993802
	560.513978	0.994515
	560.716253	0.993880
	560.918514	0.994503
	561.120762	0.995371
	561.322995	0.995959
	561.525215	0.997881
	561.727422	0.997341
	561.929614	0.998911
	562.131793	0.999324
	562.333958	0.999460
	562.536110	0.999318
	562.738248	1.000547
	562.940372	1.002313
	563.142482	1.002693
	563.344578	1.006469
	563.546661	1.008517
	563.748730	1.010040
	563.950786	1.009502
	564.152827	1.010631
	564.354855	1.011385
	564.556870	1.012018
	564.758870	1.013168
	564.960857	1.014023
	565.162830	1.013975
	565.364789	1.014269
	565.566735	1.014642
	565.768666	1.015336
	565.970584	1.015764
	566.172489	1.016122
	566.374379	1.015321
	566.576256	1.015441
	566.778119	1.017816
	566.979969	1.018310
	567.181805	1.020130
	567.383626	1.021466
	567.585435	1.021518
	567.787229	1.023310
	567.989010	1.022758
	568.190777	1.023342
	568.392530	1.022802
	568.594269	1.023058
	568.795995	1.021660
	568.997707	1.021479
	569.199405	1.022307
	569.401090	1.022584
	569.602761	1.023405
	569.804418	1.025851
	570.006061	1.026305
	570.207690	1.027868
	570.409306	1.028394
	570.610908	1.029392
	570.812497	1.030340
	571.014071	1.031436
	571.215632	1.032237
	571.417179	1.033996
	571.618712	1.034647
	571.820232	1.034169
	572.021737	1.035333
	572.223229	1.035195
	572.424707	1.035106
	572.626172	1.036009
	572.827623	1.036354
	573.029060	1.037858
	573.230483	1.038263
	573.431892	1.040556
	573.633288	1.040621
	573.834670	1.041149
	574.036038	1.042072
	574.237392	1.042452
	574.438733	1.042911
	574.640060	1.043787
	574.841373	1.045791
	575.042672	1.047221
	575.243958	1.047441
	575.445230	1.049681
	575.646488	1.048816
	575.847732	1.048753
	576.048962	1.048899
	576.250179	1.051135
	576.451382	1.050418
	576.652571	1.050547
	576.853747	1.050743
	577.054908	1.051922
	577.256056	1.051463
	577.457190	1.053386
	577.658310	1.054695
	577.859417	1.054762
	578.060510	1.055465
	578.261589	1.054871
	578.462654	1.055249
	578.663705	1.055799
	578.864743	1.056778
	579.065767	1.056260
	579.266777	1.057505
	579.467773	1.057713
	579.668755	1.057787
	579.869724	1.058209
	580.070679	1.057777
	580.271620	1.059999
	580.472548	1.061676
	580.673461	1.063025
	580.874361	1.063485
	581.075247	1.064748
	581.276119	1.065071
	581.476978	1.066074
	581.677822	1.066678
	581.878653	1.066579
	582.079470	1.064840
	582.280273	1.064962
	582.481063	1.064804
	582.681838	1.065943
	582.882600	1.066515
	583.083348	1.067544
	583.284083	1.066911
	583.484803	1.067840
	583.685510	1.067345
	583.886203	1.068147
	584.086882	1.068958
	584.287547	1.068809
	584.488199	1.068471
	584.688836	1.068554
	584.889460	1.067669
	585.090070	1.068301
	585.290666	1.067978
	585.491249	1.067735
	585.691818	1.066459
	585.892372	1.067589
	586.092914	1.067680
	586.293441	1.067587
	586.493954	1.068024
	586.694454	1.067761
	586.894940	1.068264
	587.095412	1.068660
	587.295870	1.069335
	587.496314	1.069519
	587.696745	1.068741
	587.897162	1.068159
	588.097565	1.068893
	588.297954	1.069043
	588.498329	1.068844
	588.698691	1.071007
	588.899038	1.071561
	589.099372	1.072980
	589.299692	1.073002
	589.499998	1.073554
	589.700291	1.072193
	589.900569	1.072715
	590.100834	1.074335
	590.301085	1.074777
	590.501322	1.076290
	590.701546	1.075208
	590.901755	1.076146
	591.101951	1.075948
	591.302132	1.076010
	591.502300	1.076654
	591.702455	1.075767
	591.902595	1.076756
	592.102722	1.078241
	592.302834	1.078788
	592.502933	1.080310
	592.703018	1.080424
	592.903089	1.080425
	593.103147	1.079932
	593.303190	1.078499
	593.503220	1.079683
	593.703236	1.079372
	593.903238	1.079750
	594.103226	1.081357
	594.303200	1.083816
	594.503161	1.085488
	594.703108	1.086924
	594.903040	1.088759
	595.102960	1.089785
	595.302865	1.089995
	595.502756	1.091541
	595.702634	1.091680
	595.902497	1.092941
	596.102347	1.092893
	596.302183	1.094196
	596.502005	1.093643
	596.701813	1.095049
	596.901608	1.095493
	597.101388	1.097589
	597.301155	1.098406
	597.500908	1.100803
	597.700647	1.103596
	597.900372	1.105531
	598.100083	1.107028
	598.299781	1.107126
	598.499465	1.108718
	598.699134	1.108972
	598.898790	1.111119
	599.098432	1.112256
	599.298061	1.113244
	599.497675	1.113310
	599.697275	1.114644
	599.896862	1.115166
	600.096435	1.117067
	600.295994	1.118796
	600.495539	1.120220
	600.695070	1.120436
	600.894588	1.120382
	601.094091	1.120808
	601.293581	1.121101
	601.493056	1.121940
	601.692518	1.122270
	601.891966	1.125078
	602.091401	1.124986
	602.290821	1.123779
	602.490227	1.124186
	602.689620	1.122936
	602.888999	1.122467
	603.088363	1.122072
	603.287714	1.123207
	603.487052	1.123236
	603.686375	1.122913
	603.885684	1.124793
	604.084980	1.125302
	604.284261	1.125697
	604.483529	1.126853
	604.682783	1.125997
	604.882023	1.125785
	605.081249	1.126375
	605.280461	1.126828
	605.479660	1.128233
	605.678844	1.129126
	605.878015	1.130497
	606.077172	1.131557
	606.276314	1.132193
	606.475443	1.132261
	606.674558	1.132992
	606.873660	1.133681
	607.072747	1.134602
	607.271820	1.135097
	607.470880	1.136312
	607.669926	1.137293
	607.868957	1.139327
	608.067975	1.140798
	608.266979	1.141760
	608.465969	1.141179
	608.664946	1.143711
	608.863908	1.146115
	609.062857	1.147425
	609.261791	1.146121
	609.460712	1.146200
	609.659619	1.145642
	609.858511	1.145146
	610.057390	1.145156
	610.256256	1.144456
	610.455107	1.146231
	610.653944	1.146506
	610.852767	1.146068
	611.051577	1.146137
	611.250373	1.146613
	611.449154	1.145786
	611.647922	1.146058
	611.846676	1.145520
	612.045416	1.145159
	612.244142	1.144321
	612.442854	1.143635
	612.641553	1.143427
	612.840237	1.143510
	613.038908	1.143640
	613.237564	1.144480
	613.436207	1.143612
	613.634836	1.142837
	613.833451	1.141527
	614.032052	1.139934
	614.230639	1.140442
	614.429212	1.139820
	614.627771	1.137394
	614.826316	1.138315
	615.024848	1.136802
	615.223365	1.136985
	615.421869	1.135467
	615.620358	1.135422
	615.818834	1.135622
	616.017296	1.135166
	616.215744	1.134824
	616.414178	1.133948
	616.612598	1.134066
	616.811004	1.134124
	617.009396	1.135223
	617.207775	1.135556
	617.406139	1.136450
	617.604490	1.138117
	617.802826	1.139748
	618.001149	1.140477
	618.199458	1.142936
	618.397752	1.143557
	618.596033	1.144368
	618.794300	1.146059
	618.992553	1.146881
	619.190792	1.147385
	619.389018	1.149363
	619.587229	1.150517
	619.785426	1.151218
	619.983609	1.149709
	620.181779	1.150244
	620.379934	1.151658
	620.578076	1.152982
	620.776204	1.153266
	620.974317	1.151636
	621.172417	1.151842
	621.370503	1.151950
	621.568575	1.153560
	621.766633	1.154476
	621.964677	1.155824
	622.162707	1.156251
	622.360723	1.156528
	622.558725	1.156345
	622.756714	1.156838
	622.954688	1.157545
	623.152648	1.158245
	623.350595	1.157675
	623.548527	1.159338
	623.746446	1.159460
	623.944350	1.161337
	624.142241	1.162856
	624.340118	1.164320
	624.537981	1.165134
	624.735829	1.165247
	624.933664	1.166383
	625.131485	1.166850
	625.329292	1.167116
	625.527085	1.169643
	625.724864	1.168754
	625.922629	1.170929
	626.120381	1.173068
	626.318118	1.174251
	626.515841	1.176223
	626.713550	1.179043
	626.911246	1.179550
	627.108927	1.181769
	627.306595	1.183492
	627.504248	1.186322
	627.701888	1.189264
	627.899513	1.191999
	628.097125	1.194939
	628.294722	1.196766
	628.492306	1.200122
	628.689876	1.203176
	628.887432	1.206539
	629.084973	1.209359
	629.282501	1.211751
	629.480015	1.214071
	629.677515	1.216899
	629.875001	1.219045
	630.072473	1.221721
	630.269931	1.220176
	630.467375	1.221964
	630.664805	1.224863
	630.862221	1.226175
	631.059623	1.227724
	631.257011	1.230091
	631.454385	1.230139
	631.651746	1.230857
	631.849092	1.232048
	632.046424	1.234016
	632.243742	1.234549
	632.441047	1.235775
	632.638337	1.238043
	632.835613	1.238407
	633.032876	1.238742
	633.230124	1.240487
	633.427358	1.242858
	633.624579	1.242902
	633.821785	1.243340
	634.018978	1.242477
	634.216156	1.244028
	634.413321	1.244921
	634.610471	1.245276
	634.807608	1.245590
	635.004730	1.246039
	635.201839	1.245050
	635.398933	1.246260
	635.596014	1.245363
	635.793081	1.244872
	635.990133	1.245360
	636.187172	1.244145
	636.384196	1.244725
	636.581207	1.244321
	636.778204	1.242879
	636.975186	1.243303
	637.172155	1.243722
	637.369110	1.242726
	637.566050	1.239477
	637.762977	1.241530
	637.959890	1.240116
	638.156788	1.238299
	638.353673	1.238351
	638.550544	1.237184
	638.747400	1.235238
	638.944243	1.234606
	639.141072	1.235213
	639.337886	1.234459
	639.534687	1.233264
	639.731474	1.231960
	639.928246	1.230724
	640.125005	1.229419
	640.321750	1.228521
	640.518480	1.227875
	640.715197	1.226625
	640.911899	1.225427
	641.108588	1.224207
	641.305263	1.222526
	641.501923	1.221084
	641.698570	1.219161
	641.895202	1.216473
	642.091821	1.213748
	642.288426	1.213262
	642.485016	1.212796
	642.681593	1.210546
	642.878155	1.207877
	643.074704	1.206346
	643.271238	1.204576
	643.467759	1.204008
	643.664265	1.203081
	643.860757	1.201779
	644.057236	1.201640
	644.253700	1.200583
	644.450151	1.197579
	644.646587	1.194737
	644.843009	1.191659
	645.039418	1.190642
	645.235812	1.188051
	645.432192	1.185585
	645.628558	1.182363
	645.824911	1.180477
	646.021249	1.179623
	646.217573	1.177447
	646.413883	1.175778
	646.610179	1.174197
	646.806461	1.171789
	647.002729	1.169715
	647.198983	1.167969
	647.395223	1.165126
	647.591449	1.162715
	647.787661	1.159874
	647.983859	1.157219
	648.180043	1.155672
	648.376212	1.153982
	648.572368	1.150180
	648.768510	1.149008
	648.964638	1.145866
	649.160751	1.142919
	649.356851	1.141362
	649.552937	1.141534
	649.749008	1.139485
	649.945066	1.139510
	650.141109	1.139665
	650.337138	1.138772
	650.533154	1.138312
	650.729155	1.137962
	650.925142	1.136687
	651.121116	1.135183
	651.317075	1.134804
	651.513020	1.135001
	651.708951	1.136073
	651.904868	1.134831
	652.100771	1.133698
	652.296660	1.133778
	652.492535	1.133038
	652.688396	1.133012
	652.884242	1.131736
	653.080075	1.130647
	653.275894	1.130828
	653.471699	1.131467
	653.667489	1.130458
	653.863266	1.131618
	654.059028	1.131127
	654.254776	1.130638
	654.450511	1.129054
	654.646231	1.129522
	654.841937	1.130377
	655.037629	1.130323
	655.233308	1.130197
	655.428972	1.129576
	655.624622	1.128218
	655.820258	1.128224
	656.015879	1.127577
	656.211487	1.127951
	656.407081	1.128775
	656.602661	1.129300
	656.798226	1.130061
	656.993778	1.129078
	657.189315	1.129534
	657.384839	1.130423
	657.580348	1.132156
	657.775843	1.132652
	657.971324	1.133120
	658.166791	1.133618
	658.362244	1.133257
	658.557683	1.133549
	658.753108	1.132132
	658.948519	1.133578
	659.143916	1.133640
	659.339298	1.133387
	659.534667	1.133744
	659.730022	1.137161
	659.925362	1.137274
	660.120688	1.138476
	660.316001	1.139184
	660.511299	1.141955
	660.706583	1.143523
	660.901853	1.146119
	661.097109	1.148987
	661.292351	1.151096
	661.487578	1.152734
	661.682792	1.154801
	661.877992	1.156013
	662.073177	1.157249
	662.268349	1.158783
	662.463506	1.159057
	662.658649	1.161441
	662.853779	1.163459
	663.048894	1.166377
	663.243995	1.166617
	663.439081	1.167053
	663.634154	1.165676
	663.829213	1.166777
	664.024258	1.170241
	664.219288	1.173386
	664.414305	1.175311
	664.609307	1.176844
	664.804295	1.180482
	664.999269	1.184277
	665.194229	1.186962
	665.389175	1.188667
	665.584107	1.190949
	665.779025	1.190572
	665.973928	1.191807
	666.168818	1.193125
	666.363693	1.195749
	666.558555	1.196941
	666.753402	1.199022
	666.948235	1.199479
	667.143054	1.200795
	667.337859	1.202870
	667.532650	1.206142
	667.727427	1.208292
	667.922189	1.209961
	668.116938	1.210425
	668.311672	1.211872
	668.506392	1.213688
	668.701098	1.216657
	668.895790	1.218937
	669.090468	1.221407
	669.285132	1.223475
	669.479782	1.225430
	669.674417	1.226852
	669.869039	1.229515
	670.063646	1.230493
	670.258239	1.232420
	670.452819	1.231425
	670.647384	1.233867
	670.841934	1.233936
	671.036471	1.236686
	671.230994	1.237903
	671.425502	1.239659
	671.619997	1.241482
	671.814477	1.244135
	672.008943	1.246478
	672.203395	1.248237
	672.397833	1.250983
	672.592257	1.252386
	672.786667	1.254999
	672.981062	1.254688
	673.175444	1.256930
	673.369811	1.257233
	673.564164	1.256755
	673.758503	1.257461
	673.952828	1.260680
	674.147139	1.260588
	674.341435	1.264157
	674.535718	1.264430
	674.729986	1.264642
	674.924240	1.263793
	675.118480	1.268644
	675.312706	1.270703
	675.506918	1.275122
	675.701116	1.279062
	675.895299	1.281420
	676.089469	1.283102
	676.283624	1.285842
	676.477765	1.287334
	676.671892	1.288429
	676.866005	1.289278
	677.060103	1.288906
	677.254188	1.287788
	677.448258	1.287290
	677.642315	1.288460
	677.836357	1.288892
	678.030385	1.290336
	678.224398	1.290014
	678.418398	1.290267
	678.612384	1.290063
	678.806355	1.291354
	679.000312	1.290878
	679.194255	1.291772
	679.388184	1.291637
	679.582099	1.292963
	679.776000	1.294293
	679.969886	1.296409
	680.163758	1.297790
	680.357617	1.297396
	680.551461	1.296117
	680.745290	1.296262
	680.939106	1.294425
	681.132908	1.293155
	681.326695	1.291049
	681.520468	1.289039
	681.714227	1.286205
	681.907972	1.283730
	682.101703	1.280481
	682.295419	1.280049
	682.489122	1.278854
	682.682810	1.276923
	682.876484	1.275939
	683.070144	1.276404
	683.263790	1.275461
	683.457421	1.274780
	683.651039	1.272417
	683.844642	1.270815
	684.038231	1.267942
	684.231806	1.264966
	684.425367	1.263141
	684.618913	1.259253
	684.812446	1.257046
	685.005964	1.254755
	685.199468	1.252752
	685.392958	1.251496
	685.586433	1.250103
	685.779895	1.247439
	685.973342	1.247225
	686.166775	1.244764
	686.360194	1.244877
	686.553599	1.246075
	686.746990	1.245691
	686.940366	1.245309
	687.133729	1.245888
	687.327077	1.245462
	687.520411	1.245602
	687.713730	1.246892
	687.907036	1.245946
	688.100327	1.246123
	688.293604	1.246099
	688.486867	1.246401
	688.680116	1.245525
	688.873351	1.246709
	689.066571	1.246547
	689.259777	1.248551
	689.452970	1.249085
	689.646147	1.249500
	689.839311	1.248733
	690.032461	1.248804
	690.225596	1.248042
	690.418717	1.247638
	690.611824	1.247728
	690.804917	1.248700
	690.997995	1.249745
	691.191059	1.250653
	691.384110	1.248911
	691.577145	1.247721
	691.770167	1.247050
	691.963175	1.245211
	692.156168	1.244968
	692.349147	1.243574
	692.542112	1.243343
	692.735063	1.242818
	692.927999	1.241213
	693.120922	1.239138
	693.313830	1.237551
	693.506724	1.237043
	693.699603	1.235128
	693.892469	1.233269
	694.085320	1.231172
	694.278157	1.227975
	694.470980	1.227483
	694.663789	1.223713
	694.856583	1.220556
	695.049364	1.218272
	695.242130	1.214141
	695.434881	1.211592
	695.627619	1.209472
	695.820342	1.207686
	696.013052	1.205993
	696.205747	1.205277
	696.398427	1.203176
	696.591094	1.201498
	696.783746	1.198214
	696.976384	1.196482
	697.169008	1.195262
	697.361618	1.196068
	697.554213	1.194120
	697.746795	1.193271
	697.939362	1.192945
	698.131914	1.192776
	698.324453	1.191424
	698.516977	1.191093
	698.709487	1.191294
	698.901983	1.192748
	699.094465	1.193157
	699.286932	1.193100
	699.479386	1.191879
	699.671825	1.192587
	699.864249	1.191143
	700.056660	1.192094
	700.249056	1.191487
	700.441438	1.189788
	700.633806	1.188096
	700.826160	1.188313
	701.018499	1.187175
	701.210824	1.186240
	701.403135	1.184120
	701.595432	1.183923
	701.787714	1.181558
	701.979982	1.181987
	702.172236	1.182351
	702.364476	1.182472
	702.556702	1.183746
	702.748913	1.182945
	702.941110	1.181566
	703.133293	1.182657
	703.325461	1.181844
	703.517615	1.181511
	703.709755	1.181112
	703.901881	1.181357
	704.093993	1.181242
	704.286090	1.179788
	704.478173	1.178216
	704.670242	1.176467
	704.862296	1.175967
	705.054337	1.174659
	705.246363	1.172097
	705.438375	1.168945
	705.630372	1.166878
	705.822356	1.165543
	706.014325	1.164779
	706.206279	1.162844
	706.398220	1.161393
	706.590146	1.161200
	706.782058	1.158528
	706.973956	1.158274
	707.165840	1.157363
	707.357709	1.156582
	707.549564	1.155242
	707.741405	1.154403
	707.933231	1.151414
	708.125043	1.151188
	708.316841	1.150048
	708.508625	1.149143
	708.700395	1.147753
	708.892150	1.145980
	709.083891	1.142854
	709.275617	1.143505
	709.467330	1.142069
	709.659028	1.139130
	709.850712	1.137493
	710.042381	1.136927
	710.234037	1.136255
	710.425678	1.134133
	710.617305	1.132061
	710.808917	1.131610
	711.000515	1.130351
	711.192099	1.130447
	711.383669	1.130110
	711.575225	1.130059
	711.766766	1.129634
	711.958293	1.127218
	712.149805	1.128557
	712.341304	1.128616
	712.532788	1.128753
	712.724258	1.128541
	712.915713	1.127839
	713.107154	1.128356
	713.298581	1.127415
	713.489994	1.129166
	713.681392	1.128770
	713.872776	1.128154
	714.064146	1.128615
	714.255502	1.127837
	714.446843	1.127174
	714.638170	1.128008
	714.829483	1.126637
	715.020781	1.126960
	715.212065	1.126009
	715.403335	1.125058
	715.594591	1.123482
	715.785832	1.122314
	715.977059	1.120188
	716.168272	1.118550
	716.359470	1.118265
	716.550654	1.116336
	716.741824	1.115423
	716.932979	1.113273
	717.124121	1.114597
	717.315247	1.114870
	717.506360	1.113524
	717.697458	1.112029
	717.888542	1.111414
	718.079612	1.110233
	718.270668	1.108091
	718.461709	1.108303
	718.652736	1.106268
	718.843748	1.105859
	719.034746	1.103886
	719.225730	1.102451
	719.416700	1.099947
	719.607655	1.098179
	719.798596	1.094580
	719.989523	1.092908
	720.180435	1.090699
	720.371333	1.089609
	720.562217	1.087387
	720.753087	1.086277
	720.943942	1.083474
	721.134783	1.081417
	721.325609	1.082434
	721.516422	1.079340
	721.707219	1.076997
	721.898003	1.076977
	722.088772	1.075331
	722.279527	1.074417
	722.470268	1.073083
	722.660994	1.073048
	722.851707	1.069314
	723.042404	1.066503
	723.233088	1.063392
	723.423757	1.060659
	723.614412	1.060125
	723.805052	1.058156
	723.995678	1.057665
	724.186290	1.055848
	724.376887	1.054102
	724.567471	1.052239
	724.758039	1.049334
	724.948594	1.049362
	725.139134	1.048240
	725.329660	1.047322
	725.520172	1.045315
	725.710669	1.043972
	725.901152	1.043597
	726.091620	1.042285
	726.282075	1.041137
	726.472514	1.041009
	726.662940	1.040071
	726.853351	1.039045
	727.043748	1.038395
	727.234131	1.037363
	727.424499	1.036502
	727.614853	1.036670
	727.805193	1.036740
	727.995518	1.035988
	728.185829	1.035098
	728.376125	1.035386
	728.566408	1.035804
	728.756675	1.034522
	728.946929	1.033344
	729.137168	1.033881
	729.327393	1.034243
	729.517604	1.033313
	729.707800	1.033867
	729.897982	1.034450
	730.088149	1.034823
	730.278302	1.035318
	730.468441	1.033534
	730.658566	1.033232
	730.848676	1.033798
	731.038771	1.033974
	731.228853	1.034608
	731.418920	1.034146
	731.608973	1.033989
	731.799011	1.034785
	731.989035	1.033347
	732.179045	1.033451
	732.369040	1.032377
	732.559021	1.032453
	732.748988	1.030953
	732.938940	1.029033
	733.128878	1.029759
	733.318801	1.028119
	733.508711	1.027207
	733.698605	1.026388
	733.888486	1.026289
	734.078352	1.025452
	734.268204	1.025322
	734.458041	1.025829
	734.647864	1.025680
	734.837673	1.026776
	735.027467	1.026651
	735.217247	1.028019
	735.407013	1.027438
	735.596764	1.027007
	735.786501	1.026697
	735.976223	1.026591
	736.165932	1.025571
	736.355625	1.025962
	736.545305	1.024874
	736.734970	1.023752
	736.924620	1.023289
	737.114257	1.024918
	737.303879	1.025488
	737.493486	1.024514
	737.683079	1.025761
	737.872658	1.026838
	738.062222	1.025485
	738.251772	1.026175
	738.441308	1.025680
	738.630829	1.026483
	738.820336	1.026234
	739.009829	1.027143
	739.199307	1.027757
	739.388771	1.029154
	739.578220	1.028050
	739.767655	1.028223
	739.957076	1.027763
	740.146482	1.028726
	740.335874	1.028488
	740.525251	1.028173
	740.714615	1.027587
	740.903963	1.026805
	741.093298	1.029093
	741.282618	1.027859
	741.471923	1.025813
	741.661214	1.025699
	741.850491	1.024921
	742.039753	1.026258
	742.229001	1.025896
	742.418235	1.025596
	742.607454	1.024731
	742.796659	1.023323
	742.985849	1.024587
	743.175025	1.023401
	743.364187	1.022963
	743.553334	1.023760
	743.742467	1.022436
	743.931586	1.023010
	744.120690	1.022333
	744.309779	1.022317
	744.498855	1.022519
	744.687916	1.021871
	744.876962	1.022978
	745.065994	1.020832
	745.255012	1.022505
	745.444015	1.022862
	745.633004	1.022846
	745.821978	1.020320
	746.010938	1.019297
	746.199884	1.020245
	746.388815	1.019824
	746.577732	1.018532
	746.766634	1.018380
	746.955522	1.018816
	747.144396	1.018181
	747.333255	1.017241
	747.522100	1.017439
	747.710930	1.017608
	747.899746	1.019111
	748.088548	1.021136
	748.277335	1.022100
	748.466108	1.021533
	748.654866	1.021567
	748.843610	1.022391
	749.032339	1.023731
	749.221054	1.022871
	749.409755	1.023116
	749.598441	1.025304
	749.787113	1.025294
	749.975770	1.027039
	750.164413	1.025963
	750.353042	1.026708
[truncated: 1,648 more rows]
