# Supplementary material for: Metasurface analogues of molecular diastereomers from hierarchical multiscale chiral interactions with biomolecules
Source: Nat Commun. 2026 Apr 22;17:5541. doi: 10.1038/s41467-026-72200-6 (PMC13287669; doi:10.1038/s41467-026-72200-6)
Supplement: Supplementary file 3 — Supplementary Data 1 (Raw data) [file 41467_2026_72200_MOESM3_ESM.zip › Raw_Data/Reflectivity/Antistrept_strept_sequence/Antistept/Ref_ARRAY3_RS_0_4.txt]

	345.453658	1.000643
	345.669646	1.000284
	345.885622	0.999894
	346.101585	0.999469
	346.317535	0.999007
	346.533471	0.998502
	346.749395	0.997951
	346.965306	0.997352
	347.181204	0.996699
	347.397089	0.995991
	347.612961	0.995228
	347.828820	0.994410
	348.044666	0.993543
	348.260499	0.992638
	348.476319	0.991715
	348.692126	0.990803
	348.907920	0.989945
	349.123701	0.989194
	349.339469	0.988616
	349.555224	0.988281
	349.770966	0.988252
	349.986695	0.988571
	350.202412	0.989249
	350.418115	0.990256
	350.633805	0.991525
	350.849482	0.992970
	351.065147	0.994497
	351.280798	0.996021
	351.496436	0.997480
	351.712062	0.998829
	351.927674	1.000045
	352.143273	1.001653
	352.358860	1.002219
	352.574433	1.001588
	352.789993	1.001881
	353.005541	1.002802
	353.221075	1.003820
	353.436597	1.001799
	353.652105	1.001626
	353.867600	1.000335
	354.083083	1.001310
	354.298552	1.002497
	354.514009	1.002190
	354.729452	1.002934
	354.944883	1.003886
	355.160300	1.004114
	355.375705	1.006354
	355.591096	1.009198
	355.806474	1.009941
	356.021840	1.009382
	356.237192	1.011488
	356.452532	1.010877
	356.667858	1.007874
	356.883172	1.007516
	357.098472	1.006121
	357.313760	1.006313
	357.529034	1.005510
	357.744295	1.003232
	357.959544	1.005096
	358.174779	1.004562
	358.390002	1.004907
	358.605211	1.004158
	358.820407	1.003607
	359.035591	1.001706
	359.250761	1.002864
	359.465919	1.004058
	359.681063	1.004401
	359.896194	1.003725
	360.111313	1.003931
	360.326418	1.002630
	360.541510	1.000829
	360.756589	1.000827
	360.971656	0.998019
	361.186709	0.998106
	361.401749	0.997744
	361.616776	0.997427
	361.831790	0.997014
	362.046792	0.998015
	362.261780	0.996833
	362.476755	0.996307
	362.691717	0.996260
	362.906666	0.994657
	363.121602	0.994144
	363.336525	0.995345
	363.551435	0.994295
	363.766332	0.993532
	363.981216	0.994754
	364.196087	0.995615
	364.410945	0.995391
	364.625790	0.997347
	364.840621	0.996152
	365.055440	0.995366
	365.270246	0.994850
	365.485039	0.994364
	365.699818	0.993781
	365.914585	0.993716
	366.129339	0.993992
	366.344079	0.993417
	366.558807	0.995312
	366.773521	0.996953
	366.988223	0.999362
	367.202911	0.999893
	367.417587	0.999964
	367.632249	0.999719
	367.846898	0.998312
	368.061535	0.998389
	368.276158	1.000807
	368.490768	1.001139
	368.705365	1.000774
	368.919949	0.999472
	369.134521	0.999547
	369.349079	0.996669
	369.563624	0.996508
	369.778155	0.997523
	369.992674	0.996628
	370.207180	0.997701
	370.421673	0.998459
	370.636153	0.998809
	370.850619	0.999951
	371.065073	0.998869
	371.279514	1.000243
	371.493941	1.001665
	371.708356	1.003641
	371.922757	1.003149
	372.137145	1.004713
	372.351521	1.003819
	372.565883	1.003539
	372.780232	1.002614
	372.994568	1.002754
	373.208891	1.002165
	373.423201	0.999491
	373.637498	0.999762
	373.851782	0.999616
	374.066053	1.002142
	374.280311	1.001354
	374.494556	1.000783
	374.708787	1.000911
	374.923006	1.000448
	375.137211	0.998394
	375.351404	0.995917
	375.565583	0.995720
	375.779750	0.995537
	375.993903	0.996137
	376.208043	0.997042
	376.422170	0.996446
	376.636284	0.997673
	376.850385	0.996261
	377.064473	0.998389
	377.278548	0.998652
	377.492610	0.997785
	377.706658	0.997644
	377.920694	0.996607
	378.134717	0.997360
	378.348726	0.997373
	378.562722	0.997602
	378.776706	0.998661
	378.990676	1.000676
	379.204633	1.000295
	379.418577	1.001606
	379.632508	1.001090
	379.846426	0.999785
	380.060331	1.000149
	380.274223	1.000518
	380.488101	1.002298
	380.701967	1.002181
	380.915819	1.005442
	381.129659	1.004660
	381.343485	1.003990
	381.557298	1.002778
	381.771098	1.003532
	381.984886	1.003813
	382.198659	1.002486
	382.412420	1.002958
	382.626168	1.002821
	382.839903	1.003870
	383.053624	1.004803
	383.267333	1.004585
	383.481028	1.005385
	383.694711	1.004697
	383.908380	1.004314
	384.122036	1.005408
	384.335679	1.006872
	384.549309	1.006919
	384.762926	1.003295
	384.976530	1.003046
	385.190120	1.004076
	385.403698	1.003499
	385.617262	1.003056
	385.830814	1.002839
	386.044352	1.003120
	386.257877	1.001651
	386.471389	1.004849
	386.684888	1.003256
	386.898374	1.001177
	387.111847	0.999645
	387.325306	0.998813
	387.538753	0.996576
	387.752186	0.995256
	387.965606	0.993044
	388.179014	0.993116
	388.392408	0.993070
	388.605789	0.992825
	388.819156	0.994293
	389.032511	0.995046
	389.245853	0.994422
	389.459181	0.993590
	389.672497	0.992227
	389.885799	0.995583
	390.099088	0.993659
	390.312364	0.993934
	390.525627	0.994600
	390.738877	0.993389
	390.952114	0.994853
	391.165337	0.995890
	391.378548	0.995982
	391.591745	0.995773
	391.804929	0.996114
	392.018100	0.995153
	392.231258	0.994928
	392.444403	0.994070
	392.657535	0.995149
	392.870653	0.996016
	393.083759	0.995878
	393.296851	0.996757
	393.509930	0.995189
	393.722996	0.995335
	393.936049	0.994688
	394.149089	0.996444
	394.362116	0.996452
	394.575129	0.997295
	394.788130	0.997203
	395.001117	0.997280
	395.214091	0.999618
	395.427052	0.997674
	395.640000	1.000250
	395.852935	0.999105
	396.065857	0.999771
	396.278765	0.999797
	396.491660	0.999476
	396.704543	0.997237
	396.917412	0.997440
	397.130268	0.998161
	397.343110	0.997766
	397.555940	0.995718
	397.768757	0.995933
	397.981560	0.993885
	398.194350	0.994138
	398.407127	0.994605
	398.619891	0.994386
	398.832642	0.995215
	399.045380	0.994392
	399.258104	0.996022
	399.470815	0.994435
	399.683514	0.995255
	399.896199	0.997529
	400.108870	0.998538
	400.321529	0.997898
	400.534175	0.999512
	400.746807	0.999216
	400.959427	1.002213
	401.172033	1.002873
	401.384626	1.003394
	401.597205	1.003067
	401.809772	1.003932
	402.022326	1.004901
	402.234866	1.006044
	402.447393	1.007314
	402.659907	1.009237
	402.872408	1.009600
	403.084896	1.013494
	403.297370	1.013863
	403.509832	1.014185
	403.722280	1.015424
	403.934715	1.014176
	404.147137	1.013814
	404.359546	1.015175
	404.571941	1.014881
	404.784323	1.015060
	404.996693	1.015756
	405.209049	1.014609
	405.421392	1.016871
	405.633721	1.018430
	405.846038	1.019265
	406.058341	1.018809
	406.270632	1.017140
	406.482909	1.018365
	406.695172	1.019776
	406.907423	1.019580
	407.119661	1.017051
	407.331885	1.015775
	407.544096	1.015506
	407.756294	1.014223
	407.968479	1.013865
	408.180651	1.013133
	408.392809	1.013930
	408.604954	1.010851
	408.817086	1.009690
	409.029205	1.007134
	409.241311	1.005249
	409.453404	1.002303
	409.665483	1.002065
	409.877549	1.002424
	410.089602	1.001069
	410.301642	0.999429
	410.513669	0.999446
	410.725682	1.000483
	410.937682	1.002541
	411.149669	1.001497
	411.361643	1.000555
	411.573604	1.000304
	411.785551	1.000384
	411.997486	1.002360
	412.209407	1.002272
	412.421315	1.000831
	412.633210	1.002261
	412.845091	0.999614
	413.056959	0.998066
	413.268815	0.998840
	413.480657	0.997980
	413.692485	1.000223
	413.904301	1.000243
	414.116103	1.000066
	414.327892	1.002349
	414.539668	1.004139
	414.751431	1.004597
	414.963181	1.004600
	415.174917	1.004619
	415.386640	1.003360
	415.598350	1.005357
	415.810047	1.005455
	416.021730	1.005596
	416.233401	1.005218
	416.445058	1.005751
	416.656702	1.005011
	416.868332	1.005392
	417.079950	1.004372
	417.291554	1.004310
	417.503145	1.005795
	417.714723	1.005595
	417.926288	1.004747
	418.137839	1.005905
	418.349377	1.003260
	418.560903	1.001402
	418.772414	1.001328
	418.983913	0.999949
	419.195398	1.000496
	419.406870	1.002345
	419.618329	1.001451
	419.829775	1.000693
	420.041208	1.001317
	420.252627	1.001931
	420.464033	1.001905
	420.675426	1.001568
	420.886805	1.002000
	421.098172	0.999275
	421.309525	0.998380
	421.520865	0.998576
	421.732192	0.997973
	421.943505	0.996646
	422.154805	0.995928
	422.366092	0.996498
	422.577366	1.000238
	422.788627	1.000656
	422.999874	1.001779
	423.211108	1.002392
	423.422329	1.002036
	423.633537	0.999807
	423.844731	0.999824
	424.055913	0.998434
	424.267081	0.999394
	424.478235	1.000782
	424.689377	0.999701
	424.900505	0.997160
	425.111620	0.995275
	425.322722	0.995267
	425.533811	0.991977
	425.744886	0.992664
	425.955948	0.992100
	426.166997	0.993061
	426.378032	0.992784
	426.589055	0.992256
	426.800064	0.991763
	427.011060	0.993034
	427.222042	0.991651
	427.433012	0.991567
	427.643968	0.993577
	427.854911	0.993283
	428.065840	0.994139
	428.276757	0.996556
	428.487660	0.997255
	428.698550	0.997300
	428.909427	0.997151
	429.120290	0.998952
	429.331140	0.997954
	429.541977	0.997125
	429.752801	0.997519
	429.963611	0.998056
	430.174408	0.999806
	430.385192	0.998649
	430.595963	0.999138
	430.806720	0.998246
	431.017464	0.999114
	431.228195	0.999082
	431.438913	0.998731
	431.649617	0.997326
	431.860308	1.000287
	432.070986	1.002089
	432.281650	1.000410
	432.492302	1.000996
	432.702940	1.001401
	432.913565	1.000512
	433.124176	0.999823
	433.334774	0.999415
	433.545359	0.999443
	433.755931	0.997777
	433.966489	0.998068
	434.177035	0.997856
	434.387567	0.997751
	434.598085	0.998641
	434.808591	1.000894
	435.019083	1.002159
	435.229562	1.001921
	435.440027	1.000322
	435.650479	0.998451
	435.860918	0.996288
	436.071344	0.995085
	436.281757	0.994186
	436.492156	0.994393
	436.702542	0.993104
	436.912914	0.992939
	437.123274	0.992340
	437.333620	0.990779
	437.543953	0.991285
	437.754272	0.992574
	437.964578	0.993598
	438.174871	0.995844
	438.385151	0.997479
	438.595417	0.997347
	438.805670	1.000425
	439.015910	1.000132
	439.226137	1.002288
	439.436350	1.002614
	439.646550	1.002809
	439.856737	1.003142
	440.066910	1.004112
	440.277070	1.004834
	440.487217	1.003744
	440.697351	1.005533
	440.907471	1.005556
	441.117578	1.007133
	441.327671	1.006294
	441.537752	1.006861
	441.747819	1.006078
	441.957873	1.004437
	442.167913	1.003733
	442.377940	1.004921
	442.587954	1.004805
	442.797955	1.003775
	443.007942	1.001699
	443.217916	1.000649
	443.427877	0.999488
	443.637824	0.997759
	443.847758	0.996259
	444.057679	0.996112
	444.267586	0.995348
	444.477481	0.993588
	444.687361	0.991851
	444.897229	0.990860
	445.107083	0.991192
	445.316924	0.989985
	445.526752	0.988311
	445.736566	0.986871
	445.946367	0.985565
	446.156155	0.985147
	446.365929	0.984047
	446.575690	0.985645
	446.785438	0.985478
	446.995173	0.986314
	447.204894	0.986014
	447.414602	0.985710
	447.624296	0.983916
	447.833977	0.984490
	448.043645	0.985494
	448.253300	0.985389
	448.462941	0.986157
	448.672569	0.985894
	448.882184	0.986286
	449.091785	0.986188
	449.301373	0.988058
	449.510948	0.989893
	449.720509	0.990824
	449.930057	0.993108
	450.139592	0.994406
	450.349113	0.995287
	450.558621	0.995424
	450.768116	0.995194
	450.977597	0.993991
	451.187066	0.994526
	451.396520	0.997682
	451.605962	0.997603
	451.815390	0.998391
	452.024805	0.998744
	452.234206	0.999793
	452.443594	1.000231
	452.652969	0.999813
	452.862330	1.001235
	453.071678	1.001375
	453.281013	1.000813
	453.490335	1.000323
	453.699643	0.999668
	453.908938	0.997848
	454.118219	0.999604
	454.327487	0.998625
	454.536742	0.998431
	454.745983	0.997198
	454.955211	0.997766
	455.164426	0.996633
	455.373627	0.995027
	455.582815	0.995213
	455.791990	0.994487
	456.001152	0.995017
	456.210300	0.993841
	456.419434	0.993545
	456.628556	0.992810
	456.837664	0.991363
	457.046758	0.992437
	457.255839	0.993560
	457.464907	0.993844
	457.673962	0.994410
	457.883003	0.992129
	458.092031	0.991208
	458.301046	0.991183
	458.510047	0.991485
	458.719035	0.993622
	458.928009	0.992772
	459.136970	0.993831
	459.345918	0.993805
	459.554852	0.994268
	459.763774	0.995060
	459.972681	0.995854
	460.181576	0.994663
	460.390457	0.995170
	460.599324	0.995550
	460.808178	0.995934
	461.017019	0.995303
	461.225847	0.995115
	461.434661	0.996021
	461.643462	0.997090
	461.852249	0.997935
	462.061023	0.997147
	462.269784	0.996200
	462.478531	0.996832
	462.687265	0.996048
	462.895986	0.994772
	463.104693	0.993244
	463.313387	0.993699
	463.522068	0.994755
	463.730735	0.996102
	463.939389	0.996566
	464.148029	0.993528
	464.356656	0.994195
	464.565270	0.994920
	464.773870	0.994273
	464.982457	0.993968
	465.191030	0.993397
	465.399591	0.993052
	465.608137	0.992327
	465.816671	0.990714
	466.025191	0.989836
	466.233697	0.988105
	466.442191	0.990579
	466.650671	0.993169
	466.859137	0.991645
	467.067590	0.990732
	467.276030	0.989326
	467.484456	0.990009
	467.692869	0.989064
	467.901269	0.987122
	468.109655	0.988161
	468.318028	0.988724
	468.526387	0.988649
	468.734733	0.987417
	468.943066	0.986580
	469.151385	0.987267
	469.359691	0.987656
	469.567984	0.988125
	469.776263	0.987784
	469.984528	0.987427
	470.192781	0.987029
	470.401020	0.987627
	470.609245	0.987184
	470.817457	0.986453
	471.025656	0.984703
	471.233841	0.986973
	471.442013	0.986072
	471.650172	0.985763
	471.858317	0.986380
	472.066448	0.984719
	472.274567	0.984645
	472.482672	0.983606
	472.690763	0.982833
	472.898841	0.984105
	473.106906	0.983764
	473.314957	0.982863
	473.522995	0.981950
	473.731020	0.980412
	473.939031	0.978877
	474.147029	0.978870
	474.355013	0.979025
	474.562984	0.980021
	474.770941	0.981192
	474.978885	0.979388
	475.186816	0.979742
	475.394733	0.977583
	475.602637	0.979084
	475.810527	0.981752
	476.018404	0.982856
	476.226268	0.982421
	476.434118	0.980971
	476.641955	0.981632
	476.849778	0.982732
	477.057588	0.982227
	477.265385	0.980794
	477.473168	0.979551
	477.680937	0.979992
	477.888694	0.980015
	478.096436	0.979827
	478.304166	0.978727
	478.511882	0.980552
	478.719584	0.981056
	478.927274	0.983022
	479.134949	0.982837
	479.342612	0.981211
	479.550260	0.980419
	479.757896	0.981319
	479.965518	0.982106
	480.173126	0.981810
	480.380722	0.980796
	480.588303	0.982042
	480.795872	0.981947
	481.003426	0.982487
	481.210968	0.981821
	481.418496	0.982925
	481.626010	0.983284
	481.833511	0.983481
	482.040999	0.982772
	482.248473	0.983319
	482.455934	0.983553
	482.663382	0.983346
	482.870816	0.983539
	483.078236	0.983684
	483.285643	0.984527
	483.493037	0.985818
	483.700417	0.988227
	483.907784	0.986910
	484.115137	0.986132
	484.322477	0.988016
	484.529803	0.987597
	484.737116	0.988101
	484.944416	0.987745
	485.151702	0.987575
	485.358975	0.987349
	485.566234	0.986690
	485.773479	0.986387
	485.980712	0.985735
	486.187931	0.985524
	486.395136	0.987413
	486.602328	0.988134
	486.809506	0.989166
	487.016671	0.987315
	487.223823	0.986140
	487.430961	0.985188
	487.638086	0.985556
	487.845197	0.983953
	488.052295	0.985499
	488.259379	0.984072
	488.466450	0.983651
	488.673507	0.981470
	488.880551	0.980800
	489.087582	0.980014
	489.294599	0.979105
	489.501602	0.978879
	489.708592	0.978015
	489.915569	0.977893
	490.122532	0.978286
	490.329482	0.977578
	490.536418	0.977867
	490.743341	0.978675
	490.950250	0.978142
	491.157146	0.976177
	491.364029	0.976396
	491.570897	0.975893
	491.777753	0.975452
	491.984595	0.974706
	492.191423	0.974781
	492.398238	0.972905
	492.605040	0.972528
	492.811828	0.972367
	493.018603	0.973573
	493.225364	0.971743
	493.432111	0.971892
	493.638846	0.971918
	493.845566	0.973630
	494.052274	0.972241
	494.258967	0.973189
	494.465648	0.974373
	494.672314	0.976087
	494.878968	0.976438
	495.085608	0.975609
	495.292234	0.977631
	495.498847	0.979044
	495.705446	0.976381
	495.912032	0.977336
	496.118605	0.977614
	496.325164	0.978001
	496.531709	0.978351
	496.738241	0.978468
	496.944759	0.977075
	497.151264	0.977840
	497.357756	0.979599
	497.564234	0.980598
	497.770698	0.980837
	497.977149	0.979690
	498.183587	0.979105
	498.390011	0.980210
	498.596422	0.981210
	498.802819	0.980809
	499.009202	0.980189
	499.215572	0.980302
	499.421929	0.979464
	499.628272	0.980229
	499.834602	0.979194
	500.040918	0.978683
	500.247220	0.978684
	500.453509	0.978182
	500.659785	0.976926
	500.866047	0.976879
	501.072296	0.975462
	501.278531	0.975539
	501.484752	0.975218
	501.690960	0.975621
	501.897155	0.975908
	502.103336	0.974907
	502.309504	0.975251
	502.515658	0.974723
	502.721798	0.973214
	502.927925	0.973790
	503.134039	0.972893
	503.340139	0.971105
	503.546225	0.970499
	503.752298	0.970005
	503.958358	0.969025
	504.164404	0.968761
	504.370436	0.966996
	504.576455	0.966516
	504.782461	0.965986
	504.988453	0.966138
	505.194431	0.965992
	505.400396	0.965100
	505.606347	0.964589
	505.812285	0.966184
	506.018209	0.966893
	506.224120	0.966760
	506.430017	0.966208
	506.635901	0.967276
	506.841771	0.967686
	507.047628	0.966890
	507.253471	0.966398
	507.459301	0.966386
	507.665117	0.967938
	507.870920	0.968679
	508.076709	0.968462
	508.282484	0.969594
	508.488247	0.968604
	508.693995	0.969044
	508.899730	0.969028
	509.105451	0.968762
	509.311159	0.968518
	509.516854	0.969783
	509.722535	0.969160
	509.928202	0.968232
	510.133856	0.967015
	510.339496	0.967252
	510.545123	0.968593
	510.750736	0.967536
	510.956336	0.967147
	511.161922	0.965202
	511.367494	0.964737
	511.573053	0.964183
	511.778599	0.963793
	511.984131	0.963237
	512.189649	0.964455
	512.395154	0.964777
	512.600645	0.963563
	512.806123	0.962945
	513.011587	0.963004
	513.217038	0.962091
	513.422475	0.963292
	513.627899	0.963264
	513.833309	0.962463
	514.038705	0.964181
	514.244088	0.964457
	514.449458	0.962636
	514.654814	0.963713
	514.860156	0.961811
	515.065485	0.961810
	515.270800	0.963545
	515.476102	0.961623
	515.681390	0.960624
	515.886664	0.960671
	516.091925	0.960562
	516.297173	0.961718
	516.502407	0.961906
	516.707627	0.961897
	516.912834	0.963199
	517.118027	0.963079
	517.323207	0.962821
	517.528373	0.962807
	517.733525	0.962638
	517.938664	0.963439
	518.143790	0.962542
	518.348901	0.962866
	518.554000	0.963492
	518.759084	0.962868
	518.964156	0.963052
	519.169213	0.963714
	519.374257	0.964507
	519.579288	0.964444
	519.784305	0.964109
	519.989308	0.964615
	520.194298	0.963040
	520.399274	0.961214
	520.604236	0.960568
	520.809185	0.960329
	521.014121	0.960684
	521.219043	0.959168
	521.423951	0.957900
	521.628846	0.957220
	521.833727	0.957742
	522.038595	0.957189
	522.243449	0.958129
	522.448289	0.957532
	522.653116	0.958689
	522.857929	0.957671
	523.062729	0.957762
	523.267515	0.956730
	523.472287	0.955423
	523.677046	0.955407
	523.881792	0.956102
	524.086524	0.956133
	524.291242	0.958025
	524.495946	0.957769
	524.700637	0.956051
	524.905315	0.955764
	525.109979	0.955046
	525.314629	0.956135
	525.519266	0.954630
	525.723889	0.955565
	525.928498	0.953891
	526.133094	0.953166
	526.337677	0.953587
	526.542245	0.952147
	526.746800	0.951355
	526.951342	0.951332
	527.155870	0.950238
	527.360384	0.951628
	527.564885	0.950694
	527.769372	0.949777
	527.973846	0.949995
	528.178306	0.950449
	528.382752	0.949614
	528.587185	0.949093
	528.791604	0.948895
	528.996010	0.948199
	529.200402	0.948281
	529.404780	0.947591
	529.609145	0.947710
	529.813496	0.947261
	530.017833	0.947372
	530.222157	0.947261
	530.426468	0.947694
	530.630764	0.949069
	530.835048	0.948294
	531.039317	0.948226
	531.243573	0.949423
	531.447815	0.948527
	531.652044	0.948306
	531.856259	0.948037
	532.060461	0.947702
	532.264648	0.946874
	532.468823	0.946387
	532.672983	0.946375
	532.877130	0.946356
	533.081264	0.945871
	533.285383	0.945871
	533.489490	0.946745
	533.693582	0.946995
	533.897661	0.947416
	534.101726	0.947874
	534.305778	0.948542
	534.509816	0.950470
	534.713841	0.950190
	534.917851	0.951178
	535.121849	0.949872
	535.325832	0.949663
	535.529802	0.948322
	535.733759	0.950412
	535.937701	0.952219
	536.141630	0.953500
	536.345546	0.954943
	536.549448	0.955438
	536.753336	0.955093
	536.957210	0.956510
	537.161071	0.955919
	537.364919	0.955627
	537.568752	0.955185
	537.772572	0.954457
	537.976379	0.956620
	538.180172	0.956557
	538.383951	0.957039
	538.587716	0.958017
	538.791468	0.957488
	538.995206	0.957286
	539.198931	0.957693
	539.402642	0.958045
	539.606339	0.958474
	539.810023	0.958102
	540.013693	0.957347
	540.217349	0.956882
	540.420992	0.955835
	540.624621	0.955667
	540.828237	0.955856
	541.031839	0.956517
	541.235427	0.956831
	541.439001	0.958490
	541.642562	0.957843
	541.846109	0.957826
	542.049643	0.956922
	542.253163	0.957811
	542.456669	0.957840
	542.660162	0.958393
	542.863641	0.957806
	543.067106	0.958080
	543.270558	0.958529
	543.473996	0.958070
	543.677420	0.958154
	543.880831	0.958291
	544.084228	0.958531
	544.287612	0.958285
	544.490981	0.958579
	544.694338	0.958424
	544.897680	0.958522
	545.101009	0.958475
	545.304324	0.958811
	545.507625	0.959723
	545.710913	0.960104
	545.914187	0.959975
	546.117448	0.960305
	546.320695	0.961680
	546.523928	0.962325
	546.727147	0.962639
	546.930353	0.962491
	547.133546	0.962942
	547.336724	0.962859
	547.539889	0.962622
	547.743040	0.963028
	547.946178	0.964788
	548.149301	0.965391
	548.352412	0.966246
	548.555508	0.966591
	548.758591	0.966237
	548.961660	0.966418
	549.164716	0.966225
	549.367757	0.965167
	549.570785	0.966105
	549.773800	0.966659
	549.976801	0.969621
	550.179788	0.970577
	550.382761	0.970824
	550.585721	0.971176
	550.788667	0.971690
	550.991599	0.970589
	551.194518	0.971617
	551.397423	0.971168
	551.600315	0.971496
	551.803192	0.972712
	552.006056	0.971780
	552.208906	0.971150
	552.411743	0.972412
	552.614566	0.972202
	552.817375	0.972741
	553.020171	0.973922
	553.222953	0.974519
	553.425721	0.974431
	553.628475	0.974076
	553.831216	0.973284
	554.033943	0.973037
	554.236657	0.973600
	554.439356	0.973169
	554.642042	0.972370
	554.844715	0.973429
	555.047373	0.974187
	555.250018	0.974953
	555.452650	0.975302
	555.655267	0.976507
	555.857871	0.977064
	556.060461	0.977682
	556.263038	0.978673
	556.465600	0.979752
	556.668150	0.978996
	556.870685	0.980161
	557.073207	0.981170
	557.275715	0.980993
	557.478209	0.982216
	557.680689	0.983560
	557.883156	0.983792
	558.085609	0.984571
	558.288049	0.984799
	558.490475	0.987488
	558.692887	0.987261
	558.895285	0.988424
	559.097670	0.989695
	559.300040	0.989772
	559.502398	0.990754
	559.704741	0.991008
	559.907071	0.993026
	560.109387	0.994278
	560.311689	0.995344
	560.513978	0.997907
	560.716253	0.997634
	560.918514	0.999271
	561.120762	1.000467
	561.322995	1.002274
	561.525215	1.004273
	561.727422	1.006287
	561.929614	1.006904
	562.131793	1.008957
	562.333958	1.008616
	562.536110	1.008587
	562.738248	1.007494
	562.940372	1.008607
	563.142482	1.008559
	563.344578	1.010061
	563.546661	1.010495
	563.748730	1.011580
	563.950786	1.011865
	564.152827	1.012739
	564.354855	1.014474
	564.556870	1.015560
	564.758870	1.015539
	564.960857	1.016285
	565.162830	1.018024
	565.364789	1.017152
	565.566735	1.017082
	565.768666	1.018547
	565.970584	1.019156
	566.172489	1.019140
	566.374379	1.020323
	566.576256	1.020859
	566.778119	1.023402
	566.979969	1.024353
	567.181805	1.025083
	567.383626	1.026100
	567.585435	1.027543
	567.787229	1.028427
	567.989010	1.029380
	568.190777	1.031087
	568.392530	1.031958
	568.594269	1.033028
	568.795995	1.033779
	568.997707	1.034522
	569.199405	1.035649
	569.401090	1.035568
	569.602761	1.037767
	569.804418	1.038562
	570.006061	1.039587
	570.207690	1.041027
	570.409306	1.042903
	570.610908	1.044724
	570.812497	1.043178
	571.014071	1.044275
	571.215632	1.044648
	571.417179	1.045126
	571.618712	1.046732
	571.820232	1.048179
	572.021737	1.050702
	572.223229	1.052375
	572.424707	1.053727
	572.626172	1.053889
	572.827623	1.054217
	573.029060	1.054667
	573.230483	1.056253
	573.431892	1.056591
	573.633288	1.058021
	573.834670	1.057083
	574.036038	1.056299
	574.237392	1.057232
	574.438733	1.055805
	574.640060	1.056564
	574.841373	1.057592
	575.042672	1.059420
	575.243958	1.059733
	575.445230	1.060512
	575.646488	1.060595
	575.847732	1.061543
	576.048962	1.063161
	576.250179	1.065040
	576.451382	1.066059
	576.652571	1.065922
	576.853747	1.067403
	577.054908	1.068171
	577.256056	1.068392
	577.457190	1.068615
	577.658310	1.069410
	577.859417	1.070070
	578.060510	1.070183
	578.261589	1.070431
	578.462654	1.071886
	578.663705	1.072901
	578.864743	1.073119
	579.065767	1.073742
	579.266777	1.074122
	579.467773	1.074648
	579.668755	1.075305
	579.869724	1.075218
	580.070679	1.074698
	580.271620	1.076207
	580.472548	1.076007
	580.673461	1.077279
	580.874361	1.077244
	581.075247	1.077022
	581.276119	1.078408
	581.476978	1.077306
	581.677822	1.077446
	581.878653	1.077223
	582.079470	1.077678
	582.280273	1.079095
	582.481063	1.079879
	582.681838	1.079436
	582.882600	1.078834
	583.083348	1.080579
	583.284083	1.080211
	583.484803	1.081567
	583.685510	1.082226
	583.886203	1.082203
	584.086882	1.082173
	584.287547	1.081879
	584.488199	1.080695
	584.688836	1.080818
	584.889460	1.081742
	585.090070	1.080386
	585.290666	1.079921
	585.491249	1.078792
	585.691818	1.077389
	585.892372	1.075882
	586.092914	1.077075
	586.293441	1.077426
	586.493954	1.075869
	586.694454	1.075208
	586.894940	1.075791
	587.095412	1.075311
	587.295870	1.074968
	587.496314	1.073669
	587.696745	1.074216
	587.897162	1.074803
	588.097565	1.075433
	588.297954	1.076755
	588.498329	1.076534
	588.698691	1.076787
	588.899038	1.077885
	589.099372	1.077426
	589.299692	1.079126
	589.499998	1.079826
	589.700291	1.079687
	589.900569	1.080266
	590.100834	1.081105
	590.301085	1.082426
	590.501322	1.082338
	590.701546	1.083935
	590.901755	1.085311
	591.101951	1.085054
	591.302132	1.085258
	591.502300	1.085913
	591.702455	1.086475
	591.902595	1.086649
	592.102722	1.087809
	592.302834	1.089892
	592.502933	1.089757
	592.703018	1.091149
	592.903089	1.089657
	593.103147	1.090819
	593.303190	1.090005
	593.503220	1.090032
	593.703236	1.090046
	593.903238	1.092051
	594.103226	1.093346
	594.303200	1.094427
	594.503161	1.094073
	594.703108	1.093830
	594.903040	1.095621
	595.102960	1.096847
	595.302865	1.098850
	595.502756	1.101282
	595.702634	1.101831
	595.902497	1.103221
	596.102347	1.105411
	596.302183	1.105908
	596.502005	1.105696
	596.701813	1.106969
	596.901608	1.106183
	597.101388	1.105531
	597.301155	1.106114
	597.500908	1.106855
	597.700647	1.108098
	597.900372	1.110186
	598.100083	1.111239
	598.299781	1.110420
	598.499465	1.111224
	598.699134	1.113588
	598.898790	1.115602
	599.098432	1.115831
	599.298061	1.116238
	599.497675	1.117685
	599.697275	1.120033
	599.896862	1.121804
	600.096435	1.123120
	600.295994	1.125444
	600.495539	1.126739
	600.695070	1.128164
	600.894588	1.129131
	601.094091	1.130356
	601.293581	1.131001
	601.493056	1.129130
	601.692518	1.130161
	601.891966	1.131030
	602.091401	1.133144
	602.290821	1.133639
	602.490227	1.133763
	602.689620	1.135278
	602.888999	1.134934
	603.088363	1.134685
	603.287714	1.134738
	603.487052	1.134141
	603.686375	1.133913
	603.885684	1.134256
	604.084980	1.135776
	604.284261	1.135790
	604.483529	1.134855
	604.682783	1.136002
	604.882023	1.135276
	605.081249	1.135616
	605.280461	1.135043
	605.479660	1.136789
	605.678844	1.137999
	605.878015	1.139119
	606.077172	1.141207
	606.276314	1.142520
	606.475443	1.143307
	606.674558	1.144493
	606.873660	1.145166
	607.072747	1.144854
	607.271820	1.145577
	607.470880	1.143878
	607.669926	1.143040
	607.868957	1.143122
	608.067975	1.141626
	608.266979	1.140482
	608.465969	1.140439
	608.664946	1.140298
	608.863908	1.138741
	609.062857	1.139806
	609.261791	1.140561
	609.460712	1.140892
	609.659619	1.141871
	609.858511	1.141999
	610.057390	1.142252
	610.256256	1.142357
	610.455107	1.142727
	610.653944	1.142987
	610.852767	1.142860
	611.051577	1.143346
	611.250373	1.142743
	611.449154	1.143323
	611.647922	1.143367
	611.846676	1.142777
	612.045416	1.142289
	612.244142	1.143435
	612.442854	1.142292
	612.641553	1.140389
	612.840237	1.141178
	613.038908	1.140533
	613.237564	1.140224
	613.436207	1.140082
	613.634836	1.141089
	613.833451	1.139923
	614.032052	1.140720
	614.230639	1.139376
	614.429212	1.140929
	614.627771	1.141890
	614.826316	1.142283
	615.024848	1.141417
	615.223365	1.141548
	615.421869	1.142271
	615.620358	1.141819
	615.818834	1.142677
	616.017296	1.143770
	616.215744	1.144355
	616.414178	1.145637
	616.612598	1.146893
	616.811004	1.145881
	617.009396	1.145641
	617.207775	1.147517
	617.406139	1.147789
	617.604490	1.148325
	617.802826	1.148684
	618.001149	1.150447
	618.199458	1.150209
	618.397752	1.148763
	618.596033	1.148044
	618.794300	1.147719
	618.992553	1.148757
	619.190792	1.148547
	619.389018	1.148677
	619.587229	1.149321
	619.785426	1.150496
	619.983609	1.150211
	620.181779	1.152117
	620.379934	1.152970
	620.578076	1.154525
	620.776204	1.155399
	620.974317	1.157545
	621.172417	1.158792
	621.370503	1.159718
	621.568575	1.161516
	621.766633	1.162339
	621.964677	1.164032
	622.162707	1.165030
	622.360723	1.165894
	622.558725	1.168455
	622.756714	1.170323
	622.954688	1.170826
	623.152648	1.171840
	623.350595	1.173977
	623.548527	1.175313
	623.746446	1.177655
	623.944350	1.179192
	624.142241	1.180306
	624.340118	1.181778
	624.537981	1.184160
	624.735829	1.187209
	624.933664	1.188167
	625.131485	1.190759
	625.329292	1.192948
	625.527085	1.195434
	625.724864	1.196197
	625.922629	1.199953
	626.120381	1.201698
	626.318118	1.206147
	626.515841	1.207012
	626.713550	1.209245
	626.911246	1.210833
	627.108927	1.211774
	627.306595	1.214154
	627.504248	1.216475
	627.701888	1.218739
	627.899513	1.220613
	628.097125	1.222341
	628.294722	1.223959
	628.492306	1.225301
	628.689876	1.226783
	628.887432	1.227947
	629.084973	1.231281
	629.282501	1.232374
	629.480015	1.232925
	629.677515	1.233223
	629.875001	1.234083
	630.072473	1.233752
	630.269931	1.233197
	630.467375	1.233603
	630.664805	1.235032
	630.862221	1.236194
	631.059623	1.237407
	631.257011	1.238718
	631.454385	1.237752
	631.651746	1.238812
	631.849092	1.238479
	632.046424	1.239860
	632.243742	1.240542
	632.441047	1.239796
	632.638337	1.238116
	632.835613	1.237473
	633.032876	1.237015
	633.230124	1.237889
	633.427358	1.238367
	633.624579	1.237117
	633.821785	1.238056
	634.018978	1.238217
	634.216156	1.239389
	634.413321	1.241347
	634.610471	1.241873
	634.807608	1.242854
	635.004730	1.243637
	635.201839	1.245126
	635.398933	1.244798
	635.596014	1.244973
	635.793081	1.243816
	635.990133	1.245232
	636.187172	1.246330
	636.384196	1.247344
	636.581207	1.247064
	636.778204	1.247123
	636.975186	1.248322
	637.172155	1.248872
	637.369110	1.249267
	637.566050	1.248707
	637.762977	1.250233
	637.959890	1.250482
	638.156788	1.251288
	638.353673	1.249185
	638.550544	1.249046
	638.747400	1.247634
	638.944243	1.247105
	639.141072	1.246310
	639.337886	1.244843
	639.534687	1.242500
	639.731474	1.242136
	639.928246	1.241341
	640.125005	1.239704
	640.321750	1.238654
	640.518480	1.235433
	640.715197	1.232719
	640.911899	1.232955
	641.108588	1.230992
	641.305263	1.227965
	641.501923	1.227281
	641.698570	1.225737
	641.895202	1.224041
	642.091821	1.223851
	642.288426	1.221486
	642.485016	1.220111
	642.681593	1.219146
	642.878155	1.218049
	643.074704	1.214270
	643.271238	1.211935
	643.467759	1.209647
	643.664265	1.207739
	643.860757	1.205722
	644.057236	1.202698
	644.253700	1.200084
	644.450151	1.197684
	644.646587	1.197839
	644.843009	1.197848
	645.039418	1.198235
	645.235812	1.196855
	645.432192	1.196214
	645.628558	1.195936
	645.824911	1.195390
	646.021249	1.195195
	646.217573	1.194777
	646.413883	1.193901
	646.610179	1.192428
	646.806461	1.190180
	647.002729	1.189247
	647.198983	1.185745
	647.395223	1.184710
	647.591449	1.183345
	647.787661	1.182883
	647.983859	1.181443
	648.180043	1.180208
	648.376212	1.178089
	648.572368	1.176686
	648.768510	1.176478
	648.964638	1.174792
	649.160751	1.171450
	649.356851	1.169729
	649.552937	1.166974
	649.749008	1.165489
	649.945066	1.162001
	650.141109	1.160341
	650.337138	1.160319
	650.533154	1.158486
	650.729155	1.155289
	650.925142	1.152560
	651.121116	1.151857
	651.317075	1.149476
	651.513020	1.148155
	651.708951	1.146338
	651.904868	1.145047
	652.100771	1.144739
	652.296660	1.141331
	652.492535	1.142156
	652.688396	1.142310
	652.884242	1.141045
	653.080075	1.139421
	653.275894	1.138132
	653.471699	1.137439
	653.667489	1.137619
	653.863266	1.136790
	654.059028	1.133876
	654.254776	1.133664
	654.450511	1.133469
	654.646231	1.132625
	654.841937	1.132223
	655.037629	1.131918
	655.233308	1.131574
	655.428972	1.133855
	655.624622	1.133811
	655.820258	1.135039
	656.015879	1.137163
	656.211487	1.137180
	656.407081	1.139872
	656.602661	1.141524
	656.798226	1.142612
	656.993778	1.143044
	657.189315	1.142860
	657.384839	1.142606
	657.580348	1.143572
	657.775843	1.145984
	657.971324	1.146845
	658.166791	1.149001
	658.362244	1.150122
	658.557683	1.151052
	658.753108	1.152342
	658.948519	1.152796
	659.143916	1.155439
	659.339298	1.157292
	659.534667	1.158595
	659.730022	1.159096
	659.925362	1.158948
	660.120688	1.162004
	660.316001	1.163170
	660.511299	1.164131
	660.706583	1.165446
	660.901853	1.165604
	661.097109	1.167905
	661.292351	1.167506
	661.487578	1.168540
	661.682792	1.170355
	661.877992	1.171919
	662.073177	1.173959
	662.268349	1.173070
	662.463506	1.173382
	662.658649	1.176597
	662.853779	1.178078
	663.048894	1.179777
	663.243995	1.180535
	663.439081	1.180760
	663.634154	1.182918
	663.829213	1.185090
	664.024258	1.186298
	664.219288	1.189727
	664.414305	1.190121
	664.609307	1.191806
	664.804295	1.193910
	664.999269	1.195729
	665.194229	1.198626
	665.389175	1.199824
	665.584107	1.201682
	665.779025	1.203325
	665.973928	1.205611
	666.168818	1.208609
	666.363693	1.212129
	666.558555	1.214436
	666.753402	1.215772
	666.948235	1.217547
	667.143054	1.221047
	667.337859	1.223478
	667.532650	1.227141
	667.727427	1.228867
	667.922189	1.230269
	668.116938	1.234306
	668.311672	1.235652
	668.506392	1.237020
	668.701098	1.239247
	668.895790	1.240614
	669.090468	1.244142
	669.285132	1.246831
	669.479782	1.249692
	669.674417	1.252589
	669.869039	1.255366
	670.063646	1.256793
	670.258239	1.259752
	670.452819	1.260987
	670.647384	1.262699
	670.841934	1.264510
	671.036471	1.265804
	671.230994	1.267500
	671.425502	1.269550
	671.619997	1.271331
	671.814477	1.273982
	672.008943	1.272496
	672.203395	1.274015
	672.397833	1.273928
	672.592257	1.272458
	672.786667	1.273139
	672.981062	1.273184
	673.175444	1.274689
	673.369811	1.277135
	673.564164	1.277707
	673.758503	1.280299
	673.952828	1.280426
	674.147139	1.280796
	674.341435	1.281333
	674.535718	1.280895
	674.729986	1.281091
	674.924240	1.281734
	675.118480	1.282578
	675.312706	1.285857
	675.506918	1.286594
	675.701116	1.286631
	675.895299	1.287829
	676.089469	1.288465
	676.283624	1.289108
	676.477765	1.290556
	676.671892	1.290597
	676.866005	1.289884
	677.060103	1.291197
	677.254188	1.292009
	677.448258	1.293304
	677.642315	1.295388
	677.836357	1.297069
	678.030385	1.297572
	678.224398	1.298673
	678.418398	1.299674
	678.612384	1.300316
	678.806355	1.304018
	679.000312	1.305596
	679.194255	1.307650
	679.388184	1.307417
	679.582099	1.308479
	679.776000	1.310295
	679.969886	1.310490
	680.163758	1.310975
	680.357617	1.311179
	680.551461	1.311870
	680.745290	1.311620
	680.939106	1.311708
	681.132908	1.313185
	681.326695	1.314567
	681.520468	1.315310
	681.714227	1.315536
	681.907972	1.314274
	682.101703	1.311446
	682.295419	1.312075
	682.489122	1.310134
	682.682810	1.308181
	682.876484	1.307875
	683.070144	1.304837
	683.263790	1.301388
	683.457421	1.299588
	683.651039	1.298725
	683.844642	1.298493
	684.038231	1.296059
	684.231806	1.294717
	684.425367	1.292855
	684.618913	1.292229
	684.812446	1.290795
	685.005964	1.288861
	685.199468	1.286487
	685.392958	1.282627
	685.586433	1.280397
	685.779895	1.278012
	685.973342	1.275598
	686.166775	1.274429
	686.360194	1.271791
	686.553599	1.270050
	686.746990	1.266329
	686.940366	1.265654
	687.133729	1.262973
	687.327077	1.261741
	687.520411	1.261711
	687.713730	1.260043
	687.907036	1.260171
	688.100327	1.260124
	688.293604	1.260419
	688.486867	1.259910
	688.680116	1.261828
	688.873351	1.260651
	689.066571	1.261329
	689.259777	1.261378
	689.452970	1.261645
	689.646147	1.261884
	689.839311	1.262514
	690.032461	1.261882
	690.225596	1.263820
	690.418717	1.265725
	690.611824	1.264646
	690.804917	1.263881
	690.997995	1.262030
	691.191059	1.262576
	691.384110	1.261961
	691.577145	1.261342
	691.770167	1.260473
	691.963175	1.259916
	692.156168	1.259485
	692.349147	1.258378
	692.542112	1.260345
	692.735063	1.259945
	692.927999	1.258583
	693.120922	1.257517
	693.313830	1.256836
	693.506724	1.254066
	693.699603	1.252510
	693.892469	1.252603
	694.085320	1.250958
	694.278157	1.249721
	694.470980	1.249775
	694.663789	1.248242
	694.856583	1.247217
	695.049364	1.247139
	695.242130	1.244768
	695.434881	1.243540
	695.627619	1.240914
	695.820342	1.237564
	696.013052	1.236563
	696.205747	1.235494
	696.398427	1.231928
	696.591094	1.228988
	696.783746	1.225814
	696.976384	1.224385
	697.169008	1.221987
	697.361618	1.219726
	697.554213	1.216800
	697.746795	1.215887
	697.939362	1.213545
	698.131914	1.211996
	698.324453	1.212197
	698.516977	1.213370
	698.709487	1.212470
	698.901983	1.212022
	699.094465	1.211758
	699.286932	1.211317
	699.479386	1.210938
	699.671825	1.210004
	699.864249	1.208623
	700.056660	1.207651
	700.249056	1.207076
	700.441438	1.206370
	700.633806	1.205432
	700.826160	1.205414
	701.018499	1.203748
	701.210824	1.202894
	701.403135	1.202008
	701.595432	1.201536
	701.787714	1.201442
	701.979982	1.199772
	702.172236	1.197690
	702.364476	1.198845
	702.556702	1.197563
	702.748913	1.197674
	702.941110	1.196869
	703.133293	1.196374
	703.325461	1.193836
	703.517615	1.192817
	703.709755	1.191486
	703.901881	1.190156
	704.093993	1.190576
	704.286090	1.186306
	704.478173	1.184938
	704.670242	1.184465
	704.862296	1.184505
	705.054337	1.180706
	705.246363	1.180108
	705.438375	1.179887
	705.630372	1.178319
	705.822356	1.175940
	706.014325	1.175534
	706.206279	1.173891
	706.398220	1.171051
	706.590146	1.167744
	706.782058	1.164957
	706.973956	1.165407
	707.165840	1.163770
	707.357709	1.161557
	707.549564	1.160517
	707.741405	1.157404
	707.933231	1.156316
	708.125043	1.155090
	708.316841	1.153771
	708.508625	1.154299
	708.700395	1.153933
	708.892150	1.155049
	709.083891	1.153867
	709.275617	1.155211
	709.467330	1.156559
	709.659028	1.158310
	709.850712	1.159738
	710.042381	1.159192
	710.234037	1.157910
	710.425678	1.158325
	710.617305	1.158781
	710.808917	1.159106
	711.000515	1.158130
	711.192099	1.159463
	711.383669	1.158491
	711.575225	1.159815
	711.766766	1.159747
	711.958293	1.160229
	712.149805	1.160368
	712.341304	1.160072
	712.532788	1.159973
	712.724258	1.162112
	712.915713	1.161051
	713.107154	1.160479
	713.298581	1.159802
	713.489994	1.159755
	713.681392	1.158774
	713.872776	1.158871
	714.064146	1.155782
	714.255502	1.154954
	714.446843	1.153021
	714.638170	1.152617
	714.829483	1.152098
	715.020781	1.151640
	715.212065	1.149285
	715.403335	1.148082
	715.594591	1.147890
	715.785832	1.144104
	715.977059	1.143908
	716.168272	1.143359
	716.359470	1.140979
	716.550654	1.138127
	716.741824	1.136169
	716.932979	1.134547
	717.124121	1.132281
	717.315247	1.130590
	717.506360	1.128886
	717.697458	1.126372
	717.888542	1.124673
	718.079612	1.123209
	718.270668	1.123117
	718.461709	1.123179
	718.652736	1.121617
	718.843748	1.119038
	719.034746	1.116840
	719.225730	1.114242
	719.416700	1.113578
	719.607655	1.110930
	719.798596	1.110186
	719.989523	1.110616
	720.180435	1.109825
	720.371333	1.107187
	720.562217	1.105699
	720.753087	1.105897
	720.943942	1.103909
	721.134783	1.101079
	721.325609	1.097432
	721.516422	1.095535
	721.707219	1.092478
	721.898003	1.091146
	722.088772	1.089137
	722.279527	1.088780
	722.470268	1.086525
	722.660994	1.085239
	722.851707	1.082455
	723.042404	1.080020
	723.233088	1.077142
	723.423757	1.076227
	723.614412	1.074058
	723.805052	1.070421
	723.995678	1.069489
	724.186290	1.067463
	724.376887	1.063644
	724.567471	1.062554
	724.758039	1.061901
	724.948594	1.062097
	725.139134	1.060150
	725.329660	1.059076
	725.520172	1.056897
	725.710669	1.057186
	725.901152	1.056240
	726.091620	1.055483
	726.282075	1.053264
	726.472514	1.051706
	726.662940	1.049347
	726.853351	1.049182
	727.043748	1.049101
	727.234131	1.047205
	727.424499	1.047655
	727.614853	1.046318
	727.805193	1.044911
	727.995518	1.044542
	728.185829	1.045119
	728.376125	1.047015
	728.566408	1.047456
	728.756675	1.047004
	728.946929	1.046322
	729.137168	1.046430
	729.327393	1.047463
	729.517604	1.047495
	729.707800	1.047659
	729.897982	1.047678
	730.088149	1.045886
	730.278302	1.045834
	730.468441	1.045857
	730.658566	1.047171
	730.848676	1.048310
	731.038771	1.048722
	731.228853	1.049546
	731.418920	1.049180
	731.608973	1.048795
	731.799011	1.048517
	731.989035	1.048619
	732.179045	1.047432
	732.369040	1.046448
	732.559021	1.044863
	732.748988	1.043972
	732.938940	1.044565
	733.128878	1.043589
	733.318801	1.044813
	733.508711	1.044978
	733.698605	1.044093
	733.888486	1.042889
	734.078352	1.042801
	734.268204	1.041911
	734.458041	1.041293
	734.647864	1.041180
	734.837673	1.040818
	735.027467	1.040315
	735.217247	1.040061
	735.407013	1.040219
	735.596764	1.039379
	735.786501	1.040143
	735.976223	1.040659
	736.165932	1.040070
	736.355625	1.039211
	736.545305	1.037910
	736.734970	1.037161
	736.924620	1.036310
	737.114257	1.035914
	737.303879	1.034969
	737.493486	1.036019
	737.683079	1.036397
	737.872658	1.036740
	738.062222	1.036513
	738.251772	1.036164
	738.441308	1.035760
	738.630829	1.035154
	738.820336	1.035019
	739.009829	1.033813
	739.199307	1.034357
	739.388771	1.034690
	739.578220	1.036106
	739.767655	1.035797
	739.957076	1.034611
	740.146482	1.034487
	740.335874	1.035126
	740.525251	1.035077
	740.714615	1.034402
	740.903963	1.034549
	741.093298	1.035219
	741.282618	1.034785
	741.471923	1.034442
	741.661214	1.036206
	741.850491	1.035709
	742.039753	1.036046
	742.229001	1.036039
	742.418235	1.035726
	742.607454	1.034397
	742.796659	1.034597
	742.985849	1.034368
	743.175025	1.032735
	743.364187	1.032538
	743.553334	1.031940
	743.742467	1.031546
	743.931586	1.030920
	744.120690	1.031468
	744.309779	1.031772
	744.498855	1.031339
	744.687916	1.030859
	744.876962	1.030252
	745.065994	1.029144
	745.255012	1.029217
	745.444015	1.027636
	745.633004	1.026642
	745.821978	1.027457
	746.010938	1.027693
	746.199884	1.028399
	746.388815	1.029770
	746.577732	1.030096
	746.766634	1.029123
	746.955522	1.030030
	747.144396	1.030500
	747.333255	1.029716
	747.522100	1.031032
	747.710930	1.031834
	747.899746	1.032652
	748.088548	1.032964
	748.277335	1.031354
	748.466108	1.031813
	748.654866	1.030973
	748.843610	1.031514
	749.032339	1.031185
	749.221054	1.030034
	749.409755	1.029531
	749.598441	1.027981
	749.787113	1.029484
	749.975770	1.028059
	750.164413	1.026631
	750.353042	1.025746
[truncated: 1,648 more rows]
