# Supplementary material for: Metasurface analogues of molecular diastereomers from hierarchical multiscale chiral interactions with biomolecules
Source: Nat Commun. 2026 Apr 22;17:5541. doi: 10.1038/s41467-026-72200-6 (PMC13287669; doi:10.1038/s41467-026-72200-6)
Supplement: Supplementary file 3 — Supplementary Data 1 (Raw data) [file 41467_2026_72200_MOESM3_ESM.zip › Raw_Data/Reflectivity/Antistrept_strept_sequence/Antistept/Ref_ARRAY3_RS_0_5.txt]

	345.453658	0.998087
	345.669646	0.997760
	345.885622	0.997399
	346.101585	0.997000
	346.317535	0.996560
	346.533471	0.996072
	346.749395	0.995531
	346.965306	0.994932
	347.181204	0.994269
	347.397089	0.993536
	347.612961	0.992728
	347.828820	0.991844
	348.044666	0.990883
	348.260499	0.989851
	348.476319	0.988761
	348.692126	0.987640
	348.907920	0.986524
	349.123701	0.985470
	349.339469	0.984546
	349.555224	0.983834
	349.770966	0.983413
	349.986695	0.983351
	350.202412	0.983681
	350.418115	0.984395
	350.633805	0.985445
	350.849482	0.986750
	351.065147	0.988216
	351.280798	0.989752
	351.496436	0.991282
	351.712062	0.992752
	351.927674	0.994126
	352.143273	0.995042
	352.358860	0.998558
	352.574433	1.000126
	352.789993	1.000383
	353.005541	0.998703
	353.221075	0.999152
	353.436597	1.000953
	353.652105	1.001354
	353.867600	1.003552
	354.083083	1.004123
	354.298552	1.005480
	354.514009	1.006309
	354.729452	1.002936
	354.944883	1.004686
	355.160300	1.003837
	355.375705	1.004159
	355.591096	1.004404
	355.806474	1.004639
	356.021840	1.005924
	356.237192	1.006737
	356.452532	1.008145
	356.667858	1.007408
	356.883172	1.006505
	357.098472	1.005349
	357.313760	1.006094
	357.529034	1.004750
	357.744295	1.005235
	357.959544	1.005601
	358.174779	1.004476
	358.390002	1.003313
	358.605211	1.003390
	358.820407	1.003952
	359.035591	1.003987
	359.250761	1.003453
	359.465919	1.003529
	359.681063	1.003115
	359.896194	1.003381
	360.111313	1.003423
	360.326418	1.002989
	360.541510	1.001851
	360.756589	1.000118
	360.971656	1.000787
	361.186709	1.001398
	361.401749	1.000481
	361.616776	1.000246
	361.831790	0.999299
	362.046792	0.999915
	362.261780	1.001610
	362.476755	1.001160
	362.691717	1.000891
	362.906666	0.998143
	363.121602	0.997936
	363.336525	0.994791
	363.551435	0.994839
	363.766332	0.994071
	363.981216	0.993991
	364.196087	0.995608
	364.410945	0.994279
	364.625790	0.994461
	364.840621	0.994599
	365.055440	0.996536
	365.270246	0.997051
	365.485039	0.996853
	365.699818	0.997208
	365.914585	0.998404
	366.129339	0.998494
	366.344079	0.999228
	366.558807	0.999643
	366.773521	0.999041
	366.988223	1.000255
	367.202911	0.999169
	367.417587	0.999035
	367.632249	1.000271
	367.846898	1.002304
	368.061535	1.003659
	368.276158	1.004747
	368.490768	1.004741
	368.705365	1.004534
	368.919949	1.005159
	369.134521	1.005563
	369.349079	1.006412
	369.563624	1.006832
	369.778155	1.006742
	369.992674	1.007009
	370.207180	1.008090
	370.421673	1.008391
	370.636153	1.009817
	370.850619	1.008951
	371.065073	1.009077
	371.279514	1.011018
	371.493941	1.011405
	371.708356	1.011817
	371.922757	1.011060
	372.137145	1.008622
	372.351521	1.007628
	372.565883	1.005014
	372.780232	1.004570
	372.994568	1.003311
	373.208891	1.002943
	373.423201	1.001888
	373.637498	1.001684
	373.851782	1.000286
	374.066053	1.000012
	374.280311	0.997370
	374.494556	0.997108
	374.708787	0.997295
	374.923006	0.996907
	375.137211	0.993400
	375.351404	0.990484
	375.565583	0.990885
	375.779750	0.989118
	375.993903	0.989699
	376.208043	0.987962
	376.422170	0.988651
	376.636284	0.990052
	376.850385	0.992162
	377.064473	0.990775
	377.278548	0.990832
	377.492610	0.990441
	377.706658	0.991767
	377.920694	0.992729
	378.134717	0.992710
	378.348726	0.993132
	378.562722	0.993492
	378.776706	0.993368
	378.990676	0.992641
	379.204633	0.994034
	379.418577	0.993283
	379.632508	0.992782
	379.846426	0.993202
	380.060331	0.990627
	380.274223	0.993459
	380.488101	0.993306
	380.701967	0.993485
	380.915819	0.993931
	381.129659	0.991940
	381.343485	0.990951
	381.557298	0.989428
	381.771098	0.988411
	381.984886	0.990249
	382.198659	0.989516
	382.412420	0.989531
	382.626168	0.988467
	382.839903	0.988170
	383.053624	0.988647
	383.267333	0.989867
	383.481028	0.989028
	383.694711	0.988132
	383.908380	0.987224
	384.122036	0.986984
	384.335679	0.986869
	384.549309	0.986248
	384.762926	0.983978
	384.976530	0.983699
	385.190120	0.984149
	385.403698	0.984454
	385.617262	0.986590
	385.830814	0.986662
	386.044352	0.987860
	386.257877	0.989234
	386.471389	0.990090
	386.684888	0.991133
	386.898374	0.993222
	387.111847	0.994342
	387.325306	0.995799
	387.538753	0.997595
	387.752186	0.997318
	387.965606	0.998758
	388.179014	1.001106
	388.392408	1.002736
	388.605789	1.001878
	388.819156	1.002808
	389.032511	1.002527
	389.245853	1.001914
	389.459181	1.003099
	389.672497	1.001307
	389.885799	0.998631
	390.099088	1.000215
	390.312364	1.000976
	390.525627	1.002221
	390.738877	1.000177
	390.952114	1.000963
	391.165337	1.001438
	391.378548	1.001825
	391.591745	1.000717
	391.804929	1.000838
	392.018100	1.001114
	392.231258	1.001221
	392.444403	0.999364
	392.657535	0.999251
	392.870653	0.998733
	393.083759	1.000099
	393.296851	0.999022
	393.509930	0.998619
	393.722996	0.996992
	393.936049	0.996376
	394.149089	0.994634
	394.362116	0.995154
	394.575129	0.996959
	394.788130	0.997482
	395.001117	0.997118
	395.214091	0.996961
	395.427052	0.996914
	395.640000	0.997889
	395.852935	0.999891
	396.065857	1.000000
	396.278765	0.999206
	396.491660	0.998582
	396.704543	0.998731
	396.917412	0.999670
	397.130268	1.000594
	397.343110	0.998826
	397.555940	0.998167
	397.768757	0.999493
	397.981560	0.999382
	398.194350	1.001808
	398.407127	1.001610
	398.619891	1.000831
	398.832642	1.000301
	399.045380	0.999941
	399.258104	1.000667
	399.470815	1.000207
	399.683514	0.999472
	399.896199	0.999515
	400.108870	0.999403
	400.321529	0.999765
	400.534175	0.998183
	400.746807	0.997013
	400.959427	0.995890
	401.172033	0.995225
	401.384626	0.991807
	401.597205	0.990991
	401.809772	0.991103
	402.022326	0.991118
	402.234866	0.989807
	402.447393	0.988514
	402.659907	0.989328
	402.872408	0.991557
	403.084896	0.991540
	403.297370	0.991912
	403.509832	0.992883
	403.722280	0.994622
	403.934715	0.994387
	404.147137	0.993938
	404.359546	0.992824
	404.571941	0.992839
	404.784323	0.992471
	404.996693	0.991169
	405.209049	0.988407
	405.421392	0.989063
	405.633721	0.989668
	405.846038	0.991191
	406.058341	0.991143
	406.270632	0.990719
	406.482909	0.992572
	406.695172	0.994612
	406.907423	0.996425
	407.119661	0.997613
	407.331885	0.997496
	407.544096	0.997467
	407.756294	0.999056
	407.968479	0.998446
	408.180651	0.999084
	408.392809	0.999267
	408.604954	0.999754
	408.817086	0.999075
	409.029205	0.999514
	409.241311	0.998558
	409.453404	0.998267
	409.665483	0.997569
	409.877549	0.998854
	410.089602	0.997953
	410.301642	0.997169
	410.513669	0.997176
	410.725682	0.995651
	410.937682	0.995094
	411.149669	0.993826
	411.361643	0.993176
	411.573604	0.991777
	411.785551	0.993005
	411.997486	0.992520
	412.209407	0.991685
	412.421315	0.992310
	412.633210	0.994380
	412.845091	0.994741
	413.056959	0.995048
	413.268815	0.996025
	413.480657	0.997150
	413.692485	0.997898
	413.904301	0.998266
	414.116103	0.999203
	414.327892	1.001238
	414.539668	1.001839
	414.751431	1.001356
	414.963181	1.002331
	415.174917	1.004715
	415.386640	1.003986
	415.598350	1.004907
	415.810047	1.006810
	416.021730	1.006895
	416.233401	1.008271
	416.445058	1.007623
	416.656702	1.006841
	416.868332	1.006993
	417.079950	1.007685
	417.291554	1.009385
	417.503145	1.011231
	417.714723	1.012412
	417.926288	1.013835
	418.137839	1.016895
	418.349377	1.019046
	418.560903	1.019404
	418.772414	1.020347
	418.983913	1.021503
	419.195398	1.022222
	419.406870	1.021239
	419.618329	1.020688
	419.829775	1.018221
	420.041208	1.018171
	420.252627	1.017721
	420.464033	1.017436
	420.675426	1.014293
	420.886805	1.014711
	421.098172	1.014376
	421.309525	1.013834
	421.520865	1.011522
	421.732192	1.010594
	421.943505	1.008839
	422.154805	1.007373
	422.366092	1.007110
	422.577366	1.006197
	422.788627	1.002416
	422.999874	0.999550
	423.211108	0.999382
	423.422329	0.996852
	423.633537	0.996915
	423.844731	0.995497
	424.055913	0.993902
	424.267081	0.993215
	424.478235	0.994496
	424.689377	0.994699
	424.900505	0.995448
	425.111620	0.995792
	425.322722	0.996859
	425.533811	0.995471
	425.744886	0.996100
	425.955948	0.996856
	426.166997	0.995459
	426.378032	0.995423
	426.589055	0.994310
	426.800064	0.994222
	427.011060	0.992760
	427.222042	0.993875
	427.433012	0.994447
	427.643968	0.994488
	427.854911	0.994089
	428.065840	0.994886
	428.276757	0.997763
	428.487660	0.998611
	428.698550	0.997854
	428.909427	0.998470
	429.120290	0.998422
	429.331140	1.000658
	429.541977	1.002381
	429.752801	1.004348
	429.963611	1.005995
	430.174408	1.005917
	430.385192	1.008317
	430.595963	1.008822
	430.806720	1.008738
	431.017464	1.008696
	431.228195	1.008364
	431.438913	1.008097
	431.649617	1.007373
	431.860308	1.007334
	432.070986	1.008342
	432.281650	1.008000
	432.492302	1.007399
	432.702940	1.006238
	432.913565	1.004721
	433.124176	1.005453
	433.334774	1.003790
	433.545359	1.005463
	433.755931	1.004674
	433.966489	1.005630
	434.177035	1.005809
	434.387567	1.006579
	434.598085	1.006252
	434.808591	1.004817
	435.019083	1.004557
	435.229562	1.004029
	435.440027	1.002846
	435.650479	1.004437
	435.860918	1.005687
	436.071344	1.005504
	436.281757	1.006531
	436.492156	1.006237
	436.702542	1.006939
	436.912914	1.007829
	437.123274	1.007655
	437.333620	1.008310
	437.543953	1.007589
	437.754272	1.010378
	437.964578	1.011386
	438.174871	1.011359
	438.385151	1.013084
	438.595417	1.012375
	438.805670	1.011180
	439.015910	1.012005
	439.226137	1.009882
	439.436350	1.009494
	439.646550	1.009917
	439.856737	1.008476
	440.066910	1.009484
	440.277070	1.008937
	440.487217	1.009090
	440.697351	1.008845
	440.907471	1.007985
	441.117578	1.007647
	441.327671	1.007398
	441.537752	1.008832
	441.747819	1.009140
	441.957873	1.009731
	442.167913	1.009543
	442.377940	1.009609
	442.587954	1.009503
	442.797955	1.007669
	443.007942	1.008550
	443.217916	1.007867
	443.427877	1.006559
	443.637824	1.006062
	443.847758	1.004042
	444.057679	1.003109
	444.267586	1.000241
	444.477481	0.999044
	444.687361	0.998094
	444.897229	0.997287
	445.107083	0.994844
	445.316924	0.992667
	445.526752	0.992240
	445.736566	0.991369
	445.946367	0.990089
	446.156155	0.989582
	446.365929	0.988428
	446.575690	0.988195
	446.785438	0.987215
	446.995173	0.985380
	447.204894	0.985335
	447.414602	0.986007
	447.624296	0.985444
	447.833977	0.984839
	448.043645	0.985438
	448.253300	0.986429
	448.462941	0.984635
	448.672569	0.985560
	448.882184	0.984961
	449.091785	0.986173
	449.301373	0.985960
	449.510948	0.985957
	449.720509	0.986484
	449.930057	0.987687
	450.139592	0.987946
	450.349113	0.987527
	450.558621	0.985292
	450.768116	0.983392
	450.977597	0.983250
	451.187066	0.981757
	451.396520	0.982256
	451.605962	0.982677
	451.815390	0.983775
	452.024805	0.985154
	452.234206	0.986618
	452.443594	0.986832
	452.652969	0.988625
	452.862330	0.987112
	453.071678	0.986794
	453.281013	0.985406
	453.490335	0.986076
	453.699643	0.987184
	453.908938	0.987066
	454.118219	0.987970
	454.327487	0.987506
	454.536742	0.987965
	454.745983	0.988753
	454.955211	0.988523
	455.164426	0.989574
	455.373627	0.991240
	455.582815	0.992360
	455.791990	0.989882
	456.001152	0.988731
	456.210300	0.988471
	456.419434	0.987393
	456.628556	0.987434
	456.837664	0.984986
	457.046758	0.986005
	457.255839	0.986684
	457.464907	0.986920
	457.673962	0.985702
	457.883003	0.985900
	458.092031	0.986333
	458.301046	0.985683
	458.510047	0.984668
	458.719035	0.984714
	458.928009	0.985538
	459.136970	0.987045
	459.345918	0.986462
	459.554852	0.987021
	459.763774	0.988456
	459.972681	0.987817
	460.181576	0.985874
	460.390457	0.986931
	460.599324	0.986977
	460.808178	0.986470
	461.017019	0.987159
	461.225847	0.988128
	461.434661	0.986319
	461.643462	0.987137
	461.852249	0.985971
	462.061023	0.986866
	462.269784	0.986761
	462.478531	0.985741
	462.687265	0.985936
	462.895986	0.985109
	463.104693	0.986443
	463.313387	0.987006
	463.522068	0.988114
	463.730735	0.987957
	463.939389	0.990386
	464.148029	0.990517
	464.356656	0.990573
	464.565270	0.988942
	464.773870	0.988985
	464.982457	0.987744
	465.191030	0.987845
	465.399591	0.988939
	465.608137	0.990171
	465.816671	0.991525
	466.025191	0.993429
	466.233697	0.993607
	466.442191	0.994493
	466.650671	0.995971
	466.859137	0.996044
	467.067590	0.995569
	467.276030	0.996859
	467.484456	0.996466
	467.692869	0.995955
	467.901269	0.995598
	468.109655	0.992977
	468.318028	0.993369
	468.526387	0.994478
	468.734733	0.993500
	468.943066	0.995027
	469.151385	0.996034
	469.359691	0.996715
	469.567984	0.997868
	469.776263	0.998169
	469.984528	0.997366
	470.192781	0.994815
	470.401020	0.994809
	470.609245	0.992957
	470.817457	0.991077
	471.025656	0.991817
	471.233841	0.992771
	471.442013	0.992005
	471.650172	0.991497
	471.858317	0.989840
	472.066448	0.991639
	472.274567	0.991323
	472.482672	0.991296
	472.690763	0.993319
	472.898841	0.993874
	473.106906	0.991041
	473.314957	0.991129
	473.522995	0.989339
	473.731020	0.987650
	473.939031	0.986145
	474.147029	0.985278
	474.355013	0.984560
	474.562984	0.983977
	474.770941	0.982544
	474.978885	0.982597
	475.186816	0.982568
	475.394733	0.980807
	475.602637	0.980993
	475.810527	0.978538
	476.018404	0.979253
	476.226268	0.979114
	476.434118	0.980303
	476.641955	0.978925
	476.849778	0.978377
	477.057588	0.978164
	477.265385	0.980093
	477.473168	0.980446
	477.680937	0.981879
	477.888694	0.980469
	478.096436	0.978432
	478.304166	0.978787
	478.511882	0.978732
	478.719584	0.979639
	478.927274	0.979107
	479.134949	0.978149
	479.342612	0.975425
	479.550260	0.974997
	479.757896	0.976993
	479.965518	0.976539
	480.173126	0.977495
	480.380722	0.979085
	480.588303	0.979864
	480.795872	0.981035
	481.003426	0.981082
	481.210968	0.981822
	481.418496	0.982759
	481.626010	0.981014
	481.833511	0.982421
	482.040999	0.980773
	482.248473	0.980360
	482.455934	0.979635
	482.663382	0.978629
	482.870816	0.979483
	483.078236	0.979048
	483.285643	0.980506
	483.493037	0.980444
	483.700417	0.978633
	483.907784	0.979136
	484.115137	0.979408
	484.322477	0.978694
	484.529803	0.977263
	484.737116	0.975977
	484.944416	0.975419
	485.151702	0.974405
	485.358975	0.972643
	485.566234	0.972277
	485.773479	0.971100
	485.980712	0.970054
	486.187931	0.968943
	486.395136	0.967647
	486.602328	0.968163
	486.809506	0.967782
	487.016671	0.966867
	487.223823	0.966906
	487.430961	0.966336
	487.638086	0.963765
	487.845197	0.964078
	488.052295	0.964185
	488.259379	0.963253
	488.466450	0.964948
	488.673507	0.964437
	488.880551	0.964505
	489.087582	0.965873
	489.294599	0.964725
	489.501602	0.966151
	489.708592	0.965757
	489.915569	0.963821
	490.122532	0.962488
	490.329482	0.961545
	490.536418	0.961655
	490.743341	0.963163
	490.950250	0.964318
	491.157146	0.964054
	491.364029	0.963470
	491.570897	0.963049
	491.777753	0.963237
	491.984595	0.965741
	492.191423	0.967811
	492.398238	0.968354
	492.605040	0.969228
	492.811828	0.969688
	493.018603	0.969405
	493.225364	0.969569
	493.432111	0.968942
	493.638846	0.968751
	493.845566	0.968742
	494.052274	0.969413
	494.258967	0.970413
	494.465648	0.967084
	494.672314	0.967149
	494.878968	0.966433
	495.085608	0.967974
	495.292234	0.967823
	495.498847	0.967756
	495.705446	0.967232
	495.912032	0.965606
	496.118605	0.965047
	496.325164	0.965474
	496.531709	0.965015
	496.738241	0.964838
	496.944759	0.964766
	497.151264	0.965723
	497.357756	0.965093
	497.564234	0.965965
	497.770698	0.965609
	497.977149	0.964540
	498.183587	0.963006
	498.390011	0.964998
	498.596422	0.963524
	498.802819	0.963843
	499.009202	0.964892
	499.215572	0.964963
	499.421929	0.966293
	499.628272	0.967829
	499.834602	0.968812
	500.040918	0.969943
	500.247220	0.972006
	500.453509	0.971138
	500.659785	0.971055
	500.866047	0.972132
	501.072296	0.972675
	501.278531	0.972836
	501.484752	0.972471
	501.690960	0.969306
	501.897155	0.969261
	502.103336	0.967945
	502.309504	0.969021
	502.515658	0.967822
	502.721798	0.965850
	502.927925	0.964740
	503.134039	0.964803
	503.340139	0.964893
	503.546225	0.961191
	503.752298	0.960840
	503.958358	0.958722
	504.164404	0.959933
	504.370436	0.960889
	504.576455	0.960451
	504.782461	0.959094
	504.988453	0.959816
	505.194431	0.958879
	505.400396	0.957814
	505.606347	0.956301
	505.812285	0.955639
	506.018209	0.954825
	506.224120	0.954064
	506.430017	0.953518
	506.635901	0.953802
	506.841771	0.952616
	507.047628	0.953697
	507.253471	0.953742
	507.459301	0.954805
	507.665117	0.953394
	507.870920	0.952777
	508.076709	0.952067
	508.282484	0.951583
	508.488247	0.951519
	508.693995	0.951867
	508.899730	0.952464
	509.105451	0.952600
	509.311159	0.952011
	509.516854	0.952170
	509.722535	0.952911
	509.928202	0.954882
	510.133856	0.954898
	510.339496	0.956032
	510.545123	0.957292
	510.750736	0.957545
	510.956336	0.957527
	511.161922	0.959857
	511.367494	0.961553
	511.573053	0.961764
	511.778599	0.962289
	511.984131	0.962326
	512.189649	0.962213
	512.395154	0.962376
	512.600645	0.962347
	512.806123	0.962148
	513.011587	0.961878
	513.217038	0.961290
	513.422475	0.959542
	513.627899	0.958262
	513.833309	0.957523
	514.038705	0.956554
	514.244088	0.957346
	514.449458	0.956704
	514.654814	0.956218
	514.860156	0.954711
	515.065485	0.954705
	515.270800	0.955927
	515.476102	0.956138
	515.681390	0.956181
	515.886664	0.954770
	516.091925	0.954774
	516.297173	0.954012
	516.502407	0.955389
	516.707627	0.956161
	516.912834	0.954842
	517.118027	0.954631
	517.323207	0.954290
	517.528373	0.950976
	517.733525	0.950753
	517.938664	0.950192
	518.143790	0.950540
	518.348901	0.950354
	518.554000	0.949477
	518.759084	0.950076
	518.964156	0.950102
	519.169213	0.948429
	519.374257	0.947861
	519.579288	0.947082
	519.784305	0.946828
	519.989308	0.945923
	520.194298	0.945898
	520.399274	0.946456
	520.604236	0.947382
	520.809185	0.946737
	521.014121	0.945850
	521.219043	0.945661
	521.423951	0.944947
	521.628846	0.944886
	521.833727	0.945139
	522.038595	0.946266
	522.243449	0.946877
	522.448289	0.946443
	522.653116	0.946831
	522.857929	0.945822
	523.062729	0.946264
	523.267515	0.945791
	523.472287	0.945383
	523.677046	0.945748
	523.881792	0.944663
	524.086524	0.944953
	524.291242	0.944109
	524.495946	0.944460
	524.700637	0.944005
	524.905315	0.943771
	525.109979	0.943875
	525.314629	0.943076
	525.519266	0.942676
	525.723889	0.943414
	525.928498	0.942164
	526.133094	0.942200
	526.337677	0.942902
	526.542245	0.943860
	526.746800	0.943273
	526.951342	0.945157
	527.155870	0.945103
	527.360384	0.944535
	527.564885	0.944868
	527.769372	0.943125
	527.973846	0.941435
	528.178306	0.940629
	528.382752	0.940618
	528.587185	0.941579
	528.791604	0.942188
	528.996010	0.941631
	529.200402	0.941549
	529.404780	0.941786
	529.609145	0.940971
	529.813496	0.940013
	530.017833	0.941777
	530.222157	0.941796
	530.426468	0.942111
	530.630764	0.941283
	530.835048	0.940628
	531.039317	0.942061
	531.243573	0.941247
	531.447815	0.942482
	531.652044	0.943118
	531.856259	0.944612
	532.060461	0.945501
	532.264648	0.947333
	532.468823	0.947187
	532.672983	0.946878
	532.877130	0.947588
	533.081264	0.947109
	533.285383	0.947050
	533.489490	0.948323
	533.693582	0.950211
	533.897661	0.950837
	534.101726	0.950935
	534.305778	0.952269
	534.509816	0.953255
	534.713841	0.953049
	534.917851	0.953947
	535.121849	0.953222
	535.325832	0.953604
	535.529802	0.953436
	535.733759	0.956001
	535.937701	0.956569
	536.141630	0.954975
	536.345546	0.955362
	536.549448	0.955475
	536.753336	0.957383
	536.957210	0.958243
	537.161071	0.957978
	537.364919	0.956918
	537.568752	0.955993
	537.772572	0.954567
	537.976379	0.953714
	538.180172	0.952603
	538.383951	0.954593
	538.587716	0.956048
	538.791468	0.955029
	538.995206	0.955885
	539.198931	0.955152
	539.402642	0.953246
	539.606339	0.952553
	539.810023	0.950889
	540.013693	0.948353
	540.217349	0.948394
	540.420992	0.949148
	540.624621	0.949968
	540.828237	0.949078
	541.031839	0.948759
	541.235427	0.947864
	541.439001	0.949235
	541.642562	0.949170
	541.846109	0.949050
	542.049643	0.948703
	542.253163	0.949463
	542.456669	0.949117
	542.660162	0.949943
	542.863641	0.949064
	543.067106	0.950863
	543.270558	0.950449
	543.473996	0.950564
	543.677420	0.951510
	543.880831	0.952243
	544.084228	0.951535
	544.287612	0.951547
	544.490981	0.951918
	544.694338	0.951172
	544.897680	0.952019
	545.101009	0.953089
	545.304324	0.952167
	545.507625	0.951896
	545.710913	0.953169
	545.914187	0.953674
	546.117448	0.953468
	546.320695	0.954133
	546.523928	0.955603
	546.727147	0.955948
	546.930353	0.955874
	547.133546	0.956863
	547.336724	0.955893
	547.539889	0.956562
	547.743040	0.957269
	547.946178	0.957417
	548.149301	0.957298
	548.352412	0.957525
	548.555508	0.958438
	548.758591	0.959565
	548.961660	0.960030
	549.164716	0.960069
	549.367757	0.959294
	549.570785	0.959309
	549.773800	0.960092
	549.976801	0.959588
	550.179788	0.959880
	550.382761	0.959782
	550.585721	0.959605
	550.788667	0.959707
	550.991599	0.959355
	551.194518	0.960306
	551.397423	0.959491
	551.600315	0.959533
	551.803192	0.959721
	552.006056	0.960534
	552.208906	0.959888
	552.411743	0.960223
	552.614566	0.960248
	552.817375	0.960355
	553.020171	0.959844
	553.222953	0.960634
	553.425721	0.961564
	553.628475	0.963454
	553.831216	0.964271
	554.033943	0.963178
	554.236657	0.962828
	554.439356	0.963555
	554.642042	0.964206
	554.844715	0.963570
	555.047373	0.962879
	555.250018	0.964036
	555.452650	0.963127
	555.655267	0.964256
	555.857871	0.965546
	556.060461	0.965027
	556.263038	0.964346
	556.465600	0.965642
	556.668150	0.966373
	556.870685	0.965575
	557.073207	0.965534
	557.275715	0.966904
	557.478209	0.966649
	557.680689	0.967209
	557.883156	0.968920
	558.085609	0.969855
	558.288049	0.969461
	558.490475	0.969910
	558.692887	0.971234
	558.895285	0.972249
	559.097670	0.972514
	559.300040	0.973430
	559.502398	0.974589
	559.704741	0.977161
	559.907071	0.978535
	560.109387	0.980898
	560.311689	0.982733
	560.513978	0.984589
	560.716253	0.985185
	560.918514	0.986584
	561.120762	0.987033
	561.322995	0.988369
	561.525215	0.988792
	561.727422	0.990528
	561.929614	0.992256
	562.131793	0.994070
	562.333958	0.995403
	562.536110	0.996295
	562.738248	0.998373
	562.940372	1.001376
	563.142482	1.003440
	563.344578	1.003326
	563.546661	1.004885
	563.748730	1.006170
	563.950786	1.006753
	564.152827	1.007359
	564.354855	1.006992
	564.556870	1.007623
	564.758870	1.010055
	564.960857	1.011513
	565.162830	1.013607
	565.364789	1.015819
	565.566735	1.016971
	565.768666	1.017890
	565.970584	1.017064
	566.172489	1.017405
	566.374379	1.018978
	566.576256	1.021083
	566.778119	1.021797
	566.979969	1.021568
	567.181805	1.022789
	567.383626	1.023365
	567.585435	1.023372
	567.787229	1.024055
	567.989010	1.023574
	568.190777	1.022941
	568.392530	1.024307
	568.594269	1.024319
	568.795995	1.024871
	568.997707	1.024553
	569.199405	1.025752
	569.401090	1.027014
	569.602761	1.027398
	569.804418	1.028050
	570.006061	1.029021
	570.207690	1.029440
	570.409306	1.029515
	570.610908	1.031407
	570.812497	1.032664
	571.014071	1.032572
	571.215632	1.032548
	571.417179	1.033316
	571.618712	1.034404
	571.820232	1.034092
	572.021737	1.034552
	572.223229	1.036116
	572.424707	1.036371
	572.626172	1.037256
	572.827623	1.037056
	573.029060	1.039070
	573.230483	1.040126
	573.431892	1.040696
	573.633288	1.042299
	573.834670	1.043109
	574.036038	1.043278
	574.237392	1.043426
	574.438733	1.042498
	574.640060	1.043282
	574.841373	1.044137
	575.042672	1.044702
	575.243958	1.044974
	575.445230	1.045584
	575.646488	1.047400
	575.847732	1.047084
	576.048962	1.047070
	576.250179	1.048307
	576.451382	1.049469
	576.652571	1.049518
	576.853747	1.052061
	577.054908	1.052705
	577.256056	1.052825
	577.457190	1.054031
	577.658310	1.054828
	577.859417	1.055824
	578.060510	1.056838
	578.261589	1.059047
	578.462654	1.059637
	578.663705	1.058673
	578.864743	1.058326
	579.065767	1.058778
	579.266777	1.060468
	579.467773	1.059887
	579.668755	1.059793
	579.869724	1.060858
	580.070679	1.061155
	580.271620	1.063299
	580.472548	1.064440
	580.673461	1.065007
	580.874361	1.066208
	581.075247	1.067510
	581.276119	1.067383
	581.476978	1.068754
	581.677822	1.067936
	581.878653	1.067350
	582.079470	1.068304
	582.280273	1.067970
	582.481063	1.068299
	582.681838	1.069128
	582.882600	1.068481
	583.083348	1.068186
	583.284083	1.069540
	583.484803	1.069464
	583.685510	1.069646
	583.886203	1.069537
	584.086882	1.070745
	584.287547	1.071100
	584.488199	1.070340
	584.688836	1.070653
	584.889460	1.069941
	585.090070	1.070158
	585.290666	1.069462
	585.491249	1.068294
	585.691818	1.069377
	585.892372	1.068887
	586.092914	1.069127
	586.293441	1.069641
	586.493954	1.070086
	586.694454	1.069193
	586.894940	1.069345
	587.095412	1.070277
	587.295870	1.069974
	587.496314	1.070691
	587.696745	1.068062
	587.897162	1.068909
	588.097565	1.067796
	588.297954	1.066889
	588.498329	1.066670
	588.698691	1.067034
	588.899038	1.069075
	589.099372	1.070251
	589.299692	1.070289
	589.499998	1.071610
	589.700291	1.071698
	589.900569	1.070846
	590.100834	1.072282
	590.301085	1.074168
	590.501322	1.073052
	590.701546	1.073975
	590.901755	1.075182
	591.101951	1.076160
	591.302132	1.076940
	591.502300	1.078014
	591.702455	1.080138
	591.902595	1.082481
	592.102722	1.083935
	592.302834	1.084742
	592.502933	1.085599
	592.703018	1.087107
	592.903089	1.088758
	593.103147	1.088915
	593.303190	1.088465
	593.503220	1.091149
	593.703236	1.091665
	593.903238	1.094192
	594.103226	1.095741
	594.303200	1.095971
	594.503161	1.098115
	594.703108	1.100153
	594.903040	1.099979
	595.102960	1.101240
	595.302865	1.103228
	595.502756	1.102112
	595.702634	1.102607
	595.902497	1.103355
	596.102347	1.103256
	596.302183	1.103121
	596.502005	1.103092
	596.701813	1.102629
	596.901608	1.102395
	597.101388	1.103182
	597.301155	1.103007
	597.500908	1.104646
	597.700647	1.106371
	597.900372	1.105962
	598.100083	1.104230
	598.299781	1.102659
	598.499465	1.101515
	598.699134	1.101058
	598.898790	1.101146
	599.098432	1.101227
	599.298061	1.099806
	599.497675	1.099429
	599.697275	1.098616
	599.896862	1.101026
	600.096435	1.099868
	600.295994	1.101941
	600.495539	1.102441
	600.695070	1.104637
	600.894588	1.105811
	601.094091	1.106129
	601.293581	1.106926
	601.493056	1.107636
	601.692518	1.108323
	601.891966	1.109225
	602.091401	1.110675
	602.290821	1.111600
	602.490227	1.109850
	602.689620	1.112133
	602.888999	1.112672
	603.088363	1.115766
	603.287714	1.115703
	603.487052	1.116352
	603.686375	1.117310
	603.885684	1.119505
	604.084980	1.121675
	604.284261	1.123248
	604.483529	1.125790
	604.682783	1.127956
	604.882023	1.128976
	605.081249	1.129171
	605.280461	1.130129
	605.479660	1.131291
	605.678844	1.131640
	605.878015	1.131846
	606.077172	1.132642
	606.276314	1.133419
	606.475443	1.135033
	606.674558	1.135841
	606.873660	1.134267
	607.072747	1.134854
	607.271820	1.134261
	607.470880	1.133907
	607.669926	1.135301
	607.868957	1.135844
	608.067975	1.135557
	608.266979	1.135740
	608.465969	1.136190
	608.664946	1.135471
	608.863908	1.135417
	609.062857	1.135223
	609.261791	1.134779
	609.460712	1.135640
	609.659619	1.134290
	609.858511	1.132881
	610.057390	1.132790
	610.256256	1.133942
	610.455107	1.135910
	610.653944	1.137304
	610.852767	1.137447
	611.051577	1.138305
	611.250373	1.137892
	611.449154	1.138736
	611.647922	1.139275
	611.846676	1.139307
	612.045416	1.138324
	612.244142	1.138797
	612.442854	1.138420
	612.641553	1.139639
	612.840237	1.139252
	613.038908	1.139008
	613.237564	1.139772
	613.436207	1.139528
	613.634836	1.140080
	613.833451	1.140852
	614.032052	1.139764
	614.230639	1.138562
	614.429212	1.136927
	614.627771	1.136941
	614.826316	1.136384
	615.024848	1.136290
	615.223365	1.134775
	615.421869	1.135815
	615.620358	1.136180
	615.818834	1.135689
	616.017296	1.136180
	616.215744	1.136744
	616.414178	1.137286
	616.612598	1.136848
	616.811004	1.135855
	617.009396	1.135819
	617.207775	1.136340
	617.406139	1.136443
	617.604490	1.135272
	617.802826	1.135792
	618.001149	1.136250
	618.199458	1.135316
	618.397752	1.135051
	618.596033	1.134185
	618.794300	1.134396
	618.992553	1.135078
	619.190792	1.136343
	619.389018	1.138399
	619.587229	1.138705
	619.785426	1.137936
	619.983609	1.137404
	620.181779	1.137651
	620.379934	1.137528
	620.578076	1.137327
	620.776204	1.138806
	620.974317	1.139841
	621.172417	1.141505
	621.370503	1.142845
	621.568575	1.143032
	621.766633	1.144512
	621.964677	1.145903
	622.162707	1.147736
	622.360723	1.150528
	622.558725	1.153313
	622.756714	1.154957
	622.954688	1.156221
	623.152648	1.159265
	623.350595	1.160830
	623.548527	1.160681
	623.746446	1.162329
	623.944350	1.163637
	624.142241	1.165210
	624.340118	1.167546
	624.537981	1.169344
	624.735829	1.170012
	624.933664	1.171557
	625.131485	1.173731
	625.329292	1.173842
	625.527085	1.174366
	625.724864	1.175266
	625.922629	1.175633
	626.120381	1.178606
	626.318118	1.180847
	626.515841	1.182367
	626.713550	1.183778
	626.911246	1.185012
	627.108927	1.186403
	627.306595	1.188288
	627.504248	1.189792
	627.701888	1.194193
	627.899513	1.196554
	628.097125	1.198072
	628.294722	1.199023
	628.492306	1.199881
	628.689876	1.202278
	628.887432	1.204109
	629.084973	1.205092
	629.282501	1.206620
	629.480015	1.207070
	629.677515	1.209377
	629.875001	1.211654
	630.072473	1.214960
	630.269931	1.217233
	630.467375	1.218897
	630.664805	1.221723
	630.862221	1.222413
	631.059623	1.223195
	631.257011	1.223699
	631.454385	1.223374
	631.651746	1.223202
	631.849092	1.224707
	632.046424	1.226280
	632.243742	1.227597
	632.441047	1.229863
	632.638337	1.231411
	632.835613	1.231326
	633.032876	1.234362
	633.230124	1.236235
	633.427358	1.238578
	633.624579	1.240331
	633.821785	1.241660
	634.018978	1.243288
	634.216156	1.244560
	634.413321	1.244777
	634.610471	1.243476
	634.807608	1.242988
	635.004730	1.243965
	635.201839	1.243249
	635.398933	1.243393
	635.596014	1.244097
	635.793081	1.243831
	635.990133	1.244697
	636.187172	1.246166
	636.384196	1.246172
	636.581207	1.246080
	636.778204	1.246786
	636.975186	1.247645
	637.172155	1.248173
	637.369110	1.247426
	637.566050	1.246423
	637.762977	1.245160
	637.959890	1.243652
	638.156788	1.241417
	638.353673	1.240995
	638.550544	1.239601
	638.747400	1.237424
	638.944243	1.237530
	639.141072	1.237128
	639.337886	1.236473
	639.534687	1.235023
	639.731474	1.234136
	639.928246	1.234359
	640.125005	1.233751
	640.321750	1.234265
	640.518480	1.232650
	640.715197	1.229948
	640.911899	1.228352
	641.108588	1.226173
	641.305263	1.222429
	641.501923	1.220993
	641.698570	1.219600
	641.895202	1.217189
	642.091821	1.213975
	642.288426	1.212729
	642.485016	1.211606
	642.681593	1.208385
	642.878155	1.207354
	643.074704	1.206249
	643.271238	1.204711
	643.467759	1.205076
	643.664265	1.202879
	643.860757	1.199884
	644.057236	1.198266
	644.253700	1.197420
	644.450151	1.194571
	644.646587	1.193346
	644.843009	1.192787
	645.039418	1.189676
	645.235812	1.188150
	645.432192	1.186252
	645.628558	1.184556
	645.824911	1.183224
	646.021249	1.182249
	646.217573	1.179685
	646.413883	1.178759
	646.610179	1.178020
	646.806461	1.176247
	647.002729	1.174842
	647.198983	1.171589
	647.395223	1.168990
	647.591449	1.167724
	647.787661	1.166942
	647.983859	1.165837
	648.180043	1.162267
	648.376212	1.159903
	648.572368	1.156567
	648.768510	1.154809
	648.964638	1.151594
	649.160751	1.149798
	649.356851	1.149289
	649.552937	1.148791
	649.749008	1.147490
	649.945066	1.146300
	650.141109	1.144564
	650.337138	1.143096
	650.533154	1.141801
	650.729155	1.141646
	650.925142	1.139625
	651.121116	1.136291
	651.317075	1.135022
	651.513020	1.135809
	651.708951	1.131733
	651.904868	1.128990
	652.100771	1.127124
	652.296660	1.124127
	652.492535	1.123560
	652.688396	1.122656
	652.884242	1.121133
	653.080075	1.121104
	653.275894	1.123338
	653.471699	1.124483
	653.667489	1.125727
	653.863266	1.124539
	654.059028	1.124109
	654.254776	1.123307
	654.450511	1.122331
	654.646231	1.122366
	654.841937	1.122492
	655.037629	1.121252
	655.233308	1.119357
	655.428972	1.117747
	655.624622	1.118970
	655.820258	1.120006
	656.015879	1.120095
	656.211487	1.120999
	656.407081	1.123334
	656.602661	1.123654
	656.798226	1.125251
	656.993778	1.127160
	657.189315	1.126866
	657.384839	1.127621
	657.580348	1.127667
	657.775843	1.129094
	657.971324	1.129067
	658.166791	1.130868
	658.362244	1.130464
	658.557683	1.130344
	658.753108	1.130242
	658.948519	1.130213
	659.143916	1.131877
	659.339298	1.131865
	659.534667	1.134690
	659.730022	1.135404
	659.925362	1.135240
	660.120688	1.139057
	660.316001	1.141463
	660.511299	1.144442
	660.706583	1.145708
	660.901853	1.148790
	661.097109	1.149398
	661.292351	1.151451
	661.487578	1.152120
	661.682792	1.153016
	661.877992	1.153994
	662.073177	1.155247
	662.268349	1.153839
	662.463506	1.154493
	662.658649	1.155213
	662.853779	1.156293
	663.048894	1.158685
	663.243995	1.160709
	663.439081	1.161304
	663.634154	1.163997
	663.829213	1.167442
	664.024258	1.170346
	664.219288	1.173036
	664.414305	1.174234
	664.609307	1.175806
	664.804295	1.177477
	664.999269	1.179842
	665.194229	1.179207
	665.389175	1.179411
	665.584107	1.179074
	665.779025	1.179932
	665.973928	1.181170
	666.168818	1.182715
	666.363693	1.184194
	666.558555	1.184723
	666.753402	1.184737
	666.948235	1.188286
	667.143054	1.192326
	667.337859	1.194788
	667.532650	1.197687
	667.727427	1.200064
	667.922189	1.203490
	668.116938	1.203969
	668.311672	1.204808
	668.506392	1.207463
	668.701098	1.208433
	668.895790	1.209573
	669.090468	1.211131
	669.285132	1.211028
	669.479782	1.213088
	669.674417	1.213328
	669.869039	1.214491
	670.063646	1.215198
	670.258239	1.218628
	670.452819	1.221462
	670.647384	1.225122
	670.841934	1.228879
	671.036471	1.231766
	671.230994	1.236544
	671.425502	1.237388
	671.619997	1.240317
	671.814477	1.243333
	672.008943	1.244304
	672.203395	1.245747
	672.397833	1.247665
	672.592257	1.250193
	672.786667	1.250747
	672.981062	1.252134
	673.175444	1.252005
	673.369811	1.252178
	673.564164	1.252376
	673.758503	1.253797
	673.952828	1.255255
	674.147139	1.256814
	674.341435	1.258173
	674.535718	1.259731
	674.729986	1.260918
	674.924240	1.263600
	675.118480	1.265699
	675.312706	1.267727
	675.506918	1.270079
	675.701116	1.270746
	675.895299	1.271106
	676.089469	1.270829
	676.283624	1.271024
	676.477765	1.270969
	676.671892	1.271530
	676.866005	1.270687
	677.060103	1.270878
	677.254188	1.270539
	677.448258	1.270856
	677.642315	1.271662
	677.836357	1.272496
	678.030385	1.272610
	678.224398	1.274323
	678.418398	1.275051
	678.612384	1.276161
	678.806355	1.275500
	679.000312	1.275580
	679.194255	1.275370
	679.388184	1.273178
	679.582099	1.273853
	679.776000	1.273275
	679.969886	1.274651
	680.163758	1.274685
	680.357617	1.273680
	680.551461	1.271728
	680.745290	1.270059
	680.939106	1.270960
	681.132908	1.271558
	681.326695	1.272457
	681.520468	1.272330
	681.714227	1.274036
	681.907972	1.275753
	682.101703	1.276480
	682.295419	1.276933
	682.489122	1.277176
	682.682810	1.276124
	682.876484	1.275731
	683.070144	1.274876
	683.263790	1.275297
	683.457421	1.274019
	683.651039	1.273634
	683.844642	1.273917
	684.038231	1.272428
	684.231806	1.271049
	684.425367	1.269978
	684.618913	1.270272
	684.812446	1.268610
	685.005964	1.266878
	685.199468	1.266360
	685.392958	1.266318
	685.586433	1.264916
	685.779895	1.262805
	685.973342	1.264538
	686.166775	1.263339
	686.360194	1.264272
	686.553599	1.264845
	686.746990	1.264702
	686.940366	1.264642
	687.133729	1.263875
	687.327077	1.262546
	687.520411	1.261623
	687.713730	1.260499
	687.907036	1.258454
	688.100327	1.256760
	688.293604	1.258642
	688.486867	1.258378
	688.680116	1.258085
	688.873351	1.257459
	689.066571	1.257104
	689.259777	1.255547
	689.452970	1.256066
	689.646147	1.256572
	689.839311	1.256201
	690.032461	1.254973
	690.225596	1.255838
	690.418717	1.255377
	690.611824	1.253772
	690.804917	1.253003
	690.997995	1.252142
	691.191059	1.253581
	691.384110	1.251135
	691.577145	1.248711
	691.770167	1.245995
	691.963175	1.244864
	692.156168	1.242186
	692.349147	1.242504
	692.542112	1.242129
	692.735063	1.240875
	692.927999	1.239463
	693.120922	1.237067
	693.313830	1.236472
	693.506724	1.236626
	693.699603	1.236310
	693.892469	1.234256
	694.085320	1.232745
	694.278157	1.231724
	694.470980	1.229875
	694.663789	1.228933
	694.856583	1.227643
	695.049364	1.225600
	695.242130	1.225508
	695.434881	1.222929
	695.627619	1.218630
	695.820342	1.217404
	696.013052	1.214678
	696.205747	1.212437
	696.398427	1.208795
	696.591094	1.207331
	696.783746	1.206307
	696.976384	1.204217
	697.169008	1.201916
	697.361618	1.201084
	697.554213	1.200321
	697.746795	1.198691
	697.939362	1.198332
	698.131914	1.197483
	698.324453	1.196751
	698.516977	1.195811
	698.709487	1.193489
	698.901983	1.192186
	699.094465	1.192510
	699.286932	1.193016
	699.479386	1.193251
	699.671825	1.193347
	699.864249	1.193671
	700.056660	1.190878
	700.249056	1.189825
	700.441438	1.187164
	700.633806	1.185077
	700.826160	1.184673
	701.018499	1.185120
	701.210824	1.184658
	701.403135	1.183703
	701.595432	1.182944
	701.787714	1.180839
	701.979982	1.179158
	702.172236	1.178376
	702.364476	1.178780
	702.556702	1.177112
	702.748913	1.175338
	702.941110	1.173257
	703.133293	1.171834
	703.325461	1.171198
	703.517615	1.169666
	703.709755	1.166475
	703.901881	1.166367
	704.093993	1.165788
	704.286090	1.164732
	704.478173	1.161958
	704.670242	1.161088
	704.862296	1.161308
	705.054337	1.160583
	705.246363	1.158132
	705.438375	1.156811
	705.630372	1.155415
	705.822356	1.154239
	706.014325	1.152100
	706.206279	1.150598
	706.398220	1.149038
	706.590146	1.148104
	706.782058	1.146641
	706.973956	1.145090
	707.165840	1.143989
	707.357709	1.145939
	707.549564	1.144835
	707.741405	1.143727
	707.933231	1.142850
	708.125043	1.141833
	708.316841	1.140969
	708.508625	1.141091
	708.700395	1.140256
	708.892150	1.139905
	709.083891	1.139224
	709.275617	1.140181
	709.467330	1.139341
	709.659028	1.138417
	709.850712	1.137628
	710.042381	1.137490
	710.234037	1.137255
	710.425678	1.137808
	710.617305	1.138661
	710.808917	1.138084
	711.000515	1.135669
	711.192099	1.134225
	711.383669	1.134439
	711.575225	1.134463
	711.766766	1.133403
	711.958293	1.132045
	712.149805	1.132199
	712.341304	1.133170
	712.532788	1.132603
	712.724258	1.131620
	712.915713	1.131095
	713.107154	1.130141
	713.298581	1.129779
	713.489994	1.129824
	713.681392	1.129353
	713.872776	1.127921
	714.064146	1.126120
	714.255502	1.125108
	714.446843	1.125508
	714.638170	1.123275
	714.829483	1.122584
	715.020781	1.122860
	715.212065	1.123084
	715.403335	1.122971
	715.594591	1.122336
	715.785832	1.121489
	715.977059	1.119279
	716.168272	1.119231
	716.359470	1.119462
	716.550654	1.117921
	716.741824	1.117015
	716.932979	1.115477
	717.124121	1.112657
	717.315247	1.111627
	717.506360	1.109276
	717.697458	1.108655
	717.888542	1.107351
	718.079612	1.105196
	718.270668	1.102958
	718.461709	1.102349
	718.652736	1.100694
	718.843748	1.099374
	719.034746	1.095749
	719.225730	1.094450
	719.416700	1.094998
	719.607655	1.093116
	719.798596	1.093808
	719.989523	1.091612
	720.180435	1.088674
	720.371333	1.087449
	720.562217	1.086826
	720.753087	1.085650
	720.943942	1.082314
	721.134783	1.079154
	721.325609	1.077702
	721.516422	1.076435
	721.707219	1.075189
	721.898003	1.072862
	722.088772	1.070831
	722.279527	1.068812
	722.470268	1.066545
	722.660994	1.064977
	722.851707	1.064525
	723.042404	1.062257
	723.233088	1.059891
	723.423757	1.058885
	723.614412	1.058491
	723.805052	1.058027
	723.995678	1.056057
	724.186290	1.053797
	724.376887	1.052794
	724.567471	1.052449
	724.758039	1.051691
	724.948594	1.050186
	725.139134	1.048898
	725.329660	1.047832
	725.520172	1.048208
	725.710669	1.048452
	725.901152	1.047936
	726.091620	1.047281
	726.282075	1.048621
	726.472514	1.050038
	726.662940	1.047712
	726.853351	1.045514
	727.043748	1.045853
	727.234131	1.045099
	727.424499	1.042281
	727.614853	1.041847
	727.805193	1.038946
	727.995518	1.036555
	728.185829	1.035282
	728.376125	1.033697
	728.566408	1.031570
	728.756675	1.031318
	728.946929	1.030226
	729.137168	1.030358
	729.327393	1.029080
	729.517604	1.029182
	729.707800	1.028053
	729.897982	1.028370
	730.088149	1.026608
	730.278302	1.027290
	730.468441	1.026651
	730.658566	1.027541
	730.848676	1.027405
	731.038771	1.025381
	731.228853	1.026346
	731.418920	1.025330
	731.608973	1.024514
	731.799011	1.023997
	731.989035	1.023294
	732.179045	1.022313
	732.369040	1.021897
	732.559021	1.022153
	732.748988	1.021195
	732.938940	1.020317
	733.128878	1.019962
	733.318801	1.019087
	733.508711	1.020568
	733.698605	1.020776
	733.888486	1.020680
	734.078352	1.021949
	734.268204	1.023161
	734.458041	1.023089
	734.647864	1.023171
	734.837673	1.022654
	735.027467	1.022139
	735.217247	1.021550
	735.407013	1.020331
	735.596764	1.019791
	735.786501	1.020961
	735.976223	1.022139
	736.165932	1.020926
	736.355625	1.020023
	736.545305	1.023217
	736.734970	1.024084
	736.924620	1.025141
	737.114257	1.024509
	737.303879	1.023966
	737.493486	1.024895
	737.683079	1.024548
	737.872658	1.024299
	738.062222	1.021581
	738.251772	1.021671
	738.441308	1.021203
	738.630829	1.020008
	738.820336	1.018009
	739.009829	1.017840
	739.199307	1.017109
	739.388771	1.018025
	739.578220	1.017455
	739.767655	1.016785
	739.957076	1.016168
	740.146482	1.017444
	740.335874	1.017442
	740.525251	1.016647
	740.714615	1.016445
	740.903963	1.016310
	741.093298	1.015438
	741.282618	1.016754
	741.471923	1.017347
	741.661214	1.019059
	741.850491	1.018485
	742.039753	1.020379
	742.229001	1.020635
	742.418235	1.020671
	742.607454	1.022169
	742.796659	1.021137
	742.985849	1.018505
	743.175025	1.018851
	743.364187	1.018675
	743.553334	1.019049
	743.742467	1.017433
	743.931586	1.016345
	744.120690	1.015014
	744.309779	1.015545
	744.498855	1.017357
	744.687916	1.017310
	744.876962	1.017842
	745.065994	1.018717
	745.255012	1.018561
	745.444015	1.018459
	745.633004	1.018493
	745.821978	1.017847
	746.010938	1.017333
	746.199884	1.017930
	746.388815	1.018690
	746.577732	1.019721
	746.766634	1.019890
	746.955522	1.020394
	747.144396	1.021337
	747.333255	1.021391
	747.522100	1.021334
	747.710930	1.022659
	747.899746	1.023071
	748.088548	1.020113
	748.277335	1.018210
	748.466108	1.017136
	748.654866	1.015810
	748.843610	1.017837
	749.032339	1.017564
	749.221054	1.015957
	749.409755	1.013255
	749.598441	1.013680
	749.787113	1.012517
	749.975770	1.012926
	750.164413	1.011519
	750.353042	1.012001
[truncated: 1,648 more rows]
