# Supplementary material for: Metasurface analogues of molecular diastereomers from hierarchical multiscale chiral interactions with biomolecules
Source: Nat Commun. 2026 Apr 22;17:5541. doi: 10.1038/s41467-026-72200-6 (PMC13287669; doi:10.1038/s41467-026-72200-6)
Supplement: Supplementary file 3 — Supplementary Data 1 (Raw data) [file 41467_2026_72200_MOESM3_ESM.zip › Raw_Data/Reflectivity/Antistrept_strept_sequence/Antistept/Ref_ARRAY3_RS_90_1.txt]

	345.453658	0.999869
	345.669646	0.999752
	345.885622	0.999616
	346.101585	0.999457
	346.317535	0.999273
	346.533471	0.999058
	346.749395	0.998808
	346.965306	0.998517
	347.181204	0.998179
	347.397089	0.997786
	347.612961	0.997330
	347.828820	0.996804
	348.044666	0.996201
	348.260499	0.995513
	348.476319	0.994740
	348.692126	0.993883
	348.907920	0.992954
	349.123701	0.991976
	349.339469	0.990985
	349.555224	0.990029
	349.770966	0.989169
	349.986695	0.988465
	350.202412	0.987970
	350.418115	0.987718
	350.633805	0.987717
	350.849482	0.987949
	351.065147	0.988375
	351.280798	0.988950
	351.496436	0.989624
	351.712062	0.990355
	351.927674	0.991109
	352.143273	0.989958
	352.358860	0.993540
	352.574433	0.996813
	352.789993	0.996793
	353.005541	0.997225
	353.221075	0.995930
	353.436597	0.996118
	353.652105	0.996488
	353.867600	0.995554
	354.083083	0.997270
	354.298552	0.998383
	354.514009	0.997623
	354.729452	0.998593
	354.944883	0.998734
	355.160300	0.999268
	355.375705	0.999575
	355.591096	1.000395
	355.806474	1.001021
	356.021840	1.001129
	356.237192	1.000788
	356.452532	1.002141
	356.667858	1.003658
	356.883172	1.004204
	357.098472	1.005070
	357.313760	1.006385
	357.529034	1.004616
	357.744295	1.005260
	357.959544	1.005295
	358.174779	1.003532
	358.390002	1.003564
	358.605211	1.002427
	358.820407	1.003358
	359.035591	1.004072
	359.250761	1.002846
	359.465919	1.000044
	359.681063	0.998555
	359.896194	0.998301
	360.111313	0.997243
	360.326418	0.996449
	360.541510	0.995676
	360.756589	0.995224
	360.971656	0.995256
	361.186709	0.994877
	361.401749	0.993942
	361.616776	0.993858
	361.831790	0.993103
	362.046792	0.992873
	362.261780	0.989986
	362.476755	0.990020
	362.691717	0.990405
	362.906666	0.989915
	363.121602	0.993263
	363.336525	0.993311
	363.551435	0.995093
	363.766332	0.996736
	363.981216	0.996801
	364.196087	0.997924
	364.410945	0.997941
	364.625790	0.997090
	364.840621	0.999098
	365.055440	0.999812
	365.270246	1.000802
	365.485039	1.004183
	365.699818	1.002409
	365.914585	1.001937
	366.129339	1.002726
	366.344079	1.003565
	366.558807	1.004293
	366.773521	1.004275
	366.988223	1.004003
	367.202911	1.003799
	367.417587	1.002654
	367.632249	1.003877
	367.846898	1.002925
	368.061535	1.002704
	368.276158	1.003334
	368.490768	1.003190
	368.705365	1.002726
	368.919949	1.004767
	369.134521	1.005919
	369.349079	1.006122
	369.563624	1.007157
	369.778155	1.008598
	369.992674	1.009581
	370.207180	1.011324
	370.421673	1.009096
	370.636153	1.007774
	370.850619	1.006700
	371.065073	1.005939
	371.279514	1.004777
	371.493941	1.005494
	371.708356	1.005360
	371.922757	1.003707
	372.137145	1.001566
	372.351521	1.002147
	372.565883	1.003417
	372.780232	1.004219
	372.994568	1.004747
	373.208891	1.005765
	373.423201	1.006834
	373.637498	1.008941
	373.851782	1.007924
	374.066053	1.008527
	374.280311	1.007939
	374.494556	1.007059
	374.708787	1.006627
	374.923006	1.007479
	375.137211	1.007340
	375.351404	1.008274
	375.565583	1.008129
	375.779750	1.007730
	375.993903	1.008810
	376.208043	1.007635
	376.422170	1.009348
	376.636284	1.010751
	376.850385	1.012394
	377.064473	1.013052
	377.278548	1.012455
	377.492610	1.014618
	377.706658	1.015295
	377.920694	1.015188
	378.134717	1.015971
	378.348726	1.015510
	378.562722	1.013034
	378.776706	1.012969
	378.990676	1.013256
	379.204633	1.013395
	379.418577	1.013991
	379.632508	1.012520
	379.846426	1.012808
	380.060331	1.012065
	380.274223	1.010875
	380.488101	1.009240
	380.701967	1.008156
	380.915819	1.008924
	381.129659	1.009015
	381.343485	1.008254
	381.557298	1.009870
	381.771098	1.011610
	381.984886	1.011289
	382.198659	1.009828
	382.412420	1.009422
	382.626168	1.007205
	382.839903	1.005073
	383.053624	1.003475
	383.267333	1.001331
	383.481028	1.001205
	383.694711	1.001720
	383.908380	1.001559
	384.122036	1.001331
	384.335679	1.000242
	384.549309	0.999143
	384.762926	1.000237
	384.976530	1.001179
	385.190120	1.002077
	385.403698	1.003229
	385.617262	1.003493
	385.830814	1.003286
	386.044352	1.005626
	386.257877	1.005045
	386.471389	1.005328
	386.684888	1.003178
	386.898374	1.002941
	387.111847	1.002307
	387.325306	1.002433
	387.538753	1.002045
	387.752186	1.002205
	387.965606	1.001897
	388.179014	1.001491
	388.392408	1.003479
	388.605789	1.004671
	388.819156	1.005826
	389.032511	1.008672
	389.245853	1.009984
	389.459181	1.009343
	389.672497	1.009342
	389.885799	1.007021
	390.099088	1.007305
	390.312364	1.008474
	390.525627	1.007633
	390.738877	1.008966
	390.952114	1.008699
	391.165337	1.007736
	391.378548	1.008613
	391.591745	1.009280
	391.804929	1.008611
	392.018100	1.007834
	392.231258	1.007367
	392.444403	1.005458
	392.657535	1.001475
	392.870653	0.999614
	393.083759	0.998507
	393.296851	0.997277
	393.509930	0.998062
	393.722996	0.997371
	393.936049	0.994342
	394.149089	0.994824
	394.362116	0.995562
	394.575129	0.994294
	394.788130	0.993130
	395.001117	0.991895
	395.214091	0.991186
	395.427052	0.989530
	395.640000	0.989144
	395.852935	0.990230
	396.065857	0.990313
	396.278765	0.989215
	396.491660	0.988986
	396.704543	0.988833
	396.917412	0.988960
	397.130268	0.989119
	397.343110	0.991418
	397.555940	0.992084
	397.768757	0.991683
	397.981560	0.990831
	398.194350	0.993665
	398.407127	0.993420
	398.619891	0.994512
	398.832642	0.995457
	399.045380	0.995703
	399.258104	0.997509
	399.470815	0.997599
	399.683514	0.999515
	399.896199	0.999731
	400.108870	1.000346
	400.321529	1.001203
	400.534175	1.003729
	400.746807	1.004752
	400.959427	1.006039
	401.172033	1.006627
	401.384626	1.005686
	401.597205	1.006404
	401.809772	1.005936
	402.022326	1.005622
	402.234866	1.005792
	402.447393	1.005090
	402.659907	1.005377
	402.872408	1.008355
	403.084896	1.009487
	403.297370	1.008332
	403.509832	1.008896
	403.722280	1.008364
	403.934715	1.006893
	404.147137	1.007263
	404.359546	1.007670
	404.571941	1.006994
	404.784323	1.005951
	404.996693	1.005505
	405.209049	1.004288
	405.421392	1.002023
	405.633721	1.003642
	405.846038	1.003729
	406.058341	1.004313
	406.270632	1.005893
	406.482909	1.003318
	406.695172	1.002970
	406.907423	1.004507
	407.119661	1.005128
	407.331885	1.005242
	407.544096	1.004757
	407.756294	1.003257
	407.968479	1.002488
	408.180651	1.001687
	408.392809	1.003331
	408.604954	1.003616
	408.817086	1.001430
	409.029205	1.001059
	409.241311	1.001003
	409.453404	1.001296
	409.665483	1.001033
	409.877549	1.000253
	410.089602	1.000049
	410.301642	0.999823
	410.513669	1.001899
	410.725682	1.000201
	410.937682	1.001246
	411.149669	0.998377
	411.361643	0.998227
	411.573604	0.998128
	411.785551	0.998875
	411.997486	0.998936
	412.209407	0.998497
	412.421315	0.998187
	412.633210	0.998881
	412.845091	1.001300
	413.056959	1.000827
	413.268815	1.000865
	413.480657	1.001592
	413.692485	1.000691
	413.904301	0.999236
	414.116103	0.999933
	414.327892	0.998956
	414.539668	0.998318
	414.751431	0.999101
	414.963181	0.998428
	415.174917	0.997271
	415.386640	0.998436
	415.598350	0.999450
	415.810047	0.998630
	416.021730	0.997792
	416.233401	0.999190
	416.445058	0.998609
	416.656702	0.997868
	416.868332	0.999492
	417.079950	1.000299
	417.291554	0.998296
	417.503145	0.997407
	417.714723	0.997816
	417.926288	0.996891
	418.137839	0.997118
	418.349377	0.997889
	418.560903	0.999457
	418.772414	1.000227
	418.983913	0.999723
	419.195398	0.998227
	419.406870	0.998959
	419.618329	0.999118
	419.829775	0.999542
	420.041208	0.998931
	420.252627	0.999046
	420.464033	0.997316
	420.675426	0.996429
	420.886805	0.995429
	421.098172	0.995190
	421.309525	0.992476
	421.520865	0.991175
	421.732192	0.991975
	421.943505	0.992015
	422.154805	0.993482
	422.366092	0.993615
	422.577366	0.993387
	422.788627	0.994334
	422.999874	0.993348
	423.211108	0.994065
	423.422329	0.992708
	423.633537	0.993450
	423.844731	0.993009
	424.055913	0.995187
	424.267081	0.996722
	424.478235	0.999247
	424.689377	1.001813
	424.900505	1.003602
	425.111620	1.005291
	425.322722	1.006426
	425.533811	1.006671
	425.744886	1.005822
	425.955948	1.007085
	426.166997	1.006224
	426.378032	1.005421
	426.589055	1.005514
	426.800064	1.005002
	427.011060	1.004271
	427.222042	1.005278
	427.433012	1.004702
	427.643968	1.003963
	427.854911	1.004145
	428.065840	1.004089
	428.276757	1.004296
	428.487660	1.002690
	428.698550	1.001662
	428.909427	1.001101
	429.120290	0.999794
	429.331140	0.999379
	429.541977	0.998517
	429.752801	0.997844
	429.963611	0.995682
	430.174408	0.995016
	430.385192	0.995183
	430.595963	0.994683
	430.806720	0.995155
	431.017464	0.993804
	431.228195	0.994430
	431.438913	0.993871
	431.649617	0.993133
	431.860308	0.992644
	432.070986	0.991606
	432.281650	0.991465
	432.492302	0.992758
	432.702940	0.990487
	432.913565	0.989287
	433.124176	0.989893
	433.334774	0.989094
	433.545359	0.988763
	433.755931	0.987941
	433.966489	0.987879
	434.177035	0.989494
	434.387567	0.989116
	434.598085	0.990649
	434.808591	0.991341
	435.019083	0.990407
	435.229562	0.991460
	435.440027	0.991486
	435.650479	0.993332
	435.860918	0.995801
	436.071344	0.995831
	436.281757	0.997412
	436.492156	0.999997
	436.702542	1.002064
	436.912914	1.003399
	437.123274	1.004536
	437.333620	1.004901
	437.543953	1.003667
	437.754272	1.003217
	437.964578	1.002587
	438.174871	1.003339
	438.385151	1.002835
	438.595417	1.003458
	438.805670	1.001891
	439.015910	1.001978
	439.226137	0.999793
	439.436350	1.001603
	439.646550	1.001223
	439.856737	1.002442
	440.066910	1.001768
	440.277070	1.000330
	440.487217	1.002514
	440.697351	1.000560
	440.907471	1.000290
	441.117578	1.000327
	441.327671	1.000846
	441.537752	1.002088
	441.747819	1.000024
	441.957873	0.998919
	442.167913	0.997726
	442.377940	0.999688
	442.587954	0.999168
	442.797955	0.999700
	443.007942	0.999162
	443.217916	0.998664
	443.427877	0.999028
	443.637824	0.998832
	443.847758	0.999537
	444.057679	1.000786
	444.267586	1.000784
	444.477481	1.001372
	444.687361	1.000967
	444.897229	1.000115
	445.107083	1.000667
	445.316924	0.999153
	445.526752	1.000481
	445.736566	1.000712
	445.946367	0.998538
	446.156155	1.000155
	446.365929	1.000653
	446.575690	1.002054
	446.785438	1.001127
	446.995173	1.001637
	447.204894	1.002441
	447.414602	1.000889
	447.624296	1.001772
	447.833977	1.003288
	448.043645	1.004391
	448.253300	1.005499
	448.462941	1.003654
	448.672569	1.002352
	448.882184	1.002116
	449.091785	1.001208
	449.301373	1.001480
	449.510948	1.000111
	449.720509	0.998020
	449.930057	0.998227
	450.139592	0.997996
	450.349113	0.997997
	450.558621	0.997138
	450.768116	0.998212
	450.977597	0.996384
	451.187066	0.996726
	451.396520	0.995841
	451.605962	0.995159
	451.815390	0.996537
	452.024805	0.996474
	452.234206	0.995422
	452.443594	0.997076
	452.652969	0.994994
	452.862330	0.995079
	453.071678	0.997514
	453.281013	0.995558
	453.490335	0.997672
	453.699643	0.998026
	453.908938	0.997986
	454.118219	0.997706
	454.327487	0.995943
	454.536742	0.998512
	454.745983	0.998984
	454.955211	1.000711
	455.164426	0.999599
	455.373627	1.000566
	455.582815	1.000160
	455.791990	1.000911
	456.001152	1.001431
	456.210300	1.001698
	456.419434	1.003710
	456.628556	1.004567
	456.837664	1.002885
	457.046758	1.003523
	457.255839	1.001392
	457.464907	1.001920
	457.673962	1.002067
	457.883003	1.001180
	458.092031	1.001690
	458.301046	1.001619
	458.510047	1.000753
	458.719035	1.001023
	458.928009	1.000599
	459.136970	1.001587
	459.345918	1.001303
	459.554852	1.002181
	459.763774	1.002018
	459.972681	1.002304
	460.181576	1.003004
	460.390457	1.002829
	460.599324	1.002172
	460.808178	1.000678
	461.017019	1.001659
	461.225847	1.002750
	461.434661	1.003496
	461.643462	1.004208
	461.852249	1.003856
	462.061023	1.003393
	462.269784	1.003466
	462.478531	1.004638
	462.687265	1.003838
	462.895986	1.004510
	463.104693	1.003395
	463.313387	1.003954
	463.522068	1.003429
	463.730735	1.004370
	463.939389	1.003509
	464.148029	1.003282
	464.356656	1.004437
	464.565270	1.003216
	464.773870	1.004287
	464.982457	1.005140
	465.191030	1.004369
	465.399591	1.005758
	465.608137	1.006643
	465.816671	1.007225
	466.025191	1.006972
	466.233697	1.008035
	466.442191	1.009405
	466.650671	1.009877
	466.859137	1.009350
	467.067590	1.009335
	467.276030	1.007911
	467.484456	1.007286
	467.692869	1.007097
	467.901269	1.007127
	468.109655	1.007148
	468.318028	1.006618
	468.526387	1.007408
	468.734733	1.006513
	468.943066	1.005950
	469.151385	1.005969
	469.359691	1.004581
	469.567984	1.004573
	469.776263	1.002816
	469.984528	1.002353
	470.192781	1.001285
	470.401020	1.002094
	470.609245	1.003594
	470.817457	1.003812
	471.025656	1.002945
	471.233841	1.003655
	471.442013	1.003483
	471.650172	1.002870
	471.858317	1.000784
	472.066448	0.998807
	472.274567	0.999080
	472.482672	0.998493
	472.690763	0.998513
	472.898841	0.999833
	473.106906	0.999561
	473.314957	0.999782
	473.522995	1.001795
	473.731020	1.001316
	473.939031	1.002151
	474.147029	1.003312
	474.355013	1.003360
	474.562984	1.003497
	474.770941	1.001530
	474.978885	1.003688
	475.186816	1.002902
	475.394733	1.005179
	475.602637	1.004836
	475.810527	1.006007
	476.018404	1.005952
	476.226268	1.006138
	476.434118	1.006768
	476.641955	1.007242
	476.849778	1.006715
	477.057588	1.004660
	477.265385	1.005625
	477.473168	1.006286
	477.680937	1.004780
	477.888694	1.006782
	478.096436	1.006214
	478.304166	1.005968
	478.511882	1.006085
	478.719584	1.007131
	478.927274	1.006415
	479.134949	1.005507
	479.342612	1.004610
	479.550260	1.003987
	479.757896	1.003861
	479.965518	1.004419
	480.173126	1.005096
	480.380722	1.004675
	480.588303	1.004718
	480.795872	1.002497
	481.003426	1.003050
	481.210968	1.000193
	481.418496	1.001346
	481.626010	1.001747
	481.833511	0.998111
	482.040999	0.998051
	482.248473	0.997281
	482.455934	0.997305
	482.663382	0.997558
	482.870816	0.996305
	483.078236	0.996390
	483.285643	0.996075
	483.493037	0.995706
	483.700417	0.998413
	483.907784	0.998619
	484.115137	0.998727
	484.322477	0.997833
	484.529803	0.999289
	484.737116	1.000089
	484.944416	1.000483
	485.151702	1.000919
	485.358975	1.002335
	485.566234	1.003039
	485.773479	1.004873
	485.980712	1.007201
	486.187931	1.007613
	486.395136	1.007704
	486.602328	1.006656
	486.809506	1.006549
	487.016671	1.006327
	487.223823	1.006632
	487.430961	1.007933
	487.638086	1.006989
	487.845197	1.008178
	488.052295	1.006648
	488.259379	1.006757
	488.466450	1.006859
	488.673507	1.006688
	488.880551	1.005815
	489.087582	1.005599
	489.294599	1.005460
	489.501602	1.005054
	489.708592	1.005217
	489.915569	1.004215
	490.122532	1.003691
	490.329482	1.004274
	490.536418	1.002972
	490.743341	1.002012
	490.950250	1.002184
	491.157146	1.001807
	491.364029	1.002716
	491.570897	1.002270
	491.777753	1.002823
	491.984595	1.001572
	492.191423	1.002546
	492.398238	1.001922
	492.605040	1.001129
	492.811828	0.999430
	493.018603	0.999479
	493.225364	0.997884
	493.432111	0.998581
	493.638846	0.998347
	493.845566	0.998664
	494.052274	0.999016
	494.258967	0.998793
	494.465648	1.000296
	494.672314	1.000952
	494.878968	1.001271
	495.085608	1.002584
	495.292234	1.004446
	495.498847	1.006789
	495.705446	1.008235
	495.912032	1.009561
	496.118605	1.009533
	496.325164	1.008222
	496.531709	1.008684
	496.738241	1.009509
	496.944759	1.009911
	497.151264	1.010543
	497.357756	1.011793
	497.564234	1.012203
	497.770698	1.013141
	497.977149	1.014187
	498.183587	1.013387
	498.390011	1.012615
	498.596422	1.010950
	498.802819	1.009707
	499.009202	1.009443
	499.215572	1.011073
	499.421929	1.008602
	499.628272	1.008592
	499.834602	1.009017
	500.040918	1.007929
	500.247220	1.006390
	500.453509	1.006400
	500.659785	1.007067
	500.866047	1.007528
	501.072296	1.007174
	501.278531	1.008913
	501.484752	1.008911
	501.690960	1.008103
	501.897155	1.007023
	502.103336	1.007442
	502.309504	1.006847
	502.515658	1.006557
	502.721798	1.006123
	502.927925	1.005924
	503.134039	1.006680
	503.340139	1.007622
	503.546225	1.007900
	503.752298	1.006911
	503.958358	1.006310
	504.164404	1.005042
	504.370436	1.002746
	504.576455	1.002500
	504.782461	1.000957
	504.988453	1.000990
	505.194431	1.001297
	505.400396	1.002626
	505.606347	1.001527
	505.812285	1.002221
	506.018209	1.002020
	506.224120	1.002126
	506.430017	1.003542
	506.635901	1.003508
	506.841771	1.002788
	507.047628	1.002030
	507.253471	1.001131
	507.459301	1.002858
	507.665117	1.002295
	507.870920	1.001332
	508.076709	1.000684
	508.282484	1.000447
	508.488247	0.998911
	508.693995	0.999478
	508.899730	0.998701
	509.105451	0.997902
	509.311159	0.995881
	509.516854	0.996860
	509.722535	0.996344
	509.928202	0.995669
	510.133856	0.995565
	510.339496	0.994871
	510.545123	0.993689
	510.750736	0.993003
	510.956336	0.993130
	511.161922	0.992341
	511.367494	0.992225
	511.573053	0.991777
	511.778599	0.990241
	511.984131	0.990747
	512.189649	0.990657
	512.395154	0.990803
	512.600645	0.993254
	512.806123	0.993899
	513.011587	0.994879
	513.217038	0.994808
	513.422475	0.995049
	513.627899	0.996288
	513.833309	0.996280
	514.038705	0.996897
	514.244088	0.996057
	514.449458	0.997645
	514.654814	0.998333
	514.860156	0.999803
	515.065485	1.001246
	515.270800	1.001673
	515.476102	1.002547
	515.681390	1.001821
	515.886664	1.002428
	516.091925	1.002694
	516.297173	1.004511
	516.502407	1.004940
	516.707627	1.004824
	516.912834	1.004515
	517.118027	1.004413
	517.323207	1.003034
	517.528373	1.002622
	517.733525	1.002450
	517.938664	1.001881
	518.143790	1.002786
	518.348901	1.002278
	518.554000	1.000852
	518.759084	0.999423
	518.964156	0.998177
	519.169213	0.996481
	519.374257	0.995238
	519.579288	0.994898
	519.784305	0.995231
	519.989308	0.993859
	520.194298	0.995398
	520.399274	0.994064
	520.604236	0.994138
	520.809185	0.992301
	521.014121	0.991552
	521.219043	0.991592
	521.423951	0.991745
	521.628846	0.991806
	521.833727	0.993205
	522.038595	0.993098
	522.243449	0.994124
	522.448289	0.994066
	522.653116	0.992863
	522.857929	0.992211
	523.062729	0.992481
	523.267515	0.992910
	523.472287	0.992663
	523.677046	0.993803
	523.881792	0.994360
	524.086524	0.994880
	524.291242	0.994038
	524.495946	0.996063
	524.700637	0.997379
	524.905315	0.997317
	525.109979	0.995988
	525.314629	0.996974
	525.519266	0.996829
	525.723889	0.998694
	525.928498	0.999089
	526.133094	0.999446
	526.337677	0.998387
	526.542245	0.999282
	526.746800	1.000961
	526.951342	1.001348
	527.155870	1.000434
	527.360384	1.000791
	527.564885	1.000345
	527.769372	1.000773
	527.973846	1.001733
	528.178306	1.002749
	528.382752	1.002975
	528.587185	1.003651
	528.791604	1.002041
	528.996010	1.002010
	529.200402	1.002457
	529.404780	1.002701
	529.609145	1.002804
	529.813496	1.003760
	530.017833	1.004499
	530.222157	1.003168
	530.426468	1.001815
	530.630764	0.999837
	530.835048	0.999261
	531.039317	0.999700
	531.243573	0.999114
	531.447815	0.999311
	531.652044	0.998608
	531.856259	0.998967
	532.060461	0.999329
	532.264648	0.998986
	532.468823	0.998820
	532.672983	0.997584
	532.877130	0.996247
	533.081264	0.996804
	533.285383	0.996745
	533.489490	0.996997
	533.693582	0.996472
	533.897661	0.996584
	534.101726	0.998646
	534.305778	0.997287
	534.509816	0.997478
	534.713841	0.996605
	534.917851	0.995226
	535.121849	0.996146
	535.325832	0.996457
	535.529802	0.996121
	535.733759	0.995384
	535.937701	0.994361
	536.141630	0.994212
	536.345546	0.992327
	536.549448	0.992307
	536.753336	0.993719
	536.957210	0.992710
	537.161071	0.992878
	537.364919	0.993132
	537.568752	0.994432
	537.772572	0.994343
	537.976379	0.994657
	538.180172	0.994122
	538.383951	0.994094
	538.587716	0.994043
	538.791468	0.995679
	538.995206	0.996351
	539.198931	0.996506
	539.402642	0.995887
	539.606339	0.996255
	539.810023	0.996317
	540.013693	0.997732
	540.217349	0.998227
	540.420992	0.998510
	540.624621	0.997774
	540.828237	0.998055
	541.031839	0.997200
	541.235427	0.998316
	541.439001	0.996338
	541.642562	0.995793
	541.846109	0.996164
	542.049643	0.995304
	542.253163	0.994541
	542.456669	0.993635
	542.660162	0.993856
	542.863641	0.993294
	543.067106	0.993725
	543.270558	0.993064
	543.473996	0.992703
	543.677420	0.993091
	543.880831	0.992687
	544.084228	0.993495
	544.287612	0.994224
	544.490981	0.994095
	544.694338	0.995223
	544.897680	0.994611
	545.101009	0.993950
	545.304324	0.995578
	545.507625	0.994648
	545.710913	0.995312
	545.914187	0.997239
	546.117448	0.998292
	546.320695	0.999790
	546.523928	0.997666
	546.727147	0.998492
	546.930353	0.997489
	547.133546	0.998142
	547.336724	0.999516
	547.539889	0.999631
	547.743040	0.999665
	547.946178	0.999427
	548.149301	0.999440
	548.352412	1.000185
	548.555508	1.000783
	548.758591	1.003847
	548.961660	1.005329
	549.164716	1.006023
	549.367757	1.007011
	549.570785	1.005296
	549.773800	1.005611
	549.976801	1.004369
	550.179788	1.004518
	550.382761	1.004453
	550.585721	1.005754
	550.788667	1.006317
	550.991599	1.006542
	551.194518	1.005704
	551.397423	1.004615
	551.600315	1.004613
	551.803192	1.004596
	552.006056	1.004660
	552.208906	1.004645
	552.411743	1.003423
	552.614566	1.003081
	552.817375	1.002896
	553.020171	1.003054
	553.222953	1.002985
	553.425721	1.002297
	553.628475	1.000905
	553.831216	1.001247
	554.033943	1.001535
	554.236657	1.001196
	554.439356	1.001637
	554.642042	1.001423
	554.844715	1.000731
	555.047373	1.001878
	555.250018	1.003195
	555.452650	1.002874
	555.655267	1.004228
	555.857871	1.005643
	556.060461	1.005351
	556.263038	1.006060
	556.465600	1.006005
	556.668150	1.005730
	556.870685	1.006393
	557.073207	1.005639
	557.275715	1.006459
	557.478209	1.007450
	557.680689	1.008691
	557.883156	1.009071
	558.085609	1.009897
	558.288049	1.009499
	558.490475	1.010428
	558.692887	1.009442
	558.895285	1.010884
	559.097670	1.011194
	559.300040	1.012127
	559.502398	1.012254
	559.704741	1.012074
	559.907071	1.013194
	560.109387	1.013741
	560.311689	1.014055
	560.513978	1.016544
	560.716253	1.017105
	560.918514	1.017954
	561.120762	1.016811
	561.322995	1.016225
	561.525215	1.017760
	561.727422	1.017913
	561.929614	1.016911
	562.131793	1.018616
	562.333958	1.019508
	562.536110	1.021957
	562.738248	1.023498
	562.940372	1.022640
	563.142482	1.022401
	563.344578	1.023444
	563.546661	1.024307
	563.748730	1.025282
	563.950786	1.026180
	564.152827	1.028420
	564.354855	1.029113
	564.556870	1.029491
	564.758870	1.031307
	564.960857	1.032467
	565.162830	1.032283
	565.364789	1.032608
	565.566735	1.032635
	565.768666	1.033301
	565.970584	1.033743
	566.172489	1.035496
	566.374379	1.034764
	566.576256	1.035509
	566.778119	1.037098
	566.979969	1.037988
	567.181805	1.040013
	567.383626	1.040212
	567.585435	1.040240
	567.787229	1.040216
	567.989010	1.040565
	568.190777	1.040196
	568.392530	1.041078
	568.594269	1.041470
	568.795995	1.042064
	568.997707	1.042330
	569.199405	1.042804
	569.401090	1.044719
	569.602761	1.045178
	569.804418	1.045483
	570.006061	1.045855
	570.207690	1.046179
	570.409306	1.046690
	570.610908	1.047164
	570.812497	1.047258
	571.014071	1.047290
	571.215632	1.047018
	571.417179	1.047558
	571.618712	1.047645
	571.820232	1.047779
	572.021737	1.047687
	572.223229	1.046542
	572.424707	1.047203
	572.626172	1.046763
	572.827623	1.045592
	573.029060	1.045937
	573.230483	1.045542
	573.431892	1.046486
	573.633288	1.047732
	573.834670	1.046278
	574.036038	1.046939
	574.237392	1.050144
	574.438733	1.049821
	574.640060	1.050658
	574.841373	1.049847
	575.042672	1.050107
	575.243958	1.050615
	575.445230	1.053000
	575.646488	1.053679
	575.847732	1.054503
	576.048962	1.054808
	576.250179	1.055243
	576.451382	1.055004
	576.652571	1.055835
	576.853747	1.057986
	577.054908	1.057682
	577.256056	1.056423
	577.457190	1.056208
	577.658310	1.056591
	577.859417	1.056568
	578.060510	1.057599
	578.261589	1.058761
	578.462654	1.057568
	578.663705	1.058670
	578.864743	1.058191
	579.065767	1.057323
	579.266777	1.057839
	579.467773	1.058034
	579.668755	1.056862
	579.869724	1.057361
	580.070679	1.059147
	580.271620	1.059638
	580.472548	1.061826
	580.673461	1.062656
	580.874361	1.064173
	581.075247	1.064779
	581.276119	1.065307
	581.476978	1.065741
	581.677822	1.064993
	581.878653	1.066369
	582.079470	1.067426
	582.280273	1.068021
	582.481063	1.068627
	582.681838	1.069395
	582.882600	1.069799
	583.083348	1.070466
	583.284083	1.071830
	583.484803	1.071238
	583.685510	1.071607
	583.886203	1.072642
	584.086882	1.072638
	584.287547	1.072660
	584.488199	1.073048
	584.688836	1.072586
	584.889460	1.074148
	585.090070	1.075556
	585.290666	1.075563
	585.491249	1.076688
	585.691818	1.078404
	585.892372	1.078323
	586.092914	1.080133
	586.293441	1.079832
	586.493954	1.080312
	586.694454	1.080162
	586.894940	1.080262
	587.095412	1.081306
	587.295870	1.081978
	587.496314	1.083340
	587.696745	1.082962
	587.897162	1.083800
	588.097565	1.084590
	588.297954	1.085216
	588.498329	1.085265
	588.698691	1.083795
	588.899038	1.083532
	589.099372	1.082347
	589.299692	1.081861
	589.499998	1.082714
	589.700291	1.083723
	589.900569	1.082539
	590.100834	1.083478
	590.301085	1.082804
	590.501322	1.082458
	590.701546	1.083823
	590.901755	1.083360
	591.101951	1.083950
	591.302132	1.084328
	591.502300	1.084142
	591.702455	1.083706
	591.902595	1.085808
	592.102722	1.087068
	592.302834	1.086125
	592.502933	1.086200
	592.703018	1.084202
	592.903089	1.083964
	593.103147	1.083543
	593.303190	1.082949
	593.503220	1.083624
	593.703236	1.084565
	593.903238	1.085956
	594.103226	1.086200
	594.303200	1.085475
	594.503161	1.085200
	594.703108	1.087116
	594.903040	1.086684
	595.102960	1.087320
	595.302865	1.087083
	595.502756	1.087354
	595.702634	1.088457
	595.902497	1.088685
	596.102347	1.089063
	596.302183	1.088785
	596.502005	1.090420
	596.701813	1.091291
	596.901608	1.091635
	597.101388	1.093235
	597.301155	1.093212
	597.500908	1.094934
	597.700647	1.096222
	597.900372	1.095465
	598.100083	1.096362
	598.299781	1.096085
	598.499465	1.096276
	598.699134	1.096840
	598.898790	1.097905
	599.098432	1.100073
	599.298061	1.099603
	599.497675	1.099988
	599.697275	1.100828
	599.896862	1.102593
	600.096435	1.102908
	600.295994	1.103689
	600.495539	1.103586
	600.695070	1.103680
	600.894588	1.106617
	601.094091	1.107347
	601.293581	1.107722
	601.493056	1.108658
	601.692518	1.109148
	601.891966	1.108890
	602.091401	1.110905
	602.290821	1.109994
	602.490227	1.110726
	602.689620	1.109909
	602.888999	1.108603
	603.088363	1.107555
	603.287714	1.107036
	603.487052	1.106726
	603.686375	1.107256
	603.885684	1.107672
	604.084980	1.106502
	604.284261	1.105823
	604.483529	1.105585
	604.682783	1.104636
	604.882023	1.105823
	605.081249	1.106737
	605.280461	1.106885
	605.479660	1.107243
	605.678844	1.108093
	605.878015	1.108209
	606.077172	1.107549
	606.276314	1.108163
	606.475443	1.110319
	606.674558	1.111114
	606.873660	1.109797
	607.072747	1.110940
	607.271820	1.111994
	607.470880	1.112711
	607.669926	1.112283
	607.868957	1.112734
	608.067975	1.113020
	608.266979	1.113207
	608.465969	1.112906
	608.664946	1.112841
	608.863908	1.112389
	609.062857	1.113010
	609.261791	1.112997
	609.460712	1.114055
	609.659619	1.113133
	609.858511	1.112685
	610.057390	1.112553
	610.256256	1.112801
	610.455107	1.112662
	610.653944	1.112896
	610.852767	1.112966
	611.051577	1.112754
	611.250373	1.113495
	611.449154	1.115066
	611.647922	1.116205
	611.846676	1.116379
	612.045416	1.115906
	612.244142	1.115919
	612.442854	1.114893
	612.641553	1.115101
	612.840237	1.117563
	613.038908	1.116066
	613.237564	1.116440
	613.436207	1.117217
	613.634836	1.116931
	613.833451	1.116561
	614.032052	1.115878
	614.230639	1.115474
	614.429212	1.115600
	614.627771	1.114287
	614.826316	1.114672
	615.024848	1.114637
	615.223365	1.115608
	615.421869	1.116536
	615.620358	1.116792
	615.818834	1.117197
	616.017296	1.116965
	616.215744	1.117950
	616.414178	1.118138
	616.612598	1.119295
	616.811004	1.120746
	617.009396	1.120370
	617.207775	1.121469
	617.406139	1.121202
	617.604490	1.120781
	617.802826	1.121816
	618.001149	1.122991
	618.199458	1.123019
	618.397752	1.123274
	618.596033	1.121996
	618.794300	1.121347
	618.992553	1.122016
	619.190792	1.121321
	619.389018	1.120385
	619.587229	1.119798
	619.785426	1.118551
	619.983609	1.118385
	620.181779	1.117779
	620.379934	1.116833
	620.578076	1.117263
	620.776204	1.117729
	620.974317	1.117704
	621.172417	1.118671
	621.370503	1.117237
	621.568575	1.115773
	621.766633	1.115618
	621.964677	1.115464
	622.162707	1.115398
	622.360723	1.114221
	622.558725	1.113437
	622.756714	1.114929
	622.954688	1.116430
	623.152648	1.118188
	623.350595	1.116175
	623.548527	1.114700
	623.746446	1.114849
	623.944350	1.115302
	624.142241	1.115985
	624.340118	1.115724
	624.537981	1.116018
	624.735829	1.115304
	624.933664	1.113771
	625.131485	1.114521
	625.329292	1.114335
	625.527085	1.113433
	625.724864	1.113367
	625.922629	1.113532
	626.120381	1.113735
	626.318118	1.113426
	626.515841	1.113309
	626.713550	1.113584
	626.911246	1.114481
	627.108927	1.115370
	627.306595	1.115998
	627.504248	1.113509
	627.701888	1.113827
	627.899513	1.111982
	628.097125	1.112499
	628.294722	1.111292
	628.492306	1.110155
	628.689876	1.109073
	628.887432	1.108230
	629.084973	1.107544
	629.282501	1.105729
	629.480015	1.103971
	629.677515	1.103405
	629.875001	1.101226
	630.072473	1.100435
	630.269931	1.100498
	630.467375	1.100609
	630.664805	1.101121
	630.862221	1.101528
	631.059623	1.100956
	631.257011	1.100973
	631.454385	1.100837
	631.651746	1.100468
	631.849092	1.101555
	632.046424	1.101631
	632.243742	1.100903
	632.441047	1.100167
	632.638337	1.101389
	632.835613	1.101094
	633.032876	1.100866
	633.230124	1.100839
	633.427358	1.102554
	633.624579	1.103359
	633.821785	1.104836
	634.018978	1.105146
	634.216156	1.106541
	634.413321	1.107824
	634.610471	1.110345
	634.807608	1.110571
	635.004730	1.110647
	635.201839	1.110300
	635.398933	1.111322
	635.596014	1.112739
	635.793081	1.113190
	635.990133	1.114839
	636.187172	1.114974
	636.384196	1.114849
	636.581207	1.115839
	636.778204	1.117439
	636.975186	1.117697
	637.172155	1.117899
	637.369110	1.118307
	637.566050	1.119721
	637.762977	1.120546
	637.959890	1.120905
	638.156788	1.122159
	638.353673	1.122331
	638.550544	1.122622
	638.747400	1.122193
	638.944243	1.120448
	639.141072	1.118527
	639.337886	1.116588
	639.534687	1.118609
	639.731474	1.117330
	639.928246	1.117671
	640.125005	1.116620
	640.321750	1.115718
	640.518480	1.115187
	640.715197	1.114931
	640.911899	1.116780
	641.108588	1.118909
	641.305263	1.119439
	641.501923	1.121483
	641.698570	1.122046
	641.895202	1.123940
	642.091821	1.123271
	642.288426	1.124115
	642.485016	1.123631
	642.681593	1.122718
	642.878155	1.121736
	643.074704	1.121308
	643.271238	1.122032
	643.467759	1.120948
	643.664265	1.121750
	643.860757	1.121680
	644.057236	1.120679
	644.253700	1.121476
	644.450151	1.122479
	644.646587	1.122537
	644.843009	1.123379
	645.039418	1.125308
	645.235812	1.126332
	645.432192	1.126651
	645.628558	1.127526
	645.824911	1.127846
	646.021249	1.128611
	646.217573	1.128673
	646.413883	1.129339
	646.610179	1.128269
	646.806461	1.129785
	647.002729	1.129568
	647.198983	1.130495
	647.395223	1.130584
	647.591449	1.131513
	647.787661	1.131350
	647.983859	1.130613
	648.180043	1.130284
	648.376212	1.130929
	648.572368	1.130745
	648.768510	1.131019
	648.964638	1.131960
	649.160751	1.132497
	649.356851	1.133683
	649.552937	1.134936
	649.749008	1.134571
	649.945066	1.135685
	650.141109	1.135420
	650.337138	1.136996
	650.533154	1.136640
	650.729155	1.138341
	650.925142	1.139450
	651.121116	1.141232
	651.317075	1.142733
	651.513020	1.143192
	651.708951	1.145012
	651.904868	1.146523
	652.100771	1.149359
	652.296660	1.151243
	652.492535	1.154229
	652.688396	1.156750
	652.884242	1.157554
	653.080075	1.157001
	653.275894	1.158137
	653.471699	1.158101
	653.667489	1.160081
	653.863266	1.159292
	654.059028	1.159326
	654.254776	1.158368
	654.450511	1.159355
	654.646231	1.160074
	654.841937	1.161131
	655.037629	1.162001
	655.233308	1.161706
	655.428972	1.163620
	655.624622	1.163821
	655.820258	1.163390
	656.015879	1.165438
	656.211487	1.166631
	656.407081	1.167845
	656.602661	1.168195
	656.798226	1.168184
	656.993778	1.168029
	657.189315	1.167051
	657.384839	1.166392
	657.580348	1.164800
	657.775843	1.164087
	657.971324	1.163985
	658.166791	1.164094
	658.362244	1.164636
	658.557683	1.166435
	658.753108	1.165355
	658.948519	1.164744
	659.143916	1.163265
	659.339298	1.162489
	659.534667	1.162068
	659.730022	1.162014
	659.925362	1.161088
	660.120688	1.161395
	660.316001	1.160737
	660.511299	1.160823
	660.706583	1.159152
	660.901853	1.159539
	661.097109	1.159208
	661.292351	1.158740
	661.487578	1.156923
	661.682792	1.158369
	661.877992	1.156940
	662.073177	1.157364
	662.268349	1.156295
	662.463506	1.156866
	662.658649	1.155988
	662.853779	1.155797
	663.048894	1.153776
	663.243995	1.154274
	663.439081	1.153516
	663.634154	1.153137
	663.829213	1.151738
	664.024258	1.151942
	664.219288	1.153307
	664.414305	1.152231
	664.609307	1.151853
	664.804295	1.151580
	664.999269	1.152772
	665.194229	1.151855
	665.389175	1.151203
	665.584107	1.150539
	665.779025	1.150179
	665.973928	1.150981
	666.168818	1.153543
	666.363693	1.152912
	666.558555	1.155028
	666.753402	1.156175
	666.948235	1.156903
	667.143054	1.158634
	667.337859	1.159096
	667.532650	1.157327
	667.727427	1.157970
	667.922189	1.157241
	668.116938	1.156747
	668.311672	1.157480
	668.506392	1.157745
	668.701098	1.157917
	668.895790	1.158057
	669.090468	1.158799
	669.285132	1.158730
	669.479782	1.160006
	669.674417	1.161902
	669.869039	1.161884
	670.063646	1.162051
	670.258239	1.160675
	670.452819	1.159475
	670.647384	1.157733
	670.841934	1.157979
	671.036471	1.157283
	671.230994	1.155939
	671.425502	1.155929
	671.619997	1.155667
	671.814477	1.155397
	672.008943	1.154813
	672.203395	1.153369
	672.397833	1.150882
	672.592257	1.151946
	672.786667	1.150261
	672.981062	1.148813
	673.175444	1.148609
	673.369811	1.147734
	673.564164	1.145079
	673.758503	1.145403
	673.952828	1.144365
	674.147139	1.143077
	674.341435	1.140499
	674.535718	1.138992
	674.729986	1.138926
	674.924240	1.139603
	675.118480	1.138208
	675.312706	1.138156
	675.506918	1.137979
	675.701116	1.137967
	675.895299	1.136392
	676.089469	1.135313
	676.283624	1.135623
	676.477765	1.135760
	676.671892	1.135846
	676.866005	1.135472
	677.060103	1.135671
	677.254188	1.135396
	677.448258	1.136320
	677.642315	1.137244
	677.836357	1.137897
	678.030385	1.136478
	678.224398	1.137722
	678.418398	1.136417
	678.612384	1.136383
	678.806355	1.136738
	679.000312	1.136438
	679.194255	1.135366
	679.388184	1.136708
	679.582099	1.138013
	679.776000	1.138506
	679.969886	1.137467
	680.163758	1.137858
	680.357617	1.137701
	680.551461	1.137411
	680.745290	1.138560
	680.939106	1.138717
	681.132908	1.140522
	681.326695	1.141679
	681.520468	1.140345
	681.714227	1.140697
	681.907972	1.141883
	682.101703	1.142879
	682.295419	1.142765
	682.489122	1.142672
	682.682810	1.142859
	682.876484	1.141252
	683.070144	1.143193
	683.263790	1.141629
	683.457421	1.141206
	683.651039	1.140809
	683.844642	1.138264
	684.038231	1.139213
	684.231806	1.139433
	684.425367	1.138731
	684.618913	1.138908
	684.812446	1.140874
	685.005964	1.139609
	685.199468	1.139802
	685.392958	1.139527
	685.586433	1.138318
	685.779895	1.137359
	685.973342	1.136764
	686.166775	1.138292
	686.360194	1.137402
	686.553599	1.136327
	686.746990	1.134156
	686.940366	1.134227
	687.133729	1.132987
	687.327077	1.130578
	687.520411	1.131407
	687.713730	1.131708
	687.907036	1.132606
	688.100327	1.132617
	688.293604	1.133639
	688.486867	1.133890
	688.680116	1.134225
	688.873351	1.133426
	689.066571	1.133676
	689.259777	1.132247
	689.452970	1.132681
	689.646147	1.132202
	689.839311	1.132876
	690.032461	1.133465
	690.225596	1.134224
	690.418717	1.135246
	690.611824	1.135688
	690.804917	1.134298
	690.997995	1.134017
	691.191059	1.134092
	691.384110	1.133227
	691.577145	1.133020
	691.770167	1.134488
	691.963175	1.133174
	692.156168	1.133480
	692.349147	1.134216
	692.542112	1.133131
	692.735063	1.133245
	692.927999	1.131875
	693.120922	1.131586
	693.313830	1.130725
	693.506724	1.128957
	693.699603	1.126447
	693.892469	1.125918
	694.085320	1.124909
	694.278157	1.125118
	694.470980	1.123315
	694.663789	1.124686
	694.856583	1.122032
	695.049364	1.121163
	695.242130	1.120070
	695.434881	1.118967
	695.627619	1.119970
	695.820342	1.119409
	696.013052	1.119391
	696.205747	1.121219
	696.398427	1.119887
	696.591094	1.118379
	696.783746	1.117583
	696.976384	1.116442
	697.169008	1.116740
	697.361618	1.115318
	697.554213	1.114836
	697.746795	1.114549
	697.939362	1.113195
	698.131914	1.114102
	698.324453	1.112364
	698.516977	1.112608
	698.709487	1.111550
	698.901983	1.112048
	699.094465	1.114360
	699.286932	1.114693
	699.479386	1.115617
	699.671825	1.115248
	699.864249	1.116346
	700.056660	1.117573
	700.249056	1.117763
	700.441438	1.116562
	700.633806	1.116873
	700.826160	1.118190
	701.018499	1.118117
	701.210824	1.119197
	701.403135	1.120207
	701.595432	1.119812
	701.787714	1.118699
	701.979982	1.117725
	702.172236	1.116877
	702.364476	1.116658
	702.556702	1.115122
	702.748913	1.114021
	702.941110	1.112495
	703.133293	1.111198
	703.325461	1.110276
	703.517615	1.109095
	703.709755	1.109838
	703.901881	1.109376
	704.093993	1.108175
	704.286090	1.107807
	704.478173	1.106742
	704.670242	1.105470
	704.862296	1.103592
	705.054337	1.103604
	705.246363	1.102680
	705.438375	1.100796
	705.630372	1.099322
	705.822356	1.097246
	706.014325	1.096077
	706.206279	1.093826
	706.398220	1.092845
	706.590146	1.092014
	706.782058	1.091709
	706.973956	1.090918
	707.165840	1.091212
	707.357709	1.090021
	707.549564	1.089799
	707.741405	1.088914
	707.933231	1.083856
	708.125043	1.083170
	708.316841	1.081300
	708.508625	1.078890
	708.700395	1.077332
	708.892150	1.074706
	709.083891	1.075072
	709.275617	1.072823
	709.467330	1.070736
	709.659028	1.069565
	709.850712	1.068869
	710.042381	1.068377
	710.234037	1.068258
	710.425678	1.067088
	710.617305	1.066485
	710.808917	1.065977
	711.000515	1.065851
	711.192099	1.064219
	711.383669	1.064960
	711.575225	1.063197
	711.766766	1.061261
	711.958293	1.060819
	712.149805	1.060727
	712.341304	1.059658
	712.532788	1.058312
	712.724258	1.057729
	712.915713	1.053956
	713.107154	1.052185
	713.298581	1.051476
	713.489994	1.050102
	713.681392	1.050364
	713.872776	1.048374
	714.064146	1.046322
	714.255502	1.045453
	714.446843	1.045345
	714.638170	1.044004
	714.829483	1.044425
	715.020781	1.042749
	715.212065	1.041860
	715.403335	1.040126
	715.594591	1.037225
	715.785832	1.036235
	715.977059	1.033950
	716.168272	1.032146
	716.359470	1.030987
	716.550654	1.029773
	716.741824	1.027495
	716.932979	1.026051
	717.124121	1.025390
	717.315247	1.024509
	717.506360	1.025169
	717.697458	1.023794
	717.888542	1.023857
	718.079612	1.021926
	718.270668	1.022841
	718.461709	1.023285
	718.652736	1.023035
	718.843748	1.023001
	719.034746	1.022675
	719.225730	1.019383
	719.416700	1.018740
	719.607655	1.019362
	719.798596	1.017110
	719.989523	1.015972
	720.180435	1.015764
	720.371333	1.015692
	720.562217	1.015178
	720.753087	1.013309
	720.943942	1.014541
	721.134783	1.015327
	721.325609	1.015569
	721.516422	1.014697
	721.707219	1.013773
	721.898003	1.013456
	722.088772	1.013059
	722.279527	1.012157
	722.470268	1.011547
	722.660994	1.011753
	722.851707	1.012997
	723.042404	1.012902
	723.233088	1.012968
	723.423757	1.013495
	723.614412	1.013708
	723.805052	1.014398
	723.995678	1.015187
	724.186290	1.014577
	724.376887	1.014675
	724.567471	1.014739
	724.758039	1.015141
	724.948594	1.015333
	725.139134	1.016512
	725.329660	1.016008
	725.520172	1.017815
	725.710669	1.017275
	725.901152	1.018117
	726.091620	1.017106
	726.282075	1.017347
	726.472514	1.016607
	726.662940	1.016235
	726.853351	1.017433
	727.043748	1.017039
	727.234131	1.019788
	727.424499	1.018727
	727.614853	1.019792
	727.805193	1.020998
	727.995518	1.021699
	728.185829	1.022108
	728.376125	1.023446
	728.566408	1.025056
	728.756675	1.025352
	728.946929	1.025597
	729.137168	1.025320
	729.327393	1.026284
	729.517604	1.027479
	729.707800	1.028371
	729.897982	1.028307
	730.088149	1.026504
	730.278302	1.025992
	730.468441	1.026052
	730.658566	1.026878
	730.848676	1.028697
	731.038771	1.027889
	731.228853	1.027555
	731.418920	1.029201
	731.608973	1.028885
	731.799011	1.030314
	731.989035	1.029853
	732.179045	1.030988
	732.369040	1.031773
	732.559021	1.032270
	732.748988	1.032417
	732.938940	1.031321
	733.128878	1.029972
	733.318801	1.030666
	733.508711	1.030551
	733.698605	1.031630
	733.888486	1.033183
	734.078352	1.033871
	734.268204	1.034382
	734.458041	1.034007
	734.647864	1.033781
	734.837673	1.035078
	735.027467	1.035861
	735.217247	1.036462
	735.407013	1.036298
	735.596764	1.036012
	735.786501	1.037099
	735.976223	1.038218
	736.165932	1.040094
	736.355625	1.041016
	736.545305	1.041494
	736.734970	1.043046
	736.924620	1.043844
	737.114257	1.042636
	737.303879	1.043664
	737.493486	1.043806
	737.683079	1.045271
	737.872658	1.047853
	738.062222	1.049270
	738.251772	1.051537
	738.441308	1.051657
	738.630829	1.052726
	738.820336	1.051443
	739.009829	1.053003
	739.199307	1.054354
	739.388771	1.055642
	739.578220	1.055154
	739.767655	1.055367
	739.957076	1.055340
	740.146482	1.055476
	740.335874	1.055398
	740.525251	1.058014
	740.714615	1.058860
	740.903963	1.061074
	741.093298	1.062361
	741.282618	1.065159
	741.471923	1.066225
	741.661214	1.069158
	741.850491	1.071296
	742.039753	1.071825
	742.229001	1.071619
	742.418235	1.072690
	742.607454	1.073178
	742.796659	1.073838
	742.985849	1.074290
	743.175025	1.076270
	743.364187	1.075510
	743.553334	1.076154
	743.742467	1.075461
	743.931586	1.075746
	744.120690	1.075594
	744.309779	1.074608
	744.498855	1.073487
	744.687916	1.074396
	744.876962	1.073829
	745.065994	1.072938
	745.255012	1.072128
	745.444015	1.073047
	745.633004	1.073050
	745.821978	1.074578
	746.010938	1.075436
	746.199884	1.075167
	746.388815	1.075836
	746.577732	1.076010
	746.766634	1.074132
	746.955522	1.073535
	747.144396	1.074866
	747.333255	1.075612
	747.522100	1.074748
	747.710930	1.074442
	747.899746	1.074306
	748.088548	1.074664
	748.277335	1.074928
	748.466108	1.073537
	748.654866	1.073655
	748.843610	1.073091
	749.032339	1.073252
	749.221054	1.073038
	749.409755	1.071735
	749.598441	1.069823
	749.787113	1.068577
	749.975770	1.067961
	750.164413	1.066774
	750.353042	1.066174
[truncated: 1,648 more rows]
