# Supplementary material for: Metasurface analogues of molecular diastereomers from hierarchical multiscale chiral interactions with biomolecules
Source: Nat Commun. 2026 Apr 22;17:5541. doi: 10.1038/s41467-026-72200-6 (PMC13287669; doi:10.1038/s41467-026-72200-6)
Supplement: Supplementary file 3 — Supplementary Data 1 (Raw data) [file 41467_2026_72200_MOESM3_ESM.zip › Raw_Data/Reflectivity/Antistrept_strept_sequence/Antistept/Ref_ARRAY3_RS_90_2.txt]

	345.453658	0.996887
	345.669646	0.996880
	345.885622	0.996877
	346.101585	0.996880
	346.317535	0.996890
	346.533471	0.996908
	346.749395	0.996937
	346.965306	0.996979
	347.181204	0.997038
	347.397089	0.997118
	347.612961	0.997224
	347.828820	0.997360
	348.044666	0.997533
	348.260499	0.997751
	348.476319	0.998019
	348.692126	0.998344
	348.907920	0.998730
	349.123701	0.999176
	349.339469	0.999678
	349.555224	1.000220
	349.770966	1.000782
	349.986695	1.001334
	350.202412	1.001846
	350.418115	1.002286
	350.633805	1.002635
	350.849482	1.002882
	351.065147	1.003027
	351.280798	1.003080
	351.496436	1.003057
	351.712062	1.002973
	351.927674	1.002846
	352.143273	1.001234
	352.358860	1.001791
	352.574433	1.001419
	352.789993	0.999220
	353.005541	0.999566
	353.221075	0.999635
	353.436597	0.999797
	353.652105	0.999237
	353.867600	0.999850
	354.083083	1.002332
	354.298552	1.003706
	354.514009	1.002961
	354.729452	1.003038
	354.944883	1.001738
	355.160300	1.000056
	355.375705	1.000486
	355.591096	1.002371
	355.806474	1.001204
	356.021840	1.001934
	356.237192	1.003190
	356.452532	1.005432
	356.667858	1.005769
	356.883172	1.005628
	357.098472	1.005955
	357.313760	1.006314
	357.529034	1.006451
	357.744295	1.006846
	357.959544	1.006128
	358.174779	1.006451
	358.390002	1.006112
	358.605211	1.007277
	358.820407	1.007672
	359.035591	1.007193
	359.250761	1.005645
	359.465919	1.004550
	359.681063	1.003607
	359.896194	1.001121
	360.111313	1.001871
	360.326418	1.001934
	360.541510	1.002526
	360.756589	1.001015
	360.971656	1.002649
	361.186709	1.003009
	361.401749	1.004629
	361.616776	1.004152
	361.831790	1.003421
	362.046792	1.001976
	362.261780	0.999753
	362.476755	0.999233
	362.691717	1.001419
	362.906666	1.000101
	363.121602	0.999586
	363.336525	0.996967
	363.551435	0.995042
	363.766332	0.994661
	363.981216	0.996058
	364.196087	0.994837
	364.410945	0.993296
	364.625790	0.991090
	364.840621	0.989808
	365.055440	0.988531
	365.270246	0.990038
	365.485039	0.989927
	365.699818	0.989136
	365.914585	0.989804
	366.129339	0.990770
	366.344079	0.990272
	366.558807	0.990549
	366.773521	0.990775
	366.988223	0.992712
	367.202911	0.992722
	367.417587	0.991329
	367.632249	0.990824
	367.846898	0.989720
	368.061535	0.992132
	368.276158	0.992465
	368.490768	0.992746
	368.705365	0.992392
	368.919949	0.994152
	369.134521	0.995142
	369.349079	0.995675
	369.563624	0.995510
	369.778155	0.994373
	369.992674	0.994305
	370.207180	0.993363
	370.421673	0.994218
	370.636153	0.994615
	370.850619	0.995042
	371.065073	0.995763
	371.279514	0.997852
	371.493941	0.998556
	371.708356	0.999090
	371.922757	0.998912
	372.137145	0.999225
	372.351521	1.000953
	372.565883	1.001131
	372.780232	1.001672
	372.994568	1.003582
	373.208891	1.002922
	373.423201	1.002292
	373.637498	1.001981
	373.851782	1.003907
	374.066053	1.002867
	374.280311	1.001146
	374.494556	0.999286
	374.708787	0.999651
	374.923006	1.000378
	375.137211	0.999974
	375.351404	1.000009
	375.565583	1.000812
	375.779750	1.000758
	375.993903	1.000902
	376.208043	1.000627
	376.422170	1.000269
	376.636284	1.000203
	376.850385	0.997924
	377.064473	0.995766
	377.278548	0.994708
	377.492610	0.997124
	377.706658	0.998300
	377.920694	0.997631
	378.134717	0.998622
	378.348726	0.998733
	378.562722	0.998206
	378.776706	0.999187
	378.990676	1.001738
	379.204633	1.002558
	379.418577	1.003604
	379.632508	1.005494
	379.846426	1.004994
	380.060331	1.003898
	380.274223	1.004072
	380.488101	1.002823
	380.701967	1.000794
	380.915819	1.001246
	381.129659	0.998597
	381.343485	0.998648
	381.557298	0.997983
	381.771098	0.997852
	381.984886	0.999536
	382.198659	0.999807
	382.412420	0.999130
	382.626168	0.997791
	382.839903	0.999187
	383.053624	1.000286
	383.267333	1.000448
	383.481028	1.000794
	383.694711	1.003619
	383.908380	1.006541
	384.122036	1.008125
	384.335679	1.008273
	384.549309	1.009287
	384.762926	1.007372
	384.976530	1.006277
	385.190120	1.006505
	385.403698	1.007124
	385.617262	1.008669
	385.830814	1.008028
	386.044352	1.008175
	386.257877	1.008381
	386.471389	1.007890
	386.684888	1.006453
	386.898374	1.006664
	387.111847	1.006853
	387.325306	1.005220
	387.538753	1.006281
	387.752186	1.005898
	387.965606	1.005622
	388.179014	1.006707
	388.392408	1.006118
	388.605789	1.006225
	388.819156	1.005024
	389.032511	1.005308
	389.245853	1.005007
	389.459181	1.005009
	389.672497	1.004916
	389.885799	1.002976
	390.099088	1.002769
	390.312364	1.003479
	390.525627	1.003480
	390.738877	1.003161
	390.952114	1.003345
	391.165337	1.003654
	391.378548	1.004683
	391.591745	1.004392
	391.804929	1.004854
	392.018100	1.001990
	392.231258	1.000841
	392.444403	1.000288
	392.657535	0.998654
	392.870653	0.999331
	393.083759	0.999002
	393.296851	0.996867
	393.509930	0.995865
	393.722996	0.997218
	393.936049	0.995267
	394.149089	0.995846
	394.362116	0.995539
	394.575129	0.995516
	394.788130	0.994836
	395.001117	0.995076
	395.214091	0.994224
	395.427052	0.995709
	395.640000	0.996624
	395.852935	0.996006
	396.065857	0.995231
	396.278765	0.997145
	396.491660	0.998748
	396.704543	0.999543
	396.917412	0.999618
	397.130268	0.998885
	397.343110	0.999323
	397.555940	0.999421
	397.768757	1.001359
	397.981560	1.001938
	398.194350	1.002297
	398.407127	1.002141
	398.619891	1.001133
	398.832642	1.000902
	399.045380	1.001088
	399.258104	1.001607
	399.470815	1.003158
	399.683514	1.003906
	399.896199	1.002054
	400.108870	1.001075
	400.321529	1.000975
	400.534175	0.999705
	400.746807	0.999986
	400.959427	1.001242
	401.172033	1.000538
	401.384626	1.000079
	401.597205	0.999334
	401.809772	0.998849
	402.022326	0.997726
	402.234866	0.997779
	402.447393	0.997094
	402.659907	0.997520
	402.872408	0.999387
	403.084896	1.000698
	403.297370	1.000447
	403.509832	0.998589
	403.722280	0.997470
	403.934715	0.997520
	404.147137	0.997253
	404.359546	0.996347
	404.571941	0.997386
	404.784323	0.996671
	404.996693	0.998739
	405.209049	0.997823
	405.421392	0.997830
	405.633721	0.997299
	405.846038	0.996785
	406.058341	0.994608
	406.270632	0.992705
	406.482909	0.993710
	406.695172	0.992067
	406.907423	0.992623
	407.119661	0.992249
	407.331885	0.990657
	407.544096	0.992097
	407.756294	0.992982
	407.968479	0.992219
	408.180651	0.991702
	408.392809	0.991248
	408.604954	0.991891
	408.817086	0.992675
	409.029205	0.995217
	409.241311	0.995519
	409.453404	0.996743
	409.665483	0.996913
	409.877549	0.996910
	410.089602	0.999406
	410.301642	0.998682
	410.513669	0.999244
	410.725682	0.998276
	410.937682	0.999123
	411.149669	0.999381
	411.361643	0.999753
	411.573604	0.999405
	411.785551	1.000854
	411.997486	1.002327
	412.209407	1.000627
	412.421315	1.000212
	412.633210	0.999704
	412.845091	1.000334
	413.056959	1.000402
	413.268815	1.001379
	413.480657	1.002755
	413.692485	1.004446
	413.904301	1.003474
	414.116103	1.003144
	414.327892	1.006307
	414.539668	1.005451
	414.751431	1.006122
	414.963181	1.007419
	415.174917	1.006772
	415.386640	1.007156
	415.598350	1.005834
	415.810047	1.006376
	416.021730	1.003529
	416.233401	1.003588
	416.445058	1.003289
	416.656702	1.004210
	416.868332	1.003031
	417.079950	1.003516
	417.291554	1.004389
	417.503145	1.002423
	417.714723	1.001848
	417.926288	0.999908
	418.137839	1.000110
	418.349377	0.998456
	418.560903	0.997199
	418.772414	0.995450
	418.983913	0.995182
	419.195398	0.994949
	419.406870	0.993019
	419.618329	0.991211
	419.829775	0.990518
	420.041208	0.991371
	420.252627	0.994166
	420.464033	0.994309
	420.675426	0.995183
	420.886805	0.995352
	421.098172	0.994910
	421.309525	0.995049
	421.520865	0.994784
	421.732192	0.994416
	421.943505	0.993337
	422.154805	0.994176
	422.366092	0.993068
	422.577366	0.992244
	422.788627	0.992572
	422.999874	0.991175
	423.211108	0.991274
	423.422329	0.990845
	423.633537	0.993098
	423.844731	0.993407
	424.055913	0.994245
	424.267081	0.994100
	424.478235	0.994532
	424.689377	0.995324
	424.900505	0.993765
	425.111620	0.994506
	425.322722	0.994541
	425.533811	0.995353
	425.744886	0.995987
	425.955948	0.995677
	426.166997	0.997150
	426.378032	0.997087
	426.589055	0.997106
	426.800064	0.996382
	427.011060	0.997910
	427.222042	0.997612
	427.433012	0.998502
	427.643968	0.999204
	427.854911	0.999995
	428.065840	0.999829
	428.276757	1.000041
	428.487660	1.001217
	428.698550	1.000110
	428.909427	1.001648
	429.120290	1.001877
	429.331140	1.000174
	429.541977	0.998800
	429.752801	0.999951
	429.963611	0.999957
	430.174408	0.998804
	430.385192	0.999272
	430.595963	0.999843
	430.806720	1.001925
	431.017464	1.003076
	431.228195	1.004499
	431.438913	1.005494
	431.649617	1.004930
	431.860308	1.005627
	432.070986	1.007076
	432.281650	1.006756
	432.492302	1.009188
	432.702940	1.010502
	432.913565	1.009178
	433.124176	1.006696
	433.334774	1.006667
	433.545359	1.004185
	433.755931	1.002939
	433.966489	1.004145
	434.177035	1.003583
	434.387567	1.003014
	434.598085	1.002924
	434.808591	1.003020
	435.019083	1.000547
	435.229562	1.001182
	435.440027	1.000839
	435.650479	1.001644
	435.860918	1.001096
	436.071344	1.000961
	436.281757	1.000608
	436.492156	0.997260
	436.702542	0.995352
	436.912914	0.993839
	437.123274	0.993341
	437.333620	0.991987
	437.543953	0.991471
	437.754272	0.990555
	437.964578	0.989314
	438.174871	0.988901
	438.385151	0.988098
	438.595417	0.985791
	438.805670	0.985042
	439.015910	0.984357
	439.226137	0.983456
	439.436350	0.981593
	439.646550	0.982968
	439.856737	0.981551
	440.066910	0.980519
	440.277070	0.981859
	440.487217	0.980776
	440.697351	0.979663
	440.907471	0.979618
	441.117578	0.979424
	441.327671	0.978064
	441.537752	0.977409
	441.747819	0.975654
	441.957873	0.976902
	442.167913	0.979210
	442.377940	0.980371
	442.587954	0.981388
	442.797955	0.981959
	443.007942	0.981936
	443.217916	0.983444
	443.427877	0.984057
	443.637824	0.983307
	443.847758	0.982850
	444.057679	0.980699
	444.267586	0.981737
	444.477481	0.982136
	444.687361	0.982298
	444.897229	0.982228
	445.107083	0.984218
	445.316924	0.984791
	445.526752	0.986169
	445.736566	0.987957
	445.946367	0.990100
	446.156155	0.989222
	446.365929	0.992143
	446.575690	0.991807
	446.785438	0.992196
	446.995173	0.992994
	447.204894	0.992731
	447.414602	0.994177
	447.624296	0.993783
	447.833977	0.995280
	448.043645	0.995235
	448.253300	0.995369
	448.462941	0.995335
	448.672569	0.996033
	448.882184	0.997499
	449.091785	0.997045
	449.301373	0.998017
	449.510948	0.998741
	449.720509	0.998961
	449.930057	0.997794
	450.139592	1.000224
	450.349113	0.997612
	450.558621	0.996486
	450.768116	0.997483
	450.977597	0.997789
	451.187066	0.998700
	451.396520	0.999289
	451.605962	1.000759
	451.815390	1.000175
	452.024805	0.999521
	452.234206	1.001215
	452.443594	1.002417
	452.652969	1.002041
	452.862330	1.001828
	453.071678	1.001853
	453.281013	1.002613
	453.490335	1.003002
	453.699643	1.002298
	453.908938	1.001760
	454.118219	1.002345
	454.327487	1.003088
	454.536742	1.003635
	454.745983	1.002597
	454.955211	1.001174
	455.164426	0.999716
	455.373627	0.997818
	455.582815	0.998953
	455.791990	0.999507
	456.001152	0.998606
	456.210300	0.997687
	456.419434	0.996697
	456.628556	0.996327
	456.837664	0.998812
	457.046758	0.998057
	457.255839	0.997609
	457.464907	0.998610
	457.673962	0.999554
	457.883003	0.999790
	458.092031	0.999146
	458.301046	0.998465
	458.510047	0.998011
	458.719035	0.997506
	458.928009	0.998652
	459.136970	0.996871
	459.345918	0.996921
	459.554852	0.996461
	459.763774	0.995804
	459.972681	0.995030
	460.181576	0.993803
	460.390457	0.995333
	460.599324	0.996665
	460.808178	0.996905
	461.017019	0.997294
	461.225847	0.995182
	461.434661	0.995164
	461.643462	0.993243
	461.852249	0.992442
	462.061023	0.993309
	462.269784	0.992864
	462.478531	0.991269
	462.687265	0.991405
	462.895986	0.990504
	463.104693	0.991158
	463.313387	0.992743
	463.522068	0.993403
	463.730735	0.992345
	463.939389	0.990189
	464.148029	0.991615
	464.356656	0.990676
	464.565270	0.990100
	464.773870	0.990135
	464.982457	0.990465
	465.191030	0.989620
	465.399591	0.992124
	465.608137	0.991555
	465.816671	0.990397
	466.025191	0.990011
	466.233697	0.989944
	466.442191	0.989636
	466.650671	0.991210
	466.859137	0.991630
	467.067590	0.992210
	467.276030	0.991166
	467.484456	0.990614
	467.692869	0.991201
	467.901269	0.992571
	468.109655	0.990799
	468.318028	0.989791
	468.526387	0.989967
	468.734733	0.989188
	468.943066	0.989843
	469.151385	0.991555
	469.359691	0.993314
	469.567984	0.993385
	469.776263	0.992063
	469.984528	0.995222
	470.192781	0.994436
	470.401020	0.994702
	470.609245	0.994243
	470.817457	0.995214
	471.025656	0.995910
	471.233841	0.996939
	471.442013	0.996937
	471.650172	0.995712
	471.858317	0.997262
	472.066448	0.997265
	472.274567	0.996240
	472.482672	0.997280
	472.690763	0.998220
	472.898841	0.999548
	473.106906	0.998783
	473.314957	0.997507
	473.522995	0.995766
	473.731020	0.997162
	473.939031	0.998003
	474.147029	0.996368
	474.355013	0.996378
	474.562984	0.997416
	474.770941	0.996230
	474.978885	0.995578
	475.186816	0.996425
	475.394733	0.996494
	475.602637	0.995718
	475.810527	0.996252
	476.018404	0.996556
	476.226268	0.995913
	476.434118	0.996549
	476.641955	0.997735
	476.849778	0.997569
	477.057588	0.996877
	477.265385	0.998238
	477.473168	1.000811
	477.680937	1.003359
	477.888694	1.003270
	478.096436	1.002363
	478.304166	1.003852
	478.511882	1.004080
	478.719584	1.004479
	478.927274	1.005439
	479.134949	1.006237
	479.342612	1.004767
	479.550260	1.003547
	479.757896	1.001779
	479.965518	1.001948
	480.173126	1.001862
	480.380722	1.002511
	480.588303	1.003077
	480.795872	1.005630
	481.003426	1.007174
	481.210968	1.006110
	481.418496	1.007986
	481.626010	1.007834
	481.833511	1.007216
	482.040999	1.006670
	482.248473	1.005960
	482.455934	1.006727
	482.663382	1.003890
	482.870816	1.004374
	483.078236	1.003234
	483.285643	1.002826
	483.493037	1.003098
	483.700417	1.001267
	483.907784	0.998840
	484.115137	0.997360
	484.322477	0.996329
	484.529803	0.994876
	484.737116	0.993000
	484.944416	0.992218
	485.151702	0.990134
	485.358975	0.990092
	485.566234	0.989613
	485.773479	0.988575
	485.980712	0.987890
	486.187931	0.988802
	486.395136	0.986972
	486.602328	0.986022
	486.809506	0.987787
	487.016671	0.988101
	487.223823	0.986750
	487.430961	0.988050
	487.638086	0.987843
	487.845197	0.988245
	488.052295	0.988360
	488.259379	0.988215
	488.466450	0.989491
	488.673507	0.990817
	488.880551	0.991230
	489.087582	0.991884
	489.294599	0.993152
	489.501602	0.994677
	489.708592	0.996999
	489.915569	0.996356
	490.122532	0.996134
	490.329482	0.994607
	490.536418	0.995826
	490.743341	0.997397
	490.950250	0.997236
	491.157146	0.997713
	491.364029	0.998509
	491.570897	0.998531
	491.777753	0.999379
	491.984595	0.999057
	492.191423	0.999804
	492.398238	1.000301
	492.605040	1.001823
	492.811828	1.003500
	493.018603	1.003668
	493.225364	1.003281
	493.432111	1.004834
	493.638846	1.003728
	493.845566	1.004302
	494.052274	1.002818
	494.258967	1.002262
	494.465648	1.001286
	494.672314	1.000187
	494.878968	1.000847
	495.085608	0.999688
	495.292234	0.999588
	495.498847	0.999011
	495.705446	0.999000
	495.912032	0.998922
	496.118605	0.998421
	496.325164	0.998871
	496.531709	0.998562
	496.738241	0.999536
	496.944759	1.000079
	497.151264	0.998990
	497.357756	1.000252
	497.564234	1.000464
	497.770698	1.002107
	497.977149	1.001314
	498.183587	1.001085
	498.390011	1.001349
	498.596422	1.002621
	498.802819	1.001988
	499.009202	1.000938
	499.215572	1.001652
	499.421929	1.000649
	499.628272	0.999668
	499.834602	1.001496
	500.040918	0.999588
	500.247220	0.999287
	500.453509	0.999288
	500.659785	1.001619
	500.866047	1.002753
	501.072296	1.002541
	501.278531	1.002096
	501.484752	1.001937
	501.690960	1.002313
	501.897155	1.002704
	502.103336	1.002781
	502.309504	1.002686
	502.515658	1.003265
	502.721798	1.004693
	502.927925	1.005993
	503.134039	1.004971
	503.340139	1.004229
	503.546225	1.003270
	503.752298	1.003866
	503.958358	1.003333
	504.164404	1.005333
	504.370436	1.004967
	504.576455	1.005931
	504.782461	1.005900
	504.988453	1.007259
	505.194431	1.008112
	505.400396	1.008376
	505.606347	1.006873
	505.812285	1.009059
	506.018209	1.007305
	506.224120	1.007705
	506.430017	1.006251
	506.635901	1.006366
	506.841771	1.007032
	507.047628	1.007652
	507.253471	1.007770
	507.459301	1.007222
	507.665117	1.008160
	507.870920	1.008116
	508.076709	1.009162
	508.282484	1.009111
	508.488247	1.008371
	508.693995	1.007404
	508.899730	1.006873
	509.105451	1.007017
	509.311159	1.005380
	509.516854	1.004971
	509.722535	1.003423
	509.928202	1.001890
	510.133856	1.000755
	510.339496	0.999134
	510.545123	0.999936
	510.750736	0.998810
	510.956336	0.998392
	511.161922	0.996710
	511.367494	0.996528
	511.573053	0.997502
	511.778599	0.997152
	511.984131	0.997195
	512.189649	0.997648
	512.395154	0.996251
	512.600645	0.996489
	512.806123	0.998243
	513.011587	0.998573
	513.217038	0.996928
	513.422475	0.996504
	513.627899	0.996688
	513.833309	0.995659
	514.038705	0.997238
	514.244088	0.996748
	514.449458	0.996375
	514.654814	0.994500
	514.860156	0.993658
	515.065485	0.994484
	515.270800	0.994839
	515.476102	0.995194
	515.681390	0.996353
	515.886664	0.995993
	516.091925	0.996922
	516.297173	0.997192
	516.502407	0.998154
	516.707627	0.996278
	516.912834	0.995943
	517.118027	0.996639
	517.323207	0.997822
	517.528373	0.997069
	517.733525	0.996897
	517.938664	0.997215
	518.143790	0.998778
	518.348901	0.997671
	518.554000	0.998900
	518.759084	0.997491
	518.964156	0.998949
	519.169213	0.998793
	519.374257	0.999762
	519.579288	1.000382
	519.784305	1.001582
	519.989308	1.000755
	520.194298	0.999166
	520.399274	1.000167
	520.604236	0.999424
	520.809185	0.999018
	521.014121	0.999488
	521.219043	0.999113
	521.423951	0.999191
	521.628846	0.998158
	521.833727	0.997643
	522.038595	0.996678
	522.243449	0.998159
	522.448289	0.997785
	522.653116	0.998865
	522.857929	0.999079
	523.062729	0.998043
	523.267515	0.998172
	523.472287	0.997057
	523.677046	0.995133
	523.881792	0.993026
	524.086524	0.991746
	524.291242	0.991728
	524.495946	0.990814
	524.700637	0.990397
	524.905315	0.990424
	525.109979	0.990454
	525.314629	0.988993
	525.519266	0.987613
	525.723889	0.986034
	525.928498	0.986536
	526.133094	0.987118
	526.337677	0.988432
	526.542245	0.986337
	526.746800	0.987046
	526.951342	0.986837
	527.155870	0.988249
	527.360384	0.988881
	527.564885	0.987448
	527.769372	0.987806
	527.973846	0.985855
	528.178306	0.985913
	528.382752	0.986765
	528.587185	0.987242
	528.791604	0.988889
	528.996010	0.988808
	529.200402	0.989607
	529.404780	0.990966
	529.609145	0.991241
	529.813496	0.991912
	530.017833	0.993238
	530.222157	0.993686
	530.426468	0.993701
	530.630764	0.996178
	530.835048	0.995979
	531.039317	0.996468
	531.243573	0.996184
	531.447815	0.996565
	531.652044	0.995589
	531.856259	0.994229
	532.060461	0.994162
	532.264648	0.994459
	532.468823	0.996137
	532.672983	0.997209
	532.877130	0.996199
	533.081264	0.997134
	533.285383	0.997729
	533.489490	0.997176
	533.693582	0.997524
	533.897661	0.997270
	534.101726	0.997338
	534.305778	0.997790
	534.509816	0.997422
	534.713841	0.996663
	534.917851	0.995313
	535.121849	0.995349
	535.325832	0.995241
	535.529802	0.993384
	535.733759	0.992680
	535.937701	0.992434
	536.141630	0.993571
	536.345546	0.995789
	536.549448	0.996286
	536.753336	0.995644
	536.957210	0.994682
	537.161071	0.994949
	537.364919	0.995474
	537.568752	0.995049
	537.772572	0.995576
	537.976379	0.996965
	538.180172	0.998747
	538.383951	0.997808
	538.587716	0.997502
	538.791468	0.998292
	538.995206	1.000144
	539.198931	0.999417
	539.402642	0.999327
	539.606339	0.998731
	539.810023	0.999259
	540.013693	1.000420
	540.217349	0.999451
	540.420992	1.000990
	540.624621	1.000391
	540.828237	1.000025
	541.031839	1.000138
	541.235427	0.999337
	541.439001	0.999755
	541.642562	0.999292
	541.846109	0.998770
	542.049643	0.998280
	542.253163	0.998017
	542.456669	0.998792
	542.660162	0.999287
	542.863641	0.998924
	543.067106	0.995920
	543.270558	0.996562
	543.473996	0.995550
	543.677420	0.995747
	543.880831	0.995995
	544.084228	0.997964
	544.287612	0.997290
	544.490981	0.998226
	544.694338	0.998069
	544.897680	0.996250
	545.101009	0.996508
	545.304324	0.997140
	545.507625	0.996915
	545.710913	0.997243
	545.914187	0.998517
	546.117448	0.998117
	546.320695	0.997059
	546.523928	0.998095
	546.727147	0.997351
	546.930353	0.997056
	547.133546	0.996773
	547.336724	0.997250
	547.539889	0.996836
	547.743040	0.996164
	547.946178	0.996866
	548.149301	0.997454
	548.352412	0.997110
	548.555508	0.996995
	548.758591	0.996207
	548.961660	0.996698
	549.164716	0.995767
	549.367757	0.997295
	549.570785	0.998688
	549.773800	0.998175
	549.976801	1.000037
	550.179788	1.000757
	550.382761	1.001303
	550.585721	1.001881
	550.788667	1.003780
	550.991599	1.004834
	551.194518	1.003478
	551.397423	1.002250
	551.600315	1.002374
	551.803192	1.001938
	552.006056	1.002058
	552.208906	1.001254
	552.411743	1.001498
	552.614566	1.000674
	552.817375	0.999963
	553.020171	0.999687
	553.222953	0.998691
	553.425721	0.998285
	553.628475	0.998574
	553.831216	0.998518
	554.033943	0.998800
	554.236657	0.999842
	554.439356	1.000835
	554.642042	1.001497
	554.844715	1.000626
	555.047373	1.000093
	555.250018	1.000125
	555.452650	1.003100
	555.655267	1.002231
	555.857871	1.001737
	556.060461	1.002832
	556.263038	1.001875
	556.465600	1.001711
	556.668150	1.003960
	556.870685	1.003752
	557.073207	1.003627
	557.275715	1.005208
	557.478209	1.003299
	557.680689	1.005277
	557.883156	1.005852
	558.085609	1.005681
	558.288049	1.005159
	558.490475	1.005848
	558.692887	1.005397
	558.895285	1.004687
	559.097670	1.005137
	559.300040	1.006363
	559.502398	1.006794
	559.704741	1.007493
	559.907071	1.007562
	560.109387	1.008360
	560.311689	1.009502
	560.513978	1.009602
	560.716253	1.010981
	560.918514	1.012184
	561.120762	1.013043
	561.322995	1.014565
	561.525215	1.017264
	561.727422	1.018362
	561.929614	1.017955
	562.131793	1.019546
	562.333958	1.020914
	562.536110	1.021896
	562.738248	1.022159
	562.940372	1.023109
	563.142482	1.023974
	563.344578	1.022949
	563.546661	1.022903
	563.748730	1.023253
	563.950786	1.023343
	564.152827	1.023558
	564.354855	1.024367
	564.556870	1.023862
	564.758870	1.023979
	564.960857	1.024326
	565.162830	1.024157
	565.364789	1.025926
	565.566735	1.026667
	565.768666	1.028183
	565.970584	1.028034
	566.172489	1.029442
	566.374379	1.030241
	566.576256	1.030707
	566.778119	1.031223
	566.979969	1.030848
	567.181805	1.031356
	567.383626	1.033926
	567.585435	1.035612
	567.787229	1.034125
	567.989010	1.035601
	568.190777	1.036442
	568.392530	1.036650
	568.594269	1.037778
	568.795995	1.037824
	568.997707	1.037930
	569.199405	1.038418
	569.401090	1.038894
	569.602761	1.039191
	569.804418	1.041085
	570.006061	1.039864
	570.207690	1.039380
	570.409306	1.040062
	570.610908	1.038811
	570.812497	1.038631
	571.014071	1.040341
	571.215632	1.039938
	571.417179	1.040069
	571.618712	1.039094
	571.820232	1.038018
	572.021737	1.038822
	572.223229	1.038983
	572.424707	1.038306
	572.626172	1.037660
	572.827623	1.037683
	573.029060	1.037905
	573.230483	1.037959
	573.431892	1.038776
	573.633288	1.038724
	573.834670	1.039270
	574.036038	1.039609
	574.237392	1.041989
	574.438733	1.042071
	574.640060	1.041533
	574.841373	1.043138
	575.042672	1.043899
	575.243958	1.045484
	575.445230	1.045656
	575.646488	1.047050
	575.847732	1.047315
	576.048962	1.047662
	576.250179	1.049497
	576.451382	1.049980
	576.652571	1.050565
	576.853747	1.052162
	577.054908	1.052784
	577.256056	1.053536
	577.457190	1.056162
	577.658310	1.056500
	577.859417	1.056908
	578.060510	1.057794
	578.261589	1.059130
	578.462654	1.059703
	578.663705	1.061203
	578.864743	1.062310
	579.065767	1.063868
	579.266777	1.065918
	579.467773	1.066631
	579.668755	1.066174
	579.869724	1.066365
	580.070679	1.066721
	580.271620	1.066465
	580.472548	1.067352
	580.673461	1.067951
	580.874361	1.068221
	581.075247	1.067978
	581.276119	1.068179
	581.476978	1.068102
	581.677822	1.067685
	581.878653	1.067263
	582.079470	1.067732
	582.280273	1.068378
	582.481063	1.068123
	582.681838	1.068191
	582.882600	1.069373
	583.083348	1.069929
	583.284083	1.069110
	583.484803	1.068927
	583.685510	1.068352
	583.886203	1.068504
	584.086882	1.069393
	584.287547	1.069251
	584.488199	1.069863
	584.688836	1.070350
	584.889460	1.070054
	585.090070	1.071235
	585.290666	1.071807
	585.491249	1.073142
	585.691818	1.073234
	585.892372	1.073047
	586.092914	1.073405
	586.293441	1.073508
	586.493954	1.072634
	586.694454	1.073766
	586.894940	1.075907
	587.095412	1.075208
	587.295870	1.075227
	587.496314	1.074071
	587.696745	1.073960
	587.897162	1.074527
	588.097565	1.076908
	588.297954	1.077715
	588.498329	1.079405
	588.698691	1.080815
	588.899038	1.081393
	589.099372	1.082190
	589.299692	1.083447
	589.499998	1.083411
	589.700291	1.083346
	589.900569	1.083624
	590.100834	1.086049
	590.301085	1.086900
	590.501322	1.087887
	590.701546	1.088735
	590.901755	1.088950
	591.101951	1.088267
	591.302132	1.087743
	591.502300	1.086691
	591.702455	1.087639
	591.902595	1.088095
	592.102722	1.088441
	592.302834	1.089019
	592.502933	1.089365
	592.703018	1.089770
	592.903089	1.089655
	593.103147	1.090185
	593.303190	1.091363
	593.503220	1.091346
	593.703236	1.092057
	593.903238	1.093455
	594.103226	1.094756
	594.303200	1.096394
	594.503161	1.097827
	594.703108	1.098842
	594.903040	1.097344
	595.102960	1.096812
	595.302865	1.096206
	595.502756	1.095824
	595.702634	1.096331
	595.902497	1.095995
	596.102347	1.095717
	596.302183	1.095077
	596.502005	1.094344
	596.701813	1.094122
	596.901608	1.093292
	597.101388	1.093960
	597.301155	1.091672
	597.500908	1.089326
	597.700647	1.088411
	597.900372	1.089105
	598.100083	1.088505
	598.299781	1.087283
	598.499465	1.087111
	598.699134	1.088440
	598.898790	1.087801
	599.098432	1.086915
	599.298061	1.087555
	599.497675	1.087924
	599.697275	1.089804
	599.896862	1.091561
	600.096435	1.091487
	600.295994	1.090675
	600.495539	1.091181
	600.695070	1.091046
	600.894588	1.091828
	601.094091	1.091546
	601.293581	1.090682
	601.493056	1.091384
	601.692518	1.092935
	601.891966	1.093539
	602.091401	1.093518
	602.290821	1.093699
	602.490227	1.093845
	602.689620	1.093365
	602.888999	1.092970
	603.088363	1.091802
	603.287714	1.091679
	603.487052	1.091521
	603.686375	1.091815
	603.885684	1.091872
	604.084980	1.091669
	604.284261	1.092266
	604.483529	1.092875
	604.682783	1.093753
	604.882023	1.094582
	605.081249	1.094750
	605.280461	1.095127
	605.479660	1.095942
	605.678844	1.098123
	605.878015	1.099878
	606.077172	1.101137
	606.276314	1.101049
	606.475443	1.101455
	606.674558	1.100433
	606.873660	1.100238
	607.072747	1.101924
	607.271820	1.103670
	607.470880	1.102973
	607.669926	1.103161
	607.868957	1.102917
	608.067975	1.103013
	608.266979	1.103606
	608.465969	1.105142
	608.664946	1.104277
	608.863908	1.102821
	609.062857	1.102218
	609.261791	1.101323
	609.460712	1.102981
	609.659619	1.105039
	609.858511	1.104347
	610.057390	1.104540
	610.256256	1.106590
	610.455107	1.106633
	610.653944	1.107722
	610.852767	1.106767
	611.051577	1.108359
	611.250373	1.109190
	611.449154	1.109701
	611.647922	1.110228
	611.846676	1.110039
	612.045416	1.108604
	612.244142	1.109739
	612.442854	1.110597
	612.641553	1.111801
	612.840237	1.111141
	613.038908	1.112445
	613.237564	1.113543
	613.436207	1.115728
	613.634836	1.115044
	613.833451	1.114762
	614.032052	1.114571
	614.230639	1.114508
	614.429212	1.115382
	614.627771	1.114129
	614.826316	1.114120
	615.024848	1.114522
	615.223365	1.114998
	615.421869	1.115205
	615.620358	1.116663
	615.818834	1.116339
	616.017296	1.117213
	616.215744	1.117937
	616.414178	1.117371
	616.612598	1.117425
	616.811004	1.118382
	617.009396	1.118171
	617.207775	1.118988
	617.406139	1.118740
	617.604490	1.118914
	617.802826	1.118370
	618.001149	1.117303
	618.199458	1.116393
	618.397752	1.116568
	618.596033	1.115280
	618.794300	1.114803
	618.992553	1.115420
	619.190792	1.115066
	619.389018	1.114193
	619.587229	1.114560
	619.785426	1.113678
	619.983609	1.113217
	620.181779	1.113000
	620.379934	1.111776
	620.578076	1.109397
	620.776204	1.109902
	620.974317	1.110223
	621.172417	1.110274
	621.370503	1.109275
	621.568575	1.107808
	621.766633	1.107173
	621.964677	1.108553
	622.162707	1.107030
	622.360723	1.105193
	622.558725	1.106560
	622.756714	1.106618
	622.954688	1.106571
	623.152648	1.106114
	623.350595	1.105167
	623.548527	1.105549
	623.746446	1.105659
	623.944350	1.104661
	624.142241	1.105548
	624.340118	1.106203
	624.537981	1.106378
	624.735829	1.108156
	624.933664	1.108426
	625.131485	1.107020
	625.329292	1.107811
	625.527085	1.108164
	625.724864	1.107982
	625.922629	1.108494
	626.120381	1.108436
	626.318118	1.108742
	626.515841	1.107289
	626.713550	1.107587
	626.911246	1.106882
	627.108927	1.106205
	627.306595	1.105621
	627.504248	1.105264
	627.701888	1.104603
	627.899513	1.105408
	628.097125	1.104535
	628.294722	1.104178
	628.492306	1.103779
	628.689876	1.104600
	628.887432	1.104101
	629.084973	1.104472
	629.282501	1.104289
	629.480015	1.105074
	629.677515	1.103931
	629.875001	1.103504
	630.072473	1.103508
	630.269931	1.102911
	630.467375	1.103181
	630.664805	1.103457
	630.862221	1.104364
	631.059623	1.103895
	631.257011	1.103979
	631.454385	1.102885
	631.651746	1.101187
	631.849092	1.101391
	632.046424	1.100526
	632.243742	1.100796
	632.441047	1.101189
	632.638337	1.101854
	632.835613	1.101392
	633.032876	1.101440
	633.230124	1.102086
	633.427358	1.103440
	633.624579	1.104501
	633.821785	1.105460
	634.018978	1.105171
	634.216156	1.106240
	634.413321	1.106701
	634.610471	1.107441
	634.807608	1.107589
	635.004730	1.108324
	635.201839	1.108351
	635.398933	1.109611
	635.596014	1.109089
	635.793081	1.109230
	635.990133	1.110105
	636.187172	1.111894
	636.384196	1.111983
	636.581207	1.112505
	636.778204	1.112226
	636.975186	1.113138
	637.172155	1.113938
	637.369110	1.114325
	637.566050	1.114005
	637.762977	1.114848
	637.959890	1.115438
	638.156788	1.115604
	638.353673	1.116111
	638.550544	1.115805
	638.747400	1.116221
	638.944243	1.117005
	639.141072	1.117689
	639.337886	1.118052
	639.534687	1.118229
	639.731474	1.116819
	639.928246	1.116627
	640.125005	1.117128
	640.321750	1.118582
	640.518480	1.119349
	640.715197	1.119953
	640.911899	1.119473
	641.108588	1.119491
	641.305263	1.118564
	641.501923	1.117519
	641.698570	1.118251
	641.895202	1.118929
	642.091821	1.118842
	642.288426	1.120477
	642.485016	1.120418
	642.681593	1.120888
	642.878155	1.122156
	643.074704	1.122318
	643.271238	1.121977
	643.467759	1.122873
	643.664265	1.124658
	643.860757	1.125339
	644.057236	1.125569
	644.253700	1.126027
	644.450151	1.125864
	644.646587	1.126260
	644.843009	1.127931
	645.039418	1.128456
	645.235812	1.128144
	645.432192	1.127190
	645.628558	1.127783
	645.824911	1.128129
	646.021249	1.128822
	646.217573	1.129098
	646.413883	1.130354
	646.610179	1.130439
	646.806461	1.130816
	647.002729	1.131412
	647.198983	1.131651
	647.395223	1.130042
	647.591449	1.129978
	647.787661	1.131478
	647.983859	1.131953
	648.180043	1.132762
	648.376212	1.132829
	648.572368	1.134107
	648.768510	1.134533
	648.964638	1.134641
	649.160751	1.136108
	649.356851	1.137407
	649.552937	1.137267
	649.749008	1.136297
	649.945066	1.136596
	650.141109	1.137388
	650.337138	1.136818
	650.533154	1.138302
	650.729155	1.138189
	650.925142	1.138869
	651.121116	1.137437
	651.317075	1.137307
	651.513020	1.138477
	651.708951	1.140744
	651.904868	1.142682
	652.100771	1.143134
	652.296660	1.143982
	652.492535	1.146316
	652.688396	1.146374
	652.884242	1.147298
	653.080075	1.147895
	653.275894	1.148449
	653.471699	1.149524
	653.667489	1.151215
	653.863266	1.152229
	654.059028	1.154442
	654.254776	1.153780
	654.450511	1.154021
	654.646231	1.154101
	654.841937	1.152908
	655.037629	1.153702
	655.233308	1.152677
	655.428972	1.153230
	655.624622	1.152570
	655.820258	1.150864
	656.015879	1.151429
	656.211487	1.151567
	656.407081	1.151709
	656.602661	1.151266
	656.798226	1.149346
	656.993778	1.149749
	657.189315	1.148638
	657.384839	1.150145
	657.580348	1.149504
	657.775843	1.147805
	657.971324	1.148281
	658.166791	1.149355
	658.362244	1.148379
	658.557683	1.147939
	658.753108	1.147149
	658.948519	1.145667
	659.143916	1.145817
	659.339298	1.147459
	659.534667	1.148060
	659.730022	1.147335
	659.925362	1.148121
	660.120688	1.147854
	660.316001	1.147208
	660.511299	1.147424
	660.706583	1.147502
	660.901853	1.148205
	661.097109	1.148198
	661.292351	1.147966
	661.487578	1.149014
	661.682792	1.150047
	661.877992	1.149609
	662.073177	1.149360
	662.268349	1.148958
	662.463506	1.148824
	662.658649	1.149363
	662.853779	1.148356
	663.048894	1.151781
	663.243995	1.152793
	663.439081	1.153139
	663.634154	1.153879
	663.829213	1.153809
	664.024258	1.155228
	664.219288	1.154280
	664.414305	1.153604
	664.609307	1.154557
	664.804295	1.155572
	664.999269	1.155343
	665.194229	1.156373
	665.389175	1.155878
	665.584107	1.155825
	665.779025	1.155025
	665.973928	1.153217
	666.168818	1.153748
	666.363693	1.154365
	666.558555	1.154056
	666.753402	1.155435
	666.948235	1.153285
	667.143054	1.154173
	667.337859	1.153056
	667.532650	1.152336
	667.727427	1.151802
	667.922189	1.152345
	668.116938	1.151266
	668.311672	1.151149
	668.506392	1.151207
	668.701098	1.153323
	668.895790	1.153456
	669.090468	1.154524
	669.285132	1.154193
	669.479782	1.154879
	669.674417	1.155737
	669.869039	1.156139
	670.063646	1.156113
	670.258239	1.156254
	670.452819	1.155429
	670.647384	1.156897
	670.841934	1.156373
	671.036471	1.156359
	671.230994	1.156373
	671.425502	1.157093
	671.619997	1.157322
	671.814477	1.158273
	672.008943	1.157054
	672.203395	1.158227
	672.397833	1.158800
	672.592257	1.159194
	672.786667	1.158886
	672.981062	1.158650
	673.175444	1.156484
	673.369811	1.156372
	673.564164	1.156001
	673.758503	1.154862
	673.952828	1.153208
	674.147139	1.154060
	674.341435	1.152503
	674.535718	1.151014
	674.729986	1.151373
	674.924240	1.147592
	675.118480	1.147788
	675.312706	1.148991
	675.506918	1.148743
	675.701116	1.148470
	675.895299	1.147417
	676.089469	1.148082
	676.283624	1.146618
	676.477765	1.145860
	676.671892	1.145108
	676.866005	1.144281
	677.060103	1.144897
	677.254188	1.143975
	677.448258	1.141985
	677.642315	1.141784
	677.836357	1.141204
	678.030385	1.140486
	678.224398	1.139425
	678.418398	1.138636
	678.612384	1.137732
	678.806355	1.138562
	679.000312	1.138733
	679.194255	1.138505
	679.388184	1.138414
	679.582099	1.139272
	679.776000	1.138685
	679.969886	1.139118
	680.163758	1.139538
	680.357617	1.140572
	680.551461	1.139587
	680.745290	1.137779
	680.939106	1.137168
	681.132908	1.136608
	681.326695	1.134938
	681.520468	1.135787
	681.714227	1.135528
	681.907972	1.133968
	682.101703	1.134314
	682.295419	1.134151
	682.489122	1.132884
	682.682810	1.133515
	682.876484	1.133783
	683.070144	1.133438
	683.263790	1.132473
	683.457421	1.132150
	683.651039	1.131096
	683.844642	1.130955
	684.038231	1.130433
	684.231806	1.128738
	684.425367	1.128602
	684.618913	1.127324
	684.812446	1.128396
	685.005964	1.129092
	685.199468	1.126839
	685.392958	1.125912
	685.586433	1.126145
	685.779895	1.126848
	685.973342	1.125948
	686.166775	1.125321
	686.360194	1.126971
	686.553599	1.127769
	686.746990	1.128844
	686.940366	1.129250
	687.133729	1.127500
	687.327077	1.127773
	687.520411	1.127148
	687.713730	1.127995
	687.907036	1.128789
	688.100327	1.130003
	688.293604	1.129767
	688.486867	1.130432
	688.680116	1.130058
	688.873351	1.128818
	689.066571	1.129805
	689.259777	1.132123
	689.452970	1.130667
	689.646147	1.131310
	689.839311	1.131459
	690.032461	1.131539
	690.225596	1.133304
	690.418717	1.131715
	690.611824	1.131154
	690.804917	1.130423
	690.997995	1.128804
	691.191059	1.129696
	691.384110	1.129509
	691.577145	1.129047
	691.770167	1.128597
	691.963175	1.128134
	692.156168	1.127798
	692.349147	1.127482
	692.542112	1.126799
	692.735063	1.126112
	692.927999	1.126298
	693.120922	1.125616
	693.313830	1.124238
	693.506724	1.124303
	693.699603	1.124245
	693.892469	1.123770
	694.085320	1.123076
	694.278157	1.123187
	694.470980	1.124139
	694.663789	1.124901
	694.856583	1.124493
	695.049364	1.123715
	695.242130	1.123538
	695.434881	1.123373
	695.627619	1.122971
	695.820342	1.122175
	696.013052	1.121569
	696.205747	1.120005
	696.398427	1.120043
	696.591094	1.117769
	696.783746	1.116735
	696.976384	1.116086
	697.169008	1.115910
	697.361618	1.115413
	697.554213	1.115468
	697.746795	1.115221
	697.939362	1.116118
	698.131914	1.115159
	698.324453	1.115107
	698.516977	1.115014
	698.709487	1.114695
	698.901983	1.114851
	699.094465	1.112775
	699.286932	1.113158
	699.479386	1.111979
	699.671825	1.110647
	699.864249	1.109535
	700.056660	1.108952
	700.249056	1.107341
	700.441438	1.106986
	700.633806	1.106468
	700.826160	1.105394
	701.018499	1.102762
	701.210824	1.102715
	701.403135	1.100685
	701.595432	1.101033
	701.787714	1.100907
	701.979982	1.099537
	702.172236	1.100228
	702.364476	1.100492
	702.556702	1.099671
	702.748913	1.100334
	702.941110	1.099118
	703.133293	1.098917
	703.325461	1.097673
	703.517615	1.096800
	703.709755	1.095330
	703.901881	1.095098
	704.093993	1.094974
	704.286090	1.093925
	704.478173	1.094288
	704.670242	1.092961
	704.862296	1.092414
	705.054337	1.093508
	705.246363	1.093215
	705.438375	1.093648
	705.630372	1.093272
	705.822356	1.094479
	706.014325	1.094811
	706.206279	1.094108
	706.398220	1.090976
	706.590146	1.089559
	706.782058	1.088283
	706.973956	1.086020
	707.165840	1.083810
	707.357709	1.083062
	707.549564	1.082300
	707.741405	1.081834
	707.933231	1.082715
	708.125043	1.083033
	708.316841	1.082224
	708.508625	1.082200
	708.700395	1.083423
	708.892150	1.082930
	709.083891	1.082190
	709.275617	1.080887
	709.467330	1.079303
	709.659028	1.078702
	709.850712	1.077344
	710.042381	1.074368
	710.234037	1.072753
	710.425678	1.070106
	710.617305	1.069022
	710.808917	1.067990
	711.000515	1.066326
	711.192099	1.065332
	711.383669	1.065206
	711.575225	1.063451
	711.766766	1.062569
	711.958293	1.061043
	712.149805	1.058779
	712.341304	1.057167
	712.532788	1.055528
	712.724258	1.054619
	712.915713	1.053100
	713.107154	1.051153
	713.298581	1.049225
	713.489994	1.045955
	713.681392	1.044737
	713.872776	1.042442
	714.064146	1.040646
	714.255502	1.038809
	714.446843	1.036822
	714.638170	1.034450
	714.829483	1.032079
	715.020781	1.031127
	715.212065	1.028915
	715.403335	1.028491
	715.594591	1.026702
	715.785832	1.024203
	715.977059	1.023552
	716.168272	1.021010
	716.359470	1.020175
	716.550654	1.020979
	716.741824	1.020141
	716.932979	1.018549
	717.124121	1.017339
	717.315247	1.017292
	717.506360	1.014517
	717.697458	1.012865
	717.888542	1.010226
	718.079612	1.011151
	718.270668	1.010241
	718.461709	1.010189
	718.652736	1.010892
	718.843748	1.011737
	719.034746	1.010534
	719.225730	1.009553
	719.416700	1.009805
	719.607655	1.009182
	719.798596	1.008431
	719.989523	1.009287
	720.180435	1.009591
	720.371333	1.006606
	720.562217	1.006234
	720.753087	1.005604
	720.943942	1.005529
	721.134783	1.006359
	721.325609	1.004966
	721.516422	1.004667
	721.707219	1.004742
	721.898003	1.004502
	722.088772	1.004696
	722.279527	1.005147
	722.470268	1.007378
	722.660994	1.006969
	722.851707	1.007278
	723.042404	1.005561
	723.233088	1.006778
	723.423757	1.005855
	723.614412	1.006089
	723.805052	1.008257
	723.995678	1.008646
	724.186290	1.008185
	724.376887	1.006933
	724.567471	1.006895
	724.758039	1.008444
	724.948594	1.008530
	725.139134	1.009905
	725.329660	1.009283
	725.520172	1.009067
	725.710669	1.008687
	725.901152	1.009454
	726.091620	1.010180
	726.282075	1.010382
	726.472514	1.011533
	726.662940	1.012254
	726.853351	1.013732
	727.043748	1.013917
	727.234131	1.012270
	727.424499	1.013474
	727.614853	1.014209
	727.805193	1.016784
	727.995518	1.018460
	728.185829	1.019564
	728.376125	1.021099
	728.566408	1.022040
	728.756675	1.022347
	728.946929	1.023053
	729.137168	1.025104
	729.327393	1.024867
	729.517604	1.026188
	729.707800	1.025923
	729.897982	1.026751
	730.088149	1.026320
	730.278302	1.025348
	730.468441	1.026229
	730.658566	1.027052
	730.848676	1.028207
	731.038771	1.029895
	731.228853	1.029202
	731.418920	1.030218
	731.608973	1.029908
	731.799011	1.029125
	731.989035	1.032073
	732.179045	1.031127
	732.369040	1.032210
	732.559021	1.032322
	732.748988	1.031373
	732.938940	1.031830
	733.128878	1.032118
	733.318801	1.034045
	733.508711	1.035690
	733.698605	1.036389
	733.888486	1.035371
	734.078352	1.035337
	734.268204	1.036103
	734.458041	1.036066
	734.647864	1.037627
	734.837673	1.037749
	735.027467	1.039663
	735.217247	1.039872
	735.407013	1.038751
	735.596764	1.037999
	735.786501	1.039361
	735.976223	1.040343
	736.165932	1.040665
	736.355625	1.040239
	736.545305	1.040872
	736.734970	1.042111
	736.924620	1.043478
	737.114257	1.044445
	737.303879	1.045325
	737.493486	1.045594
	737.683079	1.044867
	737.872658	1.046389
	738.062222	1.047114
	738.251772	1.048263
	738.441308	1.050030
	738.630829	1.050473
	738.820336	1.052856
	739.009829	1.053950
	739.199307	1.055871
	739.388771	1.055721
	739.578220	1.055638
	739.767655	1.056353
	739.957076	1.055888
	740.146482	1.057275
	740.335874	1.058399
	740.525251	1.058173
	740.714615	1.057911
	740.903963	1.058734
	741.093298	1.059630
	741.282618	1.058810
	741.471923	1.058093
	741.661214	1.059093
	741.850491	1.060482
	742.039753	1.059381
	742.229001	1.060538
	742.418235	1.062508
	742.607454	1.062744
	742.796659	1.064212
	742.985849	1.063379
	743.175025	1.064218
	743.364187	1.064868
	743.553334	1.064439
	743.742467	1.065421
	743.931586	1.065223
	744.120690	1.064485
	744.309779	1.064032
	744.498855	1.063707
	744.687916	1.062663
	744.876962	1.061388
	745.065994	1.061030
	745.255012	1.061412
	745.444015	1.063455
	745.633004	1.062731
	745.821978	1.063671
	746.010938	1.063986
	746.199884	1.063575
	746.388815	1.063609
	746.577732	1.063537
	746.766634	1.064961
	746.955522	1.064328
	747.144396	1.065861
	747.333255	1.065395
	747.522100	1.064322
	747.710930	1.064043
	747.899746	1.065487
	748.088548	1.065556
	748.277335	1.064152
	748.466108	1.063154
	748.654866	1.062831
	748.843610	1.062433
	749.032339	1.062076
	749.221054	1.061606
	749.409755	1.061098
	749.598441	1.059144
	749.787113	1.059106
	749.975770	1.058515
	750.164413	1.058892
	750.353042	1.058938
[truncated: 1,648 more rows]
