# Supplementary material for: Metasurface analogues of molecular diastereomers from hierarchical multiscale chiral interactions with biomolecules
Source: Nat Commun. 2026 Apr 22;17:5541. doi: 10.1038/s41467-026-72200-6 (PMC13287669; doi:10.1038/s41467-026-72200-6)
Supplement: Supplementary file 3 — Supplementary Data 1 (Raw data) [file 41467_2026_72200_MOESM3_ESM.zip › Raw_Data/Reflectivity/Antistrept_strept_sequence/Antistept/Ref_ARRAY3_RS_90_3.txt]

	345.453658	1.000665
	345.669646	1.000534
	345.885622	1.000391
	346.101585	1.000231
	346.317535	1.000055
	346.533471	0.999858
	346.749395	0.999639
	346.965306	0.999393
	347.181204	0.999118
	347.397089	0.998810
	347.612961	0.998464
	347.828820	0.998077
	348.044666	0.997645
	348.260499	0.997167
	348.476319	0.996641
	348.692126	0.996072
	348.907920	0.995468
	349.123701	0.994844
	349.339469	0.994221
	349.555224	0.993628
	349.770966	0.993098
	349.986695	0.992663
	350.202412	0.992352
	350.418115	0.992177
	350.633805	0.992140
	350.849482	0.992226
	351.065147	0.992410
	351.280798	0.992663
	351.496436	0.992956
	351.712062	0.993263
	351.927674	0.993566
	352.143273	0.990010
	352.358860	0.993073
	352.574433	0.992308
	352.789993	0.991064
	353.005541	0.988829
	353.221075	0.990734
	353.436597	0.990300
	353.652105	0.989923
	353.867600	0.989502
	354.083083	0.990205
	354.298552	0.991384
	354.514009	0.991455
	354.729452	0.991195
	354.944883	0.991553
	355.160300	0.991078
	355.375705	0.990683
	355.591096	0.990922
	355.806474	0.994324
	356.021840	0.995090
	356.237192	0.993616
	356.452532	0.995811
	356.667858	0.996043
	356.883172	0.997242
	357.098472	0.997855
	357.313760	0.999730
	357.529034	1.000715
	357.744295	1.001824
	357.959544	1.002005
	358.174779	1.003979
	358.390002	1.004120
	358.605211	1.004990
	358.820407	1.002681
	359.035591	1.002151
	359.250761	1.002987
	359.465919	1.002418
	359.681063	1.002960
	359.896194	1.002290
	360.111313	1.002936
	360.326418	1.002091
	360.541510	1.001280
	360.756589	1.000483
	360.971656	1.000618
	361.186709	1.000048
	361.401749	1.000883
	361.616776	1.000739
	361.831790	1.000829
	362.046792	1.000228
	362.261780	1.001016
	362.476755	1.001721
	362.691717	1.000460
	362.906666	0.999739
	363.121602	0.998715
	363.336525	0.996655
	363.551435	0.996439
	363.766332	0.997624
	363.981216	0.997347
	364.196087	0.996649
	364.410945	0.993108
	364.625790	0.989120
	364.840621	0.990332
	365.055440	0.988734
	365.270246	0.990053
	365.485039	0.990789
	365.699818	0.988269
	365.914585	0.989496
	366.129339	0.990953
	366.344079	0.988792
	366.558807	0.989524
	366.773521	0.990583
	366.988223	0.992842
	367.202911	0.992682
	367.417587	0.993835
	367.632249	0.994059
	367.846898	0.995138
	368.061535	0.994652
	368.276158	0.996533
	368.490768	0.998498
	368.705365	0.998938
	368.919949	0.998592
	369.134521	0.999481
	369.349079	0.999305
	369.563624	0.998353
	369.778155	0.999460
	369.992674	0.999587
	370.207180	1.000223
	370.421673	1.000402
	370.636153	1.002169
	370.850619	1.001441
	371.065073	1.002220
	371.279514	1.000992
	371.493941	1.003477
	371.708356	1.003363
	371.922757	1.003833
	372.137145	1.005122
	372.351521	1.005586
	372.565883	1.006508
	372.780232	1.005800
	372.994568	1.005801
	373.208891	1.006036
	373.423201	1.006930
	373.637498	1.008890
	373.851782	1.010025
	374.066053	1.010904
	374.280311	1.011219
	374.494556	1.011196
	374.708787	1.010491
	374.923006	1.011441
	375.137211	1.012353
	375.351404	1.012504
	375.565583	1.012328
	375.779750	1.011512
	375.993903	1.013906
	376.208043	1.015692
	376.422170	1.016520
	376.636284	1.016439
	376.850385	1.017817
	377.064473	1.016154
	377.278548	1.015492
	377.492610	1.017617
	377.706658	1.019828
	377.920694	1.017280
	378.134717	1.019043
	378.348726	1.016922
	378.562722	1.016304
	378.776706	1.018059
	378.990676	1.015496
	379.204633	1.015055
	379.418577	1.017711
	379.632508	1.016600
	379.846426	1.016496
	380.060331	1.016250
	380.274223	1.016201
	380.488101	1.014781
	380.701967	1.015298
	380.915819	1.014146
	381.129659	1.015428
	381.343485	1.013444
	381.557298	1.013508
	381.771098	1.014010
	381.984886	1.013576
	382.198659	1.013472
	382.412420	1.013531
	382.626168	1.014623
	382.839903	1.013639
	383.053624	1.012218
	383.267333	1.010169
	383.481028	1.009877
	383.694711	1.006219
	383.908380	1.005515
	384.122036	1.004088
	384.335679	1.003761
	384.549309	1.000767
	384.762926	0.999054
	384.976530	0.999565
	385.190120	0.996924
	385.403698	0.996325
	385.617262	0.996370
	385.830814	0.997069
	386.044352	0.997074
	386.257877	0.995657
	386.471389	0.995616
	386.684888	0.994297
	386.898374	0.994551
	387.111847	0.992031
	387.325306	0.993281
	387.538753	0.992769
	387.752186	0.992932
	387.965606	0.992559
	388.179014	0.993897
	388.392408	0.992694
	388.605789	0.993005
	388.819156	0.993986
	389.032511	0.993237
	389.245853	0.991732
	389.459181	0.991619
	389.672497	0.991866
	389.885799	0.992217
	390.099088	0.992235
	390.312364	0.993994
	390.525627	0.993426
	390.738877	0.992299
	390.952114	0.993871
	391.165337	0.993380
	391.378548	0.995782
	391.591745	0.995837
	391.804929	0.996488
	392.018100	0.999817
	392.231258	1.000452
	392.444403	1.001604
	392.657535	1.002857
	392.870653	1.005602
	393.083759	1.006243
	393.296851	1.006764
	393.509930	1.007435
	393.722996	1.008535
	393.936049	1.007641
	394.149089	1.006636
	394.362116	1.008210
	394.575129	1.007167
	394.788130	1.006503
	395.001117	1.007499
	395.214091	1.008506
	395.427052	1.008415
	395.640000	1.007496
	395.852935	1.006149
	396.065857	1.005708
	396.278765	1.004441
	396.491660	1.002840
	396.704543	1.001136
	396.917412	1.001573
	397.130268	1.001382
	397.343110	1.000987
	397.555940	1.001847
	397.768757	1.003573
	397.981560	1.004381
	398.194350	1.006202
	398.407127	1.004435
	398.619891	1.002721
	398.832642	1.000793
	399.045380	1.001493
	399.258104	1.002514
	399.470815	1.001989
	399.683514	0.998818
	399.896199	0.998008
	400.108870	0.998319
	400.321529	0.996799
	400.534175	0.995578
	400.746807	0.995415
	400.959427	0.994583
	401.172033	0.993605
	401.384626	0.994318
	401.597205	0.993758
	401.809772	0.993826
	402.022326	0.993552
	402.234866	0.995224
	402.447393	0.995666
	402.659907	0.995764
	402.872408	0.994346
	403.084896	0.995048
	403.297370	0.994352
	403.509832	0.995936
	403.722280	0.996586
	403.934715	0.999611
	404.147137	1.000780
	404.359546	1.001809
	404.571941	1.001229
	404.784323	1.002181
	404.996693	1.003354
	405.209049	1.002973
	405.421392	1.003090
	405.633721	1.004204
	405.846038	1.001359
	406.058341	1.000856
	406.270632	1.000898
	406.482909	1.001693
	406.695172	0.999660
	406.907423	1.000980
	407.119661	1.003128
	407.331885	1.003686
	407.544096	1.005639
	407.756294	1.006959
	407.968479	1.007003
	408.180651	1.004990
	408.392809	1.004519
	408.604954	1.004746
	408.817086	1.004585
	409.029205	1.004756
	409.241311	1.004674
	409.453404	1.003795
	409.665483	1.004571
	409.877549	1.005673
	410.089602	1.005965
	410.301642	1.005309
	410.513669	1.006900
	410.725682	1.007363
	410.937682	1.005339
	411.149669	1.002537
	411.361643	1.003259
	411.573604	1.003141
	411.785551	1.003249
	411.997486	1.003309
	412.209407	1.001970
	412.421315	1.000393
	412.633210	1.001598
	412.845091	1.000832
	413.056959	1.001769
	413.268815	1.001939
	413.480657	1.002659
	413.692485	1.001104
	413.904301	1.000964
	414.116103	0.999979
	414.327892	0.999761
	414.539668	1.002828
	414.751431	1.002289
	414.963181	1.001502
	415.174917	0.998471
	415.386640	0.998879
	415.598350	0.999274
	415.810047	1.000447
	416.021730	1.001275
	416.233401	1.002574
	416.445058	1.004760
	416.656702	1.007191
	416.868332	1.005375
	417.079950	1.004842
	417.291554	1.001607
	417.503145	1.002813
	417.714723	1.002288
	417.926288	1.000062
	418.137839	1.000802
	418.349377	0.999804
	418.560903	0.999224
	418.772414	0.999611
	418.983913	1.000883
	419.195398	1.000088
	419.406870	0.997185
	419.618329	0.999656
	419.829775	1.001916
	420.041208	1.001263
	420.252627	1.001605
	420.464033	1.000490
	420.675426	1.000673
	420.886805	0.999544
	421.098172	0.998733
	421.309525	0.998800
	421.520865	0.996383
	421.732192	0.995738
	421.943505	0.995304
	422.154805	0.995726
	422.366092	0.995992
	422.577366	0.998345
	422.788627	0.996802
	422.999874	0.995103
	423.211108	0.995659
	423.422329	0.994645
	423.633537	0.992914
	423.844731	0.992656
	424.055913	0.993740
	424.267081	0.994513
	424.478235	0.994618
	424.689377	0.996078
	424.900505	0.995628
	425.111620	0.996341
	425.322722	0.995946
	425.533811	0.996240
	425.744886	0.995561
	425.955948	0.994882
	426.166997	0.994373
	426.378032	0.993117
	426.589055	0.994647
	426.800064	0.994028
	427.011060	0.995930
	427.222042	0.995387
	427.433012	0.995724
	427.643968	0.998202
	427.854911	1.000709
	428.065840	1.003048
	428.276757	1.005070
	428.487660	1.006227
	428.698550	1.006338
	428.909427	1.005199
	429.120290	1.005902
	429.331140	1.004996
	429.541977	1.004783
	429.752801	1.003393
	429.963611	1.005518
	430.174408	1.006724
	430.385192	1.007281
	430.595963	1.008168
	430.806720	1.008508
	431.017464	1.009756
	431.228195	1.011010
	431.438913	1.010721
	431.649617	1.011522
	431.860308	1.010600
	432.070986	1.011256
	432.281650	1.014301
	432.492302	1.012935
	432.702940	1.012001
	432.913565	1.012831
	433.124176	1.013439
	433.334774	1.013044
	433.545359	1.011615
	433.755931	1.011075
	433.966489	1.010155
	434.177035	1.009047
	434.387567	1.008587
	434.598085	1.008440
	434.808591	1.007667
	435.019083	1.006001
	435.229562	1.006472
	435.440027	1.005064
	435.650479	1.003951
	435.860918	1.005930
	436.071344	1.008645
	436.281757	1.007837
	436.492156	1.007570
	436.702542	1.006722
	436.912914	1.006828
	437.123274	1.005935
	437.333620	1.006881
	437.543953	1.005832
	437.754272	1.002871
	437.964578	1.001982
	438.174871	1.001808
	438.385151	1.001623
	438.595417	1.001596
	438.805670	1.000592
	439.015910	0.999885
	439.226137	0.999778
	439.436350	1.000809
	439.646550	1.000937
	439.856737	1.002655
	440.066910	1.003555
	440.277070	1.002009
	440.487217	1.001350
	440.697351	1.001107
	440.907471	1.001001
	441.117578	0.999632
	441.327671	0.997310
	441.537752	0.996264
	441.747819	0.998260
	441.957873	0.997943
	442.167913	0.997395
	442.377940	0.995845
	442.587954	0.996603
	442.797955	0.995198
	443.007942	0.995005
	443.217916	0.996689
	443.427877	0.994890
	443.637824	0.994034
	443.847758	0.993412
	444.057679	0.991997
	444.267586	0.992693
	444.477481	0.992337
	444.687361	0.992940
	444.897229	0.992604
	445.107083	0.992326
	445.316924	0.993636
	445.526752	0.992690
	445.736566	0.990820
	445.946367	0.989669
	446.156155	0.991338
	446.365929	0.990643
	446.575690	0.989149
	446.785438	0.990050
	446.995173	0.990146
	447.204894	0.992056
	447.414602	0.992868
	447.624296	0.992820
	447.833977	0.994869
	448.043645	0.994484
	448.253300	0.995618
	448.462941	0.996664
	448.672569	0.996384
	448.882184	0.995781
	449.091785	0.995770
	449.301373	0.996098
	449.510948	0.996935
	449.720509	0.997509
	449.930057	0.997853
	450.139592	0.998003
	450.349113	0.999730
	450.558621	1.003347
	450.768116	1.002456
	450.977597	1.002216
	451.187066	1.001095
	451.396520	1.000809
	451.605962	1.002382
	451.815390	1.002822
	452.024805	1.004709
	452.234206	1.003170
	452.443594	1.005512
	452.652969	1.005131
	452.862330	1.005437
	453.071678	1.004412
	453.281013	1.003971
	453.490335	1.001441
	453.699643	0.999812
	453.908938	0.998206
	454.118219	0.998766
	454.327487	0.999129
	454.536742	0.997592
	454.745983	0.997205
	454.955211	0.997903
	455.164426	0.999880
	455.373627	1.000656
	455.582815	1.000221
	455.791990	1.000164
	456.001152	0.997792
	456.210300	0.998567
	456.419434	0.999016
	456.628556	0.997067
	456.837664	0.997786
	457.046758	0.996360
	457.255839	0.996277
	457.464907	0.996271
	457.673962	0.995336
	457.883003	0.994424
	458.092031	0.993743
	458.301046	0.996065
	458.510047	0.995871
	458.719035	0.995034
	458.928009	0.992748
	459.136970	0.993201
	459.345918	0.994381
	459.554852	0.994893
	459.763774	0.995131
	459.972681	0.994614
	460.181576	0.994074
	460.390457	0.994086
	460.599324	0.992592
	460.808178	0.992982
	461.017019	0.992022
	461.225847	0.994057
	461.434661	0.994480
	461.643462	0.993184
	461.852249	0.993144
	462.061023	0.992893
	462.269784	0.993311
	462.478531	0.994028
	462.687265	0.995592
	462.895986	0.995793
	463.104693	0.995114
	463.313387	0.993054
	463.522068	0.993767
	463.730735	0.992289
	463.939389	0.992660
	464.148029	0.994070
	464.356656	0.993098
	464.565270	0.994060
	464.773870	0.992585
	464.982457	0.994551
	465.191030	0.994747
	465.399591	0.994185
	465.608137	0.993374
	465.816671	0.992953
	466.025191	0.992979
	466.233697	0.992553
	466.442191	0.994586
	466.650671	0.996278
	466.859137	0.997119
	467.067590	0.998488
	467.276030	0.999931
	467.484456	1.002185
	467.692869	1.003008
	467.901269	1.002915
	468.109655	1.003081
	468.318028	1.004465
	468.526387	1.004897
	468.734733	1.004695
	468.943066	1.005123
	469.151385	1.005764
	469.359691	1.007767
	469.567984	1.007307
	469.776263	1.007873
	469.984528	1.008085
	470.192781	1.007167
	470.401020	1.007384
	470.609245	1.008463
	470.817457	1.009296
	471.025656	1.006612
	471.233841	1.007902
	471.442013	1.009409
	471.650172	1.010894
	471.858317	1.010987
	472.066448	1.010352
	472.274567	1.008906
	472.482672	1.008784
	472.690763	1.009072
	472.898841	1.007795
	473.106906	1.006219
	473.314957	1.006523
	473.522995	1.006380
	473.731020	1.004822
	473.939031	1.003926
	474.147029	1.004132
	474.355013	1.003761
	474.562984	1.002634
	474.770941	1.003000
	474.978885	1.003744
	475.186816	1.004052
	475.394733	1.001975
	475.602637	1.002096
	475.810527	1.002556
	476.018404	1.001210
	476.226268	1.000507
	476.434118	1.000050
	476.641955	0.999576
	476.849778	0.999421
	477.057588	0.999416
	477.265385	0.998419
	477.473168	1.000116
	477.680937	0.998753
	477.888694	0.996863
	478.096436	0.995378
	478.304166	0.995740
	478.511882	0.996335
	478.719584	0.995688
	478.927274	0.997816
	479.134949	0.998223
	479.342612	0.997382
	479.550260	0.999434
	479.757896	1.000787
	479.965518	1.001805
	480.173126	1.002988
	480.380722	1.002543
	480.588303	1.002447
	480.795872	1.003490
	481.003426	1.002368
	481.210968	1.003336
	481.418496	1.004516
	481.626010	1.003415
	481.833511	1.002649
	482.040999	1.003115
	482.248473	1.003764
	482.455934	1.004200
	482.663382	1.004164
	482.870816	1.005096
	483.078236	1.007822
	483.285643	1.006971
	483.493037	1.005811
	483.700417	1.006910
	483.907784	1.008014
	484.115137	1.006750
	484.322477	1.006331
	484.529803	1.005456
	484.737116	1.004145
	484.944416	1.004245
	485.151702	1.004029
	485.358975	1.003259
	485.566234	1.004139
	485.773479	1.004839
	485.980712	1.004630
	486.187931	1.004917
	486.395136	1.006526
	486.602328	1.004230
	486.809506	1.003785
	487.016671	1.004393
	487.223823	1.005927
	487.430961	1.005033
	487.638086	1.004153
	487.845197	1.002903
	488.052295	1.004835
	488.259379	1.003460
	488.466450	1.000165
	488.673507	0.999728
	488.880551	0.998527
	489.087582	0.997961
	489.294599	0.996863
	489.501602	0.996606
	489.708592	0.995748
	489.915569	0.996339
	490.122532	0.994772
	490.329482	0.993260
	490.536418	0.992923
	490.743341	0.992718
	490.950250	0.993701
	491.157146	0.993654
	491.364029	0.994495
	491.570897	0.993338
	491.777753	0.993495
	491.984595	0.994153
	492.191423	0.994957
	492.398238	0.995522
	492.605040	0.994660
	492.811828	0.993264
	493.018603	0.994006
	493.225364	0.994725
	493.432111	0.993271
	493.638846	0.994849
	493.845566	0.995760
	494.052274	0.996689
	494.258967	0.996820
	494.465648	0.996847
	494.672314	0.995933
	494.878968	0.995273
	495.085608	0.994345
	495.292234	0.996678
	495.498847	0.997104
	495.705446	0.995164
	495.912032	0.996553
	496.118605	0.997788
	496.325164	0.997781
	496.531709	0.995906
	496.738241	0.997955
	496.944759	0.996620
	497.151264	0.997231
	497.357756	0.997902
	497.564234	0.997824
	497.770698	0.996667
	497.977149	0.996579
	498.183587	0.995743
	498.390011	0.994973
	498.596422	0.994791
	498.802819	0.994437
	499.009202	0.993627
	499.215572	0.995599
	499.421929	0.994603
	499.628272	0.995397
	499.834602	0.994427
	500.040918	0.995365
	500.247220	0.996012
	500.453509	0.996874
	500.659785	0.994642
	500.866047	0.994863
	501.072296	0.995322
	501.278531	0.996098
	501.484752	0.995652
	501.690960	0.996824
	501.897155	0.997169
	502.103336	0.996768
	502.309504	0.996853
	502.515658	0.995503
	502.721798	0.993827
	502.927925	0.994811
	503.134039	0.995542
	503.340139	0.996782
	503.546225	0.996907
	503.752298	0.998629
	503.958358	0.998587
	504.164404	0.999596
	504.370436	0.999477
	504.576455	0.999672
	504.782461	0.997133
	504.988453	0.997156
	505.194431	0.998356
	505.400396	1.000507
	505.606347	1.001168
	505.812285	1.002082
	506.018209	1.002575
	506.224120	1.002998
	506.430017	1.003423
	506.635901	1.002982
	506.841771	1.003954
	507.047628	1.004887
	507.253471	1.005561
	507.459301	1.007249
	507.665117	1.008341
	507.870920	1.006845
	508.076709	1.007361
	508.282484	1.008590
	508.488247	1.007557
	508.693995	1.007273
	508.899730	1.007492
	509.105451	1.008558
	509.311159	1.008101
	509.516854	1.008835
	509.722535	1.007931
	509.928202	1.007314
	510.133856	1.006966
	510.339496	1.008685
	510.545123	1.008436
	510.750736	1.008063
	510.956336	1.009382
	511.161922	1.009825
	511.367494	1.010394
	511.573053	1.010930
	511.778599	1.010241
	511.984131	1.010610
	512.189649	1.010589
	512.395154	1.011844
	512.600645	1.010902
	512.806123	1.009884
	513.011587	1.009102
	513.217038	1.009014
	513.422475	1.009107
	513.627899	1.008304
	513.833309	1.006847
	514.038705	1.005771
	514.244088	1.003856
	514.449458	1.003384
	514.654814	1.002234
	514.860156	1.001492
	515.065485	0.999894
	515.270800	1.001737
	515.476102	1.002498
	515.681390	1.001431
	515.886664	0.999808
	516.091925	0.999002
	516.297173	0.997043
	516.502407	0.996880
	516.707627	0.996280
	516.912834	0.995550
	517.118027	0.995707
	517.323207	0.997107
	517.528373	0.997333
	517.733525	0.997002
	517.938664	0.997052
	518.143790	0.997683
	518.348901	0.997709
	518.554000	0.998597
	518.759084	0.998039
	518.964156	0.997286
	519.169213	0.997158
	519.374257	0.995983
	519.579288	0.995073
	519.784305	0.995477
	519.989308	0.994822
	520.194298	0.996417
	520.399274	0.996782
	520.604236	0.995445
	520.809185	0.995080
	521.014121	0.995236
	521.219043	0.995217
	521.423951	0.995185
	521.628846	0.995439
	521.833727	0.995281
	522.038595	0.994650
	522.243449	0.994827
	522.448289	0.995416
	522.653116	0.996306
	522.857929	0.996139
	523.062729	0.994509
	523.267515	0.993877
	523.472287	0.992624
	523.677046	0.991916
	523.881792	0.991612
	524.086524	0.992812
	524.291242	0.992907
	524.495946	0.993822
	524.700637	0.992988
	524.905315	0.991854
	525.109979	0.993677
	525.314629	0.993975
	525.519266	0.994440
	525.723889	0.995406
	525.928498	0.995445
	526.133094	0.994858
	526.337677	0.994873
	526.542245	0.994888
	526.746800	0.995275
	526.951342	0.995880
	527.155870	0.995985
	527.360384	0.996018
	527.564885	0.997500
	527.769372	0.996683
	527.973846	0.995863
	528.178306	0.995877
	528.382752	0.996568
	528.587185	0.996142
	528.791604	0.995582
	528.996010	0.994749
	529.200402	0.994841
	529.404780	0.995873
	529.609145	0.995959
	529.813496	0.996067
	530.017833	0.995445
	530.222157	0.996592
	530.426468	0.997021
	530.630764	0.996742
	530.835048	0.996748
	531.039317	0.996115
	531.243573	0.995739
	531.447815	0.995599
	531.652044	0.995194
	531.856259	0.995721
	532.060461	0.995870
	532.264648	0.995477
	532.468823	0.995295
	532.672983	0.994584
	532.877130	0.994927
	533.081264	0.995910
	533.285383	0.995556
	533.489490	0.995689
	533.693582	0.995368
	533.897661	0.995686
	534.101726	0.995860
	534.305778	0.994903
	534.509816	0.994164
	534.713841	0.994202
	534.917851	0.994676
	535.121849	0.993465
	535.325832	0.992655
	535.529802	0.994668
	535.733759	0.995534
	535.937701	0.996436
	536.141630	0.998595
	536.345546	0.998589
	536.549448	0.998227
	536.753336	0.999331
	536.957210	1.001101
	537.161071	1.001318
	537.364919	1.001382
	537.568752	1.000394
	537.772572	1.001261
	537.976379	1.000792
	538.180172	0.999857
	538.383951	0.999525
	538.587716	1.000628
	538.791468	1.000769
	538.995206	1.001440
	539.198931	1.001756
	539.402642	1.002173
	539.606339	1.001649
	539.810023	1.002145
	540.013693	1.000865
	540.217349	1.000855
	540.420992	0.999979
	540.624621	0.999490
	540.828237	0.999208
	541.031839	0.998405
	541.235427	0.999217
	541.439001	0.999273
	541.642562	1.000139
	541.846109	0.999046
	542.049643	0.998715
	542.253163	0.998851
	542.456669	0.999638
	542.660162	0.997166
	542.863641	0.996961
	543.067106	0.997237
	543.270558	0.996564
	543.473996	0.995930
	543.677420	0.995866
	543.880831	0.995770
	544.084228	0.995325
	544.287612	0.994996
	544.490981	0.994183
	544.694338	0.993481
	544.897680	0.994511
	545.101009	0.994934
	545.304324	0.994059
	545.507625	0.994088
	545.710913	0.993979
	545.914187	0.994478
	546.117448	0.994066
	546.320695	0.994544
	546.523928	0.994390
	546.727147	0.995222
	546.930353	0.996066
	547.133546	0.996165
	547.336724	0.994142
	547.539889	0.994848
	547.743040	0.995416
	547.946178	0.994748
	548.149301	0.994868
	548.352412	0.994789
	548.555508	0.994868
	548.758591	0.995522
	548.961660	0.996399
	549.164716	0.996738
	549.367757	0.995330
	549.570785	0.995970
	549.773800	0.998543
	549.976801	0.998647
	550.179788	0.997926
	550.382761	0.998930
	550.585721	1.000446
	550.788667	1.001654
	550.991599	1.002204
	551.194518	1.003477
	551.397423	1.004395
	551.600315	1.005238
	551.803192	1.004452
	552.006056	1.004959
	552.208906	1.003774
	552.411743	1.004747
	552.614566	1.004871
	552.817375	1.006468
	553.020171	1.006499
	553.222953	1.007262
	553.425721	1.008202
	553.628475	1.008961
	553.831216	1.009881
	554.033943	1.009635
	554.236657	1.009802
	554.439356	1.010388
	554.642042	1.011115
	554.844715	1.011901
	555.047373	1.014666
	555.250018	1.014820
	555.452650	1.014125
	555.655267	1.014278
	555.857871	1.015346
	556.060461	1.014980
	556.263038	1.014853
	556.465600	1.015178
	556.668150	1.014413
	556.870685	1.015370
	557.073207	1.016116
	557.275715	1.016432
	557.478209	1.015404
	557.680689	1.015702
	557.883156	1.015172
	558.085609	1.014838
	558.288049	1.014176
	558.490475	1.013537
	558.692887	1.011994
	558.895285	1.010794
	559.097670	1.009796
	559.300040	1.008764
	559.502398	1.007707
	559.704741	1.010593
	559.907071	1.010794
	560.109387	1.010767
	560.311689	1.010646
	560.513978	1.011646
	560.716253	1.011543
	560.918514	1.011639
	561.120762	1.012569
	561.322995	1.012716
	561.525215	1.011878
	561.727422	1.011741
	561.929614	1.010588
	562.131793	1.010188
	562.333958	1.011429
	562.536110	1.012558
	562.738248	1.013196
	562.940372	1.013433
	563.142482	1.013662
	563.344578	1.015248
	563.546661	1.015780
	563.748730	1.015681
	563.950786	1.016060
	564.152827	1.015205
	564.354855	1.015290
	564.556870	1.016612
	564.758870	1.018191
	564.960857	1.018328
	565.162830	1.018081
	565.364789	1.019182
	565.566735	1.019765
	565.768666	1.020685
	565.970584	1.021989
	566.172489	1.022033
	566.374379	1.022893
	566.576256	1.025062
	566.778119	1.025358
	566.979969	1.026182
	567.181805	1.026758
	567.383626	1.026790
	567.585435	1.027978
	567.787229	1.029054
	567.989010	1.029702
	568.190777	1.030386
	568.392530	1.031363
	568.594269	1.032160
	568.795995	1.031698
	568.997707	1.032511
	569.199405	1.033051
	569.401090	1.034067
	569.602761	1.033378
	569.804418	1.033861
	570.006061	1.034337
	570.207690	1.034247
	570.409306	1.035594
	570.610908	1.033681
	570.812497	1.034813
	571.014071	1.037275
	571.215632	1.037892
	571.417179	1.039950
	571.618712	1.041786
	571.820232	1.042484
	572.021737	1.041826
	572.223229	1.041247
	572.424707	1.041226
	572.626172	1.041776
	572.827623	1.041803
	573.029060	1.043157
	573.230483	1.042556
	573.431892	1.042757
	573.633288	1.043140
	573.834670	1.043414
	574.036038	1.044904
	574.237392	1.046616
	574.438733	1.047147
	574.640060	1.047060
	574.841373	1.048308
	575.042672	1.049070
	575.243958	1.049614
	575.445230	1.049218
	575.646488	1.048221
	575.847732	1.047345
	576.048962	1.047286
	576.250179	1.045702
	576.451382	1.047634
	576.652571	1.048337
	576.853747	1.048517
	577.054908	1.048839
	577.256056	1.050172
	577.457190	1.050669
	577.658310	1.051705
	577.859417	1.052191
	578.060510	1.053062
	578.261589	1.051755
	578.462654	1.052982
	578.663705	1.051917
	578.864743	1.051984
	579.065767	1.052995
	579.266777	1.053575
	579.467773	1.053612
	579.668755	1.053563
	579.869724	1.053223
	580.070679	1.053383
	580.271620	1.053807
	580.472548	1.053297
	580.673461	1.052274
	580.874361	1.052893
	581.075247	1.053894
	581.276119	1.054701
	581.476978	1.055159
	581.677822	1.056190
	581.878653	1.058274
	582.079470	1.058578
	582.280273	1.059115
	582.481063	1.060169
	582.681838	1.060148
	582.882600	1.062273
	583.083348	1.063388
	583.284083	1.061579
	583.484803	1.063477
	583.685510	1.062313
	583.886203	1.062234
	584.086882	1.062860
	584.287547	1.063450
	584.488199	1.065999
	584.688836	1.066640
	584.889460	1.067548
	585.090070	1.069469
	585.290666	1.071318
	585.491249	1.072096
	585.691818	1.073010
	585.892372	1.072920
	586.092914	1.075678
	586.293441	1.077713
	586.493954	1.079030
	586.694454	1.079401
	586.894940	1.082124
	587.095412	1.082761
	587.295870	1.082793
	587.496314	1.083532
	587.696745	1.085730
	587.897162	1.085973
	588.097565	1.087904
	588.297954	1.087788
	588.498329	1.088752
	588.698691	1.089363
	588.899038	1.090032
	589.099372	1.091775
	589.299692	1.091895
	589.499998	1.091599
	589.700291	1.091285
	589.900569	1.090696
	590.100834	1.090384
	590.301085	1.089577
	590.501322	1.088610
	590.701546	1.087085
	590.901755	1.088313
	591.101951	1.087652
	591.302132	1.089155
	591.502300	1.089346
	591.702455	1.089366
	591.902595	1.090473
	592.102722	1.090907
	592.302834	1.091052
	592.502933	1.090393
	592.703018	1.090074
	592.903089	1.091646
	593.103147	1.091538
	593.303190	1.092208
	593.503220	1.091452
	593.703236	1.092659
	593.903238	1.091981
	594.103226	1.090316
	594.303200	1.089955
	594.503161	1.089878
	594.703108	1.089567
	594.903040	1.087731
	595.102960	1.087217
	595.302865	1.086890
	595.502756	1.088058
	595.702634	1.087598
	595.902497	1.087711
	596.102347	1.086678
	596.302183	1.088518
	596.502005	1.088370
	596.701813	1.087413
	596.901608	1.088135
	597.101388	1.088922
	597.301155	1.088301
	597.500908	1.088695
	597.700647	1.089647
	597.900372	1.091630
	598.100083	1.094771
	598.299781	1.096780
	598.499465	1.095948
	598.699134	1.096671
	598.898790	1.097368
	599.098432	1.096407
	599.298061	1.096625
	599.497675	1.097017
	599.697275	1.097886
	599.896862	1.097875
	600.096435	1.098228
	600.295994	1.097512
	600.495539	1.097841
	600.695070	1.099267
	600.894588	1.099252
	601.094091	1.099639
	601.293581	1.098253
	601.493056	1.097338
	601.692518	1.098343
	601.891966	1.097263
	602.091401	1.096624
	602.290821	1.096326
	602.490227	1.095902
	602.689620	1.098843
	602.888999	1.100789
	603.088363	1.100992
	603.287714	1.102066
	603.487052	1.101214
	603.686375	1.099953
	603.885684	1.099408
	604.084980	1.099633
	604.284261	1.099140
	604.483529	1.099010
	604.682783	1.099302
	604.882023	1.099911
	605.081249	1.099512
	605.280461	1.100618
	605.479660	1.100275
	605.678844	1.101719
	605.878015	1.100547
	606.077172	1.100691
	606.276314	1.100234
	606.475443	1.100201
	606.674558	1.100682
	606.873660	1.100325
	607.072747	1.100455
	607.271820	1.101338
	607.470880	1.101216
	607.669926	1.101274
	607.868957	1.101121
	608.067975	1.102294
	608.266979	1.103966
	608.465969	1.103084
	608.664946	1.104049
	608.863908	1.104907
	609.062857	1.105986
	609.261791	1.106602
	609.460712	1.107599
	609.659619	1.108337
	609.858511	1.109594
	610.057390	1.109696
	610.256256	1.110283
	610.455107	1.107796
	610.653944	1.107334
	610.852767	1.107955
	611.051577	1.107612
	611.250373	1.108780
	611.449154	1.109670
	611.647922	1.110531
	611.846676	1.109637
	612.045416	1.108256
	612.244142	1.107195
	612.442854	1.107374
	612.641553	1.107743
	612.840237	1.107194
	613.038908	1.106501
	613.237564	1.106454
	613.436207	1.107618
	613.634836	1.107879
	613.833451	1.106725
	614.032052	1.107295
	614.230639	1.107956
	614.429212	1.108502
	614.627771	1.109911
	614.826316	1.108684
	615.024848	1.108386
	615.223365	1.109406
	615.421869	1.109312
	615.620358	1.108135
	615.818834	1.109360
	616.017296	1.110102
	616.215744	1.109743
	616.414178	1.110730
	616.612598	1.111918
	616.811004	1.112622
	617.009396	1.112338
	617.207775	1.113724
	617.406139	1.112576
	617.604490	1.112361
	617.802826	1.111821
	618.001149	1.112484
	618.199458	1.112603
	618.397752	1.113411
	618.596033	1.113643
	618.794300	1.112981
	618.992553	1.113747
	619.190792	1.115042
	619.389018	1.114643
	619.587229	1.114800
	619.785426	1.114448
	619.983609	1.114526
	620.181779	1.111886
	620.379934	1.112552
	620.578076	1.113719
	620.776204	1.114751
	620.974317	1.114094
	621.172417	1.113859
	621.370503	1.113488
	621.568575	1.113042
	621.766633	1.112631
	621.964677	1.112569
	622.162707	1.113119
	622.360723	1.110759
	622.558725	1.111793
	622.756714	1.112163
	622.954688	1.111104
	623.152648	1.110789
	623.350595	1.109284
	623.548527	1.108402
	623.746446	1.107052
	623.944350	1.105967
	624.142241	1.106067
	624.340118	1.106580
	624.537981	1.104828
	624.735829	1.104240
	624.933664	1.103700
	625.131485	1.104236
	625.329292	1.103939
	625.527085	1.103594
	625.724864	1.102992
	625.922629	1.102465
	626.120381	1.103049
	626.318118	1.102820
	626.515841	1.102381
	626.713550	1.102149
	626.911246	1.102180
	627.108927	1.100407
	627.306595	1.100420
	627.504248	1.099353
	627.701888	1.100071
	627.899513	1.100311
	628.097125	1.100265
	628.294722	1.101701
	628.492306	1.101455
	628.689876	1.101709
	628.887432	1.100178
	629.084973	1.100115
	629.282501	1.099568
	629.480015	1.099331
	629.677515	1.099749
	629.875001	1.098755
	630.072473	1.098090
	630.269931	1.097583
	630.467375	1.097949
	630.664805	1.098509
	630.862221	1.098394
	631.059623	1.098297
	631.257011	1.097127
	631.454385	1.097426
	631.651746	1.097588
	631.849092	1.097547
	632.046424	1.098078
	632.243742	1.100140
	632.441047	1.099440
	632.638337	1.098660
	632.835613	1.097803
	633.032876	1.097967
	633.230124	1.098192
	633.427358	1.098914
	633.624579	1.098727
	633.821785	1.098642
	634.018978	1.099052
	634.216156	1.097640
	634.413321	1.098695
	634.610471	1.098184
	634.807608	1.098496
	635.004730	1.099333
	635.201839	1.101045
	635.398933	1.102053
	635.596014	1.101928
	635.793081	1.102221
	635.990133	1.104973
	636.187172	1.104790
	636.384196	1.105334
	636.581207	1.107887
	636.778204	1.108681
	636.975186	1.109463
	637.172155	1.109632
	637.369110	1.109563
	637.566050	1.110034
	637.762977	1.111103
	637.959890	1.111427
	638.156788	1.111647
	638.353673	1.112545
	638.550544	1.114223
	638.747400	1.114733
	638.944243	1.115898
	639.141072	1.117816
	639.337886	1.117928
	639.534687	1.118902
	639.731474	1.119181
	639.928246	1.120269
	640.125005	1.121056
	640.321750	1.120031
	640.518480	1.120546
	640.715197	1.120356
	640.911899	1.121695
	641.108588	1.121561
	641.305263	1.121799
	641.501923	1.121794
	641.698570	1.120114
	641.895202	1.121262
	642.091821	1.122476
	642.288426	1.123389
	642.485016	1.124080
	642.681593	1.122950
	642.878155	1.123456
	643.074704	1.121882
	643.271238	1.121840
	643.467759	1.120808
	643.664265	1.120496
	643.860757	1.120458
	644.057236	1.119697
	644.253700	1.120218
	644.450151	1.121436
	644.646587	1.122864
	644.843009	1.122407
	645.039418	1.124087
	645.235812	1.123924
	645.432192	1.123297
	645.628558	1.126090
	645.824911	1.126030
	646.021249	1.127376
	646.217573	1.128420
	646.413883	1.129635
	646.610179	1.130104
	646.806461	1.132177
	647.002729	1.133137
	647.198983	1.133349
	647.395223	1.134036
	647.591449	1.134448
	647.787661	1.135381
	647.983859	1.134691
	648.180043	1.135339
	648.376212	1.134984
	648.572368	1.133238
	648.768510	1.133113
	648.964638	1.133612
	649.160751	1.133538
	649.356851	1.135049
	649.552937	1.134032
	649.749008	1.133250
	649.945066	1.135220
	650.141109	1.135367
	650.337138	1.136575
	650.533154	1.136181
	650.729155	1.136193
	650.925142	1.135631
	651.121116	1.136505
	651.317075	1.135370
	651.513020	1.134843
	651.708951	1.136669
	651.904868	1.135859
	652.100771	1.135361
	652.296660	1.136035
	652.492535	1.136337
	652.688396	1.135271
	652.884242	1.134251
	653.080075	1.134951
	653.275894	1.133381
	653.471699	1.136102
	653.667489	1.137496
	653.863266	1.138865
	654.059028	1.138249
	654.254776	1.138601
	654.450511	1.137453
	654.646231	1.139148
	654.841937	1.139469
	655.037629	1.141152
	655.233308	1.141259
	655.428972	1.143187
	655.624622	1.143881
	655.820258	1.145582
	656.015879	1.147563
	656.211487	1.149985
	656.407081	1.149895
	656.602661	1.150181
	656.798226	1.150812
	656.993778	1.151400
	657.189315	1.151841
	657.384839	1.154580
	657.580348	1.153327
	657.775843	1.155744
	657.971324	1.155000
	658.166791	1.155697
	658.362244	1.156253
	658.557683	1.159951
	658.753108	1.159395
	658.948519	1.159099
	659.143916	1.159610
	659.339298	1.159792
	659.534667	1.159803
	659.730022	1.160085
	659.925362	1.159139
	660.120688	1.158514
	660.316001	1.158974
	660.511299	1.160093
	660.706583	1.161269
	660.901853	1.161448
	661.097109	1.162188
	661.292351	1.160321
	661.487578	1.161259
	661.682792	1.162059
	661.877992	1.160596
	662.073177	1.160582
	662.268349	1.159732
	662.463506	1.159319
	662.658649	1.159600
	662.853779	1.159252
	663.048894	1.158626
	663.243995	1.158710
	663.439081	1.157628
	663.634154	1.155511
	663.829213	1.155315
	664.024258	1.155935
	664.219288	1.156585
	664.414305	1.154260
	664.609307	1.154388
	664.804295	1.154323
	664.999269	1.154167
	665.194229	1.156127
	665.389175	1.155351
	665.584107	1.156399
	665.779025	1.156237
	665.973928	1.157209
	666.168818	1.156123
	666.363693	1.155653
	666.558555	1.155266
	666.753402	1.154616
	666.948235	1.153421
	667.143054	1.155312
	667.337859	1.154167
	667.532650	1.154595
	667.727427	1.155160
	667.922189	1.153904
	668.116938	1.153878
	668.311672	1.153907
	668.506392	1.153415
	668.701098	1.154462
	668.895790	1.154211
	669.090468	1.155255
	669.285132	1.155236
	669.479782	1.156233
	669.674417	1.156210
	669.869039	1.156722
	670.063646	1.157204
	670.258239	1.157606
	670.452819	1.156410
	670.647384	1.157023
	670.841934	1.157291
	671.036471	1.156674
	671.230994	1.156169
	671.425502	1.156338
	671.619997	1.156916
	671.814477	1.157670
	672.008943	1.157748
	672.203395	1.157184
	672.397833	1.156095
	672.592257	1.153634
	672.786667	1.152978
	672.981062	1.152362
	673.175444	1.152525
	673.369811	1.151799
	673.564164	1.152076
	673.758503	1.151800
	673.952828	1.152729
	674.147139	1.153420
	674.341435	1.154138
	674.535718	1.153056
	674.729986	1.151352
	674.924240	1.149371
	675.118480	1.149111
	675.312706	1.148522
	675.506918	1.149362
	675.701116	1.149171
	675.895299	1.148451
	676.089469	1.146404
	676.283624	1.146346
	676.477765	1.144986
	676.671892	1.144516
	676.866005	1.144400
	677.060103	1.143782
	677.254188	1.142291
	677.448258	1.142862
	677.642315	1.141841
	677.836357	1.139375
	678.030385	1.138679
	678.224398	1.138730
	678.418398	1.140059
	678.612384	1.139723
	678.806355	1.139276
	679.000312	1.138080
	679.194255	1.138269
	679.388184	1.137345
	679.582099	1.137950
	679.776000	1.139363
	679.969886	1.138950
	680.163758	1.140197
	680.357617	1.141224
	680.551461	1.141557
	680.745290	1.142280
	680.939106	1.143021
	681.132908	1.142906
	681.326695	1.142764
	681.520468	1.141831
	681.714227	1.142093
	681.907972	1.143188
	682.101703	1.142225
	682.295419	1.142048
	682.489122	1.140723
	682.682810	1.140686
	682.876484	1.139480
	683.070144	1.139114
	683.263790	1.138812
	683.457421	1.137964
	683.651039	1.136436
	683.844642	1.136494
	684.038231	1.136400
	684.231806	1.136239
	684.425367	1.136914
	684.618913	1.137579
	684.812446	1.137580
	685.005964	1.137545
	685.199468	1.137717
	685.392958	1.137556
	685.586433	1.138372
	685.779895	1.136466
	685.973342	1.134363
	686.166775	1.133265
	686.360194	1.132357
	686.553599	1.131784
	686.746990	1.131552
	686.940366	1.130955
	687.133729	1.132034
	687.327077	1.130956
	687.520411	1.129593
	687.713730	1.128548
	687.907036	1.127705
	688.100327	1.127513
	688.293604	1.128669
	688.486867	1.129141
	688.680116	1.130972
	688.873351	1.131686
	689.066571	1.132179
	689.259777	1.130942
	689.452970	1.130927
	689.646147	1.132406
	689.839311	1.133703
	690.032461	1.133963
	690.225596	1.131941
	690.418717	1.132160
	690.611824	1.133208
	690.804917	1.132918
	690.997995	1.133788
	691.191059	1.136939
	691.384110	1.135892
	691.577145	1.135755
	691.770167	1.135123
	691.963175	1.134625
	692.156168	1.134608
	692.349147	1.135775
	692.542112	1.135156
	692.735063	1.134167
	692.927999	1.132946
	693.120922	1.131929
	693.313830	1.131091
	693.506724	1.129757
	693.699603	1.129074
	693.892469	1.129049
	694.085320	1.127810
	694.278157	1.127400
	694.470980	1.125871
	694.663789	1.124826
	694.856583	1.124280
	695.049364	1.123920
	695.242130	1.123193
	695.434881	1.122104
	695.627619	1.120684
	695.820342	1.120327
	696.013052	1.120957
	696.205747	1.119797
	696.398427	1.118800
	696.591094	1.115969
	696.783746	1.114778
	696.976384	1.113853
	697.169008	1.111954
	697.361618	1.110872
	697.554213	1.111130
	697.746795	1.109900
	697.939362	1.108624
	698.131914	1.108990
	698.324453	1.108269
	698.516977	1.108032
	698.709487	1.107459
	698.901983	1.106442
	699.094465	1.106545
	699.286932	1.107139
	699.479386	1.107578
	699.671825	1.107421
	699.864249	1.108327
	700.056660	1.107273
	700.249056	1.106563
	700.441438	1.105021
	700.633806	1.105129
	700.826160	1.105970
	701.018499	1.105420
	701.210824	1.104021
	701.403135	1.102931
	701.595432	1.102464
	701.787714	1.102110
	701.979982	1.100855
	702.172236	1.100612
	702.364476	1.100190
	702.556702	1.099758
	702.748913	1.098943
	702.941110	1.096416
	703.133293	1.096177
	703.325461	1.094685
	703.517615	1.093014
	703.709755	1.093318
	703.901881	1.092252
	704.093993	1.090038
	704.286090	1.088943
	704.478173	1.088259
	704.670242	1.087220
	704.862296	1.085743
	705.054337	1.085513
	705.246363	1.085905
	705.438375	1.084105
	705.630372	1.083189
	705.822356	1.082426
	706.014325	1.081740
	706.206279	1.081153
	706.398220	1.082314
	706.590146	1.080916
	706.782058	1.079966
	706.973956	1.079261
	707.165840	1.078577
	707.357709	1.077185
	707.549564	1.077273
	707.741405	1.074571
	707.933231	1.074265
	708.125043	1.071626
	708.316841	1.072009
	708.508625	1.071078
	708.700395	1.070281
	708.892150	1.070946
	709.083891	1.070604
	709.275617	1.069544
	709.467330	1.069987
	709.659028	1.068430
	709.850712	1.066537
	710.042381	1.067205
	710.234037	1.066823
	710.425678	1.066620
	710.617305	1.065592
	710.808917	1.065181
	711.000515	1.064398
	711.192099	1.063456
	711.383669	1.063782
	711.575225	1.062948
	711.766766	1.063842
	711.958293	1.063558
	712.149805	1.062105
	712.341304	1.060010
	712.532788	1.058321
	712.724258	1.056584
	712.915713	1.055394
	713.107154	1.053452
	713.298581	1.051831
	713.489994	1.050736
	713.681392	1.049844
	713.872776	1.047989
	714.064146	1.044017
	714.255502	1.042179
	714.446843	1.040392
	714.638170	1.039150
	714.829483	1.036932
	715.020781	1.035755
	715.212065	1.034956
	715.403335	1.033421
	715.594591	1.032850
	715.785832	1.031793
	715.977059	1.029700
	716.168272	1.028638
	716.359470	1.027592
	716.550654	1.027075
	716.741824	1.024931
	716.932979	1.023278
	717.124121	1.022074
	717.315247	1.021963
	717.506360	1.020109
	717.697458	1.017341
	717.888542	1.015624
	718.079612	1.012447
	718.270668	1.011747
	718.461709	1.010002
	718.652736	1.008188
	718.843748	1.008555
	719.034746	1.008648
	719.225730	1.006560
	719.416700	1.006096
	719.607655	1.005417
	719.798596	1.005482
	719.989523	1.005496
	720.180435	1.006194
	720.371333	1.007001
	720.562217	1.006669
	720.753087	1.007015
	720.943942	1.006676
	721.134783	1.006288
	721.325609	1.007525
	721.516422	1.007992
	721.707219	1.008151
	721.898003	1.008337
	722.088772	1.008332
	722.279527	1.010170
	722.470268	1.010957
	722.660994	1.010791
	722.851707	1.011362
	723.042404	1.011961
	723.233088	1.012256
	723.423757	1.011238
	723.614412	1.011284
	723.805052	1.012352
	723.995678	1.013765
	724.186290	1.013323
	724.376887	1.013779
	724.567471	1.013561
	724.758039	1.014632
	724.948594	1.014206
	725.139134	1.014178
	725.329660	1.014596
	725.520172	1.014663
	725.710669	1.017899
	725.901152	1.018684
	726.091620	1.019337
	726.282075	1.019816
	726.472514	1.020473
	726.662940	1.022243
	726.853351	1.024328
	727.043748	1.024015
	727.234131	1.024054
	727.424499	1.024512
	727.614853	1.026146
	727.805193	1.026545
	727.995518	1.024999
	728.185829	1.024743
	728.376125	1.025605
	728.566408	1.025973
	728.756675	1.026128
	728.946929	1.025744
	729.137168	1.026371
	729.327393	1.027164
	729.517604	1.027311
	729.707800	1.027602
	729.897982	1.028705
	730.088149	1.030651
	730.278302	1.031188
	730.468441	1.032576
	730.658566	1.032515
	730.848676	1.032581
	731.038771	1.034038
	731.228853	1.035557
	731.418920	1.036509
	731.608973	1.037472
	731.799011	1.036765
	731.989035	1.036727
	732.179045	1.036800
	732.369040	1.035979
	732.559021	1.034047
	732.748988	1.034349
	732.938940	1.034813
	733.128878	1.034738
	733.318801	1.033864
	733.508711	1.034323
	733.698605	1.035086
	733.888486	1.035853
	734.078352	1.035749
	734.268204	1.036575
	734.458041	1.036799
	734.647864	1.035417
	734.837673	1.035210
	735.027467	1.035230
	735.217247	1.036687
	735.407013	1.036209
	735.596764	1.035565
	735.786501	1.035585
	735.976223	1.036312
	736.165932	1.036497
	736.355625	1.037141
	736.545305	1.038982
	736.734970	1.039033
	736.924620	1.039356
	737.114257	1.040837
	737.303879	1.041114
	737.493486	1.042328
	737.683079	1.043294
	737.872658	1.043591
	738.062222	1.044233
	738.251772	1.043475
	738.441308	1.043430
	738.630829	1.044497
	738.820336	1.045830
	739.009829	1.046068
	739.199307	1.046477
	739.388771	1.047181
	739.578220	1.049812
	739.767655	1.050845
	739.957076	1.051693
	740.146482	1.052720
	740.335874	1.054499
	740.525251	1.054750
	740.714615	1.054170
	740.903963	1.055329
	741.093298	1.056482
	741.282618	1.057638
	741.471923	1.058174
	741.661214	1.057207
	741.850491	1.058164
	742.039753	1.056881
	742.229001	1.058724
	742.418235	1.059483
	742.607454	1.059154
	742.796659	1.059099
	742.985849	1.059251
	743.175025	1.059919
	743.364187	1.062041
	743.553334	1.061819
	743.742467	1.060992
	743.931586	1.060634
	744.120690	1.061765
	744.309779	1.061313
	744.498855	1.060813
	744.687916	1.061802
	744.876962	1.063508
	745.065994	1.065042
	745.255012	1.066427
	745.444015	1.066272
	745.633004	1.065807
	745.821978	1.065622
	746.010938	1.065039
	746.199884	1.066831
	746.388815	1.066785
	746.577732	1.066940
	746.766634	1.065147
	746.955522	1.065198
	747.144396	1.065808
	747.333255	1.066458
	747.522100	1.065864
	747.710930	1.067053
	747.899746	1.067645
	748.088548	1.066708
	748.277335	1.067850
	748.466108	1.067288
	748.654866	1.067382
	748.843610	1.066409
	749.032339	1.064445
	749.221054	1.062516
	749.409755	1.060902
	749.598441	1.059948
	749.787113	1.059881
	749.975770	1.058131
	750.164413	1.057980
	750.353042	1.056226
[truncated: 1,648 more rows]
