# Supplementary material for: Metasurface analogues of molecular diastereomers from hierarchical multiscale chiral interactions with biomolecules
Source: Nat Commun. 2026 Apr 22;17:5541. doi: 10.1038/s41467-026-72200-6 (PMC13287669; doi:10.1038/s41467-026-72200-6)
Supplement: Supplementary file 3 — Supplementary Data 1 (Raw data) [file 41467_2026_72200_MOESM3_ESM.zip › Raw_Data/Reflectivity/Antistrept_strept_sequence/Antistept/Ref_ARRAY3_RS_90_4.txt]

	345.453658	0.998628
	345.669646	0.998672
	345.885622	0.998739
	346.101585	0.998832
	346.317535	0.998958
	346.533471	0.999124
	346.749395	0.999337
	346.965306	0.999607
	347.181204	0.999945
	347.397089	1.000366
	347.612961	1.000882
	347.828820	1.001512
	348.044666	1.002274
	348.260499	1.003183
	348.476319	1.004256
	348.692126	1.005502
	348.907920	1.006918
	349.123701	1.008487
	349.339469	1.010171
	349.555224	1.011902
	349.770966	1.013595
	349.986695	1.015144
	350.202412	1.016447
	350.418115	1.017420
	350.633805	1.018014
	350.849482	1.018221
	351.065147	1.018069
	351.280798	1.017614
	351.496436	1.016922
	351.712062	1.016058
	351.927674	1.015082
	352.143273	1.011715
	352.358860	1.006914
	352.574433	1.006723
	352.789993	1.004133
	353.005541	1.002918
	353.221075	1.001204
	353.436597	1.002001
	353.652105	1.002569
	353.867600	1.003157
	354.083083	1.002833
	354.298552	1.000874
	354.514009	1.000474
	354.729452	1.000812
	354.944883	1.000310
	355.160300	0.998050
	355.375705	0.998190
	355.591096	0.998662
	355.806474	0.998504
	356.021840	0.996384
	356.237192	0.996177
	356.452532	0.996613
	356.667858	0.995258
	356.883172	0.995631
	357.098472	0.995291
	357.313760	0.994467
	357.529034	0.994142
	357.744295	0.993464
	357.959544	0.994734
	358.174779	0.993698
	358.390002	0.992750
	358.605211	0.991357
	358.820407	0.992177
	359.035591	0.989586
	359.250761	0.989917
	359.465919	0.989633
	359.681063	0.990775
	359.896194	0.991541
	360.111313	0.994767
	360.326418	0.995134
	360.541510	0.996091
	360.756589	0.995417
	360.971656	0.994355
	361.186709	0.995763
	361.401749	0.997253
	361.616776	0.997268
	361.831790	0.999623
	362.046792	1.000829
	362.261780	1.000674
	362.476755	1.002977
	362.691717	1.004812
	362.906666	1.005308
	363.121602	1.007323
	363.336525	1.005113
	363.551435	1.003608
	363.766332	1.005218
	363.981216	1.005537
	364.196087	1.006000
	364.410945	1.004638
	364.625790	1.003660
	364.840621	1.002250
	365.055440	1.001771
	365.270246	1.004245
	365.485039	1.004881
	365.699818	1.004014
	365.914585	1.003772
	366.129339	1.002803
	366.344079	1.003965
	366.558807	1.003427
	366.773521	1.002775
	366.988223	1.002739
	367.202911	1.003098
	367.417587	1.003656
	367.632249	1.002794
	367.846898	1.002863
	368.061535	1.002504
	368.276158	1.002910
	368.490768	1.001781
	368.705365	1.001336
	368.919949	1.000860
	369.134521	1.001896
	369.349079	1.004167
	369.563624	1.003001
	369.778155	1.002345
	369.992674	1.001122
	370.207180	1.000095
	370.421673	0.999457
	370.636153	0.999028
	370.850619	0.997981
	371.065073	0.997910
	371.279514	0.998017
	371.493941	0.998381
	371.708356	0.998793
	371.922757	0.998973
	372.137145	0.998614
	372.351521	0.997034
	372.565883	0.999442
	372.780232	0.999470
	372.994568	0.998642
	373.208891	0.997171
	373.423201	0.996124
	373.637498	0.995231
	373.851782	0.995372
	374.066053	0.996528
	374.280311	0.995713
	374.494556	0.997558
	374.708787	1.000148
	374.923006	0.999785
	375.137211	0.999538
	375.351404	1.001574
	375.565583	1.001714
	375.779750	1.001305
	375.993903	0.999835
	376.208043	0.998357
	376.422170	0.999798
	376.636284	0.999474
	376.850385	0.997159
	377.064473	0.997115
	377.278548	0.997857
	377.492610	0.997157
	377.706658	0.998086
	377.920694	0.996499
	378.134717	0.997844
	378.348726	0.997421
	378.562722	0.994327
	378.776706	0.994254
	378.990676	0.994480
	379.204633	0.994143
	379.418577	0.994345
	379.632508	0.994002
	379.846426	0.994518
	380.060331	0.995179
	380.274223	0.995932
	380.488101	0.995084
	380.701967	0.997278
	380.915819	0.995839
	381.129659	0.995844
	381.343485	0.996287
	381.557298	0.996521
	381.771098	0.996113
	381.984886	0.995566
	382.198659	0.994301
	382.412420	0.990703
	382.626168	0.990396
	382.839903	0.992019
	383.053624	0.991184
	383.267333	0.992567
	383.481028	0.991282
	383.694711	0.991638
	383.908380	0.992709
	384.122036	0.992710
	384.335679	0.992168
	384.549309	0.994969
	384.762926	0.993483
	384.976530	0.992859
	385.190120	0.994170
	385.403698	0.995288
	385.617262	0.994649
	385.830814	0.994030
	386.044352	0.995381
	386.257877	0.995988
	386.471389	0.996215
	386.684888	0.996438
	386.898374	0.997808
	387.111847	0.997703
	387.325306	1.000049
	387.538753	1.000023
	387.752186	0.999702
	387.965606	1.001061
	388.179014	1.002065
	388.392408	1.001967
	388.605789	1.003468
	388.819156	1.002070
	389.032511	1.001105
	389.245853	1.000166
	389.459181	0.998998
	389.672497	1.000440
	389.885799	1.001639
	390.099088	1.001255
	390.312364	1.000286
	390.525627	1.001386
	390.738877	0.999862
	390.952114	1.001545
	391.165337	0.998169
	391.378548	0.998170
	391.591745	1.000745
	391.804929	1.001404
	392.018100	1.003384
	392.231258	1.004865
	392.444403	1.005519
	392.657535	1.005701
	392.870653	1.005885
	393.083759	1.003836
	393.296851	1.003116
	393.509930	1.004450
	393.722996	1.004386
	393.936049	1.004095
	394.149089	1.002609
	394.362116	1.000935
	394.575129	0.999462
	394.788130	1.000005
	395.001117	1.000076
	395.214091	1.001957
	395.427052	1.002380
	395.640000	1.002712
	395.852935	1.000376
	396.065857	1.003323
	396.278765	1.001263
	396.491660	1.002050
	396.704543	1.001478
	396.917412	0.999946
	397.130268	0.999493
	397.343110	0.999001
	397.555940	0.996859
	397.768757	0.997114
	397.981560	0.997502
	398.194350	0.996543
	398.407127	0.994368
	398.619891	0.994976
	398.832642	0.995755
	399.045380	0.995808
	399.258104	0.994268
	399.470815	0.993937
	399.683514	0.993890
	399.896199	0.993654
	400.108870	0.994260
	400.321529	0.992621
	400.534175	0.992213
	400.746807	0.991928
	400.959427	0.990899
	401.172033	0.990967
	401.384626	0.990001
	401.597205	0.987049
	401.809772	0.987067
	402.022326	0.987528
	402.234866	0.989265
	402.447393	0.990696
	402.659907	0.990947
	402.872408	0.989845
	403.084896	0.990460
	403.297370	0.991314
	403.509832	0.992771
	403.722280	0.993842
	403.934715	0.993875
	404.147137	0.997589
	404.359546	0.998095
	404.571941	0.997403
	404.784323	0.998085
	404.996693	0.997154
	405.209049	0.997911
	405.421392	0.998129
	405.633721	1.000564
	405.846038	0.998765
	406.058341	0.999421
	406.270632	1.000055
	406.482909	0.999320
	406.695172	0.998583
	406.907423	0.998722
	407.119661	1.000152
	407.331885	1.001362
	407.544096	1.004859
	407.756294	1.004010
	407.968479	1.004558
	408.180651	1.002178
	408.392809	1.003182
	408.604954	1.003842
	408.817086	1.006324
	409.029205	1.003971
	409.241311	1.003998
	409.453404	1.004451
	409.665483	1.004967
	409.877549	1.007014
	410.089602	1.005768
	410.301642	1.006354
	410.513669	1.007042
	410.725682	1.008196
	410.937682	1.006913
	411.149669	1.006202
	411.361643	1.009155
	411.573604	1.010111
	411.785551	1.009404
	411.997486	1.007050
	412.209407	1.007916
	412.421315	1.007891
	412.633210	1.007535
	412.845091	1.007660
	413.056959	1.008172
	413.268815	1.009265
	413.480657	1.009822
	413.692485	1.009544
	413.904301	1.010520
	414.116103	1.009798
	414.327892	1.009879
	414.539668	1.011732
	414.751431	1.014380
	414.963181	1.015127
	415.174917	1.012848
	415.386640	1.012400
	415.598350	1.011596
	415.810047	1.011918
	416.021730	1.011261
	416.233401	1.010503
	416.445058	1.007067
	416.656702	1.006770
	416.868332	1.007383
	417.079950	1.004602
	417.291554	1.004244
	417.503145	1.005274
	417.714723	1.004358
	417.926288	1.003823
	418.137839	1.003955
	418.349377	1.003148
	418.560903	1.000188
	418.772414	1.001349
	418.983913	1.002154
	419.195398	0.999050
	419.406870	1.000949
	419.618329	1.000822
	419.829775	1.001593
	420.041208	1.002361
	420.252627	1.002881
	420.464033	1.001758
	420.675426	1.001473
	420.886805	1.000095
	421.098172	1.002522
	421.309525	1.001252
	421.520865	1.002519
	421.732192	1.001479
	421.943505	1.002631
	422.154805	1.003727
	422.366092	1.004057
	422.577366	1.004196
	422.788627	1.004054
	422.999874	1.004182
	423.211108	1.005656
	423.422329	1.007555
	423.633537	1.005624
	423.844731	1.006489
	424.055913	1.007799
	424.267081	1.006222
	424.478235	1.004231
	424.689377	1.004194
	424.900505	1.006240
	425.111620	1.005192
	425.322722	1.004407
	425.533811	1.005860
	425.744886	1.006897
	425.955948	1.005818
	426.166997	1.005019
	426.378032	1.006500
	426.589055	1.005662
	426.800064	1.005459
	427.011060	1.005095
	427.222042	1.005331
	427.433012	1.004086
	427.643968	1.002220
	427.854911	1.001306
	428.065840	1.000940
	428.276757	1.000321
	428.487660	0.999360
	428.698550	0.997985
	428.909427	0.998065
	429.120290	0.996969
	429.331140	0.999068
	429.541977	0.998596
	429.752801	0.997911
	429.963611	0.998062
	430.174408	0.997748
	430.385192	0.996353
	430.595963	0.994815
	430.806720	0.994873
	431.017464	0.992944
	431.228195	0.991794
	431.438913	0.990954
	431.649617	0.991417
	431.860308	0.990181
	432.070986	0.993192
	432.281650	0.993758
	432.492302	0.996090
	432.702940	0.995424
	432.913565	0.996523
	433.124176	0.997107
	433.334774	0.997009
	433.545359	1.000347
	433.755931	1.000757
	433.966489	1.001027
	434.177035	1.002223
	434.387567	1.002917
	434.598085	1.002913
	434.808591	1.005175
	435.019083	1.005747
	435.229562	1.006769
	435.440027	1.007990
	435.650479	1.008031
	435.860918	1.009391
	436.071344	1.007972
	436.281757	1.006350
	436.492156	1.007165
	436.702542	1.005437
	436.912914	1.004642
	437.123274	1.004654
	437.333620	1.004703
	437.543953	1.002628
	437.754272	1.001841
	437.964578	1.002289
	438.174871	1.003981
	438.385151	1.002842
	438.595417	1.003934
	438.805670	1.002693
	439.015910	1.003229
	439.226137	1.002787
	439.436350	1.003056
	439.646550	1.000380
	439.856737	1.001064
	440.066910	0.999843
	440.277070	0.998411
	440.487217	0.997096
	440.697351	0.996408
	440.907471	0.995265
	441.117578	0.992504
	441.327671	0.990263
	441.537752	0.990901
	441.747819	0.990079
	441.957873	0.989406
	442.167913	0.987690
	442.377940	0.987507
	442.587954	0.985802
	442.797955	0.984641
	443.007942	0.983690
	443.217916	0.983082
	443.427877	0.985439
	443.637824	0.985223
	443.847758	0.984225
	444.057679	0.984948
	444.267586	0.986835
	444.477481	0.986857
	444.687361	0.989624
	444.897229	0.990386
	445.107083	0.988796
	445.316924	0.987302
	445.526752	0.988094
	445.736566	0.988181
	445.946367	0.988114
	446.156155	0.989329
	446.365929	0.986621
	446.575690	0.987860
	446.785438	0.987886
	446.995173	0.988538
	447.204894	0.988014
	447.414602	0.989401
	447.624296	0.988626
	447.833977	0.988697
	448.043645	0.987978
	448.253300	0.988995
	448.462941	0.989265
	448.672569	0.989110
	448.882184	0.989951
	449.091785	0.990345
	449.301373	0.989839
	449.510948	0.991052
	449.720509	0.991815
	449.930057	0.990778
	450.139592	0.990964
	450.349113	0.993366
	450.558621	0.993402
	450.768116	0.993100
	450.977597	0.993673
	451.187066	0.995662
	451.396520	0.992710
	451.605962	0.994194
	451.815390	0.994248
	452.024805	0.994236
	452.234206	0.993060
	452.443594	0.995026
	452.652969	0.993958
	452.862330	0.990943
	453.071678	0.993104
	453.281013	0.995022
	453.490335	0.994638
	453.699643	0.995982
	453.908938	0.997543
	454.118219	0.998051
	454.327487	0.997325
	454.536742	0.998048
	454.745983	1.000310
	454.955211	1.001902
	455.164426	1.002189
	455.373627	1.003120
	455.582815	1.003710
	455.791990	1.003832
	456.001152	1.004357
	456.210300	1.002836
	456.419434	1.002474
	456.628556	1.005075
	456.837664	1.005185
	457.046758	1.005211
	457.255839	1.004784
	457.464907	1.002396
	457.673962	1.002587
	457.883003	1.002641
	458.092031	1.002634
	458.301046	1.002740
	458.510047	1.002777
	458.719035	1.002456
	458.928009	1.001302
	459.136970	1.001269
	459.345918	1.002031
	459.554852	1.001706
	459.763774	1.002798
	459.972681	1.003968
	460.181576	1.002610
	460.390457	1.001093
	460.599324	1.001469
	460.808178	1.002186
	461.017019	1.002963
	461.225847	1.002273
	461.434661	1.001036
	461.643462	1.001064
	461.852249	1.000976
	462.061023	1.001977
	462.269784	1.002640
	462.478531	1.002907
	462.687265	1.004521
	462.895986	1.005243
	463.104693	1.003010
	463.313387	1.003473
	463.522068	1.004745
	463.730735	1.004751
	463.939389	1.003999
	464.148029	1.005520
	464.356656	1.005973
	464.565270	1.005868
	464.773870	1.003660
	464.982457	1.005990
	465.191030	1.004684
	465.399591	1.004325
	465.608137	1.007401
	465.816671	1.007294
	466.025191	1.006086
	466.233697	1.005347
	466.442191	1.004593
	466.650671	1.002722
	466.859137	1.004789
	467.067590	1.006309
	467.276030	1.005571
	467.484456	1.007229
	467.692869	1.007567
	467.901269	1.006265
	468.109655	1.003560
	468.318028	1.003116
	468.526387	1.003061
	468.734733	1.003540
	468.943066	1.003291
	469.151385	1.003767
	469.359691	1.003487
	469.567984	1.002917
	469.776263	1.003669
	469.984528	1.004434
	470.192781	1.004674
	470.401020	1.004470
	470.609245	1.002615
	470.817457	1.003019
	471.025656	1.003297
	471.233841	1.001777
	471.442013	1.001016
	471.650172	1.000439
	471.858317	1.000909
	472.066448	0.999385
	472.274567	0.999931
	472.482672	0.998144
	472.690763	0.996922
	472.898841	0.997475
	473.106906	0.998747
	473.314957	0.997968
	473.522995	0.999184
	473.731020	0.998081
	473.939031	0.999290
	474.147029	1.000299
	474.355013	1.002582
	474.562984	1.002000
	474.770941	1.001570
	474.978885	1.000030
	475.186816	0.998874
	475.394733	0.999162
	475.602637	0.998410
	475.810527	0.999752
	476.018404	0.999182
	476.226268	0.998826
	476.434118	0.999547
	476.641955	1.000763
	476.849778	1.000820
	477.057588	1.000259
	477.265385	1.001602
	477.473168	1.003328
	477.680937	1.002044
	477.888694	1.002400
	478.096436	1.002992
	478.304166	1.005511
	478.511882	1.004678
	478.719584	1.004033
	478.927274	1.004298
	479.134949	1.004219
	479.342612	1.006372
	479.550260	1.006795
	479.757896	1.006601
	479.965518	1.007813
	480.173126	1.005473
	480.380722	1.003876
	480.588303	1.004393
	480.795872	1.005982
	481.003426	1.006975
	481.210968	1.008723
	481.418496	1.008247
	481.626010	1.009125
	481.833511	1.009937
	482.040999	1.007869
	482.248473	1.009246
	482.455934	1.007359
	482.663382	1.005924
	482.870816	1.006055
	483.078236	1.005017
	483.285643	1.006468
	483.493037	1.006683
	483.700417	1.006493
	483.907784	1.006771
	484.115137	1.006838
	484.322477	1.007415
	484.529803	1.006268
	484.737116	1.004802
	484.944416	1.002102
	485.151702	1.002436
	485.358975	1.002593
	485.566234	1.002962
	485.773479	1.002467
	485.980712	1.003298
	486.187931	1.002455
	486.395136	1.002095
	486.602328	1.000864
	486.809506	1.000992
	487.016671	0.999163
	487.223823	0.998201
	487.430961	0.997643
	487.638086	0.998176
	487.845197	0.998103
	488.052295	0.998064
	488.259379	0.999049
	488.466450	0.997837
	488.673507	0.997632
	488.880551	0.998581
	489.087582	0.998396
	489.294599	0.997925
	489.501602	0.998717
	489.708592	0.999157
	489.915569	0.997524
	490.122532	0.996945
	490.329482	0.997984
	490.536418	0.997806
	490.743341	0.997350
	490.950250	0.995214
	491.157146	0.995811
	491.364029	0.996587
	491.570897	0.997698
	491.777753	0.999745
	491.984595	1.000867
	492.191423	1.000896
	492.398238	1.001189
	492.605040	1.000449
	492.811828	1.000646
	493.018603	1.003136
	493.225364	1.004587
	493.432111	1.003896
	493.638846	1.003405
	493.845566	1.003237
	494.052274	1.003220
	494.258967	1.003055
	494.465648	1.002528
	494.672314	1.003814
	494.878968	1.002487
	495.085608	1.003816
	495.292234	1.004315
	495.498847	1.003572
	495.705446	1.005362
	495.912032	1.005001
	496.118605	1.003790
	496.325164	1.004194
	496.531709	1.003537
	496.738241	1.002758
	496.944759	1.000182
	497.151264	1.000310
	497.357756	0.998596
	497.564234	1.001059
	497.770698	1.001277
	497.977149	0.999681
	498.183587	0.998985
	498.390011	0.998484
	498.596422	0.999039
	498.802819	0.998867
	499.009202	0.997821
	499.215572	0.996991
	499.421929	0.996452
	499.628272	0.996254
	499.834602	0.996591
	500.040918	0.996629
	500.247220	0.996721
	500.453509	0.996372
	500.659785	0.996054
	500.866047	0.994794
	501.072296	0.994051
	501.278531	0.995282
	501.484752	0.995306
	501.690960	0.994005
	501.897155	0.992305
	502.103336	0.991980
	502.309504	0.991190
	502.515658	0.991473
	502.721798	0.991822
	502.927925	0.991529
	503.134039	0.992789
	503.340139	0.993406
	503.546225	0.996150
	503.752298	0.997505
	503.958358	0.998258
	504.164404	0.999238
	504.370436	0.999396
	504.576455	0.998833
	504.782461	0.998561
	504.988453	0.999228
	505.194431	1.000510
	505.400396	1.002390
	505.606347	1.000128
	505.812285	0.999167
	506.018209	0.999966
	506.224120	1.000870
	506.430017	0.999863
	506.635901	1.000725
	506.841771	1.001329
	507.047628	1.001294
	507.253471	1.002140
	507.459301	1.002965
	507.665117	1.003076
	507.870920	1.003212
	508.076709	1.003746
	508.282484	1.002914
	508.488247	1.003499
	508.693995	1.003669
	508.899730	1.002129
	509.105451	1.001606
	509.311159	1.001056
	509.516854	1.002645
	509.722535	1.002099
	509.928202	1.004729
	510.133856	1.005497
	510.339496	1.004355
	510.545123	1.004918
	510.750736	1.004278
	510.956336	1.005529
	511.161922	1.005622
	511.367494	1.005475
	511.573053	1.006116
	511.778599	1.006023
	511.984131	1.006519
	512.189649	1.007417
	512.395154	1.006589
	512.600645	1.004999
	512.806123	1.003726
	513.011587	1.003307
	513.217038	1.002323
	513.422475	1.001267
	513.627899	1.001895
	513.833309	1.001833
	514.038705	0.999901
	514.244088	1.000003
	514.449458	1.001008
	514.654814	0.999724
	514.860156	1.000138
	515.065485	1.000260
	515.270800	0.999527
	515.476102	1.000328
	515.681390	1.001205
	515.886664	1.001528
	516.091925	0.999451
	516.297173	0.998793
	516.502407	0.998541
	516.707627	0.998296
	516.912834	0.998396
	517.118027	0.998942
	517.323207	0.998560
	517.528373	0.998568
	517.733525	0.998439
	517.938664	0.998344
	518.143790	0.999005
	518.348901	0.997436
	518.554000	0.996896
	518.759084	0.996907
	518.964156	0.997312
	519.169213	0.997005
	519.374257	0.996160
	519.579288	0.994986
	519.784305	0.993423
	519.989308	0.993564
	520.194298	0.994047
	520.399274	0.994071
	520.604236	0.993982
	520.809185	0.991916
	521.014121	0.992444
	521.219043	0.991767
	521.423951	0.991730
	521.628846	0.992423
	521.833727	0.994012
	522.038595	0.993227
	522.243449	0.994959
	522.448289	0.995749
	522.653116	0.995161
	522.857929	0.997995
	523.062729	0.999032
	523.267515	0.999417
	523.472287	0.999416
	523.677046	0.998907
	523.881792	0.997495
	524.086524	0.997013
	524.291242	0.998025
	524.495946	0.997545
	524.700637	0.997022
	524.905315	0.996540
	525.109979	0.996762
	525.314629	0.996814
	525.519266	0.997371
	525.723889	0.998131
	525.928498	0.998363
	526.133094	0.998330
	526.337677	0.996878
	526.542245	0.997157
	526.746800	0.996761
	526.951342	0.996760
	527.155870	0.998240
	527.360384	0.998504
	527.564885	0.998540
	527.769372	1.000011
	527.973846	0.999594
	528.178306	0.999868
	528.382752	1.001391
	528.587185	1.002263
	528.791604	1.004012
	528.996010	1.004577
	529.200402	1.004125
	529.404780	1.005162
	529.609145	1.005135
	529.813496	1.006686
	530.017833	1.006870
	530.222157	1.004902
	530.426468	1.003135
	530.630764	1.002767
	530.835048	1.003527
	531.039317	1.004541
	531.243573	1.002865
	531.447815	1.001595
	531.652044	1.000214
	531.856259	1.000581
	532.060461	1.002009
	532.264648	1.003186
	532.468823	1.001906
	532.672983	1.001502
	532.877130	1.002603
	533.081264	1.002465
	533.285383	1.004226
	533.489490	1.003811
	533.693582	1.004087
	533.897661	1.005108
	534.101726	1.006085
	534.305778	1.005987
	534.509816	1.006773
	534.713841	1.007330
	534.917851	1.007206
	535.121849	1.006563
	535.325832	1.004504
	535.529802	1.005227
	535.733759	1.005019
	535.937701	1.004163
	536.141630	1.003032
	536.345546	1.003849
	536.549448	1.004199
	536.753336	1.002291
	536.957210	1.002315
	537.161071	1.000066
	537.364919	1.000830
	537.568752	1.001133
	537.772572	1.001194
	537.976379	1.001330
	538.180172	1.000498
	538.383951	0.999855
	538.587716	1.000383
	538.791468	1.001847
	538.995206	1.000938
	539.198931	1.002367
	539.402642	1.002762
	539.606339	1.003206
	539.810023	1.003927
	540.013693	1.005620
	540.217349	1.006315
	540.420992	1.007501
	540.624621	1.007834
	540.828237	1.007122
	541.031839	1.005503
	541.235427	1.003563
	541.439001	1.004007
	541.642562	1.004742
	541.846109	1.002254
	542.049643	1.000657
	542.253163	0.998464
	542.456669	0.997923
	542.660162	0.998568
	542.863641	0.999090
	543.067106	0.998178
	543.270558	0.997954
	543.473996	0.995707
	543.677420	0.995666
	543.880831	0.996501
	544.084228	0.996878
	544.287612	0.996667
	544.490981	0.996512
	544.694338	0.997261
	544.897680	0.998701
	545.101009	0.999107
	545.304324	0.998190
	545.507625	0.999066
	545.710913	0.999326
	545.914187	0.999438
	546.117448	1.000975
	546.320695	1.002295
	546.523928	1.001934
	546.727147	1.002171
	546.930353	1.002141
	547.133546	1.001098
	547.336724	1.002051
	547.539889	1.001916
	547.743040	1.002054
	547.946178	1.000455
	548.149301	1.000947
	548.352412	1.001228
	548.555508	1.000795
	548.758591	1.000689
	548.961660	1.000413
	549.164716	1.001904
	549.367757	1.001429
	549.570785	1.002805
	549.773800	1.003060
	549.976801	1.003480
	550.179788	1.004141
	550.382761	1.003873
	550.585721	1.003901
	550.788667	1.005395
	550.991599	1.005471
	551.194518	1.004824
	551.397423	1.007139
	551.600315	1.007218
	551.803192	1.008098
	552.006056	1.007642
	552.208906	1.007349
	552.411743	1.006804
	552.614566	1.006447
	552.817375	1.005176
	553.020171	1.003862
	553.222953	1.002806
	553.425721	1.003541
	553.628475	1.004275
	553.831216	1.004848
	554.033943	1.004498
	554.236657	1.004922
	554.439356	1.006644
	554.642042	1.007672
	554.844715	1.007736
	555.047373	1.008659
	555.250018	1.008780
	555.452650	1.009836
	555.655267	1.009849
	555.857871	1.012070
	556.060461	1.013650
	556.263038	1.014067
	556.465600	1.015006
	556.668150	1.015339
	556.870685	1.015553
	557.073207	1.015130
	557.275715	1.015968
	557.478209	1.016064
	557.680689	1.016607
	557.883156	1.016661
	558.085609	1.017865
	558.288049	1.017698
	558.490475	1.015236
	558.692887	1.014985
	558.895285	1.014900
	559.097670	1.014349
	559.300040	1.014963
	559.502398	1.015683
	559.704741	1.014205
	559.907071	1.015159
	560.109387	1.014768
	560.311689	1.015142
	560.513978	1.014716
	560.716253	1.014761
	560.918514	1.015934
	561.120762	1.016855
	561.322995	1.016374
	561.525215	1.015782
	561.727422	1.015915
	561.929614	1.016058
	562.131793	1.015664
	562.333958	1.015699
	562.536110	1.014849
	562.738248	1.015707
	562.940372	1.017071
	563.142482	1.017017
	563.344578	1.018392
	563.546661	1.018084
	563.748730	1.018850
	563.950786	1.018953
	564.152827	1.019836
	564.354855	1.019643
	564.556870	1.020138
	564.758870	1.020560
	564.960857	1.021061
	565.162830	1.021387
	565.364789	1.022353
	565.566735	1.023398
	565.768666	1.025051
	565.970584	1.025269
	566.172489	1.025468
	566.374379	1.025363
	566.576256	1.027278
	566.778119	1.027324
	566.979969	1.028025
	567.181805	1.028693
	567.383626	1.028745
	567.585435	1.030157
	567.787229	1.029765
	567.989010	1.029628
	568.190777	1.028976
	568.392530	1.028328
	568.594269	1.029157
	568.795995	1.030218
	568.997707	1.030613
	569.199405	1.031732
	569.401090	1.033322
	569.602761	1.032839
	569.804418	1.033254
	570.006061	1.034577
	570.207690	1.035943
	570.409306	1.035263
	570.610908	1.035944
	570.812497	1.037404
	571.014071	1.039059
	571.215632	1.039213
	571.417179	1.039280
	571.618712	1.040099
	571.820232	1.040084
	572.021737	1.040403
	572.223229	1.040768
	572.424707	1.042286
	572.626172	1.042321
	572.827623	1.043568
	573.029060	1.043744
	573.230483	1.042750
	573.431892	1.043509
	573.633288	1.044200
	573.834670	1.045315
	574.036038	1.047423
	574.237392	1.047311
	574.438733	1.048330
	574.640060	1.049322
	574.841373	1.051260
	575.042672	1.051126
	575.243958	1.052403
	575.445230	1.052713
	575.646488	1.052343
	575.847732	1.053587
	576.048962	1.054567
	576.250179	1.054938
	576.451382	1.055491
	576.652571	1.056725
	576.853747	1.056568
	577.054908	1.057183
	577.256056	1.056650
	577.457190	1.058446
	577.658310	1.057885
	577.859417	1.058541
	578.060510	1.057776
	578.261589	1.059123
	578.462654	1.058159
	578.663705	1.058753
	578.864743	1.058698
	579.065767	1.059822
	579.266777	1.060203
	579.467773	1.059779
	579.668755	1.061166
	579.869724	1.060517
	580.070679	1.061893
	580.271620	1.063125
	580.472548	1.061927
	580.673461	1.062222
	580.874361	1.062372
	581.075247	1.062221
	581.276119	1.062756
	581.476978	1.063307
	581.677822	1.063804
	581.878653	1.064368
	582.079470	1.065601
	582.280273	1.065446
	582.481063	1.064438
	582.681838	1.064387
	582.882600	1.065297
	583.083348	1.066510
	583.284083	1.065738
	583.484803	1.066711
	583.685510	1.067510
	583.886203	1.066812
	584.086882	1.066903
	584.287547	1.067631
	584.488199	1.067810
	584.688836	1.068775
	584.889460	1.068410
	585.090070	1.069857
	585.290666	1.070103
	585.491249	1.070899
	585.691818	1.070721
	585.892372	1.070848
	586.092914	1.071850
	586.293441	1.071023
	586.493954	1.072325
	586.694454	1.072817
	586.894940	1.073649
	587.095412	1.074073
	587.295870	1.075447
	587.496314	1.075578
	587.696745	1.076361
	587.897162	1.077467
	588.097565	1.079050
	588.297954	1.079124
	588.498329	1.079172
	588.698691	1.078476
	588.899038	1.078691
	589.099372	1.079081
	589.299692	1.078631
	589.499998	1.080031
	589.700291	1.078455
	589.900569	1.078968
	590.100834	1.079207
	590.301085	1.080360
	590.501322	1.080015
	590.701546	1.081235
	590.901755	1.082233
	591.101951	1.083582
	591.302132	1.082919
	591.502300	1.083675
	591.702455	1.084862
	591.902595	1.084431
	592.102722	1.085077
	592.302834	1.084682
	592.502933	1.084326
	592.703018	1.086474
	592.903089	1.088052
	593.103147	1.088350
	593.303190	1.088611
	593.503220	1.089273
	593.703236	1.090024
	593.903238	1.090009
	594.103226	1.091882
	594.303200	1.092733
	594.503161	1.092562
	594.703108	1.094156
	594.903040	1.094098
	595.102960	1.095203
	595.302865	1.096089
	595.502756	1.095829
	595.702634	1.095474
	595.902497	1.095380
	596.102347	1.095288
	596.302183	1.096610
	596.502005	1.097703
	596.701813	1.097395
	596.901608	1.097292
	597.101388	1.098507
	597.301155	1.097085
	597.500908	1.098235
	597.700647	1.098887
	597.900372	1.098464
	598.100083	1.099448
	598.299781	1.100303
	598.499465	1.101788
	598.699134	1.102422
	598.898790	1.103146
	599.098432	1.102516
	599.298061	1.102285
	599.497675	1.102445
	599.697275	1.101921
	599.896862	1.102346
	600.096435	1.101985
	600.295994	1.103393
	600.495539	1.101681
	600.695070	1.103244
	600.894588	1.104595
	601.094091	1.104354
	601.293581	1.105717
	601.493056	1.105791
	601.692518	1.105884
	601.891966	1.106304
	602.091401	1.106936
	602.290821	1.107552
	602.490227	1.107892
	602.689620	1.107702
	602.888999	1.108343
	603.088363	1.108218
	603.287714	1.107977
	603.487052	1.109153
	603.686375	1.109418
	603.885684	1.109439
	604.084980	1.110791
	604.284261	1.111157
	604.483529	1.111256
	604.682783	1.111551
	604.882023	1.111113
	605.081249	1.109630
	605.280461	1.109612
	605.479660	1.110106
	605.678844	1.110555
	605.878015	1.110223
	606.077172	1.110155
	606.276314	1.109178
	606.475443	1.108773
	606.674558	1.108910
	606.873660	1.108899
	607.072747	1.110459
	607.271820	1.108915
	607.470880	1.108751
	607.669926	1.108762
	607.868957	1.109609
	608.067975	1.111254
	608.266979	1.112817
	608.465969	1.114160
	608.664946	1.113500
	608.863908	1.113631
	609.062857	1.113565
	609.261791	1.113373
	609.460712	1.114463
	609.659619	1.114093
	609.858511	1.114249
	610.057390	1.116141
	610.256256	1.116624
	610.455107	1.117761
	610.653944	1.118907
	610.852767	1.119280
	611.051577	1.120338
	611.250373	1.122146
	611.449154	1.123389
	611.647922	1.123846
	611.846676	1.125931
	612.045416	1.127374
	612.244142	1.129283
	612.442854	1.129109
	612.641553	1.131011
	612.840237	1.130763
	613.038908	1.129348
	613.237564	1.130845
	613.436207	1.131358
	613.634836	1.132267
	613.833451	1.132722
	614.032052	1.134368
	614.230639	1.135256
	614.429212	1.133722
	614.627771	1.133795
	614.826316	1.134098
	615.024848	1.134944
	615.223365	1.136558
	615.421869	1.135387
	615.620358	1.135206
	615.818834	1.134869
	616.017296	1.134516
	616.215744	1.132557
	616.414178	1.130936
	616.612598	1.129711
	616.811004	1.130027
	617.009396	1.129006
	617.207775	1.129260
	617.406139	1.129370
	617.604490	1.128363
	617.802826	1.126943
	618.001149	1.127623
	618.199458	1.126465
	618.397752	1.126457
	618.596033	1.124786
	618.794300	1.124296
	618.992553	1.124365
	619.190792	1.124419
	619.389018	1.123875
	619.587229	1.123942
	619.785426	1.123348
	619.983609	1.121855
	620.181779	1.119709
	620.379934	1.118073
	620.578076	1.114348
	620.776204	1.113240
	620.974317	1.112905
	621.172417	1.111796
	621.370503	1.111514
	621.568575	1.110920
	621.766633	1.110419
	621.964677	1.110433
	622.162707	1.109645
	622.360723	1.110218
	622.558725	1.109264
	622.756714	1.109464
	622.954688	1.109875
	623.152648	1.108365
	623.350595	1.107361
	623.548527	1.106275
	623.746446	1.107202
	623.944350	1.105512
	624.142241	1.105061
	624.340118	1.104351
	624.537981	1.101954
	624.735829	1.101762
	624.933664	1.101406
	625.131485	1.102052
	625.329292	1.100582
	625.527085	1.100776
	625.724864	1.100018
	625.922629	1.100963
	626.120381	1.100253
	626.318118	1.099348
	626.515841	1.101293
	626.713550	1.101116
	626.911246	1.102790
	627.108927	1.102906
	627.306595	1.102479
	627.504248	1.104938
	627.701888	1.105037
	627.899513	1.106100
	628.097125	1.106339
	628.294722	1.107366
	628.492306	1.108086
	628.689876	1.108662
	628.887432	1.107667
	629.084973	1.109094
	629.282501	1.109360
	629.480015	1.109317
	629.677515	1.108795
	629.875001	1.110678
	630.072473	1.110210
	630.269931	1.111469
	630.467375	1.111406
	630.664805	1.112632
	630.862221	1.112450
	631.059623	1.112235
	631.257011	1.111356
	631.454385	1.111126
	631.651746	1.111163
	631.849092	1.111177
	632.046424	1.111227
	632.243742	1.110988
	632.441047	1.111081
	632.638337	1.113047
	632.835613	1.113916
	633.032876	1.115074
	633.230124	1.114920
	633.427358	1.116024
	633.624579	1.116351
	633.821785	1.115472
	634.018978	1.116214
	634.216156	1.116855
	634.413321	1.117989
	634.610471	1.116400
	634.807608	1.115583
	635.004730	1.113930
	635.201839	1.113633
	635.398933	1.113457
	635.596014	1.114599
	635.793081	1.112858
	635.990133	1.112856
	636.187172	1.111211
	636.384196	1.111585
	636.581207	1.113136
	636.778204	1.113300
	636.975186	1.112981
	637.172155	1.113120
	637.369110	1.115397
	637.566050	1.115597
	637.762977	1.115822
	637.959890	1.115010
	638.156788	1.116836
	638.353673	1.117757
	638.550544	1.117656
	638.747400	1.118427
	638.944243	1.118986
	639.141072	1.119118
	639.337886	1.119336
	639.534687	1.118214
	639.731474	1.118389
	639.928246	1.117467
	640.125005	1.118452
	640.321750	1.118648
	640.518480	1.118966
	640.715197	1.119993
	640.911899	1.120792
	641.108588	1.120815
	641.305263	1.121630
	641.501923	1.122401
	641.698570	1.124119
	641.895202	1.124356
	642.091821	1.123353
	642.288426	1.123812
	642.485016	1.123584
	642.681593	1.123795
	642.878155	1.125082
	643.074704	1.126460
	643.271238	1.126640
	643.467759	1.127830
	643.664265	1.127813
	643.860757	1.127869
	644.057236	1.128306
	644.253700	1.129178
	644.450151	1.131215
	644.646587	1.130634
	644.843009	1.131333
	645.039418	1.130585
	645.235812	1.132516
	645.432192	1.132411
	645.628558	1.132143
	645.824911	1.134096
	646.021249	1.135091
	646.217573	1.135315
	646.413883	1.134521
	646.610179	1.137852
	646.806461	1.136888
	647.002729	1.139131
	647.198983	1.139512
	647.395223	1.139811
	647.591449	1.139981
	647.787661	1.141113
	647.983859	1.140546
	648.180043	1.141395
	648.376212	1.141860
	648.572368	1.141736
	648.768510	1.141125
	648.964638	1.142777
	649.160751	1.143941
	649.356851	1.142665
	649.552937	1.142080
	649.749008	1.143597
	649.945066	1.142415
	650.141109	1.142543
	650.337138	1.142159
	650.533154	1.142191
	650.729155	1.140919
	650.925142	1.140018
	651.121116	1.139963
	651.317075	1.140197
	651.513020	1.140867
	651.708951	1.140267
	651.904868	1.140418
	652.100771	1.139960
	652.296660	1.139485
	652.492535	1.140078
	652.688396	1.140738
	652.884242	1.140723
	653.080075	1.141215
	653.275894	1.141965
	653.471699	1.141755
	653.667489	1.141513
	653.863266	1.141080
	654.059028	1.142278
	654.254776	1.140878
	654.450511	1.141340
	654.646231	1.141395
	654.841937	1.142178
	655.037629	1.140894
	655.233308	1.142065
	655.428972	1.142645
	655.624622	1.143385
	655.820258	1.144880
	656.015879	1.146941
	656.211487	1.149027
	656.407081	1.147819
	656.602661	1.148158
	656.798226	1.148305
	656.993778	1.151089
	657.189315	1.151086
	657.384839	1.153356
	657.580348	1.155223
	657.775843	1.156202
	657.971324	1.155278
	658.166791	1.156058
	658.362244	1.157753
	658.557683	1.158739
	658.753108	1.159807
	658.948519	1.159075
	659.143916	1.158185
	659.339298	1.159040
	659.534667	1.158518
	659.730022	1.158535
	659.925362	1.159168
	660.120688	1.160695
	660.316001	1.159895
	660.511299	1.158187
	660.706583	1.157954
	660.901853	1.157003
	661.097109	1.155421
	661.292351	1.156724
	661.487578	1.154615
	661.682792	1.154943
	661.877992	1.156409
	662.073177	1.155070
	662.268349	1.155907
	662.463506	1.155169
	662.658649	1.157928
	662.853779	1.158858
	663.048894	1.159019
	663.243995	1.159200
	663.439081	1.159308
	663.634154	1.160634
	663.829213	1.162033
	664.024258	1.161913
	664.219288	1.162969
	664.414305	1.162796
	664.609307	1.161499
	664.804295	1.162524
	664.999269	1.162230
	665.194229	1.161539
	665.389175	1.161473
	665.584107	1.162632
	665.779025	1.161279
	665.973928	1.161787
	666.168818	1.162621
	666.363693	1.162992
	666.558555	1.164356
	666.753402	1.164835
	666.948235	1.165735
	667.143054	1.166326
	667.337859	1.167474
	667.532650	1.167947
	667.727427	1.169028
	667.922189	1.168097
	668.116938	1.166783
	668.311672	1.166996
	668.506392	1.167843
	668.701098	1.169274
	668.895790	1.170373
	669.090468	1.171920
	669.285132	1.170913
	669.479782	1.172081
	669.674417	1.171196
	669.869039	1.172950
	670.063646	1.172562
	670.258239	1.171688
	670.452819	1.170071
	670.647384	1.169433
	670.841934	1.167688
	671.036471	1.169046
	671.230994	1.166832
	671.425502	1.167094
	671.619997	1.164671
	671.814477	1.164618
	672.008943	1.162392
	672.203395	1.159482
	672.397833	1.159262
	672.592257	1.157947
	672.786667	1.156763
	672.981062	1.157601
	673.175444	1.156027
	673.369811	1.157849
	673.564164	1.157108
	673.758503	1.157209
	673.952828	1.157501
	674.147139	1.155385
	674.341435	1.155589
	674.535718	1.154916
	674.729986	1.154857
	674.924240	1.153903
	675.118480	1.152755
	675.312706	1.150228
	675.506918	1.148238
	675.701116	1.145385
	675.895299	1.144763
	676.089469	1.144750
	676.283624	1.145348
	676.477765	1.145556
	676.671892	1.144862
	676.866005	1.145149
	677.060103	1.145885
	677.254188	1.146048
	677.448258	1.144756
	677.642315	1.146849
	677.836357	1.146216
	678.030385	1.147339
	678.224398	1.147581
	678.418398	1.146851
	678.612384	1.146881
	678.806355	1.145892
	679.000312	1.144969
	679.194255	1.145830
	679.388184	1.145398
	679.582099	1.145640
	679.776000	1.145789
	679.969886	1.146202
	680.163758	1.148313
	680.357617	1.149029
	680.551461	1.150693
	680.745290	1.149804
	680.939106	1.149528
	681.132908	1.151853
	681.326695	1.150421
	681.520468	1.151274
	681.714227	1.150559
	681.907972	1.149763
	682.101703	1.149614
	682.295419	1.149667
	682.489122	1.148779
	682.682810	1.148980
	682.876484	1.147943
	683.070144	1.149256
	683.263790	1.147721
	683.457421	1.147203
	683.651039	1.145765
	683.844642	1.145193
	684.038231	1.146358
	684.231806	1.147151
	684.425367	1.148949
	684.618913	1.150093
	684.812446	1.150021
	685.005964	1.150829
	685.199468	1.150803
	685.392958	1.150424
	685.586433	1.149983
	685.779895	1.149070
	685.973342	1.150187
	686.166775	1.149264
	686.360194	1.147799
	686.553599	1.146181
	686.746990	1.145990
	686.940366	1.144178
	687.133729	1.144240
	687.327077	1.143997
	687.520411	1.145266
	687.713730	1.146230
	687.907036	1.146448
	688.100327	1.146123
	688.293604	1.146731
	688.486867	1.147416
	688.680116	1.149331
	688.873351	1.148002
	689.066571	1.147073
	689.259777	1.146554
	689.452970	1.143908
	689.646147	1.143850
	689.839311	1.141661
	690.032461	1.140665
	690.225596	1.140388
	690.418717	1.139862
	690.611824	1.141220
	690.804917	1.141915
	690.997995	1.140245
	691.191059	1.140468
	691.384110	1.138721
	691.577145	1.139164
	691.770167	1.139335
	691.963175	1.138812
	692.156168	1.140299
	692.349147	1.138412
	692.542112	1.138617
	692.735063	1.138766
	692.927999	1.135776
	693.120922	1.134510
	693.313830	1.132806
	693.506724	1.130726
	693.699603	1.128907
	693.892469	1.128519
	694.085320	1.125367
	694.278157	1.126015
	694.470980	1.124483
	694.663789	1.123864
	694.856583	1.121963
	695.049364	1.120188
	695.242130	1.119266
	695.434881	1.119320
	695.627619	1.118608
	695.820342	1.118022
	696.013052	1.117077
	696.205747	1.115435
	696.398427	1.115181
	696.591094	1.114309
	696.783746	1.112749
	696.976384	1.112625
	697.169008	1.111682
	697.361618	1.110298
	697.554213	1.107886
	697.746795	1.105816
	697.939362	1.105600
	698.131914	1.104675
	698.324453	1.104323
	698.516977	1.103670
	698.709487	1.104376
	698.901983	1.103937
	699.094465	1.106894
	699.286932	1.107317
	699.479386	1.107449
	699.671825	1.106629
	699.864249	1.107138
	700.056660	1.107050
	700.249056	1.106781
	700.441438	1.105210
	700.633806	1.105687
	700.826160	1.106807
	701.018499	1.106516
	701.210824	1.107087
	701.403135	1.107041
	701.595432	1.107538
	701.787714	1.107479
	701.979982	1.107358
	702.172236	1.106522
	702.364476	1.107418
	702.556702	1.106730
	702.748913	1.106775
	702.941110	1.106686
	703.133293	1.108187
	703.325461	1.107886
	703.517615	1.108458
	703.709755	1.108021
	703.901881	1.105392
	704.093993	1.105314
	704.286090	1.103066
	704.478173	1.101231
	704.670242	1.100799
	704.862296	1.100539
	705.054337	1.099314
	705.246363	1.099039
	705.438375	1.099805
	705.630372	1.097441
	705.822356	1.097997
	706.014325	1.097249
	706.206279	1.097428
	706.398220	1.096725
	706.590146	1.096076
	706.782058	1.095096
	706.973956	1.095530
	707.165840	1.094211
	707.357709	1.093492
	707.549564	1.093085
	707.741405	1.092152
	707.933231	1.092685
	708.125043	1.090652
	708.316841	1.091196
	708.508625	1.090401
	708.700395	1.088169
	708.892150	1.086488
	709.083891	1.085394
	709.275617	1.085325
	709.467330	1.085149
	709.659028	1.084112
	709.850712	1.083860
	710.042381	1.082783
	710.234037	1.082688
	710.425678	1.082267
	710.617305	1.083167
	710.808917	1.080892
	711.000515	1.079959
	711.192099	1.077715
	711.383669	1.076281
	711.575225	1.075664
	711.766766	1.073319
	711.958293	1.071430
	712.149805	1.069980
	712.341304	1.068579
	712.532788	1.065171
	712.724258	1.062982
	712.915713	1.060527
	713.107154	1.057703
	713.298581	1.055218
	713.489994	1.054912
	713.681392	1.053706
	713.872776	1.051981
	714.064146	1.049491
	714.255502	1.048221
	714.446843	1.045139
	714.638170	1.043733
	714.829483	1.041640
	715.020781	1.039179
	715.212065	1.035026
	715.403335	1.031881
	715.594591	1.029906
	715.785832	1.027915
	715.977059	1.027733
	716.168272	1.027691
	716.359470	1.025811
	716.550654	1.023410
	716.741824	1.021103
	716.932979	1.019278
	717.124121	1.018219
	717.315247	1.018174
	717.506360	1.017909
	717.697458	1.016213
	717.888542	1.015235
	718.079612	1.013709
	718.270668	1.012779
	718.461709	1.012199
	718.652736	1.011993
	718.843748	1.012495
	719.034746	1.012919
	719.225730	1.012748
	719.416700	1.014294
	719.607655	1.014493
	719.798596	1.014668
	719.989523	1.014176
	720.180435	1.013741
	720.371333	1.014938
	720.562217	1.015625
	720.753087	1.016418
	720.943942	1.016540
	721.134783	1.016836
	721.325609	1.017882
	721.516422	1.018922
	721.707219	1.019839
	721.898003	1.019068
	722.088772	1.018850
	722.279527	1.018788
	722.470268	1.019050
	722.660994	1.019256
	722.851707	1.019709
	723.042404	1.020763
	723.233088	1.019575
	723.423757	1.021386
	723.614412	1.022089
	723.805052	1.021557
	723.995678	1.021494
	724.186290	1.022371
	724.376887	1.023071
	724.567471	1.024702
	724.758039	1.025588
	724.948594	1.026268
	725.139134	1.025861
	725.329660	1.025758
	725.520172	1.026422
	725.710669	1.025946
	725.901152	1.025561
	726.091620	1.027875
	726.282075	1.027787
	726.472514	1.027369
	726.662940	1.026966
	726.853351	1.028545
	727.043748	1.029355
	727.234131	1.030951
	727.424499	1.031819
	727.614853	1.030452
	727.805193	1.028345
	727.995518	1.027857
	728.185829	1.028152
	728.376125	1.028730
	728.566408	1.029087
	728.756675	1.029568
	728.946929	1.031128
	729.137168	1.031437
	729.327393	1.032844
	729.517604	1.032599
	729.707800	1.033934
	729.897982	1.034843
	730.088149	1.036285
	730.278302	1.036889
	730.468441	1.037074
	730.658566	1.037744
	730.848676	1.038974
	731.038771	1.038114
	731.228853	1.037670
	731.418920	1.038805
	731.608973	1.039828
	731.799011	1.040483
	731.989035	1.039709
	732.179045	1.040699
	732.369040	1.039375
	732.559021	1.039188
	732.748988	1.040416
	732.938940	1.040890
	733.128878	1.041078
	733.318801	1.040795
	733.508711	1.041768
	733.698605	1.043001
	733.888486	1.042833
	734.078352	1.043350
	734.268204	1.042273
	734.458041	1.042536
	734.647864	1.042418
	734.837673	1.042136
	735.027467	1.042697
	735.217247	1.043990
	735.407013	1.046505
	735.596764	1.047184
	735.786501	1.046801
	735.976223	1.046009
	736.165932	1.047017
	736.355625	1.047169
	736.545305	1.047820
	736.734970	1.048214
	736.924620	1.048688
	737.114257	1.049103
	737.303879	1.050953
	737.493486	1.052004
	737.683079	1.052175
	737.872658	1.053365
	738.062222	1.054111
	738.251772	1.054904
	738.441308	1.056018
	738.630829	1.056858
	738.820336	1.055563
	739.009829	1.054581
	739.199307	1.055155
	739.388771	1.057479
	739.578220	1.058010
	739.767655	1.059069
	739.957076	1.059182
	740.146482	1.062168
	740.335874	1.063625
	740.525251	1.064360
	740.714615	1.065740
	740.903963	1.064777
	741.093298	1.066634
	741.282618	1.067379
	741.471923	1.068085
	741.661214	1.068126
	741.850491	1.069086
	742.039753	1.069385
	742.229001	1.069211
	742.418235	1.068935
	742.607454	1.069542
	742.796659	1.069410
	742.985849	1.069516
	743.175025	1.068229
	743.364187	1.067953
	743.553334	1.067770
	743.742467	1.067469
	743.931586	1.068562
	744.120690	1.070166
	744.309779	1.069197
	744.498855	1.069598
	744.687916	1.069640
	744.876962	1.070318
	745.065994	1.069634
	745.255012	1.068270
	745.444015	1.068696
	745.633004	1.067175
	745.821978	1.067569
	746.010938	1.069490
	746.199884	1.070513
	746.388815	1.072306
	746.577732	1.070954
	746.766634	1.071732
	746.955522	1.069938
	747.144396	1.069608
	747.333255	1.069454
	747.522100	1.071622
	747.710930	1.071585
	747.899746	1.071837
	748.088548	1.072170
	748.277335	1.072942
	748.466108	1.072844
	748.654866	1.073128
	748.843610	1.073903
	749.032339	1.073016
	749.221054	1.073046
	749.409755	1.072657
	749.598441	1.072034
	749.787113	1.072246
	749.975770	1.070631
	750.164413	1.068752
	750.353042	1.068315
[truncated: 1,648 more rows]
