# Supplementary material for: Metasurface analogues of molecular diastereomers from hierarchical multiscale chiral interactions with biomolecules
Source: Nat Commun. 2026 Apr 22;17:5541. doi: 10.1038/s41467-026-72200-6 (PMC13287669; doi:10.1038/s41467-026-72200-6)
Supplement: Supplementary file 3 — Supplementary Data 1 (Raw data) [file 41467_2026_72200_MOESM3_ESM.zip › Raw_Data/Reflectivity/Antistrept_strept_sequence/Antistept/Ref_ARRAY3_RS_90_5.txt]

	345.453658	0.999572
	345.669646	0.999371
	345.885622	0.999167
	346.101585	0.998961
	346.317535	0.998755
	346.533471	0.998553
	346.749395	0.998357
	346.965306	0.998174
	347.181204	0.998009
	347.397089	0.997873
	347.612961	0.997776
	347.828820	0.997733
	348.044666	0.997761
	348.260499	0.997884
	348.476319	0.998126
	348.692126	0.998514
	348.907920	0.999077
	349.123701	0.999836
	349.339469	1.000805
	349.555224	1.001978
	349.770966	1.003327
	349.986695	1.004798
	350.202412	1.006314
	350.418115	1.007788
	350.633805	1.009138
	350.849482	1.010299
	351.065147	1.011231
	351.280798	1.011924
	351.496436	1.012387
	351.712062	1.012644
	351.927674	1.012726
	352.143273	1.015737
	352.358860	1.008073
	352.574433	1.006227
	352.789993	1.007482
	353.005541	1.008267
	353.221075	1.009077
	353.436597	1.006871
	353.652105	1.006578
	353.867600	1.005445
	354.083083	1.006301
	354.298552	1.004944
	354.514009	1.003135
	354.729452	1.004743
	354.944883	1.003791
	355.160300	1.002935
	355.375705	1.003026
	355.591096	1.003561
	355.806474	1.002980
	356.021840	1.000058
	356.237192	1.000198
	356.452532	1.000013
	356.667858	1.000692
	356.883172	0.999779
	357.098472	0.998171
	357.313760	0.998845
	357.529034	0.998207
	357.744295	0.997794
	357.959544	0.998211
	358.174779	0.997604
	358.390002	0.996480
	358.605211	0.997125
	358.820407	0.997861
	359.035591	0.998523
	359.250761	0.998134
	359.465919	0.998381
	359.681063	0.997888
	359.896194	0.995665
	360.111313	0.995762
	360.326418	0.995293
	360.541510	0.994369
	360.756589	0.995763
	360.971656	0.995611
	361.186709	0.996481
	361.401749	0.994620
	361.616776	0.994973
	361.831790	0.993529
	362.046792	0.993172
	362.261780	0.995332
	362.476755	0.996185
	362.691717	0.995359
	362.906666	0.997140
	363.121602	0.996554
	363.336525	0.996216
	363.551435	0.996420
	363.766332	0.998171
	363.981216	0.997656
	364.196087	0.999769
	364.410945	0.999735
	364.625790	0.997549
	364.840621	0.998057
	365.055440	0.996809
	365.270246	0.995887
	365.485039	0.997647
	365.699818	0.995902
	365.914585	0.996184
	366.129339	0.995527
	366.344079	0.995803
	366.558807	0.996528
	366.773521	0.997952
	366.988223	0.998081
	367.202911	0.997580
	367.417587	0.998345
	367.632249	0.998894
	367.846898	1.000017
	368.061535	1.000157
	368.276158	1.000325
	368.490768	0.998678
	368.705365	0.998813
	368.919949	0.998044
	369.134521	0.998544
	369.349079	0.999123
	369.563624	0.997597
	369.778155	0.998564
	369.992674	0.997184
	370.207180	0.997557
	370.421673	0.996942
	370.636153	0.996385
	370.850619	0.997966
	371.065073	0.998337
	371.279514	0.998383
	371.493941	0.998919
	371.708356	0.996335
	371.922757	0.995706
	372.137145	0.994785
	372.351521	0.993800
	372.565883	0.995471
	372.780232	0.994590
	372.994568	0.996401
	373.208891	0.996772
	373.423201	0.995514
	373.637498	0.997329
	373.851782	0.996373
	374.066053	0.995575
	374.280311	0.994106
	374.494556	0.995290
	374.708787	0.995372
	374.923006	0.994914
	375.137211	0.995604
	375.351404	0.995948
	375.565583	0.996269
	375.779750	0.996843
	375.993903	0.997744
	376.208043	0.998359
	376.422170	0.997117
	376.636284	0.998318
	376.850385	0.997477
	377.064473	0.997773
	377.278548	0.997640
	377.492610	0.997034
	377.706658	0.997345
	377.920694	0.997940
	378.134717	0.997540
	378.348726	0.996726
	378.562722	0.997441
	378.776706	0.999262
	378.990676	1.000354
	379.204633	1.001793
	379.418577	0.999856
	379.632508	1.001968
	379.846426	1.003095
	380.060331	1.004011
	380.274223	1.003408
	380.488101	1.003706
	380.701967	1.004207
	380.915819	1.002728
	381.129659	1.002597
	381.343485	1.003499
	381.557298	1.003839
	381.771098	1.002780
	381.984886	1.005116
	382.198659	1.005779
	382.412420	1.005161
	382.626168	1.003978
	382.839903	1.002987
	383.053624	1.002986
	383.267333	1.002537
	383.481028	1.002990
	383.694711	1.003738
	383.908380	1.002162
	384.122036	1.002499
	384.335679	1.002099
	384.549309	1.000743
	384.762926	1.000856
	384.976530	1.002606
	385.190120	1.003722
	385.403698	1.004859
	385.617262	1.002560
	385.830814	1.005522
	386.044352	1.006137
	386.257877	1.006655
	386.471389	1.008459
	386.684888	1.007306
	386.898374	1.008780
	387.111847	1.008836
	387.325306	1.009324
	387.538753	1.009309
	387.752186	1.009291
	387.965606	1.010458
	388.179014	1.009391
	388.392408	1.008655
	388.605789	1.006717
	388.819156	1.006803
	389.032511	1.006831
	389.245853	1.008621
	389.459181	1.009966
	389.672497	1.009862
	389.885799	1.008783
	390.099088	1.008816
	390.312364	1.009213
	390.525627	1.008707
	390.738877	1.008070
	390.952114	1.007762
	391.165337	1.007720
	391.378548	1.008666
	391.591745	1.008154
	391.804929	1.009183
	392.018100	1.008952
	392.231258	1.008789
	392.444403	1.010538
	392.657535	1.009931
	392.870653	1.008483
	393.083759	1.007650
	393.296851	1.007888
	393.509930	1.007032
	393.722996	1.007510
	393.936049	1.006294
	394.149089	1.007200
	394.362116	1.007398
	394.575129	1.008607
	394.788130	1.007471
	395.001117	1.006290
	395.214091	1.005912
	395.427052	1.004467
	395.640000	1.006032
	395.852935	1.003988
	396.065857	1.003144
	396.278765	1.004822
	396.491660	1.004853
	396.704543	1.005212
	396.917412	1.006557
	397.130268	1.004091
	397.343110	1.004131
	397.555940	1.003555
	397.768757	1.003437
	397.981560	1.004523
	398.194350	1.003066
	398.407127	1.001390
	398.619891	1.003990
	398.832642	1.004562
	399.045380	1.003634
	399.258104	1.003278
	399.470815	1.000884
	399.683514	1.000121
	399.896199	0.999814
	400.108870	0.999656
	400.321529	0.999111
	400.534175	0.999160
	400.746807	0.999941
	400.959427	0.999387
	401.172033	1.000765
	401.384626	1.002011
	401.597205	1.002659
	401.809772	1.002946
	402.022326	1.002091
	402.234866	1.000093
	402.447393	0.999804
	402.659907	0.998937
	402.872408	1.000174
	403.084896	0.999965
	403.297370	0.999086
	403.509832	0.999381
	403.722280	1.000895
	403.934715	0.999609
	404.147137	0.999819
	404.359546	1.000282
	404.571941	0.999495
	404.784323	0.999103
	404.996693	0.998440
	405.209049	0.997557
	405.421392	0.997468
	405.633721	0.999892
	405.846038	1.001005
	406.058341	1.001354
	406.270632	1.003523
	406.482909	1.004371
	406.695172	1.004464
	406.907423	1.006568
	407.119661	1.006357
	407.331885	1.005120
	407.544096	1.004681
	407.756294	1.005381
	407.968479	1.006434
	408.180651	1.006939
	408.392809	1.007598
	408.604954	1.006206
	408.817086	1.007545
	409.029205	1.007276
	409.241311	1.004744
	409.453404	1.005737
	409.665483	1.005372
	409.877549	1.004286
	410.089602	1.005605
	410.301642	1.004952
	410.513669	1.004793
	410.725682	1.005355
	410.937682	1.003332
	411.149669	1.003334
	411.361643	1.004292
	411.573604	1.003087
	411.785551	1.001317
	411.997486	1.001292
	412.209407	0.999801
	412.421315	0.999940
	412.633210	0.999171
	412.845091	0.999718
	413.056959	1.000069
	413.268815	1.000655
	413.480657	1.000975
	413.692485	0.999282
	413.904301	1.000784
	414.116103	0.999643
	414.327892	0.998668
	414.539668	0.998584
	414.751431	0.999389
	414.963181	1.000111
	415.174917	1.001191
	415.386640	1.000272
	415.598350	0.999600
	415.810047	0.997832
	416.021730	0.998683
	416.233401	0.998707
	416.445058	0.996798
	416.656702	0.995251
	416.868332	0.994879
	417.079950	0.995996
	417.291554	0.995562
	417.503145	0.996160
	417.714723	0.997177
	417.926288	0.997272
	418.137839	0.998084
	418.349377	0.997326
	418.560903	0.995442
	418.772414	0.994667
	418.983913	0.993533
	419.195398	0.993545
	419.406870	0.994897
	419.618329	0.996397
	419.829775	0.995369
	420.041208	0.996582
	420.252627	0.997409
	420.464033	0.998235
	420.675426	0.999487
	420.886805	0.998699
	421.098172	0.998787
	421.309525	0.998611
	421.520865	0.998472
	421.732192	0.997912
	421.943505	0.998833
	422.154805	1.000058
	422.366092	0.997734
	422.577366	0.998689
	422.788627	0.997132
	422.999874	0.994050
	423.211108	0.993429
	423.422329	0.991911
	423.633537	0.990767
	423.844731	0.988739
	424.055913	0.988084
	424.267081	0.988302
	424.478235	0.987976
	424.689377	0.988030
	424.900505	0.987056
	425.111620	0.987283
	425.322722	0.985702
	425.533811	0.988590
	425.744886	0.988066
	425.955948	0.989844
	426.166997	0.991051
	426.378032	0.990565
	426.589055	0.994082
	426.800064	0.993369
	427.011060	0.992734
	427.222042	0.993942
	427.433012	0.994127
	427.643968	0.993813
	427.854911	0.994111
	428.065840	0.994576
	428.276757	0.995731
	428.487660	0.997793
	428.698550	0.998486
	428.909427	0.998251
	429.120290	0.998535
	429.331140	1.000078
	429.541977	1.002183
	429.752801	1.001123
	429.963611	0.999112
	430.174408	0.999591
	430.385192	0.998862
	430.595963	0.998231
	430.806720	1.001265
	431.017464	1.000975
	431.228195	1.003729
	431.438913	1.004500
	431.649617	1.004458
	431.860308	1.007101
	432.070986	1.006926
	432.281650	1.007728
	432.492302	1.006159
	432.702940	1.008027
	432.913565	1.007104
	433.124176	1.007269
	433.334774	1.007281
	433.545359	1.007556
	433.755931	1.007877
	433.966489	1.007068
	434.177035	1.006145
	434.387567	1.005737
	434.598085	1.004129
	434.808591	1.002487
	435.019083	0.999609
	435.229562	0.999506
	435.440027	0.996494
	435.650479	0.994956
	435.860918	0.995417
	436.071344	0.993707
	436.281757	0.992300
	436.492156	0.989374
	436.702542	0.987818
	436.912914	0.989433
	437.123274	0.988725
	437.333620	0.988116
	437.543953	0.987211
	437.754272	0.988346
	437.964578	0.987902
	438.174871	0.991511
	438.385151	0.991514
	438.595417	0.991947
	438.805670	0.992776
	439.015910	0.991513
	439.226137	0.992759
	439.436350	0.992243
	439.646550	0.991821
	439.856737	0.994055
	440.066910	0.993552
	440.277070	0.995149
	440.487217	0.997463
	440.697351	0.996622
	440.907471	0.996629
	441.117578	0.996225
	441.327671	0.994819
	441.537752	0.995994
	441.747819	0.993038
	441.957873	0.993271
	442.167913	0.992086
	442.377940	0.989850
	442.587954	0.989770
	442.797955	0.989791
	443.007942	0.989708
	443.217916	0.989986
	443.427877	0.990106
	443.637824	0.989389
	443.847758	0.988485
	444.057679	0.987972
	444.267586	0.987920
	444.477481	0.988481
	444.687361	0.989294
	444.897229	0.988165
	445.107083	0.989202
	445.316924	0.989618
	445.526752	0.988218
	445.736566	0.987745
	445.946367	0.986770
	446.156155	0.985312
	446.365929	0.984300
	446.575690	0.982692
	446.785438	0.983900
	446.995173	0.983414
	447.204894	0.982066
	447.414602	0.981001
	447.624296	0.980639
	447.833977	0.981934
	448.043645	0.981776
	448.253300	0.981252
	448.462941	0.982523
	448.672569	0.981899
	448.882184	0.981618
	449.091785	0.983043
	449.301373	0.986064
	449.510948	0.989301
	449.720509	0.989305
	449.930057	0.988972
	450.139592	0.990806
	450.349113	0.993249
	450.558621	0.992487
	450.768116	0.994695
	450.977597	0.993897
	451.187066	0.994897
	451.396520	0.996673
	451.605962	0.995974
	451.815390	0.998588
	452.024805	0.998565
	452.234206	0.998044
	452.443594	1.000213
	452.652969	0.999791
	452.862330	0.999398
	453.071678	0.999159
	453.281013	0.998323
	453.490335	0.999457
	453.699643	0.999176
	453.908938	0.999047
	454.118219	0.999912
	454.327487	0.999151
	454.536742	1.001031
	454.745983	1.000866
	454.955211	1.000035
	455.164426	1.000432
	455.373627	1.001017
	455.582815	1.001539
	455.791990	1.001410
	456.001152	1.001599
	456.210300	1.001590
	456.419434	0.998797
	456.628556	0.999794
	456.837664	0.997886
	457.046758	0.996526
	457.255839	0.997264
	457.464907	0.994391
	457.673962	0.994511
	457.883003	0.991728
	458.092031	0.991827
	458.301046	0.991450
	458.510047	0.990510
	458.719035	0.992030
	458.928009	0.993567
	459.136970	0.992651
	459.345918	0.992481
	459.554852	0.990727
	459.763774	0.990030
	459.972681	0.988481
	460.181576	0.988822
	460.390457	0.989552
	460.599324	0.989214
	460.808178	0.990404
	461.017019	0.992192
	461.225847	0.991879
	461.434661	0.992591
	461.643462	0.993054
	461.852249	0.992705
	462.061023	0.992431
	462.269784	0.992572
	462.478531	0.991611
	462.687265	0.993436
	462.895986	0.993910
	463.104693	0.993891
	463.313387	0.994454
	463.522068	0.994018
	463.730735	0.994601
	463.939389	0.994143
	464.148029	0.994705
	464.356656	0.995798
	464.565270	0.996238
	464.773870	0.996696
	464.982457	0.997410
	465.191030	0.995616
	465.399591	0.997007
	465.608137	1.000502
	465.816671	1.001443
	466.025191	1.002543
	466.233697	1.005020
	466.442191	1.005728
	466.650671	1.007386
	466.859137	1.008376
	467.067590	1.007781
	467.276030	1.007425
	467.484456	1.006085
	467.692869	1.007179
	467.901269	1.006749
	468.109655	1.006287
	468.318028	1.005258
	468.526387	1.004709
	468.734733	1.005277
	468.943066	1.006005
	469.151385	1.005927
	469.359691	1.005619
	469.567984	1.007066
	469.776263	1.007885
	469.984528	1.005321
	470.192781	1.006341
	470.401020	1.008009
	470.609245	1.008888
	470.817457	1.005580
	471.025656	1.003970
	471.233841	1.004665
	471.442013	1.003262
	471.650172	1.002473
	471.858317	1.001826
	472.066448	1.001344
	472.274567	1.001772
	472.482672	0.998885
	472.690763	0.999666
	472.898841	1.000946
	473.106906	0.999586
	473.314957	0.998530
	473.522995	0.998293
	473.731020	0.998240
	473.939031	0.998558
	474.147029	0.998808
	474.355013	0.997389
	474.562984	0.997295
	474.770941	0.996716
	474.978885	0.995074
	475.186816	0.994286
	475.394733	0.993583
	475.602637	0.992683
	475.810527	0.990871
	476.018404	0.991180
	476.226268	0.991096
	476.434118	0.991448
	476.641955	0.992151
	476.849778	0.993337
	477.057588	0.993363
	477.265385	0.991934
	477.473168	0.991300
	477.680937	0.991075
	477.888694	0.993839
	478.096436	0.994034
	478.304166	0.993441
	478.511882	0.995967
	478.719584	0.997748
	478.927274	0.997006
	479.134949	0.996770
	479.342612	0.996476
	479.550260	0.994798
	479.757896	0.995460
	479.965518	0.996729
	480.173126	0.998539
	480.380722	0.999473
	480.588303	1.000427
	480.795872	1.000682
	481.003426	1.002444
	481.210968	1.002123
	481.418496	1.002878
	481.626010	1.002910
	481.833511	1.004256
	482.040999	1.003499
	482.248473	1.001835
	482.455934	1.002020
	482.663382	1.005332
	482.870816	1.005542
	483.078236	1.004431
	483.285643	1.003023
	483.493037	1.004705
	483.700417	1.006053
	483.907784	1.004891
	484.115137	1.002942
	484.322477	1.000953
	484.529803	1.001086
	484.737116	1.000293
	484.944416	0.998578
	485.151702	0.999749
	485.358975	0.999825
	485.566234	0.997864
	485.773479	0.997115
	485.980712	0.998011
	486.187931	0.997157
	486.395136	0.996396
	486.602328	0.995148
	486.809506	0.993442
	487.016671	0.994510
	487.223823	0.993587
	487.430961	0.993062
	487.638086	0.994384
	487.845197	0.994946
	488.052295	0.994523
	488.259379	0.994443
	488.466450	0.995779
	488.673507	0.996318
	488.880551	0.995767
	489.087582	0.995280
	489.294599	0.995673
	489.501602	0.992580
	489.708592	0.993654
	489.915569	0.993533
	490.122532	0.994396
	490.329482	0.996825
	490.536418	0.996245
	490.743341	0.998366
	490.950250	0.999242
	491.157146	0.999912
	491.364029	1.000158
	491.570897	1.000201
	491.777753	1.001511
	491.984595	1.001485
	492.191423	1.003322
	492.398238	1.003833
	492.605040	1.004515
	492.811828	1.005074
	493.018603	1.005251
	493.225364	1.005047
	493.432111	1.006583
	493.638846	1.006933
	493.845566	1.009040
	494.052274	1.009025
	494.258967	1.008541
	494.465648	1.009936
	494.672314	1.008942
	494.878968	1.010801
	495.085608	1.011291
	495.292234	1.009711
	495.498847	1.009252
	495.705446	1.008594
	495.912032	1.007852
	496.118605	1.007756
	496.325164	1.006539
	496.531709	1.005151
	496.738241	1.006142
	496.944759	1.005964
	497.151264	1.004756
	497.357756	1.004935
	497.564234	1.005424
	497.770698	1.005074
	497.977149	1.004055
	498.183587	1.004194
	498.390011	1.004657
	498.596422	1.004699
	498.802819	1.004388
	499.009202	1.004235
	499.215572	1.004672
	499.421929	1.004641
	499.628272	1.004483
	499.834602	1.004724
	500.040918	1.006529
	500.247220	1.006363
	500.453509	1.006024
	500.659785	1.005943
	500.866047	1.007645
	501.072296	1.007286
	501.278531	1.006013
	501.484752	1.006428
	501.690960	1.006622
	501.897155	1.006512
	502.103336	1.007571
	502.309504	1.006638
	502.515658	1.007767
	502.721798	1.009669
	502.927925	1.008474
	503.134039	1.009159
	503.340139	1.008097
	503.546225	1.010294
	503.752298	1.009551
	503.958358	1.008815
	504.164404	1.007683
	504.370436	1.007861
	504.576455	1.007218
	504.782461	1.007590
	504.988453	1.006861
	505.194431	1.006790
	505.400396	1.005509
	505.606347	1.005490
	505.812285	1.005453
	506.018209	1.004253
	506.224120	1.003278
	506.430017	1.003409
	506.635901	1.001809
	506.841771	1.002066
	507.047628	0.999166
	507.253471	1.001867
	507.459301	1.001328
	507.665117	1.000886
	507.870920	1.000337
	508.076709	0.999756
	508.282484	0.999622
	508.488247	0.999685
	508.693995	0.997490
	508.899730	0.996976
	509.105451	0.997561
	509.311159	0.997240
	509.516854	0.997042
	509.722535	0.996804
	509.928202	0.995690
	510.133856	0.995032
	510.339496	0.994388
	510.545123	0.994441
	510.750736	0.994329
	510.956336	0.994599
	511.161922	0.994110
	511.367494	0.995922
	511.573053	0.997475
	511.778599	0.998279
	511.984131	0.999808
	512.189649	1.000503
	512.395154	1.001899
	512.600645	1.000720
	512.806123	0.999848
	513.011587	1.000498
	513.217038	1.001651
	513.422475	1.000181
	513.627899	1.001106
	513.833309	1.001107
	514.038705	1.001500
	514.244088	1.001688
	514.449458	1.000030
	514.654814	1.001772
	514.860156	1.002010
	515.065485	1.002507
	515.270800	1.001775
	515.476102	1.003256
	515.681390	1.004090
	515.886664	1.005790
	516.091925	1.003643
	516.297173	1.003773
	516.502407	1.003799
	516.707627	1.004061
	516.912834	1.003550
	517.118027	1.003774
	517.323207	1.003359
	517.528373	1.003947
	517.733525	1.003957
	517.938664	1.005218
	518.143790	1.004674
	518.348901	1.005200
	518.554000	1.006060
	518.759084	1.006560
	518.964156	1.005646
	519.169213	1.007956
	519.374257	1.008827
	519.579288	1.010555
	519.784305	1.010353
	519.989308	1.010565
	520.194298	1.011060
	520.399274	1.011805
	520.604236	1.012948
	520.809185	1.011243
	521.014121	1.010926
	521.219043	1.011811
	521.423951	1.010010
	521.628846	1.010028
	521.833727	1.008406
	522.038595	1.006551
	522.243449	1.007851
	522.448289	1.009818
	522.653116	1.009840
	522.857929	1.009349
	523.062729	1.009719
	523.267515	1.009823
	523.472287	1.009953
	523.677046	1.010275
	523.881792	1.009927
	524.086524	1.008970
	524.291242	1.007969
	524.495946	1.008648
	524.700637	1.006673
	524.905315	1.005615
	525.109979	1.005800
	525.314629	1.006711
	525.519266	1.005582
	525.723889	1.004915
	525.928498	1.004145
	526.133094	1.002122
	526.337677	1.002758
	526.542245	1.001562
	526.746800	1.000006
	526.951342	1.000559
	527.155870	0.999421
	527.360384	0.999666
	527.564885	1.000084
	527.769372	0.999851
	527.973846	0.999025
	528.178306	0.997908
	528.382752	0.998363
	528.587185	0.998057
	528.791604	0.998792
	528.996010	0.998542
	529.200402	0.998353
	529.404780	0.998784
	529.609145	0.999786
	529.813496	0.999781
	530.017833	1.001803
	530.222157	1.003087
	530.426468	1.002972
	530.630764	1.003663
	530.835048	1.004119
	531.039317	1.003567
	531.243573	1.003306
	531.447815	1.004513
	531.652044	1.002922
	531.856259	1.002019
	532.060461	1.002961
	532.264648	1.001382
	532.468823	1.000970
	532.672983	1.000902
	532.877130	0.999585
	533.081264	0.997536
	533.285383	0.997140
	533.489490	0.995940
	533.693582	0.994130
	533.897661	0.995138
	534.101726	0.993494
	534.305778	0.994927
	534.509816	0.995898
	534.713841	0.994908
	534.917851	0.994067
	535.121849	0.993533
	535.325832	0.993044
	535.529802	0.991557
	535.733759	0.992060
	535.937701	0.991675
	536.141630	0.992680
	536.345546	0.991245
	536.549448	0.992111
	536.753336	0.992404
	536.957210	0.990781
	537.161071	0.992016
	537.364919	0.990410
	537.568752	0.989536
	537.772572	0.987994
	537.976379	0.989412
	538.180172	0.988911
	538.383951	0.990300
	538.587716	0.990902
	538.791468	0.990970
	538.995206	0.990974
	539.198931	0.990792
	539.402642	0.992769
	539.606339	0.993238
	539.810023	0.994833
	540.013693	0.995203
	540.217349	0.996283
	540.420992	0.997439
	540.624621	0.998981
	540.828237	0.998964
	541.031839	1.001308
	541.235427	1.001085
	541.439001	1.001757
	541.642562	1.003147
	541.846109	1.003271
	542.049643	1.003887
	542.253163	1.004758
	542.456669	1.003871
	542.660162	1.002478
	542.863641	1.001388
	543.067106	1.000941
	543.270558	0.999798
	543.473996	0.999944
	543.677420	1.000326
	543.880831	0.999853
	544.084228	1.000166
	544.287612	1.000139
	544.490981	0.998343
	544.694338	0.998455
	544.897680	0.999126
	545.101009	0.997311
	545.304324	0.996477
	545.507625	0.995754
	545.710913	0.996700
	545.914187	0.996920
	546.117448	0.997702
	546.320695	0.997162
	546.523928	0.997323
	546.727147	0.995806
	546.930353	0.995709
	547.133546	0.996581
	547.336724	0.996371
	547.539889	0.995121
	547.743040	0.996763
	547.946178	0.997284
	548.149301	0.996802
	548.352412	0.996324
	548.555508	0.996033
	548.758591	0.997044
	548.961660	0.996874
	549.164716	0.997458
	549.367757	0.997776
	549.570785	0.996505
	549.773800	0.998586
	549.976801	0.999524
	550.179788	1.000850
	550.382761	1.000663
	550.585721	1.001971
	550.788667	1.000815
	550.991599	1.001239
	551.194518	1.000716
	551.397423	1.001767
	551.600315	1.003082
	551.803192	1.004681
	552.006056	1.007285
	552.208906	1.007713
	552.411743	1.007921
	552.614566	1.008684
	552.817375	1.007769
	553.020171	1.007308
	553.222953	1.006675
	553.425721	1.007016
	553.628475	1.005876
	553.831216	1.005595
	554.033943	1.004755
	554.236657	1.004736
	554.439356	1.005110
	554.642042	1.004710
	554.844715	1.005361
	555.047373	1.005402
	555.250018	1.006907
	555.452650	1.009078
	555.655267	1.010547
	555.857871	1.009590
	556.060461	1.010429
	556.263038	1.010846
	556.465600	1.011943
	556.668150	1.014214
	556.870685	1.014083
	557.073207	1.014644
	557.275715	1.013786
	557.478209	1.015009
	557.680689	1.016135
	557.883156	1.017602
	558.085609	1.018792
	558.288049	1.019721
	558.490475	1.019654
	558.692887	1.019126
	558.895285	1.020472
	559.097670	1.020200
	559.300040	1.021795
	559.502398	1.021825
	559.704741	1.022594
	559.907071	1.024375
	560.109387	1.024614
	560.311689	1.026204
	560.513978	1.026068
	560.716253	1.027373
	560.918514	1.027582
	561.120762	1.027678
	561.322995	1.028604
	561.525215	1.028471
	561.727422	1.027195
	561.929614	1.029401
	562.131793	1.028748
	562.333958	1.029144
	562.536110	1.029488
	562.738248	1.030350
	562.940372	1.029019
	563.142482	1.029929
	563.344578	1.029878
	563.546661	1.029675
	563.748730	1.028862
	563.950786	1.029036
	564.152827	1.028400
	564.354855	1.025968
	564.556870	1.024810
	564.758870	1.024127
	564.960857	1.023874
	565.162830	1.024737
	565.364789	1.025888
	565.566735	1.026541
	565.768666	1.025889
	565.970584	1.026524
	566.172489	1.025611
	566.374379	1.026153
	566.576256	1.026598
	566.778119	1.027870
	566.979969	1.028637
	567.181805	1.029618
	567.383626	1.032188
	567.585435	1.033739
	567.787229	1.033321
	567.989010	1.033816
	568.190777	1.035338
	568.392530	1.035953
	568.594269	1.036424
	568.795995	1.037144
	568.997707	1.035891
	569.199405	1.037934
	569.401090	1.038139
	569.602761	1.040163
	569.804418	1.042034
	570.006061	1.042106
	570.207690	1.043073
	570.409306	1.043563
	570.610908	1.043012
	570.812497	1.044724
	571.014071	1.046369
	571.215632	1.047007
	571.417179	1.049079
	571.618712	1.049738
	571.820232	1.049292
	572.021737	1.047754
	572.223229	1.048278
	572.424707	1.048294
	572.626172	1.049170
	572.827623	1.050845
	573.029060	1.052597
	573.230483	1.054793
	573.431892	1.055842
	573.633288	1.055503
	573.834670	1.056153
	574.036038	1.057905
	574.237392	1.057351
	574.438733	1.057879
	574.640060	1.057607
	574.841373	1.057413
	575.042672	1.055704
	575.243958	1.056406
	575.445230	1.055292
	575.646488	1.054525
	575.847732	1.055603
	576.048962	1.057112
	576.250179	1.059049
	576.451382	1.058983
	576.652571	1.061277
	576.853747	1.061640
	577.054908	1.062593
	577.256056	1.060923
	577.457190	1.061311
	577.658310	1.060891
	577.859417	1.060381
	578.060510	1.060409
	578.261589	1.061037
	578.462654	1.062779
	578.663705	1.062811
	578.864743	1.063983
	579.065767	1.063850
	579.266777	1.064928
	579.467773	1.064641
	579.668755	1.062932
	579.869724	1.062969
	580.070679	1.062541
	580.271620	1.061884
	580.472548	1.064003
	580.673461	1.063899
	580.874361	1.064141
	581.075247	1.064306
	581.276119	1.064335
	581.476978	1.063575
	581.677822	1.065813
	581.878653	1.065441
	582.079470	1.064066
	582.280273	1.067021
	582.481063	1.067497
	582.681838	1.066756
	582.882600	1.067501
	583.083348	1.066532
	583.284083	1.065677
	583.484803	1.065679
	583.685510	1.064746
	583.886203	1.064856
	584.086882	1.066712
	584.287547	1.070095
	584.488199	1.070843
	584.688836	1.071360
	584.889460	1.071906
	585.090070	1.071725
	585.290666	1.071902
	585.491249	1.069776
	585.691818	1.071070
	585.892372	1.072379
	586.092914	1.072240
	586.293441	1.072802
	586.493954	1.073006
	586.694454	1.074280
	586.894940	1.074878
	587.095412	1.074530
	587.295870	1.075423
	587.496314	1.076424
	587.696745	1.077707
	587.897162	1.079048
	588.097565	1.079411
	588.297954	1.079790
	588.498329	1.080155
	588.698691	1.080877
	588.899038	1.081042
	589.099372	1.081516
	589.299692	1.081804
	589.499998	1.083724
	589.700291	1.083366
	589.900569	1.083986
	590.100834	1.085146
	590.301085	1.084336
	590.501322	1.084719
	590.701546	1.083876
	590.901755	1.085760
	591.101951	1.085102
	591.302132	1.086387
	591.502300	1.087197
	591.702455	1.088360
	591.902595	1.090444
	592.102722	1.090780
	592.302834	1.092358
	592.502933	1.092905
	592.703018	1.092029
	592.903089	1.092442
	593.103147	1.092764
	593.303190	1.093984
	593.503220	1.094725
	593.703236	1.095068
	593.903238	1.094893
	594.103226	1.094561
	594.303200	1.097192
	594.503161	1.095576
	594.703108	1.095464
	594.903040	1.095353
	595.102960	1.096861
	595.302865	1.097461
	595.502756	1.096558
	595.702634	1.096140
	595.902497	1.097136
	596.102347	1.097059
	596.302183	1.096015
	596.502005	1.095735
	596.701813	1.095216
	596.901608	1.096528
	597.101388	1.095571
	597.301155	1.096536
	597.500908	1.096044
	597.700647	1.097784
	597.900372	1.096285
	598.100083	1.095265
	598.299781	1.095510
	598.499465	1.095426
	598.699134	1.095919
	598.898790	1.094096
	599.098432	1.092474
	599.298061	1.092629
	599.497675	1.093138
	599.697275	1.093268
	599.896862	1.093114
	600.096435	1.093845
	600.295994	1.094181
	600.495539	1.094361
	600.695070	1.094107
	600.894588	1.094720
	601.094091	1.094096
	601.293581	1.093549
	601.493056	1.092542
	601.692518	1.092901
	601.891966	1.093504
	602.091401	1.093861
	602.290821	1.094527
	602.490227	1.096893
	602.689620	1.096405
	602.888999	1.097527
	603.088363	1.098168
	603.287714	1.100196
	603.487052	1.100950
	603.686375	1.101098
	603.885684	1.100936
	604.084980	1.100052
	604.284261	1.100885
	604.483529	1.101390
	604.682783	1.102927
	604.882023	1.104754
	605.081249	1.106004
	605.280461	1.107209
	605.479660	1.107132
	605.678844	1.108365
	605.878015	1.110173
	606.077172	1.110939
	606.276314	1.112231
	606.475443	1.111918
	606.674558	1.112249
	606.873660	1.112820
	607.072747	1.113372
	607.271820	1.112835
	607.470880	1.112075
	607.669926	1.113673
	607.868957	1.112966
	608.067975	1.112683
	608.266979	1.113234
	608.465969	1.112797
	608.664946	1.112128
	608.863908	1.112894
	609.062857	1.112980
	609.261791	1.114685
	609.460712	1.114617
	609.659619	1.114041
	609.858511	1.113116
	610.057390	1.114665
	610.256256	1.114542
	610.455107	1.114669
	610.653944	1.114396
	610.852767	1.112958
	611.051577	1.114623
	611.250373	1.115560
	611.449154	1.115722
	611.647922	1.116256
	611.846676	1.116222
	612.045416	1.117040
	612.244142	1.116856
	612.442854	1.116321
	612.641553	1.115840
	612.840237	1.115357
	613.038908	1.114422
	613.237564	1.114938
	613.436207	1.115906
	613.634836	1.117442
	613.833451	1.117655
	614.032052	1.117415
	614.230639	1.118648
	614.429212	1.119373
	614.627771	1.118276
	614.826316	1.119597
	615.024848	1.119356
	615.223365	1.118191
	615.421869	1.117122
	615.620358	1.116898
	615.818834	1.117057
	616.017296	1.116870
	616.215744	1.118703
	616.414178	1.119046
	616.612598	1.120992
	616.811004	1.121203
	617.009396	1.119859
	617.207775	1.119501
	617.406139	1.119067
	617.604490	1.119173
	617.802826	1.118831
	618.001149	1.117640
	618.199458	1.118322
	618.397752	1.117881
	618.596033	1.118817
	618.794300	1.117643
	618.992553	1.118170
	619.190792	1.117750
	619.389018	1.116109
	619.587229	1.116532
	619.785426	1.116397
	619.983609	1.117252
	620.181779	1.116863
	620.379934	1.116897
	620.578076	1.118456
	620.776204	1.119940
	620.974317	1.120146
	621.172417	1.120729
	621.370503	1.119406
	621.568575	1.118539
	621.766633	1.118717
	621.964677	1.119506
	622.162707	1.120157
	622.360723	1.121002
	622.558725	1.120815
	622.756714	1.122201
	622.954688	1.123203
	623.152648	1.122911
	623.350595	1.123850
	623.548527	1.124656
	623.746446	1.124323
	623.944350	1.124414
	624.142241	1.123843
	624.340118	1.124138
	624.537981	1.123891
	624.735829	1.123653
	624.933664	1.124353
	625.131485	1.124413
	625.329292	1.124846
	625.527085	1.123979
	625.724864	1.122527
	625.922629	1.122921
	626.120381	1.123181
	626.318118	1.122391
	626.515841	1.120723
	626.713550	1.119938
	626.911246	1.118154
	627.108927	1.117817
	627.306595	1.118663
	627.504248	1.118741
	627.701888	1.118107
	627.899513	1.118273
	628.097125	1.118792
	628.294722	1.117933
	628.492306	1.116625
	628.689876	1.115058
	628.887432	1.114114
	629.084973	1.112905
	629.282501	1.112954
	629.480015	1.112864
	629.677515	1.112923
	629.875001	1.111952
	630.072473	1.112491
	630.269931	1.111087
	630.467375	1.112790
	630.664805	1.110618
	630.862221	1.111980
	631.059623	1.111810
	631.257011	1.112589
	631.454385	1.113074
	631.651746	1.112644
	631.849092	1.113030
	632.046424	1.114487
	632.243742	1.115982
	632.441047	1.116743
	632.638337	1.117169
	632.835613	1.115654
	633.032876	1.115823
	633.230124	1.116264
	633.427358	1.116110
	633.624579	1.116131
	633.821785	1.117642
	634.018978	1.118727
	634.216156	1.119398
	634.413321	1.120976
	634.610471	1.121531
	634.807608	1.121000
	635.004730	1.120749
	635.201839	1.121171
	635.398933	1.121580
	635.596014	1.121456
	635.793081	1.123600
	635.990133	1.122965
	636.187172	1.122929
	636.384196	1.121312
	636.581207	1.121556
	636.778204	1.122035
	636.975186	1.122882
	637.172155	1.124369
	637.369110	1.124458
	637.566050	1.124951
	637.762977	1.125670
	637.959890	1.125124
	638.156788	1.124957
	638.353673	1.122701
	638.550544	1.123249
	638.747400	1.122899
	638.944243	1.123670
	639.141072	1.123546
	639.337886	1.122620
	639.534687	1.122198
	639.731474	1.122144
	639.928246	1.121538
	640.125005	1.121521
	640.321750	1.121324
	640.518480	1.121448
	640.715197	1.121023
	640.911899	1.121456
	641.108588	1.122121
	641.305263	1.122301
	641.501923	1.122578
	641.698570	1.120926
	641.895202	1.122436
	642.091821	1.121327
	642.288426	1.121971
	642.485016	1.120914
	642.681593	1.121248
	642.878155	1.121186
	643.074704	1.120572
	643.271238	1.120981
	643.467759	1.120743
	643.664265	1.121905
	643.860757	1.120283
	644.057236	1.119471
	644.253700	1.118772
	644.450151	1.117420
	644.646587	1.117898
	644.843009	1.118788
	645.039418	1.120553
	645.235812	1.119322
	645.432192	1.119972
	645.628558	1.120753
	645.824911	1.121040
	646.021249	1.121286
	646.217573	1.121477
	646.413883	1.121459
	646.610179	1.123132
	646.806461	1.123885
	647.002729	1.126984
	647.198983	1.128237
	647.395223	1.129108
	647.591449	1.130932
	647.787661	1.129852
	647.983859	1.130564
	648.180043	1.132365
	648.376212	1.134273
	648.572368	1.136000
	648.768510	1.138150
	648.964638	1.139408
	649.160751	1.140008
	649.356851	1.139422
	649.552937	1.140059
	649.749008	1.140190
	649.945066	1.140381
	650.141109	1.139494
	650.337138	1.141441
	650.533154	1.142036
	650.729155	1.142803
	650.925142	1.143112
	651.121116	1.143413
	651.317075	1.144471
	651.513020	1.144578
	651.708951	1.144554
	651.904868	1.144970
	652.100771	1.143720
	652.296660	1.143983
	652.492535	1.144275
	652.688396	1.143732
	652.884242	1.143088
	653.080075	1.143055
	653.275894	1.141226
	653.471699	1.141427
	653.667489	1.143626
	653.863266	1.142697
	654.059028	1.144152
	654.254776	1.144442
	654.450511	1.144625
	654.646231	1.146728
	654.841937	1.147605
	655.037629	1.146849
	655.233308	1.145990
	655.428972	1.146973
	655.624622	1.145842
	655.820258	1.148148
	656.015879	1.147024
	656.211487	1.146769
	656.407081	1.148288
	656.602661	1.148513
	656.798226	1.149347
	656.993778	1.147913
	657.189315	1.148407
	657.384839	1.149998
	657.580348	1.152722
	657.775843	1.154970
	657.971324	1.155483
	658.166791	1.157584
	658.362244	1.157196
	658.557683	1.157480
	658.753108	1.159251
	658.948519	1.158982
	659.143916	1.160050
	659.339298	1.160387
	659.534667	1.159799
	659.730022	1.161537
	659.925362	1.163756
	660.120688	1.164527
	660.316001	1.164650
	660.511299	1.164521
	660.706583	1.163966
	660.901853	1.162890
	661.097109	1.161903
	661.292351	1.160153
	661.487578	1.158809
	661.682792	1.157959
	661.877992	1.156355
	662.073177	1.157384
	662.268349	1.156661
	662.463506	1.155046
	662.658649	1.154465
	662.853779	1.151688
	663.048894	1.152019
	663.243995	1.150051
	663.439081	1.150082
	663.634154	1.150093
	663.829213	1.147117
	664.024258	1.147863
	664.219288	1.147114
	664.414305	1.147625
	664.609307	1.148858
	664.804295	1.148278
	664.999269	1.148314
	665.194229	1.149394
	665.389175	1.150317
	665.584107	1.149719
	665.779025	1.150089
	665.973928	1.149985
	666.168818	1.149638
	666.363693	1.150621
	666.558555	1.148799
	666.753402	1.148688
	666.948235	1.148535
	667.143054	1.149450
	667.337859	1.149231
	667.532650	1.149415
	667.727427	1.149723
	667.922189	1.151713
	668.116938	1.152803
	668.311672	1.153111
	668.506392	1.153403
	668.701098	1.153821
	668.895790	1.155687
	669.090468	1.156306
	669.285132	1.156349
	669.479782	1.156149
	669.674417	1.155959
	669.869039	1.157304
	670.063646	1.157545
	670.258239	1.158401
	670.452819	1.160028
	670.647384	1.159404
	670.841934	1.159692
	671.036471	1.159624
	671.230994	1.159700
	671.425502	1.161396
	671.619997	1.160624
	671.814477	1.159999
	672.008943	1.158930
	672.203395	1.157647
	672.397833	1.158479
	672.592257	1.157639
	672.786667	1.157873
	672.981062	1.156936
	673.175444	1.155683
	673.369811	1.156212
	673.564164	1.156013
	673.758503	1.154296
	673.952828	1.152418
	674.147139	1.152068
	674.341435	1.151327
	674.535718	1.151312
	674.729986	1.151760
	674.924240	1.149582
	675.118480	1.149433
	675.312706	1.148798
	675.506918	1.148517
	675.701116	1.150672
	675.895299	1.149184
	676.089469	1.149666
	676.283624	1.149277
	676.477765	1.147010
	676.671892	1.147093
	676.866005	1.147581
	677.060103	1.148569
	677.254188	1.148604
	677.448258	1.148535
	677.642315	1.148075
	677.836357	1.147785
	678.030385	1.148076
	678.224398	1.148386
	678.418398	1.148694
	678.612384	1.147671
	678.806355	1.149045
	679.000312	1.150082
	679.194255	1.151053
	679.388184	1.151597
	679.582099	1.150119
	679.776000	1.148759
	679.969886	1.148841
	680.163758	1.148803
	680.357617	1.148295
	680.551461	1.146802
	680.745290	1.145959
	680.939106	1.148068
	681.132908	1.149338
	681.326695	1.149087
	681.520468	1.149740
	681.714227	1.150274
	681.907972	1.149824
	682.101703	1.150952
	682.295419	1.150824
	682.489122	1.151014
	682.682810	1.150827
	682.876484	1.151661
	683.070144	1.151570
	683.263790	1.150668
	683.457421	1.150369
	683.651039	1.149357
	683.844642	1.148541
	684.038231	1.150420
	684.231806	1.149011
	684.425367	1.148063
	684.618913	1.145524
	684.812446	1.144346
	685.005964	1.145145
	685.199468	1.142579
	685.392958	1.140818
	685.586433	1.140695
	685.779895	1.141150
	685.973342	1.140968
	686.166775	1.141283
	686.360194	1.139898
	686.553599	1.140629
	686.746990	1.141082
	686.940366	1.140381
	687.133729	1.140711
	687.327077	1.139492
	687.520411	1.138169
	687.713730	1.137882
	687.907036	1.137125
	688.100327	1.136634
	688.293604	1.137256
	688.486867	1.138869
	688.680116	1.137406
	688.873351	1.136585
	689.066571	1.135840
	689.259777	1.134194
	689.452970	1.135385
	689.646147	1.135525
	689.839311	1.134479
	690.032461	1.134308
	690.225596	1.133996
	690.418717	1.134289
	690.611824	1.134661
	690.804917	1.133358
	690.997995	1.131323
	691.191059	1.131315
	691.384110	1.131602
	691.577145	1.131995
	691.770167	1.131206
	691.963175	1.130434
	692.156168	1.130859
	692.349147	1.131653
	692.542112	1.132041
	692.735063	1.131481
	692.927999	1.130171
	693.120922	1.130737
	693.313830	1.129469
	693.506724	1.129724
	693.699603	1.128767
	693.892469	1.128611
	694.085320	1.126912
	694.278157	1.126826
	694.470980	1.127229
	694.663789	1.126127
	694.856583	1.125372
	695.049364	1.125029
	695.242130	1.125128
	695.434881	1.124866
	695.627619	1.124369
	695.820342	1.122907
	696.013052	1.122817
	696.205747	1.122872
	696.398427	1.122884
	696.591094	1.123194
	696.783746	1.123054
	696.976384	1.122830
	697.169008	1.122341
	697.361618	1.123067
	697.554213	1.122324
	697.746795	1.120992
	697.939362	1.120444
	698.131914	1.120451
	698.324453	1.118815
	698.516977	1.116542
	698.709487	1.115946
	698.901983	1.115369
	699.094465	1.114946
	699.286932	1.113537
	699.479386	1.115415
	699.671825	1.115771
	699.864249	1.115082
	700.056660	1.115277
	700.249056	1.115283
	700.441438	1.115967
	700.633806	1.116846
	700.826160	1.115227
	701.018499	1.115120
	701.210824	1.113558
	701.403135	1.113181
	701.595432	1.113626
	701.787714	1.113477
	701.979982	1.113144
	702.172236	1.111505
	702.364476	1.111448
	702.556702	1.110308
	702.748913	1.109701
	702.941110	1.108417
	703.133293	1.106268
	703.325461	1.103364
	703.517615	1.101933
	703.709755	1.100620
	703.901881	1.098640
	704.093993	1.097688
	704.286090	1.096363
	704.478173	1.094702
	704.670242	1.093754
	704.862296	1.092430
	705.054337	1.092238
	705.246363	1.090960
	705.438375	1.089562
	705.630372	1.087727
	705.822356	1.087064
	706.014325	1.086431
	706.206279	1.085041
	706.398220	1.084185
	706.590146	1.082753
	706.782058	1.081088
	706.973956	1.079646
	707.165840	1.079204
	707.357709	1.077556
	707.549564	1.075459
	707.741405	1.074896
	707.933231	1.074352
	708.125043	1.073724
	708.316841	1.073276
	708.508625	1.071759
	708.700395	1.070651
	708.892150	1.070931
	709.083891	1.069878
	709.275617	1.069370
	709.467330	1.069624
	709.659028	1.068268
	709.850712	1.066419
	710.042381	1.066607
	710.234037	1.067685
	710.425678	1.068722
	710.617305	1.068901
	710.808917	1.069467
	711.000515	1.070565
	711.192099	1.068984
	711.383669	1.068933
	711.575225	1.067594
	711.766766	1.067278
	711.958293	1.064831
	712.149805	1.064577
	712.341304	1.062697
	712.532788	1.062313
	712.724258	1.061024
	712.915713	1.059536
	713.107154	1.057982
	713.298581	1.056544
	713.489994	1.054220
	713.681392	1.051513
	713.872776	1.050607
	714.064146	1.047831
	714.255502	1.044192
	714.446843	1.042465
	714.638170	1.039808
	714.829483	1.038208
	715.020781	1.036910
	715.212065	1.035330
	715.403335	1.033057
	715.594591	1.031556
	715.785832	1.030313
	715.977059	1.027074
	716.168272	1.024321
	716.359470	1.022450
	716.550654	1.021849
	716.741824	1.020306
	716.932979	1.018296
	717.124121	1.017400
	717.315247	1.016299
	717.506360	1.015595
	717.697458	1.013466
	717.888542	1.012192
	718.079612	1.009453
	718.270668	1.008120
	718.461709	1.008613
	718.652736	1.007839
	718.843748	1.006227
	719.034746	1.007455
	719.225730	1.008372
	719.416700	1.007638
	719.607655	1.007808
	719.798596	1.007818
	719.989523	1.008061
	720.180435	1.008661
	720.371333	1.008989
	720.562217	1.008763
	720.753087	1.009376
	720.943942	1.010519
	721.134783	1.009436
	721.325609	1.010923
	721.516422	1.012048
	721.707219	1.012308
	721.898003	1.013465
	722.088772	1.013990
	722.279527	1.014041
	722.470268	1.013640
	722.660994	1.013638
	722.851707	1.014125
	723.042404	1.013780
	723.233088	1.015618
	723.423757	1.015718
	723.614412	1.015683
	723.805052	1.016316
	723.995678	1.015839
	724.186290	1.016064
	724.376887	1.015887
	724.567471	1.015118
	724.758039	1.016027
	724.948594	1.016916
	725.139134	1.017234
	725.329660	1.018219
	725.520172	1.018294
	725.710669	1.020308
	725.901152	1.021213
	726.091620	1.021861
	726.282075	1.021517
	726.472514	1.021644
	726.662940	1.021514
	726.853351	1.022309
	727.043748	1.022838
	727.234131	1.022835
	727.424499	1.022665
	727.614853	1.024816
	727.805193	1.025076
	727.995518	1.026984
	728.185829	1.028151
	728.376125	1.027592
	728.566408	1.027454
	728.756675	1.026780
	728.946929	1.026513
	729.137168	1.026283
	729.327393	1.026078
	729.517604	1.026094
	729.707800	1.027912
	729.897982	1.029642
	730.088149	1.028696
	730.278302	1.029936
	730.468441	1.031239
	730.658566	1.032095
	730.848676	1.032000
	731.038771	1.033099
	731.228853	1.033333
	731.418920	1.034390
	731.608973	1.032209
	731.799011	1.033133
	731.989035	1.033026
	732.179045	1.032996
	732.369040	1.032808
	732.559021	1.032657
	732.748988	1.035323
	732.938940	1.034736
	733.128878	1.035741
	733.318801	1.036541
	733.508711	1.036595
	733.698605	1.036343
	733.888486	1.035792
	734.078352	1.035498
	734.268204	1.036824
	734.458041	1.037243
	734.647864	1.037863
	734.837673	1.038083
	735.027467	1.039208
	735.217247	1.041370
	735.407013	1.041324
	735.596764	1.042650
	735.786501	1.044365
	735.976223	1.046460
	736.165932	1.048548
	736.355625	1.048690
	736.545305	1.048799
	736.734970	1.049519
	736.924620	1.049251
	737.114257	1.050878
	737.303879	1.049825
	737.493486	1.051357
	737.683079	1.051511
	737.872658	1.052158
	738.062222	1.053042
	738.251772	1.054654
	738.441308	1.055848
	738.630829	1.056576
	738.820336	1.057127
	739.009829	1.057808
	739.199307	1.058082
	739.388771	1.059693
	739.578220	1.059718
	739.767655	1.058302
	739.957076	1.059492
	740.146482	1.060677
	740.335874	1.061846
	740.525251	1.063573
	740.714615	1.064822
	740.903963	1.067905
	741.093298	1.069021
	741.282618	1.069086
	741.471923	1.068631
	741.661214	1.069509
	741.850491	1.070875
	742.039753	1.070688
	742.229001	1.069106
	742.418235	1.069758
	742.607454	1.069835
	742.796659	1.069580
	742.985849	1.069061
	743.175025	1.072046
	743.364187	1.071708
	743.553334	1.071821
	743.742467	1.072270
	743.931586	1.071251
	744.120690	1.071091
	744.309779	1.071086
	744.498855	1.072283
	744.687916	1.071994
	744.876962	1.072178
	745.065994	1.072392
	745.255012	1.072903
	745.444015	1.073224
	745.633004	1.073778
	745.821978	1.072563
	746.010938	1.073755
	746.199884	1.074174
	746.388815	1.076090
	746.577732	1.077562
	746.766634	1.078246
	746.955522	1.077472
	747.144396	1.077419
	747.333255	1.076048
	747.522100	1.076608
	747.710930	1.077302
	747.899746	1.077303
	748.088548	1.076969
	748.277335	1.075553
	748.466108	1.076547
	748.654866	1.075477
	748.843610	1.075180
	749.032339	1.074632
	749.221054	1.074550
	749.409755	1.076064
	749.598441	1.075601
	749.787113	1.074273
	749.975770	1.072590
	750.164413	1.072567
	750.353042	1.070638
[truncated: 1,648 more rows]
