# Supplementary material for: Metasurface analogues of molecular diastereomers from hierarchical multiscale chiral interactions with biomolecules
Source: Nat Commun. 2026 Apr 22;17:5541. doi: 10.1038/s41467-026-72200-6 (PMC13287669; doi:10.1038/s41467-026-72200-6)
Supplement: Supplementary file 3 — Supplementary Data 1 (Raw data) [file 41467_2026_72200_MOESM3_ESM.zip › Raw_Data/Reflectivity/Antistrept_strept_sequence/Buffer/Ref_ARRAY3_LH_0_2.txt]

	345.453658	1.000193
	345.669646	1.000405
	345.885622	1.000633
	346.101585	1.000878
	346.317535	1.001142
	346.533471	1.001425
	346.749395	1.001731
	346.965306	1.002058
	347.181204	1.002409
	347.397089	1.002783
	347.612961	1.003180
	347.828820	1.003597
	348.044666	1.004028
	348.260499	1.004465
	348.476319	1.004897
	348.692126	1.005305
	348.907920	1.005665
	349.123701	1.005948
	349.339469	1.006120
	349.555224	1.006150
	349.770966	1.006010
	349.986695	1.005689
	350.202412	1.005193
	350.418115	1.004550
	350.633805	1.003804
	350.849482	1.003006
	351.065147	1.002208
	351.280798	1.001450
	351.496436	1.000760
	351.712062	1.000156
	351.927674	0.999643
	352.143273	0.999333
	352.358860	0.998928
	352.574433	0.999429
	352.789993	1.001958
	353.005541	1.001166
	353.221075	1.002656
	353.436597	1.003300
	353.652105	1.002096
	353.867600	1.003090
	354.083083	1.001872
	354.298552	1.000937
	354.514009	1.000853
	354.729452	1.001177
	354.944883	0.999975
	355.160300	0.998623
	355.375705	0.999452
	355.591096	0.998516
	355.806474	1.000186
	356.021840	0.999613
	356.237192	0.999902
	356.452532	0.998498
	356.667858	0.997513
	356.883172	0.997877
	357.098472	1.000801
	357.313760	1.002138
	357.529034	1.002318
	357.744295	1.001647
	357.959544	1.001796
	358.174779	1.000529
	358.390002	1.001176
	358.605211	1.002075
	358.820407	1.001559
	359.035591	1.000620
	359.250761	0.998251
	359.465919	0.999980
	359.681063	0.999640
	359.896194	0.998633
	360.111313	0.999831
	360.326418	1.000315
	360.541510	1.001157
	360.756589	1.002848
	360.971656	1.004269
	361.186709	1.005677
	361.401749	1.006591
	361.616776	1.006314
	361.831790	1.005550
	362.046792	1.006148
	362.261780	1.006699
	362.476755	1.006704
	362.691717	1.006754
	362.906666	1.004869
	363.121602	1.004033
	363.336525	1.006062
	363.551435	1.006946
	363.766332	1.005481
	363.981216	1.003705
	364.196087	1.003764
	364.410945	1.003463
	364.625790	1.004067
	364.840621	1.004153
	365.055440	1.003816
	365.270246	1.004532
	365.485039	1.005438
	365.699818	1.005507
	365.914585	1.003623
	366.129339	1.004078
	366.344079	1.002856
	366.558807	1.001036
	366.773521	0.999424
	366.988223	0.997182
	367.202911	0.994863
	367.417587	0.995549
	367.632249	0.993066
	367.846898	0.992380
	368.061535	0.991269
	368.276158	0.992077
	368.490768	0.989886
	368.705365	0.990323
	368.919949	0.988080
	369.134521	0.987046
	369.349079	0.989253
	369.563624	0.990072
	369.778155	0.989453
	369.992674	0.990726
	370.207180	0.990918
	370.421673	0.991245
	370.636153	0.989913
	370.850619	0.991519
	371.065073	0.990950
	371.279514	0.989897
	371.493941	0.989784
	371.708356	0.989677
	371.922757	0.990285
	372.137145	0.990634
	372.351521	0.992756
	372.565883	0.993372
	372.780232	0.994168
	372.994568	0.995387
	373.208891	0.995951
	373.423201	0.996485
	373.637498	0.995699
	373.851782	0.993777
	374.066053	0.994363
	374.280311	0.993674
	374.494556	0.993173
	374.708787	0.995066
	374.923006	0.997685
	375.137211	0.997512
	375.351404	0.997974
	375.565583	0.999629
	375.779750	0.999586
	375.993903	1.000298
	376.208043	1.001856
	376.422170	1.000512
	376.636284	0.998916
	376.850385	1.000656
	377.064473	0.999900
	377.278548	1.000125
	377.492610	0.999031
	377.706658	0.998923
	377.920694	0.997292
	378.134717	0.997733
	378.348726	0.997480
	378.562722	0.998286
	378.776706	0.997639
	378.990676	0.997347
	379.204633	0.997995
	379.418577	0.997220
	379.632508	0.996832
	379.846426	0.997566
	380.060331	0.999159
	380.274223	1.000062
	380.488101	1.000580
	380.701967	1.000535
	380.915819	0.999951
	381.129659	1.000597
	381.343485	1.000108
	381.557298	1.001123
	381.771098	0.998754
	381.984886	0.999592
	382.198659	1.000100
	382.412420	0.998394
	382.626168	0.997202
	382.839903	0.999230
	383.053624	0.998670
	383.267333	0.998618
	383.481028	0.997728
	383.694711	0.999910
	383.908380	0.999712
	384.122036	0.998352
	384.335679	1.000085
	384.549309	0.999964
	384.762926	0.998289
	384.976530	0.999677
	385.190120	0.999678
	385.403698	1.000101
	385.617262	0.999882
	385.830814	1.000818
	386.044352	1.002558
	386.257877	1.003904
	386.471389	1.003485
	386.684888	1.004774
	386.898374	1.008712
	387.111847	1.009953
	387.325306	1.012855
	387.538753	1.015401
	387.752186	1.014333
	387.965606	1.014161
	388.179014	1.015582
	388.392408	1.014937
	388.605789	1.013586
	388.819156	1.013702
	389.032511	1.014460
	389.245853	1.013125
	389.459181	1.013192
	389.672497	1.012736
	389.885799	1.009785
	390.099088	1.010003
	390.312364	1.009955
	390.525627	1.009888
	390.738877	1.010038
	390.952114	1.012772
	391.165337	1.013656
	391.378548	1.014076
	391.591745	1.014072
	391.804929	1.015668
	392.018100	1.015456
	392.231258	1.012880
	392.444403	1.012113
	392.657535	1.012263
	392.870653	1.012596
	393.083759	1.012194
	393.296851	1.011892
	393.509930	1.010192
	393.722996	1.010433
	393.936049	1.008981
	394.149089	1.007932
	394.362116	1.006739
	394.575129	1.005394
	394.788130	1.005550
	395.001117	1.005895
	395.214091	1.006863
	395.427052	1.007761
	395.640000	1.009463
	395.852935	1.010249
	396.065857	1.009777
	396.278765	1.008562
	396.491660	1.008955
	396.704543	1.007902
	396.917412	1.006494
	397.130268	1.007920
	397.343110	1.007115
	397.555940	1.006793
	397.768757	1.010032
	397.981560	1.008835
	398.194350	1.009137
	398.407127	1.009266
	398.619891	1.008520
	398.832642	1.008675
	399.045380	1.006937
	399.258104	1.004678
	399.470815	1.006299
	399.683514	1.005110
	399.896199	1.003744
	400.108870	1.002870
	400.321529	1.001761
	400.534175	1.000066
	400.746807	0.999901
	400.959427	1.000229
	401.172033	0.997441
	401.384626	0.996488
	401.597205	0.996120
	401.809772	0.993977
	402.022326	0.992115
	402.234866	0.991427
	402.447393	0.988617
	402.659907	0.988552
	402.872408	0.989294
	403.084896	0.988944
	403.297370	0.988735
	403.509832	0.988028
	403.722280	0.988510
	403.934715	0.986849
	404.147137	0.986079
	404.359546	0.985801
	404.571941	0.985395
	404.784323	0.984912
	404.996693	0.985067
	405.209049	0.986802
	405.421392	0.988847
	405.633721	0.989744
	405.846038	0.990046
	406.058341	0.989635
	406.270632	0.988863
	406.482909	0.990272
	406.695172	0.992106
	406.907423	0.994012
	407.119661	0.994229
	407.331885	0.995325
	407.544096	0.996377
	407.756294	0.997033
	407.968479	0.998869
	408.180651	0.999819
	408.392809	1.000692
	408.604954	1.001316
	408.817086	1.000879
	409.029205	1.001686
	409.241311	1.003244
	409.453404	1.004252
	409.665483	1.003530
	409.877549	1.003485
	410.089602	1.003254
	410.301642	1.004246
	410.513669	1.005156
	410.725682	1.002913
	410.937682	1.002671
	411.149669	1.003271
	411.361643	1.003769
	411.573604	1.005481
	411.785551	1.004721
	411.997486	1.005069
	412.209407	1.005252
	412.421315	1.005509
	412.633210	1.005967
	412.845091	1.006182
	413.056959	1.008493
	413.268815	1.007441
	413.480657	1.007116
	413.692485	1.007270
	413.904301	1.003759
	414.116103	1.004029
	414.327892	1.003650
	414.539668	1.001055
	414.751431	1.001304
	414.963181	1.000805
	415.174917	1.001052
	415.386640	1.002366
	415.598350	1.000957
	415.810047	1.000702
	416.021730	0.998951
	416.233401	0.996430
	416.445058	0.997537
	416.656702	0.997791
	416.868332	0.997815
	417.079950	0.999342
	417.291554	0.999917
	417.503145	0.999468
	417.714723	0.999412
	417.926288	0.999342
	418.137839	0.998962
	418.349377	0.997670
	418.560903	0.997846
	418.772414	0.996416
	418.983913	0.996175
	419.195398	0.997786
	419.406870	0.996536
	419.618329	0.993628
	419.829775	0.992686
	420.041208	0.995859
	420.252627	0.998024
	420.464033	0.997842
	420.675426	0.999102
	420.886805	0.998586
	421.098172	0.998307
	421.309525	0.998006
	421.520865	0.997865
	421.732192	0.998229
	421.943505	0.999143
	422.154805	0.998182
	422.366092	0.997452
	422.577366	0.998904
	422.788627	1.000579
	422.999874	1.000156
	423.211108	1.000347
	423.422329	1.000878
	423.633537	1.002675
	423.844731	1.003599
	424.055913	1.004282
	424.267081	1.003862
	424.478235	1.002293
	424.689377	1.003656
	424.900505	1.004033
	425.111620	1.003842
	425.322722	1.002739
	425.533811	1.004655
	425.744886	1.003413
	425.955948	1.001618
	426.166997	1.000610
	426.378032	1.000316
	426.589055	0.998170
	426.800064	0.999138
	427.011060	0.997415
	427.222042	0.997191
	427.433012	0.999140
	427.643968	0.998651
	427.854911	0.997659
	428.065840	0.996663
	428.276757	0.996074
	428.487660	0.994805
	428.698550	0.992803
	428.909427	0.994502
	429.120290	0.996821
	429.331140	0.997120
	429.541977	0.997082
	429.752801	0.997682
	429.963611	0.997531
	430.174408	0.997234
	430.385192	0.997437
	430.595963	0.998402
	430.806720	0.998419
	431.017464	0.998196
	431.228195	0.997637
	431.438913	0.998959
	431.649617	0.999848
	431.860308	1.000272
	432.070986	0.999406
	432.281650	1.000889
	432.492302	1.003476
	432.702940	1.004258
	432.913565	1.002688
	433.124176	1.001926
	433.334774	1.002222
	433.545359	1.004082
	433.755931	1.006596
	433.966489	1.006841
	434.177035	1.008623
	434.387567	1.010538
	434.598085	1.011375
	434.808591	1.009775
	435.019083	1.011836
	435.229562	1.011286
	435.440027	1.011879
	435.650479	1.009494
	435.860918	1.010669
	436.071344	1.009284
	436.281757	1.007827
	436.492156	1.008020
	436.702542	1.008243
	436.912914	1.006936
	437.123274	1.007186
	437.333620	1.007284
	437.543953	1.007563
	437.754272	1.006089
	437.964578	1.005384
	438.174871	1.005428
	438.385151	1.003661
	438.595417	1.003314
	438.805670	1.002138
	439.015910	1.001031
	439.226137	0.999995
	439.436350	0.999292
	439.646550	0.997650
	439.856737	0.998706
	440.066910	0.997985
	440.277070	0.995223
	440.487217	0.996825
	440.697351	0.997382
	440.907471	0.997417
	441.117578	0.997231
	441.327671	0.997633
	441.537752	0.998892
	441.747819	1.000010
	441.957873	1.001746
	442.167913	1.001112
	442.377940	1.001966
	442.587954	1.002470
	442.797955	1.002248
	443.007942	1.004041
	443.217916	1.004277
	443.427877	1.004188
	443.637824	1.003106
	443.847758	1.003146
	444.057679	1.005108
	444.267586	1.005268
	444.477481	1.004903
	444.687361	1.006385
	444.897229	1.007966
	445.107083	1.008417
	445.316924	1.008477
	445.526752	1.010053
	445.736566	1.010676
	445.946367	1.011297
	446.156155	1.011603
	446.365929	1.012217
	446.575690	1.011884
	446.785438	1.012880
	446.995173	1.013016
	447.204894	1.011338
	447.414602	1.010347
	447.624296	1.011232
	447.833977	1.010924
	448.043645	1.010361
	448.253300	1.008958
	448.462941	1.011745
	448.672569	1.010858
	448.882184	1.010048
	449.091785	1.010718
	449.301373	1.008687
	449.510948	1.007186
	449.720509	1.006526
	449.930057	1.005646
	450.139592	1.005455
	450.349113	1.002164
	450.558621	1.001883
	450.768116	1.003436
	450.977597	1.003245
	451.187066	1.001086
	451.396520	0.999624
	451.605962	0.997980
	451.815390	0.997553
	452.024805	0.996124
	452.234206	0.997219
	452.443594	0.998111
	452.652969	0.997681
	452.862330	0.997997
	453.071678	0.997698
	453.281013	0.995208
	453.490335	0.995049
	453.699643	0.994303
	453.908938	0.993137
	454.118219	0.992897
	454.327487	0.992722
	454.536742	0.991548
	454.745983	0.990351
	454.955211	0.991112
	455.164426	0.988972
	455.373627	0.988464
	455.582815	0.988850
	455.791990	0.986398
	456.001152	0.986512
	456.210300	0.985805
	456.419434	0.987941
	456.628556	0.989555
	456.837664	0.988336
	457.046758	0.986997
	457.255839	0.987131
	457.464907	0.985744
	457.673962	0.985579
	457.883003	0.985461
	458.092031	0.986954
	458.301046	0.985638
	458.510047	0.986524
	458.719035	0.986375
	458.928009	0.987098
	459.136970	0.987438
	459.345918	0.987467
	459.554852	0.988271
	459.763774	0.988220
	459.972681	0.988968
	460.181576	0.990494
	460.390457	0.989917
	460.599324	0.989617
	460.808178	0.990167
	461.017019	0.992599
	461.225847	0.990981
	461.434661	0.990833
	461.643462	0.991661
	461.852249	0.990736
	462.061023	0.990273
	462.269784	0.991393
	462.478531	0.992162
	462.687265	0.992951
	462.895986	0.992909
	463.104693	0.993879
	463.313387	0.993840
	463.522068	0.993330
	463.730735	0.992978
	463.939389	0.994251
	464.148029	0.995154
	464.356656	0.996404
	464.565270	0.997096
	464.773870	0.998239
	464.982457	0.996242
	465.191030	0.995779
	465.399591	0.995412
	465.608137	0.993784
	465.816671	0.993894
	466.025191	0.994606
	466.233697	0.994008
	466.442191	0.994868
	466.650671	0.994446
	466.859137	0.993939
	467.067590	0.991661
	467.276030	0.991342
	467.484456	0.989596
	467.692869	0.988172
	467.901269	0.987675
	468.109655	0.988717
	468.318028	0.989131
	468.526387	0.989804
	468.734733	0.989278
	468.943066	0.989096
	469.151385	0.987534
	469.359691	0.985486
	469.567984	0.984503
	469.776263	0.984200
	469.984528	0.983605
	470.192781	0.986840
	470.401020	0.986018
	470.609245	0.986287
	470.817457	0.986208
	471.025656	0.988160
	471.233841	0.988705
	471.442013	0.990039
	471.650172	0.991530
	471.858317	0.992658
	472.066448	0.993147
	472.274567	0.994492
	472.482672	0.995205
	472.690763	0.995700
	472.898841	0.996028
	473.106906	0.997979
	473.314957	0.998865
	473.522995	1.000408
	473.731020	0.997861
	473.939031	0.998878
	474.147029	0.998565
	474.355013	0.998731
	474.562984	0.999978
	474.770941	1.002848
	474.978885	1.003688
	475.186816	1.004829
	475.394733	1.004772
	475.602637	1.004614
	475.810527	1.005203
	476.018404	1.006281
	476.226268	1.005891
	476.434118	1.005833
	476.641955	1.005686
	476.849778	1.006034
	477.057588	1.005612
	477.265385	1.005383
	477.473168	1.004418
	477.680937	1.005503
	477.888694	1.005221
	478.096436	1.003471
	478.304166	1.002524
	478.511882	1.002987
	478.719584	0.999153
	478.927274	0.998342
	479.134949	0.995527
	479.342612	0.993556
	479.550260	0.991707
	479.757896	0.991847
	479.965518	0.990232
	480.173126	0.989893
	480.380722	0.988323
	480.588303	0.988268
	480.795872	0.986474
	481.003426	0.984579
	481.210968	0.984610
	481.418496	0.983278
	481.626010	0.982174
	481.833511	0.983265
	482.040999	0.983747
	482.248473	0.984753
	482.455934	0.986313
	482.663382	0.987379
	482.870816	0.983386
	483.078236	0.985501
	483.285643	0.984722
	483.493037	0.984576
	483.700417	0.982977
	483.907784	0.982964
	484.115137	0.982196
	484.322477	0.982774
	484.529803	0.982390
	484.737116	0.982743
	484.944416	0.981299
	485.151702	0.982320
	485.358975	0.983161
	485.566234	0.982829
	485.773479	0.982238
	485.980712	0.981043
	486.187931	0.980121
	486.395136	0.980894
	486.602328	0.979758
	486.809506	0.978914
	487.016671	0.978916
	487.223823	0.978693
	487.430961	0.977897
	487.638086	0.975482
	487.845197	0.972845
	488.052295	0.972705
	488.259379	0.973268
	488.466450	0.973658
	488.673507	0.974828
	488.880551	0.975755
	489.087582	0.976727
	489.294599	0.977168
	489.501602	0.976438
	489.708592	0.977453
	489.915569	0.977619
	490.122532	0.977454
	490.329482	0.977758
	490.536418	0.976345
	490.743341	0.975831
	490.950250	0.975303
	491.157146	0.973820
	491.364029	0.974742
	491.570897	0.974044
	491.777753	0.972572
	491.984595	0.972468
	492.191423	0.972476
	492.398238	0.972111
	492.605040	0.972495
	492.811828	0.971547
	493.018603	0.972631
	493.225364	0.973005
	493.432111	0.973484
	493.638846	0.974053
	493.845566	0.975125
	494.052274	0.975686
	494.258967	0.976119
	494.465648	0.974637
	494.672314	0.973159
	494.878968	0.972035
	495.085608	0.970945
	495.292234	0.970471
	495.498847	0.972855
	495.705446	0.971804
	495.912032	0.973435
	496.118605	0.972650
	496.325164	0.973479
	496.531709	0.973481
	496.738241	0.975119
	496.944759	0.974682
	497.151264	0.974220
	497.357756	0.974608
	497.564234	0.975641
	497.770698	0.974875
	497.977149	0.973162
	498.183587	0.971996
	498.390011	0.970150
	498.596422	0.969297
	498.802819	0.969109
	499.009202	0.967817
	499.215572	0.967733
	499.421929	0.969082
	499.628272	0.968614
	499.834602	0.968929
	500.040918	0.968643
	500.247220	0.970902
	500.453509	0.973348
	500.659785	0.973271
	500.866047	0.973824
	501.072296	0.974223
	501.278531	0.973518
	501.484752	0.973432
	501.690960	0.974235
	501.897155	0.973989
	502.103336	0.974709
	502.309504	0.973392
	502.515658	0.972892
	502.721798	0.972474
	502.927925	0.971845
	503.134039	0.971630
	503.340139	0.971486
	503.546225	0.971537
	503.752298	0.972130
	503.958358	0.971772
	504.164404	0.970895
	504.370436	0.972319
	504.576455	0.971957
	504.782461	0.970341
	504.988453	0.972116
	505.194431	0.972327
	505.400396	0.972510
	505.606347	0.974680
	505.812285	0.975210
	506.018209	0.975506
	506.224120	0.975914
	506.430017	0.974270
	506.635901	0.975381
	506.841771	0.976382
	507.047628	0.977366
	507.253471	0.977717
	507.459301	0.978788
	507.665117	0.979057
	507.870920	0.980173
	508.076709	0.979472
	508.282484	0.979438
	508.488247	0.977958
	508.693995	0.978529
	508.899730	0.977575
	509.105451	0.976981
	509.311159	0.974961
	509.516854	0.975205
	509.722535	0.974648
	509.928202	0.972174
	510.133856	0.970305
	510.339496	0.968310
	510.545123	0.966238
	510.750736	0.965727
	510.956336	0.964680
	511.161922	0.965451
	511.367494	0.964592
	511.573053	0.964536
	511.778599	0.963631
	511.984131	0.962092
	512.189649	0.961621
	512.395154	0.960290
	512.600645	0.958997
	512.806123	0.957156
	513.011587	0.955072
	513.217038	0.953750
	513.422475	0.954553
	513.627899	0.955470
	513.833309	0.954258
	514.038705	0.953817
	514.244088	0.951320
	514.449458	0.951573
	514.654814	0.948987
	514.860156	0.948882
	515.065485	0.947451
	515.270800	0.946330
	515.476102	0.945993
	515.681390	0.945366
	515.886664	0.944496
	516.091925	0.945364
	516.297173	0.944359
	516.502407	0.945046
	516.707627	0.946122
	516.912834	0.947516
	517.118027	0.948056
	517.323207	0.950964
	517.528373	0.949951
	517.733525	0.951271
	517.938664	0.952983
	518.143790	0.952469
	518.348901	0.952306
	518.554000	0.952438
	518.759084	0.953716
	518.964156	0.956295
	519.169213	0.956808
	519.374257	0.955725
	519.579288	0.955693
	519.784305	0.957640
	519.989308	0.957301
	520.194298	0.958136
	520.399274	0.957930
	520.604236	0.958348
	520.809185	0.958146
	521.014121	0.958428
	521.219043	0.958272
	521.423951	0.958689
	521.628846	0.957837
	521.833727	0.957265
	522.038595	0.955200
	522.243449	0.954775
	522.448289	0.956329
	522.653116	0.955380
	522.857929	0.955638
	523.062729	0.956209
	523.267515	0.955617
	523.472287	0.956408
	523.677046	0.956066
	523.881792	0.954447
	524.086524	0.954599
	524.291242	0.955118
	524.495946	0.954677
	524.700637	0.952867
	524.905315	0.952766
	525.109979	0.952914
	525.314629	0.953583
	525.519266	0.954033
	525.723889	0.954158
	525.928498	0.953398
	526.133094	0.952332
	526.337677	0.952662
	526.542245	0.952367
	526.746800	0.954181
	526.951342	0.952386
	527.155870	0.953247
	527.360384	0.951924
	527.564885	0.952888
	527.769372	0.953727
	527.973846	0.953461
	528.178306	0.953716
	528.382752	0.955252
	528.587185	0.953480
	528.791604	0.953904
	528.996010	0.953815
	529.200402	0.953208
	529.404780	0.952165
	529.609145	0.951537
	529.813496	0.951144
	530.017833	0.952762
	530.222157	0.952176
	530.426468	0.951222
	530.630764	0.951351
	530.835048	0.951378
	531.039317	0.951592
	531.243573	0.952232
	531.447815	0.950657
	531.652044	0.948406
	531.856259	0.949198
	532.060461	0.949890
	532.264648	0.947773
	532.468823	0.948344
	532.672983	0.946948
	532.877130	0.945144
	533.081264	0.945319
	533.285383	0.944900
	533.489490	0.945356
	533.693582	0.945097
	533.897661	0.944287
	534.101726	0.945084
	534.305778	0.946073
	534.509816	0.947114
	534.713841	0.947218
	534.917851	0.948140
	535.121849	0.949160
	535.325832	0.948676
	535.529802	0.948811
	535.733759	0.949153
	535.937701	0.948748
	536.141630	0.949328
	536.345546	0.949897
	536.549448	0.948367
	536.753336	0.947230
	536.957210	0.948316
	537.161071	0.950391
	537.364919	0.950847
	537.568752	0.950867
	537.772572	0.950124
	537.976379	0.949857
	538.180172	0.950982
	538.383951	0.951224
	538.587716	0.951842
	538.791468	0.951645
	538.995206	0.951273
	539.198931	0.949783
	539.402642	0.951725
	539.606339	0.951862
	539.810023	0.952153
	540.013693	0.951267
	540.217349	0.951189
	540.420992	0.949677
	540.624621	0.949699
	540.828237	0.948728
	541.031839	0.949166
	541.235427	0.948625
	541.439001	0.949599
	541.642562	0.950310
	541.846109	0.949855
	542.049643	0.950489
	542.253163	0.950722
	542.456669	0.950073
	542.660162	0.948853
	542.863641	0.949241
	543.067106	0.948563
	543.270558	0.949254
	543.473996	0.949765
	543.677420	0.948683
	543.880831	0.948802
	544.084228	0.950619
	544.287612	0.950876
	544.490981	0.949776
	544.694338	0.950018
	544.897680	0.949980
	545.101009	0.950451
	545.304324	0.952852
	545.507625	0.952606
	545.710913	0.952208
	545.914187	0.952017
	546.117448	0.951923
	546.320695	0.952656
	546.523928	0.952435
	546.727147	0.952831
	546.930353	0.953949
	547.133546	0.955111
	547.336724	0.954270
	547.539889	0.954183
	547.743040	0.953771
	547.946178	0.954558
	548.149301	0.954579
	548.352412	0.955618
	548.555508	0.954135
	548.758591	0.952987
	548.961660	0.955724
	549.164716	0.956448
	549.367757	0.955368
	549.570785	0.956329
	549.773800	0.956889
	549.976801	0.956772
	550.179788	0.956537
	550.382761	0.956500
	550.585721	0.957113
	550.788667	0.958248
	550.991599	0.958362
	551.194518	0.960617
	551.397423	0.961753
	551.600315	0.962818
	551.803192	0.961185
	552.006056	0.961010
	552.208906	0.959964
	552.411743	0.961599
	552.614566	0.961414
	552.817375	0.962891
	553.020171	0.963438
	553.222953	0.963487
	553.425721	0.963107
	553.628475	0.964115
	553.831216	0.964017
	554.033943	0.963719
	554.236657	0.964336
	554.439356	0.963842
	554.642042	0.964487
	554.844715	0.963934
	555.047373	0.966051
	555.250018	0.966424
	555.452650	0.966464
	555.655267	0.965659
	555.857871	0.964560
	556.060461	0.964031
	556.263038	0.963947
	556.465600	0.964332
	556.668150	0.963568
	556.870685	0.962851
	557.073207	0.963042
	557.275715	0.963716
	557.478209	0.964365
	557.680689	0.962728
	557.883156	0.962425
	558.085609	0.962537
	558.288049	0.962817
	558.490475	0.963063
	558.692887	0.963785
	558.895285	0.965530
	559.097670	0.967673
	559.300040	0.968175
	559.502398	0.967321
	559.704741	0.966625
	559.907071	0.967502
	560.109387	0.967499
	560.311689	0.968654
	560.513978	0.969503
	560.716253	0.970219
	560.918514	0.970382
	561.120762	0.973354
	561.322995	0.973720
	561.525215	0.972825
	561.727422	0.974940
	561.929614	0.973504
	562.131793	0.973911
	562.333958	0.975102
	562.536110	0.976155
	562.738248	0.977708
	562.940372	0.978998
	563.142482	0.979134
	563.344578	0.979524
	563.546661	0.978610
	563.748730	0.978548
	563.950786	0.978358
	564.152827	0.980038
	564.354855	0.980990
	564.556870	0.982935
	564.758870	0.982235
	564.960857	0.982454
	565.162830	0.983478
	565.364789	0.983207
	565.566735	0.983587
	565.768666	0.985378
	565.970584	0.986471
	566.172489	0.987550
	566.374379	0.987788
	566.576256	0.987664
	566.778119	0.990465
	566.979969	0.990010
	567.181805	0.990463
	567.383626	0.990089
	567.585435	0.989906
	567.787229	0.989483
	567.989010	0.990843
	568.190777	0.992345
	568.392530	0.992645
	568.594269	0.993246
	568.795995	0.993981
	568.997707	0.994085
	569.199405	0.994854
	569.401090	0.995633
	569.602761	0.994313
	569.804418	0.993433
	570.006061	0.994111
	570.207690	0.994369
	570.409306	0.995778
	570.610908	0.996021
	570.812497	0.997575
	571.014071	0.997578
	571.215632	0.997666
	571.417179	0.997364
	571.618712	0.996838
	571.820232	0.997219
	572.021737	1.000155
	572.223229	1.001314
	572.424707	1.003599
	572.626172	1.004006
	572.827623	1.004623
	573.029060	1.004145
	573.230483	1.005864
	573.431892	1.007283
	573.633288	1.007247
	573.834670	1.009115
	574.036038	1.009282
	574.237392	1.009787
	574.438733	1.009511
	574.640060	1.010511
	574.841373	1.011222
	575.042672	1.012459
	575.243958	1.012995
	575.445230	1.015473
	575.646488	1.017062
	575.847732	1.018330
	576.048962	1.018977
	576.250179	1.020643
	576.451382	1.021032
	576.652571	1.021972
	576.853747	1.023682
	577.054908	1.024924
	577.256056	1.026512
	577.457190	1.027223
	577.658310	1.029420
	577.859417	1.030416
	578.060510	1.031990
	578.261589	1.032594
	578.462654	1.033120
	578.663705	1.034107
	578.864743	1.035011
	579.065767	1.034196
	579.266777	1.035435
	579.467773	1.037722
	579.668755	1.039011
	579.869724	1.041020
	580.070679	1.041559
	580.271620	1.042767
	580.472548	1.044024
	580.673461	1.045973
	580.874361	1.047684
	581.075247	1.046893
	581.276119	1.048818
	581.476978	1.049880
	581.677822	1.051068
	581.878653	1.052970
	582.079470	1.053597
	582.280273	1.054706
	582.481063	1.055768
	582.681838	1.057346
	582.882600	1.059929
	583.083348	1.060806
	583.284083	1.063312
	583.484803	1.064341
	583.685510	1.065475
	583.886203	1.067414
	584.086882	1.070619
	584.287547	1.071006
	584.488199	1.071141
	584.688836	1.071250
	584.889460	1.072619
	585.090070	1.073601
	585.290666	1.076116
	585.491249	1.077258
	585.691818	1.077292
	585.892372	1.077407
	586.092914	1.077668
	586.293441	1.077564
	586.493954	1.080859
	586.694454	1.082516
	586.894940	1.083270
	587.095412	1.083991
	587.295870	1.083416
	587.496314	1.084265
	587.696745	1.084557
	587.897162	1.084686
	588.097565	1.085784
	588.297954	1.086920
	588.498329	1.086653
	588.698691	1.087268
	588.899038	1.087083
	589.099372	1.086346
	589.299692	1.087725
	589.499998	1.088435
	589.700291	1.088988
	589.900569	1.088909
	590.100834	1.090483
	590.301085	1.089656
	590.501322	1.088783
	590.701546	1.089327
	590.901755	1.089750
	591.101951	1.090606
	591.302132	1.091878
	591.502300	1.092736
	591.702455	1.093300
	591.902595	1.094454
	592.102722	1.095546
	592.302834	1.097839
	592.502933	1.098778
	592.703018	1.097313
	592.903089	1.097553
	593.103147	1.096833
	593.303190	1.098936
	593.503220	1.098548
	593.703236	1.099399
	593.903238	1.099887
	594.103226	1.099741
	594.303200	1.100494
	594.503161	1.101567
	594.703108	1.102487
	594.903040	1.102645
	595.102960	1.101922
	595.302865	1.101555
	595.502756	1.101363
	595.702634	1.101720
	595.902497	1.101638
	596.102347	1.102648
	596.302183	1.103115
	596.502005	1.102795
	596.701813	1.104366
	596.901608	1.106334
	597.101388	1.107480
	597.301155	1.109320
	597.500908	1.109654
	597.700647	1.110604
	597.900372	1.111379
	598.100083	1.112242
	598.299781	1.113755
	598.499465	1.116321
	598.699134	1.116078
	598.898790	1.116585
	599.098432	1.116072
	599.298061	1.116779
	599.497675	1.118541
	599.697275	1.119797
	599.896862	1.120617
	600.096435	1.121699
	600.295994	1.122600
	600.495539	1.124373
	600.695070	1.125178
	600.894588	1.126406
	601.094091	1.128580
	601.293581	1.130557
	601.493056	1.130787
	601.692518	1.130637
	601.891966	1.131524
	602.091401	1.131771
	602.290821	1.132147
	602.490227	1.133639
	602.689620	1.134677
	602.888999	1.135263
	603.088363	1.135721
	603.287714	1.136283
	603.487052	1.136981
	603.686375	1.138968
	603.885684	1.138780
	604.084980	1.138352
	604.284261	1.137937
	604.483529	1.137635
	604.682783	1.137234
	604.882023	1.138951
	605.081249	1.139382
	605.280461	1.140624
	605.479660	1.139210
	605.678844	1.139527
	605.878015	1.139978
	606.077172	1.139907
	606.276314	1.140570
	606.475443	1.141160
	606.674558	1.140406
	606.873660	1.140582
	607.072747	1.141051
	607.271820	1.141477
	607.470880	1.142346
	607.669926	1.143515
	607.868957	1.144990
	608.067975	1.144553
	608.266979	1.144523
	608.465969	1.144557
	608.664946	1.146661
	608.863908	1.145429
	609.062857	1.145857
	609.261791	1.145874
	609.460712	1.145611
	609.659619	1.146256
	609.858511	1.144970
	610.057390	1.144717
	610.256256	1.145125
	610.455107	1.145691
	610.653944	1.145751
	610.852767	1.146121
	611.051577	1.147092
	611.250373	1.146972
	611.449154	1.148105
	611.647922	1.148819
	611.846676	1.149844
	612.045416	1.150097
	612.244142	1.151406
	612.442854	1.150908
	612.641553	1.151246
	612.840237	1.153303
	613.038908	1.152884
	613.237564	1.153517
	613.436207	1.153710
	613.634836	1.154018
	613.833451	1.155409
	614.032052	1.155769
	614.230639	1.156172
	614.429212	1.155895
	614.627771	1.154794
	614.826316	1.155772
	615.024848	1.155172
	615.223365	1.156573
	615.421869	1.157204
	615.620358	1.157611
	615.818834	1.157139
	616.017296	1.159740
	616.215744	1.161646
	616.414178	1.162844
	616.612598	1.163069
	616.811004	1.163008
	617.009396	1.162034
	617.207775	1.162438
	617.406139	1.162461
	617.604490	1.164488
	617.802826	1.166196
	618.001149	1.167211
	618.199458	1.168592
	618.397752	1.168667
	618.596033	1.170608
	618.794300	1.171912
	618.992553	1.173199
	619.190792	1.173513
	619.389018	1.175201
	619.587229	1.176283
	619.785426	1.175566
	619.983609	1.174298
	620.181779	1.175881
	620.379934	1.176695
	620.578076	1.177228
	620.776204	1.176815
	620.974317	1.178867
	621.172417	1.178605
	621.370503	1.179196
	621.568575	1.180887
	621.766633	1.181307
	621.964677	1.183510
	622.162707	1.185542
	622.360723	1.187642
	622.558725	1.190256
	622.756714	1.191617
	622.954688	1.192581
	623.152648	1.194722
	623.350595	1.196788
	623.548527	1.198933
	623.746446	1.201207
	623.944350	1.203361
	624.142241	1.206367
	624.340118	1.208815
	624.537981	1.212558
	624.735829	1.214149
	624.933664	1.216456
	625.131485	1.218466
	625.329292	1.220327
	625.527085	1.223013
	625.724864	1.225394
	625.922629	1.228866
	626.120381	1.230616
	626.318118	1.232946
	626.515841	1.235161
	626.713550	1.238954
	626.911246	1.241553
	627.108927	1.245268
	627.306595	1.248101
	627.504248	1.251531
	627.701888	1.254927
	627.899513	1.258144
	628.097125	1.259947
	628.294722	1.263012
	628.492306	1.265028
	628.689876	1.269740
	628.887432	1.273403
	629.084973	1.278446
	629.282501	1.282386
	629.480015	1.286325
	629.677515	1.290482
	629.875001	1.295040
	630.072473	1.298680
	630.269931	1.301406
	630.467375	1.305253
	630.664805	1.307800
	630.862221	1.311048
	631.059623	1.313551
	631.257011	1.316593
	631.454385	1.319170
	631.651746	1.321370
	631.849092	1.323075
	632.046424	1.326546
	632.243742	1.329634
	632.441047	1.331575
	632.638337	1.334042
	632.835613	1.338200
	633.032876	1.341138
	633.230124	1.344701
	633.427358	1.347938
	633.624579	1.349706
	633.821785	1.352884
	634.018978	1.357558
	634.216156	1.360824
	634.413321	1.364411
	634.610471	1.366500
	634.807608	1.370143
	635.004730	1.374173
	635.201839	1.376348
	635.398933	1.379844
	635.596014	1.383757
	635.793081	1.386934
	635.990133	1.390809
	636.187172	1.394751
	636.384196	1.396404
	636.581207	1.399068
	636.778204	1.402313
	636.975186	1.404580
	637.172155	1.408954
	637.369110	1.413339
	637.566050	1.416645
	637.762977	1.419470
	637.959890	1.420468
	638.156788	1.423293
	638.353673	1.425639
	638.550544	1.426965
	638.747400	1.429482
	638.944243	1.432961
	639.141072	1.435882
	639.337886	1.438004
	639.534687	1.439557
	639.731474	1.441748
	639.928246	1.443244
	640.125005	1.445398
	640.321750	1.445691
	640.518480	1.446417
	640.715197	1.447419
	640.911899	1.447332
	641.108588	1.446122
	641.305263	1.447432
	641.501923	1.447849
	641.698570	1.445862
	641.895202	1.442787
	642.091821	1.442537
	642.288426	1.442787
	642.485016	1.441739
	642.681593	1.439722
	642.878155	1.438555
	643.074704	1.436369
	643.271238	1.435377
	643.467759	1.432402
	643.664265	1.430441
	643.860757	1.428227
	644.057236	1.426305
	644.253700	1.425042
	644.450151	1.422428
	644.646587	1.421287
	644.843009	1.417389
	645.039418	1.416350
	645.235812	1.415563
	645.432192	1.414634
	645.628558	1.414153
	645.824911	1.411333
	646.021249	1.407672
	646.217573	1.406110
	646.413883	1.403656
	646.610179	1.402364
	646.806461	1.400195
	647.002729	1.397976
	647.198983	1.394697
	647.395223	1.393056
	647.591449	1.389197
	647.787661	1.387947
	647.983859	1.386207
	648.180043	1.382541
	648.376212	1.382594
	648.572368	1.379213
	648.768510	1.377987
	648.964638	1.375068
	649.160751	1.374478
	649.356851	1.370120
	649.552937	1.366810
	649.749008	1.363864
	649.945066	1.360375
	650.141109	1.358242
	650.337138	1.355368
	650.533154	1.354288
	650.729155	1.348465
	650.925142	1.342922
	651.121116	1.337391
	651.317075	1.333009
	651.513020	1.330056
	651.708951	1.325414
	651.904868	1.321292
	652.100771	1.316703
	652.296660	1.313833
	652.492535	1.311026
	652.688396	1.306890
	652.884242	1.304842
	653.080075	1.302410
	653.275894	1.298267
	653.471699	1.296179
	653.667489	1.293065
	653.863266	1.292565
	654.059028	1.289877
	654.254776	1.287159
	654.450511	1.283498
	654.646231	1.281776
	654.841937	1.280432
	655.037629	1.280067
	655.233308	1.277342
	655.428972	1.275935
	655.624622	1.273528
	655.820258	1.273302
	656.015879	1.271909
	656.211487	1.269344
	656.407081	1.269245
	656.602661	1.267067
	656.798226	1.266526
	656.993778	1.264350
	657.189315	1.262629
	657.384839	1.259676
	657.580348	1.258051
	657.775843	1.257628
	657.971324	1.257688
	658.166791	1.257781
	658.362244	1.257498
	658.557683	1.255544
	658.753108	1.254044
	658.948519	1.253260
	659.143916	1.251789
	659.339298	1.251045
	659.534667	1.251434
	659.730022	1.250149
	659.925362	1.247249
	660.120688	1.247468
	660.316001	1.244434
	660.511299	1.244011
	660.706583	1.240987
	660.901853	1.241854
	661.097109	1.237898
	661.292351	1.235479
	661.487578	1.232171
	661.682792	1.229840
	661.877992	1.228868
	662.073177	1.226577
	662.268349	1.223412
	662.463506	1.219538
	662.658649	1.218938
	662.853779	1.218134
	663.048894	1.216610
	663.243995	1.215484
	663.439081	1.213294
	663.634154	1.213278
	663.829213	1.213400
	664.024258	1.212543
	664.219288	1.212383
	664.414305	1.213114
	664.609307	1.212796
	664.804295	1.211919
	664.999269	1.212770
	665.194229	1.213683
	665.389175	1.213001
	665.584107	1.214168
	665.779025	1.214848
	665.973928	1.216122
	666.168818	1.216282
	666.363693	1.218937
	666.558555	1.219925
	666.753402	1.222431
	666.948235	1.223142
	667.143054	1.225114
	667.337859	1.225833
	667.532650	1.226354
	667.727427	1.226453
	667.922189	1.227919
	668.116938	1.230460
	668.311672	1.231822
	668.506392	1.235694
	668.701098	1.238148
	668.895790	1.239937
	669.090468	1.241210
	669.285132	1.245011
	669.479782	1.246897
	669.674417	1.249910
	669.869039	1.251086
	670.063646	1.252006
	670.258239	1.253144
	670.452819	1.256011
	670.647384	1.258872
	670.841934	1.260407
	671.036471	1.262766
	671.230994	1.264820
	671.425502	1.265750
	671.619997	1.267709
	671.814477	1.271303
	672.008943	1.272766
	672.203395	1.274764
	672.397833	1.276186
	672.592257	1.278054
	672.786667	1.278789
	672.981062	1.279980
	673.175444	1.282484
	673.369811	1.285992
	673.564164	1.288224
	673.758503	1.289145
	673.952828	1.289873
	674.147139	1.292669
	674.341435	1.295529
	674.535718	1.298090
	674.729986	1.299520
	674.924240	1.301216
	675.118480	1.303388
	675.312706	1.305195
	675.506918	1.307507
	675.701116	1.309740
	675.895299	1.314245
	676.089469	1.316401
	676.283624	1.317973
	676.477765	1.320132
	676.671892	1.322755
	676.866005	1.325355
	677.060103	1.328356
	677.254188	1.331724
	677.448258	1.335053
	677.642315	1.336472
	677.836357	1.339545
	678.030385	1.341765
	678.224398	1.344305
	678.418398	1.347126
	678.612384	1.345837
	678.806355	1.347411
	679.000312	1.347750
	679.194255	1.349070
	679.388184	1.351539
	679.582099	1.354939
	679.776000	1.356307
	679.969886	1.356619
	680.163758	1.358654
	680.357617	1.358021
	680.551461	1.359806
	680.745290	1.361588
	680.939106	1.363807
	681.132908	1.365016
	681.326695	1.366295
	681.520468	1.366013
	681.714227	1.368356
	681.907972	1.367523
	682.101703	1.367777
	682.295419	1.368401
	682.489122	1.367564
	682.682810	1.367453
	682.876484	1.368491
	683.070144	1.368949
	683.263790	1.368811
	683.457421	1.368558
	683.651039	1.367199
	683.844642	1.366201
	684.038231	1.365953
	684.231806	1.366070
	684.425367	1.367124
	684.618913	1.365748
	684.812446	1.366751
	685.005964	1.365752
	685.199468	1.365181
	685.392958	1.364636
	685.586433	1.365364
	685.779895	1.364534
	685.973342	1.363142
	686.166775	1.362416
	686.360194	1.362338
	686.553599	1.363506
	686.746990	1.364348
	686.940366	1.363145
	687.133729	1.364438
	687.327077	1.364102
	687.520411	1.364560
	687.713730	1.364513
	687.907036	1.365761
	688.100327	1.366690
	688.293604	1.368106
	688.486867	1.368823
	688.680116	1.370392
	688.873351	1.369382
	689.066571	1.369458
	689.259777	1.369703
	689.452970	1.370309
	689.646147	1.369576
	689.839311	1.370140
	690.032461	1.368231
	690.225596	1.367527
	690.418717	1.369094
	690.611824	1.368396
	690.804917	1.368039
	690.997995	1.369569
	691.191059	1.370500
	691.384110	1.369631
	691.577145	1.370264
	691.770167	1.371556
	691.963175	1.371862
	692.156168	1.371627
	692.349147	1.370563
	692.542112	1.369486
	692.735063	1.367791
	692.927999	1.366920
	693.120922	1.365524
	693.313830	1.365171
	693.506724	1.363976
	693.699603	1.364266
	693.892469	1.363187
	694.085320	1.361785
	694.278157	1.359703
	694.470980	1.356543
	694.663789	1.352984
	694.856583	1.349604
	695.049364	1.348338
	695.242130	1.346294
	695.434881	1.344668
	695.627619	1.341697
	695.820342	1.341028
	696.013052	1.339998
	696.205747	1.337959
	696.398427	1.336652
	696.591094	1.332973
	696.783746	1.331408
	696.976384	1.328752
	697.169008	1.328157
	697.361618	1.325972
	697.554213	1.324715
	697.746795	1.322931
	697.939362	1.321447
	698.131914	1.319464
	698.324453	1.316926
	698.516977	1.314823
	698.709487	1.313910
	698.901983	1.311390
	699.094465	1.310060
	699.286932	1.308750
	699.479386	1.306432
	699.671825	1.304054
	699.864249	1.301568
	700.056660	1.300554
	700.249056	1.298222
	700.441438	1.296902
	700.633806	1.296706
	700.826160	1.293931
	701.018499	1.292175
	701.210824	1.291112
	701.403135	1.287588
	701.595432	1.284739
	701.787714	1.284261
	701.979982	1.282313
	702.172236	1.280427
	702.364476	1.279417
	702.556702	1.278344
	702.748913	1.276822
	702.941110	1.274132
	703.133293	1.272819
	703.325461	1.271150
	703.517615	1.269156
	703.709755	1.265799
	703.901881	1.265634
	704.093993	1.264099
	704.286090	1.263115
	704.478173	1.261261
	704.670242	1.258656
	704.862296	1.256390
	705.054337	1.254999
	705.246363	1.251888
	705.438375	1.248662
	705.630372	1.246882
	705.822356	1.244141
	706.014325	1.240435
	706.206279	1.238473
	706.398220	1.237851
	706.590146	1.236368
	706.782058	1.234587
	706.973956	1.231332
	707.165840	1.229192
	707.357709	1.229610
	707.549564	1.226398
	707.741405	1.224488
	707.933231	1.222401
	708.125043	1.218166
	708.316841	1.216397
	708.508625	1.213830
	708.700395	1.211285
	708.892150	1.207876
	709.083891	1.206679
	709.275617	1.203314
	709.467330	1.200350
	709.659028	1.197242
	709.850712	1.193613
	710.042381	1.190182
	710.234037	1.188335
	710.425678	1.186580
	710.617305	1.185460
	710.808917	1.182622
	711.000515	1.180869
	711.192099	1.178187
	711.383669	1.176589
	711.575225	1.175215
	711.766766	1.172643
	711.958293	1.173638
	712.149805	1.171087
	712.341304	1.168930
	712.532788	1.168039
	712.724258	1.167162
	712.915713	1.164992
	713.107154	1.163784
	713.298581	1.163374
	713.489994	1.161041
	713.681392	1.160031
	713.872776	1.158342
	714.064146	1.157870
	714.255502	1.157135
	714.446843	1.156122
	714.638170	1.154870
	714.829483	1.153906
	715.020781	1.152318
	715.212065	1.150898
	715.403335	1.149945
	715.594591	1.148386
	715.785832	1.146536
	715.977059	1.144386
	716.168272	1.143826
	716.359470	1.143019
	716.550654	1.142862
	716.741824	1.142057
	716.932979	1.140884
	717.124121	1.140485
	717.315247	1.138951
	717.506360	1.137187
	717.697458	1.136432
	717.888542	1.136007
	718.079612	1.135018
	718.270668	1.134700
	718.461709	1.133738
	718.652736	1.133782
	718.843748	1.132123
	719.034746	1.129663
	719.225730	1.129610
	719.416700	1.126742
	719.607655	1.124087
	719.798596	1.123631
	719.989523	1.122152
	720.180435	1.121284
	720.371333	1.120260
	720.562217	1.118685
	720.753087	1.114967
	720.943942	1.114135
	721.134783	1.112711
	721.325609	1.112197
	721.516422	1.111520
	721.707219	1.111262
	721.898003	1.109926
	722.088772	1.107424
	722.279527	1.105783
	722.470268	1.105966
	722.660994	1.105380
	722.851707	1.105474
	723.042404	1.103871
	723.233088	1.102912
	723.423757	1.102735
	723.614412	1.100292
	723.805052	1.099724
	723.995678	1.098720
	724.186290	1.096581
	724.376887	1.094973
	724.567471	1.093437
	724.758039	1.093053
	724.948594	1.091995
	725.139134	1.091373
	725.329660	1.090328
	725.520172	1.090946
	725.710669	1.087913
	725.901152	1.087811
	726.091620	1.085685
	726.282075	1.086687
	726.472514	1.084950
	726.662940	1.084812
	726.853351	1.083931
	727.043748	1.083360
	727.234131	1.080935
	727.424499	1.080194
	727.614853	1.079236
	727.805193	1.078652
	727.995518	1.077680
	728.185829	1.076940
	728.376125	1.074724
	728.566408	1.074595
	728.756675	1.072634
	728.946929	1.071025
	729.137168	1.070056
	729.327393	1.069415
	729.517604	1.069855
	729.707800	1.069020
	729.897982	1.067237
	730.088149	1.065279
	730.278302	1.064440
	730.468441	1.064591
	730.658566	1.063736
	730.848676	1.063070
	731.038771	1.062005
	731.228853	1.061805
	731.418920	1.060808
	731.608973	1.060492
	731.799011	1.060039
	731.989035	1.060502
	732.179045	1.060043
	732.369040	1.058742
	732.559021	1.057864
	732.748988	1.058481
	732.938940	1.057132
	733.128878	1.056169
	733.318801	1.054601
	733.508711	1.053797
	733.698605	1.054001
	733.888486	1.052823
	734.078352	1.051317
	734.268204	1.049316
	734.458041	1.048889
	734.647864	1.048856
	734.837673	1.047886
	735.027467	1.047725
	735.217247	1.047985
	735.407013	1.047755
	735.596764	1.048143
	735.786501	1.049505
	735.976223	1.048381
	736.165932	1.047820
	736.355625	1.045600
	736.545305	1.044830
	736.734970	1.043176
	736.924620	1.042731
	737.114257	1.040676
	737.303879	1.041706
	737.493486	1.040093
	737.683079	1.040307
	737.872658	1.036777
	738.062222	1.035096
	738.251772	1.032416
	738.441308	1.028824
	738.630829	1.027519
	738.820336	1.027448
	739.009829	1.026367
	739.199307	1.025471
	739.388771	1.025016
	739.578220	1.024573
	739.767655	1.023350
	739.957076	1.022416
	740.146482	1.020584
	740.335874	1.020190
	740.525251	1.019962
	740.714615	1.019991
	740.903963	1.019434
	741.093298	1.016865
	741.282618	1.016014
	741.471923	1.015947
	741.661214	1.015751
	741.850491	1.014266
	742.039753	1.013637
	742.229001	1.013515
	742.418235	1.012688
	742.607454	1.012718
	742.796659	1.012423
	742.985849	1.011675
	743.175025	1.010813
	743.364187	1.010310
	743.553334	1.009439
	743.742467	1.009536
	743.931586	1.009568
	744.120690	1.009540
	744.309779	1.008232
	744.498855	1.008792
	744.687916	1.008588
	744.876962	1.008716
	745.065994	1.009612
	745.255012	1.008716
	745.444015	1.009393
	745.633004	1.010509
	745.821978	1.010816
	746.010938	1.010125
	746.199884	1.010400
	746.388815	1.012451
	746.577732	1.013012
	746.766634	1.014201
	746.955522	1.014138
	747.144396	1.013319
	747.333255	1.012379
	747.522100	1.012513
	747.710930	1.012273
	747.899746	1.014209
	748.088548	1.014387
	748.277335	1.016382
	748.466108	1.016856
	748.654866	1.015987
	748.843610	1.014274
	749.032339	1.014078
	749.221054	1.012826
	749.409755	1.012348
	749.598441	1.012096
	749.787113	1.011963
	749.975770	1.012194
	750.164413	1.011172
	750.353042	1.009893
[truncated: 1,648 more rows]
