# Supplementary material for: Metasurface analogues of molecular diastereomers from hierarchical multiscale chiral interactions with biomolecules
Source: Nat Commun. 2026 Apr 22;17:5541. doi: 10.1038/s41467-026-72200-6 (PMC13287669; doi:10.1038/s41467-026-72200-6)
Supplement: Supplementary file 3 — Supplementary Data 1 (Raw data) [file 41467_2026_72200_MOESM3_ESM.zip › Raw_Data/Reflectivity/Antistrept_strept_sequence/Buffer/Ref_ARRAY3_LH_0_3.txt]

	345.453658	0.999800
	345.669646	0.999131
	345.885622	0.998424
	346.101585	0.997676
	346.317535	0.996886
	346.533471	0.996055
	346.749395	0.995183
	346.965306	0.994271
	347.181204	0.993327
	347.397089	0.992358
	347.612961	0.991378
	347.828820	0.990407
	348.044666	0.989475
	348.260499	0.988623
	348.476319	0.987903
	348.692126	0.987384
	348.907920	0.987148
	349.123701	0.987285
	349.339469	0.987883
	349.555224	0.989014
	349.770966	0.990711
	349.986695	0.992950
	350.202412	0.995641
	350.418115	0.998637
	350.633805	1.001753
	350.849482	1.004806
	351.065147	1.007639
	351.280798	1.010144
	351.496436	1.012265
	351.712062	1.013985
	351.927674	1.015322
	352.143273	1.017783
	352.358860	1.010622
	352.574433	1.010633
	352.789993	1.009879
	353.005541	1.008614
	353.221075	1.010517
	353.436597	1.010352
	353.652105	1.008838
	353.867600	1.008330
	354.083083	1.008036
	354.298552	1.008376
	354.514009	1.007531
	354.729452	1.007527
	354.944883	1.008683
	355.160300	1.007347
	355.375705	1.006898
	355.591096	1.005523
	355.806474	1.003754
	356.021840	1.003185
	356.237192	1.004402
	356.452532	1.003968
	356.667858	1.002326
	356.883172	1.000661
	357.098472	1.000196
	357.313760	0.999806
	357.529034	0.997686
	357.744295	0.997880
	357.959544	0.995859
	358.174779	0.993880
	358.390002	0.994843
	358.605211	0.996703
	358.820407	0.996693
	359.035591	0.996268
	359.250761	0.997077
	359.465919	0.996740
	359.681063	0.994234
	359.896194	0.994072
	360.111313	0.994780
	360.326418	0.995656
	360.541510	0.997433
	360.756589	0.997887
	360.971656	0.998519
	361.186709	0.997545
	361.401749	0.998464
	361.616776	1.000284
	361.831790	1.001528
	362.046792	1.000641
	362.261780	1.000485
	362.476755	0.998841
	362.691717	0.999960
	362.906666	1.000004
	363.121602	1.000712
	363.336525	1.001669
	363.551435	1.002534
	363.766332	1.000225
	363.981216	1.001060
	364.196087	1.000586
	364.410945	1.001200
	364.625790	0.999600
	364.840621	0.999139
	365.055440	0.999424
	365.270246	0.998921
	365.485039	0.998755
	365.699818	0.998363
	365.914585	0.996936
	366.129339	0.996938
	366.344079	0.996342
	366.558807	0.997083
	366.773521	0.997928
	366.988223	0.998879
	367.202911	1.000470
	367.417587	1.000810
	367.632249	1.001375
	367.846898	1.002154
	368.061535	1.002758
	368.276158	1.003186
	368.490768	1.003648
	368.705365	1.004227
	368.919949	1.003966
	369.134521	1.003415
	369.349079	1.001700
	369.563624	1.000789
	369.778155	1.001816
	369.992674	1.003405
	370.207180	1.002983
	370.421673	1.002398
	370.636153	1.002200
	370.850619	1.003047
	371.065073	1.003488
	371.279514	1.006038
	371.493941	1.004493
	371.708356	1.004768
	371.922757	1.002695
	372.137145	1.002368
	372.351521	1.002823
	372.565883	1.001539
	372.780232	1.001635
	372.994568	1.000637
	373.208891	0.998630
	373.423201	0.996957
	373.637498	0.996680
	373.851782	0.996614
	374.066053	0.995426
	374.280311	0.994948
	374.494556	0.993950
	374.708787	0.993358
	374.923006	0.995713
	375.137211	0.992674
	375.351404	0.992081
	375.565583	0.991807
	375.779750	0.991308
	375.993903	0.992440
	376.208043	0.991969
	376.422170	0.994343
	376.636284	0.995234
	376.850385	0.996142
	377.064473	0.995744
	377.278548	0.995893
	377.492610	0.995226
	377.706658	0.994942
	377.920694	0.993941
	378.134717	0.992346
	378.348726	0.992439
	378.562722	0.991637
	378.776706	0.991709
	378.990676	0.993207
	379.204633	0.994453
	379.418577	0.995364
	379.632508	0.995516
	379.846426	0.995896
	380.060331	0.996172
	380.274223	0.995118
	380.488101	0.994879
	380.701967	0.995274
	380.915819	0.993311
	381.129659	0.991401
	381.343485	0.991308
	381.557298	0.992160
	381.771098	0.991670
	381.984886	0.990815
	382.198659	0.990890
	382.412420	0.991930
	382.626168	0.991598
	382.839903	0.991557
	383.053624	0.990146
	383.267333	0.990075
	383.481028	0.990600
	383.694711	0.991489
	383.908380	0.991450
	384.122036	0.990455
	384.335679	0.988188
	384.549309	0.989329
	384.762926	0.989600
	384.976530	0.989555
	385.190120	0.990511
	385.403698	0.990249
	385.617262	0.990719
	385.830814	0.992016
	386.044352	0.994409
	386.257877	0.996985
	386.471389	1.000314
	386.684888	1.001684
	386.898374	1.003545
	387.111847	1.005650
	387.325306	1.007475
	387.538753	1.006431
	387.752186	1.006689
	387.965606	1.004684
	388.179014	1.007830
	388.392408	1.008574
	388.605789	1.011604
	388.819156	1.013570
	389.032511	1.014440
	389.245853	1.014444
	389.459181	1.012719
	389.672497	1.011830
	389.885799	1.010890
	390.099088	1.009431
	390.312364	1.008131
	390.525627	1.007234
	390.738877	1.007698
	390.952114	1.006787
	391.165337	1.007345
	391.378548	1.006305
	391.591745	1.004632
	391.804929	1.003714
	392.018100	1.002012
	392.231258	1.001378
	392.444403	0.998831
	392.657535	0.998236
	392.870653	0.997385
	393.083759	0.997416
	393.296851	0.996634
	393.509930	0.994600
	393.722996	0.993470
	393.936049	0.994283
	394.149089	0.994926
	394.362116	0.995067
	394.575129	0.993279
	394.788130	0.992762
	395.001117	0.992318
	395.214091	0.992459
	395.427052	0.991184
	395.640000	0.991768
	395.852935	0.990757
	396.065857	0.991013
	396.278765	0.990541
	396.491660	0.991175
	396.704543	0.992701
	396.917412	0.992116
	397.130268	0.995262
	397.343110	0.996054
	397.555940	0.998057
	397.768757	0.998455
	397.981560	1.001727
	398.194350	1.003506
	398.407127	1.005207
	398.619891	1.006131
	398.832642	1.007040
	399.045380	1.007493
	399.258104	1.007851
	399.470815	1.007598
	399.683514	1.008566
	399.896199	1.006835
	400.108870	1.006801
	400.321529	1.007242
	400.534175	1.009375
	400.746807	1.009831
	400.959427	1.009389
	401.172033	1.009590
	401.384626	1.009875
	401.597205	1.009569
	401.809772	1.008340
	402.022326	1.006466
	402.234866	1.004943
	402.447393	1.003048
	402.659907	1.002588
	402.872408	1.001238
	403.084896	1.001430
	403.297370	1.001626
	403.509832	1.000079
	403.722280	0.997616
	403.934715	0.996531
	404.147137	0.995360
	404.359546	0.994434
	404.571941	0.994988
	404.784323	0.993939
	404.996693	0.993950
	405.209049	0.992552
	405.421392	0.993289
	405.633721	0.992393
	405.846038	0.992429
	406.058341	0.990184
	406.270632	0.989239
	406.482909	0.990414
	406.695172	0.990034
	406.907423	0.988983
	407.119661	0.986946
	407.331885	0.985791
	407.544096	0.986490
	407.756294	0.986459
	407.968479	0.988096
	408.180651	0.986632
	408.392809	0.986227
	408.604954	0.984507
	408.817086	0.985532
	409.029205	0.985792
	409.241311	0.987772
	409.453404	0.988945
	409.665483	0.987968
	409.877549	0.990630
	410.089602	0.989506
	410.301642	0.992379
	410.513669	0.991857
	410.725682	0.993824
	410.937682	0.993551
	411.149669	0.993543
	411.361643	0.993906
	411.573604	0.995368
	411.785551	0.997229
	411.997486	0.998829
	412.209407	0.999705
	412.421315	1.000873
	412.633210	1.000839
	412.845091	1.001720
	413.056959	1.002989
	413.268815	1.002588
	413.480657	1.002072
	413.692485	1.002215
	413.904301	1.002466
	414.116103	1.002333
	414.327892	1.002477
	414.539668	1.002066
	414.751431	1.002467
	414.963181	1.001737
	415.174917	1.002398
	415.386640	1.004683
	415.598350	1.004195
	415.810047	1.004891
	416.021730	1.004625
	416.233401	1.005336
	416.445058	1.006268
	416.656702	1.006861
	416.868332	1.007205
	417.079950	1.007286
	417.291554	1.006998
	417.503145	1.008387
	417.714723	1.009747
	417.926288	1.009468
	418.137839	1.009135
	418.349377	1.008356
	418.560903	1.008893
	418.772414	1.009006
	418.983913	1.009852
	419.195398	1.009983
	419.406870	1.008962
	419.618329	1.009980
	419.829775	1.011320
	420.041208	1.012464
	420.252627	1.013008
	420.464033	1.012688
	420.675426	1.013134
	420.886805	1.013782
	421.098172	1.015267
	421.309525	1.017441
	421.520865	1.018669
	421.732192	1.019720
	421.943505	1.019759
	422.154805	1.019210
	422.366092	1.019596
	422.577366	1.020492
	422.788627	1.018141
	422.999874	1.019990
	423.211108	1.018415
	423.422329	1.017164
	423.633537	1.015602
	423.844731	1.014225
	424.055913	1.015293
	424.267081	1.013959
	424.478235	1.014848
	424.689377	1.015533
	424.900505	1.011822
	425.111620	1.010606
	425.322722	1.009128
	425.533811	1.008130
	425.744886	1.007620
	425.955948	1.003692
	426.166997	1.003294
	426.378032	1.003513
	426.589055	1.001486
	426.800064	1.000750
	427.011060	1.000697
	427.222042	1.000126
	427.433012	0.999377
	427.643968	0.998295
	427.854911	0.998425
	428.065840	0.997836
	428.276757	0.997009
	428.487660	0.997896
	428.698550	0.997495
	428.909427	0.996274
	429.120290	0.994874
	429.331140	0.994483
	429.541977	0.994490
	429.752801	0.996176
	429.963611	0.996307
	430.174408	0.996930
	430.385192	0.995385
	430.595963	0.995741
	430.806720	0.995317
	431.017464	0.995053
	431.228195	0.996783
	431.438913	0.998023
	431.649617	0.997205
	431.860308	0.997833
	432.070986	0.999512
	432.281650	1.001866
	432.492302	1.003078
	432.702940	1.003144
	432.913565	1.004374
	433.124176	1.004749
	433.334774	1.005196
	433.545359	1.005368
	433.755931	1.005352
	433.966489	1.005773
	434.177035	1.005420
	434.387567	1.005610
	434.598085	1.006650
	434.808591	1.008355
	435.019083	1.009453
	435.229562	1.009436
	435.440027	1.010636
	435.650479	1.012231
	435.860918	1.011114
	436.071344	1.010493
	436.281757	1.009993
	436.492156	1.010019
	436.702542	1.011828
	436.912914	1.011468
	437.123274	1.013567
	437.333620	1.012269
	437.543953	1.010026
	437.754272	1.010465
	437.964578	1.008916
	438.174871	1.008211
	438.385151	1.008182
	438.595417	1.006570
	438.805670	1.007878
	439.015910	1.005099
	439.226137	1.004796
	439.436350	1.004850
	439.646550	1.003213
	439.856737	1.002050
	440.066910	1.001447
	440.277070	0.998109
	440.487217	0.997658
	440.697351	0.998972
	440.907471	0.997290
	441.117578	0.994897
	441.327671	0.992857
	441.537752	0.992377
	441.747819	0.994296
	441.957873	0.993089
	442.167913	0.992478
	442.377940	0.989998
	442.587954	0.987185
	442.797955	0.985069
	443.007942	0.985375
	443.217916	0.984889
	443.427877	0.983507
	443.637824	0.985096
	443.847758	0.985455
	444.057679	0.985291
	444.267586	0.983955
	444.477481	0.985516
	444.687361	0.986479
	444.897229	0.986692
	445.107083	0.985985
	445.316924	0.985498
	445.526752	0.985627
	445.736566	0.985777
	445.946367	0.987282
	446.156155	0.988495
	446.365929	0.991979
	446.575690	0.993486
	446.785438	0.995294
	446.995173	0.996349
	447.204894	0.998077
	447.414602	0.998919
	447.624296	0.999177
	447.833977	0.999532
	448.043645	0.999252
	448.253300	0.998351
	448.462941	0.997375
	448.672569	0.997135
	448.882184	0.998530
	449.091785	0.999087
	449.301373	0.999469
	449.510948	0.999673
	449.720509	1.000291
	449.930057	0.998823
	450.139592	0.997843
	450.349113	0.997844
	450.558621	0.997855
	450.768116	0.998536
	450.977597	0.999301
	451.187066	0.998905
	451.396520	0.998246
	451.605962	0.996737
	451.815390	0.997988
	452.024805	0.998444
	452.234206	0.997247
	452.443594	0.997871
	452.652969	0.996731
	452.862330	0.996403
	453.071678	0.997224
	453.281013	0.995577
	453.490335	0.993431
	453.699643	0.993178
	453.908938	0.993762
	454.118219	0.993155
	454.327487	0.992085
	454.536742	0.989827
	454.745983	0.989198
	454.955211	0.988806
	455.164426	0.990125
	455.373627	0.991370
	455.582815	0.992621
	455.791990	0.991961
	456.001152	0.990266
	456.210300	0.989947
	456.419434	0.988640
	456.628556	0.989644
	456.837664	0.989746
	457.046758	0.989302
	457.255839	0.989456
	457.464907	0.989380
	457.673962	0.989026
	457.883003	0.989687
	458.092031	0.989937
	458.301046	0.991642
	458.510047	0.991664
	458.719035	0.992833
	458.928009	0.993799
	459.136970	0.993285
	459.345918	0.993074
	459.554852	0.991643
	459.763774	0.992515
	459.972681	0.992556
	460.181576	0.991863
	460.390457	0.991962
	460.599324	0.991464
	460.808178	0.992494
	461.017019	0.993440
	461.225847	0.994580
	461.434661	0.993906
	461.643462	0.993207
	461.852249	0.992393
	462.061023	0.994070
	462.269784	0.993028
	462.478531	0.991633
	462.687265	0.991517
	462.895986	0.991569
	463.104693	0.991350
	463.313387	0.991703
	463.522068	0.992969
	463.730735	0.991171
	463.939389	0.989956
	464.148029	0.989532
	464.356656	0.990268
	464.565270	0.988991
	464.773870	0.987104
	464.982457	0.987664
	465.191030	0.987394
	465.399591	0.988543
	465.608137	0.986721
	465.816671	0.987324
	466.025191	0.987818
	466.233697	0.986520
	466.442191	0.987904
	466.650671	0.987816
	466.859137	0.988025
	467.067590	0.987522
	467.276030	0.988658
	467.484456	0.989336
	467.692869	0.988800
	467.901269	0.990094
	468.109655	0.989776
	468.318028	0.988888
	468.526387	0.988946
	468.734733	0.989384
	468.943066	0.987859
	469.151385	0.988143
	469.359691	0.987492
	469.567984	0.985791
	469.776263	0.987952
	469.984528	0.988440
	470.192781	0.988868
	470.401020	0.990132
	470.609245	0.989055
	470.817457	0.989891
	471.025656	0.990228
	471.233841	0.990817
	471.442013	0.991418
	471.650172	0.990774
	471.858317	0.990298
	472.066448	0.990467
	472.274567	0.991360
	472.482672	0.990762
	472.690763	0.991493
	472.898841	0.991551
	473.106906	0.990992
	473.314957	0.992177
	473.522995	0.990409
	473.731020	0.990409
	473.939031	0.988517
	474.147029	0.989406
	474.355013	0.987927
	474.562984	0.988385
	474.770941	0.985794
	474.978885	0.984903
	475.186816	0.985963
	475.394733	0.985742
	475.602637	0.986702
	475.810527	0.987728
	476.018404	0.986835
	476.226268	0.986228
	476.434118	0.985630
	476.641955	0.986954
	476.849778	0.987359
	477.057588	0.986966
	477.265385	0.988987
	477.473168	0.988784
	477.680937	0.990559
	477.888694	0.991477
	478.096436	0.992503
	478.304166	0.992787
	478.511882	0.992747
	478.719584	0.991823
	478.927274	0.992423
	479.134949	0.991470
	479.342612	0.992504
	479.550260	0.992987
	479.757896	0.995229
	479.965518	0.995206
	480.173126	0.994602
	480.380722	0.995150
	480.588303	0.993343
	480.795872	0.992618
	481.003426	0.992247
	481.210968	0.990012
	481.418496	0.989026
	481.626010	0.989052
	481.833511	0.988957
	482.040999	0.989568
	482.248473	0.990375
	482.455934	0.989837
	482.663382	0.989115
	482.870816	0.988125
	483.078236	0.986408
	483.285643	0.985929
	483.493037	0.984954
	483.700417	0.983616
	483.907784	0.982426
	484.115137	0.981825
	484.322477	0.981925
	484.529803	0.982788
	484.737116	0.982238
	484.944416	0.983149
	485.151702	0.984209
	485.358975	0.982718
	485.566234	0.981822
	485.773479	0.981254
	485.980712	0.980533
	486.187931	0.980468
	486.395136	0.979384
	486.602328	0.978036
	486.809506	0.976819
	487.016671	0.976309
	487.223823	0.977432
	487.430961	0.976664
	487.638086	0.978094
	487.845197	0.976650
	488.052295	0.975923
	488.259379	0.975238
	488.466450	0.974283
	488.673507	0.975241
	488.880551	0.973667
	489.087582	0.975132
	489.294599	0.974515
	489.501602	0.973840
	489.708592	0.975226
	489.915569	0.975682
	490.122532	0.974951
	490.329482	0.972812
	490.536418	0.971186
	490.743341	0.968349
	490.950250	0.967973
	491.157146	0.967137
	491.364029	0.967521
	491.570897	0.968390
	491.777753	0.968552
	491.984595	0.967382
	492.191423	0.966923
	492.398238	0.964405
	492.605040	0.963444
	492.811828	0.964463
	493.018603	0.963883
	493.225364	0.964619
	493.432111	0.965012
	493.638846	0.965334
	493.845566	0.966712
	494.052274	0.967755
	494.258967	0.969087
	494.465648	0.969108
	494.672314	0.967663
	494.878968	0.967267
	495.085608	0.966938
	495.292234	0.966977
	495.498847	0.967926
	495.705446	0.968574
	495.912032	0.971315
	496.118605	0.972740
	496.325164	0.972145
	496.531709	0.973944
	496.738241	0.975453
	496.944759	0.975341
	497.151264	0.975638
	497.357756	0.977803
	497.564234	0.978603
	497.770698	0.977839
	497.977149	0.978005
	498.183587	0.979082
	498.390011	0.979437
	498.596422	0.978489
	498.802819	0.979864
	499.009202	0.978405
	499.215572	0.979442
	499.421929	0.979822
	499.628272	0.981316
	499.834602	0.978976
	500.040918	0.978892
	500.247220	0.979324
	500.453509	0.979432
	500.659785	0.980618
	500.866047	0.981116
	501.072296	0.980812
	501.278531	0.979201
	501.484752	0.979074
	501.690960	0.975465
	501.897155	0.973843
	502.103336	0.974555
	502.309504	0.973883
	502.515658	0.972188
	502.721798	0.971418
	502.927925	0.970233
	503.134039	0.969130
	503.340139	0.969295
	503.546225	0.969286
	503.752298	0.969408
	503.958358	0.969494
	504.164404	0.968139
	504.370436	0.968054
	504.576455	0.967778
	504.782461	0.968279
	504.988453	0.969479
	505.194431	0.969652
	505.400396	0.968913
	505.606347	0.969854
	505.812285	0.969963
	506.018209	0.969954
	506.224120	0.967858
	506.430017	0.967766
	506.635901	0.967177
	506.841771	0.965637
	507.047628	0.962974
	507.253471	0.962494
	507.459301	0.963181
	507.665117	0.963336
	507.870920	0.963705
	508.076709	0.963634
	508.282484	0.963662
	508.488247	0.961805
	508.693995	0.961076
	508.899730	0.962211
	509.105451	0.962093
	509.311159	0.961354
	509.516854	0.962338
	509.722535	0.963679
	509.928202	0.963384
	510.133856	0.963307
	510.339496	0.963509
	510.545123	0.964216
	510.750736	0.963355
	510.956336	0.964380
	511.161922	0.965224
	511.367494	0.963442
	511.573053	0.964445
	511.778599	0.964861
	511.984131	0.965019
	512.189649	0.964739
	512.395154	0.964204
	512.600645	0.966167
	512.806123	0.963975
	513.011587	0.962881
	513.217038	0.961943
	513.422475	0.961654
	513.627899	0.962473
	513.833309	0.962561
	514.038705	0.963183
	514.244088	0.965257
	514.449458	0.966048
	514.654814	0.966253
	514.860156	0.964704
	515.065485	0.963714
	515.270800	0.965111
	515.476102	0.965531
	515.681390	0.965070
	515.886664	0.964371
	516.091925	0.963182
	516.297173	0.963660
	516.502407	0.963656
	516.707627	0.963256
	516.912834	0.962724
	517.118027	0.962921
	517.323207	0.962550
	517.528373	0.964085
	517.733525	0.963973
	517.938664	0.963933
	518.143790	0.962951
	518.348901	0.961543
	518.554000	0.960137
	518.759084	0.961143
	518.964156	0.959241
	519.169213	0.958473
	519.374257	0.957702
	519.579288	0.959261
	519.784305	0.960221
	519.989308	0.960787
	520.194298	0.959847
	520.399274	0.959915
	520.604236	0.959005
	520.809185	0.959270
	521.014121	0.961097
	521.219043	0.962345
	521.423951	0.962813
	521.628846	0.962178
	521.833727	0.961999
	522.038595	0.963245
	522.243449	0.963301
	522.448289	0.962934
	522.653116	0.963374
	522.857929	0.963182
	523.062729	0.962952
	523.267515	0.963532
	523.472287	0.964269
	523.677046	0.964676
	523.881792	0.966496
	524.086524	0.966749
	524.291242	0.966890
	524.495946	0.966522
	524.700637	0.966111
	524.905315	0.967625
	525.109979	0.965994
	525.314629	0.967111
	525.519266	0.968313
	525.723889	0.968796
	525.928498	0.969306
	526.133094	0.967003
	526.337677	0.967040
	526.542245	0.967257
	526.746800	0.967136
	526.951342	0.967429
	527.155870	0.966695
	527.360384	0.966360
	527.564885	0.967037
	527.769372	0.965516
	527.973846	0.964117
	528.178306	0.964449
	528.382752	0.964713
	528.587185	0.965078
	528.791604	0.964587
	528.996010	0.963330
	529.200402	0.964537
	529.404780	0.963930
	529.609145	0.964098
	529.813496	0.964223
	530.017833	0.963481
	530.222157	0.962788
	530.426468	0.961199
	530.630764	0.960099
	530.835048	0.959631
	531.039317	0.958717
	531.243573	0.957095
	531.447815	0.957819
	531.652044	0.956758
	531.856259	0.956732
	532.060461	0.955297
	532.264648	0.954854
	532.468823	0.954228
	532.672983	0.955032
	532.877130	0.954447
	533.081264	0.953728
	533.285383	0.953162
	533.489490	0.952400
	533.693582	0.950482
	533.897661	0.949618
	534.101726	0.950070
	534.305778	0.950703
	534.509816	0.949246
	534.713841	0.949011
	534.917851	0.950194
	535.121849	0.949456
	535.325832	0.949637
	535.529802	0.949517
	535.733759	0.949854
	535.937701	0.948105
	536.141630	0.947327
	536.345546	0.946897
	536.549448	0.947076
	536.753336	0.946795
	536.957210	0.946179
	537.161071	0.945925
	537.364919	0.945663
	537.568752	0.946562
	537.772572	0.946997
	537.976379	0.946705
	538.180172	0.947406
	538.383951	0.947318
	538.587716	0.948861
	538.791468	0.949351
	538.995206	0.949941
	539.198931	0.950843
	539.402642	0.949468
	539.606339	0.950441
	539.810023	0.951903
	540.013693	0.951716
	540.217349	0.952472
	540.420992	0.954660
	540.624621	0.956329
	540.828237	0.956955
	541.031839	0.959110
	541.235427	0.959999
	541.439001	0.961002
	541.642562	0.960366
	541.846109	0.961068
	542.049643	0.960625
	542.253163	0.961437
	542.456669	0.961123
	542.660162	0.960810
	542.863641	0.961148
	543.067106	0.960448
	543.270558	0.960500
	543.473996	0.961049
	543.677420	0.961818
	543.880831	0.960647
	544.084228	0.960557
	544.287612	0.960512
	544.490981	0.961613
	544.694338	0.961465
	544.897680	0.961409
	545.101009	0.960116
	545.304324	0.959510
	545.507625	0.959705
	545.710913	0.960403
	545.914187	0.959357
	546.117448	0.959768
	546.320695	0.959439
	546.523928	0.958749
	546.727147	0.957644
	546.930353	0.958368
	547.133546	0.958062
	547.336724	0.957906
	547.539889	0.957504
	547.743040	0.958184
	547.946178	0.958118
	548.149301	0.957685
	548.352412	0.958591
	548.555508	0.957727
	548.758591	0.957579
	548.961660	0.957011
	549.164716	0.956576
	549.367757	0.957624
	549.570785	0.957802
	549.773800	0.959028
	549.976801	0.958366
	550.179788	0.958041
	550.382761	0.959066
	550.585721	0.959012
	550.788667	0.958734
	550.991599	0.959537
	551.194518	0.961092
	551.397423	0.961047
	551.600315	0.961989
	551.803192	0.963395
	552.006056	0.962926
	552.208906	0.963270
	552.411743	0.963896
	552.614566	0.963906
	552.817375	0.964466
	553.020171	0.963426
	553.222953	0.965168
	553.425721	0.964511
	553.628475	0.963506
	553.831216	0.963674
	554.033943	0.964290
	554.236657	0.964996
	554.439356	0.965262
	554.642042	0.965269
	554.844715	0.964920
	555.047373	0.963617
	555.250018	0.964373
	555.452650	0.965877
	555.655267	0.966741
	555.857871	0.965414
	556.060461	0.964714
	556.263038	0.964395
	556.465600	0.965172
	556.668150	0.965671
	556.870685	0.964765
	557.073207	0.965618
	557.275715	0.963780
	557.478209	0.963901
	557.680689	0.963113
	557.883156	0.963823
	558.085609	0.962558
	558.288049	0.963707
	558.490475	0.963764
	558.692887	0.964403
	558.895285	0.965492
	559.097670	0.965710
	559.300040	0.966068
	559.502398	0.967232
	559.704741	0.967551
	559.907071	0.968391
	560.109387	0.967121
	560.311689	0.967468
	560.513978	0.968141
	560.716253	0.968647
	560.918514	0.968909
	561.120762	0.970321
	561.322995	0.970262
	561.525215	0.970631
	561.727422	0.972247
	561.929614	0.974141
	562.131793	0.974437
	562.333958	0.976203
	562.536110	0.976889
	562.738248	0.977943
	562.940372	0.979118
	563.142482	0.981277
	563.344578	0.982883
	563.546661	0.984063
	563.748730	0.984837
	563.950786	0.983074
	564.152827	0.984695
	564.354855	0.987626
	564.556870	0.990115
	564.758870	0.991202
	564.960857	0.994307
	565.162830	0.994232
	565.364789	0.995852
	565.566735	0.995465
	565.768666	0.996401
	565.970584	0.998443
	566.172489	1.000753
	566.374379	1.002161
	566.576256	1.001492
	566.778119	1.003468
	566.979969	1.003383
	567.181805	1.002756
	567.383626	1.003895
	567.585435	1.003153
	567.787229	1.002216
	567.989010	1.001943
	568.190777	1.003223
	568.392530	1.004540
	568.594269	1.005712
	568.795995	1.005244
	568.997707	1.004944
	569.199405	1.004583
	569.401090	1.004028
	569.602761	1.004375
	569.804418	1.005037
	570.006061	1.005850
	570.207690	1.005414
	570.409306	1.006522
	570.610908	1.007069
	570.812497	1.006130
	571.014071	1.005599
	571.215632	1.005498
	571.417179	1.006497
	571.618712	1.007536
	571.820232	1.006261
	572.021737	1.005777
	572.223229	1.006143
	572.424707	1.007482
	572.626172	1.007336
	572.827623	1.007512
	573.029060	1.006229
	573.230483	1.007052
	573.431892	1.008589
	573.633288	1.010541
	573.834670	1.012044
	574.036038	1.013375
	574.237392	1.013389
	574.438733	1.014059
	574.640060	1.014437
	574.841373	1.015727
	575.042672	1.017264
	575.243958	1.018278
	575.445230	1.018726
	575.646488	1.019570
	575.847732	1.019828
	576.048962	1.020131
	576.250179	1.021757
	576.451382	1.023614
	576.652571	1.023615
	576.853747	1.022570
	577.054908	1.023462
	577.256056	1.023108
	577.457190	1.024072
	577.658310	1.024923
	577.859417	1.025534
	578.060510	1.026259
	578.261589	1.027056
	578.462654	1.026361
	578.663705	1.026696
	578.864743	1.028696
	579.065767	1.027837
	579.266777	1.027953
	579.467773	1.027504
	579.668755	1.028322
	579.869724	1.030759
	580.070679	1.031548
	580.271620	1.032689
	580.472548	1.034376
	580.673461	1.034763
	580.874361	1.035952
	581.075247	1.036348
	581.276119	1.038293
	581.476978	1.039353
	581.677822	1.040557
	581.878653	1.042096
	582.079470	1.043211
	582.280273	1.044049
	582.481063	1.045621
	582.681838	1.047469
	582.882600	1.047349
	583.083348	1.050455
	583.284083	1.052401
	583.484803	1.054437
	583.685510	1.054973
	583.886203	1.055787
	584.086882	1.057231
	584.287547	1.057819
	584.488199	1.058091
	584.688836	1.059503
	584.889460	1.059912
	585.090070	1.061118
	585.290666	1.063430
	585.491249	1.066290
	585.691818	1.065734
	585.892372	1.065141
	586.092914	1.067896
	586.293441	1.068976
	586.493954	1.070296
	586.694454	1.071775
	586.894940	1.071363
	587.095412	1.070957
	587.295870	1.071363
	587.496314	1.071787
	587.696745	1.071894
	587.897162	1.071537
	588.097565	1.072049
	588.297954	1.073116
	588.498329	1.074795
	588.698691	1.074601
	588.899038	1.074319
	589.099372	1.074550
	589.299692	1.074923
	589.499998	1.075760
	589.700291	1.075307
	589.900569	1.075940
	590.100834	1.077211
	590.301085	1.077973
	590.501322	1.078795
	590.701546	1.079621
	590.901755	1.080574
	591.101951	1.079889
	591.302132	1.080628
	591.502300	1.081716
	591.702455	1.084671
	591.902595	1.087022
	592.102722	1.087401
	592.302834	1.090030
	592.502933	1.091913
	592.703018	1.092477
	592.903089	1.094523
	593.103147	1.096432
	593.303190	1.098080
	593.503220	1.098916
	593.703236	1.101656
	593.903238	1.101426
	594.103226	1.101824
	594.303200	1.103279
	594.503161	1.105218
	594.703108	1.106323
	594.903040	1.105733
	595.102960	1.105850
	595.302865	1.105180
	595.502756	1.103807
	595.702634	1.104277
	595.902497	1.103504
	596.102347	1.103843
	596.302183	1.104665
	596.502005	1.104788
	596.701813	1.105889
	596.901608	1.104720
	597.101388	1.106313
	597.301155	1.106824
	597.500908	1.108339
	597.700647	1.108999
	597.900372	1.109237
	598.100083	1.111097
	598.299781	1.110610
	598.499465	1.109950
	598.699134	1.109443
	598.898790	1.108731
	599.098432	1.110404
	599.298061	1.112548
	599.497675	1.112680
	599.697275	1.113332
	599.896862	1.115325
	600.096435	1.116282
	600.295994	1.116263
	600.495539	1.116656
	600.695070	1.115837
	600.894588	1.116066
	601.094091	1.117227
	601.293581	1.119169
	601.493056	1.120502
	601.692518	1.120921
	601.891966	1.123700
	602.091401	1.125894
	602.290821	1.127846
	602.490227	1.129739
	602.689620	1.129777
	602.888999	1.130848
	603.088363	1.130847
	603.287714	1.132443
	603.487052	1.133847
	603.686375	1.135101
	603.885684	1.136469
	604.084980	1.137831
	604.284261	1.138157
	604.483529	1.138812
	604.682783	1.139549
	604.882023	1.141854
	605.081249	1.143145
	605.280461	1.143573
	605.479660	1.144482
	605.678844	1.145661
	605.878015	1.144788
	606.077172	1.145611
	606.276314	1.146626
	606.475443	1.145428
	606.674558	1.144952
	606.873660	1.144522
	607.072747	1.144087
	607.271820	1.144878
	607.470880	1.145043
	607.669926	1.147375
	607.868957	1.147161
	608.067975	1.147852
	608.266979	1.147955
	608.465969	1.147431
	608.664946	1.148654
	608.863908	1.147935
	609.062857	1.148441
	609.261791	1.149475
	609.460712	1.149946
	609.659619	1.148502
	609.858511	1.147298
	610.057390	1.147546
	610.256256	1.147156
	610.455107	1.147061
	610.653944	1.147544
	610.852767	1.148849
	611.051577	1.149336
	611.250373	1.149649
	611.449154	1.149918
	611.647922	1.149903
	611.846676	1.149673
	612.045416	1.147231
	612.244142	1.147846
	612.442854	1.146789
	612.641553	1.146206
	612.840237	1.145512
	613.038908	1.145884
	613.237564	1.146990
	613.436207	1.145667
	613.634836	1.145963
	613.833451	1.146731
	614.032052	1.147118
	614.230639	1.146718
	614.429212	1.147294
	614.627771	1.146907
	614.826316	1.148417
	615.024848	1.148492
	615.223365	1.148790
	615.421869	1.148373
	615.620358	1.149815
	615.818834	1.149649
	616.017296	1.149955
	616.215744	1.150790
	616.414178	1.153209
	616.612598	1.155761
	616.811004	1.156098
	617.009396	1.156368
	617.207775	1.158758
	617.406139	1.159987
	617.604490	1.161486
	617.802826	1.160422
	618.001149	1.160867
	618.199458	1.161796
	618.397752	1.162736
	618.596033	1.165003
	618.794300	1.165820
	618.992553	1.166430
	619.190792	1.168985
	619.389018	1.170666
	619.587229	1.172944
	619.785426	1.174608
	619.983609	1.176351
	620.181779	1.179230
	620.379934	1.179870
	620.578076	1.183057
	620.776204	1.184897
	620.974317	1.186427
	621.172417	1.187256
	621.370503	1.186604
	621.568575	1.188058
	621.766633	1.189372
	621.964677	1.190685
	622.162707	1.190906
	622.360723	1.193197
	622.558725	1.194300
	622.756714	1.196022
	622.954688	1.197363
	623.152648	1.198034
	623.350595	1.198410
	623.548527	1.198459
	623.746446	1.199679
	623.944350	1.200281
	624.142241	1.202337
	624.340118	1.203146
	624.537981	1.206096
	624.735829	1.207928
	624.933664	1.211875
	625.131485	1.213963
	625.329292	1.214426
	625.527085	1.217103
	625.724864	1.219477
	625.922629	1.222986
	626.120381	1.226539
	626.318118	1.228837
	626.515841	1.230452
	626.713550	1.232246
	626.911246	1.233734
	627.108927	1.236989
	627.306595	1.239518
	627.504248	1.243257
	627.701888	1.244980
	627.899513	1.248557
	628.097125	1.252401
	628.294722	1.256228
	628.492306	1.260532
	628.689876	1.261411
	628.887432	1.264989
	629.084973	1.268858
	629.282501	1.270604
	629.480015	1.272138
	629.677515	1.273812
	629.875001	1.277391
	630.072473	1.281148
	630.269931	1.284792
	630.467375	1.287619
	630.664805	1.290203
	630.862221	1.294443
	631.059623	1.297959
	631.257011	1.302961
	631.454385	1.306283
	631.651746	1.309942
	631.849092	1.311866
	632.046424	1.313225
	632.243742	1.315630
	632.441047	1.318567
	632.638337	1.319723
	632.835613	1.322359
	633.032876	1.324510
	633.230124	1.329428
	633.427358	1.333995
	633.624579	1.336971
	633.821785	1.340145
	634.018978	1.343077
	634.216156	1.347107
	634.413321	1.350253
	634.610471	1.354605
	634.807608	1.356930
	635.004730	1.358432
	635.201839	1.361593
	635.398933	1.366478
	635.596014	1.370353
	635.793081	1.373785
	635.990133	1.377790
	636.187172	1.382170
	636.384196	1.386302
	636.581207	1.388078
	636.778204	1.390164
	636.975186	1.391886
	637.172155	1.393701
	637.369110	1.397588
	637.566050	1.400288
	637.762977	1.402775
	637.959890	1.404364
	638.156788	1.403901
	638.353673	1.406633
	638.550544	1.407969
	638.747400	1.408498
	638.944243	1.410334
	639.141072	1.411854
	639.337886	1.412992
	639.534687	1.413698
	639.731474	1.417639
	639.928246	1.421359
	640.125005	1.422133
	640.321750	1.421024
	640.518480	1.419551
	640.715197	1.422532
	640.911899	1.423196
	641.108588	1.424657
	641.305263	1.426293
	641.501923	1.425650
	641.698570	1.424921
	641.895202	1.427520
	642.091821	1.428141
	642.288426	1.428421
	642.485016	1.426975
	642.681593	1.425644
	642.878155	1.425924
	643.074704	1.426121
	643.271238	1.424653
	643.467759	1.424364
	643.664265	1.423914
	643.860757	1.424093
	644.057236	1.425169
	644.253700	1.424393
	644.450151	1.425526
	644.646587	1.426605
	644.843009	1.426047
	645.039418	1.426967
	645.235812	1.424916
	645.432192	1.422553
	645.628558	1.420749
	645.824911	1.418714
	646.021249	1.416737
	646.217573	1.415267
	646.413883	1.413317
	646.610179	1.410701
	646.806461	1.408635
	647.002729	1.407978
	647.198983	1.406071
	647.395223	1.402536
	647.591449	1.400157
	647.787661	1.396155
	647.983859	1.393174
	648.180043	1.389277
	648.376212	1.385349
	648.572368	1.381864
	648.768510	1.377621
	648.964638	1.372082
	649.160751	1.368949
	649.356851	1.364667
	649.552937	1.360573
	649.749008	1.356163
	649.945066	1.352921
	650.141109	1.349405
	650.337138	1.343965
	650.533154	1.340232
	650.729155	1.338597
	650.925142	1.335971
	651.121116	1.332407
	651.317075	1.329692
	651.513020	1.327544
	651.708951	1.322701
	651.904868	1.318818
	652.100771	1.315724
	652.296660	1.313446
	652.492535	1.310586
	652.688396	1.308731
	652.884242	1.306815
	653.080075	1.304534
	653.275894	1.300137
	653.471699	1.299387
	653.667489	1.298372
	653.863266	1.293495
	654.059028	1.290467
	654.254776	1.287778
	654.450511	1.286657
	654.646231	1.285532
	654.841937	1.283453
	655.037629	1.282945
	655.233308	1.282327
	655.428972	1.280047
	655.624622	1.278680
	655.820258	1.277284
	656.015879	1.276513
	656.211487	1.276601
	656.407081	1.273590
	656.602661	1.270746
	656.798226	1.269144
	656.993778	1.266502
	657.189315	1.266248
	657.384839	1.265699
	657.580348	1.263582
	657.775843	1.263408
	657.971324	1.261893
	658.166791	1.260629
	658.362244	1.260618
	658.557683	1.259118
	658.753108	1.257564
	658.948519	1.256288
	659.143916	1.255161
	659.339298	1.253896
	659.534667	1.253204
	659.730022	1.252122
	659.925362	1.250638
	660.120688	1.249055
	660.316001	1.244812
	660.511299	1.242634
	660.706583	1.240698
	660.901853	1.240802
	661.097109	1.239608
	661.292351	1.236708
	661.487578	1.234175
	661.682792	1.234148
	661.877992	1.231396
	662.073177	1.229039
	662.268349	1.228046
	662.463506	1.225805
	662.658649	1.224102
	662.853779	1.222516
	663.048894	1.221832
	663.243995	1.221053
	663.439081	1.219705
	663.634154	1.219739
	663.829213	1.218415
	664.024258	1.217880
	664.219288	1.218391
	664.414305	1.220442
	664.609307	1.219666
	664.804295	1.219920
	664.999269	1.219579
	665.194229	1.219643
	665.389175	1.218523
	665.584107	1.217670
	665.779025	1.217981
	665.973928	1.217421
	666.168818	1.217892
	666.363693	1.220641
	666.558555	1.222213
	666.753402	1.223653
	666.948235	1.225059
	667.143054	1.224976
	667.337859	1.226941
	667.532650	1.229309
	667.727427	1.233361
	667.922189	1.235433
	668.116938	1.236484
	668.311672	1.239656
	668.506392	1.242645
	668.701098	1.244462
	668.895790	1.247328
	669.090468	1.247779
	669.285132	1.249645
	669.479782	1.251409
	669.674417	1.252934
	669.869039	1.256198
	670.063646	1.259211
	670.258239	1.260590
	670.452819	1.261632
	670.647384	1.265030
	670.841934	1.265818
	671.036471	1.267820
	671.230994	1.270189
	671.425502	1.271932
	671.619997	1.274689
	671.814477	1.275531
	672.008943	1.277021
	672.203395	1.280812
	672.397833	1.283781
	672.592257	1.285955
	672.786667	1.286611
	672.981062	1.287252
	673.175444	1.289091
	673.369811	1.291666
	673.564164	1.291363
	673.758503	1.293005
	673.952828	1.295841
	674.147139	1.296842
	674.341435	1.299947
	674.535718	1.300333
	674.729986	1.301417
	674.924240	1.303038
	675.118480	1.305133
	675.312706	1.306453
	675.506918	1.307525
	675.701116	1.309923
	675.895299	1.311605
	676.089469	1.314830
	676.283624	1.315543
	676.477765	1.316018
	676.671892	1.317645
	676.866005	1.318730
	677.060103	1.320538
	677.254188	1.321254
	677.448258	1.323153
	677.642315	1.325793
	677.836357	1.329242
	678.030385	1.331461
	678.224398	1.333542
	678.418398	1.337551
	678.612384	1.339678
	678.806355	1.341826
	679.000312	1.343084
	679.194255	1.345307
	679.388184	1.346707
	679.582099	1.346822
	679.776000	1.347050
	679.969886	1.348653
	680.163758	1.349358
	680.357617	1.350564
	680.551461	1.351408
	680.745290	1.351616
	680.939106	1.352382
	681.132908	1.352004
	681.326695	1.353552
	681.520468	1.354023
	681.714227	1.354581
	681.907972	1.353864
	682.101703	1.353675
	682.295419	1.355321
	682.489122	1.355068
	682.682810	1.356671
	682.876484	1.355748
	683.070144	1.356099
	683.263790	1.355442
	683.457421	1.353748
	683.651039	1.353870
	683.844642	1.354845
	684.038231	1.354372
	684.231806	1.352002
	684.425367	1.350723
	684.618913	1.351822
	684.812446	1.353759
	685.005964	1.353070
	685.199468	1.352954
	685.392958	1.353557
	685.586433	1.354128
	685.779895	1.351912
	685.973342	1.352611
	686.166775	1.351922
	686.360194	1.354982
	686.553599	1.355769
	686.746990	1.353835
	686.940366	1.353399
	687.133729	1.354446
	687.327077	1.356471
	687.520411	1.357259
	687.713730	1.358455
	687.907036	1.357802
	688.100327	1.357485
	688.293604	1.358391
	688.486867	1.358129
	688.680116	1.358379
	688.873351	1.358985
	689.066571	1.359527
	689.259777	1.362678
	689.452970	1.362940
	689.646147	1.362317
	689.839311	1.363846
	690.032461	1.362184
	690.225596	1.361360
	690.418717	1.361551
	690.611824	1.361024
	690.804917	1.360639
	690.997995	1.361214
	691.191059	1.360718
	691.384110	1.361704
	691.577145	1.360935
	691.770167	1.360188
	691.963175	1.359563
	692.156168	1.358940
	692.349147	1.358829
	692.542112	1.357317
	692.735063	1.356220
	692.927999	1.356029
	693.120922	1.355811
	693.313830	1.353918
	693.506724	1.352001
	693.699603	1.350147
	693.892469	1.347904
	694.085320	1.344670
	694.278157	1.343647
	694.470980	1.340825
	694.663789	1.340236
	694.856583	1.337392
	695.049364	1.333773
	695.242130	1.331664
	695.434881	1.331166
	695.627619	1.328233
	695.820342	1.326884
	696.013052	1.324852
	696.205747	1.324068
	696.398427	1.321705
	696.591094	1.317849
	696.783746	1.316324
	696.976384	1.313580
	697.169008	1.311862
	697.361618	1.308859
	697.554213	1.308465
	697.746795	1.305988
	697.939362	1.303967
	698.131914	1.299674
	698.324453	1.296445
	698.516977	1.295890
	698.709487	1.293854
	698.901983	1.292559
	699.094465	1.289172
	699.286932	1.286134
	699.479386	1.283847
	699.671825	1.281995
	699.864249	1.280484
	700.056660	1.279299
	700.249056	1.279434
	700.441438	1.277443
	700.633806	1.276043
	700.826160	1.273970
	701.018499	1.270473
	701.210824	1.267005
	701.403135	1.267693
	701.595432	1.264375
	701.787714	1.264518
	701.979982	1.262825
	702.172236	1.261875
	702.364476	1.262041
	702.556702	1.262039
	702.748913	1.260652
	702.941110	1.257843
	703.133293	1.254309
	703.325461	1.253517
	703.517615	1.252439
	703.709755	1.252119
	703.901881	1.249966
	704.093993	1.248609
	704.286090	1.248412
	704.478173	1.246723
	704.670242	1.244905
	704.862296	1.241758
	705.054337	1.239114
	705.246363	1.236849
	705.438375	1.235757
	705.630372	1.234978
	705.822356	1.234593
	706.014325	1.231278
	706.206279	1.228028
	706.398220	1.224557
	706.590146	1.223030
	706.782058	1.222575
	706.973956	1.221298
	707.165840	1.218041
	707.357709	1.216677
	707.549564	1.213759
	707.741405	1.212349
	707.933231	1.209101
	708.125043	1.207933
	708.316841	1.206044
	708.508625	1.204086
	708.700395	1.201857
	708.892150	1.200691
	709.083891	1.198216
	709.275617	1.195878
	709.467330	1.194088
	709.659028	1.194094
	709.850712	1.193289
	710.042381	1.191687
	710.234037	1.189757
	710.425678	1.187706
	710.617305	1.184921
	710.808917	1.184295
	711.000515	1.183314
	711.192099	1.181673
	711.383669	1.179429
	711.575225	1.179466
	711.766766	1.177512
	711.958293	1.173785
	712.149805	1.170883
	712.341304	1.168968
	712.532788	1.166460
	712.724258	1.166017
	712.915713	1.165497
	713.107154	1.161803
	713.298581	1.162323
	713.489994	1.159603
	713.681392	1.158907
	713.872776	1.157088
	714.064146	1.154245
	714.255502	1.152473
	714.446843	1.149749
	714.638170	1.150377
	714.829483	1.149817
	715.020781	1.149054
	715.212065	1.148253
	715.403335	1.146760
	715.594591	1.146849
	715.785832	1.144840
	715.977059	1.142677
	716.168272	1.143269
	716.359470	1.142889
	716.550654	1.142411
	716.741824	1.142178
	716.932979	1.141279
	717.124121	1.139903
	717.315247	1.138068
	717.506360	1.135705
	717.697458	1.134647
	717.888542	1.134725
	718.079612	1.134469
	718.270668	1.132561
	718.461709	1.131752
	718.652736	1.130436
	718.843748	1.128564
	719.034746	1.128242
	719.225730	1.125809
	719.416700	1.123883
	719.607655	1.123624
	719.798596	1.122452
	719.989523	1.121670
	720.180435	1.120656
	720.371333	1.119880
	720.562217	1.117075
	720.753087	1.116849
	720.943942	1.115519
	721.134783	1.114986
	721.325609	1.112136
	721.516422	1.110392
	721.707219	1.109000
	721.898003	1.106641
	722.088772	1.105969
	722.279527	1.104859
	722.470268	1.103158
	722.660994	1.100470
	722.851707	1.099628
	723.042404	1.098346
	723.233088	1.096913
	723.423757	1.095104
	723.614412	1.093753
	723.805052	1.094939
	723.995678	1.092751
	724.186290	1.093386
	724.376887	1.089866
	724.567471	1.088564
	724.758039	1.088825
	724.948594	1.086157
	725.139134	1.087248
	725.329660	1.086721
	725.520172	1.085994
	725.710669	1.084714
	725.901152	1.083200
	726.091620	1.083151
	726.282075	1.082177
	726.472514	1.082933
	726.662940	1.082257
	726.853351	1.081280
	727.043748	1.080699
	727.234131	1.078880
	727.424499	1.077819
	727.614853	1.077858
	727.805193	1.077104
	727.995518	1.075591
	728.185829	1.073498
	728.376125	1.072269
	728.566408	1.071593
	728.756675	1.071952
	728.946929	1.070228
	729.137168	1.070493
	729.327393	1.070048
	729.517604	1.069213
	729.707800	1.067629
	729.897982	1.065556
	730.088149	1.063457
	730.278302	1.062815
	730.468441	1.062488
	730.658566	1.059553
	730.848676	1.058469
	731.038771	1.058501
	731.228853	1.057774
	731.418920	1.056270
	731.608973	1.054488
	731.799011	1.053593
	731.989035	1.053613
	732.179045	1.052776
	732.369040	1.051342
	732.559021	1.050863
	732.748988	1.050029
	732.938940	1.048816
	733.128878	1.048669
	733.318801	1.047548
	733.508711	1.047694
	733.698605	1.045217
	733.888486	1.044292
	734.078352	1.042802
	734.268204	1.043193
	734.458041	1.043835
	734.647864	1.043901
	734.837673	1.041821
	735.027467	1.042343
	735.217247	1.042606
	735.407013	1.040373
	735.596764	1.039264
	735.786501	1.039194
	735.976223	1.038816
	736.165932	1.039367
	736.355625	1.038925
	736.545305	1.041008
	736.734970	1.038740
	736.924620	1.037942
	737.114257	1.037051
	737.303879	1.037285
	737.493486	1.037465
	737.683079	1.037972
	737.872658	1.038200
	738.062222	1.037896
	738.251772	1.038359
	738.441308	1.037835
	738.630829	1.038598
	738.820336	1.039295
	739.009829	1.039748
	739.199307	1.040455
	739.388771	1.039518
	739.578220	1.039564
	739.767655	1.040254
	739.957076	1.041373
	740.146482	1.040825
	740.335874	1.039080
	740.525251	1.038978
	740.714615	1.037382
	740.903963	1.036375
	741.093298	1.035209
	741.282618	1.034558
	741.471923	1.034470
	741.661214	1.034073
	741.850491	1.032370
	742.039753	1.032077
	742.229001	1.032347
	742.418235	1.033211
	742.607454	1.031168
	742.796659	1.030624
	742.985849	1.030179
	743.175025	1.029296
	743.364187	1.028285
	743.553334	1.026661
	743.742467	1.026391
	743.931586	1.025575
	744.120690	1.025128
	744.309779	1.024857
	744.498855	1.024167
	744.687916	1.022265
	744.876962	1.023614
	745.065994	1.022566
	745.255012	1.023008
	745.444015	1.023210
	745.633004	1.023285
	745.821978	1.022275
	746.010938	1.021640
	746.199884	1.020476
	746.388815	1.019074
	746.577732	1.015746
	746.766634	1.015317
	746.955522	1.014778
	747.144396	1.014517
	747.333255	1.012943
	747.522100	1.013053
	747.710930	1.012922
	747.899746	1.013498
	748.088548	1.011871
	748.277335	1.012684
	748.466108	1.012538
	748.654866	1.013001
	748.843610	1.011810
	749.032339	1.010676
	749.221054	1.010985
	749.409755	1.011223
	749.598441	1.011059
	749.787113	1.010407
	749.975770	1.011151
	750.164413	1.010382
	750.353042	1.010178
[truncated: 1,648 more rows]
