# Supplementary material for: Metasurface analogues of molecular diastereomers from hierarchical multiscale chiral interactions with biomolecules
Source: Nat Commun. 2026 Apr 22;17:5541. doi: 10.1038/s41467-026-72200-6 (PMC13287669; doi:10.1038/s41467-026-72200-6)
Supplement: Supplementary file 3 — Supplementary Data 1 (Raw data) [file 41467_2026_72200_MOESM3_ESM.zip › Raw_Data/Reflectivity/Antistrept_strept_sequence/Buffer/Ref_ARRAY3_LH_0_4.txt]

	345.453658	1.002977
	345.669646	1.003176
	345.885622	1.003388
	346.101585	1.003613
	346.317535	1.003849
	346.533471	1.004099
	346.749395	1.004361
	346.965306	1.004633
	347.181204	1.004915
	347.397089	1.005202
	347.612961	1.005489
	347.828820	1.005768
	348.044666	1.006030
	348.260499	1.006258
	348.476319	1.006433
	348.692126	1.006532
	348.907920	1.006524
	349.123701	1.006379
	349.339469	1.006066
	349.555224	1.005562
	349.770966	1.004859
	349.986695	1.003969
	350.202412	1.002929
	350.418115	1.001793
	350.633805	1.000629
	350.849482	0.999499
	351.065147	0.998455
	351.280798	0.997532
	351.496436	0.996744
	351.712062	0.996094
	351.927674	0.995571
	352.143273	0.994684
	352.358860	0.995307
	352.574433	0.995156
	352.789993	0.993903
	353.005541	0.993121
	353.221075	0.994047
	353.436597	0.994825
	353.652105	0.993989
	353.867600	0.992525
	354.083083	0.991794
	354.298552	0.991695
	354.514009	0.990855
	354.729452	0.992625
	354.944883	0.992783
	355.160300	0.991171
	355.375705	0.991715
	355.591096	0.993762
	355.806474	0.995428
	356.021840	0.996572
	356.237192	0.997703
	356.452532	0.997311
	356.667858	0.996294
	356.883172	0.995140
	357.098472	0.995620
	357.313760	0.996283
	357.529034	0.996460
	357.744295	0.996220
	357.959544	0.994172
	358.174779	0.993023
	358.390002	0.994322
	358.605211	0.994473
	358.820407	0.996083
	359.035591	0.998256
	359.250761	0.998690
	359.465919	0.998187
	359.681063	0.997646
	359.896194	0.997085
	360.111313	0.997472
	360.326418	0.996540
	360.541510	0.996644
	360.756589	0.994544
	360.971656	0.992314
	361.186709	0.995224
	361.401749	0.996010
	361.616776	0.996662
	361.831790	0.998501
	362.046792	0.996915
	362.261780	0.998546
	362.476755	0.998509
	362.691717	0.999552
	362.906666	1.000961
	363.121602	1.001797
	363.336525	1.002817
	363.551435	1.003360
	363.766332	1.003812
	363.981216	1.004613
	364.196087	1.006852
	364.410945	1.008502
	364.625790	1.010769
	364.840621	1.009995
	365.055440	1.008683
	365.270246	1.007870
	365.485039	1.009282
	365.699818	1.009020
	365.914585	1.008128
	366.129339	1.009349
	366.344079	1.007930
	366.558807	1.007963
	366.773521	1.008220
	366.988223	1.009371
	367.202911	1.008892
	367.417587	1.010967
	367.632249	1.012008
	367.846898	1.011340
	368.061535	1.012087
	368.276158	1.013134
	368.490768	1.013623
	368.705365	1.012597
	368.919949	1.011874
	369.134521	1.009674
	369.349079	1.007751
	369.563624	1.007527
	369.778155	1.007531
	369.992674	1.008911
	370.207180	1.007991
	370.421673	1.008771
	370.636153	1.009576
	370.850619	1.008350
	371.065073	1.009226
	371.279514	1.009325
	371.493941	1.008544
	371.708356	1.006856
	371.922757	1.004176
	372.137145	1.001538
	372.351521	1.000530
	372.565883	0.998969
	372.780232	1.000075
	372.994568	0.999964
	373.208891	0.999080
	373.423201	0.999950
	373.637498	1.001098
	373.851782	1.001630
	374.066053	1.003609
	374.280311	1.003572
	374.494556	1.003808
	374.708787	1.004935
	374.923006	1.002365
	375.137211	1.004230
	375.351404	1.003046
	375.565583	1.002718
	375.779750	1.002256
	375.993903	1.002516
	376.208043	1.002468
	376.422170	1.001413
	376.636284	0.999873
	376.850385	0.999396
	377.064473	1.000321
	377.278548	0.999190
	377.492610	0.998878
	377.706658	0.998406
	377.920694	0.999529
	378.134717	0.999150
	378.348726	0.999466
	378.562722	0.999533
	378.776706	0.999790
	378.990676	0.998753
	379.204633	0.999517
	379.418577	1.000569
	379.632508	1.001244
	379.846426	1.002687
	380.060331	1.004708
	380.274223	1.006958
	380.488101	1.007209
	380.701967	1.006954
	380.915819	1.006027
	381.129659	1.006873
	381.343485	1.007296
	381.557298	1.008828
	381.771098	1.009585
	381.984886	1.008696
	382.198659	1.009344
	382.412420	1.010308
	382.626168	1.009152
	382.839903	1.008719
	383.053624	1.010021
	383.267333	1.011307
	383.481028	1.009347
	383.694711	1.006498
	383.908380	1.008274
	384.122036	1.006945
	384.335679	1.007627
	384.549309	1.005995
	384.762926	1.005589
	384.976530	1.006754
	385.190120	1.007831
	385.403698	1.008893
	385.617262	1.009939
	385.830814	1.010222
	386.044352	1.009793
	386.257877	1.010507
	386.471389	1.010753
	386.684888	1.009617
	386.898374	1.011459
	387.111847	1.009774
	387.325306	1.006343
	387.538753	1.004906
	387.752186	1.002749
	387.965606	1.002942
	388.179014	1.000206
	388.392408	0.998374
	388.605789	0.997453
	388.819156	0.998003
	389.032511	0.994785
	389.245853	0.994247
	389.459181	0.994762
	389.672497	0.994497
	389.885799	0.994794
	390.099088	0.994755
	390.312364	0.995224
	390.525627	0.995656
	390.738877	0.994658
	390.952114	0.995993
	391.165337	0.997206
	391.378548	0.998414
	391.591745	0.997981
	391.804929	0.996665
	392.018100	0.998964
	392.231258	0.999262
	392.444403	0.999198
	392.657535	0.999942
	392.870653	0.999893
	393.083759	0.998039
	393.296851	0.996749
	393.509930	0.996180
	393.722996	0.995473
	393.936049	0.995575
	394.149089	0.994072
	394.362116	0.994868
	394.575129	0.993790
	394.788130	0.994963
	395.001117	0.996665
	395.214091	0.998307
	395.427052	0.999842
	395.640000	1.002577
	395.852935	1.004032
	396.065857	1.001353
	396.278765	1.001668
	396.491660	1.002468
	396.704543	1.004085
	396.917412	1.005501
	397.130268	1.006609
	397.343110	1.007882
	397.555940	1.008933
	397.768757	1.009628
	397.981560	1.010541
	398.194350	1.011536
	398.407127	1.010832
	398.619891	1.011672
	398.832642	1.013376
	399.045380	1.010795
	399.258104	1.010020
	399.470815	1.009245
	399.683514	1.009852
	399.896199	1.008939
	400.108870	1.008268
	400.321529	1.009022
	400.534175	1.010440
	400.746807	1.010038
	400.959427	1.007766
	401.172033	1.005721
	401.384626	1.007737
	401.597205	1.007586
	401.809772	1.006288
	402.022326	1.005899
	402.234866	1.005112
	402.447393	1.003677
	402.659907	1.004486
	402.872408	1.002697
	403.084896	1.002118
	403.297370	1.002897
	403.509832	1.000377
	403.722280	1.000739
	403.934715	0.999196
	404.147137	0.997100
	404.359546	0.993589
	404.571941	0.993469
	404.784323	0.992763
	404.996693	0.991286
	405.209049	0.990556
	405.421392	0.988819
	405.633721	0.987663
	405.846038	0.986914
	406.058341	0.986991
	406.270632	0.987134
	406.482909	0.988635
	406.695172	0.988147
	406.907423	0.989733
	407.119661	0.991170
	407.331885	0.991968
	407.544096	0.992874
	407.756294	0.992845
	407.968479	0.992956
	408.180651	0.991715
	408.392809	0.991848
	408.604954	0.991478
	408.817086	0.991993
	409.029205	0.994717
	409.241311	0.994523
	409.453404	0.996599
	409.665483	0.997918
	409.877549	0.997495
	410.089602	1.001248
	410.301642	1.001544
	410.513669	1.001949
	410.725682	1.005318
	410.937682	1.007222
	411.149669	1.007198
	411.361643	1.008582
	411.573604	1.009080
	411.785551	1.008978
	411.997486	1.012370
	412.209407	1.014743
	412.421315	1.015688
	412.633210	1.015407
	412.845091	1.014900
	413.056959	1.015226
	413.268815	1.014698
	413.480657	1.012940
	413.692485	1.013015
	413.904301	1.013487
	414.116103	1.015124
	414.327892	1.014385
	414.539668	1.013102
	414.751431	1.012726
	414.963181	1.012194
	415.174917	1.011215
	415.386640	1.011572
	415.598350	1.011190
	415.810047	1.010694
	416.021730	1.009637
	416.233401	1.006562
	416.445058	1.005418
	416.656702	1.004126
	416.868332	1.002453
	417.079950	1.000558
	417.291554	0.999809
	417.503145	0.997669
	417.714723	0.996694
	417.926288	0.996832
	418.137839	0.995309
	418.349377	0.996388
	418.560903	0.994684
	418.772414	0.993499
	418.983913	0.992054
	419.195398	0.992370
	419.406870	0.991117
	419.618329	0.992866
	419.829775	0.991270
	420.041208	0.990013
	420.252627	0.990137
	420.464033	0.990588
	420.675426	0.989784
	420.886805	0.990477
	421.098172	0.992565
	421.309525	0.992510
	421.520865	0.992168
	421.732192	0.993065
	421.943505	0.993296
	422.154805	0.995513
	422.366092	0.994972
	422.577366	0.997220
	422.788627	0.997364
	422.999874	0.997648
	423.211108	0.997148
	423.422329	0.998985
	423.633537	0.997447
	423.844731	0.996837
	424.055913	0.998212
	424.267081	1.000365
	424.478235	1.003084
	424.689377	1.001579
	424.900505	1.000538
	425.111620	1.000009
	425.322722	0.999907
	425.533811	1.001495
	425.744886	1.000971
	425.955948	1.000873
	426.166997	1.000763
	426.378032	1.000342
	426.589055	0.999968
	426.800064	0.999618
	427.011060	0.998418
	427.222042	0.997170
	427.433012	0.996343
	427.643968	0.995026
	427.854911	0.995843
	428.065840	0.996139
	428.276757	0.995653
	428.487660	0.992783
	428.698550	0.991627
	428.909427	0.991290
	429.120290	0.990507
	429.331140	0.990541
	429.541977	0.988744
	429.752801	0.987755
	429.963611	0.987063
	430.174408	0.987270
	430.385192	0.987351
	430.595963	0.988038
	430.806720	0.986161
	431.017464	0.986059
	431.228195	0.984986
	431.438913	0.985475
	431.649617	0.985870
	431.860308	0.988657
	432.070986	0.988879
	432.281650	0.987175
	432.492302	0.985395
	432.702940	0.986558
	432.913565	0.986696
	433.124176	0.987060
	433.334774	0.986999
	433.545359	0.988218
	433.755931	0.987689
	433.966489	0.989108
	434.177035	0.990475
	434.387567	0.992361
	434.598085	0.992625
	434.808591	0.993507
	435.019083	0.993188
	435.229562	0.993893
	435.440027	0.994542
	435.650479	0.996283
	435.860918	0.996266
	436.071344	0.999503
	436.281757	0.998398
	436.492156	0.997621
	436.702542	0.997092
	436.912914	0.997121
	437.123274	0.996372
	437.333620	0.995112
	437.543953	0.996239
	437.754272	0.996982
	437.964578	0.996812
	438.174871	0.996998
	438.385151	0.996062
	438.595417	0.995694
	438.805670	0.995861
	439.015910	0.996135
	439.226137	0.996176
	439.436350	0.996037
	439.646550	0.995297
	439.856737	0.994390
	440.066910	0.993237
	440.277070	0.993630
	440.487217	0.994353
	440.697351	0.993935
	440.907471	0.992060
	441.117578	0.991662
	441.327671	0.991077
	441.537752	0.991539
	441.747819	0.993006
	441.957873	0.992003
	442.167913	0.992950
	442.377940	0.993475
	442.587954	0.992372
	442.797955	0.992259
	443.007942	0.992946
	443.217916	0.993291
	443.427877	0.992643
	443.637824	0.994641
	443.847758	0.993613
	444.057679	0.992909
	444.267586	0.993427
	444.477481	0.994599
	444.687361	0.992303
	444.897229	0.990940
	445.107083	0.992190
	445.316924	0.994040
	445.526752	0.992886
	445.736566	0.994356
	445.946367	0.994488
	446.156155	0.995228
	446.365929	0.995663
	446.575690	0.996129
	446.785438	0.996549
	446.995173	0.995918
	447.204894	0.994700
	447.414602	0.995804
	447.624296	0.995247
	447.833977	0.996728
	448.043645	0.997288
	448.253300	0.997043
	448.462941	0.996859
	448.672569	0.995280
	448.882184	0.992676
	449.091785	0.991852
	449.301373	0.995282
	449.510948	0.997212
	449.720509	0.998160
	449.930057	0.999125
	450.139592	0.999361
	450.349113	0.999491
	450.558621	0.998829
	450.768116	0.999115
	450.977597	0.998197
	451.187066	0.998832
	451.396520	1.000048
	451.605962	0.998727
	451.815390	0.997997
	452.024805	0.997007
	452.234206	0.997197
	452.443594	0.997764
	452.652969	0.997909
	452.862330	0.996901
	453.071678	0.997802
	453.281013	0.999282
	453.490335	0.997826
	453.699643	0.998531
	453.908938	0.997276
	454.118219	1.000108
	454.327487	1.000976
	454.536742	1.000229
	454.745983	1.001811
	454.955211	1.002057
	455.164426	1.003528
	455.373627	1.003447
	455.582815	1.004223
	455.791990	1.003890
	456.001152	1.003254
	456.210300	1.003461
	456.419434	1.001159
	456.628556	1.000150
	456.837664	1.001526
	457.046758	1.001870
	457.255839	0.999787
	457.464907	0.999985
	457.673962	1.001013
	457.883003	1.000572
	458.092031	0.999165
	458.301046	1.000266
	458.510047	0.999417
	458.719035	0.999777
	458.928009	1.000096
	459.136970	0.999863
	459.345918	1.001351
	459.554852	0.999726
	459.763774	1.000455
	459.972681	1.002155
	460.181576	1.002315
	460.390457	1.002524
	460.599324	1.002149
	460.808178	1.002670
	461.017019	1.001131
	461.225847	1.001744
	461.434661	1.001714
	461.643462	1.001434
	461.852249	1.002718
	462.061023	1.001702
	462.269784	1.001451
	462.478531	1.001125
	462.687265	0.999862
	462.895986	0.998414
	463.104693	0.997163
	463.313387	0.997676
	463.522068	0.996956
	463.730735	0.997588
	463.939389	0.996727
	464.148029	0.994766
	464.356656	0.993524
	464.565270	0.992611
	464.773870	0.993231
	464.982457	0.991791
	465.191030	0.990659
	465.399591	0.991896
	465.608137	0.993591
	465.816671	0.992538
	466.025191	0.990083
	466.233697	0.991930
	466.442191	0.993261
	466.650671	0.994791
	466.859137	0.994820
	467.067590	0.995818
	467.276030	0.995335
	467.484456	0.995679
	467.692869	0.994679
	467.901269	0.992180
	468.109655	0.992142
	468.318028	0.993417
	468.526387	0.993283
	468.734733	0.991430
	468.943066	0.991347
	469.151385	0.991194
	469.359691	0.993043
	469.567984	0.992475
	469.776263	0.990298
	469.984528	0.991051
	470.192781	0.990136
	470.401020	0.988894
	470.609245	0.988804
	470.817457	0.988885
	471.025656	0.988657
	471.233841	0.989032
	471.442013	0.989554
	471.650172	0.989567
	471.858317	0.990330
	472.066448	0.988854
	472.274567	0.988928
	472.482672	0.989125
	472.690763	0.987559
	472.898841	0.988176
	473.106906	0.988994
	473.314957	0.988560
	473.522995	0.988256
	473.731020	0.990412
	473.939031	0.988043
	474.147029	0.988718
	474.355013	0.988938
	474.562984	0.991606
	474.770941	0.990294
	474.978885	0.989020
	475.186816	0.987771
	475.394733	0.988545
	475.602637	0.988049
	475.810527	0.988358
	476.018404	0.988003
	476.226268	0.986869
	476.434118	0.986628
	476.641955	0.985706
	476.849778	0.985968
	477.057588	0.986577
	477.265385	0.988001
	477.473168	0.987806
	477.680937	0.987874
	477.888694	0.989180
	478.096436	0.988304
	478.304166	0.988975
	478.511882	0.989360
	478.719584	0.990834
	478.927274	0.991416
	479.134949	0.991604
	479.342612	0.991909
	479.550260	0.992270
	479.757896	0.992118
	479.965518	0.991281
	480.173126	0.990710
	480.380722	0.989731
	480.588303	0.989486
	480.795872	0.988504
	481.003426	0.986425
	481.210968	0.985250
	481.418496	0.984407
	481.626010	0.982027
	481.833511	0.980548
	482.040999	0.979953
	482.248473	0.978768
	482.455934	0.977354
	482.663382	0.975519
	482.870816	0.975311
	483.078236	0.975997
	483.285643	0.974691
	483.493037	0.974405
	483.700417	0.974382
	483.907784	0.973786
	484.115137	0.972183
	484.322477	0.971427
	484.529803	0.971408
	484.737116	0.971960
	484.944416	0.973299
	485.151702	0.973650
	485.358975	0.975028
	485.566234	0.975820
	485.773479	0.975868
	485.980712	0.976095
	486.187931	0.976226
	486.395136	0.974709
	486.602328	0.975981
	486.809506	0.974221
	487.016671	0.973764
	487.223823	0.971012
	487.430961	0.971454
	487.638086	0.972530
	487.845197	0.973748
	488.052295	0.973419
	488.259379	0.974649
	488.466450	0.974951
	488.673507	0.974633
	488.880551	0.976064
	489.087582	0.976675
	489.294599	0.977867
	489.501602	0.977587
	489.708592	0.978008
	489.915569	0.977705
	490.122532	0.978084
	490.329482	0.979470
	490.536418	0.981083
	490.743341	0.981454
	490.950250	0.980842
	491.157146	0.980993
	491.364029	0.980123
	491.570897	0.979650
	491.777753	0.979194
	491.984595	0.978186
	492.191423	0.977443
	492.398238	0.976495
	492.605040	0.977469
	492.811828	0.976563
	493.018603	0.975457
	493.225364	0.975078
	493.432111	0.974494
	493.638846	0.973702
	493.845566	0.972059
	494.052274	0.971481
	494.258967	0.971814
	494.465648	0.972260
	494.672314	0.970970
	494.878968	0.969694
	495.085608	0.969027
	495.292234	0.968040
	495.498847	0.967442
	495.705446	0.965556
	495.912032	0.966138
	496.118605	0.965231
	496.325164	0.964649
	496.531709	0.965483
	496.738241	0.966669
	496.944759	0.967627
	497.151264	0.966415
	497.357756	0.967001
	497.564234	0.966687
	497.770698	0.966654
	497.977149	0.965358
	498.183587	0.962758
	498.390011	0.962696
	498.596422	0.961909
	498.802819	0.960980
	499.009202	0.959820
	499.215572	0.957798
	499.421929	0.958765
	499.628272	0.959347
	499.834602	0.960607
	500.040918	0.960258
	500.247220	0.959780
	500.453509	0.960397
	500.659785	0.959809
	500.866047	0.960241
	501.072296	0.960251
	501.278531	0.960124
	501.484752	0.959556
	501.690960	0.958815
	501.897155	0.959330
	502.103336	0.960393
	502.309504	0.960901
	502.515658	0.960397
	502.721798	0.960622
	502.927925	0.961114
	503.134039	0.960320
	503.340139	0.959851
	503.546225	0.959980
	503.752298	0.960175
	503.958358	0.962141
	504.164404	0.961521
	504.370436	0.962562
	504.576455	0.963978
	504.782461	0.963844
	504.988453	0.964204
	505.194431	0.963691
	505.400396	0.963060
	505.606347	0.964328
	505.812285	0.964908
	506.018209	0.965591
	506.224120	0.966555
	506.430017	0.966100
	506.635901	0.967060
	506.841771	0.966345
	507.047628	0.966522
	507.253471	0.965184
	507.459301	0.965527
	507.665117	0.965396
	507.870920	0.966218
	508.076709	0.966741
	508.282484	0.968217
	508.488247	0.967357
	508.693995	0.968798
	508.899730	0.967835
	509.105451	0.967683
	509.311159	0.967640
	509.516854	0.965556
	509.722535	0.966235
	509.928202	0.965222
	510.133856	0.964179
	510.339496	0.963770
	510.545123	0.963764
	510.750736	0.964648
	510.956336	0.964580
	511.161922	0.965084
	511.367494	0.964450
	511.573053	0.965300
	511.778599	0.966525
	511.984131	0.966533
	512.189649	0.965343
	512.395154	0.964623
	512.600645	0.964870
	512.806123	0.965695
	513.011587	0.966122
	513.217038	0.965804
	513.422475	0.963901
	513.627899	0.962266
	513.833309	0.960390
	514.038705	0.960904
	514.244088	0.960610
	514.449458	0.959325
	514.654814	0.958319
	514.860156	0.957403
	515.065485	0.958330
	515.270800	0.957447
	515.476102	0.956481
	515.681390	0.954714
	515.886664	0.955047
	516.091925	0.954970
	516.297173	0.954410
	516.502407	0.953222
	516.707627	0.954414
	516.912834	0.953862
	517.118027	0.953116
	517.323207	0.952968
	517.528373	0.952236
	517.733525	0.950647
	517.938664	0.951620
	518.143790	0.951291
	518.348901	0.950131
	518.554000	0.948699
	518.759084	0.948433
	518.964156	0.949092
	519.169213	0.948211
	519.374257	0.947256
	519.579288	0.946452
	519.784305	0.947468
	519.989308	0.946123
	520.194298	0.946493
	520.399274	0.947031
	520.604236	0.947628
	520.809185	0.946730
	521.014121	0.946279
	521.219043	0.946153
	521.423951	0.948115
	521.628846	0.948602
	521.833727	0.947628
	522.038595	0.949276
	522.243449	0.949659
	522.448289	0.949620
	522.653116	0.950043
	522.857929	0.949026
	523.062729	0.950734
	523.267515	0.951452
	523.472287	0.952243
	523.677046	0.951570
	523.881792	0.952844
	524.086524	0.953944
	524.291242	0.953598
	524.495946	0.954307
	524.700637	0.955488
	524.905315	0.956052
	525.109979	0.956233
	525.314629	0.955874
	525.519266	0.953954
	525.723889	0.953520
	525.928498	0.953265
	526.133094	0.952591
	526.337677	0.953645
	526.542245	0.953088
	526.746800	0.954017
	526.951342	0.954078
	527.155870	0.954460
	527.360384	0.955379
	527.564885	0.955902
	527.769372	0.956815
	527.973846	0.956453
	528.178306	0.956106
	528.382752	0.955192
	528.587185	0.955766
	528.791604	0.954732
	528.996010	0.954807
	529.200402	0.954199
	529.404780	0.953573
	529.609145	0.953932
	529.813496	0.954211
	530.017833	0.954765
	530.222157	0.956248
	530.426468	0.955121
	530.630764	0.953560
	530.835048	0.954143
	531.039317	0.954867
	531.243573	0.953644
	531.447815	0.952351
	531.652044	0.953082
	531.856259	0.954348
	532.060461	0.953924
	532.264648	0.953778
	532.468823	0.954591
	532.672983	0.954971
	532.877130	0.955322
	533.081264	0.954523
	533.285383	0.954226
	533.489490	0.954739
	533.693582	0.953672
	533.897661	0.953494
	534.101726	0.952430
	534.305778	0.953094
	534.509816	0.952737
	534.713841	0.953323
	534.917851	0.953629
	535.121849	0.955217
	535.325832	0.956682
	535.529802	0.956677
	535.733759	0.955376
	535.937701	0.954650
	536.141630	0.954958
	536.345546	0.954339
	536.549448	0.954385
	536.753336	0.953460
	536.957210	0.952047
	537.161071	0.952192
	537.364919	0.951266
	537.568752	0.951445
	537.772572	0.950574
	537.976379	0.949474
	538.180172	0.948032
	538.383951	0.947980
	538.587716	0.948544
	538.791468	0.947425
	538.995206	0.947577
	539.198931	0.947178
	539.402642	0.946576
	539.606339	0.945082
	539.810023	0.944304
	540.013693	0.942129
	540.217349	0.940924
	540.420992	0.939985
	540.624621	0.940638
	540.828237	0.940727
	541.031839	0.939807
	541.235427	0.941042
	541.439001	0.940276
	541.642562	0.941328
	541.846109	0.942014
	542.049643	0.941697
	542.253163	0.942149
	542.456669	0.940971
	542.660162	0.940826
	542.863641	0.941417
	543.067106	0.942860
	543.270558	0.943146
	543.473996	0.945368
	543.677420	0.946510
	543.880831	0.948379
	544.084228	0.948445
	544.287612	0.950495
	544.490981	0.952731
	544.694338	0.953241
	544.897680	0.954961
	545.101009	0.955674
	545.304324	0.955353
	545.507625	0.956077
	545.710913	0.956102
	545.914187	0.956664
	546.117448	0.957406
	546.320695	0.957693
	546.523928	0.958557
	546.727147	0.958580
	546.930353	0.960211
	547.133546	0.960510
	547.336724	0.961527
	547.539889	0.961126
	547.743040	0.961472
	547.946178	0.961196
	548.149301	0.962173
	548.352412	0.962437
	548.555508	0.963071
	548.758591	0.963380
	548.961660	0.962711
	549.164716	0.963822
	549.367757	0.963821
	549.570785	0.963340
	549.773800	0.962504
	549.976801	0.962009
	550.179788	0.961388
	550.382761	0.961013
	550.585721	0.961507
	550.788667	0.960048
	550.991599	0.958812
	551.194518	0.958588
	551.397423	0.957261
	551.600315	0.956055
	551.803192	0.956155
	552.006056	0.955384
	552.208906	0.955386
	552.411743	0.955544
	552.614566	0.954965
	552.817375	0.955222
	553.020171	0.954993
	553.222953	0.954979
	553.425721	0.956327
	553.628475	0.956721
	553.831216	0.957624
	554.033943	0.957016
	554.236657	0.958600
	554.439356	0.959045
	554.642042	0.958375
	554.844715	0.960358
	555.047373	0.961729
	555.250018	0.963094
	555.452650	0.964452
	555.655267	0.965534
	555.857871	0.964918
	556.060461	0.966577
	556.263038	0.968031
	556.465600	0.969710
	556.668150	0.969738
	556.870685	0.969565
	557.073207	0.970210
	557.275715	0.968418
	557.478209	0.968137
	557.680689	0.968443
	557.883156	0.967257
	558.085609	0.968044
	558.288049	0.968251
	558.490475	0.969236
	558.692887	0.969852
	558.895285	0.971134
	559.097670	0.973027
	559.300040	0.973640
	559.502398	0.973062
	559.704741	0.973063
	559.907071	0.973694
	560.109387	0.973364
	560.311689	0.974431
	560.513978	0.975676
	560.716253	0.976319
	560.918514	0.975598
	561.120762	0.976109
	561.322995	0.976048
	561.525215	0.975662
	561.727422	0.977699
	561.929614	0.977206
	562.131793	0.978702
	562.333958	0.978492
	562.536110	0.978632
	562.738248	0.978373
	562.940372	0.977020
	563.142482	0.978489
	563.344578	0.978500
	563.546661	0.979678
	563.748730	0.981113
	563.950786	0.981120
	564.152827	0.980865
	564.354855	0.981693
	564.556870	0.980150
	564.758870	0.980011
	564.960857	0.981222
	565.162830	0.982082
	565.364789	0.982389
	565.566735	0.984024
	565.768666	0.983618
	565.970584	0.984262
	566.172489	0.983393
	566.374379	0.984663
	566.576256	0.984475
	566.778119	0.986033
	566.979969	0.987346
	567.181805	0.988020
	567.383626	0.988282
	567.585435	0.989245
	567.787229	0.989998
	567.989010	0.990108
	568.190777	0.991418
	568.392530	0.991912
	568.594269	0.992535
	568.795995	0.992533
	568.997707	0.992598
	569.199405	0.993728
	569.401090	0.993740
	569.602761	0.995464
	569.804418	0.996204
	570.006061	0.997067
	570.207690	0.997540
	570.409306	0.997590
	570.610908	0.999419
	570.812497	0.999999
	571.014071	1.001311
	571.215632	1.001587
	571.417179	1.002745
	571.618712	1.003792
	571.820232	1.005156
	572.021737	1.007221
	572.223229	1.007535
	572.424707	1.008534
	572.626172	1.009020
	572.827623	1.010124
	573.029060	1.011507
	573.230483	1.013285
	573.431892	1.014713
	573.633288	1.017510
	573.834670	1.018993
	574.036038	1.019182
	574.237392	1.021145
	574.438733	1.022641
	574.640060	1.024481
	574.841373	1.024349
	575.042672	1.025186
	575.243958	1.027379
	575.445230	1.026454
	575.646488	1.028282
	575.847732	1.028783
	576.048962	1.028382
	576.250179	1.030642
	576.451382	1.031177
	576.652571	1.031384
	576.853747	1.034099
	577.054908	1.034885
	577.256056	1.036172
	577.457190	1.037901
	577.658310	1.039676
	577.859417	1.039704
	578.060510	1.039827
	578.261589	1.039309
	578.462654	1.042959
	578.663705	1.045168
	578.864743	1.045369
	579.065767	1.045275
	579.266777	1.045943
	579.467773	1.047741
	579.668755	1.048643
	579.869724	1.049417
	580.070679	1.050958
	580.271620	1.052414
	580.472548	1.052973
	580.673461	1.052926
	580.874361	1.053628
	581.075247	1.054220
	581.276119	1.054425
	581.476978	1.054050
	581.677822	1.055671
	581.878653	1.055991
	582.079470	1.057242
	582.280273	1.057897
	582.481063	1.060416
	582.681838	1.062891
	582.882600	1.063939
	583.083348	1.066115
	583.284083	1.067092
	583.484803	1.069737
	583.685510	1.071703
	583.886203	1.072648
	584.086882	1.073393
	584.287547	1.073530
	584.488199	1.075900
	584.688836	1.076908
	584.889460	1.078199
	585.090070	1.078157
	585.290666	1.078363
	585.491249	1.079263
	585.691818	1.080217
	585.892372	1.079901
	586.092914	1.080594
	586.293441	1.081726
	586.493954	1.082922
	586.694454	1.083321
	586.894940	1.082692
	587.095412	1.083306
	587.295870	1.083705
	587.496314	1.083712
	587.696745	1.085192
	587.897162	1.085728
	588.097565	1.087468
	588.297954	1.088022
	588.498329	1.086758
	588.698691	1.088024
	588.899038	1.089657
	589.099372	1.088762
	589.299692	1.090108
	589.499998	1.089379
	589.700291	1.089199
	589.900569	1.088449
	590.100834	1.090460
	590.301085	1.091094
	590.501322	1.092872
	590.701546	1.092918
	590.901755	1.091278
	591.101951	1.092222
	591.302132	1.093087
	591.502300	1.093970
	591.702455	1.094281
	591.902595	1.094758
	592.102722	1.094480
	592.302834	1.094671
	592.502933	1.094648
	592.703018	1.095260
	592.903089	1.096715
	593.103147	1.098106
	593.303190	1.098884
	593.503220	1.100967
	593.703236	1.101499
	593.903238	1.101429
	594.103226	1.103551
	594.303200	1.104782
	594.503161	1.107214
	594.703108	1.107875
	594.903040	1.107525
	595.102960	1.108816
	595.302865	1.108890
	595.502756	1.109421
	595.702634	1.109384
	595.902497	1.109961
	596.102347	1.110248
	596.302183	1.110876
	596.502005	1.112550
	596.701813	1.111870
	596.901608	1.113161
	597.101388	1.114350
	597.301155	1.114969
	597.500908	1.116449
	597.700647	1.118170
	597.900372	1.120306
	598.100083	1.122578
	598.299781	1.123835
	598.499465	1.125067
	598.699134	1.126362
	598.898790	1.127084
	599.098432	1.128459
	599.298061	1.129387
	599.497675	1.130190
	599.697275	1.131927
	599.896862	1.133927
	600.096435	1.134886
	600.295994	1.135053
	600.495539	1.136640
	600.695070	1.138506
	600.894588	1.139656
	601.094091	1.140898
	601.293581	1.141456
	601.493056	1.142737
	601.692518	1.144135
	601.891966	1.144894
	602.091401	1.146042
	602.290821	1.146892
	602.490227	1.147977
	602.689620	1.148433
	602.888999	1.146759
	603.088363	1.147357
	603.287714	1.147469
	603.487052	1.147400
	603.686375	1.148041
	603.885684	1.147466
	604.084980	1.146283
	604.284261	1.146561
	604.483529	1.145949
	604.682783	1.146110
	604.882023	1.146952
	605.081249	1.146557
	605.280461	1.144577
	605.479660	1.145747
	605.678844	1.145690
	605.878015	1.146679
	606.077172	1.147690
	606.276314	1.147553
	606.475443	1.147561
	606.674558	1.146327
	606.873660	1.145804
	607.072747	1.145291
	607.271820	1.144999
	607.470880	1.145647
	607.669926	1.146531
	607.868957	1.147008
	608.067975	1.147999
	608.266979	1.148010
	608.465969	1.148200
	608.664946	1.147785
	608.863908	1.149586
	609.062857	1.149389
	609.261791	1.149596
	609.460712	1.151217
	609.659619	1.152350
	609.858511	1.153329
	610.057390	1.153675
	610.256256	1.154102
	610.455107	1.154801
	610.653944	1.155969
	610.852767	1.154685
	611.051577	1.154546
	611.250373	1.154716
	611.449154	1.154607
	611.647922	1.156010
	611.846676	1.155547
	612.045416	1.154366
	612.244142	1.153884
	612.442854	1.153980
	612.641553	1.153086
	612.840237	1.153359
	613.038908	1.152485
	613.237564	1.151594
	613.436207	1.152102
	613.634836	1.150951
	613.833451	1.151008
	614.032052	1.151790
	614.230639	1.151526
	614.429212	1.151987
	614.627771	1.152310
	614.826316	1.152214
	615.024848	1.154104
	615.223365	1.154833
	615.421869	1.155166
	615.620358	1.154778
	615.818834	1.153122
	616.017296	1.152980
	616.215744	1.154573
	616.414178	1.155122
	616.612598	1.155334
	616.811004	1.156535
	617.009396	1.156194
	617.207775	1.156729
	617.406139	1.159226
	617.604490	1.160037
	617.802826	1.160846
	618.001149	1.160989
	618.199458	1.162417
	618.397752	1.163314
	618.596033	1.164666
	618.794300	1.164621
	618.992553	1.166309
	619.190792	1.168207
	619.389018	1.169348
	619.587229	1.170087
	619.785426	1.170690
	619.983609	1.173065
	620.181779	1.172656
	620.379934	1.174627
	620.578076	1.176377
	620.776204	1.178117
	620.974317	1.178811
	621.172417	1.181576
	621.370503	1.182700
	621.568575	1.185230
	621.766633	1.188163
	621.964677	1.189279
	622.162707	1.189706
	622.360723	1.191031
	622.558725	1.193122
	622.756714	1.194387
	622.954688	1.196613
	623.152648	1.199384
	623.350595	1.197955
	623.548527	1.200757
	623.746446	1.201706
	623.944350	1.204458
	624.142241	1.206800
	624.340118	1.209562
	624.537981	1.211475
	624.735829	1.214956
	624.933664	1.217847
	625.131485	1.219569
	625.329292	1.221251
	625.527085	1.225376
	625.724864	1.228697
	625.922629	1.232188
	626.120381	1.234746
	626.318118	1.238051
	626.515841	1.239561
	626.713550	1.241016
	626.911246	1.243052
	627.108927	1.245247
	627.306595	1.247906
	627.504248	1.250182
	627.701888	1.252459
	627.899513	1.256883
	628.097125	1.259735
	628.294722	1.262965
	628.492306	1.265618
	628.689876	1.270722
	628.887432	1.273756
	629.084973	1.277653
	629.282501	1.281730
	629.480015	1.284833
	629.677515	1.287883
	629.875001	1.289564
	630.072473	1.292557
	630.269931	1.294415
	630.467375	1.295915
	630.664805	1.298081
	630.862221	1.302435
	631.059623	1.304469
	631.257011	1.308479
	631.454385	1.311420
	631.651746	1.314112
	631.849092	1.317113
	632.046424	1.319775
	632.243742	1.323066
	632.441047	1.325300
	632.638337	1.329514
	632.835613	1.333352
	633.032876	1.336414
	633.230124	1.339291
	633.427358	1.342524
	633.624579	1.346128
	633.821785	1.347996
	634.018978	1.352256
	634.216156	1.357897
	634.413321	1.360973
	634.610471	1.364567
	634.807608	1.366861
	635.004730	1.370469
	635.201839	1.372476
	635.398933	1.378504
	635.596014	1.382064
	635.793081	1.385892
	635.990133	1.388999
	636.187172	1.392482
	636.384196	1.394415
	636.581207	1.397699
	636.778204	1.399626
	636.975186	1.400747
	637.172155	1.403924
	637.369110	1.408463
	637.566050	1.410923
	637.762977	1.413610
	637.959890	1.417237
	638.156788	1.419028
	638.353673	1.421700
	638.550544	1.424217
	638.747400	1.427792
	638.944243	1.429905
	639.141072	1.431824
	639.337886	1.433192
	639.534687	1.436013
	639.731474	1.437866
	639.928246	1.439835
	640.125005	1.441664
	640.321750	1.441416
	640.518480	1.443250
	640.715197	1.442295
	640.911899	1.442041
	641.108588	1.443148
	641.305263	1.441803
	641.501923	1.441457
	641.698570	1.440029
	641.895202	1.439837
	642.091821	1.440019
	642.288426	1.439901
	642.485016	1.439746
	642.681593	1.438242
	642.878155	1.437558
	643.074704	1.436959
	643.271238	1.434740
	643.467759	1.432210
	643.664265	1.430358
	643.860757	1.428789
	644.057236	1.427823
	644.253700	1.427246
	644.450151	1.425368
	644.646587	1.424288
	644.843009	1.422175
	645.039418	1.421291
	645.235812	1.421020
	645.432192	1.421181
	645.628558	1.419934
	645.824911	1.417922
	646.021249	1.415183
	646.217573	1.411408
	646.413883	1.410715
	646.610179	1.408701
	646.806461	1.407162
	647.002729	1.404178
	647.198983	1.399592
	647.395223	1.396518
	647.591449	1.392817
	647.787661	1.388687
	647.983859	1.385497
	648.180043	1.381881
	648.376212	1.381359
	648.572368	1.378397
	648.768510	1.376890
	648.964638	1.374000
	649.160751	1.372831
	649.356851	1.368442
	649.552937	1.364710
	649.749008	1.361533
	649.945066	1.356945
	650.141109	1.353157
	650.337138	1.351087
	650.533154	1.347876
	650.729155	1.344695
	650.925142	1.339990
	651.121116	1.336048
	651.317075	1.333069
	651.513020	1.326616
	651.708951	1.324897
	651.904868	1.320967
	652.100771	1.317783
	652.296660	1.314754
	652.492535	1.312969
	652.688396	1.309299
	652.884242	1.307228
	653.080075	1.302293
	653.275894	1.302050
	653.471699	1.297991
	653.667489	1.293857
	653.863266	1.290663
	654.059028	1.287803
	654.254776	1.284887
	654.450511	1.282722
	654.646231	1.281177
	654.841937	1.278875
	655.037629	1.276780
	655.233308	1.273539
	655.428972	1.271045
	655.624622	1.269172
	655.820258	1.269151
	656.015879	1.267693
	656.211487	1.266432
	656.407081	1.264538
	656.602661	1.261777
	656.798226	1.260246
	656.993778	1.259595
	657.189315	1.257595
	657.384839	1.256432
	657.580348	1.255698
	657.775843	1.255749
	657.971324	1.255456
	658.166791	1.254758
	658.362244	1.252708
	658.557683	1.250486
	658.753108	1.248885
	658.948519	1.247257
	659.143916	1.246875
	659.339298	1.245578
	659.534667	1.244123
	659.730022	1.243002
	659.925362	1.239809
	660.120688	1.239095
	660.316001	1.235646
	660.511299	1.234045
	660.706583	1.231815
	660.901853	1.231220
	661.097109	1.229200
	661.292351	1.231046
	661.487578	1.228742
	661.682792	1.228291
	661.877992	1.227148
	662.073177	1.226821
	662.268349	1.225246
	662.463506	1.224056
	662.658649	1.223367
	662.853779	1.224020
	663.048894	1.224943
	663.243995	1.223304
	663.439081	1.224834
	663.634154	1.224057
	663.829213	1.224100
	664.024258	1.222805
	664.219288	1.224719
	664.414305	1.223292
	664.609307	1.221943
	664.804295	1.221994
	664.999269	1.223912
	665.194229	1.221271
	665.389175	1.221329
	665.584107	1.223026
	665.779025	1.224069
	665.973928	1.225634
	666.168818	1.227366
	666.363693	1.229305
	666.558555	1.230834
	666.753402	1.231949
	666.948235	1.231950
	667.143054	1.233896
	667.337859	1.235149
	667.532650	1.237307
	667.727427	1.239126
	667.922189	1.239677
	668.116938	1.241963
	668.311672	1.244058
	668.506392	1.247326
	668.701098	1.250521
	668.895790	1.252080
	669.090468	1.254894
	669.285132	1.256976
	669.479782	1.257312
	669.674417	1.259384
	669.869039	1.260814
	670.063646	1.262653
	670.258239	1.262780
	670.452819	1.261467
	670.647384	1.261472
	670.841934	1.263111
	671.036471	1.264216
	671.230994	1.265175
	671.425502	1.266304
	671.619997	1.269013
	671.814477	1.272214
	672.008943	1.273299
	672.203395	1.276159
	672.397833	1.278337
	672.592257	1.279735
	672.786667	1.282393
	672.981062	1.283284
	673.175444	1.282807
	673.369811	1.285655
	673.564164	1.287364
	673.758503	1.288829
	673.952828	1.290996
	674.147139	1.294488
	674.341435	1.295728
	674.535718	1.297287
	674.729986	1.298651
	674.924240	1.300688
	675.118480	1.305062
	675.312706	1.306910
	675.506918	1.308195
	675.701116	1.310319
	675.895299	1.313104
	676.089469	1.314068
	676.283624	1.316136
	676.477765	1.320850
	676.671892	1.323722
	676.866005	1.324438
	677.060103	1.328103
	677.254188	1.331493
	677.448258	1.333773
	677.642315	1.336276
	677.836357	1.338942
	678.030385	1.340165
	678.224398	1.340127
	678.418398	1.340211
	678.612384	1.341212
	678.806355	1.342679
	679.000312	1.345217
	679.194255	1.347720
	679.388184	1.349479
	679.582099	1.351535
	679.776000	1.353646
	679.969886	1.354690
	680.163758	1.357961
	680.357617	1.359560
	680.551461	1.360074
	680.745290	1.361237
	680.939106	1.361870
	681.132908	1.363890
	681.326695	1.364864
	681.520468	1.364371
	681.714227	1.363697
	681.907972	1.364391
	682.101703	1.365440
	682.295419	1.369490
	682.489122	1.369650
	682.682810	1.369562
	682.876484	1.369291
	683.070144	1.369081
	683.263790	1.368002
	683.457421	1.366707
	683.651039	1.366472
	683.844642	1.367092
	684.038231	1.367357
	684.231806	1.368028
	684.425367	1.369649
	684.618913	1.368503
	684.812446	1.370118
	685.005964	1.370731
	685.199468	1.370906
	685.392958	1.369288
	685.586433	1.369156
	685.779895	1.370522
	685.973342	1.371809
	686.166775	1.372704
	686.360194	1.373100
	686.553599	1.374138
	686.746990	1.372812
	686.940366	1.372184
	687.133729	1.372346
	687.327077	1.375447
	687.520411	1.375507
	687.713730	1.377357
	687.907036	1.377711
	688.100327	1.378115
	688.293604	1.379029
	688.486867	1.378312
	688.680116	1.379315
	688.873351	1.378739
	689.066571	1.380366
	689.259777	1.380364
	689.452970	1.379236
	689.646147	1.377567
	689.839311	1.376842
	690.032461	1.377751
	690.225596	1.380938
	690.418717	1.382030
	690.611824	1.382720
	690.804917	1.382818
	690.997995	1.384577
	691.191059	1.384232
	691.384110	1.383772
	691.577145	1.384683
	691.770167	1.384000
	691.963175	1.382911
	692.156168	1.381808
	692.349147	1.382042
	692.542112	1.382304
	692.735063	1.382036
	692.927999	1.379562
	693.120922	1.379895
	693.313830	1.378450
	693.506724	1.377411
	693.699603	1.375085
	693.892469	1.371348
	694.085320	1.368392
	694.278157	1.365932
	694.470980	1.362989
	694.663789	1.360381
	694.856583	1.357228
	695.049364	1.356080
	695.242130	1.353099
	695.434881	1.350288
	695.627619	1.349293
	695.820342	1.347099
	696.013052	1.342286
	696.205747	1.338706
	696.398427	1.336892
	696.591094	1.333933
	696.783746	1.329411
	696.976384	1.326188
	697.169008	1.325916
	697.361618	1.325728
	697.554213	1.325146
	697.746795	1.320944
	697.939362	1.318894
	698.131914	1.316367
	698.324453	1.316148
	698.516977	1.316897
	698.709487	1.316087
	698.901983	1.314540
	699.094465	1.311995
	699.286932	1.310442
	699.479386	1.307920
	699.671825	1.305762
	699.864249	1.304446
	700.056660	1.303127
	700.249056	1.301169
	700.441438	1.299162
	700.633806	1.297111
	700.826160	1.293070
	701.018499	1.291414
	701.210824	1.290810
	701.403135	1.289789
	701.595432	1.289538
	701.787714	1.288559
	701.979982	1.285871
	702.172236	1.284672
	702.364476	1.283932
	702.556702	1.282855
	702.748913	1.280646
	702.941110	1.279027
	703.133293	1.277729
	703.325461	1.275644
	703.517615	1.272770
	703.709755	1.269785
	703.901881	1.267923
	704.093993	1.264687
	704.286090	1.262889
	704.478173	1.259184
	704.670242	1.257870
	704.862296	1.255238
	705.054337	1.252967
	705.246363	1.250577
	705.438375	1.247343
	705.630372	1.246180
	705.822356	1.243274
	706.014325	1.240446
	706.206279	1.238338
	706.398220	1.236569
	706.590146	1.235180
	706.782058	1.231605
	706.973956	1.229993
	707.165840	1.227864
	707.357709	1.225126
	707.549564	1.222290
	707.741405	1.222632
	707.933231	1.219932
	708.125043	1.218031
	708.316841	1.214337
	708.508625	1.214005
	708.700395	1.213494
	708.892150	1.211710
	709.083891	1.209684
	709.275617	1.206335
	709.467330	1.204237
	709.659028	1.201461
	709.850712	1.202077
	710.042381	1.199049
	710.234037	1.194683
	710.425678	1.192411
	710.617305	1.191837
	710.808917	1.189224
	711.000515	1.188073
	711.192099	1.186099
	711.383669	1.184048
	711.575225	1.181747
	711.766766	1.177573
	711.958293	1.175822
	712.149805	1.174404
	712.341304	1.173511
	712.532788	1.171524
	712.724258	1.168954
	712.915713	1.167714
	713.107154	1.165593
	713.298581	1.165245
	713.489994	1.164313
	713.681392	1.163808
	713.872776	1.163292
	714.064146	1.162736
	714.255502	1.162138
	714.446843	1.160740
	714.638170	1.159939
	714.829483	1.157044
	715.020781	1.155289
	715.212065	1.153850
	715.403335	1.153782
	715.594591	1.151478
	715.785832	1.149993
	715.977059	1.147929
	716.168272	1.148449
	716.359470	1.147325
	716.550654	1.147179
	716.741824	1.146317
	716.932979	1.146236
	717.124121	1.144592
	717.315247	1.143455
	717.506360	1.141615
	717.697458	1.139954
	717.888542	1.137639
	718.079612	1.134848
	718.270668	1.133889
	718.461709	1.134085
	718.652736	1.133017
	718.843748	1.131761
	719.034746	1.129639
	719.225730	1.128766
	719.416700	1.125528
	719.607655	1.124521
	719.798596	1.121998
	719.989523	1.121551
	720.180435	1.119811
	720.371333	1.116856
	720.562217	1.115459
	720.753087	1.113458
	720.943942	1.111008
	721.134783	1.109617
	721.325609	1.109236
	721.516422	1.105611
	721.707219	1.103404
	721.898003	1.102574
	722.088772	1.100533
	722.279527	1.098667
	722.470268	1.097040
	722.660994	1.094316
	722.851707	1.093085
	723.042404	1.091762
	723.233088	1.089783
	723.423757	1.088985
	723.614412	1.087406
	723.805052	1.084194
	723.995678	1.082628
	724.186290	1.083269
	724.376887	1.083572
	724.567471	1.083165
	724.758039	1.084130
	724.948594	1.083134
	725.139134	1.082827
	725.329660	1.082816
	725.520172	1.082647
	725.710669	1.082534
	725.901152	1.080481
	726.091620	1.078774
	726.282075	1.078703
	726.472514	1.078999
	726.662940	1.078896
	726.853351	1.077998
	727.043748	1.078059
	727.234131	1.078835
	727.424499	1.079532
	727.614853	1.080553
	727.805193	1.080524
	727.995518	1.079720
	728.185829	1.077064
	728.376125	1.075525
	728.566408	1.073206
	728.756675	1.073008
	728.946929	1.072064
	729.137168	1.071223
	729.327393	1.072233
	729.517604	1.071951
	729.707800	1.072253
	729.897982	1.071727
	730.088149	1.070106
	730.278302	1.068198
	730.468441	1.068248
	730.658566	1.067601
	730.848676	1.065916
	731.038771	1.064707
	731.228853	1.064026
	731.418920	1.062893
	731.608973	1.062584
	731.799011	1.061881
	731.989035	1.062294
	732.179045	1.061501
	732.369040	1.061926
	732.559021	1.060345
	732.748988	1.058592
	732.938940	1.057705
	733.128878	1.056663
	733.318801	1.057307
	733.508711	1.057060
	733.698605	1.055057
	733.888486	1.053694
	734.078352	1.052079
	734.268204	1.050720
	734.458041	1.049185
	734.647864	1.046603
	734.837673	1.045131
	735.027467	1.045291
	735.217247	1.044847
	735.407013	1.045485
	735.596764	1.045286
	735.786501	1.044549
	735.976223	1.044583
	736.165932	1.044060
	736.355625	1.043977
	736.545305	1.044103
	736.734970	1.043837
	736.924620	1.042794
	737.114257	1.041686
	737.303879	1.040670
	737.493486	1.039891
	737.683079	1.038447
	737.872658	1.037195
	738.062222	1.035185
	738.251772	1.033676
	738.441308	1.034516
	738.630829	1.032244
	738.820336	1.030622
	739.009829	1.030756
	739.199307	1.028916
	739.388771	1.026322
	739.578220	1.024732
	739.767655	1.024594
	739.957076	1.023598
	740.146482	1.025147
	740.335874	1.024062
	740.525251	1.021609
	740.714615	1.020675
	740.903963	1.018967
	741.093298	1.018111
	741.282618	1.018748
	741.471923	1.016599
	741.661214	1.015739
	741.850491	1.015862
	742.039753	1.014694
	742.229001	1.013081
	742.418235	1.013857
	742.607454	1.015027
	742.796659	1.014919
	742.985849	1.015183
	743.175025	1.015697
	743.364187	1.015152
	743.553334	1.015301
	743.742467	1.014256
	743.931586	1.011780
	744.120690	1.012674
	744.309779	1.012454
	744.498855	1.011243
	744.687916	1.012272
	744.876962	1.010316
	745.065994	1.009861
	745.255012	1.010783
	745.444015	1.009321
	745.633004	1.008815
	745.821978	1.009553
	746.010938	1.007731
	746.199884	1.009742
	746.388815	1.010995
	746.577732	1.011270
	746.766634	1.010712
	746.955522	1.012050
	747.144396	1.011262
	747.333255	1.010872
	747.522100	1.009873
	747.710930	1.008376
	747.899746	1.007469
	748.088548	1.006132
	748.277335	1.004310
	748.466108	1.003665
	748.654866	1.002116
	748.843610	1.000761
	749.032339	0.999721
	749.221054	1.000624
	749.409755	0.999698
	749.598441	1.001582
	749.787113	1.001720
	749.975770	1.001778
	750.164413	1.003177
	750.353042	1.003560
[truncated: 1,648 more rows]
