# Supplementary material for: Metasurface analogues of molecular diastereomers from hierarchical multiscale chiral interactions with biomolecules
Source: Nat Commun. 2026 Apr 22;17:5541. doi: 10.1038/s41467-026-72200-6 (PMC13287669; doi:10.1038/s41467-026-72200-6)
Supplement: Supplementary file 3 — Supplementary Data 1 (Raw data) [file 41467_2026_72200_MOESM3_ESM.zip › Raw_Data/Reflectivity/Antistrept_strept_sequence/Buffer/Ref_ARRAY3_LH_0_5.txt]

	345.453658	1.001115
	345.669646	1.001010
	345.885622	1.000875
	346.101585	1.000703
	346.317535	1.000486
	346.533471	1.000214
	346.749395	0.999878
	346.965306	0.999462
	347.181204	0.998952
	347.397089	0.998329
	347.612961	0.997571
	347.828820	0.996654
	348.044666	0.995553
	348.260499	0.994240
	348.476319	0.992693
	348.692126	0.990895
	348.907920	0.988847
	349.123701	0.986569
	349.339469	0.984115
	349.555224	0.981575
	349.770966	0.979074
	349.986695	0.976760
	350.202412	0.974780
	350.418115	0.973252
	350.633805	0.972244
	350.849482	0.971765
	351.065147	0.971771
	351.280798	0.972182
	351.496436	0.972903
	351.712062	0.973841
	351.927674	0.974914
	352.143273	0.971603
	352.358860	0.984335
	352.574433	0.983141
	352.789993	0.983152
	353.005541	0.981560
	353.221075	0.981470
	353.436597	0.982342
	353.652105	0.981569
	353.867600	0.984113
	354.083083	0.985677
	354.298552	0.988816
	354.514009	0.989033
	354.729452	0.988841
	354.944883	0.986547
	355.160300	0.986030
	355.375705	0.986037
	355.591096	0.986936
	355.806474	0.985364
	356.021840	0.987157
	356.237192	0.987034
	356.452532	0.987873
	356.667858	0.989970
	356.883172	0.990333
	357.098472	0.990445
	357.313760	0.991255
	357.529034	0.991526
	357.744295	0.993092
	357.959544	0.994389
	358.174779	0.992113
	358.390002	0.992002
	358.605211	0.994491
	358.820407	0.994638
	359.035591	0.996780
	359.250761	0.999241
	359.465919	0.999318
	359.681063	1.000833
	359.896194	1.000789
	360.111313	1.001991
	360.326418	1.001855
	360.541510	1.002477
	360.756589	1.002077
	360.971656	1.002379
	361.186709	1.002326
	361.401749	1.002342
	361.616776	1.001510
	361.831790	0.999254
	362.046792	1.000048
	362.261780	0.999311
	362.476755	0.999989
	362.691717	1.000507
	362.906666	0.999257
	363.121602	0.999585
	363.336525	0.998869
	363.551435	0.999198
	363.766332	0.999438
	363.981216	0.999380
	364.196087	1.000198
	364.410945	1.001657
	364.625790	1.001684
	364.840621	1.001334
	365.055440	1.001607
	365.270246	1.001234
	365.485039	0.999715
	365.699818	1.000305
	365.914585	1.000223
	366.129339	1.000112
	366.344079	1.001040
	366.558807	1.003416
	366.773521	1.004124
	366.988223	1.004082
	367.202911	1.003920
	367.417587	1.000824
	367.632249	1.000929
	367.846898	0.999917
	368.061535	0.999385
	368.276158	0.997714
	368.490768	0.998553
	368.705365	0.997648
	368.919949	0.999107
	369.134521	0.998686
	369.349079	0.998016
	369.563624	0.998047
	369.778155	0.996693
	369.992674	0.995960
	370.207180	0.996386
	370.421673	0.996054
	370.636153	0.995453
	370.850619	0.994563
	371.065073	0.992462
	371.279514	0.992578
	371.493941	0.993580
	371.708356	0.992375
	371.922757	0.991922
	372.137145	0.991080
	372.351521	0.988111
	372.565883	0.988851
	372.780232	0.985498
	372.994568	0.984567
	373.208891	0.983792
	373.423201	0.983764
	373.637498	0.985648
	373.851782	0.984121
	374.066053	0.984442
	374.280311	0.986742
	374.494556	0.985138
	374.708787	0.986494
	374.923006	0.986284
	375.137211	0.986129
	375.351404	0.987179
	375.565583	0.988100
	375.779750	0.988485
	375.993903	0.990702
	376.208043	0.991975
	376.422170	0.989692
	376.636284	0.989543
	376.850385	0.989254
	377.064473	0.989218
	377.278548	0.990542
	377.492610	0.990714
	377.706658	0.991940
	377.920694	0.993846
	378.134717	0.994831
	378.348726	0.995757
	378.562722	0.997058
	378.776706	0.998172
	378.990676	0.999045
	379.204633	1.000047
	379.418577	1.002365
	379.632508	1.000232
	379.846426	1.000595
	380.060331	1.001031
	380.274223	1.002291
	380.488101	1.003652
	380.701967	1.003683
	380.915819	1.005972
	381.129659	1.006405
	381.343485	1.008277
	381.557298	1.010708
	381.771098	1.010166
	381.984886	1.010160
	382.198659	1.010029
	382.412420	1.010539
	382.626168	1.010732
	382.839903	1.010857
	383.053624	1.009678
	383.267333	1.008757
	383.481028	1.010077
	383.694711	1.010281
	383.908380	1.011316
	384.122036	1.012183
	384.335679	1.013631
	384.549309	1.012164
	384.762926	1.011632
	384.976530	1.013161
	385.190120	1.013061
	385.403698	1.012801
	385.617262	1.009841
	385.830814	1.009545
	386.044352	1.012601
	386.257877	1.012443
	386.471389	1.012518
	386.684888	1.008948
	386.898374	1.008475
	387.111847	1.006447
	387.325306	1.004672
	387.538753	1.005175
	387.752186	1.003832
	387.965606	1.003957
	388.179014	1.001931
	388.392408	1.001689
	388.605789	0.999613
	388.819156	1.000139
	389.032511	0.998115
	389.245853	0.996364
	389.459181	0.996766
	389.672497	0.996941
	389.885799	0.995635
	390.099088	0.995429
	390.312364	0.994059
	390.525627	0.994049
	390.738877	0.994539
	390.952114	0.992612
	391.165337	0.990215
	391.378548	0.989312
	391.591745	0.987852
	391.804929	0.988297
	392.018100	0.988394
	392.231258	0.988573
	392.444403	0.988438
	392.657535	0.989654
	392.870653	0.990216
	393.083759	0.990516
	393.296851	0.991169
	393.509930	0.991939
	393.722996	0.992374
	393.936049	0.990230
	394.149089	0.989721
	394.362116	0.989089
	394.575129	0.989199
	394.788130	0.988853
	395.001117	0.988903
	395.214091	0.990413
	395.427052	0.991892
	395.640000	0.991153
	395.852935	0.993569
	396.065857	0.997459
	396.278765	0.998542
	396.491660	1.000434
	396.704543	1.002083
	396.917412	1.002382
	397.130268	1.003907
	397.343110	1.004237
	397.555940	1.004326
	397.768757	1.005643
	397.981560	1.005704
	398.194350	1.002500
	398.407127	1.002730
	398.619891	1.004534
	398.832642	1.004618
	399.045380	1.002772
	399.258104	1.001713
	399.470815	1.000493
	399.683514	0.999185
	399.896199	1.000234
	400.108870	1.001309
	400.321529	1.003470
	400.534175	1.003497
	400.746807	1.003870
	400.959427	1.002292
	401.172033	1.003369
	401.384626	1.001622
	401.597205	1.002801
	401.809772	1.001706
	402.022326	1.001200
	402.234866	1.000551
	402.447393	1.000055
	402.659907	0.998069
	402.872408	0.997613
	403.084896	0.997504
	403.297370	0.998409
	403.509832	0.998575
	403.722280	0.996287
	403.934715	0.995938
	404.147137	0.997109
	404.359546	0.996661
	404.571941	0.997922
	404.784323	0.996215
	404.996693	0.996560
	405.209049	0.998392
	405.421392	0.997326
	405.633721	0.996703
	405.846038	0.995633
	406.058341	0.994660
	406.270632	0.993637
	406.482909	0.991497
	406.695172	0.991030
	406.907423	0.991569
	407.119661	0.993090
	407.331885	0.994357
	407.544096	0.992630
	407.756294	0.995156
	407.968479	0.996882
	408.180651	0.996907
	408.392809	0.998018
	408.604954	1.000282
	408.817086	0.999877
	409.029205	0.997882
	409.241311	1.000080
	409.453404	0.998225
	409.665483	0.995419
	409.877549	0.993867
	410.089602	0.992073
	410.301642	0.989912
	410.513669	0.989048
	410.725682	0.987807
	410.937682	0.987025
	411.149669	0.988588
	411.361643	0.989328
	411.573604	0.989354
	411.785551	0.990804
	411.997486	0.990119
	412.209407	0.990789
	412.421315	0.990791
	412.633210	0.993613
	412.845091	0.994032
	413.056959	0.994246
	413.268815	0.992867
	413.480657	0.994839
	413.692485	0.993431
	413.904301	0.994800
	414.116103	0.995627
	414.327892	0.997879
	414.539668	0.998334
	414.751431	0.999871
	414.963181	0.999576
	415.174917	1.001095
	415.386640	1.001860
	415.598350	1.003571
	415.810047	1.006877
	416.021730	1.007202
	416.233401	1.007588
	416.445058	1.008094
	416.656702	1.010091
	416.868332	1.010332
	417.079950	1.010747
	417.291554	1.012902
	417.503145	1.013750
	417.714723	1.013334
	417.926288	1.012665
	418.137839	1.010862
	418.349377	1.009632
	418.560903	1.008975
	418.772414	1.009926
	418.983913	1.011467
	419.195398	1.011460
	419.406870	1.011507
	419.618329	1.011677
	419.829775	1.011293
	420.041208	1.011422
	420.252627	1.012626
	420.464033	1.014019
	420.675426	1.014156
	420.886805	1.013748
	421.098172	1.012274
	421.309525	1.010755
	421.520865	1.009074
	421.732192	1.008032
	421.943505	1.007696
	422.154805	1.004051
	422.366092	1.002878
	422.577366	1.002102
	422.788627	1.001790
	422.999874	1.001919
	423.211108	1.003694
	423.422329	1.005055
	423.633537	1.005173
	423.844731	1.005367
	424.055913	1.003346
	424.267081	1.002545
	424.478235	1.002072
	424.689377	1.001980
	424.900505	1.001873
	425.111620	1.001681
	425.322722	1.001633
	425.533811	1.000485
	425.744886	0.999663
	425.955948	1.000025
	426.166997	0.999745
	426.378032	0.999305
	426.589055	1.000210
	426.800064	1.002327
	427.011060	1.002597
	427.222042	1.002570
	427.433012	1.003776
	427.643968	1.004017
	427.854911	1.004181
	428.065840	1.003189
	428.276757	1.004137
	428.487660	1.003847
	428.698550	1.002571
	428.909427	1.003891
	429.120290	1.004381
	429.331140	1.004866
	429.541977	1.002920
	429.752801	1.005266
	429.963611	1.005730
	430.174408	1.004505
	430.385192	1.002776
	430.595963	1.002825
	430.806720	1.003741
	431.017464	1.004595
	431.228195	1.006663
	431.438913	1.006844
	431.649617	1.006331
	431.860308	1.005958
	432.070986	1.006120
	432.281650	1.007059
	432.492302	1.006118
	432.702940	1.006985
	432.913565	1.007364
	433.124176	1.005744
	433.334774	1.004858
	433.545359	1.003960
	433.755931	1.003081
	433.966489	1.002901
	434.177035	1.001887
	434.387567	1.001635
	434.598085	0.999824
	434.808591	0.998778
	435.019083	0.999876
	435.229562	0.999544
	435.440027	1.002041
	435.650479	1.001665
	435.860918	1.000277
	436.071344	0.999878
	436.281757	0.998455
	436.492156	0.998115
	436.702542	0.996573
	436.912914	0.997036
	437.123274	0.996528
	437.333620	0.997088
	437.543953	0.996385
	437.754272	0.994802
	437.964578	0.994510
	438.174871	0.994801
	438.385151	0.995104
	438.595417	0.995413
	438.805670	0.995320
	439.015910	0.996564
	439.226137	0.996919
	439.436350	0.998971
	439.646550	0.997370
	439.856737	0.996428
	440.066910	0.996149
	440.277070	0.994734
	440.487217	0.993313
	440.697351	0.994250
	440.907471	0.996394
	441.117578	0.996024
	441.327671	0.995953
	441.537752	0.996479
	441.747819	0.994771
	441.957873	0.993991
	442.167913	0.994055
	442.377940	0.992631
	442.587954	0.990096
	442.797955	0.989371
	443.007942	0.989327
	443.217916	0.990468
	443.427877	0.990795
	443.637824	0.991430
	443.847758	0.989878
	444.057679	0.988234
	444.267586	0.987887
	444.477481	0.987591
	444.687361	0.987307
	444.897229	0.987037
	445.107083	0.987079
	445.316924	0.987453
	445.526752	0.988014
	445.736566	0.989670
	445.946367	0.991176
	446.156155	0.991852
	446.365929	0.989693
	446.575690	0.990201
	446.785438	0.990858
	446.995173	0.990083
	447.204894	0.990532
	447.414602	0.991019
	447.624296	0.991393
	447.833977	0.990745
	448.043645	0.990648
	448.253300	0.990254
	448.462941	0.990366
	448.672569	0.990371
	448.882184	0.991616
	449.091785	0.992635
	449.301373	0.992567
	449.510948	0.992579
	449.720509	0.993545
	449.930057	0.995099
	450.139592	0.994520
	450.349113	0.994010
	450.558621	0.995581
	450.768116	0.995768
	450.977597	0.995613
	451.187066	0.994761
	451.396520	0.995461
	451.605962	0.995701
	451.815390	0.996032
	452.024805	0.995042
	452.234206	0.994457
	452.443594	0.995491
	452.652969	0.995386
	452.862330	0.996815
	453.071678	0.998621
	453.281013	0.999119
	453.490335	0.998159
	453.699643	0.996200
	453.908938	0.994984
	454.118219	0.995784
	454.327487	0.993624
	454.536742	0.992650
	454.745983	0.992680
	454.955211	0.990655
	455.164426	0.991619
	455.373627	0.991861
	455.582815	0.992900
	455.791990	0.993424
	456.001152	0.993823
	456.210300	0.994957
	456.419434	0.994417
	456.628556	0.995556
	456.837664	0.996013
	457.046758	0.998655
	457.255839	0.999719
	457.464907	1.000667
	457.673962	1.000195
	457.883003	1.002433
	458.092031	1.005188
	458.301046	1.005210
	458.510047	1.004001
	458.719035	1.002022
	458.928009	1.001203
	459.136970	1.001927
	459.345918	1.001627
	459.554852	1.001864
	459.763774	1.002180
	459.972681	1.001353
	460.181576	0.998492
	460.390457	1.000389
	460.599324	0.998912
	460.808178	0.998520
	461.017019	0.996493
	461.225847	0.995204
	461.434661	0.995553
	461.643462	0.993563
	461.852249	0.990189
	462.061023	0.988259
	462.269784	0.989580
	462.478531	0.988622
	462.687265	0.987081
	462.895986	0.985025
	463.104693	0.984394
	463.313387	0.983103
	463.522068	0.983343
	463.730735	0.982643
	463.939389	0.982234
	464.148029	0.981916
	464.356656	0.982290
	464.565270	0.981707
	464.773870	0.982189
	464.982457	0.981528
	465.191030	0.982526
	465.399591	0.983588
	465.608137	0.982974
	465.816671	0.982540
	466.025191	0.981668
	466.233697	0.981378
	466.442191	0.981574
	466.650671	0.981928
	466.859137	0.980762
	467.067590	0.980097
	467.276030	0.981633
	467.484456	0.981960
	467.692869	0.983006
	467.901269	0.984575
	468.109655	0.985029
	468.318028	0.987126
	468.526387	0.988011
	468.734733	0.989077
	468.943066	0.989857
	469.151385	0.990565
	469.359691	0.990414
	469.567984	0.991206
	469.776263	0.989472
	469.984528	0.992058
	470.192781	0.992210
	470.401020	0.994579
	470.609245	0.993843
	470.817457	0.992544
	471.025656	0.993868
	471.233841	0.994354
	471.442013	0.996490
	471.650172	0.995669
	471.858317	0.996108
	472.066448	0.995432
	472.274567	0.993505
	472.482672	0.992857
	472.690763	0.993341
	472.898841	0.995043
	473.106906	0.992185
	473.314957	0.991181
	473.522995	0.990191
	473.731020	0.989686
	473.939031	0.988980
	474.147029	0.989610
	474.355013	0.990488
	474.562984	0.993174
	474.770941	0.994088
	474.978885	0.991292
	475.186816	0.990697
	475.394733	0.990594
	475.602637	0.991890
	475.810527	0.991175
	476.018404	0.991328
	476.226268	0.991627
	476.434118	0.991251
	476.641955	0.990775
	476.849778	0.990946
	477.057588	0.990438
	477.265385	0.990539
	477.473168	0.991778
	477.680937	0.992922
	477.888694	0.991259
	478.096436	0.990369
	478.304166	0.990830
	478.511882	0.991335
	478.719584	0.992073
	478.927274	0.992835
	479.134949	0.993292
	479.342612	0.992193
	479.550260	0.992385
	479.757896	0.993529
	479.965518	0.992394
	480.173126	0.992515
	480.380722	0.991837
	480.588303	0.992282
	480.795872	0.993143
	481.003426	0.991933
	481.210968	0.991691
	481.418496	0.991886
	481.626010	0.990855
	481.833511	0.990386
	482.040999	0.991756
	482.248473	0.991707
	482.455934	0.994333
	482.663382	0.993598
	482.870816	0.993501
	483.078236	0.992190
	483.285643	0.991917
	483.493037	0.992900
	483.700417	0.991670
	483.907784	0.991103
	484.115137	0.989204
	484.322477	0.990038
	484.529803	0.988863
	484.737116	0.988651
	484.944416	0.987874
	485.151702	0.986577
	485.358975	0.984047
	485.566234	0.981906
	485.773479	0.980774
	485.980712	0.980841
	486.187931	0.982025
	486.395136	0.980086
	486.602328	0.981799
	486.809506	0.980473
	487.016671	0.979899
	487.223823	0.977960
	487.430961	0.976663
	487.638086	0.976690
	487.845197	0.976562
	488.052295	0.976215
	488.259379	0.975815
	488.466450	0.974522
	488.673507	0.972888
	488.880551	0.969790
	489.087582	0.969124
	489.294599	0.968855
	489.501602	0.968404
	489.708592	0.967986
	489.915569	0.967992
	490.122532	0.968996
	490.329482	0.968848
	490.536418	0.970112
	490.743341	0.970783
	490.950250	0.971817
	491.157146	0.971995
	491.364029	0.971263
	491.570897	0.971130
	491.777753	0.970040
	491.984595	0.971027
	492.191423	0.970681
	492.398238	0.970436
	492.605040	0.970992
	492.811828	0.971700
	493.018603	0.972442
	493.225364	0.973053
	493.432111	0.972970
	493.638846	0.972550
	493.845566	0.973775
	494.052274	0.973083
	494.258967	0.972372
	494.465648	0.972058
	494.672314	0.971680
	494.878968	0.972099
	495.085608	0.970958
	495.292234	0.969703
	495.498847	0.969866
	495.705446	0.970939
	495.912032	0.970744
	496.118605	0.969730
	496.325164	0.968477
	496.531709	0.969497
	496.738241	0.971094
	496.944759	0.970884
	497.151264	0.972131
	497.357756	0.971677
	497.564234	0.970802
	497.770698	0.970166
	497.977149	0.969932
	498.183587	0.970693
	498.390011	0.970831
	498.596422	0.971349
	498.802819	0.970946
	499.009202	0.973516
	499.215572	0.972766
	499.421929	0.973592
	499.628272	0.972820
	499.834602	0.973384
	500.040918	0.973852
	500.247220	0.972934
	500.453509	0.972809
	500.659785	0.972261
	500.866047	0.970465
	501.072296	0.970257
	501.278531	0.970818
	501.484752	0.972298
	501.690960	0.971498
	501.897155	0.972130
	502.103336	0.971544
	502.309504	0.971220
	502.515658	0.972128
	502.721798	0.971027
	502.927925	0.970830
	503.134039	0.971232
	503.340139	0.972013
	503.546225	0.970932
	503.752298	0.968228
	503.958358	0.967856
	504.164404	0.968670
	504.370436	0.968597
	504.576455	0.969165
	504.782461	0.968337
	504.988453	0.968210
	505.194431	0.968293
	505.400396	0.967481
	505.606347	0.966698
	505.812285	0.964499
	506.018209	0.964445
	506.224120	0.963980
	506.430017	0.963054
	506.635901	0.962182
	506.841771	0.962261
	507.047628	0.961702
	507.253471	0.961885
	507.459301	0.962609
	507.665117	0.961853
	507.870920	0.961788
	508.076709	0.959778
	508.282484	0.960153
	508.488247	0.960308
	508.693995	0.961089
	508.899730	0.963306
	509.105451	0.963144
	509.311159	0.960049
	509.516854	0.959112
	509.722535	0.957272
	509.928202	0.955989
	510.133856	0.956046
	510.339496	0.956810
	510.545123	0.957067
	510.750736	0.957579
	510.956336	0.958195
	511.161922	0.957723
	511.367494	0.957397
	511.573053	0.957200
	511.778599	0.957916
	511.984131	0.957783
	512.189649	0.957292
	512.395154	0.957100
	512.600645	0.955793
	512.806123	0.956119
	513.011587	0.954923
	513.217038	0.952454
	513.422475	0.951665
	513.627899	0.952379
	513.833309	0.952690
	514.038705	0.952329
	514.244088	0.952366
	514.449458	0.950993
	514.654814	0.951883
	514.860156	0.953042
	515.065485	0.951402
	515.270800	0.951612
	515.476102	0.951544
	515.681390	0.949471
	515.886664	0.949881
	516.091925	0.949786
	516.297173	0.950730
	516.502407	0.951716
	516.707627	0.950714
	516.912834	0.950992
	517.118027	0.950451
	517.323207	0.950827
	517.528373	0.950080
	517.733525	0.950308
	517.938664	0.950817
	518.143790	0.951341
	518.348901	0.951603
	518.554000	0.950865
	518.759084	0.952269
	518.964156	0.952340
	519.169213	0.953700
	519.374257	0.954835
	519.579288	0.957076
	519.784305	0.958226
	519.989308	0.958573
	520.194298	0.959408
	520.399274	0.959310
	520.604236	0.961460
	520.809185	0.961043
	521.014121	0.961193
	521.219043	0.961072
	521.423951	0.960198
	521.628846	0.960176
	521.833727	0.961255
	522.038595	0.962379
	522.243449	0.962747
	522.448289	0.963021
	522.653116	0.962352
	522.857929	0.960997
	523.062729	0.961314
	523.267515	0.961329
	523.472287	0.960704
	523.677046	0.961401
	523.881792	0.961241
	524.086524	0.959776
	524.291242	0.959131
	524.495946	0.958273
	524.700637	0.956901
	524.905315	0.956738
	525.109979	0.956990
	525.314629	0.955719
	525.519266	0.954514
	525.723889	0.956678
	525.928498	0.957307
	526.133094	0.956992
	526.337677	0.956504
	526.542245	0.954592
	526.746800	0.954267
	526.951342	0.954173
	527.155870	0.952993
	527.360384	0.951300
	527.564885	0.952491
	527.769372	0.951479
	527.973846	0.951451
	528.178306	0.951994
	528.382752	0.951329
	528.587185	0.951386
	528.791604	0.951061
	528.996010	0.951238
	529.200402	0.951022
	529.404780	0.950930
	529.609145	0.949799
	529.813496	0.950759
	530.017833	0.952316
	530.222157	0.952453
	530.426468	0.952711
	530.630764	0.953202
	530.835048	0.953799
	531.039317	0.955290
	531.243573	0.956070
	531.447815	0.957507
	531.652044	0.956722
	531.856259	0.956996
	532.060461	0.956503
	532.264648	0.955388
	532.468823	0.954138
	532.672983	0.953212
	532.877130	0.952609
	533.081264	0.951356
	533.285383	0.951818
	533.489490	0.951943
	533.693582	0.953350
	533.897661	0.952750
	534.101726	0.951027
	534.305778	0.951612
	534.509816	0.950197
	534.713841	0.949337
	534.917851	0.949213
	535.121849	0.948782
	535.325832	0.948811
	535.529802	0.949159
	535.733759	0.948753
	535.937701	0.947873
	536.141630	0.946467
	536.345546	0.944841
	536.549448	0.945470
	536.753336	0.945784
	536.957210	0.945676
	537.161071	0.947801
	537.364919	0.946128
	537.568752	0.945624
	537.772572	0.945419
	537.976379	0.947434
	538.180172	0.947554
	538.383951	0.947246
	538.587716	0.946771
	538.791468	0.945800
	538.995206	0.946343
	539.198931	0.945986
	539.402642	0.947051
	539.606339	0.946261
	539.810023	0.947595
	540.013693	0.947836
	540.217349	0.949070
	540.420992	0.948784
	540.624621	0.949723
	540.828237	0.950930
	541.031839	0.950160
	541.235427	0.950666
	541.439001	0.950765
	541.642562	0.949740
	541.846109	0.950399
	542.049643	0.951049
	542.253163	0.951493
	542.456669	0.950012
	542.660162	0.950707
	542.863641	0.950697
	543.067106	0.949643
	543.270558	0.950010
	543.473996	0.948933
	543.677420	0.949371
	543.880831	0.949691
	544.084228	0.949346
	544.287612	0.948992
	544.490981	0.948774
	544.694338	0.949832
	544.897680	0.949723
	545.101009	0.949321
	545.304324	0.949268
	545.507625	0.950208
	545.710913	0.950218
	545.914187	0.950683
	546.117448	0.950025
	546.320695	0.951026
	546.523928	0.952996
	546.727147	0.951998
	546.930353	0.953400
	547.133546	0.953598
	547.336724	0.953149
	547.539889	0.954460
	547.743040	0.954860
	547.946178	0.954180
	548.149301	0.952959
	548.352412	0.953271
	548.555508	0.954267
	548.758591	0.955596
	548.961660	0.956364
	549.164716	0.956470
	549.367757	0.955582
	549.570785	0.954840
	549.773800	0.954969
	549.976801	0.954306
	550.179788	0.954212
	550.382761	0.953763
	550.585721	0.953051
	550.788667	0.952802
	550.991599	0.953083
	551.194518	0.952864
	551.397423	0.954020
	551.600315	0.954093
	551.803192	0.954486
	552.006056	0.955429
	552.208906	0.954899
	552.411743	0.954941
	552.614566	0.955172
	552.817375	0.956108
	553.020171	0.956553
	553.222953	0.955757
	553.425721	0.956453
	553.628475	0.956240
	553.831216	0.954612
	554.033943	0.955312
	554.236657	0.955369
	554.439356	0.954451
	554.642042	0.955283
	554.844715	0.956577
	555.047373	0.957064
	555.250018	0.956514
	555.452650	0.957655
	555.655267	0.958165
	555.857871	0.960640
	556.060461	0.960979
	556.263038	0.960464
	556.465600	0.961640
	556.668150	0.962339
	556.870685	0.962004
	557.073207	0.961139
	557.275715	0.962028
	557.478209	0.963161
	557.680689	0.964298
	557.883156	0.965247
	558.085609	0.966412
	558.288049	0.966806
	558.490475	0.966404
	558.692887	0.967206
	558.895285	0.967586
	559.097670	0.968497
	559.300040	0.968008
	559.502398	0.969104
	559.704741	0.968943
	559.907071	0.969374
	560.109387	0.969580
	560.311689	0.969819
	560.513978	0.970801
	560.716253	0.971976
	560.918514	0.972047
	561.120762	0.972267
	561.322995	0.972992
	561.525215	0.972456
	561.727422	0.973499
	561.929614	0.973019
	562.131793	0.972482
	562.333958	0.974003
	562.536110	0.975563
	562.738248	0.976620
	562.940372	0.977293
	563.142482	0.978259
	563.344578	0.979103
	563.546661	0.980816
	563.748730	0.981687
	563.950786	0.983325
	564.152827	0.983799
	564.354855	0.985043
	564.556870	0.986535
	564.758870	0.986142
	564.960857	0.987187
	565.162830	0.988740
	565.364789	0.988996
	565.566735	0.989476
	565.768666	0.990394
	565.970584	0.990552
	566.172489	0.992163
	566.374379	0.994126
	566.576256	0.994743
	566.778119	0.997367
	566.979969	0.996606
	567.181805	0.997690
	567.383626	0.998184
	567.585435	0.999695
	567.787229	1.000628
	567.989010	1.000734
	568.190777	1.001360
	568.392530	1.000108
	568.594269	1.000075
	568.795995	1.000933
	568.997707	1.000689
	569.199405	1.001882
	569.401090	1.002540
	569.602761	1.002996
	569.804418	1.003175
	570.006061	1.003586
	570.207690	1.004348
	570.409306	1.003841
	570.610908	1.003998
	570.812497	1.004273
	571.014071	1.005596
	571.215632	1.006173
	571.417179	1.007577
	571.618712	1.008381
	571.820232	1.008318
	572.021737	1.010050
	572.223229	1.010739
	572.424707	1.011711
	572.626172	1.012797
	572.827623	1.013731
	573.029060	1.014249
	573.230483	1.015822
	573.431892	1.016753
	573.633288	1.016459
	573.834670	1.017778
	574.036038	1.017296
	574.237392	1.017829
	574.438733	1.019821
	574.640060	1.020102
	574.841373	1.021153
	575.042672	1.021282
	575.243958	1.022418
	575.445230	1.024598
	575.646488	1.025483
	575.847732	1.027411
	576.048962	1.027553
	576.250179	1.028229
	576.451382	1.029573
	576.652571	1.030336
	576.853747	1.032219
	577.054908	1.034202
	577.256056	1.034907
	577.457190	1.034945
	577.658310	1.036899
	577.859417	1.037558
	578.060510	1.038485
	578.261589	1.039777
	578.462654	1.039924
	578.663705	1.040405
	578.864743	1.041635
	579.065767	1.041139
	579.266777	1.042495
	579.467773	1.043341
	579.668755	1.044435
	579.869724	1.045098
	580.070679	1.044877
	580.271620	1.046013
	580.472548	1.046875
	580.673461	1.049026
	580.874361	1.050227
	581.075247	1.050337
	581.276119	1.052526
	581.476978	1.052950
	581.677822	1.053545
	581.878653	1.053520
	582.079470	1.054481
	582.280273	1.055525
	582.481063	1.056490
	582.681838	1.058462
	582.882600	1.058865
	583.083348	1.062054
	583.284083	1.061293
	583.484803	1.062844
	583.685510	1.063108
	583.886203	1.063707
	584.086882	1.064266
	584.287547	1.063867
	584.488199	1.063633
	584.688836	1.065216
	584.889460	1.064980
	585.090070	1.065930
	585.290666	1.066559
	585.491249	1.066509
	585.691818	1.066642
	585.892372	1.067348
	586.092914	1.066855
	586.293441	1.068965
	586.493954	1.070559
	586.694454	1.073203
	586.894940	1.074570
	587.095412	1.075215
	587.295870	1.077884
	587.496314	1.079646
	587.696745	1.079970
	587.897162	1.081216
	588.097565	1.082724
	588.297954	1.084654
	588.498329	1.086190
	588.698691	1.086651
	588.899038	1.088020
	589.099372	1.089952
	589.299692	1.091717
	589.499998	1.093254
	589.700291	1.093889
	589.900569	1.093816
	590.100834	1.094835
	590.301085	1.096072
	590.501322	1.097498
	590.701546	1.097750
	590.901755	1.098641
	591.101951	1.098946
	591.302132	1.100627
	591.502300	1.100752
	591.702455	1.101290
	591.902595	1.101098
	592.102722	1.101640
	592.302834	1.103337
	592.502933	1.104315
	592.703018	1.103794
	592.903089	1.103895
	593.103147	1.103068
	593.303190	1.103308
	593.503220	1.103605
	593.703236	1.104133
	593.903238	1.106386
	594.103226	1.105823
	594.303200	1.105856
	594.503161	1.105128
	594.703108	1.104605
	594.903040	1.103936
	595.102960	1.104563
	595.302865	1.102257
	595.502756	1.103011
	595.702634	1.102171
	595.902497	1.101141
	596.102347	1.100881
	596.302183	1.101706
	596.502005	1.103314
	596.701813	1.104307
	596.901608	1.103652
	597.101388	1.105009
	597.301155	1.105245
	597.500908	1.105478
	597.700647	1.105716
	597.900372	1.105285
	598.100083	1.106577
	598.299781	1.107293
	598.499465	1.107868
	598.699134	1.110472
	598.898790	1.110249
	599.098432	1.111967
	599.298061	1.114931
	599.497675	1.115346
	599.697275	1.117097
	599.896862	1.119388
	600.096435	1.120536
	600.295994	1.121595
	600.495539	1.124304
	600.695070	1.126117
	600.894588	1.129498
	601.094091	1.132096
	601.293581	1.132560
	601.493056	1.132668
	601.692518	1.133801
	601.891966	1.135732
	602.091401	1.136706
	602.290821	1.138920
	602.490227	1.138372
	602.689620	1.138156
	602.888999	1.138887
	603.088363	1.139643
	603.287714	1.139750
	603.487052	1.140219
	603.686375	1.140729
	603.885684	1.141036
	604.084980	1.142652
	604.284261	1.144009
	604.483529	1.145293
	604.682783	1.145413
	604.882023	1.145799
	605.081249	1.145411
	605.280461	1.148188
	605.479660	1.148655
	605.678844	1.147438
	605.878015	1.148474
	606.077172	1.145699
	606.276314	1.147132
	606.475443	1.145435
	606.674558	1.144612
	606.873660	1.143995
	607.072747	1.144454
	607.271820	1.143001
	607.470880	1.143481
	607.669926	1.142943
	607.868957	1.141522
	608.067975	1.141879
	608.266979	1.141560
	608.465969	1.140948
	608.664946	1.138532
	608.863908	1.138950
	609.062857	1.137936
	609.261791	1.137036
	609.460712	1.136480
	609.659619	1.136953
	609.858511	1.135444
	610.057390	1.137606
	610.256256	1.137403
	610.455107	1.137819
	610.653944	1.138939
	610.852767	1.139784
	611.051577	1.139901
	611.250373	1.139817
	611.449154	1.140549
	611.647922	1.142574
	611.846676	1.143419
	612.045416	1.143747
	612.244142	1.145049
	612.442854	1.145510
	612.641553	1.145736
	612.840237	1.145929
	613.038908	1.144373
	613.237564	1.144951
	613.436207	1.144427
	613.634836	1.144732
	613.833451	1.144714
	614.032052	1.144825
	614.230639	1.145129
	614.429212	1.144866
	614.627771	1.145936
	614.826316	1.146334
	615.024848	1.148949
	615.223365	1.149727
	615.421869	1.151057
	615.620358	1.151703
	615.818834	1.154262
	616.017296	1.156083
	616.215744	1.156814
	616.414178	1.156402
	616.612598	1.157404
	616.811004	1.159114
	617.009396	1.160188
	617.207775	1.162139
	617.406139	1.162067
	617.604490	1.163847
	617.802826	1.166280
	618.001149	1.165724
	618.199458	1.166446
	618.397752	1.166076
	618.596033	1.168845
	618.794300	1.171449
	618.992553	1.172880
	619.190792	1.171576
	619.389018	1.175431
	619.587229	1.175489
	619.785426	1.175553
	619.983609	1.177840
	620.181779	1.178479
	620.379934	1.179660
	620.578076	1.180348
	620.776204	1.181689
	620.974317	1.181720
	621.172417	1.182503
	621.370503	1.182875
	621.568575	1.184159
	621.766633	1.183848
	621.964677	1.184810
	622.162707	1.185328
	622.360723	1.185107
	622.558725	1.187382
	622.756714	1.189550
	622.954688	1.188883
	623.152648	1.191014
	623.350595	1.192990
	623.548527	1.195073
	623.746446	1.195207
	623.944350	1.197174
	624.142241	1.198523
	624.340118	1.199802
	624.537981	1.201207
	624.735829	1.203252
	624.933664	1.205162
	625.131485	1.209025
	625.329292	1.209057
	625.527085	1.211826
	625.724864	1.215601
	625.922629	1.217553
	626.120381	1.220003
	626.318118	1.223362
	626.515841	1.225480
	626.713550	1.228415
	626.911246	1.232650
	627.108927	1.236173
	627.306595	1.238875
	627.504248	1.243593
	627.701888	1.246535
	627.899513	1.249138
	628.097125	1.252314
	628.294722	1.255552
	628.492306	1.259919
	628.689876	1.264108
	628.887432	1.268497
	629.084973	1.272499
	629.282501	1.275241
	629.480015	1.278546
	629.677515	1.282490
	629.875001	1.284882
	630.072473	1.287429
	630.269931	1.290294
	630.467375	1.294345
	630.664805	1.297936
	630.862221	1.300415
	631.059623	1.303397
	631.257011	1.308800
	631.454385	1.310536
	631.651746	1.314111
	631.849092	1.317159
	632.046424	1.317687
	632.243742	1.320037
	632.441047	1.321943
	632.638337	1.325298
	632.835613	1.328669
	633.032876	1.331655
	633.230124	1.334608
	633.427358	1.337409
	633.624579	1.340229
	633.821785	1.343158
	634.018978	1.345762
	634.216156	1.350292
	634.413321	1.354918
	634.610471	1.358834
	634.807608	1.362328
	635.004730	1.366498
	635.201839	1.369876
	635.398933	1.374198
	635.596014	1.377026
	635.793081	1.382094
	635.990133	1.384155
	636.187172	1.387597
	636.384196	1.391430
	636.581207	1.396710
	636.778204	1.398454
	636.975186	1.402612
	637.172155	1.404557
	637.369110	1.409501
	637.566050	1.411013
	637.762977	1.413375
	637.959890	1.416998
	638.156788	1.419418
	638.353673	1.422756
	638.550544	1.428450
	638.747400	1.430569
	638.944243	1.431892
	639.141072	1.433878
	639.337886	1.435760
	639.534687	1.437310
	639.731474	1.437565
	639.928246	1.439255
	640.125005	1.439743
	640.321750	1.441463
	640.518480	1.441419
	640.715197	1.441973
	640.911899	1.442267
	641.108588	1.442271
	641.305263	1.442985
	641.501923	1.443160
	641.698570	1.441541
	641.895202	1.440560
	642.091821	1.439919
	642.288426	1.440552
	642.485016	1.440198
	642.681593	1.437356
	642.878155	1.437763
	643.074704	1.436482
	643.271238	1.434408
	643.467759	1.431695
	643.664265	1.430700
	643.860757	1.429328
	644.057236	1.428801
	644.253700	1.428793
	644.450151	1.427637
	644.646587	1.424329
	644.843009	1.422305
	645.039418	1.419241
	645.235812	1.419393
	645.432192	1.417677
	645.628558	1.416231
	645.824911	1.413737
	646.021249	1.412434
	646.217573	1.408033
	646.413883	1.406434
	646.610179	1.403686
	646.806461	1.401503
	647.002729	1.399161
	647.198983	1.396294
	647.395223	1.392580
	647.591449	1.388885
	647.787661	1.385531
	647.983859	1.384283
	648.180043	1.381735
	648.376212	1.378929
	648.572368	1.376130
	648.768510	1.373974
	648.964638	1.371295
	649.160751	1.368301
	649.356851	1.364358
	649.552937	1.362740
	649.749008	1.359978
	649.945066	1.356187
	650.141109	1.354518
	650.337138	1.350460
	650.533154	1.345234
	650.729155	1.344801
	650.925142	1.342069
	651.121116	1.338418
	651.317075	1.335094
	651.513020	1.330565
	651.708951	1.329280
	651.904868	1.324972
	652.100771	1.323332
	652.296660	1.318406
	652.492535	1.318098
	652.688396	1.314857
	652.884242	1.311748
	653.080075	1.307653
	653.275894	1.304853
	653.471699	1.301741
	653.667489	1.299112
	653.863266	1.296765
	654.059028	1.295437
	654.254776	1.292282
	654.450511	1.290911
	654.646231	1.289153
	654.841937	1.286337
	655.037629	1.285421
	655.233308	1.283919
	655.428972	1.282557
	655.624622	1.277782
	655.820258	1.276455
	656.015879	1.274563
	656.211487	1.271702
	656.407081	1.271046
	656.602661	1.269939
	656.798226	1.267212
	656.993778	1.265989
	657.189315	1.261534
	657.384839	1.260037
	657.580348	1.256279
	657.775843	1.253820
	657.971324	1.251488
	658.166791	1.250931
	658.362244	1.249304
	658.557683	1.247677
	658.753108	1.244844
	658.948519	1.242524
	659.143916	1.240744
	659.339298	1.238132
	659.534667	1.238975
	659.730022	1.239118
	659.925362	1.237575
	660.120688	1.236770
	660.316001	1.235920
	660.511299	1.233651
	660.706583	1.232343
	660.901853	1.232006
	661.097109	1.231780
	661.292351	1.229712
	661.487578	1.228442
	661.682792	1.228585
	661.877992	1.228054
	662.073177	1.228142
	662.268349	1.228458
	662.463506	1.228785
	662.658649	1.226651
	662.853779	1.225602
	663.048894	1.224400
	663.243995	1.223789
	663.439081	1.223031
	663.634154	1.222640
	663.829213	1.223247
	664.024258	1.223066
	664.219288	1.225767
	664.414305	1.225766
	664.609307	1.225948
	664.804295	1.225619
	664.999269	1.226031
	665.194229	1.226696
	665.389175	1.227396
	665.584107	1.228234
	665.779025	1.227704
	665.973928	1.227816
	666.168818	1.229530
	666.363693	1.228674
	666.558555	1.230215
	666.753402	1.231797
	666.948235	1.231456
	667.143054	1.231140
	667.337859	1.231377
	667.532650	1.233865
	667.727427	1.235441
	667.922189	1.235921
	668.116938	1.237464
	668.311672	1.236594
	668.506392	1.236422
	668.701098	1.238548
	668.895790	1.240700
	669.090468	1.244096
	669.285132	1.245780
	669.479782	1.246870
	669.674417	1.249500
	669.869039	1.252339
	670.063646	1.254188
	670.258239	1.255650
	670.452819	1.256295
	670.647384	1.257445
	670.841934	1.258957
	671.036471	1.260544
	671.230994	1.264593
	671.425502	1.265514
	671.619997	1.266196
	671.814477	1.267118
	672.008943	1.268845
	672.203395	1.271238
	672.397833	1.272818
	672.592257	1.275209
	672.786667	1.276079
	672.981062	1.277788
	673.175444	1.280629
	673.369811	1.282784
	673.564164	1.283988
	673.758503	1.286445
	673.952828	1.287247
	674.147139	1.290295
	674.341435	1.292740
	674.535718	1.295648
	674.729986	1.298687
	674.924240	1.301544
	675.118480	1.304514
	675.312706	1.306670
	675.506918	1.309266
	675.701116	1.312241
	675.895299	1.313717
	676.089469	1.316123
	676.283624	1.318738
	676.477765	1.319813
	676.671892	1.322497
	676.866005	1.325634
	677.060103	1.326285
	677.254188	1.327645
	677.448258	1.328277
	677.642315	1.331591
	677.836357	1.333030
	678.030385	1.334774
	678.224398	1.336539
	678.418398	1.338367
	678.612384	1.339619
	678.806355	1.342531
	679.000312	1.344919
	679.194255	1.347412
	679.388184	1.349641
	679.582099	1.350717
	679.776000	1.351923
	679.969886	1.354055
	680.163758	1.356328
	680.357617	1.359712
	680.551461	1.360985
	680.745290	1.361425
	680.939106	1.360534
	681.132908	1.359089
	681.326695	1.361894
	681.520468	1.361249
	681.714227	1.361841
	681.907972	1.360883
	682.101703	1.359524
	682.295419	1.359160
	682.489122	1.359266
	682.682810	1.359664
	682.876484	1.361264
	683.070144	1.361951
	683.263790	1.362807
	683.457421	1.362512
	683.651039	1.363290
	683.844642	1.362834
	684.038231	1.363486
	684.231806	1.365593
	684.425367	1.366819
	684.618913	1.366587
	684.812446	1.366360
	685.005964	1.368512
	685.199468	1.369276
	685.392958	1.370051
	685.586433	1.370678
	685.779895	1.371487
	685.973342	1.370359
	686.166775	1.370357
	686.360194	1.369758
	686.553599	1.370121
	686.746990	1.369668
	686.940366	1.369972
	687.133729	1.369970
	687.327077	1.369904
	687.520411	1.371232
	687.713730	1.373686
	687.907036	1.372874
	688.100327	1.371418
	688.293604	1.372960
	688.486867	1.371476
	688.680116	1.370977
	688.873351	1.370816
	689.066571	1.371103
	689.259777	1.372352
	689.452970	1.370873
	689.646147	1.372355
	689.839311	1.372000
	690.032461	1.372622
	690.225596	1.373222
	690.418717	1.373767
	690.611824	1.373305
	690.804917	1.372891
	690.997995	1.371716
	691.191059	1.370845
	691.384110	1.369814
	691.577145	1.369530
	691.770167	1.367700
	691.963175	1.365896
	692.156168	1.363268
	692.349147	1.361843
	692.542112	1.361366
	692.735063	1.360616
	692.927999	1.362410
	693.120922	1.359759
	693.313830	1.358755
	693.506724	1.356797
	693.699603	1.355307
	693.892469	1.354427
	694.085320	1.354216
	694.278157	1.353170
	694.470980	1.350733
	694.663789	1.347663
	694.856583	1.344652
	695.049364	1.341866
	695.242130	1.340320
	695.434881	1.338824
	695.627619	1.337629
	695.820342	1.336074
	696.013052	1.332283
	696.205747	1.329698
	696.398427	1.327189
	696.591094	1.326976
	696.783746	1.324092
	696.976384	1.322484
	697.169008	1.318957
	697.361618	1.316345
	697.554213	1.313713
	697.746795	1.313472
	697.939362	1.312449
	698.131914	1.311374
	698.324453	1.308074
	698.516977	1.305548
	698.709487	1.303655
	698.901983	1.302348
	699.094465	1.299020
	699.286932	1.294553
	699.479386	1.289945
	699.671825	1.288083
	699.864249	1.287771
	700.056660	1.284882
	700.249056	1.282698
	700.441438	1.280806
	700.633806	1.280270
	700.826160	1.278788
	701.018499	1.277029
	701.210824	1.276843
	701.403135	1.274380
	701.595432	1.273398
	701.787714	1.271592
	701.979982	1.270000
	702.172236	1.267301
	702.364476	1.266327
	702.556702	1.264356
	702.748913	1.263585
	702.941110	1.260991
	703.133293	1.258842
	703.325461	1.257460
	703.517615	1.256084
	703.709755	1.255006
	703.901881	1.254825
	704.093993	1.254071
	704.286090	1.253174
	704.478173	1.251780
	704.670242	1.249351
	704.862296	1.246175
	705.054337	1.242654
	705.246363	1.241033
	705.438375	1.237877
	705.630372	1.235513
	705.822356	1.232263
	706.014325	1.228772
	706.206279	1.227394
	706.398220	1.227065
	706.590146	1.225376
	706.782058	1.225490
	706.973956	1.224198
	707.165840	1.223279
	707.357709	1.222224
	707.549564	1.220428
	707.741405	1.220655
	707.933231	1.217992
	708.125043	1.216953
	708.316841	1.213312
	708.508625	1.213100
	708.700395	1.211314
	708.892150	1.210077
	709.083891	1.208917
	709.275617	1.207824
	709.467330	1.205548
	709.659028	1.202957
	709.850712	1.200145
	710.042381	1.198773
	710.234037	1.196679
	710.425678	1.194428
	710.617305	1.191903
	710.808917	1.191684
	711.000515	1.191374
	711.192099	1.191769
	711.383669	1.189714
	711.575225	1.185793
	711.766766	1.184839
	711.958293	1.183925
	712.149805	1.181872
	712.341304	1.179986
	712.532788	1.178372
	712.724258	1.175028
	712.915713	1.174423
	713.107154	1.173892
	713.298581	1.170933
	713.489994	1.170182
	713.681392	1.167806
	713.872776	1.167614
	714.064146	1.165321
	714.255502	1.162970
	714.446843	1.159237
	714.638170	1.159002
	714.829483	1.157110
	715.020781	1.154677
	715.212065	1.152505
	715.403335	1.150926
	715.594591	1.148275
	715.785832	1.147367
	715.977059	1.143144
	716.168272	1.141915
	716.359470	1.139076
	716.550654	1.138424
	716.741824	1.137738
	716.932979	1.135130
	717.124121	1.133678
	717.315247	1.131513
	717.506360	1.130773
	717.697458	1.130903
	717.888542	1.129255
	718.079612	1.126131
	718.270668	1.124752
	718.461709	1.122282
	718.652736	1.121266
	718.843748	1.119508
	719.034746	1.119578
	719.225730	1.118437
	719.416700	1.115388
	719.607655	1.116392
	719.798596	1.115981
	719.989523	1.117181
	720.180435	1.115443
	720.371333	1.114755
	720.562217	1.114255
	720.753087	1.114368
	720.943942	1.114520
	721.134783	1.112630
	721.325609	1.112293
	721.516422	1.111583
	721.707219	1.109607
	721.898003	1.108612
	722.088772	1.107746
	722.279527	1.106182
	722.470268	1.105445
	722.660994	1.103877
	722.851707	1.101470
	723.042404	1.101056
	723.233088	1.101038
	723.423757	1.099247
	723.614412	1.097738
	723.805052	1.097456
	723.995678	1.095102
	724.186290	1.094130
	724.376887	1.094803
	724.567471	1.092830
	724.758039	1.089732
	724.948594	1.088731
	725.139134	1.086670
	725.329660	1.085627
	725.520172	1.082844
	725.710669	1.082180
	725.901152	1.080363
	726.091620	1.080519
	726.282075	1.077850
	726.472514	1.077378
	726.662940	1.076957
	726.853351	1.077415
	727.043748	1.076982
	727.234131	1.077056
	727.424499	1.074303
	727.614853	1.074122
	727.805193	1.072017
	727.995518	1.071256
	728.185829	1.069409
	728.376125	1.068194
	728.566408	1.066964
	728.756675	1.065423
	728.946929	1.065421
	729.137168	1.064644
	729.327393	1.063058
	729.517604	1.063072
	729.707800	1.063644
	729.897982	1.064664
	730.088149	1.064735
	730.278302	1.064103
	730.468441	1.063896
	730.658566	1.063632
	730.848676	1.064005
	731.038771	1.064631
	731.228853	1.064171
	731.418920	1.064611
	731.608973	1.063235
	731.799011	1.062978
	731.989035	1.061640
	732.179045	1.061263
	732.369040	1.060060
	732.559021	1.057775
	732.748988	1.057686
	732.938940	1.058072
	733.128878	1.056277
	733.318801	1.055579
	733.508711	1.055105
	733.698605	1.052962
	733.888486	1.052794
	734.078352	1.051580
	734.268204	1.050622
	734.458041	1.049064
	734.647864	1.047266
	734.837673	1.046354
	735.027467	1.044163
	735.217247	1.043626
	735.407013	1.041696
	735.596764	1.042127
	735.786501	1.041316
	735.976223	1.039963
	736.165932	1.038125
	736.355625	1.037216
	736.545305	1.037233
	736.734970	1.036842
	736.924620	1.036292
	737.114257	1.037121
	737.303879	1.035687
	737.493486	1.035820
	737.683079	1.035006
	737.872658	1.034032
	738.062222	1.032810
	738.251772	1.032905
	738.441308	1.031641
	738.630829	1.029776
	738.820336	1.028974
	739.009829	1.028674
	739.199307	1.028429
	739.388771	1.028475
	739.578220	1.028726
	739.767655	1.028453
	739.957076	1.028138
	740.146482	1.028021
	740.335874	1.029647
	740.525251	1.030809
	740.714615	1.031556
	740.903963	1.031806
	741.093298	1.031736
	741.282618	1.029582
	741.471923	1.027953
	741.661214	1.027578
	741.850491	1.027648
	742.039753	1.028785
	742.229001	1.026643
	742.418235	1.026250
	742.607454	1.024679
	742.796659	1.023771
	742.985849	1.023105
	743.175025	1.023087
	743.364187	1.023098
	743.553334	1.022985
	743.742467	1.024091
	743.931586	1.023533
	744.120690	1.023302
	744.309779	1.023278
	744.498855	1.021564
	744.687916	1.021405
	744.876962	1.021063
	745.065994	1.020630
	745.255012	1.020531
	745.444015	1.020233
	745.633004	1.018458
	745.821978	1.017906
	746.010938	1.017881
	746.199884	1.017538
	746.388815	1.015532
	746.577732	1.015818
	746.766634	1.015761
	746.955522	1.015192
	747.144396	1.014273
	747.333255	1.012536
	747.522100	1.011559
	747.710930	1.010747
	747.899746	1.009472
	748.088548	1.010279
	748.277335	1.010518
	748.466108	1.009991
	748.654866	1.007377
	748.843610	1.006657
	749.032339	1.005790
	749.221054	1.004287
	749.409755	1.003990
	749.598441	1.003704
	749.787113	1.003237
	749.975770	1.002046
	750.164413	1.003198
	750.353042	1.002677
[truncated: 1,648 more rows]
