# Supplementary material for: Metasurface analogues of molecular diastereomers from hierarchical multiscale chiral interactions with biomolecules
Source: Nat Commun. 2026 Apr 22;17:5541. doi: 10.1038/s41467-026-72200-6 (PMC13287669; doi:10.1038/s41467-026-72200-6)
Supplement: Supplementary file 3 — Supplementary Data 1 (Raw data) [file 41467_2026_72200_MOESM3_ESM.zip › Raw_Data/Reflectivity/Antistrept_strept_sequence/Buffer/Ref_ARRAY3_LH_90_1.txt]

	345.453658	0.998569
	345.669646	0.998457
	345.885622	0.998324
	346.101585	0.998166
	346.317535	0.997980
	346.533471	0.997759
	346.749395	0.997499
	346.965306	0.997192
	347.181204	0.996829
	347.397089	0.996402
	347.612961	0.995900
	347.828820	0.995311
	348.044666	0.994624
	348.260499	0.993829
	348.476319	0.992919
	348.692126	0.991890
	348.907920	0.990752
	349.123701	0.989526
	349.339469	0.988250
	349.555224	0.986982
	349.770966	0.985799
	349.986695	0.984780
	350.202412	0.984003
	350.418115	0.983520
	350.633805	0.983351
	350.849482	0.983483
	351.065147	0.983872
	351.280798	0.984461
	351.496436	0.985188
	351.712062	0.985997
	351.927674	0.986845
	352.143273	0.988049
	352.358860	0.993507
	352.574433	0.994193
	352.789993	0.993775
	353.005541	0.993041
	353.221075	0.992254
	353.436597	0.991243
	353.652105	0.991209
	353.867600	0.991738
	354.083083	0.993881
	354.298552	0.991913
	354.514009	0.993937
	354.729452	0.994010
	354.944883	0.994939
	355.160300	0.994655
	355.375705	0.995002
	355.591096	0.994864
	355.806474	0.996200
	356.021840	0.995410
	356.237192	0.994208
	356.452532	0.994873
	356.667858	0.997654
	356.883172	0.997756
	357.098472	0.997262
	357.313760	0.999460
	357.529034	1.000204
	357.744295	1.001154
	357.959544	1.002204
	358.174779	1.002203
	358.390002	0.999474
	358.605211	1.000585
	358.820407	1.001521
	359.035591	1.002195
	359.250761	1.003257
	359.465919	1.001291
	359.681063	1.004342
	359.896194	1.004452
	360.111313	1.006054
	360.326418	1.006025
	360.541510	1.006458
	360.756589	1.006832
	360.971656	1.008378
	361.186709	1.008285
	361.401749	1.007501
	361.616776	1.006254
	361.831790	1.005448
	362.046792	1.005575
	362.261780	1.005555
	362.476755	1.004159
	362.691717	1.005782
	362.906666	1.005730
	363.121602	1.006328
	363.336525	1.007249
	363.551435	1.007172
	363.766332	1.007928
	363.981216	1.009453
	364.196087	1.012603
	364.410945	1.012336
	364.625790	1.014040
	364.840621	1.013827
	365.055440	1.012829
	365.270246	1.012467
	365.485039	1.014386
	365.699818	1.013649
	365.914585	1.012101
	366.129339	1.013747
	366.344079	1.016021
	366.558807	1.016246
	366.773521	1.016697
	366.988223	1.015676
	367.202911	1.012943
	367.417587	1.012848
	367.632249	1.011805
	367.846898	1.009303
	368.061535	1.007115
	368.276158	1.007139
	368.490768	1.006993
	368.705365	1.006820
	368.919949	1.003433
	369.134521	1.003587
	369.349079	1.003381
	369.563624	1.004235
	369.778155	1.001902
	369.992674	1.001097
	370.207180	1.000933
	370.421673	1.000483
	370.636153	1.000360
	370.850619	0.999357
	371.065073	0.998239
	371.279514	0.998194
	371.493941	0.999940
	371.708356	1.001465
	371.922757	1.000952
	372.137145	1.000230
	372.351521	1.000312
	372.565883	1.002172
	372.780232	1.001162
	372.994568	1.001497
	373.208891	1.001587
	373.423201	1.001855
	373.637498	1.000461
	373.851782	1.000508
	374.066053	0.999612
	374.280311	0.999760
	374.494556	0.999928
	374.708787	1.000921
	374.923006	1.001863
	375.137211	1.003379
	375.351404	1.004176
	375.565583	1.005981
	375.779750	1.005499
	375.993903	1.007154
	376.208043	1.007392
	376.422170	1.008310
	376.636284	1.007415
	376.850385	1.009657
	377.064473	1.012014
	377.278548	1.011163
	377.492610	1.012447
	377.706658	1.011586
	377.920694	1.013768
	378.134717	1.014104
	378.348726	1.014079
	378.562722	1.013210
	378.776706	1.012263
	378.990676	1.013557
	379.204633	1.011840
	379.418577	1.010686
	379.632508	1.008432
	379.846426	1.006596
	380.060331	1.006026
	380.274223	1.005463
	380.488101	1.005875
	380.701967	1.003924
	380.915819	1.002513
	381.129659	1.001577
	381.343485	0.999702
	381.557298	0.998341
	381.771098	0.995925
	381.984886	0.995781
	382.198659	0.995820
	382.412420	0.995462
	382.626168	0.993548
	382.839903	0.995135
	383.053624	0.993160
	383.267333	0.993401
	383.481028	0.993058
	383.694711	0.993107
	383.908380	0.992979
	384.122036	0.994466
	384.335679	0.993855
	384.549309	0.992442
	384.762926	0.991345
	384.976530	0.990437
	385.190120	0.991658
	385.403698	0.991223
	385.617262	0.992997
	385.830814	0.993239
	386.044352	0.992941
	386.257877	0.990474
	386.471389	0.989112
	386.684888	0.989941
	386.898374	0.990660
	387.111847	0.990264
	387.325306	0.990556
	387.538753	0.991421
	387.752186	0.991231
	387.965606	0.991412
	388.179014	0.990085
	388.392408	0.990586
	388.605789	0.988842
	388.819156	0.989857
	389.032511	0.989590
	389.245853	0.990858
	389.459181	0.991501
	389.672497	0.994361
	389.885799	0.994793
	390.099088	0.993392
	390.312364	0.993373
	390.525627	0.994577
	390.738877	0.997922
	390.952114	0.997703
	391.165337	0.999647
	391.378548	1.000657
	391.591745	1.000362
	391.804929	1.001518
	392.018100	0.999595
	392.231258	0.998750
	392.444403	0.997910
	392.657535	0.998742
	392.870653	0.999118
	393.083759	0.999511
	393.296851	0.997885
	393.509930	0.997280
	393.722996	0.998256
	393.936049	0.998773
	394.149089	1.000833
	394.362116	1.001367
	394.575129	1.003520
	394.788130	1.003512
	395.001117	1.002790
	395.214091	1.002628
	395.427052	1.002795
	395.640000	1.001328
	395.852935	0.998086
	396.065857	0.999367
	396.278765	1.000227
	396.491660	1.000721
	396.704543	0.999338
	396.917412	0.998202
	397.130268	0.996365
	397.343110	0.997277
	397.555940	0.996450
	397.768757	0.996846
	397.981560	0.998148
	398.194350	0.997084
	398.407127	0.996597
	398.619891	0.995047
	398.832642	0.993455
	399.045380	0.995130
	399.258104	0.998309
	399.470815	0.999700
	399.683514	1.000801
	399.896199	0.999314
	400.108870	0.998818
	400.321529	0.999117
	400.534175	0.999272
	400.746807	0.999885
	400.959427	1.000511
	401.172033	1.002897
	401.384626	1.003510
	401.597205	1.003897
	401.809772	1.004213
	402.022326	1.004199
	402.234866	1.003481
	402.447393	1.004385
	402.659907	1.002911
	402.872408	1.001565
	403.084896	1.002512
	403.297370	1.003934
	403.509832	1.003094
	403.722280	1.002712
	403.934715	1.002435
	404.147137	1.002883
	404.359546	1.002182
	404.571941	1.001759
	404.784323	1.000577
	404.996693	1.001124
	405.209049	0.999850
	405.421392	1.001265
	405.633721	1.001246
	405.846038	1.000602
	406.058341	0.999394
	406.270632	0.999109
	406.482909	1.000162
	406.695172	0.998142
	406.907423	0.997968
	407.119661	0.997039
	407.331885	0.996512
	407.544096	0.994299
	407.756294	0.993561
	407.968479	0.993099
	408.180651	0.989887
	408.392809	0.988602
	408.604954	0.989942
	408.817086	0.990677
	409.029205	0.991670
	409.241311	0.989515
	409.453404	0.986836
	409.665483	0.988559
	409.877549	0.988610
	410.089602	0.989386
	410.301642	0.989166
	410.513669	0.991818
	410.725682	0.992488
	410.937682	0.992392
	411.149669	0.994666
	411.361643	0.997477
	411.573604	0.997040
	411.785551	0.999004
	411.997486	1.000155
	412.209407	1.000466
	412.421315	1.001489
	412.633210	1.000564
	412.845091	1.002753
	413.056959	1.003476
	413.268815	1.004541
	413.480657	1.005455
	413.692485	1.006436
	413.904301	1.005209
	414.116103	1.002787
	414.327892	1.001877
	414.539668	1.002491
	414.751431	1.001382
	414.963181	1.001539
	415.174917	1.002683
	415.386640	1.002263
	415.598350	1.002873
	415.810047	1.005571
	416.021730	1.005687
	416.233401	1.006057
	416.445058	1.006597
	416.656702	1.004067
	416.868332	1.005477
	417.079950	1.004881
	417.291554	1.003751
	417.503145	1.003131
	417.714723	1.003087
	417.926288	1.003474
	418.137839	1.005282
	418.349377	1.005770
	418.560903	1.004861
	418.772414	1.006447
	418.983913	1.008477
	419.195398	1.011376
	419.406870	1.009750
	419.618329	1.009535
	419.829775	1.010296
	420.041208	1.010392
	420.252627	1.007677
	420.464033	1.005878
	420.675426	1.004296
	420.886805	1.003580
	421.098172	1.004979
	421.309525	1.005398
	421.520865	1.004659
	421.732192	1.006233
	421.943505	1.004614
	422.154805	1.004033
	422.366092	1.004803
	422.577366	1.003433
	422.788627	1.005141
	422.999874	1.004660
	423.211108	1.005039
	423.422329	1.004986
	423.633537	1.003872
	423.844731	1.003853
	424.055913	1.002360
	424.267081	1.001990
	424.478235	1.000769
	424.689377	1.001409
	424.900505	0.998967
	425.111620	0.999125
	425.322722	0.996619
	425.533811	0.994678
	425.744886	0.992366
	425.955948	0.991771
	426.166997	0.989700
	426.378032	0.988314
	426.589055	0.986637
	426.800064	0.985061
	427.011060	0.984453
	427.222042	0.984823
	427.433012	0.983735
	427.643968	0.983668
	427.854911	0.983191
	428.065840	0.982387
	428.276757	0.981165
	428.487660	0.980085
	428.698550	0.979269
	428.909427	0.978691
	429.120290	0.976599
	429.331140	0.976467
	429.541977	0.978821
	429.752801	0.978433
	429.963611	0.978774
	430.174408	0.980209
	430.385192	0.979743
	430.595963	0.981775
	430.806720	0.981311
	431.017464	0.983851
	431.228195	0.982397
	431.438913	0.985215
	431.649617	0.985118
	431.860308	0.985839
	432.070986	0.985810
	432.281650	0.987456
	432.492302	0.988984
	432.702940	0.989210
	432.913565	0.989803
	433.124176	0.991339
	433.334774	0.993545
	433.545359	0.995124
	433.755931	0.997609
	433.966489	0.999016
	434.177035	1.000347
	434.387567	1.001691
	434.598085	1.002104
	434.808591	1.002564
	435.019083	1.003478
	435.229562	1.004482
	435.440027	1.003607
	435.650479	1.001783
	435.860918	1.003607
	436.071344	1.003295
	436.281757	1.002467
	436.492156	1.003491
	436.702542	1.003359
	436.912914	1.003654
	437.123274	1.001432
	437.333620	1.001997
	437.543953	1.000099
	437.754272	0.998234
	437.964578	0.995732
	438.174871	0.995278
	438.385151	0.994302
	438.595417	0.994031
	438.805670	0.993497
	439.015910	0.993114
	439.226137	0.992267
	439.436350	0.989860
	439.646550	0.990336
	439.856737	0.990410
	440.066910	0.989133
	440.277070	0.988581
	440.487217	0.986808
	440.697351	0.984459
	440.907471	0.985941
	441.117578	0.984676
	441.327671	0.985170
	441.537752	0.984574
	441.747819	0.985914
	441.957873	0.988238
	442.167913	0.989904
	442.377940	0.988919
	442.587954	0.987957
	442.797955	0.987852
	443.007942	0.987819
	443.217916	0.989746
	443.427877	0.989617
	443.637824	0.991594
	443.847758	0.991192
	444.057679	0.991962
	444.267586	0.990194
	444.477481	0.991507
	444.687361	0.990796
	444.897229	0.990268
	445.107083	0.990402
	445.316924	0.991487
	445.526752	0.991587
	445.736566	0.990711
	445.946367	0.991145
	446.156155	0.991633
	446.365929	0.993290
	446.575690	0.992079
	446.785438	0.992377
	446.995173	0.991798
	447.204894	0.992484
	447.414602	0.992237
	447.624296	0.992210
	447.833977	0.992167
	448.043645	0.993323
	448.253300	0.993775
	448.462941	0.995122
	448.672569	0.995156
	448.882184	0.994048
	449.091785	0.993374
	449.301373	0.992329
	449.510948	0.992727
	449.720509	0.991616
	449.930057	0.993054
	450.139592	0.993665
	450.349113	0.992361
	450.558621	0.993856
	450.768116	0.994029
	450.977597	0.992754
	451.187066	0.993116
	451.396520	0.992499
	451.605962	0.991949
	451.815390	0.990660
	452.024805	0.992364
	452.234206	0.992804
	452.443594	0.990705
	452.652969	0.990824
	452.862330	0.992090
	453.071678	0.991710
	453.281013	0.992730
	453.490335	0.995093
	453.699643	0.994643
	453.908938	0.996423
	454.118219	0.998123
	454.327487	0.998841
	454.536742	0.997743
	454.745983	0.997402
	454.955211	0.994989
	455.164426	0.995695
	455.373627	0.997078
	455.582815	0.996919
	455.791990	0.995393
	456.001152	0.994814
	456.210300	0.993356
	456.419434	0.994196
	456.628556	0.992549
	456.837664	0.993168
	457.046758	0.995274
	457.255839	0.994245
	457.464907	0.993326
	457.673962	0.994218
	457.883003	0.992929
	458.092031	0.991558
	458.301046	0.992471
	458.510047	0.992001
	458.719035	0.991779
	458.928009	0.990563
	459.136970	0.991275
	459.345918	0.990950
	459.554852	0.989750
	459.763774	0.991288
	459.972681	0.992615
	460.181576	0.991271
	460.390457	0.992576
	460.599324	0.991730
	460.808178	0.990905
	461.017019	0.992056
	461.225847	0.991613
	461.434661	0.990298
	461.643462	0.991401
	461.852249	0.992088
	462.061023	0.992637
	462.269784	0.992414
	462.478531	0.993714
	462.687265	0.992400
	462.895986	0.989695
	463.104693	0.990548
	463.313387	0.988625
	463.522068	0.987024
	463.730735	0.985383
	463.939389	0.985520
	464.148029	0.984468
	464.356656	0.984839
	464.565270	0.985176
	464.773870	0.982613
	464.982457	0.982890
	465.191030	0.984390
	465.399591	0.983934
	465.608137	0.982648
	465.816671	0.983153
	466.025191	0.982577
	466.233697	0.981549
	466.442191	0.979383
	466.650671	0.980674
	466.859137	0.980084
	467.067590	0.980773
	467.276030	0.981630
	467.484456	0.981645
	467.692869	0.982455
	467.901269	0.983412
	468.109655	0.984015
	468.318028	0.982819
	468.526387	0.982958
	468.734733	0.983026
	468.943066	0.983612
	469.151385	0.983314
	469.359691	0.984487
	469.567984	0.984263
	469.776263	0.983327
	469.984528	0.984038
	470.192781	0.985033
	470.401020	0.985632
	470.609245	0.985596
	470.817457	0.985254
	471.025656	0.985933
	471.233841	0.985999
	471.442013	0.986578
	471.650172	0.988261
	471.858317	0.987233
	472.066448	0.989212
	472.274567	0.992165
	472.482672	0.992914
	472.690763	0.992689
	472.898841	0.993652
	473.106906	0.992898
	473.314957	0.993797
	473.522995	0.994316
	473.731020	0.992677
	473.939031	0.992519
	474.147029	0.995141
	474.355013	0.995459
	474.562984	0.993671
	474.770941	0.992057
	474.978885	0.992407
	475.186816	0.992287
	475.394733	0.991398
	475.602637	0.990622
	475.810527	0.989444
	476.018404	0.989563
	476.226268	0.988234
	476.434118	0.989192
	476.641955	0.988078
	476.849778	0.987448
	477.057588	0.986943
	477.265385	0.987356
	477.473168	0.987602
	477.680937	0.987029
	477.888694	0.986105
	478.096436	0.986061
	478.304166	0.986061
	478.511882	0.985737
	478.719584	0.985809
	478.927274	0.987560
	479.134949	0.989307
	479.342612	0.989834
	479.550260	0.990212
	479.757896	0.990415
	479.965518	0.988716
	480.173126	0.988879
	480.380722	0.989078
	480.588303	0.987854
	480.795872	0.986959
	481.003426	0.986572
	481.210968	0.986129
	481.418496	0.985651
	481.626010	0.986119
	481.833511	0.985134
	482.040999	0.985498
	482.248473	0.985151
	482.455934	0.985847
	482.663382	0.984622
	482.870816	0.983800
	483.078236	0.982874
	483.285643	0.983656
	483.493037	0.983890
	483.700417	0.981023
	483.907784	0.980771
	484.115137	0.981067
	484.322477	0.980799
	484.529803	0.980212
	484.737116	0.978582
	484.944416	0.976942
	485.151702	0.977468
	485.358975	0.974866
	485.566234	0.974589
	485.773479	0.974447
	485.980712	0.972858
	486.187931	0.970917
	486.395136	0.971568
	486.602328	0.971678
	486.809506	0.969575
	487.016671	0.968883
	487.223823	0.969074
	487.430961	0.970425
	487.638086	0.969898
	487.845197	0.967848
	488.052295	0.967708
	488.259379	0.968852
	488.466450	0.969716
	488.673507	0.969467
	488.880551	0.970227
	489.087582	0.970900
	489.294599	0.973192
	489.501602	0.974514
	489.708592	0.974760
	489.915569	0.974226
	490.122532	0.973319
	490.329482	0.974534
	490.536418	0.975997
	490.743341	0.977699
	490.950250	0.979017
	491.157146	0.979384
	491.364029	0.980653
	491.570897	0.980497
	491.777753	0.981606
	491.984595	0.980740
	492.191423	0.980961
	492.398238	0.980142
	492.605040	0.981505
	492.811828	0.982671
	493.018603	0.983179
	493.225364	0.983899
	493.432111	0.981604
	493.638846	0.981786
	493.845566	0.982062
	494.052274	0.983300
	494.258967	0.984309
	494.465648	0.986271
	494.672314	0.987068
	494.878968	0.987363
	495.085608	0.986127
	495.292234	0.985842
	495.498847	0.985504
	495.705446	0.984489
	495.912032	0.983124
	496.118605	0.982678
	496.325164	0.983177
	496.531709	0.983193
	496.738241	0.981662
	496.944759	0.980572
	497.151264	0.979809
	497.357756	0.979820
	497.564234	0.979978
	497.770698	0.979127
	497.977149	0.980041
	498.183587	0.980674
	498.390011	0.979825
	498.596422	0.979441
	498.802819	0.979596
	499.009202	0.979489
	499.215572	0.978643
	499.421929	0.977289
	499.628272	0.977069
	499.834602	0.977224
	500.040918	0.975516
	500.247220	0.974377
	500.453509	0.975488
	500.659785	0.976183
	500.866047	0.975368
	501.072296	0.975182
	501.278531	0.976237
	501.484752	0.976319
	501.690960	0.977104
	501.897155	0.975881
	502.103336	0.975453
	502.309504	0.974756
	502.515658	0.975451
	502.721798	0.977100
	502.927925	0.977373
	503.134039	0.976910
	503.340139	0.975148
	503.546225	0.973525
	503.752298	0.974935
	503.958358	0.975015
	504.164404	0.975086
	504.370436	0.974754
	504.576455	0.975528
	504.782461	0.975965
	504.988453	0.976148
	505.194431	0.976337
	505.400396	0.974909
	505.606347	0.973922
	505.812285	0.973188
	506.018209	0.973443
	506.224120	0.973480
	506.430017	0.975391
	506.635901	0.975789
	506.841771	0.975812
	507.047628	0.974273
	507.253471	0.972457
	507.459301	0.971799
	507.665117	0.972137
	507.870920	0.970747
	508.076709	0.971349
	508.282484	0.972511
	508.488247	0.973747
	508.693995	0.973692
	508.899730	0.971631
	509.105451	0.970981
	509.311159	0.971757
	509.516854	0.971560
	509.722535	0.971273
	509.928202	0.972195
	510.133856	0.971871
	510.339496	0.971986
	510.545123	0.971828
	510.750736	0.970643
	510.956336	0.969811
	511.161922	0.970659
	511.367494	0.969389
	511.573053	0.968663
	511.778599	0.969085
	511.984131	0.969652
	512.189649	0.970077
	512.395154	0.969868
	512.600645	0.971411
	512.806123	0.972793
	513.011587	0.973327
	513.217038	0.972790
	513.422475	0.973134
	513.627899	0.972786
	513.833309	0.971521
	514.038705	0.972220
	514.244088	0.970939
	514.449458	0.971018
	514.654814	0.969742
	514.860156	0.971237
	515.065485	0.970741
	515.270800	0.968585
	515.476102	0.967881
	515.681390	0.967628
	515.886664	0.968741
	516.091925	0.969481
	516.297173	0.968670
	516.502407	0.968605
	516.707627	0.969222
	516.912834	0.970606
	517.118027	0.970978
	517.323207	0.970795
	517.528373	0.971622
	517.733525	0.972495
	517.938664	0.972261
	518.143790	0.972668
	518.348901	0.973611
	518.554000	0.974410
	518.759084	0.974271
	518.964156	0.972664
	519.169213	0.972203
	519.374257	0.971660
	519.579288	0.972256
	519.784305	0.973903
	519.989308	0.975025
	520.194298	0.974102
	520.399274	0.976566
	520.604236	0.976025
	520.809185	0.974318
	521.014121	0.972100
	521.219043	0.972099
	521.423951	0.973083
	521.628846	0.973461
	521.833727	0.974139
	522.038595	0.974648
	522.243449	0.974700
	522.448289	0.973520
	522.653116	0.974152
	522.857929	0.972703
	523.062729	0.973064
	523.267515	0.972439
	523.472287	0.972384
	523.677046	0.971854
	523.881792	0.972029
	524.086524	0.971223
	524.291242	0.971544
	524.495946	0.972038
	524.700637	0.971316
	524.905315	0.971553
	525.109979	0.970766
	525.314629	0.969032
	525.519266	0.968209
	525.723889	0.967493
	525.928498	0.967775
	526.133094	0.967614
	526.337677	0.967381
	526.542245	0.966875
	526.746800	0.966516
	526.951342	0.965662
	527.155870	0.965975
	527.360384	0.965420
	527.564885	0.964756
	527.769372	0.965987
	527.973846	0.966751
	528.178306	0.966275
	528.382752	0.966158
	528.587185	0.966893
	528.791604	0.967062
	528.996010	0.968936
	529.200402	0.970079
	529.404780	0.969445
	529.609145	0.968269
	529.813496	0.968727
	530.017833	0.968553
	530.222157	0.967520
	530.426468	0.968649
	530.630764	0.968725
	530.835048	0.968450
	531.039317	0.967653
	531.243573	0.967455
	531.447815	0.967230
	531.652044	0.967095
	531.856259	0.967129
	532.060461	0.967730
	532.264648	0.967608
	532.468823	0.967121
	532.672983	0.967060
	532.877130	0.964874
	533.081264	0.963742
	533.285383	0.963586
	533.489490	0.964761
	533.693582	0.964106
	533.897661	0.964151
	534.101726	0.963295
	534.305778	0.963609
	534.509816	0.961844
	534.713841	0.962319
	534.917851	0.960880
	535.121849	0.960632
	535.325832	0.960393
	535.529802	0.959879
	535.733759	0.959447
	535.937701	0.959771
	536.141630	0.958945
	536.345546	0.959848
	536.549448	0.962055
	536.753336	0.959715
	536.957210	0.958879
	537.161071	0.958751
	537.364919	0.957979
	537.568752	0.958007
	537.772572	0.959569
	537.976379	0.959012
	538.180172	0.957979
	538.383951	0.957932
	538.587716	0.956555
	538.791468	0.955851
	538.995206	0.955042
	539.198931	0.955629
	539.402642	0.955272
	539.606339	0.954553
	539.810023	0.953399
	540.013693	0.954218
	540.217349	0.954646
	540.420992	0.952539
	540.624621	0.952467
	540.828237	0.952518
	541.031839	0.952833
	541.235427	0.953409
	541.439001	0.952971
	541.642562	0.952784
	541.846109	0.953031
	542.049643	0.953592
	542.253163	0.955195
	542.456669	0.954630
	542.660162	0.954773
	542.863641	0.953410
	543.067106	0.953015
	543.270558	0.950448
	543.473996	0.950086
	543.677420	0.950017
	543.880831	0.949588
	544.084228	0.950504
	544.287612	0.950574
	544.490981	0.950012
	544.694338	0.949350
	544.897680	0.947636
	545.101009	0.947891
	545.304324	0.948035
	545.507625	0.948397
	545.710913	0.948695
	545.914187	0.949160
	546.117448	0.949233
	546.320695	0.948950
	546.523928	0.949855
	546.727147	0.947912
	546.930353	0.949671
	547.133546	0.949167
	547.336724	0.951601
	547.539889	0.951205
	547.743040	0.952957
	547.946178	0.952937
	548.149301	0.953917
	548.352412	0.954942
	548.555508	0.956350
	548.758591	0.956020
	548.961660	0.955015
	549.164716	0.957272
	549.367757	0.959302
	549.570785	0.960616
	549.773800	0.961833
	549.976801	0.961127
	550.179788	0.960533
	550.382761	0.959149
	550.585721	0.959453
	550.788667	0.959383
	550.991599	0.960407
	551.194518	0.960018
	551.397423	0.959988
	551.600315	0.958596
	551.803192	0.959686
	552.006056	0.959940
	552.208906	0.959617
	552.411743	0.959735
	552.614566	0.959511
	552.817375	0.961346
	553.020171	0.962816
	553.222953	0.963677
	553.425721	0.964491
	553.628475	0.964551
	553.831216	0.964746
	554.033943	0.963980
	554.236657	0.963919
	554.439356	0.964213
	554.642042	0.961824
	554.844715	0.961014
	555.047373	0.960920
	555.250018	0.959716
	555.452650	0.959747
	555.655267	0.958649
	555.857871	0.958499
	556.060461	0.957920
	556.263038	0.958292
	556.465600	0.956666
	556.668150	0.956974
	556.870685	0.955927
	557.073207	0.954471
	557.275715	0.954143
	557.478209	0.953670
	557.680689	0.952713
	557.883156	0.953314
	558.085609	0.952029
	558.288049	0.951056
	558.490475	0.950400
	558.692887	0.950501
	558.895285	0.949622
	559.097670	0.950963
	559.300040	0.952065
	559.502398	0.952486
	559.704741	0.953494
	559.907071	0.954270
	560.109387	0.953741
	560.311689	0.954793
	560.513978	0.956200
	560.716253	0.955626
	560.918514	0.955803
	561.120762	0.957162
	561.322995	0.957586
	561.525215	0.958201
	561.727422	0.957794
	561.929614	0.957566
	562.131793	0.956351
	562.333958	0.956622
	562.536110	0.956706
	562.738248	0.958377
	562.940372	0.958439
	563.142482	0.958038
	563.344578	0.958146
	563.546661	0.959967
	563.748730	0.961675
	563.950786	0.962870
	564.152827	0.962459
	564.354855	0.964677
	564.556870	0.966708
	564.758870	0.966569
	564.960857	0.967232
	565.162830	0.967553
	565.364789	0.967672
	565.566735	0.969129
	565.768666	0.969899
	565.970584	0.971190
	566.172489	0.971286
	566.374379	0.972507
	566.576256	0.972297
	566.778119	0.973280
	566.979969	0.974225
	567.181805	0.974758
	567.383626	0.974364
	567.585435	0.975446
	567.787229	0.975332
	567.989010	0.976575
	568.190777	0.978056
	568.392530	0.978386
	568.594269	0.977447
	568.795995	0.976677
	568.997707	0.976009
	569.199405	0.976378
	569.401090	0.976621
	569.602761	0.978627
	569.804418	0.978884
	570.006061	0.980922
	570.207690	0.980363
	570.409306	0.982325
	570.610908	0.982829
	570.812497	0.984438
	571.014071	0.985751
	571.215632	0.987877
	571.417179	0.988250
	571.618712	0.987620
	571.820232	0.987986
	572.021737	0.988033
	572.223229	0.989356
	572.424707	0.990161
	572.626172	0.989847
	572.827623	0.989270
	573.029060	0.990297
	573.230483	0.991483
	573.431892	0.991890
	573.633288	0.993016
	573.834670	0.993681
	574.036038	0.993739
	574.237392	0.993365
	574.438733	0.993715
	574.640060	0.994129
	574.841373	0.994476
	575.042672	0.995466
	575.243958	0.994435
	575.445230	0.994818
	575.646488	0.995196
	575.847732	0.995232
	576.048962	0.994858
	576.250179	0.995222
	576.451382	0.995397
	576.652571	0.995437
	576.853747	0.995454
	577.054908	0.995751
	577.256056	0.995945
	577.457190	0.996650
	577.658310	0.997053
	577.859417	0.995982
	578.060510	0.995847
	578.261589	0.995190
	578.462654	0.996284
	578.663705	0.996360
	578.864743	0.997194
	579.065767	0.997793
	579.266777	0.997134
	579.467773	0.997638
	579.668755	0.998382
	579.869724	0.998653
	580.070679	0.998078
	580.271620	0.998516
	580.472548	0.997831
	580.673461	0.997392
	580.874361	0.997701
	581.075247	0.998782
	581.276119	0.999644
	581.476978	0.999401
	581.677822	1.001071
	581.878653	1.000461
	582.079470	1.001717
	582.280273	1.000498
	582.481063	1.002093
	582.681838	1.002120
	582.882600	1.003438
	583.083348	1.003260
	583.284083	1.003025
	583.484803	1.003665
	583.685510	1.002992
	583.886203	1.003763
	584.086882	1.004524
	584.287547	1.004727
	584.488199	1.004397
	584.688836	1.005356
	584.889460	1.006674
	585.090070	1.006845
	585.290666	1.006113
	585.491249	1.005724
	585.691818	1.006910
	585.892372	1.006803
	586.092914	1.006933
	586.293441	1.008085
	586.493954	1.007761
	586.694454	1.008184
	586.894940	1.008896
	587.095412	1.007260
	587.295870	1.006930
	587.496314	1.008359
	587.696745	1.008429
	587.897162	1.008236
	588.097565	1.007971
	588.297954	1.007898
	588.498329	1.008140
	588.698691	1.008326
	588.899038	1.009310
	589.099372	1.010012
	589.299692	1.010503
	589.499998	1.011483
	589.700291	1.010826
	589.900569	1.011227
	590.100834	1.012382
	590.301085	1.012867
	590.501322	1.013622
	590.701546	1.014337
	590.901755	1.014619
	591.101951	1.014682
	591.302132	1.015270
	591.502300	1.016258
	591.702455	1.017193
	591.902595	1.016389
	592.102722	1.016916
	592.302834	1.015858
	592.502933	1.016162
	592.703018	1.015712
	592.903089	1.014853
	593.103147	1.016739
	593.303190	1.017406
	593.503220	1.017709
	593.703236	1.018277
	593.903238	1.018140
	594.103226	1.019072
	594.303200	1.019239
	594.503161	1.021092
	594.703108	1.020443
	594.903040	1.020397
	595.102960	1.019987
	595.302865	1.019331
	595.502756	1.019079
	595.702634	1.019360
	595.902497	1.021926
	596.102347	1.022737
	596.302183	1.023712
	596.502005	1.024665
	596.701813	1.025600
	596.901608	1.025400
	597.101388	1.025465
	597.301155	1.026331
	597.500908	1.026269
	597.700647	1.027934
	597.900372	1.026579
	598.100083	1.027108
	598.299781	1.027276
	598.499465	1.027389
	598.699134	1.027991
	598.898790	1.028185
	599.098432	1.027377
	599.298061	1.028536
	599.497675	1.026689
	599.697275	1.027897
	599.896862	1.028161
	600.096435	1.027435
	600.295994	1.027770
	600.495539	1.027333
	600.695070	1.026725
	600.894588	1.027705
	601.094091	1.026667
	601.293581	1.025895
	601.493056	1.025625
	601.692518	1.023731
	601.891966	1.023018
	602.091401	1.022928
	602.290821	1.023528
	602.490227	1.022350
	602.689620	1.023133
	602.888999	1.021311
	603.088363	1.020401
	603.287714	1.021066
	603.487052	1.018602
	603.686375	1.017109
	603.885684	1.014984
	604.084980	1.014162
	604.284261	1.013211
	604.483529	1.013484
	604.682783	1.012681
	604.882023	1.011794
	605.081249	1.011854
	605.280461	1.009423
	605.479660	1.008241
	605.678844	1.008464
	605.878015	1.008794
	606.077172	1.009737
	606.276314	1.010002
	606.475443	1.009213
	606.674558	1.008430
	606.873660	1.009290
	607.072747	1.008002
	607.271820	1.007378
	607.470880	1.008511
	607.669926	1.010862
	607.868957	1.012137
	608.067975	1.011970
	608.266979	1.011940
	608.465969	1.011645
	608.664946	1.010489
	608.863908	1.009651
	609.062857	1.009499
	609.261791	1.009615
	609.460712	1.009861
	609.659619	1.010753
	609.858511	1.010496
	610.057390	1.011499
	610.256256	1.012222
	610.455107	1.011733
	610.653944	1.011694
	610.852767	1.012246
	611.051577	1.011473
	611.250373	1.012224
	611.449154	1.012380
	611.647922	1.013881
	611.846676	1.013711
	612.045416	1.013355
	612.244142	1.013714
	612.442854	1.012797
	612.641553	1.012790
	612.840237	1.013211
	613.038908	1.013377
	613.237564	1.012618
	613.436207	1.013322
	613.634836	1.013734
	613.833451	1.014596
	614.032052	1.015165
	614.230639	1.014499
	614.429212	1.015195
	614.627771	1.017198
	614.826316	1.017188
	615.024848	1.018384
	615.223365	1.018989
	615.421869	1.018189
	615.620358	1.018736
	615.818834	1.020555
	616.017296	1.020834
	616.215744	1.022415
	616.414178	1.022447
	616.612598	1.022627
	616.811004	1.022901
	617.009396	1.024336
	617.207775	1.025845
	617.406139	1.027975
	617.604490	1.030409
	617.802826	1.030234
	618.001149	1.030811
	618.199458	1.031614
	618.397752	1.032138
	618.596033	1.032942
	618.794300	1.033850
	618.992553	1.033625
	619.190792	1.034461
	619.389018	1.036349
	619.587229	1.037885
	619.785426	1.037713
	619.983609	1.037710
	620.181779	1.037237
	620.379934	1.038764
	620.578076	1.039537
	620.776204	1.040316
	620.974317	1.041147
	621.172417	1.042557
	621.370503	1.042556
	621.568575	1.042381
	621.766633	1.043255
	621.964677	1.043643
	622.162707	1.044837
	622.360723	1.044784
	622.558725	1.046272
	622.756714	1.045918
	622.954688	1.045548
	623.152648	1.046684
	623.350595	1.045984
	623.548527	1.046242
	623.746446	1.045587
	623.944350	1.045617
	624.142241	1.044831
	624.340118	1.043869
	624.537981	1.044596
	624.735829	1.045603
	624.933664	1.045365
	625.131485	1.045306
	625.329292	1.046675
	625.527085	1.045906
	625.724864	1.045667
	625.922629	1.045644
	626.120381	1.045513
	626.318118	1.046806
	626.515841	1.046633
	626.713550	1.045453
	626.911246	1.044516
	627.108927	1.044149
	627.306595	1.044662
	627.504248	1.044416
	627.701888	1.043358
	627.899513	1.043487
	628.097125	1.043646
	628.294722	1.042261
	628.492306	1.041134
	628.689876	1.041764
	628.887432	1.042609
	629.084973	1.042595
	629.282501	1.042277
	629.480015	1.042319
	629.677515	1.041387
	629.875001	1.041606
	630.072473	1.042810
	630.269931	1.042383
	630.467375	1.042931
	630.664805	1.041783
	630.862221	1.041626
	631.059623	1.041295
	631.257011	1.043360
	631.454385	1.042930
	631.651746	1.042026
	631.849092	1.041701
	632.046424	1.041033
	632.243742	1.041910
	632.441047	1.041382
	632.638337	1.041204
	632.835613	1.042749
	633.032876	1.042913
	633.230124	1.042702
	633.427358	1.042994
	633.624579	1.042497
	633.821785	1.042087
	634.018978	1.042563
	634.216156	1.042874
	634.413321	1.042407
	634.610471	1.041607
	634.807608	1.041837
	635.004730	1.041543
	635.201839	1.041083
	635.398933	1.042102
	635.596014	1.042714
	635.793081	1.041972
	635.990133	1.041400
	636.187172	1.042097
	636.384196	1.042601
	636.581207	1.042155
	636.778204	1.040992
	636.975186	1.040949
	637.172155	1.040208
	637.369110	1.039481
	637.566050	1.040876
	637.762977	1.040521
	637.959890	1.040196
	638.156788	1.040649
	638.353673	1.041785
	638.550544	1.040825
	638.747400	1.040373
	638.944243	1.041695
	639.141072	1.042669
	639.337886	1.042119
	639.534687	1.043357
	639.731474	1.044156
	639.928246	1.042517
	640.125005	1.042828
	640.321750	1.043118
	640.518480	1.046328
	640.715197	1.047019
	640.911899	1.046933
	641.108588	1.046223
	641.305263	1.047400
	641.501923	1.047947
	641.698570	1.048948
	641.895202	1.048999
	642.091821	1.048548
	642.288426	1.048708
	642.485016	1.047437
	642.681593	1.049883
	642.878155	1.051159
	643.074704	1.050805
	643.271238	1.050215
	643.467759	1.052282
	643.664265	1.053800
	643.860757	1.054983
	644.057236	1.056807
	644.253700	1.058659
	644.450151	1.058997
	644.646587	1.059539
	644.843009	1.058317
	645.039418	1.058194
	645.235812	1.059092
	645.432192	1.058863
	645.628558	1.059353
	645.824911	1.060199
	646.021249	1.059779
	646.217573	1.058797
	646.413883	1.059333
	646.610179	1.059689
	646.806461	1.060829
	647.002729	1.061923
	647.198983	1.061744
	647.395223	1.061815
	647.591449	1.061157
	647.787661	1.061990
	647.983859	1.061652
	648.180043	1.060920
	648.376212	1.060718
	648.572368	1.060207
	648.768510	1.059504
	648.964638	1.060334
	649.160751	1.060523
	649.356851	1.061472
	649.552937	1.059888
	649.749008	1.060033
	649.945066	1.059952
	650.141109	1.059029
	650.337138	1.058106
	650.533154	1.058927
	650.729155	1.060172
	650.925142	1.060748
	651.121116	1.059073
	651.317075	1.058361
	651.513020	1.058818
	651.708951	1.058563
	651.904868	1.059561
	652.100771	1.059872
	652.296660	1.061081
	652.492535	1.060603
	652.688396	1.060220
	652.884242	1.061237
	653.080075	1.062611
	653.275894	1.061379
	653.471699	1.062392
	653.667489	1.061698
	653.863266	1.062577
	654.059028	1.063215
	654.254776	1.064742
	654.450511	1.066671
	654.646231	1.066325
	654.841937	1.066706
	655.037629	1.067773
	655.233308	1.068531
	655.428972	1.068112
	655.624622	1.068175
	655.820258	1.069581
	656.015879	1.069904
	656.211487	1.068947
	656.407081	1.069168
	656.602661	1.069406
	656.798226	1.071039
	656.993778	1.071793
	657.189315	1.072067
	657.384839	1.072247
	657.580348	1.072180
	657.775843	1.072851
	657.971324	1.074588
	658.166791	1.075999
	658.362244	1.076704
	658.557683	1.077875
	658.753108	1.077536
	658.948519	1.076299
	659.143916	1.076563
	659.339298	1.076480
	659.534667	1.074948
	659.730022	1.075292
	659.925362	1.073974
	660.120688	1.073168
	660.316001	1.072570
	660.511299	1.072242
	660.706583	1.072810
	660.901853	1.072461
	661.097109	1.072456
	661.292351	1.072254
	661.487578	1.071910
	661.682792	1.071265
	661.877992	1.070656
	662.073177	1.071323
	662.268349	1.071639
	662.463506	1.071711
	662.658649	1.070535
	662.853779	1.070549
	663.048894	1.071121
	663.243995	1.072846
	663.439081	1.071586
	663.634154	1.072676
	663.829213	1.073927
	664.024258	1.074072
	664.219288	1.076081
	664.414305	1.074984
	664.609307	1.075670
	664.804295	1.076119
	664.999269	1.077261
	665.194229	1.078860
	665.389175	1.078707
	665.584107	1.079307
	665.779025	1.080164
	665.973928	1.080772
	666.168818	1.081862
	666.363693	1.082048
	666.558555	1.082186
	666.753402	1.081494
	666.948235	1.082732
	667.143054	1.083964
	667.337859	1.082395
	667.532650	1.083146
	667.727427	1.082593
	667.922189	1.083032
	668.116938	1.081898
	668.311672	1.081819
	668.506392	1.083811
	668.701098	1.084226
	668.895790	1.085232
	669.090468	1.084331
	669.285132	1.084896
	669.479782	1.084728
	669.674417	1.084927
	669.869039	1.083361
	670.063646	1.082136
	670.258239	1.081008
	670.452819	1.078785
	670.647384	1.078366
	670.841934	1.077138
	671.036471	1.076350
	671.230994	1.074014
	671.425502	1.074024
	671.619997	1.073446
	671.814477	1.073737
	672.008943	1.072412
	672.203395	1.071935
	672.397833	1.071140
	672.592257	1.069336
	672.786667	1.068067
	672.981062	1.068436
	673.175444	1.067292
	673.369811	1.067721
	673.564164	1.066630
	673.758503	1.066682
	673.952828	1.066517
	674.147139	1.066871
	674.341435	1.066849
	674.535718	1.068748
	674.729986	1.068533
	674.924240	1.069200
	675.118480	1.069178
	675.312706	1.070283
	675.506918	1.071185
	675.701116	1.071320
	675.895299	1.073232
	676.089469	1.072035
	676.283624	1.073201
	676.477765	1.074106
	676.671892	1.074552
	676.866005	1.073917
	677.060103	1.075897
	677.254188	1.076191
	677.448258	1.077162
	677.642315	1.077086
	677.836357	1.077771
	678.030385	1.076304
	678.224398	1.075808
	678.418398	1.075367
	678.612384	1.075852
	678.806355	1.073781
	679.000312	1.072917
	679.194255	1.075336
	679.388184	1.075798
	679.582099	1.076715
	679.776000	1.076608
	679.969886	1.079931
	680.163758	1.080122
	680.357617	1.079465
	680.551461	1.077726
	680.745290	1.077594
	680.939106	1.077300
	681.132908	1.076424
	681.326695	1.075924
	681.520468	1.074892
	681.714227	1.075187
	681.907972	1.073920
	682.101703	1.073441
	682.295419	1.074610
	682.489122	1.072046
	682.682810	1.073157
	682.876484	1.071304
	683.070144	1.070546
	683.263790	1.070213
	683.457421	1.068740
	683.651039	1.068088
	683.844642	1.067337
	684.038231	1.066185
	684.231806	1.065813
	684.425367	1.066481
	684.618913	1.066227
	684.812446	1.065632
	685.005964	1.065691
	685.199468	1.064884
	685.392958	1.065036
	685.586433	1.064365
	685.779895	1.065098
	685.973342	1.064535
	686.166775	1.062998
	686.360194	1.062950
	686.553599	1.061966
	686.746990	1.061567
	686.940366	1.062155
	687.133729	1.061780
	687.327077	1.062334
	687.520411	1.061428
	687.713730	1.061299
	687.907036	1.060942
	688.100327	1.060461
	688.293604	1.060166
	688.486867	1.061037
	688.680116	1.061514
	688.873351	1.060369
	689.066571	1.060252
	689.259777	1.060271
	689.452970	1.060223
	689.646147	1.059910
	689.839311	1.059162
	690.032461	1.058269
	690.225596	1.059226
	690.418717	1.058052
	690.611824	1.059497
	690.804917	1.060814
	690.997995	1.060916
	691.191059	1.061608
	691.384110	1.061716
	691.577145	1.061782
	691.770167	1.060758
	691.963175	1.061228
	692.156168	1.060968
	692.349147	1.061353
	692.542112	1.060811
	692.735063	1.061014
	692.927999	1.061274
	693.120922	1.062766
	693.313830	1.063299
	693.506724	1.062101
	693.699603	1.062744
	693.892469	1.061660
	694.085320	1.059520
	694.278157	1.060053
	694.470980	1.058065
	694.663789	1.058518
	694.856583	1.058949
	695.049364	1.058567
	695.242130	1.058857
	695.434881	1.057916
	695.627619	1.059112
	695.820342	1.058705
	696.013052	1.057755
	696.205747	1.057321
	696.398427	1.057668
	696.591094	1.057364
	696.783746	1.056929
	696.976384	1.056269
	697.169008	1.055339
	697.361618	1.054850
	697.554213	1.053165
	697.746795	1.052378
	697.939362	1.052383
	698.131914	1.049820
	698.324453	1.050429
	698.516977	1.050008
	698.709487	1.048724
	698.901983	1.048648
	699.094465	1.047146
	699.286932	1.047891
	699.479386	1.046687
	699.671825	1.046603
	699.864249	1.046948
	700.056660	1.046159
	700.249056	1.045372
	700.441438	1.044298
	700.633806	1.044448
	700.826160	1.043417
	701.018499	1.043033
	701.210824	1.043345
	701.403135	1.043150
	701.595432	1.042951
	701.787714	1.043056
	701.979982	1.043156
	702.172236	1.043931
	702.364476	1.045145
	702.556702	1.045020
	702.748913	1.044275
	702.941110	1.044151
	703.133293	1.045069
	703.325461	1.046853
	703.517615	1.046956
	703.709755	1.049336
	703.901881	1.050710
	704.093993	1.051543
	704.286090	1.052500
	704.478173	1.052505
	704.670242	1.052313
	704.862296	1.051116
	705.054337	1.050597
	705.246363	1.050208
	705.438375	1.048871
	705.630372	1.048297
	705.822356	1.050031
	706.014325	1.051462
	706.206279	1.051597
	706.398220	1.051062
	706.590146	1.051554
	706.782058	1.051417
	706.973956	1.050852
	707.165840	1.050265
	707.357709	1.049018
	707.549564	1.048387
	707.741405	1.048489
	707.933231	1.048162
	708.125043	1.047843
	708.316841	1.046406
	708.508625	1.045175
	708.700395	1.043236
	708.892150	1.041724
	709.083891	1.040960
	709.275617	1.039567
	709.467330	1.037663
	709.659028	1.037286
	709.850712	1.036908
	710.042381	1.035934
	710.234037	1.035208
	710.425678	1.035279
	710.617305	1.033911
	710.808917	1.033641
	711.000515	1.031359
	711.192099	1.031640
	711.383669	1.030480
	711.575225	1.030415
	711.766766	1.029963
	711.958293	1.028324
	712.149805	1.028441
	712.341304	1.027864
	712.532788	1.026975
	712.724258	1.025316
	712.915713	1.023381
	713.107154	1.021111
	713.298581	1.021097
	713.489994	1.021763
	713.681392	1.021941
	713.872776	1.021091
	714.064146	1.020273
	714.255502	1.020284
	714.446843	1.022269
	714.638170	1.022752
	714.829483	1.021988
	715.020781	1.021248
	715.212065	1.021916
	715.403335	1.019837
	715.594591	1.017963
	715.785832	1.017070
	715.977059	1.016844
	716.168272	1.017172
	716.359470	1.018212
	716.550654	1.018371
	716.741824	1.018533
	716.932979	1.018728
	717.124121	1.019253
	717.315247	1.020969
	717.506360	1.019746
	717.697458	1.018219
	717.888542	1.016891
	718.079612	1.017261
	718.270668	1.017450
	718.461709	1.016068
	718.652736	1.015384
	718.843748	1.016495
	719.034746	1.015908
	719.225730	1.015994
	719.416700	1.015925
	719.607655	1.014906
	719.798596	1.015080
	719.989523	1.014664
	720.180435	1.013810
	720.371333	1.013721
	720.562217	1.013860
	720.753087	1.012175
	720.943942	1.012467
	721.134783	1.013298
	721.325609	1.012828
	721.516422	1.012996
	721.707219	1.012037
	721.898003	1.011828
	722.088772	1.010300
	722.279527	1.009583
	722.470268	1.007698
	722.660994	1.007510
	722.851707	1.006226
	723.042404	1.005692
	723.233088	1.003955
	723.423757	1.003843
	723.614412	1.003096
	723.805052	1.002285
	723.995678	1.001158
	724.186290	1.001038
	724.376887	1.001663
	724.567471	1.001799
	724.758039	1.002507
	724.948594	1.003319
	725.139134	1.003065
	725.329660	1.002130
	725.520172	1.004035
	725.710669	1.005668
	725.901152	1.004507
	726.091620	1.003349
	726.282075	1.003644
	726.472514	1.004015
	726.662940	1.003640
	726.853351	1.003196
	727.043748	1.004464
	727.234131	1.006147
	727.424499	1.007911
	727.614853	1.007472
	727.805193	1.007419
	727.995518	1.005483
	728.185829	1.006521
	728.376125	1.005797
	728.566408	1.005292
	728.756675	1.006164
	728.946929	1.006118
	729.137168	1.008338
	729.327393	1.008967
	729.517604	1.009831
	729.707800	1.010999
	729.897982	1.010569
	730.088149	1.012863
	730.278302	1.013156
	730.468441	1.012138
	730.658566	1.012824
	730.848676	1.012524
	731.038771	1.011903
	731.228853	1.011588
	731.418920	1.009710
	731.608973	1.009634
	731.799011	1.010348
	731.989035	1.010953
	732.179045	1.010120
	732.369040	1.010153
	732.559021	1.009623
	732.748988	1.007967
	732.938940	1.007175
	733.128878	1.007485
	733.318801	1.007801
	733.508711	1.007529
	733.698605	1.008102
	733.888486	1.008636
	734.078352	1.009784
	734.268204	1.011114
	734.458041	1.010687
	734.647864	1.010437
	734.837673	1.010499
	735.027467	1.011019
	735.217247	1.012236
	735.407013	1.012352
	735.596764	1.013587
	735.786501	1.014338
	735.976223	1.013888
	736.165932	1.014277
	736.355625	1.014773
	736.545305	1.015489
	736.734970	1.015355
	736.924620	1.016551
	737.114257	1.016319
	737.303879	1.014366
	737.493486	1.015375
	737.683079	1.015488
	737.872658	1.014850
	738.062222	1.015378
	738.251772	1.015140
	738.441308	1.014643
	738.630829	1.013586
	738.820336	1.012215
	739.009829	1.010439
	739.199307	1.010446
	739.388771	1.010603
	739.578220	1.010989
	739.767655	1.010376
	739.957076	1.011780
	740.146482	1.012519
	740.335874	1.012200
	740.525251	1.012983
	740.714615	1.011446
	740.903963	1.011233
	741.093298	1.012309
	741.282618	1.012742
	741.471923	1.013038
	741.661214	1.012655
	741.850491	1.013302
	742.039753	1.011573
	742.229001	1.011523
	742.418235	1.011474
	742.607454	1.011552
	742.796659	1.012525
	742.985849	1.013337
	743.175025	1.013810
	743.364187	1.011119
	743.553334	1.009965
	743.742467	1.009762
	743.931586	1.010076
	744.120690	1.009757
	744.309779	1.010913
	744.498855	1.010417
	744.687916	1.011865
	744.876962	1.013118
	745.065994	1.013357
	745.255012	1.013549
	745.444015	1.014703
	745.633004	1.014936
	745.821978	1.014004
	746.010938	1.013476
	746.199884	1.013839
	746.388815	1.013517
	746.577732	1.013547
	746.766634	1.014205
	746.955522	1.015889
	747.144396	1.015189
	747.333255	1.014340
	747.522100	1.015046
	747.710930	1.014428
	747.899746	1.015463
	748.088548	1.014909
	748.277335	1.014604
	748.466108	1.013611
	748.654866	1.012526
	748.843610	1.012329
	749.032339	1.010695
	749.221054	1.010506
	749.409755	1.010003
	749.598441	1.008260
	749.787113	1.007409
	749.975770	1.006156
	750.164413	1.006006
	750.353042	1.005730
[truncated: 1,648 more rows]
