# Supplementary material for: Metasurface analogues of molecular diastereomers from hierarchical multiscale chiral interactions with biomolecules
Source: Nat Commun. 2026 Apr 22;17:5541. doi: 10.1038/s41467-026-72200-6 (PMC13287669; doi:10.1038/s41467-026-72200-6)
Supplement: Supplementary file 3 — Supplementary Data 1 (Raw data) [file 41467_2026_72200_MOESM3_ESM.zip › Raw_Data/Reflectivity/Antistrept_strept_sequence/Buffer/Ref_ARRAY3_LH_90_2.txt]

	345.453658	1.005584
	345.669646	1.005513
	345.885622	1.005422
	346.101585	1.005307
	346.317535	1.005164
	346.533471	1.004986
	346.749395	1.004768
	346.965306	1.004501
	347.181204	1.004175
	347.397089	1.003780
	347.612961	1.003304
	347.828820	1.002731
	348.044666	1.002049
	348.260499	1.001241
	348.476319	1.000296
	348.692126	0.999207
	348.907920	0.997976
	349.123701	0.996619
	349.339469	0.995173
	349.555224	0.993697
	349.770966	0.992270
	349.986695	0.990985
	350.202412	0.989932
	350.418115	0.989182
	350.633805	0.988773
	350.849482	0.988702
	351.065147	0.988934
	351.280798	0.989415
	351.496436	0.990079
	351.712062	0.990866
	351.927674	0.991724
	352.143273	0.987898
	352.358860	0.993577
	352.574433	0.997041
	352.789993	0.997421
	353.005541	0.997213
	353.221075	0.997838
	353.436597	1.001181
	353.652105	1.001249
	353.867600	1.002269
	354.083083	1.001105
	354.298552	1.000635
	354.514009	1.000100
	354.729452	1.000392
	354.944883	1.002879
	355.160300	1.003134
	355.375705	1.005648
	355.591096	1.007021
	355.806474	1.007119
	356.021840	1.006830
	356.237192	1.006923
	356.452532	1.007698
	356.667858	1.007492
	356.883172	1.007505
	357.098472	1.008053
	357.313760	1.006948
	357.529034	1.007767
	357.744295	1.007826
	357.959544	1.009488
	358.174779	1.009334
	358.390002	1.010732
	358.605211	1.008893
	358.820407	1.010378
	359.035591	1.010172
	359.250761	1.010822
	359.465919	1.011538
	359.681063	1.011564
	359.896194	1.008576
	360.111313	1.008688
	360.326418	1.009691
	360.541510	1.011655
	360.756589	1.009834
	360.971656	1.007797
	361.186709	1.006798
	361.401749	1.007444
	361.616776	1.007824
	361.831790	1.007609
	362.046792	1.007309
	362.261780	1.006778
	362.476755	1.007075
	362.691717	1.005637
	362.906666	1.005072
	363.121602	1.005614
	363.336525	1.006051
	363.551435	1.003897
	363.766332	1.002713
	363.981216	1.001342
	364.196087	1.002085
	364.410945	1.003724
	364.625790	1.002361
	364.840621	1.002206
	365.055440	1.002638
	365.270246	1.005962
	365.485039	1.005129
	365.699818	1.001770
	365.914585	1.001263
	366.129339	1.000759
	366.344079	1.000108
	366.558807	0.996398
	366.773521	0.996718
	366.988223	0.996384
	367.202911	0.999001
	367.417587	0.998290
	367.632249	0.998158
	367.846898	0.999970
	368.061535	0.998931
	368.276158	0.998697
	368.490768	0.997464
	368.705365	0.998641
	368.919949	0.998685
	369.134521	0.998308
	369.349079	0.997398
	369.563624	0.997476
	369.778155	0.998079
	369.992674	0.998334
	370.207180	1.000076
	370.421673	1.000750
	370.636153	1.000357
	370.850619	0.999585
	371.065073	0.998954
	371.279514	0.999804
	371.493941	0.997973
	371.708356	0.998787
	371.922757	0.997582
	372.137145	0.998490
	372.351521	0.999227
	372.565883	0.999497
	372.780232	0.995530
	372.994568	0.997458
	373.208891	0.996997
	373.423201	0.994074
	373.637498	0.992511
	373.851782	0.991921
	374.066053	0.991246
	374.280311	0.993543
	374.494556	0.992532
	374.708787	0.992072
	374.923006	0.991679
	375.137211	0.990502
	375.351404	0.989585
	375.565583	0.989155
	375.779750	0.988394
	375.993903	0.988942
	376.208043	0.987876
	376.422170	0.987493
	376.636284	0.989940
	376.850385	0.990931
	377.064473	0.992959
	377.278548	0.995893
	377.492610	0.995121
	377.706658	0.995724
	377.920694	0.998160
	378.134717	0.999720
	378.348726	0.998544
	378.562722	0.998212
	378.776706	0.999247
	378.990676	1.000613
	379.204633	0.999164
	379.418577	1.000886
	379.632508	1.002985
	379.846426	1.003014
	380.060331	1.003507
	380.274223	1.003013
	380.488101	1.003269
	380.701967	1.003789
	380.915819	1.004504
	381.129659	1.004692
	381.343485	1.005611
	381.557298	1.006254
	381.771098	1.005773
	381.984886	1.005900
	382.198659	1.007031
	382.412420	1.008669
	382.626168	1.006628
	382.839903	1.006953
	383.053624	1.005338
	383.267333	1.003060
	383.481028	1.001949
	383.694711	1.002244
	383.908380	1.002383
	384.122036	0.999906
	384.335679	1.000732
	384.549309	1.001917
	384.762926	1.001670
	384.976530	1.001943
	385.190120	0.999678
	385.403698	0.997793
	385.617262	0.997019
	385.830814	1.000429
	386.044352	1.000401
	386.257877	0.999773
	386.471389	1.001629
	386.684888	1.002756
	386.898374	1.004680
	387.111847	1.004312
	387.325306	1.004590
	387.538753	1.004727
	387.752186	1.004499
	387.965606	1.004902
	388.179014	1.005080
	388.392408	1.008599
	388.605789	1.008560
	388.819156	1.010556
	389.032511	1.011665
	389.245853	1.014038
	389.459181	1.015163
	389.672497	1.015184
	389.885799	1.016624
	390.099088	1.016993
	390.312364	1.016513
	390.525627	1.018276
	390.738877	1.019249
	390.952114	1.017900
	391.165337	1.017610
	391.378548	1.017841
	391.591745	1.018257
	391.804929	1.018048
	392.018100	1.016727
	392.231258	1.019501
	392.444403	1.018476
	392.657535	1.018384
	392.870653	1.018417
	393.083759	1.016952
	393.296851	1.016719
	393.509930	1.014135
	393.722996	1.013369
	393.936049	1.012660
	394.149089	1.012006
	394.362116	1.012869
	394.575129	1.011465
	394.788130	1.008096
	395.001117	1.007035
	395.214091	1.005710
	395.427052	1.002369
	395.640000	1.000920
	395.852935	1.001093
	396.065857	1.002103
	396.278765	1.000345
	396.491660	0.999327
	396.704543	0.997776
	396.917412	0.997092
	397.130268	0.996059
	397.343110	0.994430
	397.555940	0.992638
	397.768757	0.992928
	397.981560	0.992301
	398.194350	0.991139
	398.407127	0.990960
	398.619891	0.990881
	398.832642	0.989715
	399.045380	0.987997
	399.258104	0.987981
	399.470815	0.986968
	399.683514	0.985595
	399.896199	0.984799
	400.108870	0.984995
	400.321529	0.984022
	400.534175	0.982138
	400.746807	0.983454
	400.959427	0.983793
	401.172033	0.985565
	401.384626	0.984399
	401.597205	0.986179
	401.809772	0.984930
	402.022326	0.984239
	402.234866	0.985346
	402.447393	0.986483
	402.659907	0.986935
	402.872408	0.986795
	403.084896	0.988581
	403.297370	0.990412
	403.509832	0.990953
	403.722280	0.990609
	403.934715	0.991299
	404.147137	0.991659
	404.359546	0.992209
	404.571941	0.993427
	404.784323	0.994914
	404.996693	0.996733
	405.209049	0.997946
	405.421392	0.997475
	405.633721	0.998932
	405.846038	0.997438
	406.058341	0.998473
	406.270632	0.998434
	406.482909	1.000597
	406.695172	1.001925
	406.907423	1.002277
	407.119661	1.002499
	407.331885	1.000115
	407.544096	1.000720
	407.756294	1.004729
	407.968479	1.006885
	408.180651	1.006699
	408.392809	1.007521
	408.604954	1.008211
	408.817086	1.007029
	409.029205	1.007151
	409.241311	1.007577
	409.453404	1.008270
	409.665483	1.008310
	409.877549	1.009864
	410.089602	1.011726
	410.301642	1.011009
	410.513669	1.011953
	410.725682	1.011501
	410.937682	1.010992
	411.149669	1.011321
	411.361643	1.012211
	411.573604	1.011724
	411.785551	1.011617
	411.997486	1.011419
	412.209407	1.011486
	412.421315	1.011392
	412.633210	1.011732
	412.845091	1.010331
	413.056959	1.010573
	413.268815	1.010615
	413.480657	1.010743
	413.692485	1.008922
	413.904301	1.008505
	414.116103	1.006976
	414.327892	1.006097
	414.539668	1.003990
	414.751431	1.002802
	414.963181	1.004518
	415.174917	1.002337
	415.386640	1.001300
	415.598350	1.001030
	415.810047	1.000974
	416.021730	0.999607
	416.233401	0.997722
	416.445058	0.997189
	416.656702	0.994933
	416.868332	0.995435
	417.079950	0.994831
	417.291554	0.995731
	417.503145	0.993487
	417.714723	0.993573
	417.926288	0.993651
	418.137839	0.991158
	418.349377	0.991611
	418.560903	0.988761
	418.772414	0.989618
	418.983913	0.987987
	419.195398	0.986231
	419.406870	0.985659
	419.618329	0.985674
	419.829775	0.985044
	420.041208	0.985761
	420.252627	0.986347
	420.464033	0.987463
	420.675426	0.985266
	420.886805	0.985006
	421.098172	0.985479
	421.309525	0.986165
	421.520865	0.987646
	421.732192	0.988356
	421.943505	0.988481
	422.154805	0.987927
	422.366092	0.987386
	422.577366	0.987630
	422.788627	0.987271
	422.999874	0.986724
	423.211108	0.987262
	423.422329	0.987061
	423.633537	0.986581
	423.844731	0.987946
	424.055913	0.989329
	424.267081	0.991349
	424.478235	0.990870
	424.689377	0.989549
	424.900505	0.990682
	425.111620	0.991447
	425.322722	0.991789
	425.533811	0.992726
	425.744886	0.992556
	425.955948	0.993069
	426.166997	0.991431
	426.378032	0.992938
	426.589055	0.994783
	426.800064	0.992844
	427.011060	0.993010
	427.222042	0.994108
	427.433012	0.997540
	427.643968	0.999965
	427.854911	0.999495
	428.065840	0.999919
	428.276757	1.001025
	428.487660	1.001963
	428.698550	1.003204
	428.909427	1.003953
	429.120290	1.005933
	429.331140	1.007111
	429.541977	1.010199
	429.752801	1.011660
	429.963611	1.012127
	430.174408	1.011253
	430.385192	1.012725
	430.595963	1.011572
	430.806720	1.010470
	431.017464	1.009197
	431.228195	1.008620
	431.438913	1.009915
	431.649617	1.008726
	431.860308	1.007346
	432.070986	1.006292
	432.281650	1.005770
	432.492302	1.004453
	432.702940	1.005204
	432.913565	1.004916
	433.124176	1.005457
	433.334774	1.004155
	433.545359	1.005203
	433.755931	1.002401
	433.966489	1.000992
	434.177035	0.999509
	434.387567	0.997676
	434.598085	0.996522
	434.808591	0.993542
	435.019083	0.992391
	435.229562	0.993645
	435.440027	0.993083
	435.650479	0.990347
	435.860918	0.990675
	436.071344	0.990809
	436.281757	0.989610
	436.492156	0.989346
	436.702542	0.988461
	436.912914	0.987295
	437.123274	0.984131
	437.333620	0.984069
	437.543953	0.983865
	437.754272	0.983920
	437.964578	0.983534
	438.174871	0.982530
	438.385151	0.980910
	438.595417	0.982463
	438.805670	0.983338
	439.015910	0.984370
	439.226137	0.986330
	439.436350	0.985357
	439.646550	0.987925
	439.856737	0.989551
	440.066910	0.991440
	440.277070	0.991172
	440.487217	0.990702
	440.697351	0.992254
	440.907471	0.993450
	441.117578	0.993264
	441.327671	0.993475
	441.537752	0.994189
	441.747819	0.996961
	441.957873	0.997801
	442.167913	0.997949
	442.377940	0.999254
	442.587954	0.999386
	442.797955	1.001239
	443.007942	1.000429
	443.217916	1.000905
	443.427877	1.002373
	443.637824	1.001630
	443.847758	1.004161
	444.057679	1.005134
	444.267586	1.002817
	444.477481	1.003115
	444.687361	1.004793
	444.897229	1.006569
	445.107083	1.008002
	445.316924	1.008692
	445.526752	1.006634
	445.736566	1.006567
	445.946367	1.006167
	446.156155	1.006219
	446.365929	1.004911
	446.575690	1.004737
	446.785438	1.004246
	446.995173	1.002846
	447.204894	1.001822
	447.414602	0.999485
	447.624296	1.000304
	447.833977	0.998939
	448.043645	0.997049
	448.253300	0.995580
	448.462941	0.995946
	448.672569	0.994269
	448.882184	0.991953
	449.091785	0.991039
	449.301373	0.989537
	449.510948	0.987269
	449.720509	0.987905
	449.930057	0.987412
	450.139592	0.985499
	450.349113	0.985679
	450.558621	0.985197
	450.768116	0.984170
	450.977597	0.984271
	451.187066	0.984935
	451.396520	0.984190
	451.605962	0.982776
	451.815390	0.981190
	452.024805	0.979271
	452.234206	0.980255
	452.443594	0.979865
	452.652969	0.982016
	452.862330	0.981081
	453.071678	0.980208
	453.281013	0.982152
	453.490335	0.980628
	453.699643	0.982022
	453.908938	0.985200
	454.118219	0.987024
	454.327487	0.987749
	454.536742	0.986769
	454.745983	0.987502
	454.955211	0.987617
	455.164426	0.987436
	455.373627	0.988198
	455.582815	0.989380
	455.791990	0.989167
	456.001152	0.990931
	456.210300	0.990559
	456.419434	0.991128
	456.628556	0.990921
	456.837664	0.991233
	457.046758	0.992810
	457.255839	0.992009
	457.464907	0.994760
	457.673962	0.994234
	457.883003	0.993284
	458.092031	0.993624
	458.301046	0.993503
	458.510047	0.993169
	458.719035	0.993001
	458.928009	0.993004
	459.136970	0.993724
	459.345918	0.993698
	459.554852	0.992786
	459.763774	0.992354
	459.972681	0.991032
	460.181576	0.991593
	460.390457	0.991041
	460.599324	0.991053
	460.808178	0.990590
	461.017019	0.990886
	461.225847	0.989374
	461.434661	0.990671
	461.643462	0.990237
	461.852249	0.989804
	462.061023	0.989203
	462.269784	0.990269
	462.478531	0.989404
	462.687265	0.989044
	462.895986	0.991502
	463.104693	0.991177
	463.313387	0.990567
	463.522068	0.990417
	463.730735	0.990566
	463.939389	0.989664
	464.148029	0.990401
	464.356656	0.991085
	464.565270	0.989851
	464.773870	0.990159
	464.982457	0.991018
	465.191030	0.992561
	465.399591	0.990667
	465.608137	0.989820
	465.816671	0.989492
	466.025191	0.987964
	466.233697	0.989327
	466.442191	0.989490
	466.650671	0.988800
	466.859137	0.988775
	467.067590	0.989708
	467.276030	0.990848
	467.484456	0.991724
	467.692869	0.992976
	467.901269	0.994207
	468.109655	0.994995
	468.318028	0.994043
	468.526387	0.995576
	468.734733	0.995429
	468.943066	0.996625
	469.151385	0.995817
	469.359691	0.996890
	469.567984	0.996955
	469.776263	0.996331
	469.984528	0.996205
	470.192781	0.992731
	470.401020	0.992829
	470.609245	0.992102
	470.817457	0.990939
	471.025656	0.990960
	471.233841	0.988923
	471.442013	0.988071
	471.650172	0.987228
	471.858317	0.987029
	472.066448	0.986377
	472.274567	0.987312
	472.482672	0.987193
	472.690763	0.987186
	472.898841	0.986641
	473.106906	0.985803
	473.314957	0.985696
	473.522995	0.982987
	473.731020	0.980491
	473.939031	0.979979
	474.147029	0.977757
	474.355013	0.978580
	474.562984	0.978646
	474.770941	0.977391
	474.978885	0.976665
	475.186816	0.975783
	475.394733	0.977289
	475.602637	0.975319
	475.810527	0.975423
	476.018404	0.976224
	476.226268	0.975862
	476.434118	0.976567
	476.641955	0.978055
	476.849778	0.977556
	477.057588	0.977266
	477.265385	0.980386
	477.473168	0.980765
	477.680937	0.980744
	477.888694	0.979311
	478.096436	0.979942
	478.304166	0.981760
	478.511882	0.983330
	478.719584	0.985343
	478.927274	0.986441
	479.134949	0.987836
	479.342612	0.990074
	479.550260	0.990508
	479.757896	0.990333
	479.965518	0.991191
	480.173126	0.991076
	480.380722	0.992137
	480.588303	0.991841
	480.795872	0.991221
	481.003426	0.990866
	481.210968	0.989874
	481.418496	0.987864
	481.626010	0.986543
	481.833511	0.988941
	482.040999	0.986612
	482.248473	0.984629
	482.455934	0.984961
	482.663382	0.984893
	482.870816	0.984823
	483.078236	0.983716
	483.285643	0.982212
	483.493037	0.981688
	483.700417	0.980607
	483.907784	0.980970
	484.115137	0.980582
	484.322477	0.980247
	484.529803	0.979089
	484.737116	0.978890
	484.944416	0.978606
	485.151702	0.978754
	485.358975	0.978499
	485.566234	0.978196
	485.773479	0.976543
	485.980712	0.974764
	486.187931	0.975383
	486.395136	0.975833
	486.602328	0.976189
	486.809506	0.976638
	487.016671	0.976195
	487.223823	0.976453
	487.430961	0.978080
	487.638086	0.979753
	487.845197	0.980414
	488.052295	0.980097
	488.259379	0.982057
	488.466450	0.982235
	488.673507	0.981821
	488.880551	0.982428
	489.087582	0.983080
	489.294599	0.982326
	489.501602	0.982448
	489.708592	0.981815
	489.915569	0.982512
	490.122532	0.983081
	490.329482	0.982286
	490.536418	0.981967
	490.743341	0.982400
	490.950250	0.983372
	491.157146	0.983437
	491.364029	0.983254
	491.570897	0.983394
	491.777753	0.985552
	491.984595	0.983105
	492.191423	0.981483
	492.398238	0.981609
	492.605040	0.981071
	492.811828	0.981356
	493.018603	0.981213
	493.225364	0.979673
	493.432111	0.978103
	493.638846	0.977541
	493.845566	0.977315
	494.052274	0.978733
	494.258967	0.977713
	494.465648	0.976797
	494.672314	0.975915
	494.878968	0.975613
	495.085608	0.973690
	495.292234	0.972913
	495.498847	0.973622
	495.705446	0.972883
	495.912032	0.973274
	496.118605	0.973591
	496.325164	0.974837
	496.531709	0.976702
	496.738241	0.978125
	496.944759	0.978797
	497.151264	0.979360
	497.357756	0.979398
	497.564234	0.978554
	497.770698	0.977984
	497.977149	0.977708
	498.183587	0.977970
	498.390011	0.979104
	498.596422	0.980799
	498.802819	0.981546
	499.009202	0.982750
	499.215572	0.984275
	499.421929	0.984581
	499.628272	0.984175
	499.834602	0.984517
	500.040918	0.983403
	500.247220	0.981093
	500.453509	0.980484
	500.659785	0.980163
	500.866047	0.979700
	501.072296	0.979853
	501.278531	0.979326
	501.484752	0.979980
	501.690960	0.980123
	501.897155	0.980463
	502.103336	0.980296
	502.309504	0.980672
	502.515658	0.978606
	502.721798	0.980041
	502.927925	0.981495
	503.134039	0.982472
	503.340139	0.982837
	503.546225	0.981470
	503.752298	0.981951
	503.958358	0.982628
	504.164404	0.982867
	504.370436	0.981804
	504.576455	0.982601
	504.782461	0.983385
	504.988453	0.983370
	505.194431	0.982662
	505.400396	0.981573
	505.606347	0.978562
	505.812285	0.978438
	506.018209	0.976731
	506.224120	0.975775
	506.430017	0.975996
	506.635901	0.975658
	506.841771	0.976241
	507.047628	0.975305
	507.253471	0.975090
	507.459301	0.974957
	507.665117	0.974779
	507.870920	0.976039
	508.076709	0.974549
	508.282484	0.975433
	508.488247	0.975171
	508.693995	0.975059
	508.899730	0.975250
	509.105451	0.975282
	509.311159	0.975379
	509.516854	0.975397
	509.722535	0.975105
	509.928202	0.976181
	510.133856	0.976437
	510.339496	0.977379
	510.545123	0.978168
	510.750736	0.977659
	510.956336	0.975891
	511.161922	0.974397
	511.367494	0.974160
	511.573053	0.972053
	511.778599	0.970584
	511.984131	0.970379
	512.189649	0.970017
	512.395154	0.968774
	512.600645	0.968465
	512.806123	0.969298
	513.011587	0.970003
	513.217038	0.969553
	513.422475	0.967460
	513.627899	0.967463
	513.833309	0.969009
	514.038705	0.970420
	514.244088	0.969482
	514.449458	0.968452
	514.654814	0.969108
	514.860156	0.969749
	515.065485	0.971649
	515.270800	0.969237
	515.476102	0.967683
	515.681390	0.968251
	515.886664	0.969244
	516.091925	0.970832
	516.297173	0.970900
	516.502407	0.969402
	516.707627	0.969375
	516.912834	0.968637
	517.118027	0.965748
	517.323207	0.965983
	517.528373	0.963847
	517.733525	0.962931
	517.938664	0.962119
	518.143790	0.961837
	518.348901	0.961196
	518.554000	0.962322
	518.759084	0.962806
	518.964156	0.962422
	519.169213	0.962347
	519.374257	0.961517
	519.579288	0.960028
	519.784305	0.960121
	519.989308	0.959378
	520.194298	0.960568
	520.399274	0.958504
	520.604236	0.959384
	520.809185	0.959949
	521.014121	0.960920
	521.219043	0.961593
	521.423951	0.961174
	521.628846	0.960813
	521.833727	0.960041
	522.038595	0.960904
	522.243449	0.961247
	522.448289	0.961478
	522.653116	0.961247
	522.857929	0.959155
	523.062729	0.959812
	523.267515	0.959354
	523.472287	0.961064
	523.677046	0.961015
	523.881792	0.959929
	524.086524	0.960896
	524.291242	0.961960
	524.495946	0.962154
	524.700637	0.961788
	524.905315	0.963041
	525.109979	0.962625
	525.314629	0.963686
	525.519266	0.965175
	525.723889	0.966278
	525.928498	0.967835
	526.133094	0.968558
	526.337677	0.968530
	526.542245	0.968120
	526.746800	0.967838
	526.951342	0.968725
	527.155870	0.967406
	527.360384	0.968521
	527.564885	0.967607
	527.769372	0.969490
	527.973846	0.970254
	528.178306	0.970432
	528.382752	0.970431
	528.587185	0.969404
	528.791604	0.970419
	528.996010	0.972034
	529.200402	0.971882
	529.404780	0.971428
	529.609145	0.972288
	529.813496	0.972013
	530.017833	0.972587
	530.222157	0.972636
	530.426468	0.972549
	530.630764	0.972896
	530.835048	0.973841
	531.039317	0.973055
	531.243573	0.972703
	531.447815	0.972448
	531.652044	0.970202
	531.856259	0.969690
	532.060461	0.970827
	532.264648	0.970288
	532.468823	0.972007
	532.672983	0.971019
	532.877130	0.971378
	533.081264	0.971120
	533.285383	0.969645
	533.489490	0.969438
	533.693582	0.968182
	533.897661	0.967736
	534.101726	0.966586
	534.305778	0.966832
	534.509816	0.965048
	534.713841	0.964226
	534.917851	0.962256
	535.121849	0.961722
	535.325832	0.962910
	535.529802	0.960359
	535.733759	0.959231
	535.937701	0.958484
	536.141630	0.959332
	536.345546	0.959900
	536.549448	0.959950
	536.753336	0.959615
	536.957210	0.959625
	537.161071	0.960100
	537.364919	0.958762
	537.568752	0.959727
	537.772572	0.959757
	537.976379	0.958173
	538.180172	0.957394
	538.383951	0.958422
	538.587716	0.958395
	538.791468	0.956749
	538.995206	0.956317
	539.198931	0.956705
	539.402642	0.956018
	539.606339	0.956660
	539.810023	0.955012
	540.013693	0.956237
	540.217349	0.956360
	540.420992	0.956196
	540.624621	0.956728
	540.828237	0.956836
	541.031839	0.958575
	541.235427	0.956720
	541.439001	0.956593
	541.642562	0.956654
	541.846109	0.956296
	542.049643	0.957369
	542.253163	0.955992
	542.456669	0.955862
	542.660162	0.955042
	542.863641	0.954552
	543.067106	0.954206
	543.270558	0.953320
	543.473996	0.954183
	543.677420	0.954556
	543.880831	0.955880
	544.084228	0.957912
	544.287612	0.957363
	544.490981	0.955406
	544.694338	0.956500
	544.897680	0.954606
	545.101009	0.954167
	545.304324	0.953898
	545.507625	0.952652
	545.710913	0.952484
	545.914187	0.951148
	546.117448	0.952049
	546.320695	0.951400
	546.523928	0.951014
	546.727147	0.949657
	546.930353	0.949204
	547.133546	0.949723
	547.336724	0.950485
	547.539889	0.950101
	547.743040	0.949612
	547.946178	0.950463
	548.149301	0.951239
	548.352412	0.950796
	548.555508	0.949411
	548.758591	0.949075
	548.961660	0.950080
	549.164716	0.949384
	549.367757	0.948180
	549.570785	0.948318
	549.773800	0.948189
	549.976801	0.948708
	550.179788	0.947980
	550.382761	0.948310
	550.585721	0.949630
	550.788667	0.948710
	550.991599	0.947793
	551.194518	0.949662
	551.397423	0.950598
	551.600315	0.949874
	551.803192	0.950153
	552.006056	0.950416
	552.208906	0.951642
	552.411743	0.951342
	552.614566	0.951175
	552.817375	0.952656
	553.020171	0.953763
	553.222953	0.954420
	553.425721	0.953889
	553.628475	0.955117
	553.831216	0.955487
	554.033943	0.955722
	554.236657	0.955812
	554.439356	0.955705
	554.642042	0.956456
	554.844715	0.957016
	555.047373	0.957551
	555.250018	0.958042
	555.452650	0.959584
	555.655267	0.959814
	555.857871	0.959875
	556.060461	0.961072
	556.263038	0.960717
	556.465600	0.959344
	556.668150	0.959267
	556.870685	0.959826
	557.073207	0.959618
	557.275715	0.959684
	557.478209	0.959354
	557.680689	0.958908
	557.883156	0.958550
	558.085609	0.958623
	558.288049	0.959504
	558.490475	0.958447
	558.692887	0.958931
	558.895285	0.959098
	559.097670	0.960284
	559.300040	0.961679
	559.502398	0.961180
	559.704741	0.960014
	559.907071	0.959979
	560.109387	0.959312
	560.311689	0.958331
	560.513978	0.958019
	560.716253	0.957137
	560.918514	0.957388
	561.120762	0.957276
	561.322995	0.955218
	561.525215	0.955974
	561.727422	0.957818
	561.929614	0.957608
	562.131793	0.958484
	562.333958	0.958587
	562.536110	0.959282
	562.738248	0.959238
	562.940372	0.959407
	563.142482	0.959313
	563.344578	0.960126
	563.546661	0.960023
	563.748730	0.958852
	563.950786	0.959204
	564.152827	0.959925
	564.354855	0.961136
	564.556870	0.961055
	564.758870	0.962573
	564.960857	0.963564
	565.162830	0.963683
	565.364789	0.964647
	565.566735	0.965600
	565.768666	0.965382
	565.970584	0.965832
	566.172489	0.965592
	566.374379	0.966549
	566.576256	0.967213
	566.778119	0.967160
	566.979969	0.967679
	567.181805	0.967151
	567.383626	0.967436
	567.585435	0.967579
	567.787229	0.967565
	567.989010	0.967544
	568.190777	0.968983
	568.392530	0.970315
	568.594269	0.970052
	568.795995	0.970222
	568.997707	0.972040
	569.199405	0.974087
	569.401090	0.972970
	569.602761	0.973280
	569.804418	0.974632
	570.006061	0.975685
	570.207690	0.976087
	570.409306	0.977426
	570.610908	0.977322
	570.812497	0.977270
	571.014071	0.976935
	571.215632	0.977165
	571.417179	0.977810
	571.618712	0.976870
	571.820232	0.976525
	572.021737	0.976962
	572.223229	0.977416
	572.424707	0.977142
	572.626172	0.977859
	572.827623	0.977628
	573.029060	0.978285
	573.230483	0.977641
	573.431892	0.978193
	573.633288	0.979608
	573.834670	0.978640
	574.036038	0.977198
	574.237392	0.977361
	574.438733	0.977097
	574.640060	0.978362
	574.841373	0.978383
	575.042672	0.979801
	575.243958	0.978619
	575.445230	0.979365
	575.646488	0.979118
	575.847732	0.979534
	576.048962	0.979694
	576.250179	0.980786
	576.451382	0.980954
	576.652571	0.980590
	576.853747	0.981660
	577.054908	0.982018
	577.256056	0.982953
	577.457190	0.983674
	577.658310	0.983121
	577.859417	0.982789
	578.060510	0.983629
	578.261589	0.983148
	578.462654	0.984094
	578.663705	0.984914
	578.864743	0.985318
	579.065767	0.985490
	579.266777	0.985672
	579.467773	0.986186
	579.668755	0.988311
	579.869724	0.991034
	580.070679	0.992328
	580.271620	0.994651
	580.472548	0.998623
	580.673461	0.997813
	580.874361	0.998378
	581.075247	0.999326
	581.276119	0.999634
	581.476978	0.999751
	581.677822	1.001275
	581.878653	1.001627
	582.079470	1.000580
	582.280273	1.000001
	582.481063	1.001315
	582.681838	1.001799
	582.882600	1.002206
	583.083348	1.002420
	583.284083	1.003241
	583.484803	1.004364
	583.685510	1.003715
	583.886203	1.003983
	584.086882	1.003085
	584.287547	1.002966
	584.488199	1.003592
	584.688836	1.004013
	584.889460	1.004220
	585.090070	1.004535
	585.290666	1.004579
	585.491249	1.004946
	585.691818	1.004829
	585.892372	1.004209
	586.092914	1.005350
	586.293441	1.005254
	586.493954	1.006799
	586.694454	1.006167
	586.894940	1.005841
	587.095412	1.005074
	587.295870	1.003748
	587.496314	1.003182
	587.696745	1.002733
	587.897162	1.002932
	588.097565	1.003652
	588.297954	1.004709
	588.498329	1.004269
	588.698691	1.004737
	588.899038	1.004766
	589.099372	1.005316
	589.299692	1.005047
	589.499998	1.004054
	589.700291	1.003285
	589.900569	1.004317
	590.100834	1.005906
	590.301085	1.007155
	590.501322	1.008610
	590.701546	1.009122
	590.901755	1.009928
	591.101951	1.010827
	591.302132	1.013202
	591.502300	1.013687
	591.702455	1.016267
	591.902595	1.017586
	592.102722	1.017923
	592.302834	1.018488
	592.502933	1.019600
	592.703018	1.017023
	592.903089	1.018399
	593.103147	1.019938
	593.303190	1.020686
	593.503220	1.021412
	593.703236	1.021132
	593.903238	1.021158
	594.103226	1.021544
	594.303200	1.022352
	594.503161	1.023324
	594.703108	1.024001
	594.903040	1.023471
	595.102960	1.024790
	595.302865	1.024493
	595.502756	1.024942
	595.702634	1.024115
	595.902497	1.024393
	596.102347	1.024745
	596.302183	1.026041
	596.502005	1.026897
	596.701813	1.026149
	596.901608	1.026433
	597.101388	1.026822
	597.301155	1.025676
	597.500908	1.024610
	597.700647	1.024175
	597.900372	1.022842
	598.100083	1.023481
	598.299781	1.022247
	598.499465	1.023212
	598.699134	1.021451
	598.898790	1.021117
	599.098432	1.019111
	599.298061	1.019018
	599.497675	1.019110
	599.697275	1.018117
	599.896862	1.018027
	600.096435	1.018466
	600.295994	1.018425
	600.495539	1.017190
	600.695070	1.017329
	600.894588	1.016730
	601.094091	1.017192
	601.293581	1.016900
	601.493056	1.017000
	601.692518	1.016666
	601.891966	1.017675
	602.091401	1.018146
	602.290821	1.018343
	602.490227	1.017063
	602.689620	1.016796
	602.888999	1.018494
	603.088363	1.017933
	603.287714	1.017937
	603.487052	1.017809
	603.686375	1.018788
	603.885684	1.018295
	604.084980	1.018012
	604.284261	1.019050
	604.483529	1.020290
	604.682783	1.021901
	604.882023	1.023408
	605.081249	1.022750
	605.280461	1.022861
	605.479660	1.023886
	605.678844	1.023817
	605.878015	1.024419
	606.077172	1.024801
	606.276314	1.024403
	606.475443	1.025087
	606.674558	1.025763
	606.873660	1.025425
	607.072747	1.026257
	607.271820	1.025832
	607.470880	1.026446
	607.669926	1.025286
	607.868957	1.026682
	608.067975	1.027549
	608.266979	1.028291
	608.465969	1.028846
	608.664946	1.028355
	608.863908	1.029106
	609.062857	1.029187
	609.261791	1.027921
	609.460712	1.028935
	609.659619	1.030318
	609.858511	1.029943
	610.057390	1.030823
	610.256256	1.028742
	610.455107	1.029237
	610.653944	1.028458
	610.852767	1.028577
	611.051577	1.029181
	611.250373	1.029881
	611.449154	1.029055
	611.647922	1.029390
	611.846676	1.030932
	612.045416	1.031810
	612.244142	1.034287
	612.442854	1.034944
	612.641553	1.036249
	612.840237	1.035483
	613.038908	1.034855
	613.237564	1.035353
	613.436207	1.035538
	613.634836	1.035571
	613.833451	1.037733
	614.032052	1.039848
	614.230639	1.041007
	614.429212	1.041295
	614.627771	1.042235
	614.826316	1.043376
	615.024848	1.042374
	615.223365	1.041862
	615.421869	1.042182
	615.620358	1.043278
	615.818834	1.044300
	616.017296	1.045115
	616.215744	1.044727
	616.414178	1.045406
	616.612598	1.046054
	616.811004	1.046395
	617.009396	1.045606
	617.207775	1.046870
	617.406139	1.046630
	617.604490	1.045263
	617.802826	1.045645
	618.001149	1.045398
	618.199458	1.045022
	618.397752	1.046487
	618.596033	1.047313
	618.794300	1.046376
	618.992553	1.047330
	619.190792	1.046924
	619.389018	1.045007
	619.587229	1.044565
	619.785426	1.046052
	619.983609	1.044649
	620.181779	1.042959
	620.379934	1.041881
	620.578076	1.041325
	620.776204	1.041501
	620.974317	1.040640
	621.172417	1.040218
	621.370503	1.038782
	621.568575	1.038204
	621.766633	1.036205
	621.964677	1.036823
	622.162707	1.035834
	622.360723	1.037450
	622.558725	1.036856
	622.756714	1.037820
	622.954688	1.037702
	623.152648	1.037460
	623.350595	1.037170
	623.548527	1.038994
	623.746446	1.039203
	623.944350	1.040715
	624.142241	1.041159
	624.340118	1.039342
	624.537981	1.038008
	624.735829	1.036306
	624.933664	1.036671
	625.131485	1.038607
	625.329292	1.038998
	625.527085	1.039590
	625.724864	1.041641
	625.922629	1.042217
	626.120381	1.042474
	626.318118	1.041841
	626.515841	1.040704
	626.713550	1.041163
	626.911246	1.041815
	627.108927	1.042770
	627.306595	1.044096
	627.504248	1.045419
	627.701888	1.045389
	627.899513	1.046641
	628.097125	1.047391
	628.294722	1.048800
	628.492306	1.050683
	628.689876	1.050901
	628.887432	1.050980
	629.084973	1.052677
	629.282501	1.052115
	629.480015	1.051901
	629.677515	1.052934
	629.875001	1.053048
	630.072473	1.054396
	630.269931	1.055675
	630.467375	1.055844
	630.664805	1.055392
	630.862221	1.056647
	631.059623	1.057687
	631.257011	1.056609
	631.454385	1.057168
	631.651746	1.058163
	631.849092	1.057315
	632.046424	1.058321
	632.243742	1.059145
	632.441047	1.060411
	632.638337	1.060411
	632.835613	1.060886
	633.032876	1.060921
	633.230124	1.059121
	633.427358	1.061221
	633.624579	1.060454
	633.821785	1.061450
	634.018978	1.061257
	634.216156	1.061755
	634.413321	1.061944
	634.610471	1.062520
	634.807608	1.061148
	635.004730	1.060226
	635.201839	1.060594
	635.398933	1.061209
	635.596014	1.061042
	635.793081	1.061779
	635.990133	1.061170
	636.187172	1.061067
	636.384196	1.060920
	636.581207	1.060376
	636.778204	1.061173
	636.975186	1.061176
	637.172155	1.061145
	637.369110	1.061251
	637.566050	1.061299
	637.762977	1.060422
	637.959890	1.058692
	638.156788	1.058198
	638.353673	1.058023
	638.550544	1.058043
	638.747400	1.057054
	638.944243	1.056059
	639.141072	1.054483
	639.337886	1.054836
	639.534687	1.053685
	639.731474	1.053521
	639.928246	1.051841
	640.125005	1.051237
	640.321750	1.051710
	640.518480	1.049265
	640.715197	1.048566
	640.911899	1.046829
	641.108588	1.045144
	641.305263	1.043838
	641.501923	1.044501
	641.698570	1.044044
	641.895202	1.045379
	642.091821	1.045158
	642.288426	1.045628
	642.485016	1.045969
	642.681593	1.045792
	642.878155	1.046180
	643.074704	1.044328
	643.271238	1.044884
	643.467759	1.044891
	643.664265	1.045209
	643.860757	1.045607
	644.057236	1.046260
	644.253700	1.047517
	644.450151	1.046989
	644.646587	1.047208
	644.843009	1.047671
	645.039418	1.047311
	645.235812	1.048521
	645.432192	1.048208
	645.628558	1.050585
	645.824911	1.051643
	646.021249	1.052619
	646.217573	1.052856
	646.413883	1.053522
	646.610179	1.054407
	646.806461	1.055332
	647.002729	1.057115
	647.198983	1.058397
	647.395223	1.059682
	647.591449	1.059286
	647.787661	1.059500
	647.983859	1.058859
	648.180043	1.059805
	648.376212	1.060260
	648.572368	1.060875
	648.768510	1.061830
	648.964638	1.062041
	649.160751	1.063472
	649.356851	1.063552
	649.552937	1.064868
	649.749008	1.065660
	649.945066	1.066787
	650.141109	1.066048
	650.337138	1.065826
	650.533154	1.064954
	650.729155	1.065521
	650.925142	1.066183
	651.121116	1.066803
	651.317075	1.065916
	651.513020	1.066442
	651.708951	1.066395
	651.904868	1.066654
	652.100771	1.066912
	652.296660	1.067106
	652.492535	1.068091
	652.688396	1.068812
	652.884242	1.071422
	653.080075	1.072576
	653.275894	1.075012
	653.471699	1.075911
	653.667489	1.077279
	653.863266	1.077889
	654.059028	1.078821
	654.254776	1.079064
	654.450511	1.078300
	654.646231	1.079718
	654.841937	1.078848
	655.037629	1.079219
	655.233308	1.079706
	655.428972	1.080101
	655.624622	1.079219
	655.820258	1.080876
	656.015879	1.081163
	656.211487	1.080084
	656.407081	1.080219
	656.602661	1.080551
	656.798226	1.079958
	656.993778	1.080508
	657.189315	1.081302
	657.384839	1.082321
	657.580348	1.081455
	657.775843	1.081661
	657.971324	1.080653
	658.166791	1.080641
	658.362244	1.080497
	658.557683	1.079952
	658.753108	1.079439
	658.948519	1.079298
	659.143916	1.078908
	659.339298	1.079234
	659.534667	1.080982
	659.730022	1.080761
	659.925362	1.080657
	660.120688	1.080190
	660.316001	1.079871
	660.511299	1.080663
	660.706583	1.080109
	660.901853	1.082099
	661.097109	1.081321
	661.292351	1.081743
	661.487578	1.081425
	661.682792	1.080300
	661.877992	1.079450
	662.073177	1.078859
	662.268349	1.079316
	662.463506	1.080366
	662.658649	1.079676
	662.853779	1.078839
	663.048894	1.080725
	663.243995	1.081990
	663.439081	1.083229
	663.634154	1.083785
	663.829213	1.084418
	664.024258	1.085975
	664.219288	1.086346
	664.414305	1.086932
	664.609307	1.087225
	664.804295	1.085965
	664.999269	1.086337
	665.194229	1.085701
	665.389175	1.084698
	665.584107	1.085105
	665.779025	1.084215
	665.973928	1.083337
	666.168818	1.083891
	666.363693	1.084877
	666.558555	1.084067
	666.753402	1.084809
	666.948235	1.085585
	667.143054	1.085770
	667.337859	1.086184
	667.532650	1.087451
	667.727427	1.086354
	667.922189	1.086416
	668.116938	1.087300
	668.311672	1.086213
	668.506392	1.085843
	668.701098	1.086967
	668.895790	1.086836
	669.090468	1.087499
	669.285132	1.086494
	669.479782	1.085744
	669.674417	1.084679
	669.869039	1.085262
	670.063646	1.085581
	670.258239	1.085405
	670.452819	1.085447
	670.647384	1.086651
	670.841934	1.088148
	671.036471	1.088633
	671.230994	1.088576
	671.425502	1.087827
	671.619997	1.088230
	671.814477	1.088144
	672.008943	1.087468
	672.203395	1.088637
	672.397833	1.088357
	672.592257	1.088409
	672.786667	1.087460
	672.981062	1.086670
	673.175444	1.087114
	673.369811	1.085124
	673.564164	1.084231
	673.758503	1.085085
	673.952828	1.086600
	674.147139	1.085189
	674.341435	1.084213
	674.535718	1.085430
	674.729986	1.085489
	674.924240	1.084446
	675.118480	1.083935
	675.312706	1.083489
	675.506918	1.083409
	675.701116	1.082922
	675.895299	1.082346
	676.089469	1.082765
	676.283624	1.081553
	676.477765	1.079915
	676.671892	1.079950
	676.866005	1.078588
	677.060103	1.079484
	677.254188	1.080026
	677.448258	1.080572
	677.642315	1.080114
	677.836357	1.081097
	678.030385	1.080185
	678.224398	1.080348
	678.418398	1.081068
	678.612384	1.081287
	678.806355	1.081783
	679.000312	1.082183
	679.194255	1.082660
	679.388184	1.082382
	679.582099	1.082199
	679.776000	1.081898
	679.969886	1.082562
	680.163758	1.083508
	680.357617	1.084223
	680.551461	1.083011
	680.745290	1.083316
	680.939106	1.082385
	681.132908	1.082700
	681.326695	1.083458
	681.520468	1.084391
	681.714227	1.083712
	681.907972	1.084202
	682.101703	1.084602
	682.295419	1.086055
	682.489122	1.086489
	682.682810	1.086524
	682.876484	1.085902
	683.070144	1.086931
	683.263790	1.086453
	683.457421	1.086708
	683.651039	1.087300
	683.844642	1.088030
	684.038231	1.087402
	684.231806	1.087881
	684.425367	1.088909
	684.618913	1.088871
	684.812446	1.089272
	685.005964	1.088021
	685.199468	1.088985
	685.392958	1.089395
	685.586433	1.088635
	685.779895	1.087936
	685.973342	1.088049
	686.166775	1.088622
	686.360194	1.087570
	686.553599	1.087093
	686.746990	1.086916
	686.940366	1.087299
	687.133729	1.087603
	687.327077	1.086851
	687.520411	1.088262
	687.713730	1.087011
	687.907036	1.085961
	688.100327	1.085689
	688.293604	1.087036
	688.486867	1.087560
	688.680116	1.089374
	688.873351	1.089026
	689.066571	1.088978
	689.259777	1.089149
	689.452970	1.089115
	689.646147	1.089064
	689.839311	1.088945
	690.032461	1.087685
	690.225596	1.086048
	690.418717	1.085680
	690.611824	1.083798
	690.804917	1.082338
	690.997995	1.081320
	691.191059	1.081057
	691.384110	1.081720
	691.577145	1.081308
	691.770167	1.080514
	691.963175	1.078820
	692.156168	1.078183
	692.349147	1.078135
	692.542112	1.078574
	692.735063	1.078832
	692.927999	1.077983
	693.120922	1.078021
	693.313830	1.076834
	693.506724	1.078294
	693.699603	1.078976
	693.892469	1.080428
	694.085320	1.079510
	694.278157	1.079090
	694.470980	1.079462
	694.663789	1.080981
	694.856583	1.080404
	695.049364	1.080970
	695.242130	1.078735
	695.434881	1.079749
	695.627619	1.079427
	695.820342	1.079995
	696.013052	1.079687
	696.205747	1.078881
	696.398427	1.078848
	696.591094	1.077982
	696.783746	1.077505
	696.976384	1.078098
	697.169008	1.077022
	697.361618	1.076801
	697.554213	1.075803
	697.746795	1.076201
	697.939362	1.077435
	698.131914	1.076568
	698.324453	1.077096
	698.516977	1.077443
	698.709487	1.076910
	698.901983	1.076195
	699.094465	1.076840
	699.286932	1.074890
	699.479386	1.074219
	699.671825	1.074061
	699.864249	1.074294
	700.056660	1.073052
	700.249056	1.071879
	700.441438	1.069245
	700.633806	1.066671
	700.826160	1.065647
	701.018499	1.062781
	701.210824	1.061674
	701.403135	1.059771
	701.595432	1.059220
	701.787714	1.059869
	701.979982	1.059923
	702.172236	1.059499
	702.364476	1.059089
	702.556702	1.056870
	702.748913	1.056381
	702.941110	1.054791
	703.133293	1.054193
	703.325461	1.054054
	703.517615	1.052458
	703.709755	1.054028
	703.901881	1.054819
	704.093993	1.054884
	704.286090	1.053228
	704.478173	1.052338
	704.670242	1.053413
	704.862296	1.052713
	705.054337	1.053407
	705.246363	1.053442
	705.438375	1.053565
	705.630372	1.051597
	705.822356	1.052043
	706.014325	1.053628
	706.206279	1.053222
	706.398220	1.053128
	706.590146	1.053475
	706.782058	1.053947
	706.973956	1.054849
	707.165840	1.053664
	707.357709	1.055154
	707.549564	1.054664
	707.741405	1.055543
	707.933231	1.054741
	708.125043	1.054632
	708.316841	1.054960
	708.508625	1.055349
	708.700395	1.054664
	708.892150	1.055707
	709.083891	1.055334
	709.275617	1.056745
	709.467330	1.056606
	709.659028	1.055479
	709.850712	1.055772
	710.042381	1.056566
	710.234037	1.055385
	710.425678	1.055171
	710.617305	1.053685
	710.808917	1.053264
	711.000515	1.053031
	711.192099	1.052536
	711.383669	1.051211
	711.575225	1.049439
	711.766766	1.049235
	711.958293	1.048490
	712.149805	1.049675
	712.341304	1.050607
	712.532788	1.050614
	712.724258	1.050707
	712.915713	1.050530
	713.107154	1.050902
	713.298581	1.049660
	713.489994	1.048535
	713.681392	1.047702
	713.872776	1.046695
	714.064146	1.046681
	714.255502	1.046892
	714.446843	1.047579
	714.638170	1.048633
	714.829483	1.048307
	715.020781	1.047726
	715.212065	1.046940
	715.403335	1.045078
	715.594591	1.043491
	715.785832	1.042485
	715.977059	1.042424
	716.168272	1.042473
	716.359470	1.041751
	716.550654	1.040668
	716.741824	1.040058
	716.932979	1.038496
	717.124121	1.037795
	717.315247	1.038158
	717.506360	1.037273
	717.697458	1.035597
	717.888542	1.035010
	718.079612	1.034356
	718.270668	1.033154
	718.461709	1.032153
	718.652736	1.032295
	718.843748	1.032551
	719.034746	1.030947
	719.225730	1.031093
	719.416700	1.028511
	719.607655	1.029382
	719.798596	1.028416
	719.989523	1.028298
	720.180435	1.028708
	720.371333	1.028648
	720.562217	1.028581
	720.753087	1.028045
	720.943942	1.026885
	721.134783	1.025516
	721.325609	1.023961
	721.516422	1.024062
	721.707219	1.022299
	721.898003	1.022172
	722.088772	1.022541
	722.279527	1.023278
	722.470268	1.022033
	722.660994	1.021070
	722.851707	1.020393
	723.042404	1.019538
	723.233088	1.020115
	723.423757	1.020788
	723.614412	1.021390
	723.805052	1.022198
	723.995678	1.021948
	724.186290	1.020567
	724.376887	1.020399
	724.567471	1.020265
	724.758039	1.019863
	724.948594	1.020957
	725.139134	1.020507
	725.329660	1.019846
	725.520172	1.020426
	725.710669	1.019030
	725.901152	1.019515
	726.091620	1.018048
	726.282075	1.017447
	726.472514	1.017857
	726.662940	1.017756
	726.853351	1.019070
	727.043748	1.019517
	727.234131	1.018528
	727.424499	1.018070
	727.614853	1.017217
	727.805193	1.017050
	727.995518	1.015358
	728.185829	1.015392
	728.376125	1.015490
	728.566408	1.015825
	728.756675	1.015875
	728.946929	1.015464
	729.137168	1.016072
	729.327393	1.017431
	729.517604	1.017530
	729.707800	1.018277
	729.897982	1.018143
	730.088149	1.017572
	730.278302	1.018157
	730.468441	1.017610
	730.658566	1.017421
	730.848676	1.017160
	731.038771	1.018461
	731.228853	1.017098
	731.418920	1.017141
	731.608973	1.017186
	731.799011	1.017190
	731.989035	1.016196
	732.179045	1.016071
	732.369040	1.016462
	732.559021	1.015308
	732.748988	1.015135
	732.938940	1.015317
	733.128878	1.014900
	733.318801	1.015601
	733.508711	1.015211
	733.698605	1.013478
	733.888486	1.012921
	734.078352	1.012428
	734.268204	1.011635
	734.458041	1.012776
	734.647864	1.014255
	734.837673	1.015256
	735.027467	1.016803
	735.217247	1.016388
	735.407013	1.014430
	735.596764	1.014426
	735.786501	1.015865
	735.976223	1.017050
	736.165932	1.018091
	736.355625	1.019475
	736.545305	1.018462
	736.734970	1.017896
	736.924620	1.018737
	737.114257	1.019271
	737.303879	1.019655
	737.493486	1.018874
	737.683079	1.018595
	737.872658	1.019983
	738.062222	1.018488
	738.251772	1.018262
	738.441308	1.017634
	738.630829	1.017299
	738.820336	1.017606
	739.009829	1.016354
	739.199307	1.016972
	739.388771	1.015598
	739.578220	1.016290
	739.767655	1.018383
	739.957076	1.018187
	740.146482	1.017835
	740.335874	1.017349
	740.525251	1.018138
	740.714615	1.018317
	740.903963	1.018205
	741.093298	1.018046
	741.282618	1.017025
	741.471923	1.017107
	741.661214	1.018066
	741.850491	1.016924
	742.039753	1.017369
	742.229001	1.019699
	742.418235	1.018785
	742.607454	1.018512
	742.796659	1.018869
	742.985849	1.019507
	743.175025	1.019659
	743.364187	1.019631
	743.553334	1.020256
	743.742467	1.020121
	743.931586	1.020784
	744.120690	1.021095
	744.309779	1.022884
	744.498855	1.023442
	744.687916	1.024534
	744.876962	1.024175
	745.065994	1.025828
	745.255012	1.026058
	745.444015	1.027279
	745.633004	1.027515
	745.821978	1.029369
	746.010938	1.030781
	746.199884	1.030474
	746.388815	1.029995
	746.577732	1.028315
	746.766634	1.030439
	746.955522	1.030867
	747.144396	1.031243
	747.333255	1.031459
	747.522100	1.030770
	747.710930	1.029768
	747.899746	1.028980
	748.088548	1.028964
	748.277335	1.028219
	748.466108	1.027840
	748.654866	1.026972
	748.843610	1.025673
	749.032339	1.026494
	749.221054	1.027653
	749.409755	1.027984
	749.598441	1.028722
	749.787113	1.029120
	749.975770	1.026863
	750.164413	1.027048
	750.353042	1.028129
[truncated: 1,648 more rows]
