# Supplementary material for: Metasurface analogues of molecular diastereomers from hierarchical multiscale chiral interactions with biomolecules
Source: Nat Commun. 2026 Apr 22;17:5541. doi: 10.1038/s41467-026-72200-6 (PMC13287669; doi:10.1038/s41467-026-72200-6)
Supplement: Supplementary file 3 — Supplementary Data 1 (Raw data) [file 41467_2026_72200_MOESM3_ESM.zip › Raw_Data/Reflectivity/Antistrept_strept_sequence/Buffer/Ref_ARRAY3_LH_90_3.txt]

	345.453658	0.996217
	345.669646	0.996984
	345.885622	0.997813
	346.101585	0.998710
	346.317535	0.999681
	346.533471	1.000734
	346.749395	1.001875
	346.965306	1.003112
	347.181204	1.004448
	347.397089	1.005889
	347.612961	1.007435
	347.828820	1.009081
	348.044666	1.010814
	348.260499	1.012609
	348.476319	1.014425
	348.692126	1.016201
	348.907920	1.017852
	349.123701	1.019265
	349.339469	1.020311
	349.555224	1.020853
	349.770966	1.020772
	349.986695	1.019993
	350.202412	1.018515
	350.418115	1.016416
	350.633805	1.013845
	350.849482	1.010990
	351.065147	1.008043
	351.280798	1.005170
	351.496436	1.002493
	351.712062	1.000086
	351.927674	0.997986
	352.143273	1.000852
	352.358860	1.000438
	352.574433	0.999212
	352.789993	0.999672
	353.005541	0.999494
	353.221075	1.002055
	353.436597	1.001538
	353.652105	1.000423
	353.867600	0.999521
	354.083083	0.999103
	354.298552	0.997055
	354.514009	0.997706
	354.729452	0.997027
	354.944883	0.997128
	355.160300	0.996773
	355.375705	0.996291
	355.591096	0.996835
	355.806474	0.996699
	356.021840	0.995880
	356.237192	0.996358
	356.452532	0.997222
	356.667858	0.999265
	356.883172	1.001068
	357.098472	1.002464
	357.313760	1.004019
	357.529034	1.003619
	357.744295	1.002735
	357.959544	1.004066
	358.174779	1.005698
	358.390002	1.007512
	358.605211	1.009339
	358.820407	1.011775
	359.035591	1.010252
	359.250761	1.011315
	359.465919	1.010296
	359.681063	1.011548
	359.896194	1.011606
	360.111313	1.013751
	360.326418	1.012817
	360.541510	1.011086
	360.756589	1.009991
	360.971656	1.009570
	361.186709	1.010511
	361.401749	1.009880
	361.616776	1.008119
	361.831790	1.008936
	362.046792	1.008489
	362.261780	1.008096
	362.476755	1.007786
	362.691717	1.006757
	362.906666	1.005148
	363.121602	1.005625
	363.336525	1.004055
	363.551435	1.004228
	363.766332	1.003558
	363.981216	1.004631
	364.196087	1.005193
	364.410945	1.006486
	364.625790	1.006183
	364.840621	1.008927
	365.055440	1.011745
	365.270246	1.009716
	365.485039	1.010575
	365.699818	1.011452
	365.914585	1.011340
	366.129339	1.011686
	366.344079	1.010874
	366.558807	1.012423
	366.773521	1.012541
	366.988223	1.013995
	367.202911	1.014550
	367.417587	1.014204
	367.632249	1.014421
	367.846898	1.012698
	368.061535	1.010828
	368.276158	1.008881
	368.490768	1.007893
	368.705365	1.006752
	368.919949	1.006560
	369.134521	1.006406
	369.349079	1.006899
	369.563624	1.006396
	369.778155	1.006466
	369.992674	1.006683
	370.207180	1.005600
	370.421673	1.005073
	370.636153	1.005951
	370.850619	1.005296
	371.065073	1.002599
	371.279514	1.002302
	371.493941	1.000494
	371.708356	0.996838
	371.922757	0.993354
	372.137145	0.994529
	372.351521	0.992512
	372.565883	0.992538
	372.780232	0.989166
	372.994568	0.987540
	373.208891	0.984519
	373.423201	0.984204
	373.637498	0.984526
	373.851782	0.983821
	374.066053	0.982643
	374.280311	0.981586
	374.494556	0.981443
	374.708787	0.982326
	374.923006	0.982054
	375.137211	0.979824
	375.351404	0.980254
	375.565583	0.981619
	375.779750	0.981256
	375.993903	0.981090
	376.208043	0.981762
	376.422170	0.985066
	376.636284	0.984767
	376.850385	0.987441
	377.064473	0.987577
	377.278548	0.988426
	377.492610	0.991917
	377.706658	0.994270
	377.920694	0.993657
	378.134717	0.993682
	378.348726	0.995501
	378.562722	0.997526
	378.776706	0.999268
	378.990676	1.000193
	379.204633	1.001321
	379.418577	1.001616
	379.632508	1.001874
	379.846426	1.003077
	380.060331	1.002084
	380.274223	1.002532
	380.488101	1.003647
	380.701967	1.002349
	380.915819	1.002843
	381.129659	1.003359
	381.343485	1.004416
	381.557298	1.006462
	381.771098	1.005361
	381.984886	1.006211
	382.198659	1.007589
	382.412420	1.007750
	382.626168	1.008637
	382.839903	1.008607
	383.053624	1.007468
	383.267333	1.005558
	383.481028	1.005183
	383.694711	1.004943
	383.908380	1.004210
	384.122036	1.004661
	384.335679	1.002521
	384.549309	1.000493
	384.762926	1.000792
	384.976530	1.000125
	385.190120	0.999045
	385.403698	0.997131
	385.617262	0.996695
	385.830814	0.998186
	386.044352	0.996357
	386.257877	0.996441
	386.471389	0.996137
	386.684888	0.995722
	386.898374	0.995132
	387.111847	0.996961
	387.325306	0.995950
	387.538753	0.997056
	387.752186	0.996632
	387.965606	0.995045
	388.179014	0.995923
	388.392408	0.996614
	388.605789	0.994602
	388.819156	0.995007
	389.032511	0.995761
	389.245853	0.996707
	389.459181	0.997397
	389.672497	0.999758
	389.885799	0.999971
	390.099088	1.002262
	390.312364	1.001943
	390.525627	0.999982
	390.738877	0.998345
	390.952114	0.998573
	391.165337	0.999920
	391.378548	1.002316
	391.591745	1.002594
	391.804929	1.000676
	392.018100	0.999511
	392.231258	1.000657
	392.444403	1.001408
	392.657535	1.000550
	392.870653	1.001430
	393.083759	1.001068
	393.296851	0.999856
	393.509930	0.999810
	393.722996	1.001415
	393.936049	1.003207
	394.149089	1.003448
	394.362116	1.003057
	394.575129	1.000769
	394.788130	1.002358
	395.001117	1.002681
	395.214091	1.002480
	395.427052	1.000549
	395.640000	1.001435
	395.852935	1.000518
	396.065857	1.001135
	396.278765	1.002727
	396.491660	1.001978
	396.704543	0.999346
	396.917412	0.999680
	397.130268	0.998600
	397.343110	1.001816
	397.555940	1.003556
	397.768757	1.003358
	397.981560	1.004566
	398.194350	1.004544
	398.407127	1.005269
	398.619891	1.005188
	398.832642	1.003846
	399.045380	1.004820
	399.258104	1.005123
	399.470815	1.004535
	399.683514	1.004640
	399.896199	1.006448
	400.108870	1.004021
	400.321529	1.005444
	400.534175	1.003179
	400.746807	1.000895
	400.959427	1.002604
	401.172033	1.004186
	401.384626	1.005489
	401.597205	1.007225
	401.809772	1.006836
	402.022326	1.006449
	402.234866	1.006395
	402.447393	1.004564
	402.659907	1.004488
	402.872408	1.003293
	403.084896	1.002253
	403.297370	1.003463
	403.509832	1.004035
	403.722280	1.004897
	403.934715	1.006534
	404.147137	1.006946
	404.359546	1.005413
	404.571941	1.002948
	404.784323	1.002380
	404.996693	1.003638
	405.209049	1.002112
	405.421392	1.002800
	405.633721	1.003635
	405.846038	1.003110
	406.058341	1.002812
	406.270632	1.001731
	406.482909	1.002432
	406.695172	1.001369
	406.907423	0.999644
	407.119661	0.999544
	407.331885	0.999299
	407.544096	0.999808
	407.756294	0.999495
	407.968479	0.999248
	408.180651	1.000068
	408.392809	1.002784
	408.604954	1.002313
	408.817086	1.003752
	409.029205	1.003544
	409.241311	1.003549
	409.453404	1.003843
	409.665483	1.005617
	409.877549	1.004521
	410.089602	1.005484
	410.301642	1.004992
	410.513669	1.003375
	410.725682	1.006055
	410.937682	1.005260
	411.149669	1.005085
	411.361643	1.006189
	411.573604	1.005467
	411.785551	1.005263
	411.997486	1.006330
	412.209407	1.007027
	412.421315	1.007069
	412.633210	1.008302
	412.845091	1.007561
	413.056959	1.008857
	413.268815	1.009596
	413.480657	1.010697
	413.692485	1.010542
	413.904301	1.010411
	414.116103	1.010400
	414.327892	1.008007
	414.539668	1.006948
	414.751431	1.007894
	414.963181	1.008519
	415.174917	1.008575
	415.386640	1.008724
	415.598350	1.007507
	415.810047	1.008594
	416.021730	1.007591
	416.233401	1.008442
	416.445058	1.008391
	416.656702	1.008327
	416.868332	1.007099
	417.079950	1.004992
	417.291554	1.002030
	417.503145	1.003005
	417.714723	1.001164
	417.926288	1.000205
	418.137839	1.000529
	418.349377	0.997855
	418.560903	0.996687
	418.772414	0.993978
	418.983913	0.994187
	419.195398	0.994759
	419.406870	0.993875
	419.618329	0.992793
	419.829775	0.994569
	420.041208	0.994829
	420.252627	0.993985
	420.464033	0.993281
	420.675426	0.992920
	420.886805	0.991597
	421.098172	0.991086
	421.309525	0.989120
	421.520865	0.988002
	421.732192	0.988500
	421.943505	0.988746
	422.154805	0.989524
	422.366092	0.990900
	422.577366	0.989551
	422.788627	0.991008
	422.999874	0.992740
	423.211108	0.991749
	423.422329	0.993606
	423.633537	0.992394
	423.844731	0.993541
	424.055913	0.993843
	424.267081	0.991818
	424.478235	0.991891
	424.689377	0.993590
	424.900505	0.994562
	425.111620	0.995718
	425.322722	0.997402
	425.533811	0.996689
	425.744886	0.997453
	425.955948	0.996806
	426.166997	0.995773
	426.378032	0.994665
	426.589055	0.996466
	426.800064	0.997031
	427.011060	0.995336
	427.222042	0.996320
	427.433012	0.998126
	427.643968	0.998316
	427.854911	0.999582
	428.065840	1.000390
	428.276757	1.000971
	428.487660	1.002344
	428.698550	1.001874
	428.909427	1.001775
	429.120290	1.000470
	429.331140	1.001375
	429.541977	0.999538
	429.752801	0.999480
	429.963611	0.999473
	430.174408	1.001583
	430.385192	1.001236
	430.595963	1.003359
	430.806720	1.004982
	431.017464	1.005070
	431.228195	1.004880
	431.438913	1.004477
	431.649617	1.004896
	431.860308	1.004038
	432.070986	1.005368
	432.281650	1.006033
	432.492302	1.006100
	432.702940	1.003002
	432.913565	1.002505
	433.124176	1.003220
	433.334774	1.002716
	433.545359	1.003131
	433.755931	1.004257
	433.966489	1.003686
	434.177035	1.003676
	434.387567	1.004492
	434.598085	1.002608
	434.808591	1.001386
	435.019083	1.000369
	435.229562	0.998495
	435.440027	0.999718
	435.650479	0.999266
	435.860918	0.997700
	436.071344	0.997172
	436.281757	0.995852
	436.492156	0.994163
	436.702542	0.993211
	436.912914	0.992134
	437.123274	0.993472
	437.333620	0.993659
	437.543953	0.994117
	437.754272	0.992509
	437.964578	0.991806
	438.174871	0.990202
	438.385151	0.990405
	438.595417	0.988145
	438.805670	0.989764
	439.015910	0.989099
	439.226137	0.990239
	439.436350	0.989296
	439.646550	0.988413
	439.856737	0.990115
	440.066910	0.991449
	440.277070	0.990926
	440.487217	0.990319
	440.697351	0.990090
	440.907471	0.989287
	441.117578	0.989493
	441.327671	0.988684
	441.537752	0.989025
	441.747819	0.988732
	441.957873	0.987990
	442.167913	0.985627
	442.377940	0.987396
	442.587954	0.989039
	442.797955	0.988761
	443.007942	0.988684
	443.217916	0.988116
	443.427877	0.989116
	443.637824	0.988800
	443.847758	0.988679
	444.057679	0.989658
	444.267586	0.989967
	444.477481	0.990998
	444.687361	0.991329
	444.897229	0.990900
	445.107083	0.990804
	445.316924	0.990821
	445.526752	0.992224
	445.736566	0.992198
	445.946367	0.990896
	446.156155	0.991834
	446.365929	0.992079
	446.575690	0.991977
	446.785438	0.990851
	446.995173	0.990456
	447.204894	0.991542
	447.414602	0.991724
	447.624296	0.990728
	447.833977	0.990654
	448.043645	0.992081
	448.253300	0.990697
	448.462941	0.989616
	448.672569	0.988833
	448.882184	0.988543
	449.091785	0.987323
	449.301373	0.988001
	449.510948	0.988082
	449.720509	0.989553
	449.930057	0.989437
	450.139592	0.990248
	450.349113	0.990036
	450.558621	0.992018
	450.768116	0.992273
	450.977597	0.994270
	451.187066	0.992844
	451.396520	0.994471
	451.605962	0.992870
	451.815390	0.993724
	452.024805	0.992429
	452.234206	0.992684
	452.443594	0.992434
	452.652969	0.992042
	452.862330	0.990800
	453.071678	0.989633
	453.281013	0.989649
	453.490335	0.987884
	453.699643	0.987712
	453.908938	0.986328
	454.118219	0.987267
	454.327487	0.987204
	454.536742	0.986694
	454.745983	0.987169
	454.955211	0.989189
	455.164426	0.989535
	455.373627	0.988845
	455.582815	0.990441
	455.791990	0.992011
	456.001152	0.993772
	456.210300	0.993908
	456.419434	0.992479
	456.628556	0.993652
	456.837664	0.993494
	457.046758	0.993728
	457.255839	0.993842
	457.464907	0.993966
	457.673962	0.994671
	457.883003	0.993253
	458.092031	0.993230
	458.301046	0.992891
	458.510047	0.994813
	458.719035	0.996015
	458.928009	0.996635
	459.136970	0.995653
	459.345918	0.994471
	459.554852	0.994186
	459.763774	0.995320
	459.972681	0.993183
	460.181576	0.991997
	460.390457	0.992432
	460.599324	0.991385
	460.808178	0.991323
	461.017019	0.990190
	461.225847	0.990672
	461.434661	0.991088
	461.643462	0.990906
	461.852249	0.992950
	462.061023	0.992181
	462.269784	0.991336
	462.478531	0.989974
	462.687265	0.991167
	462.895986	0.990778
	463.104693	0.989747
	463.313387	0.989599
	463.522068	0.989694
	463.730735	0.988426
	463.939389	0.987504
	464.148029	0.986688
	464.356656	0.986016
	464.565270	0.984241
	464.773870	0.983532
	464.982457	0.982124
	465.191030	0.983708
	465.399591	0.982848
	465.608137	0.981685
	465.816671	0.982333
	466.025191	0.981920
	466.233697	0.983663
	466.442191	0.983110
	466.650671	0.983371
	466.859137	0.980905
	467.067590	0.980120
	467.276030	0.981339
	467.484456	0.981904
	467.692869	0.982196
	467.901269	0.981945
	468.109655	0.981829
	468.318028	0.981511
	468.526387	0.980552
	468.734733	0.980535
	468.943066	0.981203
	469.151385	0.983026
	469.359691	0.982929
	469.567984	0.983834
	469.776263	0.984470
	469.984528	0.984051
	470.192781	0.985641
	470.401020	0.987612
	470.609245	0.990293
	470.817457	0.992133
	471.025656	0.991664
	471.233841	0.991194
	471.442013	0.992745
	471.650172	0.992375
	471.858317	0.992711
	472.066448	0.992397
	472.274567	0.993803
	472.482672	0.993645
	472.690763	0.995128
	472.898841	0.996897
	473.106906	0.999064
	473.314957	1.000132
	473.522995	0.999941
	473.731020	1.002728
	473.939031	1.001176
	474.147029	1.000461
	474.355013	1.000111
	474.562984	0.999577
	474.770941	0.999628
	474.978885	1.000372
	475.186816	1.001393
	475.394733	1.001808
	475.602637	1.002476
	475.810527	1.003168
	476.018404	1.003139
	476.226268	1.002188
	476.434118	1.001336
	476.641955	1.001197
	476.849778	1.000111
	477.057588	1.000300
	477.265385	0.999164
	477.473168	0.997517
	477.680937	0.997849
	477.888694	0.994648
	478.096436	0.993871
	478.304166	0.992245
	478.511882	0.992529
	478.719584	0.993402
	478.927274	0.992499
	479.134949	0.991715
	479.342612	0.990617
	479.550260	0.991363
	479.757896	0.991366
	479.965518	0.989751
	480.173126	0.989832
	480.380722	0.989089
	480.588303	0.989085
	480.795872	0.988231
	481.003426	0.989151
	481.210968	0.988344
	481.418496	0.988048
	481.626010	0.987326
	481.833511	0.987979
	482.040999	0.987651
	482.248473	0.987497
	482.455934	0.986742
	482.663382	0.987434
	482.870816	0.987770
	483.078236	0.985712
	483.285643	0.983373
	483.493037	0.983283
	483.700417	0.985655
	483.907784	0.986435
	484.115137	0.986530
	484.322477	0.985625
	484.529803	0.984957
	484.737116	0.986644
	484.944416	0.986137
	485.151702	0.986335
	485.358975	0.985043
	485.566234	0.984920
	485.773479	0.983552
	485.980712	0.984043
	486.187931	0.983360
	486.395136	0.982896
	486.602328	0.983240
	486.809506	0.984138
	487.016671	0.985454
	487.223823	0.985441
	487.430961	0.985717
	487.638086	0.986288
	487.845197	0.987073
	488.052295	0.985774
	488.259379	0.985309
	488.466450	0.984999
	488.673507	0.983999
	488.880551	0.982703
	489.087582	0.981674
	489.294599	0.980888
	489.501602	0.980098
	489.708592	0.978858
	489.915569	0.978199
	490.122532	0.979187
	490.329482	0.979311
	490.536418	0.980721
	490.743341	0.981126
	490.950250	0.983807
	491.157146	0.984078
	491.364029	0.984472
	491.570897	0.983459
	491.777753	0.983094
	491.984595	0.983050
	492.191423	0.983495
	492.398238	0.983518
	492.605040	0.986705
	492.811828	0.985573
	493.018603	0.985274
	493.225364	0.984326
	493.432111	0.984393
	493.638846	0.982559
	493.845566	0.984467
	494.052274	0.984718
	494.258967	0.985115
	494.465648	0.984609
	494.672314	0.983387
	494.878968	0.983740
	495.085608	0.984248
	495.292234	0.983119
	495.498847	0.982855
	495.705446	0.982679
	495.912032	0.983729
	496.118605	0.983348
	496.325164	0.981820
	496.531709	0.980154
	496.738241	0.980123
	496.944759	0.980516
	497.151264	0.980541
	497.357756	0.980582
	497.564234	0.981224
	497.770698	0.980190
	497.977149	0.979697
	498.183587	0.979756
	498.390011	0.980236
	498.596422	0.978724
	498.802819	0.978759
	499.009202	0.977631
	499.215572	0.977288
	499.421929	0.976318
	499.628272	0.975030
	499.834602	0.973784
	500.040918	0.973228
	500.247220	0.973233
	500.453509	0.971610
	500.659785	0.971419
	500.866047	0.970007
	501.072296	0.968905
	501.278531	0.967978
	501.484752	0.966527
	501.690960	0.965991
	501.897155	0.965874
	502.103336	0.965771
	502.309504	0.965509
	502.515658	0.966617
	502.721798	0.966599
	502.927925	0.965373
	503.134039	0.965055
	503.340139	0.967094
	503.546225	0.966208
	503.752298	0.966344
	503.958358	0.965462
	504.164404	0.966754
	504.370436	0.968142
	504.576455	0.970062
	504.782461	0.970620
	504.988453	0.971619
	505.194431	0.970127
	505.400396	0.971454
	505.606347	0.971930
	505.812285	0.973153
	506.018209	0.973405
	506.224120	0.973865
	506.430017	0.973072
	506.635901	0.972511
	506.841771	0.971910
	507.047628	0.971672
	507.253471	0.973622
	507.459301	0.972524
	507.665117	0.972083
	507.870920	0.974241
	508.076709	0.975017
	508.282484	0.976538
	508.488247	0.976278
	508.693995	0.975599
	508.899730	0.976682
	509.105451	0.979073
	509.311159	0.978628
	509.516854	0.978227
	509.722535	0.979382
	509.928202	0.979247
	510.133856	0.977588
	510.339496	0.977968
	510.545123	0.979644
	510.750736	0.980460
	510.956336	0.980390
	511.161922	0.981656
	511.367494	0.981135
	511.573053	0.981040
	511.778599	0.981048
	511.984131	0.981693
	512.189649	0.980852
	512.395154	0.980729
	512.600645	0.979976
	512.806123	0.979011
	513.011587	0.977659
	513.217038	0.976850
	513.422475	0.976864
	513.627899	0.976298
	513.833309	0.974583
	514.038705	0.975359
	514.244088	0.974467
	514.449458	0.975598
	514.654814	0.976126
	514.860156	0.976209
	515.065485	0.975849
	515.270800	0.974903
	515.476102	0.975161
	515.681390	0.976076
	515.886664	0.976248
	516.091925	0.976651
	516.297173	0.975535
	516.502407	0.977486
	516.707627	0.977229
	516.912834	0.976414
	517.118027	0.975027
	517.323207	0.974531
	517.528373	0.973426
	517.733525	0.972551
	517.938664	0.971510
	518.143790	0.970673
	518.348901	0.969749
	518.554000	0.968319
	518.759084	0.967737
	518.964156	0.967138
	519.169213	0.967534
	519.374257	0.968173
	519.579288	0.969344
	519.784305	0.969365
	519.989308	0.970361
	520.194298	0.971525
	520.399274	0.970959
	520.604236	0.970059
	520.809185	0.969119
	521.014121	0.970140
	521.219043	0.972292
	521.423951	0.972855
	521.628846	0.972730
	521.833727	0.973001
	522.038595	0.974265
	522.243449	0.974838
	522.448289	0.974256
	522.653116	0.976457
	522.857929	0.977763
	523.062729	0.976278
	523.267515	0.975642
	523.472287	0.976310
	523.677046	0.976348
	523.881792	0.975673
	524.086524	0.976126
	524.291242	0.975212
	524.495946	0.974956
	524.700637	0.975058
	524.905315	0.974064
	525.109979	0.973682
	525.314629	0.972759
	525.519266	0.972815
	525.723889	0.970764
	525.928498	0.971918
	526.133094	0.971557
	526.337677	0.972770
	526.542245	0.972421
	526.746800	0.972246
	526.951342	0.971833
	527.155870	0.971838
	527.360384	0.971355
	527.564885	0.971096
	527.769372	0.972489
	527.973846	0.972797
	528.178306	0.971366
	528.382752	0.968266
	528.587185	0.967390
	528.791604	0.967478
	528.996010	0.964546
	529.200402	0.963542
	529.404780	0.962662
	529.609145	0.961557
	529.813496	0.960245
	530.017833	0.959432
	530.222157	0.959000
	530.426468	0.959224
	530.630764	0.958011
	530.835048	0.957437
	531.039317	0.958697
	531.243573	0.958425
	531.447815	0.958875
	531.652044	0.958038
	531.856259	0.957678
	532.060461	0.954979
	532.264648	0.953929
	532.468823	0.953337
	532.672983	0.952808
	532.877130	0.952350
	533.081264	0.952784
	533.285383	0.953367
	533.489490	0.954098
	533.693582	0.953428
	533.897661	0.953673
	534.101726	0.954215
	534.305778	0.954085
	534.509816	0.953795
	534.713841	0.953615
	534.917851	0.955294
	535.121849	0.953999
	535.325832	0.952577
	535.529802	0.952800
	535.733759	0.953387
	535.937701	0.953002
	536.141630	0.952314
	536.345546	0.952076
	536.549448	0.952164
	536.753336	0.952635
	536.957210	0.952218
	537.161071	0.952161
	537.364919	0.952549
	537.568752	0.952245
	537.772572	0.953413
	537.976379	0.953920
	538.180172	0.955403
	538.383951	0.955730
	538.587716	0.955776
	538.791468	0.955807
	538.995206	0.957258
	539.198931	0.959359
	539.402642	0.959353
	539.606339	0.958936
	539.810023	0.959674
	540.013693	0.959377
	540.217349	0.958443
	540.420992	0.956765
	540.624621	0.956444
	540.828237	0.955978
	541.031839	0.956204
	541.235427	0.956177
	541.439001	0.956703
	541.642562	0.957326
	541.846109	0.957020
	542.049643	0.957604
	542.253163	0.958453
	542.456669	0.958418
	542.660162	0.958625
	542.863641	0.957964
	543.067106	0.958071
	543.270558	0.957393
	543.473996	0.957021
	543.677420	0.957110
	543.880831	0.955764
	544.084228	0.954341
	544.287612	0.955049
	544.490981	0.956329
	544.694338	0.957294
	544.897680	0.958024
	545.101009	0.957165
	545.304324	0.958739
	545.507625	0.958659
	545.710913	0.957977
	545.914187	0.958206
	546.117448	0.957561
	546.320695	0.957952
	546.523928	0.957788
	546.727147	0.958326
	546.930353	0.957688
	547.133546	0.957694
	547.336724	0.956199
	547.539889	0.956716
	547.743040	0.956697
	547.946178	0.957313
	548.149301	0.957697
	548.352412	0.957288
	548.555508	0.958767
	548.758591	0.960520
	548.961660	0.960642
	549.164716	0.961324
	549.367757	0.960136
	549.570785	0.960736
	549.773800	0.960079
	549.976801	0.961734
	550.179788	0.960956
	550.382761	0.960128
	550.585721	0.960806
	550.788667	0.959330
	550.991599	0.959767
	551.194518	0.960873
	551.397423	0.960651
	551.600315	0.959763
	551.803192	0.957630
	552.006056	0.957696
	552.208906	0.956577
	552.411743	0.956659
	552.614566	0.955725
	552.817375	0.956568
	553.020171	0.956317
	553.222953	0.957102
	553.425721	0.956541
	553.628475	0.957312
	553.831216	0.956651
	554.033943	0.954709
	554.236657	0.954748
	554.439356	0.953884
	554.642042	0.952439
	554.844715	0.951848
	555.047373	0.951836
	555.250018	0.950824
	555.452650	0.950942
	555.655267	0.951784
	555.857871	0.950579
	556.060461	0.950594
	556.263038	0.951419
	556.465600	0.951845
	556.668150	0.950265
	556.870685	0.950793
	557.073207	0.949939
	557.275715	0.950712
	557.478209	0.950823
	557.680689	0.948864
	557.883156	0.947731
	558.085609	0.948321
	558.288049	0.947831
	558.490475	0.948329
	558.692887	0.947584
	558.895285	0.947193
	559.097670	0.946290
	559.300040	0.948066
	559.502398	0.947281
	559.704741	0.948098
	559.907071	0.947284
	560.109387	0.948085
	560.311689	0.948591
	560.513978	0.948143
	560.716253	0.948398
	560.918514	0.949261
	561.120762	0.948240
	561.322995	0.947579
	561.525215	0.946829
	561.727422	0.948584
	561.929614	0.948794
	562.131793	0.949525
	562.333958	0.949303
	562.536110	0.949500
	562.738248	0.950696
	562.940372	0.951193
	563.142482	0.951963
	563.344578	0.953131
	563.546661	0.952041
	563.748730	0.951689
	563.950786	0.952065
	564.152827	0.953827
	564.354855	0.954091
	564.556870	0.955554
	564.758870	0.954793
	564.960857	0.954144
	565.162830	0.953950
	565.364789	0.954664
	565.566735	0.954808
	565.768666	0.955776
	565.970584	0.953329
	566.172489	0.954405
	566.374379	0.954730
	566.576256	0.954407
	566.778119	0.953921
	566.979969	0.956695
	567.181805	0.958076
	567.383626	0.957908
	567.585435	0.958666
	567.787229	0.959599
	567.989010	0.959376
	568.190777	0.959929
	568.392530	0.959548
	568.594269	0.958829
	568.795995	0.960294
	568.997707	0.961707
	569.199405	0.961178
	569.401090	0.961453
	569.602761	0.959835
	569.804418	0.959218
	570.006061	0.960163
	570.207690	0.961133
	570.409306	0.960642
	570.610908	0.960797
	570.812497	0.960697
	571.014071	0.961336
	571.215632	0.961709
	571.417179	0.962924
	571.618712	0.963312
	571.820232	0.964138
	572.021737	0.963403
	572.223229	0.964663
	572.424707	0.965652
	572.626172	0.966779
	572.827623	0.967538
	573.029060	0.968249
	573.230483	0.968647
	573.431892	0.970164
	573.633288	0.971236
	573.834670	0.971960
	574.036038	0.973286
	574.237392	0.973226
	574.438733	0.974159
	574.640060	0.974367
	574.841373	0.974631
	575.042672	0.975469
	575.243958	0.975660
	575.445230	0.975489
	575.646488	0.975111
	575.847732	0.975925
	576.048962	0.976252
	576.250179	0.976707
	576.451382	0.978022
	576.652571	0.978619
	576.853747	0.978604
	577.054908	0.978779
	577.256056	0.979635
	577.457190	0.980331
	577.658310	0.979650
	577.859417	0.979587
	578.060510	0.980038
	578.261589	0.982395
	578.462654	0.980868
	578.663705	0.981774
	578.864743	0.983028
	579.065767	0.985395
	579.266777	0.984519
	579.467773	0.984883
	579.668755	0.985801
	579.869724	0.987006
	580.070679	0.987426
	580.271620	0.988040
	580.472548	0.988491
	580.673461	0.989869
	580.874361	0.992514
	581.075247	0.993474
	581.276119	0.993033
	581.476978	0.995212
	581.677822	0.995973
	581.878653	0.997711
	582.079470	0.998154
	582.280273	0.999833
	582.481063	1.000637
	582.681838	1.002943
	582.882600	1.004348
	583.083348	1.005540
	583.284083	1.006943
	583.484803	1.008078
	583.685510	1.008765
	583.886203	1.009261
	584.086882	1.010864
	584.287547	1.012585
	584.488199	1.013692
	584.688836	1.014339
	584.889460	1.014271
	585.090070	1.015260
	585.290666	1.017304
	585.491249	1.017474
	585.691818	1.016722
	585.892372	1.017118
	586.092914	1.017049
	586.293441	1.016092
	586.493954	1.016851
	586.694454	1.016682
	586.894940	1.016861
	587.095412	1.017552
	587.295870	1.018369
	587.496314	1.018408
	587.696745	1.018676
	587.897162	1.019942
	588.097565	1.020178
	588.297954	1.019890
	588.498329	1.019532
	588.698691	1.019420
	588.899038	1.018999
	589.099372	1.018848
	589.299692	1.018914
	589.499998	1.018925
	589.700291	1.018082
	589.900569	1.018675
	590.100834	1.018221
	590.301085	1.017303
	590.501322	1.016340
	590.701546	1.017431
	590.901755	1.017528
	591.101951	1.017306
	591.302132	1.016459
	591.502300	1.016955
	591.702455	1.016222
	591.902595	1.018037
	592.102722	1.018733
	592.302834	1.018733
	592.502933	1.021077
	592.703018	1.021534
	592.903089	1.021411
	593.103147	1.019846
	593.303190	1.018939
	593.503220	1.020648
	593.703236	1.019374
	593.903238	1.020345
	594.103226	1.020382
	594.303200	1.022402
	594.503161	1.022387
	594.703108	1.022713
	594.903040	1.022508
	595.102960	1.023188
	595.302865	1.024051
	595.502756	1.025134
	595.702634	1.025870
	595.902497	1.026634
	596.102347	1.027192
	596.302183	1.026971
	596.502005	1.027255
	596.701813	1.027488
	596.901608	1.026986
	597.101388	1.027300
	597.301155	1.027447
	597.500908	1.026575
	597.700647	1.026904
	597.900372	1.027555
	598.100083	1.028116
	598.299781	1.027943
	598.499465	1.028791
	598.699134	1.028962
	598.898790	1.030030
	599.098432	1.030606
	599.298061	1.031602
	599.497675	1.030626
	599.697275	1.031267
	599.896862	1.032936
	600.096435	1.033295
	600.295994	1.034203
	600.495539	1.034688
	600.695070	1.034547
	600.894588	1.034745
	601.094091	1.035979
	601.293581	1.035304
	601.493056	1.035436
	601.692518	1.035155
	601.891966	1.034490
	602.091401	1.034737
	602.290821	1.035964
	602.490227	1.036694
	602.689620	1.036227
	602.888999	1.036894
	603.088363	1.036386
	603.287714	1.035675
	603.487052	1.036017
	603.686375	1.035330
	603.885684	1.036047
	604.084980	1.034225
	604.284261	1.032880
	604.483529	1.032550
	604.682783	1.031383
	604.882023	1.030991
	605.081249	1.031161
	605.280461	1.032965
	605.479660	1.033915
	605.678844	1.033221
	605.878015	1.033687
	606.077172	1.033168
	606.276314	1.032180
	606.475443	1.032392
	606.674558	1.032681
	606.873660	1.033398
	607.072747	1.033802
	607.271820	1.033553
	607.470880	1.034827
	607.669926	1.034407
	607.868957	1.034321
	608.067975	1.033917
	608.266979	1.033938
	608.465969	1.033772
	608.664946	1.033435
	608.863908	1.033834
	609.062857	1.033567
	609.261791	1.033223
	609.460712	1.032758
	609.659619	1.032905
	609.858511	1.030892
	610.057390	1.031708
	610.256256	1.031526
	610.455107	1.034279
	610.653944	1.035204
	610.852767	1.035646
	611.051577	1.036770
	611.250373	1.038423
	611.449154	1.038066
	611.647922	1.039251
	611.846676	1.039229
	612.045416	1.039809
	612.244142	1.037792
	612.442854	1.037909
	612.641553	1.039754
	612.840237	1.040450
	613.038908	1.040530
	613.237564	1.039378
	613.436207	1.039286
	613.634836	1.040231
	613.833451	1.040723
	614.032052	1.043047
	614.230639	1.043279
	614.429212	1.042647
	614.627771	1.042613
	614.826316	1.042976
	615.024848	1.042552
	615.223365	1.043261
	615.421869	1.043824
	615.620358	1.044150
	615.818834	1.044456
	616.017296	1.045324
	616.215744	1.045937
	616.414178	1.047360
	616.612598	1.048852
	616.811004	1.049172
	617.009396	1.050351
	617.207775	1.051714
	617.406139	1.050312
	617.604490	1.049590
	617.802826	1.049452
	618.001149	1.050104
	618.199458	1.051474
	618.397752	1.052225
	618.596033	1.052642
	618.794300	1.052619
	618.992553	1.052601
	619.190792	1.051931
	619.389018	1.052174
	619.587229	1.051895
	619.785426	1.050719
	619.983609	1.050991
	620.181779	1.051375
	620.379934	1.051773
	620.578076	1.052157
	620.776204	1.052754
	620.974317	1.051130
	621.172417	1.050868
	621.370503	1.052105
	621.568575	1.052377
	621.766633	1.053234
	621.964677	1.055870
	622.162707	1.055080
	622.360723	1.054300
	622.558725	1.053291
	622.756714	1.053255
	622.954688	1.053352
	623.152648	1.052386
	623.350595	1.051260
	623.548527	1.051526
	623.746446	1.050758
	623.944350	1.051258
	624.142241	1.050413
	624.340118	1.051793
	624.537981	1.051685
	624.735829	1.050982
	624.933664	1.051266
	625.131485	1.051173
	625.329292	1.051026
	625.527085	1.052721
	625.724864	1.052407
	625.922629	1.052944
	626.120381	1.052235
	626.318118	1.052269
	626.515841	1.053482
	626.713550	1.053385
	626.911246	1.052409
	627.108927	1.052890
	627.306595	1.052762
	627.504248	1.052796
	627.701888	1.052293
	627.899513	1.053677
	628.097125	1.054658
	628.294722	1.054975
	628.492306	1.054950
	628.689876	1.054650
	628.887432	1.054647
	629.084973	1.054375
	629.282501	1.054700
	629.480015	1.055043
	629.677515	1.055551
	629.875001	1.055787
	630.072473	1.056131
	630.269931	1.054824
	630.467375	1.055445
	630.664805	1.056125
	630.862221	1.054954
	631.059623	1.054558
	631.257011	1.056402
	631.454385	1.056002
	631.651746	1.055430
	631.849092	1.056234
	632.046424	1.056697
	632.243742	1.057548
	632.441047	1.056625
	632.638337	1.055837
	632.835613	1.056181
	633.032876	1.056088
	633.230124	1.057533
	633.427358	1.056102
	633.624579	1.056463
	633.821785	1.055880
	634.018978	1.054092
	634.216156	1.053673
	634.413321	1.053230
	634.610471	1.052886
	634.807608	1.051592
	635.004730	1.051272
	635.201839	1.051691
	635.398933	1.052296
	635.596014	1.051418
	635.793081	1.052045
	635.990133	1.051749
	636.187172	1.051447
	636.384196	1.050648
	636.581207	1.050195
	636.778204	1.049179
	636.975186	1.048292
	637.172155	1.047100
	637.369110	1.046951
	637.566050	1.045784
	637.762977	1.045929
	637.959890	1.046011
	638.156788	1.046128
	638.353673	1.046007
	638.550544	1.045416
	638.747400	1.045679
	638.944243	1.046943
	639.141072	1.046951
	639.337886	1.047489
	639.534687	1.048648
	639.731474	1.049295
	639.928246	1.049605
	640.125005	1.049568
	640.321750	1.049639
	640.518480	1.051438
	640.715197	1.053604
	640.911899	1.054818
	641.108588	1.055252
	641.305263	1.054742
	641.501923	1.054841
	641.698570	1.055290
	641.895202	1.057276
	642.091821	1.058084
	642.288426	1.059604
	642.485016	1.059681
	642.681593	1.059380
	642.878155	1.060649
	643.074704	1.062784
	643.271238	1.063192
	643.467759	1.063445
	643.664265	1.064314
	643.860757	1.064416
	644.057236	1.065297
	644.253700	1.063968
	644.450151	1.064446
	644.646587	1.064533
	644.843009	1.064722
	645.039418	1.065288
	645.235812	1.065190
	645.432192	1.064911
	645.628558	1.065025
	645.824911	1.064855
	646.021249	1.063909
	646.217573	1.064804
	646.413883	1.066362
	646.610179	1.067157
	646.806461	1.067671
	647.002729	1.068646
	647.198983	1.069084
	647.395223	1.068517
	647.591449	1.068620
	647.787661	1.068278
	647.983859	1.066765
	648.180043	1.066346
	648.376212	1.066532
	648.572368	1.066451
	648.768510	1.065876
	648.964638	1.066005
	649.160751	1.065858
	649.356851	1.066893
	649.552937	1.066535
	649.749008	1.067487
	649.945066	1.067521
	650.141109	1.067617
	650.337138	1.067184
	650.533154	1.067647
	650.729155	1.067075
	650.925142	1.068142
	651.121116	1.068872
	651.317075	1.069058
	651.513020	1.069267
	651.708951	1.069565
	651.904868	1.070926
	652.100771	1.071534
	652.296660	1.072947
	652.492535	1.073201
	652.688396	1.073378
	652.884242	1.074420
	653.080075	1.076658
	653.275894	1.077458
	653.471699	1.079062
	653.667489	1.079322
	653.863266	1.080031
	654.059028	1.080180
	654.254776	1.080860
	654.450511	1.081437
	654.646231	1.081751
	654.841937	1.082232
	655.037629	1.082079
	655.233308	1.081081
	655.428972	1.082097
	655.624622	1.082571
	655.820258	1.083066
	656.015879	1.082603
	656.211487	1.083147
	656.407081	1.083750
	656.602661	1.085532
	656.798226	1.085679
	656.993778	1.085805
	657.189315	1.083898
	657.384839	1.084659
	657.580348	1.084229
	657.775843	1.085100
	657.971324	1.087553
	658.166791	1.087968
	658.362244	1.088736
	658.557683	1.089154
	658.753108	1.091086
	658.948519	1.092019
	659.143916	1.091546
	659.339298	1.091850
	659.534667	1.092231
	659.730022	1.091742
	659.925362	1.092786
	660.120688	1.093226
	660.316001	1.093281
	660.511299	1.092592
	660.706583	1.093123
	660.901853	1.092388
	661.097109	1.093574
	661.292351	1.092682
	661.487578	1.093740
	661.682792	1.091999
	661.877992	1.091538
	662.073177	1.091396
	662.268349	1.093071
	662.463506	1.092364
	662.658649	1.091859
	662.853779	1.091965
	663.048894	1.092037
	663.243995	1.093470
	663.439081	1.092974
	663.634154	1.094129
	663.829213	1.094822
	664.024258	1.095513
	664.219288	1.097344
	664.414305	1.098316
	664.609307	1.098119
	664.804295	1.097381
	664.999269	1.098361
	665.194229	1.097946
	665.389175	1.097803
	665.584107	1.098049
	665.779025	1.096777
	665.973928	1.097780
	666.168818	1.098049
	666.363693	1.098377
	666.558555	1.098285
	666.753402	1.097914
	666.948235	1.097574
	667.143054	1.097496
	667.337859	1.096954
	667.532650	1.095593
	667.727427	1.096093
	667.922189	1.096560
	668.116938	1.097397
	668.311672	1.097272
	668.506392	1.097146
	668.701098	1.096500
	668.895790	1.097268
	669.090468	1.099471
	669.285132	1.100676
	669.479782	1.102019
	669.674417	1.103266
	669.869039	1.104299
	670.063646	1.105062
	670.258239	1.105970
	670.452819	1.106231
	670.647384	1.105981
	670.841934	1.103982
	671.036471	1.104212
	671.230994	1.103415
	671.425502	1.103600
	671.619997	1.102817
	671.814477	1.102843
	672.008943	1.101831
	672.203395	1.101750
	672.397833	1.101485
	672.592257	1.100606
	672.786667	1.100911
	672.981062	1.098884
	673.175444	1.098632
	673.369811	1.096856
	673.564164	1.094983
	673.758503	1.094866
	673.952828	1.094126
	674.147139	1.092619
	674.341435	1.092521
	674.535718	1.093710
	674.729986	1.092377
	674.924240	1.091109
	675.118480	1.089968
	675.312706	1.090086
	675.506918	1.090504
	675.701116	1.089174
	675.895299	1.088748
	676.089469	1.087295
	676.283624	1.086660
	676.477765	1.086994
	676.671892	1.086538
	676.866005	1.084324
	677.060103	1.085426
	677.254188	1.085154
	677.448258	1.085678
	677.642315	1.086159
	677.836357	1.086627
	678.030385	1.086207
	678.224398	1.085769
	678.418398	1.085943
	678.612384	1.086474
	678.806355	1.085983
	679.000312	1.086639
	679.194255	1.088089
	679.388184	1.090965
	679.582099	1.092295
	679.776000	1.092214
	679.969886	1.092182
	680.163758	1.093322
	680.357617	1.093674
	680.551461	1.095715
	680.745290	1.097165
	680.939106	1.097493
	681.132908	1.098182
	681.326695	1.098933
	681.520468	1.099296
	681.714227	1.098635
	681.907972	1.099425
	682.101703	1.099268
	682.295419	1.099482
	682.489122	1.098946
	682.682810	1.099525
	682.876484	1.099021
	683.070144	1.099497
	683.263790	1.099589
	683.457421	1.100234
	683.651039	1.099537
	683.844642	1.098955
	684.038231	1.098627
	684.231806	1.096669
	684.425367	1.096254
	684.618913	1.093646
	684.812446	1.092416
	685.005964	1.090500
	685.199468	1.089805
	685.392958	1.090492
	685.586433	1.089422
	685.779895	1.088667
	685.973342	1.087245
	686.166775	1.086737
	686.360194	1.085409
	686.553599	1.083203
	686.746990	1.083242
	686.940366	1.082937
	687.133729	1.082563
	687.327077	1.082066
	687.520411	1.082438
	687.713730	1.082568
	687.907036	1.082548
	688.100327	1.082292
	688.293604	1.081982
	688.486867	1.081072
	688.680116	1.081413
	688.873351	1.079626
	689.066571	1.078984
	689.259777	1.079237
	689.452970	1.078517
	689.646147	1.077620
	689.839311	1.077400
	690.032461	1.077037
	690.225596	1.076442
	690.418717	1.077077
	690.611824	1.078392
	690.804917	1.079313
	690.997995	1.079143
	691.191059	1.077697
	691.384110	1.077554
	691.577145	1.077567
	691.770167	1.078917
	691.963175	1.078553
	692.156168	1.080143
	692.349147	1.078620
	692.542112	1.078216
	692.735063	1.080093
	692.927999	1.080196
	693.120922	1.082908
	693.313830	1.083418
	693.506724	1.084421
	693.699603	1.084757
	693.892469	1.083849
	694.085320	1.083548
	694.278157	1.082829
	694.470980	1.083355
	694.663789	1.083559
	694.856583	1.084156
	695.049364	1.082739
	695.242130	1.081459
	695.434881	1.080933
	695.627619	1.081112
	695.820342	1.080815
	696.013052	1.081568
	696.205747	1.079484
	696.398427	1.079129
	696.591094	1.079719
	696.783746	1.078510
	696.976384	1.079080
	697.169008	1.079016
	697.361618	1.078936
	697.554213	1.078750
	697.746795	1.079372
	697.939362	1.080176
	698.131914	1.080473
	698.324453	1.083265
	698.516977	1.083879
	698.709487	1.084462
	698.901983	1.083672
	699.094465	1.082589
	699.286932	1.081726
	699.479386	1.081688
	699.671825	1.080728
	699.864249	1.081248
	700.056660	1.080611
	700.249056	1.080916
	700.441438	1.080366
	700.633806	1.081131
	700.826160	1.082069
	701.018499	1.081963
	701.210824	1.083439
	701.403135	1.083271
	701.595432	1.082050
	701.787714	1.081816
	701.979982	1.081438
	702.172236	1.080959
	702.364476	1.080951
	702.556702	1.080422
	702.748913	1.081298
	702.941110	1.081763
	703.133293	1.081637
	703.325461	1.081733
	703.517615	1.081828
	703.709755	1.082570
	703.901881	1.082576
	704.093993	1.084561
	704.286090	1.084159
	704.478173	1.083284
	704.670242	1.083071
	704.862296	1.081261
	705.054337	1.079425
	705.246363	1.079372
	705.438375	1.077856
	705.630372	1.076429
	705.822356	1.073915
	706.014325	1.072711
	706.206279	1.071503
	706.398220	1.070282
	706.590146	1.068854
	706.782058	1.066743
	706.973956	1.064584
	707.165840	1.064098
	707.357709	1.063374
	707.549564	1.062153
	707.741405	1.061736
	707.933231	1.061708
	708.125043	1.062027
	708.316841	1.060221
	708.508625	1.061612
	708.700395	1.060364
	708.892150	1.060038
	709.083891	1.059581
	709.275617	1.060003
	709.467330	1.058495
	709.659028	1.056318
	709.850712	1.055258
	710.042381	1.053744
	710.234037	1.052843
	710.425678	1.052312
	710.617305	1.053034
	710.808917	1.052991
	711.000515	1.053931
	711.192099	1.052506
	711.383669	1.053282
	711.575225	1.053109
	711.766766	1.052774
	711.958293	1.053040
	712.149805	1.053113
	712.341304	1.052659
	712.532788	1.052090
	712.724258	1.051330
	712.915713	1.050458
	713.107154	1.049905
	713.298581	1.049309
	713.489994	1.050282
	713.681392	1.050642
	713.872776	1.050743
	714.064146	1.050342
	714.255502	1.051074
	714.446843	1.050706
	714.638170	1.050639
	714.829483	1.050474
	715.020781	1.051265
	715.212065	1.051420
	715.403335	1.051221
	715.594591	1.051076
	715.785832	1.049424
	715.977059	1.049981
	716.168272	1.049120
	716.359470	1.049359
	716.550654	1.048405
	716.741824	1.048861
	716.932979	1.046942
	717.124121	1.045301
	717.315247	1.045207
	717.506360	1.046276
	717.697458	1.047364
	717.888542	1.048318
	718.079612	1.048185
	718.270668	1.046583
	718.461709	1.048517
	718.652736	1.050036
	718.843748	1.050565
	719.034746	1.050013
	719.225730	1.050442
	719.416700	1.049613
	719.607655	1.050436
	719.798596	1.049699
	719.989523	1.048640
	720.180435	1.046873
	720.371333	1.045879
	720.562217	1.044840
	720.753087	1.043909
	720.943942	1.044304
	721.134783	1.044776
	721.325609	1.044652
	721.516422	1.043661
	721.707219	1.044311
	721.898003	1.044598
	722.088772	1.044013
	722.279527	1.043762
	722.470268	1.045263
	722.660994	1.043761
	722.851707	1.043662
	723.042404	1.042490
	723.233088	1.041550
	723.423757	1.040682
	723.614412	1.040690
	723.805052	1.040303
	723.995678	1.039638
	724.186290	1.037183
	724.376887	1.037944
	724.567471	1.035723
	724.758039	1.034413
	724.948594	1.034017
	725.139134	1.032434
	725.329660	1.032980
	725.520172	1.032934
	725.710669	1.032414
	725.901152	1.031089
	726.091620	1.029862
	726.282075	1.029015
	726.472514	1.027994
	726.662940	1.027403
	726.853351	1.025944
	727.043748	1.026321
	727.234131	1.025083
	727.424499	1.026017
	727.614853	1.025362
	727.805193	1.024581
	727.995518	1.022942
	728.185829	1.022408
	728.376125	1.021241
	728.566408	1.021028
	728.756675	1.021287
	728.946929	1.021523
	729.137168	1.020313
	729.327393	1.019754
	729.517604	1.017976
	729.707800	1.016882
	729.897982	1.017036
	730.088149	1.015776
	730.278302	1.015608
	730.468441	1.014925
	730.658566	1.015166
	730.848676	1.013223
	731.038771	1.011740
	731.228853	1.009736
	731.418920	1.009049
	731.608973	1.009463
	731.799011	1.009692
	731.989035	1.009994
	732.179045	1.011058
	732.369040	1.011472
	732.559021	1.010049
	732.748988	1.009307
	732.938940	1.009364
	733.128878	1.010538
	733.318801	1.010297
	733.508711	1.012293
	733.698605	1.011914
	733.888486	1.010824
	734.078352	1.009093
	734.268204	1.009442
	734.458041	1.010324
	734.647864	1.011098
	734.837673	1.011030
	735.027467	1.010905
	735.217247	1.010772
	735.407013	1.010923
	735.596764	1.011984
	735.786501	1.013297
	735.976223	1.011007
	736.165932	1.012493
	736.355625	1.013448
	736.545305	1.013685
	736.734970	1.014841
	736.924620	1.015197
	737.114257	1.014242
	737.303879	1.014167
	737.493486	1.014134
	737.683079	1.014563
	737.872658	1.015121
	738.062222	1.016646
	738.251772	1.016480
	738.441308	1.017934
	738.630829	1.017016
	738.820336	1.018189
	739.009829	1.017985
	739.199307	1.018006
	739.388771	1.018615
	739.578220	1.020917
	739.767655	1.021633
	739.957076	1.022815
	740.146482	1.022790
	740.335874	1.024870
	740.525251	1.024810
	740.714615	1.026463
	740.903963	1.024658
	741.093298	1.024980
	741.282618	1.026343
	741.471923	1.026601
	741.661214	1.027297
	741.850491	1.027222
	742.039753	1.028587
	742.229001	1.028826
	742.418235	1.030003
	742.607454	1.030493
	742.796659	1.031717
	742.985849	1.030481
	743.175025	1.031520
	743.364187	1.031823
	743.553334	1.032848
	743.742467	1.032544
	743.931586	1.032929
	744.120690	1.033800
	744.309779	1.035531
	744.498855	1.036612
	744.687916	1.036616
	744.876962	1.037198
	745.065994	1.035568
	745.255012	1.035726
	745.444015	1.036588
	745.633004	1.037947
	745.821978	1.037040
	746.010938	1.036862
	746.199884	1.037581
	746.388815	1.037992
	746.577732	1.038316
	746.766634	1.038479
	746.955522	1.037509
	747.144396	1.035450
	747.333255	1.036061
	747.522100	1.036274
	747.710930	1.035474
	747.899746	1.035624
	748.088548	1.035876
	748.277335	1.034580
	748.466108	1.033879
	748.654866	1.034842
	748.843610	1.034953
	749.032339	1.036606
	749.221054	1.037858
	749.409755	1.039147
	749.598441	1.040702
	749.787113	1.041279
	749.975770	1.041383
	750.164413	1.042286
	750.353042	1.041605
[truncated: 1,648 more rows]
