# Supplementary material for: Metasurface analogues of molecular diastereomers from hierarchical multiscale chiral interactions with biomolecules
Source: Nat Commun. 2026 Apr 22;17:5541. doi: 10.1038/s41467-026-72200-6 (PMC13287669; doi:10.1038/s41467-026-72200-6)
Supplement: Supplementary file 3 — Supplementary Data 1 (Raw data) [file 41467_2026_72200_MOESM3_ESM.zip › Raw_Data/Reflectivity/Antistrept_strept_sequence/Buffer/Ref_ARRAY3_LH_90_4.txt]

	345.453658	0.998893
	345.669646	0.998865
	345.885622	0.998815
	346.101585	0.998737
	346.317535	0.998625
	346.533471	0.998471
	346.749395	0.998267
	346.965306	0.998001
	347.181204	0.997659
	347.397089	0.997225
	347.612961	0.996680
	347.828820	0.996003
	348.044666	0.995170
	348.260499	0.994156
	348.476319	0.992937
	348.692126	0.991495
	348.907920	0.989822
	349.123701	0.987928
	349.339469	0.985850
	349.555224	0.983658
	349.770966	0.981453
	349.986695	0.979361
	350.202412	0.977513
	350.418115	0.976023
	350.633805	0.974964
	350.849482	0.974360
	351.065147	0.974185
	351.280798	0.974382
	351.496436	0.974874
	351.712062	0.975582
	351.927674	0.976438
	352.143273	0.972857
	352.358860	0.984730
	352.574433	0.982569
	352.789993	0.983778
	353.005541	0.982523
	353.221075	0.982849
	353.436597	0.983583
	353.652105	0.983818
	353.867600	0.984109
	354.083083	0.985241
	354.298552	0.986236
	354.514009	0.985862
	354.729452	0.986689
	354.944883	0.987717
	355.160300	0.990070
	355.375705	0.991977
	355.591096	0.992618
	355.806474	0.992391
	356.021840	0.993882
	356.237192	0.994359
	356.452532	0.995142
	356.667858	0.998497
	356.883172	0.998805
	357.098472	1.000544
	357.313760	1.001965
	357.529034	1.004981
	357.744295	1.004660
	357.959544	1.004097
	358.174779	1.006157
	358.390002	1.005193
	358.605211	1.006086
	358.820407	1.004691
	359.035591	1.005135
	359.250761	1.006470
	359.465919	1.005580
	359.681063	1.004699
	359.896194	1.005685
	360.111313	1.004886
	360.326418	1.002830
	360.541510	1.002431
	360.756589	1.000380
	360.971656	0.999084
	361.186709	1.000267
	361.401749	0.999444
	361.616776	0.998704
	361.831790	0.996994
	362.046792	0.998184
	362.261780	0.998974
	362.476755	0.998411
	362.691717	0.998914
	362.906666	0.999290
	363.121602	1.000058
	363.336525	1.000393
	363.551435	0.998057
	363.766332	0.996356
	363.981216	0.997273
	364.196087	0.997728
	364.410945	0.998198
	364.625790	0.998013
	364.840621	0.996340
	365.055440	0.997116
	365.270246	0.997104
	365.485039	0.995802
	365.699818	0.998869
	365.914585	0.998984
	366.129339	1.000080
	366.344079	1.001488
	366.558807	1.002891
	366.773521	1.003681
	366.988223	1.003665
	367.202911	1.004748
	367.417587	1.003322
	367.632249	1.002889
	367.846898	1.002385
	368.061535	1.002449
	368.276158	1.000001
	368.490768	0.998682
	368.705365	0.997430
	368.919949	0.998247
	369.134521	0.997611
	369.349079	0.997922
	369.563624	0.997938
	369.778155	0.998161
	369.992674	1.000065
	370.207180	0.998654
	370.421673	0.999302
	370.636153	0.999180
	370.850619	0.999312
	371.065073	1.000948
	371.279514	0.999457
	371.493941	1.002201
	371.708356	1.002503
	371.922757	1.004167
	372.137145	1.002786
	372.351521	1.001023
	372.565883	1.000677
	372.780232	1.000563
	372.994568	0.999031
	373.208891	0.998708
	373.423201	0.998599
	373.637498	0.998578
	373.851782	1.000388
	374.066053	1.001199
	374.280311	1.000194
	374.494556	1.001169
	374.708787	1.001857
	374.923006	1.002789
	375.137211	1.002504
	375.351404	1.002682
	375.565583	1.004434
	375.779750	1.004314
	375.993903	1.002389
	376.208043	1.003293
	376.422170	1.004168
	376.636284	1.005673
	376.850385	1.005619
	377.064473	1.006966
	377.278548	1.006757
	377.492610	1.007853
	377.706658	1.008029
	377.920694	1.008830
	378.134717	1.007364
	378.348726	1.006463
	378.562722	1.007791
	378.776706	1.007159
	378.990676	1.007947
	379.204633	1.008177
	379.418577	1.007300
	379.632508	1.003834
	379.846426	1.001525
	380.060331	0.999395
	380.274223	0.997135
	380.488101	0.996487
	380.701967	0.995297
	380.915819	0.993960
	381.129659	0.993592
	381.343485	0.992822
	381.557298	0.992875
	381.771098	0.994624
	381.984886	0.993884
	382.198659	0.996113
	382.412420	0.995257
	382.626168	0.996601
	382.839903	0.995483
	383.053624	0.993810
	383.267333	0.995165
	383.481028	0.995439
	383.694711	0.993791
	383.908380	0.994231
	384.122036	0.993772
	384.335679	0.994325
	384.549309	0.994385
	384.762926	0.994097
	384.976530	0.993463
	385.190120	0.992974
	385.403698	0.993688
	385.617262	0.993507
	385.830814	0.993577
	386.044352	0.994125
	386.257877	0.994479
	386.471389	0.996499
	386.684888	0.996427
	386.898374	0.996116
	387.111847	0.996188
	387.325306	0.996660
	387.538753	0.997809
	387.752186	0.997927
	387.965606	0.997923
	388.179014	0.998506
	388.392408	0.998004
	388.605789	0.997084
	388.819156	0.996901
	389.032511	0.998865
	389.245853	0.999260
	389.459181	0.999725
	389.672497	1.000684
	389.885799	1.002578
	390.099088	1.001971
	390.312364	1.001464
	390.525627	0.999574
	390.738877	0.999450
	390.952114	1.000865
	391.165337	1.001969
	391.378548	1.003269
	391.591745	1.005836
	391.804929	1.004541
	392.018100	1.003825
	392.231258	1.002927
	392.444403	1.001503
	392.657535	1.002298
	392.870653	1.003259
	393.083759	1.003268
	393.296851	1.003095
	393.509930	1.004114
	393.722996	1.004704
	393.936049	1.004724
	394.149089	1.003239
	394.362116	1.003655
	394.575129	1.004535
	394.788130	1.004106
	395.001117	1.004062
	395.214091	1.002825
	395.427052	1.005037
	395.640000	1.003616
	395.852935	1.003617
	396.065857	1.003953
	396.278765	1.002093
	396.491660	1.001489
	396.704543	1.001521
	396.917412	1.001014
	397.130268	1.001221
	397.343110	0.999872
	397.555940	0.999635
	397.768757	0.998597
	397.981560	0.998053
	398.194350	0.998723
	398.407127	0.998695
	398.619891	0.999054
	398.832642	0.999568
	399.045380	0.999302
	399.258104	0.998718
	399.470815	0.997486
	399.683514	0.997934
	399.896199	0.996400
	400.108870	0.994969
	400.321529	0.993311
	400.534175	0.992162
	400.746807	0.992277
	400.959427	0.992252
	401.172033	0.991894
	401.384626	0.991692
	401.597205	0.991466
	401.809772	0.991829
	402.022326	0.992633
	402.234866	0.994925
	402.447393	0.996564
	402.659907	0.997794
	402.872408	0.995606
	403.084896	0.995723
	403.297370	0.995944
	403.509832	0.998106
	403.722280	0.999798
	403.934715	1.000104
	404.147137	0.999055
	404.359546	0.999779
	404.571941	0.996303
	404.784323	0.997477
	404.996693	0.997217
	405.209049	0.996473
	405.421392	0.999610
	405.633721	1.000714
	405.846038	0.999977
	406.058341	1.000095
	406.270632	1.000255
	406.482909	0.999213
	406.695172	0.998911
	406.907423	0.999135
	407.119661	0.999200
	407.331885	0.999961
	407.544096	0.999798
	407.756294	0.999481
	407.968479	1.000139
	408.180651	1.000277
	408.392809	0.999019
	408.604954	0.998577
	408.817086	0.998332
	409.029205	0.996225
	409.241311	0.996834
	409.453404	0.996565
	409.665483	0.996120
	409.877549	0.996492
	410.089602	0.996282
	410.301642	0.997659
	410.513669	0.998538
	410.725682	0.999106
	410.937682	0.999156
	411.149669	0.998728
	411.361643	0.999673
	411.573604	0.999518
	411.785551	0.999365
	411.997486	1.000076
	412.209407	1.000808
	412.421315	0.999907
	412.633210	0.997623
	412.845091	0.999459
	413.056959	1.000024
	413.268815	1.002005
	413.480657	1.002264
	413.692485	1.000138
	413.904301	1.000017
	414.116103	1.000169
	414.327892	1.001928
	414.539668	1.001749
	414.751431	1.000848
	414.963181	1.000807
	415.174917	0.999564
	415.386640	0.998747
	415.598350	0.996284
	415.810047	0.996866
	416.021730	0.996036
	416.233401	0.996788
	416.445058	0.997812
	416.656702	0.996706
	416.868332	0.995887
	417.079950	0.997818
	417.291554	0.998283
	417.503145	1.001482
	417.714723	1.002244
	417.926288	1.002028
	418.137839	1.004034
	418.349377	1.003566
	418.560903	1.002297
	418.772414	1.001865
	418.983913	1.003128
	419.195398	1.003267
	419.406870	1.003151
	419.618329	1.003254
	419.829775	1.003224
	420.041208	1.004801
	420.252627	1.003095
	420.464033	1.002182
	420.675426	1.002818
	420.886805	1.000805
	421.098172	1.001149
	421.309525	0.999727
	421.520865	1.002117
	421.732192	1.001606
	421.943505	1.003888
	422.154805	1.005419
	422.366092	1.006181
	422.577366	1.007377
	422.788627	1.007632
	422.999874	1.008929
	423.211108	1.009616
	423.422329	1.007580
	423.633537	1.008182
	423.844731	1.007883
	424.055913	1.007460
	424.267081	1.008000
	424.478235	1.008463
	424.689377	1.006130
	424.900505	1.004755
	425.111620	1.003407
	425.322722	1.002712
	425.533811	1.003864
	425.744886	1.000513
	425.955948	0.999789
	426.166997	0.996297
	426.378032	0.993631
	426.589055	0.993210
	426.800064	0.991851
	427.011060	0.991858
	427.222042	0.989973
	427.433012	0.989642
	427.643968	0.991373
	427.854911	0.990488
	428.065840	0.989541
	428.276757	0.987627
	428.487660	0.988854
	428.698550	0.991104
	428.909427	0.991868
	429.120290	0.993697
	429.331140	0.992779
	429.541977	0.995944
	429.752801	0.996202
	429.963611	0.996276
	430.174408	0.996019
	430.385192	0.995775
	430.595963	0.995713
	430.806720	0.995604
	431.017464	0.995873
	431.228195	0.994535
	431.438913	0.995843
	431.649617	0.996053
	431.860308	0.996695
	432.070986	0.996137
	432.281650	0.996757
	432.492302	0.997319
	432.702940	0.999189
	432.913565	1.000146
	433.124176	1.001596
	433.334774	1.004150
	433.545359	1.004795
	433.755931	1.007388
	433.966489	1.008762
	434.177035	1.010033
	434.387567	1.009166
	434.598085	1.009182
	434.808591	1.009332
	435.019083	1.007984
	435.229562	1.006819
	435.440027	1.007240
	435.650479	1.006840
	435.860918	1.005803
	436.071344	1.004883
	436.281757	1.005022
	436.492156	1.005908
	436.702542	1.006188
	436.912914	1.005117
	437.123274	1.002384
	437.333620	0.999714
	437.543953	0.998699
	437.754272	0.995946
	437.964578	0.994099
	438.174871	0.993367
	438.385151	0.992707
	438.595417	0.991688
	438.805670	0.989763
	439.015910	0.988429
	439.226137	0.987964
	439.436350	0.987902
	439.646550	0.987655
	439.856737	0.986965
	440.066910	0.986797
	440.277070	0.986679
	440.487217	0.985095
	440.697351	0.984464
	440.907471	0.984375
	441.117578	0.985017
	441.327671	0.984741
	441.537752	0.984922
	441.747819	0.986074
	441.957873	0.986229
	442.167913	0.985409
	442.377940	0.981294
	442.587954	0.981251
	442.797955	0.983307
	443.007942	0.982977
	443.217916	0.982077
	443.427877	0.982328
	443.637824	0.983548
	443.847758	0.983092
	444.057679	0.983229
	444.267586	0.982943
	444.477481	0.983858
	444.687361	0.982741
	444.897229	0.984138
	445.107083	0.985552
	445.316924	0.985563
	445.526752	0.985792
	445.736566	0.984172
	445.946367	0.985416
	446.156155	0.985511
	446.365929	0.984573
	446.575690	0.985134
	446.785438	0.984589
	446.995173	0.985832
	447.204894	0.985465
	447.414602	0.985686
	447.624296	0.986544
	447.833977	0.986846
	448.043645	0.987637
	448.253300	0.988540
	448.462941	0.989208
	448.672569	0.989821
	448.882184	0.990311
	449.091785	0.990646
	449.301373	0.988764
	449.510948	0.988992
	449.720509	0.989678
	449.930057	0.989002
	450.139592	0.990486
	450.349113	0.990227
	450.558621	0.992219
	450.768116	0.993613
	450.977597	0.993701
	451.187066	0.994030
	451.396520	0.993328
	451.605962	0.994261
	451.815390	0.995898
	452.024805	0.996437
	452.234206	0.996146
	452.443594	0.998091
	452.652969	0.998318
	452.862330	1.000190
	453.071678	0.998604
	453.281013	0.997994
	453.490335	0.999885
	453.699643	0.999388
	453.908938	0.999623
	454.118219	1.001503
	454.327487	1.000643
	454.536742	1.000004
	454.745983	0.999564
	454.955211	1.000081
	455.164426	1.001956
	455.373627	1.003469
	455.582815	1.001072
	455.791990	1.000736
	456.001152	1.000420
	456.210300	0.997564
	456.419434	0.996747
	456.628556	0.995896
	456.837664	0.996112
	457.046758	0.995804
	457.255839	0.994070
	457.464907	0.994885
	457.673962	0.993037
	457.883003	0.992642
	458.092031	0.992338
	458.301046	0.991621
	458.510047	0.993925
	458.719035	0.993267
	458.928009	0.993428
	459.136970	0.994512
	459.345918	0.992244
	459.554852	0.993229
	459.763774	0.992127
	459.972681	0.991703
	460.181576	0.991345
	460.390457	0.991435
	460.599324	0.990772
	460.808178	0.990979
	461.017019	0.988988
	461.225847	0.988467
	461.434661	0.987414
	461.643462	0.986911
	461.852249	0.985229
	462.061023	0.984807
	462.269784	0.983370
	462.478531	0.982490
	462.687265	0.983304
	462.895986	0.981741
	463.104693	0.984169
	463.313387	0.982706
	463.522068	0.981467
	463.730735	0.980934
	463.939389	0.980421
	464.148029	0.981013
	464.356656	0.980101
	464.565270	0.980499
	464.773870	0.981402
	464.982457	0.982197
	465.191030	0.980848
	465.399591	0.980154
	465.608137	0.978662
	465.816671	0.979914
	466.025191	0.982465
	466.233697	0.981231
	466.442191	0.983656
	466.650671	0.985186
	466.859137	0.984638
	467.067590	0.986124
	467.276030	0.985673
	467.484456	0.985236
	467.692869	0.986335
	467.901269	0.986692
	468.109655	0.985074
	468.318028	0.985625
	468.526387	0.985807
	468.734733	0.985820
	468.943066	0.987881
	469.151385	0.988609
	469.359691	0.989736
	469.567984	0.990352
	469.776263	0.991787
	469.984528	0.993616
	470.192781	0.995047
	470.401020	0.996423
	470.609245	0.996479
	470.817457	0.997687
	471.025656	0.998246
	471.233841	0.997520
	471.442013	0.997315
	471.650172	0.996543
	471.858317	0.996007
	472.066448	0.996907
	472.274567	0.994593
	472.482672	0.991755
	472.690763	0.991591
	472.898841	0.991580
	473.106906	0.989033
	473.314957	0.988121
	473.522995	0.986142
	473.731020	0.986127
	473.939031	0.983560
	474.147029	0.983090
	474.355013	0.981691
	474.562984	0.981454
	474.770941	0.981585
	474.978885	0.981690
	475.186816	0.980324
	475.394733	0.978467
	475.602637	0.976697
	475.810527	0.974160
	476.018404	0.976232
	476.226268	0.976664
	476.434118	0.978669
	476.641955	0.977984
	476.849778	0.977691
	477.057588	0.977305
	477.265385	0.977081
	477.473168	0.976616
	477.680937	0.976930
	477.888694	0.978508
	478.096436	0.979329
	478.304166	0.980405
	478.511882	0.981299
	478.719584	0.980974
	478.927274	0.981547
	479.134949	0.980376
	479.342612	0.980225
	479.550260	0.981450
	479.757896	0.980996
	479.965518	0.982458
	480.173126	0.983610
	480.380722	0.983734
	480.588303	0.985004
	480.795872	0.986778
	481.003426	0.986655
	481.210968	0.985277
	481.418496	0.985213
	481.626010	0.986357
	481.833511	0.987579
	482.040999	0.988301
	482.248473	0.988465
	482.455934	0.988036
	482.663382	0.988118
	482.870816	0.986759
	483.078236	0.986464
	483.285643	0.986363
	483.493037	0.985148
	483.700417	0.983225
	483.907784	0.982309
	484.115137	0.982255
	484.322477	0.981398
	484.529803	0.979912
	484.737116	0.978331
	484.944416	0.978078
	485.151702	0.978879
	485.358975	0.976512
	485.566234	0.974431
	485.773479	0.973980
	485.980712	0.971643
	486.187931	0.969300
	486.395136	0.968195
	486.602328	0.969504
	486.809506	0.968972
	487.016671	0.968006
	487.223823	0.968080
	487.430961	0.966948
	487.638086	0.966644
	487.845197	0.966930
	488.052295	0.968019
	488.259379	0.969799
	488.466450	0.970972
	488.673507	0.971161
	488.880551	0.971919
	489.087582	0.971196
	489.294599	0.971148
	489.501602	0.971908
	489.708592	0.973351
	489.915569	0.972845
	490.122532	0.973955
	490.329482	0.974078
	490.536418	0.974950
	490.743341	0.974496
	490.950250	0.974945
	491.157146	0.974127
	491.364029	0.973958
	491.570897	0.975149
	491.777753	0.976422
	491.984595	0.976820
	492.191423	0.977680
	492.398238	0.977299
	492.605040	0.978425
	492.811828	0.977829
	493.018603	0.978159
	493.225364	0.978167
	493.432111	0.977293
	493.638846	0.976985
	493.845566	0.979805
	494.052274	0.980738
	494.258967	0.980675
	494.465648	0.979271
	494.672314	0.978632
	494.878968	0.978480
	495.085608	0.977913
	495.292234	0.976576
	495.498847	0.975701
	495.705446	0.974793
	495.912032	0.973491
	496.118605	0.972783
	496.325164	0.973580
	496.531709	0.972656
	496.738241	0.972409
	496.944759	0.971946
	497.151264	0.971254
	497.357756	0.971471
	497.564234	0.970492
	497.770698	0.968828
	497.977149	0.970163
	498.183587	0.970510
	498.390011	0.970589
	498.596422	0.971730
	498.802819	0.971886
	499.009202	0.972467
	499.215572	0.971408
	499.421929	0.971582
	499.628272	0.972026
	499.834602	0.971298
	500.040918	0.972890
	500.247220	0.973424
	500.453509	0.975386
	500.659785	0.976189
	500.866047	0.976936
	501.072296	0.978004
	501.278531	0.978317
	501.484752	0.979170
	501.690960	0.979465
	501.897155	0.979777
	502.103336	0.980350
	502.309504	0.979757
	502.515658	0.979998
	502.721798	0.979848
	502.927925	0.979563
	503.134039	0.979146
	503.340139	0.981042
	503.546225	0.981560
	503.752298	0.984202
	503.958358	0.984276
	504.164404	0.984307
	504.370436	0.986103
	504.576455	0.986754
	504.782461	0.986313
	504.988453	0.986911
	505.194431	0.986133
	505.400396	0.986501
	505.606347	0.985868
	505.812285	0.985196
	506.018209	0.985431
	506.224120	0.986587
	506.430017	0.985283
	506.635901	0.985495
	506.841771	0.985284
	507.047628	0.986583
	507.253471	0.985441
	507.459301	0.984535
	507.665117	0.983593
	507.870920	0.983566
	508.076709	0.983737
	508.282484	0.983286
	508.488247	0.983396
	508.693995	0.982516
	508.899730	0.981553
	509.105451	0.980529
	509.311159	0.980174
	509.516854	0.979863
	509.722535	0.979913
	509.928202	0.978759
	510.133856	0.978067
	510.339496	0.977619
	510.545123	0.975617
	510.750736	0.974554
	510.956336	0.973681
	511.161922	0.973734
	511.367494	0.974027
	511.573053	0.973171
	511.778599	0.973954
	511.984131	0.973609
	512.189649	0.973253
	512.395154	0.974863
	512.600645	0.975825
	512.806123	0.976569
	513.011587	0.975744
	513.217038	0.974581
	513.422475	0.973961
	513.627899	0.974217
	513.833309	0.974359
	514.038705	0.972645
	514.244088	0.971825
	514.449458	0.970774
	514.654814	0.970312
	514.860156	0.969841
	515.065485	0.970977
	515.270800	0.970725
	515.476102	0.970830
	515.681390	0.970756
	515.886664	0.970622
	516.091925	0.969973
	516.297173	0.968070
	516.502407	0.968141
	516.707627	0.968617
	516.912834	0.967718
	517.118027	0.968472
	517.323207	0.967928
	517.528373	0.967964
	517.733525	0.968356
	517.938664	0.969133
	518.143790	0.970519
	518.348901	0.970187
	518.554000	0.970346
	518.759084	0.971028
	518.964156	0.970172
	519.169213	0.969266
	519.374257	0.968842
	519.579288	0.967705
	519.784305	0.967691
	519.989308	0.967930
	520.194298	0.967257
	520.399274	0.966940
	520.604236	0.966180
	520.809185	0.964901
	521.014121	0.964169
	521.219043	0.963964
	521.423951	0.963346
	521.628846	0.964517
	521.833727	0.963662
	522.038595	0.963957
	522.243449	0.964286
	522.448289	0.963800
	522.653116	0.963024
	522.857929	0.964647
	523.062729	0.965135
	523.267515	0.965898
	523.472287	0.964591
	523.677046	0.962366
	523.881792	0.963600
	524.086524	0.964812
	524.291242	0.965158
	524.495946	0.966350
	524.700637	0.967382
	524.905315	0.967261
	525.109979	0.966295
	525.314629	0.964434
	525.519266	0.962954
	525.723889	0.962716
	525.928498	0.962218
	526.133094	0.961782
	526.337677	0.960916
	526.542245	0.962539
	526.746800	0.961696
	526.951342	0.962014
	527.155870	0.961250
	527.360384	0.962405
	527.564885	0.962198
	527.769372	0.961674
	527.973846	0.962580
	528.178306	0.962749
	528.382752	0.962845
	528.587185	0.962593
	528.791604	0.962721
	528.996010	0.964477
	529.200402	0.965747
	529.404780	0.965025
	529.609145	0.963470
	529.813496	0.963376
	530.017833	0.963932
	530.222157	0.964945
	530.426468	0.964782
	530.630764	0.963585
	530.835048	0.964769
	531.039317	0.964264
	531.243573	0.962853
	531.447815	0.963704
	531.652044	0.963282
	531.856259	0.963023
	532.060461	0.963164
	532.264648	0.963043
	532.468823	0.961740
	532.672983	0.962298
	532.877130	0.961457
	533.081264	0.961348
	533.285383	0.961961
	533.489490	0.962340
	533.693582	0.961282
	533.897661	0.961183
	534.101726	0.960315
	534.305778	0.961547
	534.509816	0.962031
	534.713841	0.961283
	534.917851	0.960932
	535.121849	0.961479
	535.325832	0.960390
	535.529802	0.961020
	535.733759	0.959907
	535.937701	0.960117
	536.141630	0.960498
	536.345546	0.960183
	536.549448	0.958852
	536.753336	0.957835
	536.957210	0.956553
	537.161071	0.954920
	537.364919	0.953990
	537.568752	0.952698
	537.772572	0.952327
	537.976379	0.952499
	538.180172	0.952019
	538.383951	0.953301
	538.587716	0.952288
	538.791468	0.951619
	538.995206	0.950490
	539.198931	0.951792
	539.402642	0.951265
	539.606339	0.950608
	539.810023	0.951957
	540.013693	0.952038
	540.217349	0.952474
	540.420992	0.951167
	540.624621	0.950104
	540.828237	0.949293
	541.031839	0.949094
	541.235427	0.949007
	541.439001	0.947978
	541.642562	0.945741
	541.846109	0.946018
	542.049643	0.946024
	542.253163	0.945977
	542.456669	0.945813
	542.660162	0.944631
	542.863641	0.944108
	543.067106	0.945008
	543.270558	0.944088
	543.473996	0.944756
	543.677420	0.945391
	543.880831	0.945045
	544.084228	0.945349
	544.287612	0.945653
	544.490981	0.946859
	544.694338	0.946779
	544.897680	0.947257
	545.101009	0.947597
	545.304324	0.949476
	545.507625	0.950481
	545.710913	0.950988
	545.914187	0.951130
	546.117448	0.951620
	546.320695	0.952216
	546.523928	0.952488
	546.727147	0.952712
	546.930353	0.952271
	547.133546	0.952664
	547.336724	0.952191
	547.539889	0.952064
	547.743040	0.951968
	547.946178	0.951097
	548.149301	0.950461
	548.352412	0.951040
	548.555508	0.950933
	548.758591	0.950023
	548.961660	0.949872
	549.164716	0.949118
	549.367757	0.948092
	549.570785	0.948440
	549.773800	0.949084
	549.976801	0.948788
	550.179788	0.947905
	550.382761	0.947267
	550.585721	0.947695
	550.788667	0.947236
	550.991599	0.948378
	551.194518	0.949776
	551.397423	0.949286
	551.600315	0.948218
	551.803192	0.948280
	552.006056	0.948932
	552.208906	0.946363
	552.411743	0.945258
	552.614566	0.943729
	552.817375	0.943752
	553.020171	0.944528
	553.222953	0.944253
	553.425721	0.944637
	553.628475	0.943453
	553.831216	0.943583
	554.033943	0.944767
	554.236657	0.944542
	554.439356	0.946425
	554.642042	0.946769
	554.844715	0.947061
	555.047373	0.946777
	555.250018	0.947621
	555.452650	0.947604
	555.655267	0.947926
	555.857871	0.949139
	556.060461	0.949981
	556.263038	0.950358
	556.465600	0.951603
	556.668150	0.952932
	556.870685	0.953211
	557.073207	0.954873
	557.275715	0.955809
	557.478209	0.956799
	557.680689	0.956116
	557.883156	0.954797
	558.085609	0.955924
	558.288049	0.956116
	558.490475	0.958309
	558.692887	0.959386
	558.895285	0.960575
	559.097670	0.959789
	559.300040	0.959470
	559.502398	0.958671
	559.704741	0.959650
	559.907071	0.959292
	560.109387	0.958338
	560.311689	0.958279
	560.513978	0.958809
	560.716253	0.957834
	560.918514	0.957482
	561.120762	0.957421
	561.322995	0.957855
	561.525215	0.958788
	561.727422	0.959233
	561.929614	0.959056
	562.131793	0.958079
	562.333958	0.958625
	562.536110	0.959845
	562.738248	0.959744
	562.940372	0.960036
	563.142482	0.960999
	563.344578	0.960184
	563.546661	0.959895
	563.748730	0.960254
	563.950786	0.960065
	564.152827	0.959922
	564.354855	0.960247
	564.556870	0.960811
	564.758870	0.960688
	564.960857	0.961483
	565.162830	0.961339
	565.364789	0.960233
	565.566735	0.960830
	565.768666	0.961405
	565.970584	0.961804
	566.172489	0.961373
	566.374379	0.961278
	566.576256	0.961477
	566.778119	0.961177
	566.979969	0.961273
	567.181805	0.961444
	567.383626	0.962694
	567.585435	0.963854
	567.787229	0.964762
	567.989010	0.965476
	568.190777	0.964508
	568.392530	0.963517
	568.594269	0.964087
	568.795995	0.964302
	568.997707	0.962762
	569.199405	0.961735
	569.401090	0.960996
	569.602761	0.962115
	569.804418	0.962204
	570.006061	0.963209
	570.207690	0.965537
	570.409306	0.965371
	570.610908	0.966055
	570.812497	0.965154
	571.014071	0.965078
	571.215632	0.965537
	571.417179	0.966992
	571.618712	0.967560
	571.820232	0.968711
	572.021737	0.968661
	572.223229	0.969492
	572.424707	0.970781
	572.626172	0.971526
	572.827623	0.972429
	573.029060	0.973552
	573.230483	0.974686
	573.431892	0.975126
	573.633288	0.975152
	573.834670	0.975755
	574.036038	0.977583
	574.237392	0.978942
	574.438733	0.979224
	574.640060	0.980031
	574.841373	0.980420
	575.042672	0.981762
	575.243958	0.982447
	575.445230	0.982076
	575.646488	0.982656
	575.847732	0.982739
	576.048962	0.984029
	576.250179	0.985089
	576.451382	0.985448
	576.652571	0.987053
	576.853747	0.987658
	577.054908	0.986905
	577.256056	0.986782
	577.457190	0.987026
	577.658310	0.987002
	577.859417	0.986328
	578.060510	0.985285
	578.261589	0.984943
	578.462654	0.986032
	578.663705	0.986754
	578.864743	0.986940
	579.065767	0.986708
	579.266777	0.986232
	579.467773	0.986121
	579.668755	0.985773
	579.869724	0.984540
	580.070679	0.983596
	580.271620	0.983231
	580.472548	0.984485
	580.673461	0.984685
	580.874361	0.984163
	581.075247	0.984094
	581.276119	0.985771
	581.476978	0.988022
	581.677822	0.989335
	581.878653	0.989472
	582.079470	0.989851
	582.280273	0.991352
	582.481063	0.991955
	582.681838	0.991882
	582.882600	0.992506
	583.083348	0.993382
	583.284083	0.994079
	583.484803	0.995176
	583.685510	0.995504
	583.886203	0.996649
	584.086882	0.996261
	584.287547	0.999132
	584.488199	0.999630
	584.688836	1.000348
	584.889460	1.001161
	585.090070	1.001874
	585.290666	1.002851
	585.491249	1.004416
	585.691818	1.005039
	585.892372	1.005807
	586.092914	1.006999
	586.293441	1.005768
	586.493954	1.006304
	586.694454	1.006078
	586.894940	1.006140
	587.095412	1.006625
	587.295870	1.007769
	587.496314	1.009548
	587.696745	1.010452
	587.897162	1.010981
	588.097565	1.011537
	588.297954	1.010820
	588.498329	1.011341
	588.698691	1.011461
	588.899038	1.011254
	589.099372	1.011065
	589.299692	1.012385
	589.499998	1.012876
	589.700291	1.012493
	589.900569	1.013951
	590.100834	1.015817
	590.301085	1.017063
	590.501322	1.019893
	590.701546	1.021426
	590.901755	1.021473
	591.101951	1.021945
	591.302132	1.021572
	591.502300	1.022897
	591.702455	1.024498
	591.902595	1.025254
	592.102722	1.025822
	592.302834	1.026361
	592.502933	1.027013
	592.703018	1.026291
	592.903089	1.026552
	593.103147	1.028283
	593.303190	1.029639
	593.503220	1.030594
	593.703236	1.028832
	593.903238	1.028831
	594.103226	1.030599
	594.303200	1.030439
	594.503161	1.030398
	594.703108	1.029620
	594.903040	1.031109
	595.102960	1.032010
	595.302865	1.032489
	595.502756	1.033881
	595.702634	1.033851
	595.902497	1.033394
	596.102347	1.033097
	596.302183	1.034374
	596.502005	1.032494
	596.701813	1.032693
	596.901608	1.032371
	597.101388	1.033278
	597.301155	1.032334
	597.500908	1.030329
	597.700647	1.029795
	597.900372	1.030150
	598.100083	1.029407
	598.299781	1.028648
	598.499465	1.029518
	598.699134	1.028678
	598.898790	1.029790
	599.098432	1.030302
	599.298061	1.029792
	599.497675	1.028750
	599.697275	1.028045
	599.896862	1.026910
	600.096435	1.027505
	600.295994	1.027899
	600.495539	1.029307
	600.695070	1.028607
	600.894588	1.029991
	601.094091	1.029632
	601.293581	1.029889
	601.493056	1.030213
	601.692518	1.030811
	601.891966	1.033257
	602.091401	1.033055
	602.290821	1.032146
	602.490227	1.032046
	602.689620	1.032175
	602.888999	1.031601
	603.088363	1.030757
	603.287714	1.030918
	603.487052	1.031805
	603.686375	1.031044
	603.885684	1.029477
	604.084980	1.029925
	604.284261	1.030880
	604.483529	1.031043
	604.682783	1.031476
	604.882023	1.032168
	605.081249	1.032438
	605.280461	1.032105
	605.479660	1.031570
	605.678844	1.032179
	605.878015	1.033316
	606.077172	1.033767
	606.276314	1.032553
	606.475443	1.034527
	606.674558	1.035362
	606.873660	1.037103
	607.072747	1.037993
	607.271820	1.036741
	607.470880	1.036021
	607.669926	1.035836
	607.868957	1.035701
	608.067975	1.036169
	608.266979	1.037029
	608.465969	1.036879
	608.664946	1.037262
	608.863908	1.037816
	609.062857	1.039049
	609.261791	1.037358
	609.460712	1.037583
	609.659619	1.040368
	609.858511	1.038495
	610.057390	1.038572
	610.256256	1.039506
	610.455107	1.039457
	610.653944	1.039622
	610.852767	1.040324
	611.051577	1.039181
	611.250373	1.038150
	611.449154	1.040684
	611.647922	1.040366
	611.846676	1.040221
	612.045416	1.041209
	612.244142	1.041674
	612.442854	1.042507
	612.641553	1.041946
	612.840237	1.042847
	613.038908	1.042907
	613.237564	1.042402
	613.436207	1.043429
	613.634836	1.043300
	613.833451	1.043426
	614.032052	1.042716
	614.230639	1.042428
	614.429212	1.042838
	614.627771	1.042833
	614.826316	1.042104
	615.024848	1.042006
	615.223365	1.042117
	615.421869	1.041776
	615.620358	1.042227
	615.818834	1.044302
	616.017296	1.045143
	616.215744	1.045190
	616.414178	1.045437
	616.612598	1.045593
	616.811004	1.046598
	617.009396	1.045953
	617.207775	1.045691
	617.406139	1.045446
	617.604490	1.046786
	617.802826	1.046714
	618.001149	1.046497
	618.199458	1.047919
	618.397752	1.048305
	618.596033	1.047673
	618.794300	1.046909
	618.992553	1.046675
	619.190792	1.045430
	619.389018	1.046155
	619.587229	1.046919
	619.785426	1.046362
	619.983609	1.047253
	620.181779	1.047457
	620.379934	1.046877
	620.578076	1.046932
	620.776204	1.046380
	620.974317	1.045635
	621.172417	1.045030
	621.370503	1.044651
	621.568575	1.045976
	621.766633	1.043539
	621.964677	1.044104
	622.162707	1.043727
	622.360723	1.044133
	622.558725	1.043740
	622.756714	1.042830
	622.954688	1.041757
	623.152648	1.043711
	623.350595	1.045726
	623.548527	1.044222
	623.746446	1.045117
	623.944350	1.045678
	624.142241	1.046021
	624.340118	1.046629
	624.537981	1.045858
	624.735829	1.046295
	624.933664	1.045416
	625.131485	1.045057
	625.329292	1.046386
	625.527085	1.046223
	625.724864	1.047024
	625.922629	1.046773
	626.120381	1.046888
	626.318118	1.047674
	626.515841	1.047508
	626.713550	1.047644
	626.911246	1.047382
	627.108927	1.047299
	627.306595	1.048239
	627.504248	1.048330
	627.701888	1.049598
	627.899513	1.049598
	628.097125	1.050032
	628.294722	1.051142
	628.492306	1.051106
	628.689876	1.051914
	628.887432	1.052570
	629.084973	1.053401
	629.282501	1.053914
	629.480015	1.054940
	629.677515	1.054464
	629.875001	1.053949
	630.072473	1.054866
	630.269931	1.052582
	630.467375	1.051375
	630.664805	1.051265
	630.862221	1.051660
	631.059623	1.051549
	631.257011	1.051123
	631.454385	1.050303
	631.651746	1.051591
	631.849092	1.050502
	632.046424	1.049044
	632.243742	1.050194
	632.441047	1.049733
	632.638337	1.048776
	632.835613	1.048592
	633.032876	1.048860
	633.230124	1.048392
	633.427358	1.049416
	633.624579	1.048170
	633.821785	1.049132
	634.018978	1.049716
	634.216156	1.050697
	634.413321	1.049856
	634.610471	1.051498
	634.807608	1.051626
	635.004730	1.052125
	635.201839	1.052078
	635.398933	1.051840
	635.596014	1.051792
	635.793081	1.052229
	635.990133	1.051982
	636.187172	1.052806
	636.384196	1.052953
	636.581207	1.053058
	636.778204	1.052472
	636.975186	1.053423
	637.172155	1.053385
	637.369110	1.053625
	637.566050	1.053466
	637.762977	1.053640
	637.959890	1.053447
	638.156788	1.054123
	638.353673	1.054145
	638.550544	1.054347
	638.747400	1.053617
	638.944243	1.054608
	639.141072	1.054717
	639.337886	1.056395
	639.534687	1.057873
	639.731474	1.057537
	639.928246	1.057385
	640.125005	1.057983
	640.321750	1.058106
	640.518480	1.058894
	640.715197	1.058700
	640.911899	1.056919
	641.108588	1.057065
	641.305263	1.056823
	641.501923	1.057278
	641.698570	1.055728
	641.895202	1.054645
	642.091821	1.052762
	642.288426	1.054044
	642.485016	1.054578
	642.681593	1.054642
	642.878155	1.054596
	643.074704	1.054260
	643.271238	1.055571
	643.467759	1.056564
	643.664265	1.055882
	643.860757	1.057209
	644.057236	1.057938
	644.253700	1.057463
	644.450151	1.058603
	644.646587	1.060430
	644.843009	1.060472
	645.039418	1.060785
	645.235812	1.061954
	645.432192	1.062267
	645.628558	1.062787
	645.824911	1.063297
	646.021249	1.064867
	646.217573	1.066048
	646.413883	1.067385
	646.610179	1.067483
	646.806461	1.068915
	647.002729	1.069951
	647.198983	1.070167
	647.395223	1.070527
	647.591449	1.071070
	647.787661	1.071947
	647.983859	1.072676
	648.180043	1.071845
	648.376212	1.071740
	648.572368	1.072690
	648.768510	1.073180
	648.964638	1.073319
	649.160751	1.074170
	649.356851	1.074797
	649.552937	1.075939
	649.749008	1.075660
	649.945066	1.076479
	650.141109	1.074516
	650.337138	1.074456
	650.533154	1.075787
	650.729155	1.077163
	650.925142	1.077400
	651.121116	1.078576
	651.317075	1.077461
	651.513020	1.077660
	651.708951	1.078380
	651.904868	1.079017
	652.100771	1.079501
	652.296660	1.079525
	652.492535	1.077859
	652.688396	1.077188
	652.884242	1.078859
	653.080075	1.078233
	653.275894	1.078003
	653.471699	1.076204
	653.667489	1.076214
	653.863266	1.076303
	654.059028	1.078115
	654.254776	1.078083
	654.450511	1.078642
	654.646231	1.080519
	654.841937	1.082184
	655.037629	1.083536
	655.233308	1.083769
	655.428972	1.085212
	655.624622	1.086515
	655.820258	1.086851
	656.015879	1.088206
	656.211487	1.088203
	656.407081	1.087734
	656.602661	1.086887
	656.798226	1.088121
	656.993778	1.088598
	657.189315	1.089208
	657.384839	1.090814
	657.580348	1.092346
	657.775843	1.093711
	657.971324	1.094752
	658.166791	1.094400
	658.362244	1.095115
	658.557683	1.094574
	658.753108	1.095172
	658.948519	1.095075
	659.143916	1.095805
	659.339298	1.095230
	659.534667	1.095968
	659.730022	1.096521
	659.925362	1.096040
	660.120688	1.096375
	660.316001	1.095718
	660.511299	1.095705
	660.706583	1.094877
	660.901853	1.094774
	661.097109	1.095311
	661.292351	1.094908
	661.487578	1.094317
	661.682792	1.094026
	661.877992	1.093515
	662.073177	1.094310
	662.268349	1.094774
	662.463506	1.093970
	662.658649	1.093401
	662.853779	1.091297
	663.048894	1.091774
	663.243995	1.092376
	663.439081	1.092971
	663.634154	1.091805
	663.829213	1.091353
	664.024258	1.091403
	664.219288	1.090583
	664.414305	1.091247
	664.609307	1.092797
	664.804295	1.091513
	664.999269	1.090871
	665.194229	1.090612
	665.389175	1.092380
	665.584107	1.092747
	665.779025	1.091849
	665.973928	1.089880
	666.168818	1.089841
	666.363693	1.091594
	666.558555	1.091717
	666.753402	1.091402
	666.948235	1.090657
	667.143054	1.090475
	667.337859	1.089306
	667.532650	1.088226
	667.727427	1.089708
	667.922189	1.089638
	668.116938	1.089334
	668.311672	1.089221
	668.506392	1.089669
	668.701098	1.090155
	668.895790	1.092267
	669.090468	1.092948
	669.285132	1.092631
	669.479782	1.093208
	669.674417	1.093837
	669.869039	1.093703
	670.063646	1.093337
	670.258239	1.093445
	670.452819	1.094355
	670.647384	1.093902
	670.841934	1.093690
	671.036471	1.093961
	671.230994	1.095274
	671.425502	1.094529
	671.619997	1.093271
	671.814477	1.093965
	672.008943	1.094948
	672.203395	1.094840
	672.397833	1.095414
	672.592257	1.096447
	672.786667	1.095966
	672.981062	1.095051
	673.175444	1.094408
	673.369811	1.093404
	673.564164	1.092454
	673.758503	1.091928
	673.952828	1.092768
	674.147139	1.093241
	674.341435	1.092381
	674.535718	1.093185
	674.729986	1.094477
	674.924240	1.092982
	675.118480	1.091576
	675.312706	1.090960
	675.506918	1.091267
	675.701116	1.091608
	675.895299	1.090847
	676.089469	1.091147
	676.283624	1.090442
	676.477765	1.090305
	676.671892	1.089220
	676.866005	1.088045
	677.060103	1.088309
	677.254188	1.085466
	677.448258	1.084784
	677.642315	1.083880
	677.836357	1.085326
	678.030385	1.085180
	678.224398	1.085234
	678.418398	1.084650
	678.612384	1.083872
	678.806355	1.084201
	679.000312	1.085243
	679.194255	1.087186
	679.388184	1.088839
	679.582099	1.088669
	679.776000	1.088789
	679.969886	1.089555
	680.163758	1.090434
	680.357617	1.091596
	680.551461	1.091376
	680.745290	1.091595
	680.939106	1.091765
	681.132908	1.091671
	681.326695	1.092663
	681.520468	1.092174
	681.714227	1.092817
	681.907972	1.094593
	682.101703	1.094770
	682.295419	1.094838
	682.489122	1.095525
	682.682810	1.096902
	682.876484	1.096993
	683.070144	1.095898
	683.263790	1.095455
	683.457421	1.095023
	683.651039	1.095056
	683.844642	1.094247
	684.038231	1.094418
	684.231806	1.092925
	684.425367	1.092198
	684.618913	1.093601
	684.812446	1.094051
	685.005964	1.094442
	685.199468	1.095080
	685.392958	1.095372
	685.586433	1.095068
	685.779895	1.094703
	685.973342	1.092984
	686.166775	1.093170
	686.360194	1.092150
	686.553599	1.094174
	686.746990	1.095652
	686.940366	1.097320
	687.133729	1.097810
	687.327077	1.097370
	687.520411	1.097509
	687.713730	1.097453
	687.907036	1.096748
	688.100327	1.097669
	688.293604	1.096059
	688.486867	1.096267
	688.680116	1.096704
	688.873351	1.096433
	689.066571	1.096596
	689.259777	1.096500
	689.452970	1.096777
	689.646147	1.097731
	689.839311	1.098878
	690.032461	1.098268
	690.225596	1.099317
	690.418717	1.100792
	690.611824	1.100925
	690.804917	1.101400
	690.997995	1.100617
	691.191059	1.099287
	691.384110	1.098332
	691.577145	1.096865
	691.770167	1.096361
	691.963175	1.096807
	692.156168	1.096559
	692.349147	1.097364
	692.542112	1.096074
	692.735063	1.095719
	692.927999	1.096385
	693.120922	1.095163
	693.313830	1.095821
	693.506724	1.095363
	693.699603	1.093360
	693.892469	1.092684
	694.085320	1.091847
	694.278157	1.090396
	694.470980	1.088190
	694.663789	1.086603
	694.856583	1.085490
	695.049364	1.086468
	695.242130	1.087049
	695.434881	1.087969
	695.627619	1.087568
	695.820342	1.086674
	696.013052	1.086968
	696.205747	1.087708
	696.398427	1.086716
	696.591094	1.086907
	696.783746	1.085870
	696.976384	1.085162
	697.169008	1.084598
	697.361618	1.085339
	697.554213	1.085613
	697.746795	1.087443
	697.939362	1.087356
	698.131914	1.087639
	698.324453	1.087827
	698.516977	1.086888
	698.709487	1.086527
	698.901983	1.086242
	699.094465	1.086695
	699.286932	1.085742
	699.479386	1.084759
	699.671825	1.086105
	699.864249	1.086421
	700.056660	1.086297
	700.249056	1.085309
	700.441438	1.084881
	700.633806	1.083090
	700.826160	1.083318
	701.018499	1.082659
	701.210824	1.083186
	701.403135	1.081662
	701.595432	1.080284
	701.787714	1.078318
	701.979982	1.076290
	702.172236	1.075314
	702.364476	1.075370
	702.556702	1.074344
	702.748913	1.073404
	702.941110	1.072294
	703.133293	1.072778
	703.325461	1.072921
	703.517615	1.071746
	703.709755	1.071094
	703.901881	1.069324
	704.093993	1.068747
	704.286090	1.068081
	704.478173	1.066856
	704.670242	1.064789
	704.862296	1.063689
	705.054337	1.062716
	705.246363	1.060954
	705.438375	1.059539
	705.630372	1.058934
	705.822356	1.058306
	706.014325	1.057685
	706.206279	1.057836
	706.398220	1.057902
	706.590146	1.059678
	706.782058	1.058154
	706.973956	1.058061
	707.165840	1.056539
	707.357709	1.056185
	707.549564	1.057622
	707.741405	1.056449
	707.933231	1.055867
	708.125043	1.055743
	708.316841	1.054866
	708.508625	1.055131
	708.700395	1.054741
	708.892150	1.055218
	709.083891	1.055688
	709.275617	1.056340
	709.467330	1.056785
	709.659028	1.058015
	709.850712	1.058471
	710.042381	1.057864
	710.234037	1.058920
	710.425678	1.058899
	710.617305	1.058868
	710.808917	1.059660
	711.000515	1.060540
	711.192099	1.061072
	711.383669	1.060027
	711.575225	1.058015
	711.766766	1.058201
	711.958293	1.059567
	712.149805	1.060251
	712.341304	1.062135
	712.532788	1.060021
	712.724258	1.059805
	712.915713	1.058341
	713.107154	1.059183
	713.298581	1.060028
	713.489994	1.061208
	713.681392	1.062383
	713.872776	1.061639
	714.064146	1.061804
	714.255502	1.061687
	714.446843	1.061788
	714.638170	1.062560
	714.829483	1.061406
	715.020781	1.060853
	715.212065	1.061345
	715.403335	1.059802
	715.594591	1.059131
	715.785832	1.057946
	715.977059	1.056016
	716.168272	1.056784
	716.359470	1.058049
	716.550654	1.057598
	716.741824	1.056498
	716.932979	1.055911
	717.124121	1.056983
	717.315247	1.057103
	717.506360	1.055012
	717.697458	1.054986
	717.888542	1.054442
	718.079612	1.053967
	718.270668	1.052028
	718.461709	1.052428
	718.652736	1.052344
	718.843748	1.052138
	719.034746	1.051588
	719.225730	1.050149
	719.416700	1.050332
	719.607655	1.049113
	719.798596	1.047941
	719.989523	1.047261
	720.180435	1.046730
	720.371333	1.046965
	720.562217	1.046406
	720.753087	1.047133
	720.943942	1.046058
	721.134783	1.045525
	721.325609	1.043603
	721.516422	1.043974
	721.707219	1.043408
	721.898003	1.041433
	722.088772	1.039665
	722.279527	1.038774
	722.470268	1.038605
	722.660994	1.037339
	722.851707	1.038025
	723.042404	1.038002
	723.233088	1.038373
	723.423757	1.038306
	723.614412	1.037081
	723.805052	1.036544
	723.995678	1.034406
	724.186290	1.035253
	724.376887	1.034204
	724.567471	1.035191
	724.758039	1.034233
	724.948594	1.032376
	725.139134	1.031033
	725.329660	1.030026
	725.520172	1.031537
	725.710669	1.029698
	725.901152	1.028211
	726.091620	1.027070
	726.282075	1.026730
	726.472514	1.026061
	726.662940	1.024252
	726.853351	1.023142
	727.043748	1.022342
	727.234131	1.022545
	727.424499	1.021548
	727.614853	1.022036
	727.805193	1.019992
	727.995518	1.019328
	728.185829	1.017751
	728.376125	1.016795
	728.566408	1.016656
	728.756675	1.015090
	728.946929	1.013859
	729.137168	1.015391
	729.327393	1.014220
	729.517604	1.013485
	729.707800	1.013814
	729.897982	1.014308
	730.088149	1.014263
	730.278302	1.014000
	730.468441	1.013418
	730.658566	1.012653
	730.848676	1.011659
	731.038771	1.011383
	731.228853	1.012226
	731.418920	1.013098
	731.608973	1.012384
	731.799011	1.012360
	731.989035	1.011358
	732.179045	1.011537
	732.369040	1.011214
	732.559021	1.012600
	732.748988	1.012151
	732.938940	1.013647
	733.128878	1.013024
	733.318801	1.013079
	733.508711	1.013567
	733.698605	1.014995
	733.888486	1.016285
	734.078352	1.016275
	734.268204	1.017421
	734.458041	1.017498
	734.647864	1.017359
	734.837673	1.018176
	735.027467	1.018314
	735.217247	1.019179
	735.407013	1.019254
	735.596764	1.020072
	735.786501	1.020791
	735.976223	1.020787
	736.165932	1.020040
	736.355625	1.020492
	736.545305	1.020658
	736.734970	1.022646
	736.924620	1.022658
	737.114257	1.020950
	737.303879	1.021827
	737.493486	1.023372
	737.683079	1.023547
	737.872658	1.024060
	738.062222	1.024364
	738.251772	1.025884
	738.441308	1.025101
	738.630829	1.025782
	738.820336	1.026043
	739.009829	1.025683
	739.199307	1.025501
	739.388771	1.026253
	739.578220	1.025175
	739.767655	1.026164
	739.957076	1.026088
	740.146482	1.024633
	740.335874	1.025978
	740.525251	1.027134
	740.714615	1.026522
	740.903963	1.026501
	741.093298	1.027727
	741.282618	1.026811
	741.471923	1.025739
	741.661214	1.026502
	741.850491	1.026132
	742.039753	1.026716
	742.229001	1.026515
	742.418235	1.027493
	742.607454	1.027970
	742.796659	1.028297
	742.985849	1.027918
	743.175025	1.029483
	743.364187	1.029550
	743.553334	1.029916
	743.742467	1.030755
	743.931586	1.031602
	744.120690	1.029120
	744.309779	1.028830
	744.498855	1.029032
	744.687916	1.030218
	744.876962	1.030429
	745.065994	1.031013
	745.255012	1.030962
	745.444015	1.030843
	745.633004	1.030986
	745.821978	1.030284
	746.010938	1.030284
	746.199884	1.031337
	746.388815	1.031674
	746.577732	1.033966
	746.766634	1.034294
	746.955522	1.036521
	747.144396	1.037469
	747.333255	1.036994
	747.522100	1.038452
	747.710930	1.040260
	747.899746	1.040294
	748.088548	1.041908
	748.277335	1.042395
	748.466108	1.043788
	748.654866	1.045843
	748.843610	1.046373
	749.032339	1.045941
	749.221054	1.046842
	749.409755	1.046517
	749.598441	1.046301
	749.787113	1.046258
	749.975770	1.047881
	750.164413	1.047734
	750.353042	1.046649
[truncated: 1,648 more rows]
