# Supplementary material for: Metasurface analogues of molecular diastereomers from hierarchical multiscale chiral interactions with biomolecules
Source: Nat Commun. 2026 Apr 22;17:5541. doi: 10.1038/s41467-026-72200-6 (PMC13287669; doi:10.1038/s41467-026-72200-6)
Supplement: Supplementary file 3 — Supplementary Data 1 (Raw data) [file 41467_2026_72200_MOESM3_ESM.zip › Raw_Data/Reflectivity/Antistrept_strept_sequence/Buffer/Ref_ARRAY3_LH_90_5.txt]

	345.453658	1.000886
	345.669646	1.000723
	345.885622	1.000546
	346.101585	1.000351
	346.317535	1.000139
	346.533471	0.999906
	346.749395	0.999651
	346.965306	0.999371
	347.181204	0.999064
	347.397089	0.998728
	347.612961	0.998361
	347.828820	0.997963
	348.044666	0.997533
	348.260499	0.997076
	348.476319	0.996597
	348.692126	0.996109
	348.907920	0.995626
	349.123701	0.995175
	349.339469	0.994784
	349.555224	0.994488
	349.770966	0.994319
	349.986695	0.994303
	350.202412	0.994452
	350.418115	0.994758
	350.633805	0.995198
	350.849482	0.995733
	351.065147	0.996323
	351.280798	0.996927
	351.496436	0.997515
	351.712062	0.998064
	351.927674	0.998561
	352.143273	0.996140
	352.358860	0.996687
	352.574433	0.996975
	352.789993	0.997085
	353.005541	0.997636
	353.221075	0.997517
	353.436597	0.995840
	353.652105	0.997923
	353.867600	0.997611
	354.083083	0.999323
	354.298552	1.000796
	354.514009	1.002589
	354.729452	1.003979
	354.944883	1.003186
	355.160300	1.001635
	355.375705	1.001617
	355.591096	1.000605
	355.806474	0.999408
	356.021840	1.001515
	356.237192	1.000714
	356.452532	0.999033
	356.667858	0.999019
	356.883172	1.000870
	357.098472	1.001541
	357.313760	1.001694
	357.529034	1.002021
	357.744295	1.003163
	357.959544	1.003564
	358.174779	1.002639
	358.390002	1.003449
	358.605211	1.005982
	358.820407	1.005067
	359.035591	1.004417
	359.250761	1.004887
	359.465919	1.004960
	359.681063	1.005569
	359.896194	1.004742
	360.111313	1.005750
	360.326418	1.006188
	360.541510	1.007454
	360.756589	1.006770
	360.971656	1.008058
	361.186709	1.008529
	361.401749	1.007617
	361.616776	1.007516
	361.831790	1.008143
	362.046792	1.007927
	362.261780	1.007650
	362.476755	1.007154
	362.691717	1.006065
	362.906666	1.006201
	363.121602	1.003575
	363.336525	1.002562
	363.551435	1.000872
	363.766332	0.997912
	363.981216	0.999033
	364.196087	0.997105
	364.410945	0.996444
	364.625790	0.993672
	364.840621	0.990742
	365.055440	0.990387
	365.270246	0.990402
	365.485039	0.990938
	365.699818	0.989329
	365.914585	0.988904
	366.129339	0.988318
	366.344079	0.989199
	366.558807	0.990301
	366.773521	0.990868
	366.988223	0.991186
	367.202911	0.989763
	367.417587	0.992252
	367.632249	0.990711
	367.846898	0.988793
	368.061535	0.989440
	368.276158	0.990550
	368.490768	0.988220
	368.705365	0.990273
	368.919949	0.992378
	369.134521	0.992908
	369.349079	0.993487
	369.563624	0.994795
	369.778155	0.995160
	369.992674	0.995381
	370.207180	0.997138
	370.421673	0.998475
	370.636153	1.000817
	370.850619	1.003030
	371.065073	1.005106
	371.279514	1.007403
	371.493941	1.009102
	371.708356	1.008979
	371.922757	1.011535
	372.137145	1.015171
	372.351521	1.016121
	372.565883	1.014882
	372.780232	1.015560
	372.994568	1.013935
	373.208891	1.015616
	373.423201	1.014754
	373.637498	1.014339
	373.851782	1.014635
	374.066053	1.013957
	374.280311	1.012725
	374.494556	1.012165
	374.708787	1.013720
	374.923006	1.011958
	375.137211	1.009062
	375.351404	1.009409
	375.565583	1.008157
	375.779750	1.007538
	375.993903	1.006092
	376.208043	1.005731
	376.422170	1.004601
	376.636284	1.004932
	376.850385	1.004420
	377.064473	1.003843
	377.278548	1.003594
	377.492610	1.003450
	377.706658	1.000894
	377.920694	1.000868
	378.134717	0.998954
	378.348726	0.997980
	378.562722	0.998234
	378.776706	0.999728
	378.990676	0.999801
	379.204633	0.999468
	379.418577	0.998077
	379.632508	0.998545
	379.846426	0.998286
	380.060331	0.998938
	380.274223	1.000962
	380.488101	0.999473
	380.701967	1.000582
	380.915819	1.002291
	381.129659	1.002977
	381.343485	1.002376
	381.557298	1.003579
	381.771098	1.003951
	381.984886	1.002139
	382.198659	1.001760
	382.412420	1.002279
	382.626168	1.001656
	382.839903	1.002260
	383.053624	1.003863
	383.267333	1.003332
	383.481028	1.004159
	383.694711	1.004473
	383.908380	1.005800
	384.122036	1.004026
	384.335679	1.003001
	384.549309	1.004008
	384.762926	1.004418
	384.976530	1.003452
	385.190120	1.001394
	385.403698	1.001591
	385.617262	1.001989
	385.830814	1.001647
	386.044352	1.001483
	386.257877	0.999754
	386.471389	1.000276
	386.684888	0.998936
	386.898374	0.998554
	387.111847	0.998672
	387.325306	0.998857
	387.538753	0.997353
	387.752186	0.995130
	387.965606	0.994383
	388.179014	0.995041
	388.392408	0.993695
	388.605789	0.994683
	388.819156	0.995532
	389.032511	0.996027
	389.245853	0.995744
	389.459181	0.995939
	389.672497	0.993343
	389.885799	0.994015
	390.099088	0.993200
	390.312364	0.993549
	390.525627	0.992227
	390.738877	0.993401
	390.952114	0.992378
	391.165337	0.992472
	391.378548	0.992205
	391.591745	0.990243
	391.804929	0.990700
	392.018100	0.991203
	392.231258	0.991043
	392.444403	0.991939
	392.657535	0.990340
	392.870653	0.990225
	393.083759	0.989853
	393.296851	0.989701
	393.509930	0.990948
	393.722996	0.990172
	393.936049	0.990393
	394.149089	0.990348
	394.362116	0.992340
	394.575129	0.991452
	394.788130	0.992330
	395.001117	0.993716
	395.214091	0.993457
	395.427052	0.993392
	395.640000	0.994920
	395.852935	0.995969
	396.065857	0.996377
	396.278765	0.995703
	396.491660	0.996540
	396.704543	0.996984
	396.917412	0.995773
	397.130268	0.993829
	397.343110	0.993292
	397.555940	0.990571
	397.768757	0.989827
	397.981560	0.990019
	398.194350	0.989730
	398.407127	0.988997
	398.619891	0.989436
	398.832642	0.988584
	399.045380	0.989204
	399.258104	0.990071
	399.470815	0.989460
	399.683514	0.990910
	399.896199	0.990764
	400.108870	0.990567
	400.321529	0.988707
	400.534175	0.989845
	400.746807	0.990170
	400.959427	0.990833
	401.172033	0.992921
	401.384626	0.993488
	401.597205	0.993087
	401.809772	0.992923
	402.022326	0.994026
	402.234866	0.996438
	402.447393	0.995381
	402.659907	0.997312
	402.872408	0.997045
	403.084896	0.996611
	403.297370	0.995982
	403.509832	0.994707
	403.722280	0.993983
	403.934715	0.995676
	404.147137	0.996993
	404.359546	0.999673
	404.571941	1.000244
	404.784323	1.000230
	404.996693	0.999783
	405.209049	1.001947
	405.421392	1.001718
	405.633721	1.003792
	405.846038	1.005562
	406.058341	1.005692
	406.270632	1.005272
	406.482909	1.006499
	406.695172	1.007527
	406.907423	1.005960
	407.119661	1.005030
	407.331885	1.002158
	407.544096	1.003171
	407.756294	1.000205
	407.968479	0.998389
	408.180651	0.998810
	408.392809	0.996701
	408.604954	0.994491
	408.817086	0.991323
	409.029205	0.989776
	409.241311	0.988997
	409.453404	0.986549
	409.665483	0.984974
	409.877549	0.983983
	410.089602	0.985272
	410.301642	0.985871
	410.513669	0.988575
	410.725682	0.987628
	410.937682	0.987118
	411.149669	0.985937
	411.361643	0.986135
	411.573604	0.985193
	411.785551	0.987793
	411.997486	0.986654
	412.209407	0.987412
	412.421315	0.988611
	412.633210	0.989790
	412.845091	0.990803
	413.056959	0.990598
	413.268815	0.990740
	413.480657	0.991319
	413.692485	0.991457
	413.904301	0.994032
	414.116103	0.994237
	414.327892	0.994541
	414.539668	0.997457
	414.751431	0.998341
	414.963181	0.998061
	415.174917	0.998070
	415.386640	1.000879
	415.598350	1.002548
	415.810047	1.003340
	416.021730	1.004480
	416.233401	1.005375
	416.445058	1.007831
	416.656702	1.009893
	416.868332	1.010036
	417.079950	1.010637
	417.291554	1.010011
	417.503145	1.011515
	417.714723	1.012044
	417.926288	1.012028
	418.137839	1.011308
	418.349377	1.011959
	418.560903	1.011894
	418.772414	1.009887
	418.983913	1.008899
	419.195398	1.010531
	419.406870	1.009785
	419.618329	1.007069
	419.829775	1.007468
	420.041208	1.006699
	420.252627	1.006667
	420.464033	1.006912
	420.675426	1.007614
	420.886805	1.005904
	421.098172	1.003036
	421.309525	1.002469
	421.520865	1.001696
	421.732192	1.003101
	421.943505	1.004424
	422.154805	1.004034
	422.366092	1.004430
	422.577366	1.002560
	422.788627	1.003822
	422.999874	1.003730
	423.211108	1.005803
	423.422329	1.004143
	423.633537	1.003848
	423.844731	1.005646
	424.055913	1.004929
	424.267081	1.005250
	424.478235	1.005140
	424.689377	1.003418
	424.900505	1.004037
	425.111620	1.003332
	425.322722	1.001685
	425.533811	1.000612
	425.744886	0.999161
	425.955948	0.998540
	426.166997	0.999138
	426.378032	0.998436
	426.589055	0.997988
	426.800064	0.997162
	427.011060	0.995833
	427.222042	0.996538
	427.433012	0.995022
	427.643968	0.994957
	427.854911	0.996190
	428.065840	0.996963
	428.276757	0.997286
	428.487660	0.995840
	428.698550	0.997870
	428.909427	0.998239
	429.120290	0.997042
	429.331140	0.996898
	429.541977	0.997001
	429.752801	0.997849
	429.963611	0.998871
	430.174408	0.997228
	430.385192	0.999065
	430.595963	0.998394
	430.806720	1.000008
	431.017464	0.999381
	431.228195	1.000446
	431.438913	0.998932
	431.649617	1.001154
	431.860308	1.001509
	432.070986	1.000049
	432.281650	0.998925
	432.492302	1.000592
	432.702940	1.001013
	432.913565	1.000924
	433.124176	1.000564
	433.334774	0.999757
	433.545359	0.999660
	433.755931	1.002489
	433.966489	1.002166
	434.177035	1.002466
	434.387567	1.003789
	434.598085	1.003430
	434.808591	1.000386
	435.019083	1.001580
	435.229562	1.001152
	435.440027	1.003287
	435.650479	1.002272
	435.860918	1.001381
	436.071344	0.998597
	436.281757	0.995844
	436.492156	0.997211
	436.702542	0.992909
	436.912914	0.991911
	437.123274	0.991551
	437.333620	0.990558
	437.543953	0.990319
	437.754272	0.990966
	437.964578	0.989442
	438.174871	0.989166
	438.385151	0.988368
	438.595417	0.987209
	438.805670	0.987446
	439.015910	0.986934
	439.226137	0.987321
	439.436350	0.985859
	439.646550	0.986283
	439.856737	0.986996
	440.066910	0.986899
	440.277070	0.986012
	440.487217	0.987327
	440.697351	0.989070
	440.907471	0.988049
	441.117578	0.986310
	441.327671	0.986159
	441.537752	0.984057
	441.747819	0.983464
	441.957873	0.984532
	442.167913	0.984544
	442.377940	0.986546
	442.587954	0.986310
	442.797955	0.985021
	443.007942	0.986102
	443.217916	0.985019
	443.427877	0.985264
	443.637824	0.984480
	443.847758	0.984599
	444.057679	0.984723
	444.267586	0.986547
	444.477481	0.986174
	444.687361	0.988111
	444.897229	0.990022
	445.107083	0.991360
	445.316924	0.993075
	445.526752	0.992055
	445.736566	0.993227
	445.946367	0.994774
	446.156155	0.994902
	446.365929	0.995452
	446.575690	0.993551
	446.785438	0.993935
	446.995173	0.995800
	447.204894	0.995522
	447.414602	0.996467
	447.624296	0.997028
	447.833977	0.996509
	448.043645	0.997910
	448.253300	0.998112
	448.462941	0.997144
	448.672569	0.997980
	448.882184	0.997078
	449.091785	0.997877
	449.301373	0.996782
	449.510948	0.997426
	449.720509	0.999464
	449.930057	0.998759
	450.139592	1.000763
	450.349113	0.999854
	450.558621	1.000499
	450.768116	1.000770
	450.977597	1.002274
	451.187066	1.003124
	451.396520	1.001860
	451.605962	1.000930
	451.815390	1.001291
	452.024805	1.001608
	452.234206	1.001845
	452.443594	1.000417
	452.652969	0.999024
	452.862330	0.998373
	453.071678	0.998801
	453.281013	0.996759
	453.490335	0.995105
	453.699643	0.992645
	453.908938	0.993295
	454.118219	0.991738
	454.327487	0.992400
	454.536742	0.991739
	454.745983	0.990426
	454.955211	0.989482
	455.164426	0.986474
	455.373627	0.985427
	455.582815	0.985007
	455.791990	0.984865
	456.001152	0.983344
	456.210300	0.983280
	456.419434	0.983176
	456.628556	0.984671
	456.837664	0.984126
	457.046758	0.985384
	457.255839	0.985661
	457.464907	0.986592
	457.673962	0.984794
	457.883003	0.984052
	458.092031	0.981507
	458.301046	0.982628
	458.510047	0.983015
	458.719035	0.983016
	458.928009	0.983797
	459.136970	0.984223
	459.345918	0.985503
	459.554852	0.986780
	459.763774	0.986589
	459.972681	0.986318
	460.181576	0.984458
	460.390457	0.985252
	460.599324	0.986950
	460.808178	0.986775
	461.017019	0.986476
	461.225847	0.987041
	461.434661	0.987615
	461.643462	0.988309
	461.852249	0.989355
	462.061023	0.990299
	462.269784	0.990901
	462.478531	0.992721
	462.687265	0.993935
	462.895986	0.993585
	463.104693	0.996701
	463.313387	0.995033
	463.522068	0.994274
	463.730735	0.991954
	463.939389	0.989971
	464.148029	0.992427
	464.356656	0.992625
	464.565270	0.992855
	464.773870	0.991893
	464.982457	0.991379
	465.191030	0.991913
	465.399591	0.992803
	465.608137	0.993942
	465.816671	0.993908
	466.025191	0.994785
	466.233697	0.993561
	466.442191	0.994675
	466.650671	0.992516
	466.859137	0.994185
	467.067590	0.993541
	467.276030	0.991872
	467.484456	0.990202
	467.692869	0.990178
	467.901269	0.989008
	468.109655	0.989530
	468.318028	0.988594
	468.526387	0.989705
	468.734733	0.989296
	468.943066	0.988578
	469.151385	0.988247
	469.359691	0.988076
	469.567984	0.987982
	469.776263	0.986893
	469.984528	0.986384
	470.192781	0.985160
	470.401020	0.984735
	470.609245	0.985966
	470.817457	0.986955
	471.025656	0.988578
	471.233841	0.989694
	471.442013	0.990561
	471.650172	0.991040
	471.858317	0.990522
	472.066448	0.990479
	472.274567	0.990142
	472.482672	0.989454
	472.690763	0.990102
	472.898841	0.991103
	473.106906	0.992460
	473.314957	0.990833
	473.522995	0.990476
	473.731020	0.991722
	473.939031	0.992052
	474.147029	0.992540
	474.355013	0.994183
	474.562984	0.994054
	474.770941	0.993507
	474.978885	0.993281
	475.186816	0.994124
	475.394733	0.992796
	475.602637	0.990600
	475.810527	0.987188
	476.018404	0.987024
	476.226268	0.988817
	476.434118	0.990910
	476.641955	0.992009
	476.849778	0.992046
	477.057588	0.992313
	477.265385	0.993557
	477.473168	0.992954
	477.680937	0.993325
	477.888694	0.994842
	478.096436	0.995100
	478.304166	0.993933
	478.511882	0.993677
	478.719584	0.993491
	478.927274	0.993471
	479.134949	0.992522
	479.342612	0.993220
	479.550260	0.992987
	479.757896	0.991570
	479.965518	0.992621
	480.173126	0.993763
	480.380722	0.993554
	480.588303	0.994699
	480.795872	0.992496
	481.003426	0.993297
	481.210968	0.990830
	481.418496	0.990102
	481.626010	0.991455
	481.833511	0.990799
	482.040999	0.989002
	482.248473	0.988067
	482.455934	0.985704
	482.663382	0.985606
	482.870816	0.984162
	483.078236	0.984076
	483.285643	0.983852
	483.493037	0.984692
	483.700417	0.983619
	483.907784	0.983145
	484.115137	0.981906
	484.322477	0.981450
	484.529803	0.981949
	484.737116	0.981537
	484.944416	0.980710
	485.151702	0.980178
	485.358975	0.979794
	485.566234	0.979288
	485.773479	0.979434
	485.980712	0.980272
	486.187931	0.981512
	486.395136	0.980430
	486.602328	0.980565
	486.809506	0.979513
	487.016671	0.979073
	487.223823	0.977745
	487.430961	0.977392
	487.638086	0.977926
	487.845197	0.975076
	488.052295	0.975192
	488.259379	0.977384
	488.466450	0.977764
	488.673507	0.978994
	488.880551	0.979308
	489.087582	0.979477
	489.294599	0.980259
	489.501602	0.980265
	489.708592	0.981228
	489.915569	0.980989
	490.122532	0.982113
	490.329482	0.983962
	490.536418	0.984188
	490.743341	0.983897
	490.950250	0.985058
	491.157146	0.985090
	491.364029	0.984715
	491.570897	0.984026
	491.777753	0.984919
	491.984595	0.986019
	492.191423	0.984892
	492.398238	0.985532
	492.605040	0.984139
	492.811828	0.982555
	493.018603	0.981102
	493.225364	0.980535
	493.432111	0.982421
	493.638846	0.980851
	493.845566	0.979297
	494.052274	0.978757
	494.258967	0.975372
	494.465648	0.975501
	494.672314	0.975634
	494.878968	0.973948
	495.085608	0.975094
	495.292234	0.975064
	495.498847	0.975440
	495.705446	0.977013
	495.912032	0.977659
	496.118605	0.976692
	496.325164	0.976146
	496.531709	0.975801
	496.738241	0.976723
	496.944759	0.976259
	497.151264	0.976361
	497.357756	0.976740
	497.564234	0.976318
	497.770698	0.976233
	497.977149	0.975531
	498.183587	0.976076
	498.390011	0.975833
	498.596422	0.975158
	498.802819	0.974001
	499.009202	0.974822
	499.215572	0.974644
	499.421929	0.974742
	499.628272	0.973113
	499.834602	0.974085
	500.040918	0.973430
	500.247220	0.972682
	500.453509	0.973093
	500.659785	0.972720
	500.866047	0.972411
	501.072296	0.972893
	501.278531	0.972253
	501.484752	0.972723
	501.690960	0.972726
	501.897155	0.971600
	502.103336	0.971106
	502.309504	0.972270
	502.515658	0.972382
	502.721798	0.972942
	502.927925	0.972612
	503.134039	0.971409
	503.340139	0.972006
	503.546225	0.971806
	503.752298	0.971936
	503.958358	0.972281
	504.164404	0.972842
	504.370436	0.973114
	504.576455	0.972567
	504.782461	0.974235
	504.988453	0.974953
	505.194431	0.976184
	505.400396	0.978040
	505.606347	0.979099
	505.812285	0.979186
	506.018209	0.978546
	506.224120	0.978534
	506.430017	0.980780
	506.635901	0.981816
	506.841771	0.984516
	507.047628	0.985032
	507.253471	0.985141
	507.459301	0.988099
	507.665117	0.988800
	507.870920	0.988034
	508.076709	0.988100
	508.282484	0.987192
	508.488247	0.985960
	508.693995	0.986806
	508.899730	0.988720
	509.105451	0.989629
	509.311159	0.988896
	509.516854	0.989169
	509.722535	0.988752
	509.928202	0.987412
	510.133856	0.987507
	510.339496	0.986924
	510.545123	0.986317
	510.750736	0.986215
	510.956336	0.985109
	511.161922	0.986666
	511.367494	0.986161
	511.573053	0.984506
	511.778599	0.984023
	511.984131	0.982972
	512.189649	0.981899
	512.395154	0.981370
	512.600645	0.980582
	512.806123	0.980549
	513.011587	0.979489
	513.217038	0.979353
	513.422475	0.978114
	513.627899	0.977558
	513.833309	0.976594
	514.038705	0.975271
	514.244088	0.973778
	514.449458	0.974677
	514.654814	0.975650
	514.860156	0.973154
	515.065485	0.971988
	515.270800	0.970495
	515.476102	0.969288
	515.681390	0.970003
	515.886664	0.969132
	516.091925	0.968605
	516.297173	0.968729
	516.502407	0.968230
	516.707627	0.969958
	516.912834	0.969564
	517.118027	0.970061
	517.323207	0.968933
	517.528373	0.968422
	517.733525	0.968074
	517.938664	0.968489
	518.143790	0.969228
	518.348901	0.969759
	518.554000	0.969251
	518.759084	0.969900
	518.964156	0.969406
	519.169213	0.968439
	519.374257	0.968580
	519.579288	0.968442
	519.784305	0.968050
	519.989308	0.965385
	520.194298	0.965796
	520.399274	0.966010
	520.604236	0.966096
	520.809185	0.967349
	521.014121	0.966967
	521.219043	0.968246
	521.423951	0.967838
	521.628846	0.966934
	521.833727	0.967391
	522.038595	0.967972
	522.243449	0.968051
	522.448289	0.967489
	522.653116	0.967774
	522.857929	0.967843
	523.062729	0.968625
	523.267515	0.969305
	523.472287	0.970057
	523.677046	0.968525
	523.881792	0.968970
	524.086524	0.968536
	524.291242	0.968431
	524.495946	0.969125
	524.700637	0.969222
	524.905315	0.967987
	525.109979	0.968954
	525.314629	0.968040
	525.519266	0.966802
	525.723889	0.966097
	525.928498	0.966135
	526.133094	0.966404
	526.337677	0.965465
	526.542245	0.964671
	526.746800	0.963988
	526.951342	0.963444
	527.155870	0.961986
	527.360384	0.962113
	527.564885	0.962592
	527.769372	0.962966
	527.973846	0.963701
	528.178306	0.963718
	528.382752	0.965162
	528.587185	0.966199
	528.791604	0.965920
	528.996010	0.967520
	529.200402	0.966305
	529.404780	0.966787
	529.609145	0.966200
	529.813496	0.966900
	530.017833	0.966602
	530.222157	0.968042
	530.426468	0.968835
	530.630764	0.968661
	530.835048	0.968258
	531.039317	0.968527
	531.243573	0.969169
	531.447815	0.969300
	531.652044	0.970479
	531.856259	0.969839
	532.060461	0.969022
	532.264648	0.970843
	532.468823	0.972304
	532.672983	0.970940
	532.877130	0.971331
	533.081264	0.971898
	533.285383	0.971272
	533.489490	0.973478
	533.693582	0.973040
	533.897661	0.973893
	534.101726	0.974500
	534.305778	0.974784
	534.509816	0.974500
	534.713841	0.974375
	534.917851	0.974642
	535.121849	0.974191
	535.325832	0.973621
	535.529802	0.972924
	535.733759	0.972329
	535.937701	0.969880
	536.141630	0.969083
	536.345546	0.968292
	536.549448	0.967607
	536.753336	0.966773
	536.957210	0.966297
	537.161071	0.965822
	537.364919	0.965629
	537.568752	0.964612
	537.772572	0.964466
	537.976379	0.963315
	538.180172	0.962437
	538.383951	0.960202
	538.587716	0.958761
	538.791468	0.959674
	538.995206	0.958547
	539.198931	0.959040
	539.402642	0.958413
	539.606339	0.957448
	539.810023	0.958268
	540.013693	0.959058
	540.217349	0.958721
	540.420992	0.958582
	540.624621	0.959934
	540.828237	0.959286
	541.031839	0.959374
	541.235427	0.960187
	541.439001	0.959879
	541.642562	0.959385
	541.846109	0.959382
	542.049643	0.960468
	542.253163	0.961589
	542.456669	0.962273
	542.660162	0.962296
	542.863641	0.961433
	543.067106	0.963055
	543.270558	0.963066
	543.473996	0.964134
	543.677420	0.964114
	543.880831	0.963596
	544.084228	0.964007
	544.287612	0.965658
	544.490981	0.967347
	544.694338	0.965828
	544.897680	0.965217
	545.101009	0.964951
	545.304324	0.964225
	545.507625	0.965311
	545.710913	0.965493
	545.914187	0.965248
	546.117448	0.964890
	546.320695	0.962965
	546.523928	0.962473
	546.727147	0.962157
	546.930353	0.961153
	547.133546	0.960337
	547.336724	0.959606
	547.539889	0.959887
	547.743040	0.960610
	547.946178	0.960287
	548.149301	0.960085
	548.352412	0.960254
	548.555508	0.959514
	548.758591	0.958519
	548.961660	0.958703
	549.164716	0.958925
	549.367757	0.956902
	549.570785	0.955188
	549.773800	0.954822
	549.976801	0.952754
	550.179788	0.950518
	550.382761	0.950045
	550.585721	0.949164
	550.788667	0.950135
	550.991599	0.950440
	551.194518	0.949319
	551.397423	0.949508
	551.600315	0.948551
	551.803192	0.948676
	552.006056	0.949841
	552.208906	0.950133
	552.411743	0.949883
	552.614566	0.949859
	552.817375	0.951332
	553.020171	0.950344
	553.222953	0.950590
	553.425721	0.949687
	553.628475	0.949493
	553.831216	0.949956
	554.033943	0.950515
	554.236657	0.950542
	554.439356	0.951910
	554.642042	0.951571
	554.844715	0.952306
	555.047373	0.952091
	555.250018	0.953468
	555.452650	0.953066
	555.655267	0.952717
	555.857871	0.953823
	556.060461	0.954111
	556.263038	0.955527
	556.465600	0.955419
	556.668150	0.954990
	556.870685	0.955585
	557.073207	0.955042
	557.275715	0.956132
	557.478209	0.957284
	557.680689	0.958099
	557.883156	0.957811
	558.085609	0.957705
	558.288049	0.957712
	558.490475	0.958356
	558.692887	0.960200
	558.895285	0.960634
	559.097670	0.959772
	559.300040	0.960587
	559.502398	0.961397
	559.704741	0.962230
	559.907071	0.962372
	560.109387	0.962020
	560.311689	0.960505
	560.513978	0.959954
	560.716253	0.960293
	560.918514	0.960234
	561.120762	0.959622
	561.322995	0.959543
	561.525215	0.958704
	561.727422	0.958679
	561.929614	0.958861
	562.131793	0.957747
	562.333958	0.958561
	562.536110	0.958035
	562.738248	0.958709
	562.940372	0.958269
	563.142482	0.957283
	563.344578	0.956419
	563.546661	0.955940
	563.748730	0.956216
	563.950786	0.957180
	564.152827	0.956042
	564.354855	0.955165
	564.556870	0.954655
	564.758870	0.953218
	564.960857	0.953133
	565.162830	0.952380
	565.364789	0.952837
	565.566735	0.953059
	565.768666	0.953597
	565.970584	0.953954
	566.172489	0.953983
	566.374379	0.953832
	566.576256	0.954249
	566.778119	0.953690
	566.979969	0.954756
	567.181805	0.955718
	567.383626	0.957144
	567.585435	0.958002
	567.787229	0.958301
	567.989010	0.959825
	568.190777	0.960838
	568.392530	0.961720
	568.594269	0.962103
	568.795995	0.963538
	568.997707	0.964121
	569.199405	0.963508
	569.401090	0.965135
	569.602761	0.966264
	569.804418	0.967058
	570.006061	0.968626
	570.207690	0.969993
	570.409306	0.971966
	570.610908	0.972409
	570.812497	0.974292
	571.014071	0.974302
	571.215632	0.974812
	571.417179	0.976728
	571.618712	0.977943
	571.820232	0.978793
	572.021737	0.980344
	572.223229	0.981428
	572.424707	0.982011
	572.626172	0.983392
	572.827623	0.983881
	573.029060	0.984153
	573.230483	0.984066
	573.431892	0.984062
	573.633288	0.984343
	573.834670	0.984463
	574.036038	0.984752
	574.237392	0.984690
	574.438733	0.984286
	574.640060	0.983519
	574.841373	0.984382
	575.042672	0.984117
	575.243958	0.985111
	575.445230	0.984840
	575.646488	0.984734
	575.847732	0.986364
	576.048962	0.986423
	576.250179	0.985109
	576.451382	0.985748
	576.652571	0.986558
	576.853747	0.985390
	577.054908	0.985798
	577.256056	0.985933
	577.457190	0.986900
	577.658310	0.985994
	577.859417	0.984865
	578.060510	0.985123
	578.261589	0.985388
	578.462654	0.984886
	578.663705	0.985120
	578.864743	0.986676
	579.065767	0.987671
	579.266777	0.987686
	579.467773	0.988272
	579.668755	0.988672
	579.869724	0.988479
	580.070679	0.988462
	580.271620	0.989133
	580.472548	0.989813
	580.673461	0.990747
	580.874361	0.992716
	581.075247	0.992441
	581.276119	0.992957
	581.476978	0.993150
	581.677822	0.994024
	581.878653	0.994404
	582.079470	0.995381
	582.280273	0.996456
	582.481063	0.998012
	582.681838	0.998810
	582.882600	1.000190
	583.083348	1.001217
	583.284083	1.001174
	583.484803	1.003029
	583.685510	1.003844
	583.886203	1.004785
	584.086882	1.006564
	584.287547	1.005461
	584.488199	1.003924
	584.688836	1.003304
	584.889460	1.004218
	585.090070	1.003869
	585.290666	1.003833
	585.491249	1.005126
	585.691818	1.006536
	585.892372	1.007227
	586.092914	1.006828
	586.293441	1.007059
	586.493954	1.007356
	586.694454	1.008539
	586.894940	1.009805
	587.095412	1.008645
	587.295870	1.010403
	587.496314	1.010497
	587.696745	1.011821
	587.897162	1.012947
	588.097565	1.011985
	588.297954	1.010559
	588.498329	1.011182
	588.698691	1.011086
	588.899038	1.011741
	589.099372	1.012667
	589.299692	1.014026
	589.499998	1.015106
	589.700291	1.015196
	589.900569	1.016721
	590.100834	1.017185
	590.301085	1.017803
	590.501322	1.018118
	590.701546	1.019482
	590.901755	1.020631
	591.101951	1.020257
	591.302132	1.019592
	591.502300	1.019688
	591.702455	1.019373
	591.902595	1.019874
	592.102722	1.021328
	592.302834	1.022663
	592.502933	1.024107
	592.703018	1.023764
	592.903089	1.023670
	593.103147	1.023288
	593.303190	1.024013
	593.503220	1.025150
	593.703236	1.027345
	593.903238	1.028544
	594.103226	1.029083
	594.303200	1.030184
	594.503161	1.030845
	594.703108	1.030595
	594.903040	1.031092
	595.102960	1.032099
	595.302865	1.031603
	595.502756	1.032507
	595.702634	1.032541
	595.902497	1.032942
	596.102347	1.032064
	596.302183	1.031454
	596.502005	1.032800
	596.701813	1.034037
	596.901608	1.034404
	597.101388	1.033954
	597.301155	1.033724
	597.500908	1.033245
	597.700647	1.032327
	597.900372	1.031422
	598.100083	1.031163
	598.299781	1.030657
	598.499465	1.030527
	598.699134	1.031302
	598.898790	1.031769
	599.098432	1.030834
	599.298061	1.032045
	599.497675	1.031672
	599.697275	1.032247
	599.896862	1.031800
	600.096435	1.031322
	600.295994	1.031537
	600.495539	1.032828
	600.695070	1.033355
	600.894588	1.033916
	601.094091	1.033345
	601.293581	1.032978
	601.493056	1.032792
	601.692518	1.032311
	601.891966	1.032271
	602.091401	1.031148
	602.290821	1.032985
	602.490227	1.033421
	602.689620	1.033065
	602.888999	1.032164
	603.088363	1.031984
	603.287714	1.031909
	603.487052	1.032242
	603.686375	1.033149
	603.885684	1.034339
	604.084980	1.034843
	604.284261	1.033323
	604.483529	1.033576
	604.682783	1.032452
	604.882023	1.032134
	605.081249	1.032965
	605.280461	1.032631
	605.479660	1.033178
	605.678844	1.033320
	605.878015	1.033020
	606.077172	1.033233
	606.276314	1.032618
	606.475443	1.032734
	606.674558	1.032871
	606.873660	1.032779
	607.072747	1.031602
	607.271820	1.031196
	607.470880	1.030448
	607.669926	1.031004
	607.868957	1.029947
	608.067975	1.030196
	608.266979	1.030325
	608.465969	1.029400
	608.664946	1.028837
	608.863908	1.028929
	609.062857	1.029121
	609.261791	1.027819
	609.460712	1.027877
	609.659619	1.028520
	609.858511	1.028436
	610.057390	1.029348
	610.256256	1.028875
	610.455107	1.031255
	610.653944	1.031274
	610.852767	1.031157
	611.051577	1.031210
	611.250373	1.032346
	611.449154	1.034410
	611.647922	1.033834
	611.846676	1.033550
	612.045416	1.034255
	612.244142	1.035652
	612.442854	1.034965
	612.641553	1.034680
	612.840237	1.034970
	613.038908	1.036486
	613.237564	1.035426
	613.436207	1.037174
	613.634836	1.039141
	613.833451	1.040834
	614.032052	1.043023
	614.230639	1.044684
	614.429212	1.044345
	614.627771	1.044969
	614.826316	1.047261
	615.024848	1.048453
	615.223365	1.049096
	615.421869	1.050847
	615.620358	1.053128
	615.818834	1.053755
	616.017296	1.054053
	616.215744	1.054048
	616.414178	1.055015
	616.612598	1.054165
	616.811004	1.055293
	617.009396	1.055577
	617.207775	1.054627
	617.406139	1.055013
	617.604490	1.055429
	617.802826	1.055085
	618.001149	1.055239
	618.199458	1.054195
	618.397752	1.054502
	618.596033	1.054998
	618.794300	1.054270
	618.992553	1.054141
	619.190792	1.055021
	619.389018	1.054915
	619.587229	1.054356
	619.785426	1.054370
	619.983609	1.054297
	620.181779	1.052781
	620.379934	1.052295
	620.578076	1.053822
	620.776204	1.053445
	620.974317	1.051429
	621.172417	1.050548
	621.370503	1.050295
	621.568575	1.049749
	621.766633	1.049565
	621.964677	1.049959
	622.162707	1.048972
	622.360723	1.048413
	622.558725	1.048024
	622.756714	1.049017
	622.954688	1.049073
	623.152648	1.048532
	623.350595	1.046811
	623.548527	1.044933
	623.746446	1.045437
	623.944350	1.045692
	624.142241	1.043788
	624.340118	1.042293
	624.537981	1.042691
	624.735829	1.043517
	624.933664	1.043279
	625.131485	1.044006
	625.329292	1.046993
	625.527085	1.046926
	625.724864	1.047615
	625.922629	1.048723
	626.120381	1.049925
	626.318118	1.050861
	626.515841	1.052119
	626.713550	1.052728
	626.911246	1.052723
	627.108927	1.053330
	627.306595	1.053586
	627.504248	1.052329
	627.701888	1.051989
	627.899513	1.052484
	628.097125	1.053181
	628.294722	1.052930
	628.492306	1.053589
	628.689876	1.054753
	628.887432	1.055000
	629.084973	1.055978
	629.282501	1.056954
	629.480015	1.056697
	629.677515	1.055755
	629.875001	1.056016
	630.072473	1.055678
	630.269931	1.055138
	630.467375	1.057071
	630.664805	1.057030
	630.862221	1.058165
	631.059623	1.058460
	631.257011	1.058736
	631.454385	1.058510
	631.651746	1.059318
	631.849092	1.059328
	632.046424	1.059744
	632.243742	1.059657
	632.441047	1.060456
	632.638337	1.059602
	632.835613	1.059579
	633.032876	1.060575
	633.230124	1.059293
	633.427358	1.059663
	633.624579	1.059372
	633.821785	1.058725
	634.018978	1.057863
	634.216156	1.058162
	634.413321	1.058295
	634.610471	1.057596
	634.807608	1.056257
	635.004730	1.055073
	635.201839	1.054679
	635.398933	1.056012
	635.596014	1.057037
	635.793081	1.055394
	635.990133	1.055274
	636.187172	1.056133
	636.384196	1.056041
	636.581207	1.056739
	636.778204	1.056946
	636.975186	1.057954
	637.172155	1.056640
	637.369110	1.055599
	637.566050	1.057732
	637.762977	1.056840
	637.959890	1.057987
	638.156788	1.056873
	638.353673	1.056946
	638.550544	1.056969
	638.747400	1.057014
	638.944243	1.057444
	639.141072	1.057823
	639.337886	1.056918
	639.534687	1.057543
	639.731474	1.057375
	639.928246	1.058032
	640.125005	1.058308
	640.321750	1.058717
	640.518480	1.058251
	640.715197	1.058198
	640.911899	1.058918
	641.108588	1.058379
	641.305263	1.059567
	641.501923	1.060363
	641.698570	1.059927
	641.895202	1.059324
	642.091821	1.059339
	642.288426	1.061459
	642.485016	1.060979
	642.681593	1.060774
	642.878155	1.061776
	643.074704	1.061971
	643.271238	1.061533
	643.467759	1.061531
	643.664265	1.061359
	643.860757	1.060169
	644.057236	1.061195
	644.253700	1.062612
	644.450151	1.063120
	644.646587	1.062717
	644.843009	1.062856
	645.039418	1.061467
	645.235812	1.062880
	645.432192	1.063229
	645.628558	1.064077
	645.824911	1.064746
	646.021249	1.065421
	646.217573	1.066835
	646.413883	1.068217
	646.610179	1.068765
	646.806461	1.069548
	647.002729	1.071594
	647.198983	1.072559
	647.395223	1.072938
	647.591449	1.072061
	647.787661	1.072537
	647.983859	1.072940
	648.180043	1.073296
	648.376212	1.074132
	648.572368	1.073402
	648.768510	1.072874
	648.964638	1.073272
	649.160751	1.073274
	649.356851	1.073939
	649.552937	1.073843
	649.749008	1.075097
	649.945066	1.073734
	650.141109	1.073596
	650.337138	1.072704
	650.533154	1.072833
	650.729155	1.072422
	650.925142	1.071717
	651.121116	1.072499
	651.317075	1.074592
	651.513020	1.076549
	651.708951	1.076718
	651.904868	1.075551
	652.100771	1.075168
	652.296660	1.075256
	652.492535	1.077384
	652.688396	1.076945
	652.884242	1.076016
	653.080075	1.077017
	653.275894	1.075498
	653.471699	1.075763
	653.667489	1.077780
	653.863266	1.079620
	654.059028	1.080206
	654.254776	1.079279
	654.450511	1.079442
	654.646231	1.079770
	654.841937	1.078886
	655.037629	1.078800
	655.233308	1.079814
	655.428972	1.081139
	655.624622	1.082656
	655.820258	1.084755
	656.015879	1.084657
	656.211487	1.085227
	656.407081	1.085357
	656.602661	1.085835
	656.798226	1.085635
	656.993778	1.088257
	657.189315	1.089203
	657.384839	1.090354
	657.580348	1.090548
	657.775843	1.090833
	657.971324	1.091035
	658.166791	1.091126
	658.362244	1.091545
	658.557683	1.092126
	658.753108	1.093356
	658.948519	1.091973
	659.143916	1.091510
	659.339298	1.090404
	659.534667	1.089784
	659.730022	1.089951
	659.925362	1.089493
	660.120688	1.089295
	660.316001	1.088161
	660.511299	1.087640
	660.706583	1.086995
	660.901853	1.086051
	661.097109	1.086295
	661.292351	1.086046
	661.487578	1.085344
	661.682792	1.084341
	661.877992	1.084340
	662.073177	1.085482
	662.268349	1.085770
	662.463506	1.086578
	662.658649	1.087334
	662.853779	1.088340
	663.048894	1.087695
	663.243995	1.087333
	663.439081	1.086839
	663.634154	1.087473
	663.829213	1.089290
	664.024258	1.090078
	664.219288	1.090622
	664.414305	1.088979
	664.609307	1.090270
	664.804295	1.091406
	664.999269	1.090840
	665.194229	1.092671
	665.389175	1.092300
	665.584107	1.092106
	665.779025	1.091975
	665.973928	1.092214
	666.168818	1.093294
	666.363693	1.093693
	666.558555	1.095847
	666.753402	1.096867
	666.948235	1.097118
	667.143054	1.097915
	667.337859	1.097925
	667.532650	1.097989
	667.727427	1.099159
	667.922189	1.100130
	668.116938	1.100708
	668.311672	1.101344
	668.506392	1.101946
	668.701098	1.103146
	668.895790	1.101742
	669.090468	1.101275
	669.285132	1.100852
	669.479782	1.102199
	669.674417	1.102082
	669.869039	1.103876
	670.063646	1.103009
	670.258239	1.103991
	670.452819	1.103169
	670.647384	1.102521
	670.841934	1.102438
	671.036471	1.102820
	671.230994	1.104160
	671.425502	1.104450
	671.619997	1.104391
	671.814477	1.102759
	672.008943	1.102002
	672.203395	1.101628
	672.397833	1.100734
	672.592257	1.100983
	672.786667	1.100982
	672.981062	1.101437
	673.175444	1.100423
	673.369811	1.101037
	673.564164	1.102249
	673.758503	1.101753
	673.952828	1.099863
	674.147139	1.100089
	674.341435	1.099222
	674.535718	1.098840
	674.729986	1.098515
	674.924240	1.098131
	675.118480	1.097933
	675.312706	1.098475
	675.506918	1.099235
	675.701116	1.099154
	675.895299	1.098852
	676.089469	1.098214
	676.283624	1.098947
	676.477765	1.098782
	676.671892	1.098395
	676.866005	1.099331
	677.060103	1.098703
	677.254188	1.098597
	677.448258	1.098957
	677.642315	1.097342
	677.836357	1.096856
	678.030385	1.095855
	678.224398	1.096118
	678.418398	1.095144
	678.612384	1.094359
	678.806355	1.095351
	679.000312	1.096423
	679.194255	1.097403
	679.388184	1.097130
	679.582099	1.097385
	679.776000	1.096032
	679.969886	1.095794
	680.163758	1.094823
	680.357617	1.093844
	680.551461	1.093752
	680.745290	1.094412
	680.939106	1.094664
	681.132908	1.095494
	681.326695	1.094235
	681.520468	1.094564
	681.714227	1.093286
	681.907972	1.095156
	682.101703	1.093089
	682.295419	1.093065
	682.489122	1.091335
	682.682810	1.091710
	682.876484	1.090584
	683.070144	1.088604
	683.263790	1.087782
	683.457421	1.087516
	683.651039	1.087391
	683.844642	1.087254
	684.038231	1.087605
	684.231806	1.089231
	684.425367	1.089247
	684.618913	1.089587
	684.812446	1.089635
	685.005964	1.091772
	685.199468	1.091272
	685.392958	1.089848
	685.586433	1.090523
	685.779895	1.089637
	685.973342	1.090055
	686.166775	1.089941
	686.360194	1.089581
	686.553599	1.090400
	686.746990	1.090510
	686.940366	1.090861
	687.133729	1.089440
	687.327077	1.089234
	687.520411	1.088372
	687.713730	1.087447
	687.907036	1.088200
	688.100327	1.087150
	688.293604	1.087361
	688.486867	1.087373
	688.680116	1.086417
	688.873351	1.086648
	689.066571	1.085816
	689.259777	1.084789
	689.452970	1.086414
	689.646147	1.086694
	689.839311	1.087660
	690.032461	1.087378
	690.225596	1.087141
	690.418717	1.089104
	690.611824	1.088807
	690.804917	1.087322
	690.997995	1.087070
	691.191059	1.087779
	691.384110	1.086353
	691.577145	1.087378
	691.770167	1.084725
	691.963175	1.083852
	692.156168	1.084598
	692.349147	1.085001
	692.542112	1.086410
	692.735063	1.086664
	692.927999	1.085581
	693.120922	1.084899
	693.313830	1.084332
	693.506724	1.084613
	693.699603	1.082970
	693.892469	1.082964
	694.085320	1.081856
	694.278157	1.081121
	694.470980	1.080989
	694.663789	1.081014
	694.856583	1.081363
	695.049364	1.081049
	695.242130	1.081637
	695.434881	1.081426
	695.627619	1.082291
	695.820342	1.082412
	696.013052	1.082263
	696.205747	1.083051
	696.398427	1.083486
	696.591094	1.083772
	696.783746	1.083277
	696.976384	1.082565
	697.169008	1.083038
	697.361618	1.082649
	697.554213	1.083698
	697.746795	1.082738
	697.939362	1.082245
	698.131914	1.082942
	698.324453	1.082942
	698.516977	1.081446
	698.709487	1.079970
	698.901983	1.079751
	699.094465	1.079699
	699.286932	1.079949
	699.479386	1.080819
	699.671825	1.081190
	699.864249	1.081736
	700.056660	1.080697
	700.249056	1.080420
	700.441438	1.080787
	700.633806	1.080901
	700.826160	1.081660
	701.018499	1.081222
	701.210824	1.079542
	701.403135	1.079764
	701.595432	1.079313
	701.787714	1.079270
	701.979982	1.079803
	702.172236	1.077436
	702.364476	1.076635
	702.556702	1.077929
	702.748913	1.076270
	702.941110	1.074552
	703.133293	1.073826
	703.325461	1.072787
	703.517615	1.073639
	703.709755	1.075203
	703.901881	1.074287
	704.093993	1.073706
	704.286090	1.072699
	704.478173	1.070831
	704.670242	1.068869
	704.862296	1.068244
	705.054337	1.065971
	705.246363	1.064725
	705.438375	1.063277
	705.630372	1.063217
	705.822356	1.062493
	706.014325	1.062402
	706.206279	1.061215
	706.398220	1.062336
	706.590146	1.061385
	706.782058	1.061778
	706.973956	1.061272
	707.165840	1.061776
	707.357709	1.062341
	707.549564	1.062290
	707.741405	1.062378
	707.933231	1.062637
	708.125043	1.062216
	708.316841	1.060568
	708.508625	1.059745
	708.700395	1.060271
	708.892150	1.058354
	709.083891	1.059477
	709.275617	1.059757
	709.467330	1.059781
	709.659028	1.060719
	709.850712	1.060022
	710.042381	1.058774
	710.234037	1.059625
	710.425678	1.061051
	710.617305	1.061799
	710.808917	1.061708
	711.000515	1.061699
	711.192099	1.061629
	711.383669	1.060253
	711.575225	1.059796
	711.766766	1.059360
	711.958293	1.058698
	712.149805	1.059861
	712.341304	1.059021
	712.532788	1.058249
	712.724258	1.058888
	712.915713	1.059209
	713.107154	1.058997
	713.298581	1.058724
	713.489994	1.058359
	713.681392	1.056795
	713.872776	1.057617
	714.064146	1.058006
	714.255502	1.056455
	714.446843	1.056314
	714.638170	1.056692
	714.829483	1.056229
	715.020781	1.055726
	715.212065	1.055063
	715.403335	1.054049
	715.594591	1.053534
	715.785832	1.052249
	715.977059	1.050311
	716.168272	1.049509
	716.359470	1.048020
	716.550654	1.046281
	716.741824	1.047488
	716.932979	1.046973
	717.124121	1.047172
	717.315247	1.044226
	717.506360	1.045169
	717.697458	1.045374
	717.888542	1.046085
	718.079612	1.044286
	718.270668	1.044364
	718.461709	1.044693
	718.652736	1.043588
	718.843748	1.042484
	719.034746	1.041588
	719.225730	1.040637
	719.416700	1.039393
	719.607655	1.038508
	719.798596	1.038191
	719.989523	1.038068
	720.180435	1.038888
	720.371333	1.039084
	720.562217	1.040394
	720.753087	1.039610
	720.943942	1.039841
	721.134783	1.038864
	721.325609	1.038108
	721.516422	1.039476
	721.707219	1.038979
	721.898003	1.038892
	722.088772	1.038656
	722.279527	1.039174
	722.470268	1.039405
	722.660994	1.040068
	722.851707	1.038583
	723.042404	1.040164
	723.233088	1.040064
	723.423757	1.040657
	723.614412	1.041475
	723.805052	1.040986
	723.995678	1.041542
	724.186290	1.041356
	724.376887	1.040822
	724.567471	1.040419
	724.758039	1.039589
	724.948594	1.038238
	725.139134	1.037726
	725.329660	1.037685
	725.520172	1.037507
	725.710669	1.036398
	725.901152	1.035944
	726.091620	1.035543
	726.282075	1.034798
	726.472514	1.034208
	726.662940	1.032209
	726.853351	1.031680
	727.043748	1.030040
	727.234131	1.030075
	727.424499	1.028825
	727.614853	1.028119
	727.805193	1.026184
	727.995518	1.026344
	728.185829	1.026755
	728.376125	1.025256
	728.566408	1.024372
	728.756675	1.024241
	728.946929	1.024934
	729.137168	1.023948
	729.327393	1.024222
	729.517604	1.023300
	729.707800	1.022660
	729.897982	1.022122
	730.088149	1.020823
	730.278302	1.020697
	730.468441	1.020464
	730.658566	1.019131
	730.848676	1.018810
	731.038771	1.019395
	731.228853	1.020672
	731.418920	1.021058
	731.608973	1.021581
	731.799011	1.020907
	731.989035	1.019758
	732.179045	1.019742
	732.369040	1.019005
	732.559021	1.018552
	732.748988	1.019517
	732.938940	1.018529
	733.128878	1.016272
	733.318801	1.015671
	733.508711	1.015417
	733.698605	1.014446
	733.888486	1.014286
	734.078352	1.014154
	734.268204	1.013855
	734.458041	1.016357
	734.647864	1.015241
	734.837673	1.016043
	735.027467	1.016105
	735.217247	1.016961
	735.407013	1.015842
	735.596764	1.015608
	735.786501	1.015588
	735.976223	1.014803
	736.165932	1.015420
	736.355625	1.015080
	736.545305	1.015723
	736.734970	1.016762
	736.924620	1.017218
	737.114257	1.017006
	737.303879	1.017600
	737.493486	1.017009
	737.683079	1.016793
	737.872658	1.016094
	738.062222	1.015835
	738.251772	1.016907
	738.441308	1.017251
	738.630829	1.018031
	738.820336	1.019247
	739.009829	1.018273
	739.199307	1.017568
	739.388771	1.019150
	739.578220	1.020439
	739.767655	1.021939
	739.957076	1.023446
	740.146482	1.025521
	740.335874	1.025392
	740.525251	1.027940
	740.714615	1.028912
	740.903963	1.029146
	741.093298	1.028736
	741.282618	1.030359
	741.471923	1.030418
	741.661214	1.029481
	741.850491	1.029255
	742.039753	1.030352
	742.229001	1.031806
	742.418235	1.033819
	742.607454	1.033711
	742.796659	1.031956
	742.985849	1.031672
	743.175025	1.032602
	743.364187	1.033060
	743.553334	1.033451
	743.742467	1.033002
	743.931586	1.032293
	744.120690	1.031241
	744.309779	1.031659
	744.498855	1.031973
	744.687916	1.033238
	744.876962	1.035286
	745.065994	1.036215
	745.255012	1.037086
	745.444015	1.037618
	745.633004	1.038479
	745.821978	1.038359
	746.010938	1.036587
	746.199884	1.036263
	746.388815	1.035726
	746.577732	1.035823
	746.766634	1.035132
	746.955522	1.035749
	747.144396	1.035151
	747.333255	1.035169
	747.522100	1.035200
	747.710930	1.034325
	747.899746	1.033681
	748.088548	1.034698
	748.277335	1.034160
	748.466108	1.035106
	748.654866	1.034677
	748.843610	1.034837
	749.032339	1.035147
	749.221054	1.034655
	749.409755	1.035478
	749.598441	1.035019
	749.787113	1.036661
	749.975770	1.037370
	750.164413	1.037309
	750.353042	1.036046
[truncated: 1,648 more rows]
