# Supplementary material for: Metasurface analogues of molecular diastereomers from hierarchical multiscale chiral interactions with biomolecules
Source: Nat Commun. 2026 Apr 22;17:5541. doi: 10.1038/s41467-026-72200-6 (PMC13287669; doi:10.1038/s41467-026-72200-6)
Supplement: Supplementary file 3 — Supplementary Data 1 (Raw data) [file 41467_2026_72200_MOESM3_ESM.zip › Raw_Data/Reflectivity/Antistrept_strept_sequence/Buffer/Ref_ARRAY3_RA_0_1.txt]

	345.453658	1.004624
	345.669646	1.004879
	345.885622	1.005145
	346.101585	1.005420
	346.317535	1.005704
	346.533471	1.005993
	346.749395	1.006286
	346.965306	1.006578
	347.181204	1.006864
	347.397089	1.007135
	347.612961	1.007381
	347.828820	1.007586
	348.044666	1.007732
	348.260499	1.007794
	348.476319	1.007743
	348.692126	1.007544
	348.907920	1.007161
	349.123701	1.006557
	349.339469	1.005707
	349.555224	1.004600
	349.770966	1.003252
	349.986695	1.001712
	350.202412	1.000055
	350.418115	0.998378
	350.633805	0.996776
	350.849482	0.995330
	351.065147	0.994095
	351.280798	0.993096
	351.496436	0.992332
	351.712062	0.991786
	351.927674	0.991430
	352.143273	0.992560
	352.358860	0.994351
	352.574433	0.993440
	352.789993	0.994259
	353.005541	0.991833
	353.221075	0.991899
	353.436597	0.991748
	353.652105	0.991174
	353.867600	0.991396
	354.083083	0.989758
	354.298552	0.988843
	354.514009	0.991503
	354.729452	0.991427
	354.944883	0.992636
	355.160300	0.993270
	355.375705	0.996173
	355.591096	0.997910
	355.806474	0.996016
	356.021840	0.997620
	356.237192	0.999425
	356.452532	0.998334
	356.667858	0.999509
	356.883172	1.000686
	357.098472	1.001736
	357.313760	1.003946
	357.529034	1.005828
	357.744295	1.004877
	357.959544	1.003615
	358.174779	1.003454
	358.390002	1.003446
	358.605211	1.002210
	358.820407	1.004513
	359.035591	1.004123
	359.250761	1.006355
	359.465919	1.006657
	359.681063	1.006223
	359.896194	1.006079
	360.111313	1.007413
	360.326418	1.007588
	360.541510	1.008213
	360.756589	1.007916
	360.971656	1.008330
	361.186709	1.008099
	361.401749	1.008549
	361.616776	1.009072
	361.831790	1.008589
	362.046792	1.008524
	362.261780	1.009001
	362.476755	1.007329
	362.691717	1.007104
	362.906666	1.007351
	363.121602	1.008813
	363.336525	1.008634
	363.551435	1.009717
	363.766332	1.009625
	363.981216	1.008541
	364.196087	1.007633
	364.410945	1.007545
	364.625790	1.006167
	364.840621	1.004110
	365.055440	1.005380
	365.270246	1.002754
	365.485039	1.001360
	365.699818	0.999852
	365.914585	0.997179
	366.129339	0.998072
	366.344079	0.996224
	366.558807	0.991705
	366.773521	0.991884
	366.988223	0.992611
	367.202911	0.995422
	367.417587	0.997894
	367.632249	0.998670
	367.846898	0.999305
	368.061535	1.001302
	368.276158	1.000829
	368.490768	0.999042
	368.705365	0.998158
	368.919949	0.999012
	369.134521	0.998102
	369.349079	0.995866
	369.563624	0.995820
	369.778155	0.996732
	369.992674	0.997571
	370.207180	0.999649
	370.421673	0.999444
	370.636153	0.998956
	370.850619	0.999557
	371.065073	1.001581
	371.279514	1.001443
	371.493941	1.000425
	371.708356	0.999153
	371.922757	0.998432
	372.137145	1.000918
	372.351521	1.001137
	372.565883	1.002245
	372.780232	1.005967
	372.994568	1.005595
	373.208891	1.004526
	373.423201	1.005887
	373.637498	1.005723
	373.851782	1.007691
	374.066053	1.007971
	374.280311	1.008777
	374.494556	1.009554
	374.708787	1.012013
	374.923006	1.011962
	375.137211	1.012162
	375.351404	1.011479
	375.565583	1.013064
	375.779750	1.011975
	375.993903	1.011651
	376.208043	1.011973
	376.422170	1.012405
	376.636284	1.012097
	376.850385	1.011780
	377.064473	1.012377
	377.278548	1.012730
	377.492610	1.010919
	377.706658	1.010827
	377.920694	1.012628
	378.134717	1.012878
	378.348726	1.011550
	378.562722	1.010941
	378.776706	1.011398
	378.990676	1.010397
	379.204633	1.008681
	379.418577	1.007657
	379.632508	1.011092
	379.846426	1.012454
	380.060331	1.012495
	380.274223	1.010237
	380.488101	1.008686
	380.701967	1.008725
	380.915819	1.007499
	381.129659	1.005817
	381.343485	1.006015
	381.557298	1.005133
	381.771098	1.006677
	381.984886	1.006800
	382.198659	1.006347
	382.412420	1.006632
	382.626168	1.007038
	382.839903	1.006599
	383.053624	1.004819
	383.267333	1.003218
	383.481028	1.001485
	383.694711	0.998359
	383.908380	0.997930
	384.122036	0.995634
	384.335679	0.995838
	384.549309	0.996596
	384.762926	0.999054
	384.976530	0.997989
	385.190120	0.996598
	385.403698	0.996794
	385.617262	0.997674
	385.830814	0.997831
	386.044352	0.999712
	386.257877	1.000794
	386.471389	1.000783
	386.684888	1.002604
	386.898374	1.001844
	387.111847	1.000693
	387.325306	1.000397
	387.538753	1.000027
	387.752186	1.000150
	387.965606	0.998996
	388.179014	0.998586
	388.392408	0.999290
	388.605789	0.998802
	388.819156	0.998947
	389.032511	1.001013
	389.245853	1.001603
	389.459181	1.001302
	389.672497	1.001259
	389.885799	1.000588
	390.099088	0.998289
	390.312364	0.999441
	390.525627	1.001184
	390.738877	1.002417
	390.952114	1.001118
	391.165337	0.999879
	391.378548	0.999103
	391.591745	1.000269
	391.804929	0.998905
	392.018100	1.001162
	392.231258	1.000700
	392.444403	1.001422
	392.657535	1.001097
	392.870653	1.002840
	393.083759	1.002952
	393.296851	1.004017
	393.509930	1.005480
	393.722996	1.005099
	393.936049	1.006047
	394.149089	1.005602
	394.362116	1.006078
	394.575129	1.007109
	394.788130	1.004595
	395.001117	1.002076
	395.214091	1.001153
	395.427052	1.000015
	395.640000	0.999071
	395.852935	0.996851
	396.065857	0.998077
	396.278765	0.996372
	396.491660	0.996706
	396.704543	0.996588
	396.917412	0.996390
	397.130268	0.996780
	397.343110	0.996828
	397.555940	0.997146
	397.768757	0.995135
	397.981560	0.996896
	398.194350	0.998274
	398.407127	0.999059
	398.619891	0.998202
	398.832642	0.994864
	399.045380	0.992852
	399.258104	0.991886
	399.470815	0.991302
	399.683514	0.990393
	399.896199	0.989352
	400.108870	0.991340
	400.321529	0.990459
	400.534175	0.991059
	400.746807	0.988445
	400.959427	0.988580
	401.172033	0.987040
	401.384626	0.987530
	401.597205	0.987403
	401.809772	0.987396
	402.022326	0.985170
	402.234866	0.984048
	402.447393	0.983912
	402.659907	0.983728
	402.872408	0.983959
	403.084896	0.985368
	403.297370	0.983622
	403.509832	0.983909
	403.722280	0.984656
	403.934715	0.984916
	404.147137	0.985137
	404.359546	0.986014
	404.571941	0.986945
	404.784323	0.987885
	404.996693	0.985683
	405.209049	0.987126
	405.421392	0.987745
	405.633721	0.989004
	405.846038	0.989750
	406.058341	0.991310
	406.270632	0.990956
	406.482909	0.990626
	406.695172	0.990110
	406.907423	0.990549
	407.119661	0.990925
	407.331885	0.990268
	407.544096	0.989304
	407.756294	0.989285
	407.968479	0.991973
	408.180651	0.993161
	408.392809	0.993452
	408.604954	0.993241
	408.817086	0.993116
	409.029205	0.993863
	409.241311	0.995511
	409.453404	0.996287
	409.665483	0.997583
	409.877549	0.995842
	410.089602	0.996387
	410.301642	0.996286
	410.513669	0.997188
	410.725682	0.997839
	410.937682	0.997467
	411.149669	0.996630
	411.361643	0.997619
	411.573604	0.999201
	411.785551	1.002064
	411.997486	1.003413
	412.209407	1.004118
	412.421315	1.005196
	412.633210	1.007435
	412.845091	1.008481
	413.056959	1.007493
	413.268815	1.008341
	413.480657	1.008808
	413.692485	1.010084
	413.904301	1.010792
	414.116103	1.011592
	414.327892	1.010525
	414.539668	1.008954
	414.751431	1.010392
	414.963181	1.010377
	415.174917	1.010154
	415.386640	1.010683
	415.598350	1.009974
	415.810047	1.009687
	416.021730	1.010143
	416.233401	1.010262
	416.445058	1.012278
	416.656702	1.011272
	416.868332	1.009902
	417.079950	1.009650
	417.291554	1.009085
	417.503145	1.008661
	417.714723	1.008927
	417.926288	1.009797
	418.137839	1.009371
	418.349377	1.010694
	418.560903	1.010950
	418.772414	1.008255
	418.983913	1.007174
	419.195398	1.008307
	419.406870	1.007734
	419.618329	1.006944
	419.829775	1.006220
	420.041208	1.005273
	420.252627	1.005080
	420.464033	1.004101
	420.675426	1.004882
	420.886805	1.003950
	421.098172	1.001528
	421.309525	1.001754
	421.520865	1.001038
	421.732192	1.000039
	421.943505	0.997779
	422.154805	0.994878
	422.366092	0.993993
	422.577366	0.994637
	422.788627	0.995544
	422.999874	0.996409
	423.211108	0.996908
	423.422329	0.995970
	423.633537	0.997965
	423.844731	0.998872
	424.055913	1.001623
	424.267081	1.000666
	424.478235	1.001485
	424.689377	1.001724
	424.900505	1.002028
	425.111620	1.003282
	425.322722	1.005200
	425.533811	1.004245
	425.744886	1.004369
	425.955948	1.003006
	426.166997	1.003388
	426.378032	1.002338
	426.589055	1.002592
	426.800064	1.000609
	427.011060	1.000100
	427.222042	0.999138
	427.433012	0.999017
	427.643968	0.997976
	427.854911	0.998363
	428.065840	0.998230
	428.276757	0.997190
	428.487660	0.997184
	428.698550	0.998373
	428.909427	0.998839
	429.120290	1.000107
	429.331140	0.997769
	429.541977	0.998042
	429.752801	1.000176
	429.963611	1.000271
	430.174408	1.000371
	430.385192	1.000510
	430.595963	0.998335
	430.806720	0.997266
	431.017464	0.996326
	431.228195	0.995073
	431.438913	0.995404
	431.649617	0.994939
	431.860308	0.996366
	432.070986	0.996596
	432.281650	0.996077
	432.492302	0.996953
	432.702940	0.996825
	432.913565	0.998994
	433.124176	0.998090
	433.334774	0.997497
	433.545359	0.996793
	433.755931	0.996164
	433.966489	0.996919
	434.177035	0.996109
	434.387567	0.994918
	434.598085	0.993955
	434.808591	0.994205
	435.019083	0.995720
	435.229562	0.996761
	435.440027	0.996901
	435.650479	0.997215
	435.860918	0.997586
	436.071344	0.997108
	436.281757	0.997788
	436.492156	0.998371
	436.702542	0.998103
	436.912914	0.996503
	437.123274	0.997990
	437.333620	0.997930
	437.543953	0.997713
	437.754272	0.996985
	437.964578	0.996562
	438.174871	0.995053
	438.385151	0.995290
	438.595417	0.994795
	438.805670	0.996441
	439.015910	0.995898
	439.226137	0.994774
	439.436350	0.993562
	439.646550	0.994260
	439.856737	0.993140
	440.066910	0.993879
	440.277070	0.992803
	440.487217	0.993574
	440.697351	0.994201
	440.907471	0.995320
	441.117578	0.995656
	441.327671	0.997169
	441.537752	0.995703
	441.747819	0.995805
	441.957873	0.997491
	442.167913	0.999116
	442.377940	0.998065
	442.587954	0.997992
	442.797955	0.997275
	443.007942	0.997325
	443.217916	0.997772
	443.427877	0.998713
	443.637824	0.998778
	443.847758	1.001614
	444.057679	1.003041
	444.267586	1.003683
	444.477481	1.005854
	444.687361	1.005675
	444.897229	1.005090
	445.107083	1.005741
	445.316924	1.007063
	445.526752	1.006139
	445.736566	1.003778
	445.946367	1.003762
	446.156155	1.004606
	446.365929	1.004448
	446.575690	1.003793
	446.785438	1.002321
	446.995173	1.001345
	447.204894	1.002162
	447.414602	1.003132
	447.624296	1.003309
	447.833977	1.005581
	448.043645	1.004964
	448.253300	1.004069
	448.462941	1.005763
	448.672569	1.005785
	448.882184	1.005075
	449.091785	1.005095
	449.301373	1.004581
	449.510948	1.004102
	449.720509	1.004191
	449.930057	1.002297
	450.139592	1.000089
	450.349113	0.998742
	450.558621	0.998410
	450.768116	0.998277
	450.977597	0.995803
	451.187066	0.994236
	451.396520	0.994434
	451.605962	0.992432
	451.815390	0.990744
	452.024805	0.991726
	452.234206	0.991854
	452.443594	0.989638
	452.652969	0.990288
	452.862330	0.988943
	453.071678	0.989791
	453.281013	0.988923
	453.490335	0.988201
	453.699643	0.988678
	453.908938	0.990110
	454.118219	0.989505
	454.327487	0.990196
	454.536742	0.990899
	454.745983	0.989488
	454.955211	0.990210
	455.164426	0.991073
	455.373627	0.991141
	455.582815	0.992147
	455.791990	0.995151
	456.001152	0.993341
	456.210300	0.992436
	456.419434	0.993244
	456.628556	0.991428
	456.837664	0.992845
	457.046758	0.992870
	457.255839	0.992725
	457.464907	0.992403
	457.673962	0.993161
	457.883003	0.994299
	458.092031	0.994270
	458.301046	0.995735
	458.510047	0.997689
	458.719035	0.999000
	458.928009	1.000464
	459.136970	1.001380
	459.345918	1.003206
	459.554852	1.005389
	459.763774	1.005941
	459.972681	1.006312
	460.181576	1.007637
	460.390457	1.008765
	460.599324	1.006795
	460.808178	1.007679
	461.017019	1.007332
	461.225847	1.006196
	461.434661	1.004935
	461.643462	1.004862
	461.852249	1.004393
	462.061023	1.004275
	462.269784	1.003075
	462.478531	1.003062
	462.687265	1.003711
	462.895986	1.004802
	463.104693	1.004989
	463.313387	1.004543
	463.522068	1.005136
	463.730735	1.005991
	463.939389	1.006507
	464.148029	1.005987
	464.356656	1.005276
	464.565270	1.007105
	464.773870	1.005239
	464.982457	1.003925
	465.191030	1.004516
	465.399591	1.003188
	465.608137	1.003615
	465.816671	1.002614
	466.025191	1.002187
	466.233697	1.000545
	466.442191	1.000869
	466.650671	0.999594
	466.859137	0.997974
	467.067590	0.997902
	467.276030	0.997709
	467.484456	0.997705
	467.692869	0.995802
	467.901269	0.996195
	468.109655	0.994217
	468.318028	0.993458
	468.526387	0.990267
	468.734733	0.989799
	468.943066	0.991003
	469.151385	0.990403
	469.359691	0.990828
	469.567984	0.990382
	469.776263	0.989276
	469.984528	0.989913
	470.192781	0.989680
	470.401020	0.989790
	470.609245	0.988232
	470.817457	0.988919
	471.025656	0.990198
	471.233841	0.990287
	471.442013	0.990345
	471.650172	0.989743
	471.858317	0.989787
	472.066448	0.987689
	472.274567	0.987298
	472.482672	0.986205
	472.690763	0.986835
	472.898841	0.987041
	473.106906	0.986933
	473.314957	0.987482
	473.522995	0.987128
	473.731020	0.989119
	473.939031	0.991042
	474.147029	0.991300
	474.355013	0.993331
	474.562984	0.992495
	474.770941	0.992014
	474.978885	0.993417
	475.186816	0.993034
	475.394733	0.992165
	475.602637	0.991925
	475.810527	0.991973
	476.018404	0.993157
	476.226268	0.991566
	476.434118	0.992251
	476.641955	0.991925
	476.849778	0.992266
	477.057588	0.992066
	477.265385	0.990541
	477.473168	0.989385
	477.680937	0.988992
	477.888694	0.987993
	478.096436	0.986617
	478.304166	0.985235
	478.511882	0.986170
	478.719584	0.985854
	478.927274	0.986585
	479.134949	0.985013
	479.342612	0.984437
	479.550260	0.984266
	479.757896	0.983346
	479.965518	0.981716
	480.173126	0.982230
	480.380722	0.981568
	480.588303	0.980146
	480.795872	0.980803
	481.003426	0.980525
	481.210968	0.979869
	481.418496	0.979759
	481.626010	0.978285
	481.833511	0.978449
	482.040999	0.978940
	482.248473	0.978975
	482.455934	0.979379
	482.663382	0.978493
	482.870816	0.979479
	483.078236	0.979649
	483.285643	0.982053
	483.493037	0.980847
	483.700417	0.979965
	483.907784	0.979830
	484.115137	0.979722
	484.322477	0.980763
	484.529803	0.980374
	484.737116	0.982020
	484.944416	0.982842
	485.151702	0.984416
	485.358975	0.984576
	485.566234	0.985129
	485.773479	0.984972
	485.980712	0.985101
	486.187931	0.986294
	486.395136	0.985367
	486.602328	0.983209
	486.809506	0.984393
	487.016671	0.983068
	487.223823	0.983072
	487.430961	0.981631
	487.638086	0.981550
	487.845197	0.982052
	488.052295	0.983116
	488.259379	0.982644
	488.466450	0.981864
	488.673507	0.981220
	488.880551	0.980869
	489.087582	0.981520
	489.294599	0.981373
	489.501602	0.980576
	489.708592	0.980640
	489.915569	0.980043
	490.122532	0.981512
	490.329482	0.982446
	490.536418	0.982773
	490.743341	0.984572
	490.950250	0.985207
	491.157146	0.984003
	491.364029	0.980747
	491.570897	0.980999
	491.777753	0.980257
	491.984595	0.980150
	492.191423	0.979766
	492.398238	0.980602
	492.605040	0.980930
	492.811828	0.981843
	493.018603	0.982833
	493.225364	0.982586
	493.432111	0.983212
	493.638846	0.983293
	493.845566	0.983742
	494.052274	0.984108
	494.258967	0.984748
	494.465648	0.985361
	494.672314	0.985650
	494.878968	0.984433
	495.085608	0.984644
	495.292234	0.984389
	495.498847	0.983732
	495.705446	0.983132
	495.912032	0.982574
	496.118605	0.982397
	496.325164	0.982650
	496.531709	0.981540
	496.738241	0.981689
	496.944759	0.982889
	497.151264	0.982324
	497.357756	0.981092
	497.564234	0.980263
	497.770698	0.979241
	497.977149	0.978810
	498.183587	0.977053
	498.390011	0.976769
	498.596422	0.975865
	498.802819	0.974106
	499.009202	0.973104
	499.215572	0.971841
	499.421929	0.969856
	499.628272	0.968855
	499.834602	0.968137
	500.040918	0.968303
	500.247220	0.968453
	500.453509	0.967569
	500.659785	0.966829
	500.866047	0.966982
	501.072296	0.969749
	501.278531	0.968900
	501.484752	0.970510
	501.690960	0.970913
	501.897155	0.970189
	502.103336	0.970169
	502.309504	0.970793
	502.515658	0.972884
	502.721798	0.972513
	502.927925	0.972821
	503.134039	0.972768
	503.340139	0.972350
	503.546225	0.971432
	503.752298	0.971281
	503.958358	0.973619
	504.164404	0.973999
	504.370436	0.975470
	504.576455	0.975144
	504.782461	0.975778
	504.988453	0.975676
	505.194431	0.975598
	505.400396	0.976171
	505.606347	0.976083
	505.812285	0.975590
	506.018209	0.974211
	506.224120	0.973655
	506.430017	0.973427
	506.635901	0.972725
	506.841771	0.971458
	507.047628	0.971425
	507.253471	0.969791
	507.459301	0.968544
	507.665117	0.966761
	507.870920	0.967247
	508.076709	0.966540
	508.282484	0.966220
	508.488247	0.965083
	508.693995	0.965712
	508.899730	0.964907
	509.105451	0.965563
	509.311159	0.965825
	509.516854	0.963539
	509.722535	0.963265
	509.928202	0.963269
	510.133856	0.962338
	510.339496	0.961681
	510.545123	0.961083
	510.750736	0.960447
	510.956336	0.959734
	511.161922	0.959573
	511.367494	0.958336
	511.573053	0.957784
	511.778599	0.958450
	511.984131	0.957673
	512.189649	0.958108
	512.395154	0.958422
	512.600645	0.960661
	512.806123	0.960644
	513.011587	0.962263
	513.217038	0.963635
	513.422475	0.963757
	513.627899	0.961965
	513.833309	0.963349
	514.038705	0.963535
	514.244088	0.962527
	514.449458	0.962667
	514.654814	0.962162
	514.860156	0.961708
	515.065485	0.961744
	515.270800	0.963019
	515.476102	0.962386
	515.681390	0.962023
	515.886664	0.960281
	516.091925	0.959328
	516.297173	0.959391
	516.502407	0.958088
	516.707627	0.957865
	516.912834	0.956894
	517.118027	0.956218
	517.323207	0.956556
	517.528373	0.957658
	517.733525	0.957609
	517.938664	0.955471
	518.143790	0.954347
	518.348901	0.953821
	518.554000	0.953562
	518.759084	0.953602
	518.964156	0.951458
	519.169213	0.951036
	519.374257	0.950622
	519.579288	0.950167
	519.784305	0.950504
	519.989308	0.950635
	520.194298	0.951495
	520.399274	0.950645
	520.604236	0.951232
	520.809185	0.951693
	521.014121	0.952964
	521.219043	0.952619
	521.423951	0.952570
	521.628846	0.952654
	521.833727	0.952325
	522.038595	0.953244
	522.243449	0.954002
	522.448289	0.954928
	522.653116	0.955229
	522.857929	0.955018
	523.062729	0.955843
	523.267515	0.955162
	523.472287	0.954536
	523.677046	0.954646
	523.881792	0.955670
	524.086524	0.956486
	524.291242	0.956099
	524.495946	0.957665
	524.700637	0.958717
	524.905315	0.959934
	525.109979	0.959291
	525.314629	0.960662
	525.519266	0.958139
	525.723889	0.956936
	525.928498	0.957103
	526.133094	0.955828
	526.337677	0.955850
	526.542245	0.954554
	526.746800	0.954533
	526.951342	0.954648
	527.155870	0.954045
	527.360384	0.955696
	527.564885	0.954234
	527.769372	0.953569
	527.973846	0.953348
	528.178306	0.952370
	528.382752	0.954555
	528.587185	0.955146
	528.791604	0.953732
	528.996010	0.955155
	529.200402	0.955068
	529.404780	0.954578
	529.609145	0.954729
	529.813496	0.954367
	530.017833	0.953907
	530.222157	0.954430
	530.426468	0.953690
	530.630764	0.953154
	530.835048	0.952237
	531.039317	0.951170
	531.243573	0.950271
	531.447815	0.951698
	531.652044	0.951846
	531.856259	0.952624
	532.060461	0.951529
	532.264648	0.951148
	532.468823	0.951057
	532.672983	0.951499
	532.877130	0.952203
	533.081264	0.953021
	533.285383	0.953680
	533.489490	0.953295
	533.693582	0.954653
	533.897661	0.955212
	534.101726	0.956416
	534.305778	0.956784
	534.509816	0.956147
	534.713841	0.955640
	534.917851	0.954824
	535.121849	0.955182
	535.325832	0.956341
	535.529802	0.955180
	535.733759	0.956676
	535.937701	0.959613
	536.141630	0.960007
	536.345546	0.960226
	536.549448	0.959482
	536.753336	0.959713
	536.957210	0.959536
	537.161071	0.958663
	537.364919	0.956923
	537.568752	0.955951
	537.772572	0.954196
	537.976379	0.954959
	538.180172	0.955359
	538.383951	0.954718
	538.587716	0.958162
	538.791468	0.958088
	538.995206	0.957297
	539.198931	0.956938
	539.402642	0.956548
	539.606339	0.958387
	539.810023	0.957912
	540.013693	0.959121
	540.217349	0.959042
	540.420992	0.958352
	540.624621	0.959196
	540.828237	0.958610
	541.031839	0.959225
	541.235427	0.960721
	541.439001	0.960910
	541.642562	0.960143
	541.846109	0.961326
	542.049643	0.961802
	542.253163	0.962896
	542.456669	0.960862
	542.660162	0.959819
	542.863641	0.960057
	543.067106	0.958672
	543.270558	0.958771
	543.473996	0.958492
	543.677420	0.959132
	543.880831	0.959322
	544.084228	0.959255
	544.287612	0.959125
	544.490981	0.958874
	544.694338	0.958835
	544.897680	0.959633
	545.101009	0.958895
	545.304324	0.957985
	545.507625	0.957725
	545.710913	0.957337
	545.914187	0.956431
	546.117448	0.955757
	546.320695	0.956514
	546.523928	0.955244
	546.727147	0.954559
	546.930353	0.954808
	547.133546	0.956036
	547.336724	0.956245
	547.539889	0.955420
	547.743040	0.956216
	547.946178	0.956475
	548.149301	0.956466
	548.352412	0.954765
	548.555508	0.954248
	548.758591	0.953449
	548.961660	0.953987
	549.164716	0.952921
	549.367757	0.952238
	549.570785	0.951541
	549.773800	0.952107
	549.976801	0.953307
	550.179788	0.954358
	550.382761	0.955466
	550.585721	0.956304
	550.788667	0.956868
	550.991599	0.955394
	551.194518	0.955608
	551.397423	0.958088
	551.600315	0.958173
	551.803192	0.960185
	552.006056	0.962504
	552.208906	0.962817
	552.411743	0.963322
	552.614566	0.963625
	552.817375	0.965641
	553.020171	0.967268
	553.222953	0.968236
	553.425721	0.968484
	553.628475	0.968251
	553.831216	0.968213
	554.033943	0.969989
	554.236657	0.970606
	554.439356	0.970907
	554.642042	0.969187
	554.844715	0.970076
	555.047373	0.971096
	555.250018	0.970298
	555.452650	0.971064
	555.655267	0.971847
	555.857871	0.972920
	556.060461	0.973199
	556.263038	0.972748
	556.465600	0.973249
	556.668150	0.972231
	556.870685	0.971383
	557.073207	0.971804
	557.275715	0.970835
	557.478209	0.970775
	557.680689	0.971482
	557.883156	0.970780
	558.085609	0.970562
	558.288049	0.971345
	558.490475	0.971558
	558.692887	0.971089
	558.895285	0.971063
	559.097670	0.971252
	559.300040	0.970997
	559.502398	0.971472
	559.704741	0.970973
	559.907071	0.972740
	560.109387	0.972752
	560.311689	0.972744
	560.513978	0.973299
	560.716253	0.972965
	560.918514	0.972712
	561.120762	0.973002
	561.322995	0.972487
	561.525215	0.974336
	561.727422	0.975200
	561.929614	0.975914
	562.131793	0.977525
	562.333958	0.977711
	562.536110	0.979055
	562.738248	0.978638
	562.940372	0.978176
	563.142482	0.981056
	563.344578	0.982846
	563.546661	0.984085
	563.748730	0.984461
	563.950786	0.987332
	564.152827	0.986502
	564.354855	0.986613
	564.556870	0.987537
	564.758870	0.988420
	564.960857	0.989411
	565.162830	0.990162
	565.364789	0.989203
	565.566735	0.988740
	565.768666	0.988687
	565.970584	0.988723
	566.172489	0.990354
	566.374379	0.990340
	566.576256	0.991051
	566.778119	0.992251
	566.979969	0.993586
	567.181805	0.994868
	567.383626	0.995701
	567.585435	0.996351
	567.787229	0.997168
	567.989010	0.996961
	568.190777	0.997458
	568.392530	0.997479
	568.594269	0.998941
	568.795995	0.997252
	568.997707	0.997896
	569.199405	0.999425
	569.401090	0.999126
	569.602761	1.000144
	569.804418	1.000657
	570.006061	1.002025
	570.207690	1.003880
	570.409306	1.004712
	570.610908	1.007349
	570.812497	1.007046
	571.014071	1.007152
	571.215632	1.007415
	571.417179	1.009365
	571.618712	1.012091
	571.820232	1.012461
	572.021737	1.014004
	572.223229	1.015463
	572.424707	1.016518
	572.626172	1.018293
	572.827623	1.019237
	573.029060	1.020458
	573.230483	1.022736
	573.431892	1.023474
	573.633288	1.024258
	573.834670	1.024907
	574.036038	1.026059
	574.237392	1.028846
	574.438733	1.029594
	574.640060	1.032024
	574.841373	1.031805
	575.042672	1.033710
	575.243958	1.035369
	575.445230	1.035836
	575.646488	1.037916
	575.847732	1.038796
	576.048962	1.038671
	576.250179	1.038096
	576.451382	1.039899
	576.652571	1.039790
	576.853747	1.039804
	577.054908	1.038640
	577.256056	1.039144
	577.457190	1.038292
	577.658310	1.038289
	577.859417	1.038784
	578.060510	1.039375
	578.261589	1.039799
	578.462654	1.038946
	578.663705	1.040593
	578.864743	1.041298
	579.065767	1.042271
	579.266777	1.042649
	579.467773	1.040878
	579.668755	1.039419
	579.869724	1.038743
	580.070679	1.039006
	580.271620	1.038602
	580.472548	1.039620
	580.673461	1.039541
	580.874361	1.039178
	581.075247	1.040113
	581.276119	1.041804
	581.476978	1.041451
	581.677822	1.041925
	581.878653	1.042567
	582.079470	1.043646
	582.280273	1.044072
	582.481063	1.043844
	582.681838	1.042871
	582.882600	1.041050
	583.083348	1.042373
	583.284083	1.043436
	583.484803	1.046249
	583.685510	1.046494
	583.886203	1.046997
	584.086882	1.046999
	584.287547	1.047849
	584.488199	1.048252
	584.688836	1.048886
	584.889460	1.050710
	585.090070	1.051542
	585.290666	1.051874
	585.491249	1.051940
	585.691818	1.052466
	585.892372	1.054697
	586.092914	1.056178
	586.293441	1.057708
	586.493954	1.058617
	586.694454	1.060498
	586.894940	1.061584
	587.095412	1.063171
	587.295870	1.065234
	587.496314	1.068437
	587.696745	1.069107
	587.897162	1.068530
	588.097565	1.068662
	588.297954	1.069811
	588.498329	1.070866
	588.698691	1.071335
	588.899038	1.071504
	589.099372	1.071125
	589.299692	1.072074
	589.499998	1.073221
	589.700291	1.075475
	589.900569	1.077646
	590.100834	1.079531
	590.301085	1.080715
	590.501322	1.082344
	590.701546	1.084436
	590.901755	1.084879
	591.101951	1.085940
	591.302132	1.085246
	591.502300	1.085480
	591.702455	1.087684
	591.902595	1.089806
	592.102722	1.091375
	592.302834	1.091647
	592.502933	1.094240
	592.703018	1.094410
	592.903089	1.094978
	593.103147	1.095472
	593.303190	1.096848
	593.503220	1.096197
	593.703236	1.097526
	593.903238	1.098609
	594.103226	1.098650
	594.303200	1.099984
	594.503161	1.099993
	594.703108	1.100187
	594.903040	1.102799
	595.102960	1.103798
	595.302865	1.103528
	595.502756	1.102828
	595.702634	1.102021
	595.902497	1.102746
	596.102347	1.102197
	596.302183	1.102832
	596.502005	1.103458
	596.701813	1.104704
	596.901608	1.105771
	597.101388	1.103692
	597.301155	1.103420
	597.500908	1.104775
	597.700647	1.105800
	597.900372	1.107234
	598.100083	1.107216
	598.299781	1.106890
	598.499465	1.108781
	598.699134	1.108798
	598.898790	1.108932
	599.098432	1.108134
	599.298061	1.109347
	599.497675	1.108925
	599.697275	1.108193
	599.896862	1.109419
	600.096435	1.107694
	600.295994	1.108520
	600.495539	1.110872
	600.695070	1.110187
	600.894588	1.110058
	601.094091	1.110212
	601.293581	1.111691
	601.493056	1.114068
	601.692518	1.115014
	601.891966	1.113447
	602.091401	1.113100
	602.290821	1.113723
	602.490227	1.114971
	602.689620	1.114316
	602.888999	1.113818
	603.088363	1.114700
	603.287714	1.114234
	603.487052	1.114491
	603.686375	1.114647
	603.885684	1.115655
	604.084980	1.114995
	604.284261	1.115902
	604.483529	1.116117
	604.682783	1.116235
	604.882023	1.117008
	605.081249	1.117957
	605.280461	1.119576
	605.479660	1.120314
	605.678844	1.121559
	605.878015	1.121649
	606.077172	1.123229
	606.276314	1.124137
	606.475443	1.123591
	606.674558	1.123676
	606.873660	1.124111
	607.072747	1.122635
	607.271820	1.123488
	607.470880	1.124540
	607.669926	1.125212
	607.868957	1.124623
	608.067975	1.125149
	608.266979	1.125736
	608.465969	1.126787
	608.664946	1.127355
	608.863908	1.126741
	609.062857	1.125386
	609.261791	1.126140
	609.460712	1.126324
	609.659619	1.126678
	609.858511	1.125342
	610.057390	1.125959
	610.256256	1.126976
	610.455107	1.128503
	610.653944	1.128341
	610.852767	1.129872
	611.051577	1.129259
	611.250373	1.130365
	611.449154	1.130644
	611.647922	1.131218
	611.846676	1.129835
	612.045416	1.128915
	612.244142	1.130175
	612.442854	1.130693
	612.641553	1.129428
	612.840237	1.131356
	613.038908	1.133507
	613.237564	1.132018
	613.436207	1.133293
	613.634836	1.132941
	613.833451	1.133084
	614.032052	1.135652
	614.230639	1.137012
	614.429212	1.137641
	614.627771	1.135821
	614.826316	1.138108
	615.024848	1.140338
	615.223365	1.141150
	615.421869	1.141981
	615.620358	1.143476
	615.818834	1.145259
	616.017296	1.145574
	616.215744	1.147165
	616.414178	1.148477
	616.612598	1.151474
	616.811004	1.152364
	617.009396	1.155156
	617.207775	1.157405
	617.406139	1.158605
	617.604490	1.160727
	617.802826	1.161722
	618.001149	1.163426
	618.199458	1.163781
	618.397752	1.166040
	618.596033	1.169055
	618.794300	1.170944
	618.992553	1.173012
	619.190792	1.174401
	619.389018	1.175300
	619.587229	1.174813
	619.785426	1.176517
	619.983609	1.178876
	620.181779	1.178488
	620.379934	1.179884
	620.578076	1.180585
	620.776204	1.182288
	620.974317	1.182368
	621.172417	1.184061
	621.370503	1.185174
	621.568575	1.187366
	621.766633	1.188453
	621.964677	1.190335
	622.162707	1.190259
	622.360723	1.191683
	622.558725	1.193502
	622.756714	1.194757
	622.954688	1.193714
	623.152648	1.195673
	623.350595	1.197132
	623.548527	1.198516
	623.746446	1.199437
	623.944350	1.202145
	624.142241	1.204006
	624.340118	1.207104
	624.537981	1.209252
	624.735829	1.212331
	624.933664	1.213577
	625.131485	1.215179
	625.329292	1.220109
	625.527085	1.222689
	625.724864	1.226397
	625.922629	1.228420
	626.120381	1.229673
	626.318118	1.232941
	626.515841	1.233955
	626.713550	1.237657
	626.911246	1.239604
	627.108927	1.241618
	627.306595	1.243788
	627.504248	1.245174
	627.701888	1.248886
	627.899513	1.251902
	628.097125	1.256669
	628.294722	1.260424
	628.492306	1.265318
	628.689876	1.268145
	628.887432	1.273716
	629.084973	1.276289
	629.282501	1.279340
	629.480015	1.282494
	629.677515	1.285071
	629.875001	1.288598
	630.072473	1.293160
	630.269931	1.297533
	630.467375	1.301199
	630.664805	1.303114
	630.862221	1.307132
	631.059623	1.309968
	631.257011	1.315019
	631.454385	1.317650
	631.651746	1.322362
	631.849092	1.325834
	632.046424	1.327977
	632.243742	1.332452
	632.441047	1.335177
	632.638337	1.338124
	632.835613	1.340005
	633.032876	1.341681
	633.230124	1.345373
	633.427358	1.349257
	633.624579	1.351743
	633.821785	1.353642
	634.018978	1.358203
	634.216156	1.363595
	634.413321	1.366466
	634.610471	1.368584
	634.807608	1.371154
	635.004730	1.374921
	635.201839	1.377250
	635.398933	1.379863
	635.596014	1.382068
	635.793081	1.386083
	635.990133	1.388460
	636.187172	1.391184
	636.384196	1.394067
	636.581207	1.397714
	636.778204	1.399326
	636.975186	1.404132
	637.172155	1.406841
	637.369110	1.409698
	637.566050	1.412813
	637.762977	1.414559
	637.959890	1.416329
	638.156788	1.417844
	638.353673	1.420166
	638.550544	1.423368
	638.747400	1.423586
	638.944243	1.423502
	639.141072	1.424509
	639.337886	1.427072
	639.534687	1.431401
	639.731474	1.431594
	639.928246	1.433498
	640.125005	1.433788
	640.321750	1.434834
	640.518480	1.433486
	640.715197	1.433617
	640.911899	1.433216
	641.108588	1.434492
	641.305263	1.435085
	641.501923	1.435689
	641.698570	1.434997
	641.895202	1.435270
	642.091821	1.434295
	642.288426	1.435121
	642.485016	1.435316
	642.681593	1.435662
	642.878155	1.434976
	643.074704	1.433011
	643.271238	1.431093
	643.467759	1.429232
	643.664265	1.427716
	643.860757	1.424996
	644.057236	1.425529
	644.253700	1.423864
	644.450151	1.421435
	644.646587	1.419546
	644.843009	1.418628
	645.039418	1.418790
	645.235812	1.417156
	645.432192	1.414420
	645.628558	1.412111
	645.824911	1.410017
	646.021249	1.406758
	646.217573	1.401212
	646.413883	1.398334
	646.610179	1.397255
	646.806461	1.393721
	647.002729	1.390929
	647.198983	1.388911
	647.395223	1.388310
	647.591449	1.386896
	647.787661	1.384521
	647.983859	1.383353
	648.180043	1.381334
	648.376212	1.379917
	648.572368	1.376925
	648.768510	1.376752
	648.964638	1.373838
	649.160751	1.373721
	649.356851	1.369542
	649.552937	1.366330
	649.749008	1.363246
	649.945066	1.361020
	650.141109	1.359246
	650.337138	1.355798
	650.533154	1.351447
	650.729155	1.349985
	650.925142	1.348050
	651.121116	1.347665
	651.317075	1.344749
	651.513020	1.341666
	651.708951	1.340222
	651.904868	1.337529
	652.100771	1.334318
	652.296660	1.332127
	652.492535	1.331083
	652.688396	1.329127
	652.884242	1.328408
	653.080075	1.324845
	653.275894	1.323614
	653.471699	1.319807
	653.667489	1.319397
	653.863266	1.318315
	654.059028	1.315695
	654.254776	1.312232
	654.450511	1.309255
	654.646231	1.307181
	654.841937	1.303138
	655.037629	1.301431
	655.233308	1.298428
	655.428972	1.296542
	655.624622	1.293590
	655.820258	1.292576
	656.015879	1.287296
	656.211487	1.285310
	656.407081	1.284393
	656.602661	1.281632
	656.798226	1.279123
	656.993778	1.276923
	657.189315	1.273327
	657.384839	1.271964
	657.580348	1.269401
	657.775843	1.266416
	657.971324	1.264129
	658.166791	1.263697
	658.362244	1.262318
	658.557683	1.260578
	658.753108	1.259202
	658.948519	1.258103
	659.143916	1.257291
	659.339298	1.254426
	659.534667	1.252453
	659.730022	1.250209
	659.925362	1.247671
	660.120688	1.246870
	660.316001	1.245790
	660.511299	1.245505
	660.706583	1.245759
	660.901853	1.244201
	661.097109	1.242166
	661.292351	1.242495
	661.487578	1.241754
	661.682792	1.239287
	661.877992	1.238975
	662.073177	1.238021
	662.268349	1.236123
	662.463506	1.235452
	662.658649	1.234731
	662.853779	1.236005
	663.048894	1.235449
	663.243995	1.235387
	663.439081	1.235467
	663.634154	1.235810
	663.829213	1.238003
	664.024258	1.239395
	664.219288	1.239084
	664.414305	1.239634
	664.609307	1.241767
	664.804295	1.241905
	664.999269	1.244623
	665.194229	1.244816
	665.389175	1.246370
	665.584107	1.246594
	665.779025	1.246896
	665.973928	1.249305
	666.168818	1.251708
	666.363693	1.253317
	666.558555	1.252524
	666.753402	1.256987
	666.948235	1.257611
	667.143054	1.259166
	667.337859	1.260518
	667.532650	1.261589
	667.727427	1.263057
	667.922189	1.265415
	668.116938	1.266105
	668.311672	1.267206
	668.506392	1.270505
	668.701098	1.272229
	668.895790	1.275171
	669.090468	1.278390
	669.285132	1.279324
	669.479782	1.281301
	669.674417	1.285457
	669.869039	1.286753
	670.063646	1.289606
	670.258239	1.290795
	670.452819	1.290797
	670.647384	1.293230
	670.841934	1.294163
	671.036471	1.296291
	671.230994	1.299055
	671.425502	1.299803
	671.619997	1.302134
	671.814477	1.306162
	672.008943	1.307828
	672.203395	1.310580
	672.397833	1.313311
	672.592257	1.313265
	672.786667	1.316063
	672.981062	1.315044
	673.175444	1.316883
	673.369811	1.318186
	673.564164	1.321363
	673.758503	1.323054
	673.952828	1.326145
	674.147139	1.329328
	674.341435	1.331687
	674.535718	1.336348
	674.729986	1.338266
	674.924240	1.341105
	675.118480	1.344659
	675.312706	1.348729
	675.506918	1.352154
	675.701116	1.352683
	675.895299	1.354867
	676.089469	1.359119
	676.283624	1.361973
	676.477765	1.363690
	676.671892	1.367735
	676.866005	1.369472
	677.060103	1.372255
	677.254188	1.375071
	677.448258	1.376570
	677.642315	1.379510
	677.836357	1.380474
	678.030385	1.381516
	678.224398	1.383663
	678.418398	1.386685
	678.612384	1.385475
	678.806355	1.387301
	679.000312	1.388642
	679.194255	1.390137
	679.388184	1.391008
	679.582099	1.391779
	679.776000	1.394021
	679.969886	1.398127
	680.163758	1.400751
	680.357617	1.400938
	680.551461	1.402551
	680.745290	1.403288
	680.939106	1.402398
	681.132908	1.401559
	681.326695	1.401137
	681.520468	1.399915
	681.714227	1.401078
	681.907972	1.401907
	682.101703	1.402922
	682.295419	1.404207
	682.489122	1.403533
	682.682810	1.404292
	682.876484	1.404877
	683.070144	1.404348
	683.263790	1.406067
	683.457421	1.405602
	683.651039	1.404597
	683.844642	1.405898
	684.038231	1.404073
	684.231806	1.402612
	684.425367	1.401412
	684.618913	1.400661
	684.812446	1.402367
	685.005964	1.400141
	685.199468	1.398837
	685.392958	1.397459
	685.586433	1.397683
	685.779895	1.396547
	685.973342	1.397040
	686.166775	1.397403
	686.360194	1.395270
	686.553599	1.396890
	686.746990	1.396529
	686.940366	1.395745
	687.133729	1.394572
	687.327077	1.393805
	687.520411	1.392701
	687.713730	1.393422
	687.907036	1.392117
	688.100327	1.392022
	688.293604	1.392713
	688.486867	1.390618
	688.680116	1.390264
	688.873351	1.389574
	689.066571	1.389415
	689.259777	1.391766
	689.452970	1.389408
	689.646147	1.389830
	689.839311	1.389110
	690.032461	1.387368
	690.225596	1.386631
	690.418717	1.385285
	690.611824	1.383619
	690.804917	1.383413
	690.997995	1.383361
	691.191059	1.383497
	691.384110	1.382664
	691.577145	1.381697
	691.770167	1.379873
	691.963175	1.377441
	692.156168	1.376120
	692.349147	1.374624
	692.542112	1.372806
	692.735063	1.371558
	692.927999	1.370051
	693.120922	1.370231
	693.313830	1.369602
	693.506724	1.366336
	693.699603	1.365012
	693.892469	1.362541
	694.085320	1.360838
	694.278157	1.360361
	694.470980	1.359488
	694.663789	1.356865
	694.856583	1.354306
	695.049364	1.351352
	695.242130	1.348525
	695.434881	1.343233
	695.627619	1.339337
	695.820342	1.336642
	696.013052	1.334142
	696.205747	1.331872
	696.398427	1.328304
	696.591094	1.324658
	696.783746	1.321930
	696.976384	1.320362
	697.169008	1.319166
	697.361618	1.317499
	697.554213	1.315606
	697.746795	1.312142
	697.939362	1.310854
	698.131914	1.308670
	698.324453	1.303842
	698.516977	1.300058
	698.709487	1.297998
	698.901983	1.296187
	699.094465	1.292171
	699.286932	1.291552
	699.479386	1.288424
	699.671825	1.287224
	699.864249	1.285328
	700.056660	1.284209
	700.249056	1.281830
	700.441438	1.280566
	700.633806	1.280098
	700.826160	1.278021
	701.018499	1.273349
	701.210824	1.271621
	701.403135	1.269158
	701.595432	1.267240
	701.787714	1.267171
	701.979982	1.264088
	702.172236	1.264595
	702.364476	1.264124
	702.556702	1.262415
	702.748913	1.257999
	702.941110	1.255228
	703.133293	1.252343
	703.325461	1.250677
	703.517615	1.248860
	703.709755	1.246283
	703.901881	1.244982
	704.093993	1.243197
	704.286090	1.240565
	704.478173	1.239066
	704.670242	1.239084
	704.862296	1.236511
	705.054337	1.234502
	705.246363	1.235751
	705.438375	1.231209
	705.630372	1.229771
	705.822356	1.227445
	706.014325	1.224846
	706.206279	1.222089
	706.398220	1.220619
	706.590146	1.218654
	706.782058	1.215253
	706.973956	1.212534
	707.165840	1.212748
	707.357709	1.209904
	707.549564	1.208375
	707.741405	1.205282
	707.933231	1.204010
	708.125043	1.202268
	708.316841	1.200449
	708.508625	1.199307
	708.700395	1.196059
	708.892150	1.194088
	709.083891	1.191391
	709.275617	1.189875
	709.467330	1.187832
	709.659028	1.185062
	709.850712	1.183372
	710.042381	1.182353
	710.234037	1.182117
	710.425678	1.180676
	710.617305	1.179313
	710.808917	1.178175
	711.000515	1.176708
	711.192099	1.176153
	711.383669	1.174634
	711.575225	1.172690
	711.766766	1.172687
	711.958293	1.172740
	712.149805	1.171728
	712.341304	1.169771
	712.532788	1.169100
	712.724258	1.168091
	712.915713	1.165940
	713.107154	1.166193
	713.298581	1.165926
	713.489994	1.163146
	713.681392	1.162261
	713.872776	1.159575
	714.064146	1.158196
	714.255502	1.156644
	714.446843	1.157452
	714.638170	1.156856
	714.829483	1.156971
	715.020781	1.156382
	715.212065	1.155340
	715.403335	1.154482
	715.594591	1.153846
	715.785832	1.153109
	715.977059	1.151856
	716.168272	1.150308
	716.359470	1.149357
	716.550654	1.148244
	716.741824	1.146731
	716.932979	1.144202
	717.124121	1.143886
	717.315247	1.142039
	717.506360	1.140954
	717.697458	1.140588
	717.888542	1.137858
	718.079612	1.136728
	718.270668	1.135340
	718.461709	1.135185
	718.652736	1.134399
	718.843748	1.131145
	719.034746	1.129980
	719.225730	1.127786
	719.416700	1.127660
	719.607655	1.124794
	719.798596	1.122849
	719.989523	1.121078
	720.180435	1.119467
	720.371333	1.118950
	720.562217	1.118226
	720.753087	1.117162
	720.943942	1.114764
	721.134783	1.112945
	721.325609	1.112094
	721.516422	1.109834
	721.707219	1.108599
	721.898003	1.107323
	722.088772	1.105858
	722.279527	1.103942
	722.470268	1.104078
	722.660994	1.102493
	722.851707	1.100711
	723.042404	1.099327
	723.233088	1.098692
	723.423757	1.095341
	723.614412	1.094468
	723.805052	1.092456
	723.995678	1.090285
	724.186290	1.089606
	724.376887	1.089209
	724.567471	1.087621
	724.758039	1.085671
	724.948594	1.084090
	725.139134	1.084234
	725.329660	1.084525
	725.520172	1.084873
	725.710669	1.084245
	725.901152	1.081805
	726.091620	1.080300
	726.282075	1.080634
	726.472514	1.080319
	726.662940	1.079157
	726.853351	1.078387
	727.043748	1.079475
	727.234131	1.077715
	727.424499	1.076024
	727.614853	1.075365
	727.805193	1.074939
	727.995518	1.074342
	728.185829	1.073217
	728.376125	1.072423
	728.566408	1.071382
	728.756675	1.069731
	728.946929	1.069286
	729.137168	1.068969
	729.327393	1.068869
	729.517604	1.069172
	729.707800	1.067428
	729.897982	1.066163
	730.088149	1.063949
	730.278302	1.061802
	730.468441	1.061154
	730.658566	1.059205
	730.848676	1.058746
	731.038771	1.056759
	731.228853	1.057177
	731.418920	1.056871
	731.608973	1.055467
	731.799011	1.054526
	731.989035	1.053302
	732.179045	1.052236
	732.369040	1.049568
	732.559021	1.048574
	732.748988	1.047701
	732.938940	1.046018
	733.128878	1.045543
	733.318801	1.044613
	733.508711	1.044248
	733.698605	1.043096
	733.888486	1.042422
	734.078352	1.040872
	734.268204	1.039226
	734.458041	1.038193
	734.647864	1.037309
	734.837673	1.036840
	735.027467	1.038121
	735.217247	1.037790
	735.407013	1.038105
	735.596764	1.036826
	735.786501	1.035137
	735.976223	1.034524
	736.165932	1.036644
	736.355625	1.037311
	736.545305	1.038946
	736.734970	1.038175
	736.924620	1.038129
	737.114257	1.038230
	737.303879	1.037988
	737.493486	1.038759
	737.683079	1.039490
	737.872658	1.038384
	738.062222	1.037474
	738.251772	1.039248
	738.441308	1.039002
	738.630829	1.037583
	738.820336	1.039481
	739.009829	1.039792
	739.199307	1.039641
	739.388771	1.039970
	739.578220	1.039580
	739.767655	1.039053
	739.957076	1.039280
	740.146482	1.038391
	740.335874	1.039300
	740.525251	1.039375
	740.714615	1.037732
	740.903963	1.036171
	741.093298	1.036626
	741.282618	1.035656
	741.471923	1.034908
	741.661214	1.034945
	741.850491	1.034520
	742.039753	1.034846
	742.229001	1.035034
	742.418235	1.034062
	742.607454	1.033511
	742.796659	1.030575
	742.985849	1.028740
	743.175025	1.026519
	743.364187	1.026027
	743.553334	1.023827
	743.742467	1.022787
	743.931586	1.021636
	744.120690	1.021106
	744.309779	1.020200
	744.498855	1.019755
	744.687916	1.018992
	744.876962	1.020379
	745.065994	1.019583
	745.255012	1.018496
	745.444015	1.017537
	745.633004	1.017042
	745.821978	1.016325
	746.010938	1.016223
	746.199884	1.016084
	746.388815	1.015931
	746.577732	1.014674
	746.766634	1.014348
	746.955522	1.014094
	747.144396	1.014722
	747.333255	1.014761
	747.522100	1.014743
	747.710930	1.014703
	747.899746	1.014641
	748.088548	1.013418
	748.277335	1.013245
	748.466108	1.013287
	748.654866	1.012049
	748.843610	1.010790
	749.032339	1.011087
	749.221054	1.010252
	749.409755	1.010715
	749.598441	1.010773
	749.787113	1.008983
	749.975770	1.009125
	750.164413	1.009298
	750.353042	1.007458
[truncated: 1,648 more rows]
