# Supplementary material for: Metasurface analogues of molecular diastereomers from hierarchical multiscale chiral interactions with biomolecules
Source: Nat Commun. 2026 Apr 22;17:5541. doi: 10.1038/s41467-026-72200-6 (PMC13287669; doi:10.1038/s41467-026-72200-6)
Supplement: Supplementary file 3 — Supplementary Data 1 (Raw data) [file 41467_2026_72200_MOESM3_ESM.zip › Raw_Data/Reflectivity/Antistrept_strept_sequence/Buffer/Ref_ARRAY3_RA_0_2.txt]

	345.453658	1.001774
	345.669646	1.001601
	345.885622	1.001428
	346.101585	1.001258
	346.317535	1.001094
	346.533471	1.000939
	346.749395	1.000798
	346.965306	1.000677
	347.181204	1.000584
	347.397089	1.000530
	347.612961	1.000526
	347.828820	1.000589
	348.044666	1.000738
	348.260499	1.000995
	348.476319	1.001385
	348.692126	1.001936
	348.907920	1.002672
	349.123701	1.003610
	349.339469	1.004756
	349.555224	1.006093
	349.770966	1.007578
	349.986695	1.009145
	350.202412	1.010703
	350.418115	1.012159
	350.633805	1.013428
	350.849482	1.014450
	351.065147	1.015198
	351.280798	1.015674
	351.496436	1.015900
	351.712062	1.015912
	351.927674	1.015750
	352.143273	1.015765
	352.358860	1.007210
	352.574433	1.008055
	352.789993	1.007534
	353.005541	1.006583
	353.221075	1.006820
	353.436597	1.004902
	353.652105	1.003215
	353.867600	1.003849
	354.083083	1.005073
	354.298552	1.004528
	354.514009	1.006382
	354.729452	1.007970
	354.944883	1.009999
	355.160300	1.008068
	355.375705	1.007740
	355.591096	1.005688
	355.806474	1.005387
	356.021840	1.002640
	356.237192	1.003536
	356.452532	1.005829
	356.667858	1.006669
	356.883172	1.003578
	357.098472	1.002342
	357.313760	1.001156
	357.529034	1.001924
	357.744295	1.002616
	357.959544	1.003322
	358.174779	1.002274
	358.390002	1.001863
	358.605211	1.000119
	358.820407	0.999027
	359.035591	0.998556
	359.250761	0.999137
	359.465919	0.999580
	359.681063	0.999314
	359.896194	1.000485
	360.111313	1.000143
	360.326418	0.999939
	360.541510	1.000843
	360.756589	1.001474
	360.971656	1.002898
	361.186709	1.001491
	361.401749	1.003050
	361.616776	1.003661
	361.831790	1.003428
	362.046792	1.001242
	362.261780	1.001788
	362.476755	1.002259
	362.691717	1.002255
	362.906666	1.004312
	363.121602	1.003481
	363.336525	1.003839
	363.551435	1.004744
	363.766332	1.004001
	363.981216	1.004568
	364.196087	1.002829
	364.410945	1.003939
	364.625790	1.005075
	364.840621	1.004114
	365.055440	1.003479
	365.270246	1.004071
	365.485039	1.004931
	365.699818	1.002567
	365.914585	1.002785
	366.129339	1.003871
	366.344079	1.003581
	366.558807	1.005362
	366.773521	1.008096
	366.988223	1.009463
	367.202911	1.010001
	367.417587	1.013804
	367.632249	1.014623
	367.846898	1.013286
	368.061535	1.011017
	368.276158	1.011813
	368.490768	1.010064
	368.705365	1.010458
	368.919949	1.009735
	369.134521	1.010458
	369.349079	1.009193
	369.563624	1.008214
	369.778155	1.005298
	369.992674	1.006301
	370.207180	1.005944
	370.421673	1.006008
	370.636153	1.003707
	370.850619	1.002421
	371.065073	0.999003
	371.279514	0.997007
	371.493941	0.996313
	371.708356	0.997419
	371.922757	0.997874
	372.137145	0.998180
	372.351521	0.996588
	372.565883	0.995058
	372.780232	0.994219
	372.994568	0.993458
	373.208891	0.994698
	373.423201	0.993224
	373.637498	0.993053
	373.851782	0.991281
	374.066053	0.989434
	374.280311	0.988711
	374.494556	0.988211
	374.708787	0.987138
	374.923006	0.987699
	375.137211	0.988176
	375.351404	0.988761
	375.565583	0.988618
	375.779750	0.989286
	375.993903	0.990064
	376.208043	0.990528
	376.422170	0.990332
	376.636284	0.989817
	376.850385	0.989411
	377.064473	0.990866
	377.278548	0.991743
	377.492610	0.991629
	377.706658	0.990541
	377.920694	0.990282
	378.134717	0.991158
	378.348726	0.991980
	378.562722	0.991522
	378.776706	0.993688
	378.990676	0.994603
	379.204633	0.996587
	379.418577	0.996790
	379.632508	0.996560
	379.846426	0.996896
	380.060331	0.997061
	380.274223	0.997137
	380.488101	0.995642
	380.701967	0.995898
	380.915819	0.995114
	381.129659	0.997277
	381.343485	0.996798
	381.557298	0.996691
	381.771098	0.997822
	381.984886	0.996263
	382.198659	0.995893
	382.412420	0.995412
	382.626168	0.994164
	382.839903	0.995536
	383.053624	0.996222
	383.267333	0.995933
	383.481028	0.995583
	383.694711	0.994133
	383.908380	0.994873
	384.122036	0.996425
	384.335679	0.997303
	384.549309	0.996317
	384.762926	0.994604
	384.976530	0.994958
	385.190120	0.995032
	385.403698	0.996471
	385.617262	0.997360
	385.830814	0.998770
	386.044352	0.999456
	386.257877	0.999287
	386.471389	0.998895
	386.684888	0.999135
	386.898374	0.999854
	387.111847	1.001088
	387.325306	1.003439
	387.538753	1.004625
	387.752186	1.006134
	387.965606	1.005376
	388.179014	1.006510
	388.392408	1.006070
	388.605789	1.005950
	388.819156	1.005217
	389.032511	1.004498
	389.245853	1.004660
	389.459181	1.004784
	389.672497	1.005858
	389.885799	1.007017
	390.099088	1.007078
	390.312364	1.008342
	390.525627	1.007755
	390.738877	1.010433
	390.952114	1.010712
	391.165337	1.010099
	391.378548	1.010236
	391.591745	1.010637
	391.804929	1.009950
	392.018100	1.009560
	392.231258	1.008799
	392.444403	1.009620
	392.657535	1.010630
	392.870653	1.011271
	393.083759	1.010557
	393.296851	1.012678
	393.509930	1.011205
	393.722996	1.009216
	393.936049	1.010017
	394.149089	1.008532
	394.362116	1.008702
	394.575129	1.008085
	394.788130	1.004241
	395.001117	1.004494
	395.214091	1.004832
	395.427052	1.004183
	395.640000	1.004848
	395.852935	1.002497
	396.065857	1.000824
	396.278765	0.999554
	396.491660	0.998343
	396.704543	1.000984
	396.917412	1.000191
	397.130268	0.998997
	397.343110	0.998038
	397.555940	0.997146
	397.768757	0.997310
	397.981560	0.999358
	398.194350	0.998280
	398.407127	0.997956
	398.619891	0.999216
	398.832642	1.000134
	399.045380	0.997570
	399.258104	0.996912
	399.470815	0.997264
	399.683514	0.996248
	399.896199	0.996123
	400.108870	0.994819
	400.321529	0.994264
	400.534175	0.993497
	400.746807	0.991021
	400.959427	0.991626
	401.172033	0.992237
	401.384626	0.993314
	401.597205	0.992112
	401.809772	0.993097
	402.022326	0.993958
	402.234866	0.994115
	402.447393	0.993621
	402.659907	0.992775
	402.872408	0.990711
	403.084896	0.989810
	403.297370	0.989699
	403.509832	0.991096
	403.722280	0.989170
	403.934715	0.988628
	404.147137	0.989428
	404.359546	0.988164
	404.571941	0.989385
	404.784323	0.990763
	404.996693	0.990693
	405.209049	0.990439
	405.421392	0.991066
	405.633721	0.991113
	405.846038	0.990882
	406.058341	0.993533
	406.270632	0.990855
	406.482909	0.990667
	406.695172	0.992292
	406.907423	0.992722
	407.119661	0.993801
	407.331885	0.992950
	407.544096	0.991765
	407.756294	0.994237
	407.968479	0.992945
	408.180651	0.991252
	408.392809	0.993598
	408.604954	0.993258
	408.817086	0.995387
	409.029205	0.994285
	409.241311	0.996262
	409.453404	0.998213
	409.665483	0.996101
	409.877549	0.996595
	410.089602	0.997884
	410.301642	0.997816
	410.513669	0.998606
	410.725682	0.997570
	410.937682	0.997135
	411.149669	0.997850
	411.361643	0.996159
	411.573604	0.994206
	411.785551	0.991535
	411.997486	0.992894
	412.209407	0.992652
	412.421315	0.992436
	412.633210	0.992583
	412.845091	0.993269
	413.056959	0.993842
	413.268815	0.993039
	413.480657	0.992096
	413.692485	0.993019
	413.904301	0.991584
	414.116103	0.991029
	414.327892	0.990718
	414.539668	0.992798
	414.751431	0.992909
	414.963181	0.991317
	415.174917	0.990079
	415.386640	0.990188
	415.598350	0.990365
	415.810047	0.993084
	416.021730	0.992996
	416.233401	0.993678
	416.445058	0.992195
	416.656702	0.991839
	416.868332	0.994563
	417.079950	0.994017
	417.291554	0.994880
	417.503145	0.994406
	417.714723	0.992987
	417.926288	0.993190
	418.137839	0.993853
	418.349377	0.994022
	418.560903	0.994948
	418.772414	0.996422
	418.983913	0.995989
	419.195398	0.997559
	419.406870	1.000342
	419.618329	1.002655
	419.829775	1.002896
	420.041208	1.001957
	420.252627	1.002409
	420.464033	1.003426
	420.675426	1.002917
	420.886805	1.005184
	421.098172	1.006926
	421.309525	1.007107
	421.520865	1.007543
	421.732192	1.006257
	421.943505	1.008439
	422.154805	1.007219
	422.366092	1.005441
	422.577366	1.005936
	422.788627	1.005651
	422.999874	1.003114
	423.211108	1.004012
	423.422329	1.004267
	423.633537	1.007028
	423.844731	1.006589
	424.055913	1.004091
	424.267081	1.004830
	424.478235	1.005357
	424.689377	1.005983
	424.900505	1.006234
	425.111620	1.007619
	425.322722	1.004926
	425.533811	1.005252
	425.744886	1.005025
	425.955948	1.006041
	426.166997	1.006708
	426.378032	1.006687
	426.589055	1.006249
	426.800064	1.006558
	427.011060	1.007974
	427.222042	1.008645
	427.433012	1.006478
	427.643968	1.005689
	427.854911	1.007521
	428.065840	1.008683
	428.276757	1.009062
	428.487660	1.008359
	428.698550	1.008348
	428.909427	1.009167
	429.120290	1.008618
	429.331140	1.009664
	429.541977	1.010083
	429.752801	1.008383
	429.963611	1.007908
	430.174408	1.007545
	430.385192	1.007337
	430.595963	1.008874
	430.806720	1.009045
	431.017464	1.010668
	431.228195	1.011607
	431.438913	1.011156
	431.649617	1.010756
	431.860308	1.011263
	432.070986	1.012465
	432.281650	1.012105
	432.492302	1.010943
	432.702940	1.010239
	432.913565	1.011477
	433.124176	1.009760
	433.334774	1.009689
	433.545359	1.008714
	433.755931	1.006571
	433.966489	1.005702
	434.177035	1.004174
	434.387567	1.003534
	434.598085	1.003834
	434.808591	1.001436
	435.019083	1.000415
	435.229562	1.000994
	435.440027	1.001492
	435.650479	1.002696
	435.860918	1.002153
	436.071344	1.002215
	436.281757	1.003188
	436.492156	1.001073
	436.702542	0.998617
	436.912914	0.997473
	437.123274	0.998218
	437.333620	0.997952
	437.543953	0.999083
	437.754272	0.998858
	437.964578	0.997521
	438.174871	1.000180
	438.385151	1.001758
	438.595417	1.001232
	438.805670	1.000963
	439.015910	1.001097
	439.226137	1.000988
	439.436350	1.002214
	439.646550	1.003261
	439.856737	1.003254
	440.066910	1.002859
	440.277070	1.004158
	440.487217	1.003639
	440.697351	1.002231
	440.907471	1.001001
	441.117578	0.999718
	441.327671	0.999724
	441.537752	0.998972
	441.747819	0.998925
	441.957873	0.998056
	442.167913	0.997136
	442.377940	0.996151
	442.587954	0.996310
	442.797955	0.996756
	443.007942	0.995593
	443.217916	0.996427
	443.427877	0.996880
	443.637824	0.996719
	443.847758	0.997050
	444.057679	0.997609
	444.267586	1.000296
	444.477481	1.001546
	444.687361	0.999166
	444.897229	0.998916
	445.107083	0.999292
	445.316924	0.997959
	445.526752	0.997379
	445.736566	0.996019
	445.946367	0.994250
	446.156155	0.992593
	446.365929	0.992252
	446.575690	0.994562
	446.785438	0.994532
	446.995173	0.994031
	447.204894	0.993995
	447.414602	0.993069
	447.624296	0.994325
	447.833977	0.995597
	448.043645	0.994963
	448.253300	0.995662
	448.462941	0.993043
	448.672569	0.994985
	448.882184	0.994048
	449.091785	0.991271
	449.301373	0.992064
	449.510948	0.992075
	449.720509	0.993834
	449.930057	0.992848
	450.139592	0.992789
	450.349113	0.993626
	450.558621	0.994901
	450.768116	0.994170
	450.977597	0.995046
	451.187066	0.995568
	451.396520	0.996224
	451.605962	0.994890
	451.815390	0.993915
	452.024805	0.993911
	452.234206	0.992145
	452.443594	0.991783
	452.652969	0.991150
	452.862330	0.989325
	453.071678	0.987734
	453.281013	0.986998
	453.490335	0.986465
	453.699643	0.986762
	453.908938	0.988399
	454.118219	0.989369
	454.327487	0.990474
	454.536742	0.988987
	454.745983	0.989068
	454.955211	0.990467
	455.164426	0.993074
	455.373627	0.993709
	455.582815	0.992732
	455.791990	0.995152
	456.001152	0.996730
	456.210300	0.998812
	456.419434	0.999918
	456.628556	0.999846
	456.837664	1.000306
	457.046758	0.999108
	457.255839	0.997617
	457.464907	0.998984
	457.673962	0.998387
	457.883003	0.996675
	458.092031	0.996575
	458.301046	0.996698
	458.510047	0.996263
	458.719035	0.997498
	458.928009	0.998637
	459.136970	0.999238
	459.345918	0.997552
	459.554852	0.996808
	459.763774	0.996898
	459.972681	0.998052
	460.181576	0.996480
	460.390457	0.996394
	460.599324	0.994076
	460.808178	0.995607
	461.017019	0.995321
	461.225847	0.994412
	461.434661	0.992606
	461.643462	0.992322
	461.852249	0.994628
	462.061023	0.995842
	462.269784	0.998054
	462.478531	0.999195
	462.687265	0.999861
	462.895986	0.999618
	463.104693	0.997844
	463.313387	0.995207
	463.522068	0.995965
	463.730735	0.994861
	463.939389	0.991804
	464.148029	0.990350
	464.356656	0.989369
	464.565270	0.988291
	464.773870	0.987501
	464.982457	0.987682
	465.191030	0.986745
	465.399591	0.986071
	465.608137	0.987476
	465.816671	0.988320
	466.025191	0.990006
	466.233697	0.989669
	466.442191	0.990193
	466.650671	0.990956
	466.859137	0.990316
	467.067590	0.990510
	467.276030	0.994591
	467.484456	0.996248
	467.692869	0.997389
	467.901269	0.997501
	468.109655	0.997841
	468.318028	0.998770
	468.526387	0.997495
	468.734733	0.997843
	468.943066	0.994827
	469.151385	0.995686
	469.359691	0.993296
	469.567984	0.991649
	469.776263	0.991185
	469.984528	0.991667
	470.192781	0.991824
	470.401020	0.991602
	470.609245	0.991758
	470.817457	0.992363
	471.025656	0.992322
	471.233841	0.991074
	471.442013	0.989497
	471.650172	0.990797
	471.858317	0.990804
	472.066448	0.989682
	472.274567	0.991630
	472.482672	0.993014
	472.690763	0.991376
	472.898841	0.992523
	473.106906	0.989785
	473.314957	0.991310
	473.522995	0.989881
	473.731020	0.989357
	473.939031	0.990079
	474.147029	0.992625
	474.355013	0.992997
	474.562984	0.992965
	474.770941	0.989989
	474.978885	0.987562
	475.186816	0.986617
	475.394733	0.985735
	475.602637	0.986027
	475.810527	0.985169
	476.018404	0.985289
	476.226268	0.984860
	476.434118	0.985054
	476.641955	0.985255
	476.849778	0.985990
	477.057588	0.986307
	477.265385	0.988156
	477.473168	0.987101
	477.680937	0.987440
	477.888694	0.988491
	478.096436	0.989513
	478.304166	0.989221
	478.511882	0.989919
	478.719584	0.991080
	478.927274	0.992106
	479.134949	0.992950
	479.342612	0.994592
	479.550260	0.994738
	479.757896	0.994804
	479.965518	0.992570
	480.173126	0.992010
	480.380722	0.989924
	480.588303	0.989676
	480.795872	0.989846
	481.003426	0.990095
	481.210968	0.991131
	481.418496	0.989968
	481.626010	0.988893
	481.833511	0.986480
	482.040999	0.988078
	482.248473	0.989595
	482.455934	0.988714
	482.663382	0.988033
	482.870816	0.986936
	483.078236	0.987229
	483.285643	0.988478
	483.493037	0.985860
	483.700417	0.986088
	483.907784	0.985932
	484.115137	0.988907
	484.322477	0.987218
	484.529803	0.986806
	484.737116	0.986552
	484.944416	0.985760
	485.151702	0.982983
	485.358975	0.983275
	485.566234	0.981427
	485.773479	0.982127
	485.980712	0.981754
	486.187931	0.982283
	486.395136	0.981210
	486.602328	0.981521
	486.809506	0.979076
	487.016671	0.979586
	487.223823	0.977353
	487.430961	0.976280
	487.638086	0.976506
	487.845197	0.976313
	488.052295	0.975335
	488.259379	0.973633
	488.466450	0.973767
	488.673507	0.972815
	488.880551	0.971367
	489.087582	0.972175
	489.294599	0.972562
	489.501602	0.971362
	489.708592	0.970578
	489.915569	0.970447
	490.122532	0.971659
	490.329482	0.971516
	490.536418	0.970918
	490.743341	0.970627
	490.950250	0.970560
	491.157146	0.970966
	491.364029	0.970088
	491.570897	0.969899
	491.777753	0.969105
	491.984595	0.968008
	492.191423	0.969719
	492.398238	0.969141
	492.605040	0.971267
	492.811828	0.972134
	493.018603	0.972910
	493.225364	0.971503
	493.432111	0.970718
	493.638846	0.968899
	493.845566	0.968937
	494.052274	0.968176
	494.258967	0.968028
	494.465648	0.971828
	494.672314	0.971765
	494.878968	0.972045
	495.085608	0.973236
	495.292234	0.972834
	495.498847	0.973805
	495.705446	0.972688
	495.912032	0.971573
	496.118605	0.972702
	496.325164	0.972794
	496.531709	0.973626
	496.738241	0.971758
	496.944759	0.971680
	497.151264	0.970741
	497.357756	0.972525
	497.564234	0.971515
	497.770698	0.972154
	497.977149	0.970865
	498.183587	0.972535
	498.390011	0.974361
	498.596422	0.974473
	498.802819	0.974741
	499.009202	0.975061
	499.215572	0.974229
	499.421929	0.974846
	499.628272	0.973699
	499.834602	0.974981
	500.040918	0.975983
	500.247220	0.975509
	500.453509	0.974671
	500.659785	0.975403
	500.866047	0.975015
	501.072296	0.975190
	501.278531	0.976316
	501.484752	0.977567
	501.690960	0.977457
	501.897155	0.977018
	502.103336	0.976936
	502.309504	0.977046
	502.515658	0.975601
	502.721798	0.974664
	502.927925	0.974790
	503.134039	0.974988
	503.340139	0.974747
	503.546225	0.974296
	503.752298	0.974451
	503.958358	0.975654
	504.164404	0.975931
	504.370436	0.976195
	504.576455	0.977009
	504.782461	0.976034
	504.988453	0.976530
	505.194431	0.975737
	505.400396	0.974871
	505.606347	0.974924
	505.812285	0.975220
	506.018209	0.975592
	506.224120	0.977255
	506.430017	0.976724
	506.635901	0.977843
	506.841771	0.978015
	507.047628	0.975194
	507.253471	0.975036
	507.459301	0.973059
	507.665117	0.971757
	507.870920	0.971604
	508.076709	0.971573
	508.282484	0.970893
	508.488247	0.970970
	508.693995	0.969916
	508.899730	0.969917
	509.105451	0.970009
	509.311159	0.968456
	509.516854	0.967970
	509.722535	0.969663
	509.928202	0.968628
	510.133856	0.968669
	510.339496	0.969201
	510.545123	0.969495
	510.750736	0.969144
	510.956336	0.967180
	511.161922	0.966739
	511.367494	0.964793
	511.573053	0.963431
	511.778599	0.962604
	511.984131	0.962452
	512.189649	0.962436
	512.395154	0.960068
	512.600645	0.959910
	512.806123	0.960534
	513.011587	0.960955
	513.217038	0.959472
	513.422475	0.959822
	513.627899	0.960517
	513.833309	0.960860
	514.038705	0.959811
	514.244088	0.957871
	514.449458	0.957461
	514.654814	0.957908
	514.860156	0.958256
	515.065485	0.958814
	515.270800	0.957979
	515.476102	0.958629
	515.681390	0.959817
	515.886664	0.960665
	516.091925	0.962388
	516.297173	0.961438
	516.502407	0.960378
	516.707627	0.960553
	516.912834	0.962034
	517.118027	0.960930
	517.323207	0.961926
	517.528373	0.962699
	517.733525	0.962898
	517.938664	0.962942
	518.143790	0.963081
	518.348901	0.963350
	518.554000	0.963239
	518.759084	0.964296
	518.964156	0.964619
	519.169213	0.964632
	519.374257	0.964570
	519.579288	0.964267
	519.784305	0.965482
	519.989308	0.966880
	520.194298	0.967218
	520.399274	0.967245
	520.604236	0.966606
	520.809185	0.966920
	521.014121	0.965738
	521.219043	0.967037
	521.423951	0.966547
	521.628846	0.965987
	521.833727	0.966454
	522.038595	0.966563
	522.243449	0.964745
	522.448289	0.964749
	522.653116	0.965025
	522.857929	0.964031
	523.062729	0.962993
	523.267515	0.961395
	523.472287	0.961221
	523.677046	0.960411
	523.881792	0.960572
	524.086524	0.959734
	524.291242	0.959294
	524.495946	0.959257
	524.700637	0.959101
	524.905315	0.959227
	525.109979	0.958607
	525.314629	0.958527
	525.519266	0.957942
	525.723889	0.957456
	525.928498	0.958535
	526.133094	0.955972
	526.337677	0.955998
	526.542245	0.958225
	526.746800	0.959070
	526.951342	0.958892
	527.155870	0.956878
	527.360384	0.957115
	527.564885	0.957378
	527.769372	0.958549
	527.973846	0.957542
	528.178306	0.955567
	528.382752	0.954094
	528.587185	0.953995
	528.791604	0.954481
	528.996010	0.954875
	529.200402	0.955032
	529.404780	0.955146
	529.609145	0.955641
	529.813496	0.956303
	530.017833	0.957049
	530.222157	0.957169
	530.426468	0.957422
	530.630764	0.958019
	530.835048	0.958613
	531.039317	0.959628
	531.243573	0.959053
	531.447815	0.958462
	531.652044	0.957663
	531.856259	0.958959
	532.060461	0.960667
	532.264648	0.959773
	532.468823	0.959486
	532.672983	0.958498
	532.877130	0.958680
	533.081264	0.959424
	533.285383	0.960600
	533.489490	0.961336
	533.693582	0.961857
	533.897661	0.962233
	534.101726	0.961061
	534.305778	0.960482
	534.509816	0.959793
	534.713841	0.960433
	534.917851	0.960932
	535.121849	0.961131
	535.325832	0.960932
	535.529802	0.960333
	535.733759	0.960450
	535.937701	0.959907
	536.141630	0.959643
	536.345546	0.958975
	536.549448	0.959406
	536.753336	0.958968
	536.957210	0.957372
	537.161071	0.955405
	537.364919	0.955184
	537.568752	0.955663
	537.772572	0.954278
	537.976379	0.954690
	538.180172	0.956696
	538.383951	0.955951
	538.587716	0.956890
	538.791468	0.955732
	538.995206	0.953450
	539.198931	0.952766
	539.402642	0.952083
	539.606339	0.954391
	539.810023	0.952256
	540.013693	0.952425
	540.217349	0.951352
	540.420992	0.950345
	540.624621	0.951368
	540.828237	0.952683
	541.031839	0.951891
	541.235427	0.953802
	541.439001	0.952517
	541.642562	0.952684
	541.846109	0.951816
	542.049643	0.952766
	542.253163	0.952344
	542.456669	0.950863
	542.660162	0.951593
	542.863641	0.951624
	543.067106	0.951538
	543.270558	0.952226
	543.473996	0.952244
	543.677420	0.952451
	543.880831	0.953778
	544.084228	0.953924
	544.287612	0.954073
	544.490981	0.954637
	544.694338	0.954941
	544.897680	0.956407
	545.101009	0.957471
	545.304324	0.957438
	545.507625	0.957380
	545.710913	0.956706
	545.914187	0.957998
	546.117448	0.958132
	546.320695	0.958552
	546.523928	0.959779
	546.727147	0.960438
	546.930353	0.962187
	547.133546	0.962854
	547.336724	0.961934
	547.539889	0.961923
	547.743040	0.962625
	547.946178	0.963544
	548.149301	0.963050
	548.352412	0.962476
	548.555508	0.961280
	548.758591	0.961413
	548.961660	0.962163
	549.164716	0.963386
	549.367757	0.965602
	549.570785	0.967518
	549.773800	0.968736
	549.976801	0.969490
	550.179788	0.970674
	550.382761	0.970743
	550.585721	0.970545
	550.788667	0.971451
	550.991599	0.971037
	551.194518	0.971800
	551.397423	0.972567
	551.600315	0.973160
	551.803192	0.973695
	552.006056	0.972894
	552.208906	0.975027
	552.411743	0.975237
	552.614566	0.976126
	552.817375	0.977788
	553.020171	0.977952
	553.222953	0.977452
	553.425721	0.978139
	553.628475	0.977759
	553.831216	0.978787
	554.033943	0.979928
	554.236657	0.980863
	554.439356	0.979697
	554.642042	0.979596
	554.844715	0.980900
	555.047373	0.980417
	555.250018	0.980820
	555.452650	0.981039
	555.655267	0.981558
	555.857871	0.981587
	556.060461	0.982099
	556.263038	0.980415
	556.465600	0.982023
	556.668150	0.982487
	556.870685	0.981849
	557.073207	0.982332
	557.275715	0.981841
	557.478209	0.982477
	557.680689	0.983324
	557.883156	0.983723
	558.085609	0.985585
	558.288049	0.984588
	558.490475	0.984650
	558.692887	0.983970
	558.895285	0.984273
	559.097670	0.986187
	559.300040	0.986237
	559.502398	0.987130
	559.704741	0.988919
	559.907071	0.989127
	560.109387	0.988408
	560.311689	0.987623
	560.513978	0.989025
	560.716253	0.990382
	560.918514	0.990819
	561.120762	0.991384
	561.322995	0.992567
	561.525215	0.993626
	561.727422	0.994417
	561.929614	0.994540
	562.131793	0.993926
	562.333958	0.994268
	562.536110	0.996087
	562.738248	0.996869
	562.940372	0.996954
	563.142482	0.996955
	563.344578	0.998667
	563.546661	0.999131
	563.748730	0.999888
	563.950786	1.000393
	564.152827	1.001208
	564.354855	1.002028
	564.556870	1.001194
	564.758870	1.000614
	564.960857	1.000812
	565.162830	1.000878
	565.364789	1.001414
	565.566735	1.001601
	565.768666	1.003868
	565.970584	1.003275
	566.172489	1.004158
	566.374379	1.003452
	566.576256	1.002703
	566.778119	1.003723
	566.979969	1.003949
	567.181805	1.004847
	567.383626	1.004046
	567.585435	1.003941
	567.787229	1.004821
	567.989010	1.004503
	568.190777	1.004171
	568.392530	1.004086
	568.594269	1.005921
	568.795995	1.006394
	568.997707	1.006642
	569.199405	1.007029
	569.401090	1.008622
	569.602761	1.009340
	569.804418	1.009396
	570.006061	1.009510
	570.207690	1.010744
	570.409306	1.010722
	570.610908	1.013517
	570.812497	1.015172
	571.014071	1.016893
	571.215632	1.017705
	571.417179	1.017212
	571.618712	1.018732
	571.820232	1.019533
	572.021737	1.019781
	572.223229	1.020620
	572.424707	1.021002
	572.626172	1.021522
	572.827623	1.021518
	573.029060	1.023926
	573.230483	1.026130
	573.431892	1.028646
	573.633288	1.029169
	573.834670	1.029372
	574.036038	1.030116
	574.237392	1.031009
	574.438733	1.033793
	574.640060	1.034275
	574.841373	1.034062
	575.042672	1.034504
	575.243958	1.035828
	575.445230	1.037075
	575.646488	1.037111
	575.847732	1.037412
	576.048962	1.038326
	576.250179	1.038211
	576.451382	1.038290
	576.652571	1.038392
	576.853747	1.040370
	577.054908	1.040854
	577.256056	1.041320
	577.457190	1.042350
	577.658310	1.043048
	577.859417	1.044884
	578.060510	1.045313
	578.261589	1.045455
	578.462654	1.046020
	578.663705	1.046194
	578.864743	1.046999
	579.065767	1.048761
	579.266777	1.049404
	579.467773	1.049433
	579.668755	1.050389
	579.869724	1.051539
	580.070679	1.051276
	580.271620	1.051985
	580.472548	1.053621
	580.673461	1.054954
	580.874361	1.056040
	581.075247	1.056679
	581.276119	1.058220
	581.476978	1.060144
	581.677822	1.061021
	581.878653	1.061503
	582.079470	1.062646
	582.280273	1.064049
	582.481063	1.064092
	582.681838	1.064048
	582.882600	1.064034
	583.083348	1.064993
	583.284083	1.065909
	583.484803	1.066456
	583.685510	1.066794
	583.886203	1.066445
	584.086882	1.067271
	584.287547	1.068276
	584.488199	1.068375
	584.688836	1.069619
	584.889460	1.070976
	585.090070	1.072712
	585.290666	1.072671
	585.491249	1.074029
	585.691818	1.073537
	585.892372	1.074699
	586.092914	1.076026
	586.293441	1.076677
	586.493954	1.076893
	586.694454	1.076946
	586.894940	1.076222
	587.095412	1.077556
	587.295870	1.077247
	587.496314	1.077102
	587.696745	1.077088
	587.897162	1.077481
	588.097565	1.077864
	588.297954	1.078039
	588.498329	1.078428
	588.698691	1.079773
	588.899038	1.081360
	589.099372	1.082082
	589.299692	1.083164
	589.499998	1.084920
	589.700291	1.085863
	589.900569	1.086924
	590.100834	1.088603
	590.301085	1.088351
	590.501322	1.089725
	590.701546	1.090847
	590.901755	1.091327
	591.101951	1.093883
	591.302132	1.093894
	591.502300	1.095950
	591.702455	1.097329
	591.902595	1.097338
	592.102722	1.097500
	592.302834	1.099713
	592.502933	1.100233
	592.703018	1.100576
	592.903089	1.102465
	593.103147	1.103614
	593.303190	1.104420
	593.503220	1.104439
	593.703236	1.105329
	593.903238	1.104920
	594.103226	1.104675
	594.303200	1.105190
	594.503161	1.104683
	594.703108	1.105232
	594.903040	1.106670
	595.102960	1.107532
	595.302865	1.107458
	595.502756	1.106818
	595.702634	1.108384
	595.902497	1.109098
	596.102347	1.110004
	596.302183	1.109819
	596.502005	1.108748
	596.701813	1.109392
	596.901608	1.108877
	597.101388	1.109734
	597.301155	1.109902
	597.500908	1.109526
	597.700647	1.109165
	597.900372	1.110830
	598.100083	1.111230
	598.299781	1.111761
	598.499465	1.111006
	598.699134	1.111346
	598.898790	1.111055
	599.098432	1.111993
	599.298061	1.111190
	599.497675	1.111806
	599.697275	1.112936
	599.896862	1.113418
	600.096435	1.113644
	600.295994	1.116040
	600.495539	1.116135
	600.695070	1.117284
	600.894588	1.118148
	601.094091	1.117081
	601.293581	1.116969
	601.493056	1.118178
	601.692518	1.118597
	601.891966	1.119064
	602.091401	1.119440
	602.290821	1.119544
	602.490227	1.121535
	602.689620	1.122671
	602.888999	1.122705
	603.088363	1.125431
	603.287714	1.124520
	603.487052	1.123788
	603.686375	1.122913
	603.885684	1.122300
	604.084980	1.124577
	604.284261	1.126099
	604.483529	1.127462
	604.682783	1.128848
	604.882023	1.131098
	605.081249	1.129983
	605.280461	1.130430
	605.479660	1.130675
	605.678844	1.131211
	605.878015	1.131713
	606.077172	1.131953
	606.276314	1.133664
	606.475443	1.135056
	606.674558	1.136442
	606.873660	1.136077
	607.072747	1.136005
	607.271820	1.136293
	607.470880	1.136929
	607.669926	1.138250
	607.868957	1.137646
	608.067975	1.138542
	608.266979	1.139232
	608.465969	1.140023
	608.664946	1.140537
	608.863908	1.141528
	609.062857	1.141951
	609.261791	1.142417
	609.460712	1.143457
	609.659619	1.144102
	609.858511	1.144298
	610.057390	1.145474
	610.256256	1.144855
	610.455107	1.143638
	610.653944	1.144411
	610.852767	1.144771
	611.051577	1.145305
	611.250373	1.146604
	611.449154	1.147389
	611.647922	1.148407
	611.846676	1.148421
	612.045416	1.147677
	612.244142	1.146802
	612.442854	1.145060
	612.641553	1.143616
	612.840237	1.142197
	613.038908	1.140462
	613.237564	1.140907
	613.436207	1.139786
	613.634836	1.139063
	613.833451	1.138181
	614.032052	1.137233
	614.230639	1.138570
	614.429212	1.138828
	614.627771	1.137404
	614.826316	1.136270
	615.024848	1.136083
	615.223365	1.134746
	615.421869	1.136203
	615.620358	1.138389
	615.818834	1.138648
	616.017296	1.139432
	616.215744	1.140090
	616.414178	1.140130
	616.612598	1.140766
	616.811004	1.141640
	617.009396	1.143311
	617.207775	1.145467
	617.406139	1.145840
	617.604490	1.148775
	617.802826	1.149457
	618.001149	1.151051
	618.199458	1.152265
	618.397752	1.153385
	618.596033	1.152037
	618.794300	1.153511
	618.992553	1.156304
	619.190792	1.157416
	619.389018	1.159960
	619.587229	1.161341
	619.785426	1.162164
	619.983609	1.163988
	620.181779	1.165441
	620.379934	1.168357
	620.578076	1.169470
	620.776204	1.172364
	620.974317	1.173823
	621.172417	1.176265
	621.370503	1.178572
	621.568575	1.179170
	621.766633	1.180663
	621.964677	1.183303
	622.162707	1.184494
	622.360723	1.188626
	622.558725	1.193284
	622.756714	1.197346
	622.954688	1.199398
	623.152648	1.201406
	623.350595	1.203315
	623.548527	1.205769
	623.746446	1.206344
	623.944350	1.208683
	624.142241	1.210319
	624.340118	1.213405
	624.537981	1.215537
	624.735829	1.218854
	624.933664	1.221208
	625.131485	1.223048
	625.329292	1.224892
	625.527085	1.229547
	625.724864	1.231431
	625.922629	1.234691
	626.120381	1.237869
	626.318118	1.240250
	626.515841	1.242228
	626.713550	1.244348
	626.911246	1.247659
	627.108927	1.251717
	627.306595	1.255308
	627.504248	1.257725
	627.701888	1.260488
	627.899513	1.264257
	628.097125	1.267707
	628.294722	1.271730
	628.492306	1.277235
	628.689876	1.281771
	628.887432	1.286211
	629.084973	1.288331
	629.282501	1.291010
	629.480015	1.294416
	629.677515	1.295334
	629.875001	1.300279
	630.072473	1.301373
	630.269931	1.305034
	630.467375	1.305813
	630.664805	1.309221
	630.862221	1.311684
	631.059623	1.314067
	631.257011	1.318931
	631.454385	1.321451
	631.651746	1.323872
	631.849092	1.327222
	632.046424	1.330996
	632.243742	1.334508
	632.441047	1.336226
	632.638337	1.338627
	632.835613	1.341831
	633.032876	1.342475
	633.230124	1.347222
	633.427358	1.350365
	633.624579	1.354104
	633.821785	1.358081
	634.018978	1.362369
	634.216156	1.367340
	634.413321	1.370135
	634.610471	1.371750
	634.807608	1.372998
	635.004730	1.377001
	635.201839	1.379081
	635.398933	1.380973
	635.596014	1.382727
	635.793081	1.385398
	635.990133	1.386452
	636.187172	1.389353
	636.384196	1.390739
	636.581207	1.390185
	636.778204	1.391949
	636.975186	1.393218
	637.172155	1.394707
	637.369110	1.397013
	637.566050	1.397760
	637.762977	1.399797
	637.959890	1.400780
	638.156788	1.401517
	638.353673	1.401812
	638.550544	1.403266
	638.747400	1.404726
	638.944243	1.406295
	639.141072	1.406487
	639.337886	1.408183
	639.534687	1.409257
	639.731474	1.411000
	639.928246	1.413455
	640.125005	1.415578
	640.321750	1.415829
	640.518480	1.415863
	640.715197	1.415299
	640.911899	1.413811
	641.108588	1.413374
	641.305263	1.414043
	641.501923	1.412983
	641.698570	1.412237
	641.895202	1.410874
	642.091821	1.411320
	642.288426	1.410815
	642.485016	1.411901
	642.681593	1.412237
	642.878155	1.413889
	643.074704	1.413438
	643.271238	1.412306
	643.467759	1.409828
	643.664265	1.410436
	643.860757	1.410695
	644.057236	1.408997
	644.253700	1.408158
	644.450151	1.405905
	644.646587	1.404540
	644.843009	1.403184
	645.039418	1.403465
	645.235812	1.401894
	645.432192	1.399203
	645.628558	1.397725
	645.824911	1.394746
	646.021249	1.393760
	646.217573	1.390665
	646.413883	1.387227
	646.610179	1.386775
	646.806461	1.383598
	647.002729	1.380033
	647.198983	1.378103
	647.395223	1.375362
	647.591449	1.372369
	647.787661	1.371344
	647.983859	1.368359
	648.180043	1.364571
	648.376212	1.361481
	648.572368	1.358390
	648.768510	1.353964
	648.964638	1.351179
	649.160751	1.349393
	649.356851	1.345772
	649.552937	1.342007
	649.749008	1.339289
	649.945066	1.336008
	650.141109	1.333270
	650.337138	1.330370
	650.533154	1.326811
	650.729155	1.323736
	650.925142	1.320762
	651.121116	1.318999
	651.317075	1.316932
	651.513020	1.315392
	651.708951	1.312458
	651.904868	1.308908
	652.100771	1.306035
	652.296660	1.304244
	652.492535	1.303039
	652.688396	1.300495
	652.884242	1.299101
	653.080075	1.296923
	653.275894	1.293101
	653.471699	1.292656
	653.667489	1.291357
	653.863266	1.290642
	654.059028	1.289322
	654.254776	1.286917
	654.450511	1.285822
	654.646231	1.284552
	654.841937	1.282072
	655.037629	1.279794
	655.233308	1.278378
	655.428972	1.279235
	655.624622	1.277416
	655.820258	1.276196
	656.015879	1.274419
	656.211487	1.273103
	656.407081	1.274250
	656.602661	1.272667
	656.798226	1.271139
	656.993778	1.269929
	657.189315	1.267031
	657.384839	1.265938
	657.580348	1.265247
	657.775843	1.265812
	657.971324	1.263855
	658.166791	1.263284
	658.362244	1.263337
	658.557683	1.261592
	658.753108	1.260299
	658.948519	1.259513
	659.143916	1.257797
	659.339298	1.256502
	659.534667	1.255233
	659.730022	1.253067
	659.925362	1.251973
	660.120688	1.250275
	660.316001	1.247027
	660.511299	1.246874
	660.706583	1.247159
	660.901853	1.247142
	661.097109	1.245209
	661.292351	1.246430
	661.487578	1.247280
	661.682792	1.246847
	661.877992	1.245945
	662.073177	1.245704
	662.268349	1.244592
	662.463506	1.246028
	662.658649	1.246382
	662.853779	1.247850
	663.048894	1.249731
	663.243995	1.250901
	663.439081	1.251598
	663.634154	1.251054
	663.829213	1.252531
	664.024258	1.253884
	664.219288	1.254609
	664.414305	1.253734
	664.609307	1.253944
	664.804295	1.254946
	664.999269	1.255328
	665.194229	1.257800
	665.389175	1.258165
	665.584107	1.259684
	665.779025	1.260369
	665.973928	1.260386
	666.168818	1.263870
	666.363693	1.263426
	666.558555	1.265217
	666.753402	1.267110
	666.948235	1.270016
	667.143054	1.272478
	667.337859	1.273387
	667.532650	1.275741
	667.727427	1.275989
	667.922189	1.277661
	668.116938	1.278141
	668.311672	1.280267
	668.506392	1.282494
	668.701098	1.285153
	668.895790	1.285772
	669.090468	1.288037
	669.285132	1.290807
	669.479782	1.292589
	669.674417	1.294720
	669.869039	1.297061
	670.063646	1.299307
	670.258239	1.299940
	670.452819	1.301467
	670.647384	1.304512
	670.841934	1.305794
	671.036471	1.307401
	671.230994	1.308169
	671.425502	1.310450
	671.619997	1.311734
	671.814477	1.314060
	672.008943	1.315902
	672.203395	1.320014
	672.397833	1.322115
	672.592257	1.325167
	672.786667	1.327002
	672.981062	1.329553
	673.175444	1.329940
	673.369811	1.330902
	673.564164	1.332706
	673.758503	1.334752
	673.952828	1.337996
	674.147139	1.341617
	674.341435	1.343264
	674.535718	1.347390
	674.729986	1.348913
	674.924240	1.348784
	675.118480	1.348321
	675.312706	1.349087
	675.506918	1.351550
	675.701116	1.353110
	675.895299	1.352302
	676.089469	1.354165
	676.283624	1.355647
	676.477765	1.357662
	676.671892	1.360043
	676.866005	1.360651
	677.060103	1.362433
	677.254188	1.362637
	677.448258	1.362936
	677.642315	1.363304
	677.836357	1.364943
	678.030385	1.364299
	678.224398	1.369026
	678.418398	1.371183
	678.612384	1.370382
	678.806355	1.372162
	679.000312	1.373384
	679.194255	1.375104
	679.388184	1.376525
	679.582099	1.379569
	679.776000	1.381316
	679.969886	1.384297
	680.163758	1.383656
	680.357617	1.385855
	680.551461	1.385807
	680.745290	1.388011
	680.939106	1.388650
	681.132908	1.389218
	681.326695	1.389512
	681.520468	1.389496
	681.714227	1.388569
	681.907972	1.386490
	682.101703	1.389916
	682.295419	1.391766
	682.489122	1.390038
	682.682810	1.389013
	682.876484	1.389429
	683.070144	1.391863
	683.263790	1.390863
	683.457421	1.392258
	683.651039	1.391951
	683.844642	1.390440
	684.038231	1.390061
	684.231806	1.391389
	684.425367	1.389077
	684.618913	1.388559
	684.812446	1.390378
	685.005964	1.391203
	685.199468	1.390120
	685.392958	1.388447
	685.586433	1.387822
	685.779895	1.387269
	685.973342	1.385643
	686.166775	1.384184
	686.360194	1.380004
	686.553599	1.379322
	686.746990	1.377867
	686.940366	1.376893
	687.133729	1.374471
	687.327077	1.372900
	687.520411	1.372632
	687.713730	1.373857
	687.907036	1.371788
	688.100327	1.371674
	688.293604	1.371877
	688.486867	1.369056
	688.680116	1.369494
	688.873351	1.368442
	689.066571	1.369139
	689.259777	1.369819
	689.452970	1.370100
	689.646147	1.370579
	689.839311	1.369076
	690.032461	1.365779
	690.225596	1.364281
	690.418717	1.365924
	690.611824	1.364347
	690.804917	1.366272
	690.997995	1.366762
	691.191059	1.365620
	691.384110	1.363991
	691.577145	1.361428
	691.770167	1.359795
	691.963175	1.358421
	692.156168	1.356599
	692.349147	1.355224
	692.542112	1.354284
	692.735063	1.352983
	692.927999	1.350936
	693.120922	1.351702
	693.313830	1.351100
	693.506724	1.352189
	693.699603	1.351981
	693.892469	1.349070
	694.085320	1.347445
	694.278157	1.345940
	694.470980	1.346151
	694.663789	1.342915
	694.856583	1.340166
	695.049364	1.340808
	695.242130	1.338056
	695.434881	1.335354
	695.627619	1.335129
	695.820342	1.334440
	696.013052	1.330916
	696.205747	1.329711
	696.398427	1.327654
	696.591094	1.323937
	696.783746	1.321122
	696.976384	1.319515
	697.169008	1.318124
	697.361618	1.318041
	697.554213	1.315096
	697.746795	1.314170
	697.939362	1.313741
	698.131914	1.313598
	698.324453	1.310732
	698.516977	1.308663
	698.709487	1.307943
	698.901983	1.307969
	699.094465	1.309559
	699.286932	1.306872
	699.479386	1.303927
	699.671825	1.303685
	699.864249	1.301617
	700.056660	1.298126
	700.249056	1.298675
	700.441438	1.298040
	700.633806	1.294671
	700.826160	1.292180
	701.018499	1.288786
	701.210824	1.285445
	701.403135	1.282455
	701.595432	1.282128
	701.787714	1.279679
	701.979982	1.278785
	702.172236	1.276875
	702.364476	1.275449
	702.556702	1.270364
	702.748913	1.266009
	702.941110	1.261345
	703.133293	1.258328
	703.325461	1.257022
	703.517615	1.255144
	703.709755	1.251134
	703.901881	1.248568
	704.093993	1.246309
	704.286090	1.243232
	704.478173	1.241090
	704.670242	1.239340
	704.862296	1.236746
	705.054337	1.235157
	705.246363	1.233253
	705.438375	1.232590
	705.630372	1.230400
	705.822356	1.227208
	706.014325	1.225478
	706.206279	1.222933
	706.398220	1.223039
	706.590146	1.221917
	706.782058	1.219490
	706.973956	1.218688
	707.165840	1.216011
	707.357709	1.214083
	707.549564	1.211316
	707.741405	1.211346
	707.933231	1.209988
	708.125043	1.209095
	708.316841	1.208846
	708.508625	1.208072
	708.700395	1.208182
	708.892150	1.208656
	709.083891	1.205563
	709.275617	1.205763
	709.467330	1.202899
	709.659028	1.200126
	709.850712	1.197384
	710.042381	1.196556
	710.234037	1.194601
	710.425678	1.193007
	710.617305	1.191581
	710.808917	1.188743
	711.000515	1.187472
	711.192099	1.188013
	711.383669	1.185929
	711.575225	1.185526
	711.766766	1.184469
	711.958293	1.183366
	712.149805	1.180734
	712.341304	1.179842
	712.532788	1.177604
	712.724258	1.176005
	712.915713	1.174430
	713.107154	1.172661
	713.298581	1.169779
	713.489994	1.169149
	713.681392	1.166417
	713.872776	1.163535
	714.064146	1.163490
	714.255502	1.161662
	714.446843	1.160874
	714.638170	1.160167
	714.829483	1.157440
	715.020781	1.155957
	715.212065	1.154486
	715.403335	1.155850
	715.594591	1.155395
	715.785832	1.154276
	715.977059	1.153214
	716.168272	1.153148
	716.359470	1.152163
	716.550654	1.151200
	716.741824	1.149787
	716.932979	1.147209
	717.124121	1.143666
	717.315247	1.141786
	717.506360	1.140003
	717.697458	1.138549
	717.888542	1.138069
	718.079612	1.136836
	718.270668	1.135098
	718.461709	1.133765
	718.652736	1.131080
	718.843748	1.131933
	719.034746	1.131417
	719.225730	1.130735
	719.416700	1.128465
	719.607655	1.128339
	719.798596	1.126315
	719.989523	1.125733
	720.180435	1.124923
	720.371333	1.122704
	720.562217	1.120018
	720.753087	1.118699
	720.943942	1.117990
	721.134783	1.117728
	721.325609	1.116188
	721.516422	1.116189
	721.707219	1.114200
	721.898003	1.114208
	722.088772	1.113115
	722.279527	1.110529
	722.470268	1.109477
	722.660994	1.108006
	722.851707	1.106603
	723.042404	1.104224
	723.233088	1.101558
	723.423757	1.101544
	723.614412	1.098962
	723.805052	1.098932
	723.995678	1.099159
	724.186290	1.099853
	724.376887	1.099692
	724.567471	1.098184
	724.758039	1.097387
	724.948594	1.097658
	725.139134	1.097073
	725.329660	1.096764
	725.520172	1.096285
	725.710669	1.095649
	725.901152	1.095464
	726.091620	1.093722
	726.282075	1.092382
	726.472514	1.091670
	726.662940	1.091616
	726.853351	1.091526
	727.043748	1.088877
	727.234131	1.086405
	727.424499	1.085075
	727.614853	1.084283
	727.805193	1.081770
	727.995518	1.081919
	728.185829	1.079159
	728.376125	1.077042
	728.566408	1.077462
	728.756675	1.076810
	728.946929	1.076800
	729.137168	1.074770
	729.327393	1.074042
	729.517604	1.071926
	729.707800	1.070110
	729.897982	1.069164
	730.088149	1.067992
	730.278302	1.068161
	730.468441	1.067716
	730.658566	1.065629
	730.848676	1.065041
	731.038771	1.063036
	731.228853	1.060877
	731.418920	1.060505
	731.608973	1.059884
	731.799011	1.056460
	731.989035	1.056205
	732.179045	1.055910
	732.369040	1.054916
	732.559021	1.050659
	732.748988	1.047825
	732.938940	1.045947
	733.128878	1.044187
	733.318801	1.044563
	733.508711	1.042757
	733.698605	1.040253
	733.888486	1.040755
	734.078352	1.039575
	734.268204	1.040720
	734.458041	1.039603
	734.647864	1.041311
	734.837673	1.041369
	735.027467	1.041853
	735.217247	1.043537
	735.407013	1.043784
	735.596764	1.043398
	735.786501	1.042191
	735.976223	1.041372
	736.165932	1.043265
	736.355625	1.043551
	736.545305	1.043753
	736.734970	1.043946
	736.924620	1.042555
	737.114257	1.043712
	737.303879	1.041834
	737.493486	1.041933
	737.683079	1.041470
	737.872658	1.041188
	738.062222	1.041170
	738.251772	1.040436
	738.441308	1.039120
	738.630829	1.037834
	738.820336	1.038365
	739.009829	1.037224
	739.199307	1.036889
	739.388771	1.037255
	739.578220	1.035471
	739.767655	1.036707
	739.957076	1.036294
	740.146482	1.034136
	740.335874	1.033616
	740.525251	1.030102
	740.714615	1.030861
	740.903963	1.031268
	741.093298	1.031788
	741.282618	1.030611
	741.471923	1.030871
	741.661214	1.031694
	741.850491	1.030440
	742.039753	1.027668
	742.229001	1.026347
	742.418235	1.024415
	742.607454	1.025457
	742.796659	1.025413
	742.985849	1.024166
	743.175025	1.022430
	743.364187	1.023766
	743.553334	1.023117
	743.742467	1.021526
	743.931586	1.021356
	744.120690	1.022309
	744.309779	1.024013
	744.498855	1.024179
	744.687916	1.025226
	744.876962	1.023134
	745.065994	1.022938
	745.255012	1.026301
	745.444015	1.026170
	745.633004	1.026603
	745.821978	1.026879
	746.010938	1.028196
	746.199884	1.027546
	746.388815	1.029165
	746.577732	1.029131
	746.766634	1.029339
	746.955522	1.029419
	747.144396	1.028787
	747.333255	1.029881
	747.522100	1.030609
	747.710930	1.029997
	747.899746	1.029350
	748.088548	1.028844
	748.277335	1.028218
	748.466108	1.028487
	748.654866	1.027658
	748.843610	1.027802
	749.032339	1.025729
	749.221054	1.026298
	749.409755	1.026514
	749.598441	1.027188
	749.787113	1.027427
	749.975770	1.027288
	750.164413	1.028074
	750.353042	1.028532
[truncated: 1,648 more rows]
