# Supplementary material for: Metasurface analogues of molecular diastereomers from hierarchical multiscale chiral interactions with biomolecules
Source: Nat Commun. 2026 Apr 22;17:5541. doi: 10.1038/s41467-026-72200-6 (PMC13287669; doi:10.1038/s41467-026-72200-6)
Supplement: Supplementary file 3 — Supplementary Data 1 (Raw data) [file 41467_2026_72200_MOESM3_ESM.zip › Raw_Data/Reflectivity/Antistrept_strept_sequence/Buffer/Ref_ARRAY3_RA_0_3.txt]

	345.453658	0.992279
	345.669646	0.993225
	345.885622	0.994247
	346.101585	0.995353
	346.317535	0.996551
	346.533471	0.997847
	346.749395	0.999252
	346.965306	1.000771
	347.181204	1.002410
	347.397089	1.004174
	347.612961	1.006060
	347.828820	1.008059
	348.044666	1.010153
	348.260499	1.012307
	348.476319	1.014465
	348.692126	1.016546
	348.907920	1.018438
	349.123701	1.019998
	349.339469	1.021062
	349.555224	1.021461
	349.770966	1.021055
	349.986695	1.019765
	350.202412	1.017604
	350.418115	1.014688
	350.633805	1.011216
	350.849482	1.007431
	351.065147	1.003575
	351.280798	0.999848
	351.496436	0.996397
	351.712062	0.993307
	351.927674	0.990615
	352.143273	0.990775
	352.358860	0.995343
	352.574433	0.995771
	352.789993	0.995073
	353.005541	0.993572
	353.221075	0.992923
	353.436597	0.992918
	353.652105	0.988955
	353.867600	0.988385
	354.083083	0.989522
	354.298552	0.987835
	354.514009	0.986678
	354.729452	0.986610
	354.944883	0.985232
	355.160300	0.984117
	355.375705	0.984245
	355.591096	0.982867
	355.806474	0.982635
	356.021840	0.981311
	356.237192	0.982162
	356.452532	0.982027
	356.667858	0.981511
	356.883172	0.982200
	357.098472	0.980459
	357.313760	0.981085
	357.529034	0.981793
	357.744295	0.983029
	357.959544	0.985619
	358.174779	0.985880
	358.390002	0.988140
	358.605211	0.992247
	358.820407	0.991947
	359.035591	0.993739
	359.250761	0.995619
	359.465919	0.997940
	359.681063	0.997007
	359.896194	0.997787
	360.111313	1.000207
	360.326418	1.000364
	360.541510	1.001199
	360.756589	1.001758
	360.971656	1.004057
	361.186709	1.003520
	361.401749	1.005831
	361.616776	1.005137
	361.831790	1.005403
	362.046792	1.004717
	362.261780	1.002790
	362.476755	1.003855
	362.691717	1.000973
	362.906666	0.998009
	363.121602	0.998094
	363.336525	0.999292
	363.551435	0.998479
	363.766332	0.998078
	363.981216	0.996351
	364.196087	0.996627
	364.410945	0.995930
	364.625790	0.996795
	364.840621	0.997411
	365.055440	0.998212
	365.270246	0.997191
	365.485039	0.996469
	365.699818	0.995565
	365.914585	0.994344
	366.129339	0.994447
	366.344079	0.994508
	366.558807	0.993026
	366.773521	0.994281
	366.988223	0.996753
	367.202911	0.996235
	367.417587	0.996914
	367.632249	0.995776
	367.846898	0.993969
	368.061535	0.992612
	368.276158	0.992786
	368.490768	0.990679
	368.705365	0.991778
	368.919949	0.991804
	369.134521	0.991837
	369.349079	0.991480
	369.563624	0.991952
	369.778155	0.992100
	369.992674	0.994000
	370.207180	0.996580
	370.421673	0.996496
	370.636153	0.998087
	370.850619	1.000076
	371.065073	0.999020
	371.279514	1.000216
	371.493941	0.999691
	371.708356	0.997328
	371.922757	0.999289
	372.137145	1.001645
	372.351521	1.001897
	372.565883	1.002712
	372.780232	1.006032
	372.994568	1.006752
	373.208891	1.007459
	373.423201	1.006103
	373.637498	1.007324
	373.851782	1.008432
	374.066053	1.008063
	374.280311	1.009414
	374.494556	1.008763
	374.708787	1.009882
	374.923006	1.008100
	375.137211	1.008430
	375.351404	1.008210
	375.565583	1.007024
	375.779750	1.007325
	375.993903	1.007048
	376.208043	1.007019
	376.422170	1.005855
	376.636284	1.004931
	376.850385	1.004704
	377.064473	1.004875
	377.278548	1.003871
	377.492610	1.002330
	377.706658	1.000893
	377.920694	1.001874
	378.134717	1.003863
	378.348726	1.003563
	378.562722	1.005436
	378.776706	1.005966
	378.990676	1.007480
	379.204633	1.009036
	379.418577	1.007061
	379.632508	1.007021
	379.846426	1.007180
	380.060331	1.006531
	380.274223	1.006227
	380.488101	1.005261
	380.701967	1.005160
	380.915819	1.003185
	381.129659	1.003411
	381.343485	1.002734
	381.557298	1.001562
	381.771098	1.000260
	381.984886	1.000008
	382.198659	0.999320
	382.412420	0.997652
	382.626168	0.996509
	382.839903	0.997043
	383.053624	0.997434
	383.267333	0.996235
	383.481028	0.996989
	383.694711	0.996753
	383.908380	0.994306
	384.122036	0.994591
	384.335679	0.994400
	384.549309	0.994094
	384.762926	0.995808
	384.976530	0.996923
	385.190120	0.996012
	385.403698	0.996605
	385.617262	0.997078
	385.830814	0.996970
	386.044352	0.995963
	386.257877	0.994306
	386.471389	0.995790
	386.684888	0.997486
	386.898374	0.998828
	387.111847	1.000156
	387.325306	0.997944
	387.538753	0.997067
	387.752186	0.995750
	387.965606	0.996765
	388.179014	0.995890
	388.392408	0.996443
	388.605789	0.996766
	388.819156	0.996264
	389.032511	0.996288
	389.245853	0.996963
	389.459181	0.996111
	389.672497	0.997580
	389.885799	0.997726
	390.099088	0.998719
	390.312364	0.998856
	390.525627	1.000467
	390.738877	1.003177
	390.952114	1.004586
	391.165337	1.003565
	391.378548	1.006688
	391.591745	1.008135
	391.804929	1.008376
	392.018100	1.008991
	392.231258	1.006056
	392.444403	1.006692
	392.657535	1.005273
	392.870653	1.005604
	393.083759	1.003845
	393.296851	1.002291
	393.509930	1.000250
	393.722996	0.998848
	393.936049	0.998796
	394.149089	0.996177
	394.362116	0.995496
	394.575129	0.995962
	394.788130	0.995699
	395.001117	0.995825
	395.214091	0.995082
	395.427052	0.995671
	395.640000	0.995286
	395.852935	0.995964
	396.065857	0.995862
	396.278765	0.996173
	396.491660	0.995780
	396.704543	0.993779
	396.917412	0.993304
	397.130268	0.992203
	397.343110	0.992503
	397.555940	0.992263
	397.768757	0.990995
	397.981560	0.991022
	398.194350	0.991030
	398.407127	0.990602
	398.619891	0.990221
	398.832642	0.987449
	399.045380	0.988949
	399.258104	0.990788
	399.470815	0.989091
	399.683514	0.988101
	399.896199	0.987093
	400.108870	0.986288
	400.321529	0.987906
	400.534175	0.988192
	400.746807	0.988560
	400.959427	0.990323
	401.172033	0.992023
	401.384626	0.990288
	401.597205	0.988987
	401.809772	0.989438
	402.022326	0.991206
	402.234866	0.990839
	402.447393	0.992351
	402.659907	0.992289
	402.872408	0.992270
	403.084896	0.990858
	403.297370	0.991457
	403.509832	0.992731
	403.722280	0.993617
	403.934715	0.993468
	404.147137	0.996665
	404.359546	0.994882
	404.571941	0.993918
	404.784323	0.993946
	404.996693	0.992675
	405.209049	0.994145
	405.421392	0.995671
	405.633721	0.995514
	405.846038	0.995002
	406.058341	0.994772
	406.270632	0.995840
	406.482909	0.996221
	406.695172	0.996190
	406.907423	0.997597
	407.119661	1.001655
	407.331885	1.001611
	407.544096	1.002266
	407.756294	1.001511
	407.968479	1.001289
	408.180651	1.003249
	408.392809	1.004743
	408.604954	1.005025
	408.817086	1.006817
	409.029205	1.004970
	409.241311	1.005060
	409.453404	1.006056
	409.665483	1.005407
	409.877549	1.005670
	410.089602	1.004010
	410.301642	1.003234
	410.513669	1.003861
	410.725682	1.005363
	410.937682	1.004665
	411.149669	1.005193
	411.361643	1.006064
	411.573604	1.003981
	411.785551	1.004734
	411.997486	1.005183
	412.209407	1.004261
	412.421315	1.006347
	412.633210	1.006563
	412.845091	1.006938
	413.056959	1.006293
	413.268815	1.006363
	413.480657	1.005475
	413.692485	1.004823
	413.904301	1.003289
	414.116103	1.000172
	414.327892	1.001103
	414.539668	1.002810
	414.751431	1.002071
	414.963181	1.003234
	415.174917	1.002266
	415.386640	1.001919
	415.598350	0.999974
	415.810047	0.999077
	416.021730	0.999495
	416.233401	0.999070
	416.445058	0.998497
	416.656702	0.999128
	416.868332	0.998699
	417.079950	0.996797
	417.291554	0.996576
	417.503145	0.995956
	417.714723	0.995662
	417.926288	0.996337
	418.137839	0.994860
	418.349377	0.992720
	418.560903	0.992826
	418.772414	0.993614
	418.983913	0.994627
	419.195398	0.992819
	419.406870	0.993453
	419.618329	0.995114
	419.829775	0.993768
	420.041208	0.992198
	420.252627	0.992948
	420.464033	0.991923
	420.675426	0.991572
	420.886805	0.992188
	421.098172	0.992985
	421.309525	0.993236
	421.520865	0.994173
	421.732192	0.992541
	421.943505	0.995485
	422.154805	0.994344
	422.366092	0.993171
	422.577366	0.994694
	422.788627	0.995249
	422.999874	0.995909
	423.211108	0.996985
	423.422329	0.996786
	423.633537	0.996492
	423.844731	0.994923
	424.055913	0.993357
	424.267081	0.992825
	424.478235	0.993836
	424.689377	0.994746
	424.900505	0.994013
	425.111620	0.993675
	425.322722	0.993345
	425.533811	0.994903
	425.744886	0.993638
	425.955948	0.994579
	426.166997	0.996334
	426.378032	0.997233
	426.589055	0.996845
	426.800064	0.997383
	427.011060	0.998654
	427.222042	0.998858
	427.433012	0.997645
	427.643968	0.998592
	427.854911	0.997516
	428.065840	0.998111
	428.276757	0.998612
	428.487660	0.999639
	428.698550	1.000789
	428.909427	1.000240
	429.120290	1.002328
	429.331140	1.004145
	429.541977	1.002320
	429.752801	1.001822
	429.963611	1.002206
	430.174408	1.003475
	430.385192	1.003983
	430.595963	1.004993
	430.806720	1.003252
	431.017464	1.004374
	431.228195	1.004828
	431.438913	1.004998
	431.649617	1.003854
	431.860308	1.003362
	432.070986	1.003868
	432.281650	1.004125
	432.492302	1.000623
	432.702940	1.000551
	432.913565	1.000299
	433.124176	0.999776
	433.334774	1.001284
	433.545359	1.004229
	433.755931	1.005413
	433.966489	1.004039
	434.177035	1.001929
	434.387567	1.001803
	434.598085	1.002210
	434.808591	0.999285
	435.019083	0.999278
	435.229562	0.998399
	435.440027	0.995896
	435.650479	0.992714
	435.860918	0.991779
	436.071344	0.990418
	436.281757	0.989833
	436.492156	0.987567
	436.702542	0.987482
	436.912914	0.987186
	437.123274	0.986757
	437.333620	0.986818
	437.543953	0.986287
	437.754272	0.985016
	437.964578	0.985147
	438.174871	0.984737
	438.385151	0.983355
	438.595417	0.984037
	438.805670	0.984940
	439.015910	0.983599
	439.226137	0.984045
	439.436350	0.983792
	439.646550	0.984361
	439.856737	0.984452
	440.066910	0.987221
	440.277070	0.988951
	440.487217	0.989554
	440.697351	0.988491
	440.907471	0.989872
	441.117578	0.989962
	441.327671	0.989564
	441.537752	0.988099
	441.747819	0.991120
	441.957873	0.991704
	442.167913	0.990753
	442.377940	0.991994
	442.587954	0.993019
	442.797955	0.991780
	443.007942	0.991631
	443.217916	0.992295
	443.427877	0.992252
	443.637824	0.993356
	443.847758	0.993599
	444.057679	0.993204
	444.267586	0.992544
	444.477481	0.992080
	444.687361	0.991820
	444.897229	0.991856
	445.107083	0.992551
	445.316924	0.994931
	445.526752	0.995893
	445.736566	0.996431
	445.946367	0.995677
	446.156155	0.994017
	446.365929	0.993052
	446.575690	0.990947
	446.785438	0.990493
	446.995173	0.988930
	447.204894	0.989152
	447.414602	0.988545
	447.624296	0.989035
	447.833977	0.987753
	448.043645	0.986700
	448.253300	0.985876
	448.462941	0.985814
	448.672569	0.986111
	448.882184	0.983827
	449.091785	0.982208
	449.301373	0.983832
	449.510948	0.984299
	449.720509	0.983194
	449.930057	0.983291
	450.139592	0.982466
	450.349113	0.982196
	450.558621	0.984215
	450.768116	0.983885
	450.977597	0.984181
	451.187066	0.985258
	451.396520	0.987235
	451.605962	0.986164
	451.815390	0.986113
	452.024805	0.987901
	452.234206	0.989226
	452.443594	0.988562
	452.652969	0.988744
	452.862330	0.988259
	453.071678	0.988325
	453.281013	0.987477
	453.490335	0.988694
	453.699643	0.988232
	453.908938	0.988811
	454.118219	0.989812
	454.327487	0.991434
	454.536742	0.991039
	454.745983	0.991844
	454.955211	0.993447
	455.164426	0.994646
	455.373627	0.994292
	455.582815	0.996343
	455.791990	0.997742
	456.001152	0.997088
	456.210300	0.997643
	456.419434	0.997251
	456.628556	0.995251
	456.837664	0.995050
	457.046758	0.996395
	457.255839	0.996705
	457.464907	0.997617
	457.673962	0.998245
	457.883003	0.996407
	458.092031	0.995028
	458.301046	0.993707
	458.510047	0.993401
	458.719035	0.993991
	458.928009	0.996115
	459.136970	0.995157
	459.345918	0.995647
	459.554852	0.996855
	459.763774	0.998661
	459.972681	0.998801
	460.181576	0.998345
	460.390457	0.996195
	460.599324	0.995833
	460.808178	0.996847
	461.017019	0.995805
	461.225847	0.995503
	461.434661	0.995655
	461.643462	0.994637
	461.852249	0.996266
	462.061023	0.995165
	462.269784	0.991892
	462.478531	0.993086
	462.687265	0.992567
	462.895986	0.992810
	463.104693	0.991865
	463.313387	0.990473
	463.522068	0.990997
	463.730735	0.990730
	463.939389	0.992001
	464.148029	0.991455
	464.356656	0.991719
	464.565270	0.991300
	464.773870	0.989719
	464.982457	0.988948
	465.191030	0.989160
	465.399591	0.991232
	465.608137	0.990715
	465.816671	0.990409
	466.025191	0.991666
	466.233697	0.991289
	466.442191	0.991186
	466.650671	0.991953
	466.859137	0.991342
	467.067590	0.993023
	467.276030	0.993157
	467.484456	0.992875
	467.692869	0.993613
	467.901269	0.993298
	468.109655	0.993502
	468.318028	0.994735
	468.526387	0.993479
	468.734733	0.993038
	468.943066	0.991690
	469.151385	0.990669
	469.359691	0.992105
	469.567984	0.991568
	469.776263	0.992040
	469.984528	0.991029
	470.192781	0.990613
	470.401020	0.989726
	470.609245	0.990108
	470.817457	0.989606
	471.025656	0.990269
	471.233841	0.991669
	471.442013	0.992177
	471.650172	0.990793
	471.858317	0.993024
	472.066448	0.993821
	472.274567	0.992811
	472.482672	0.992786
	472.690763	0.991657
	472.898841	0.991331
	473.106906	0.991624
	473.314957	0.991047
	473.522995	0.990234
	473.731020	0.990898
	473.939031	0.990647
	474.147029	0.988701
	474.355013	0.989530
	474.562984	0.986581
	474.770941	0.986583
	474.978885	0.988010
	475.186816	0.987212
	475.394733	0.984752
	475.602637	0.983302
	475.810527	0.983050
	476.018404	0.984018
	476.226268	0.984289
	476.434118	0.985272
	476.641955	0.983938
	476.849778	0.983643
	477.057588	0.984167
	477.265385	0.984611
	477.473168	0.983888
	477.680937	0.984041
	477.888694	0.985627
	478.096436	0.984719
	478.304166	0.984443
	478.511882	0.983877
	478.719584	0.983096
	478.927274	0.984697
	479.134949	0.984929
	479.342612	0.983594
	479.550260	0.983924
	479.757896	0.983705
	479.965518	0.985844
	480.173126	0.985945
	480.380722	0.984123
	480.588303	0.983607
	480.795872	0.984117
	481.003426	0.982474
	481.210968	0.984052
	481.418496	0.983192
	481.626010	0.982543
	481.833511	0.981575
	482.040999	0.981142
	482.248473	0.981908
	482.455934	0.980431
	482.663382	0.981847
	482.870816	0.981330
	483.078236	0.981138
	483.285643	0.982305
	483.493037	0.984269
	483.700417	0.984512
	483.907784	0.983855
	484.115137	0.983747
	484.322477	0.983385
	484.529803	0.981956
	484.737116	0.981942
	484.944416	0.981615
	485.151702	0.978571
	485.358975	0.977538
	485.566234	0.977753
	485.773479	0.978347
	485.980712	0.977744
	486.187931	0.977285
	486.395136	0.975208
	486.602328	0.975400
	486.809506	0.976372
	487.016671	0.975342
	487.223823	0.976587
	487.430961	0.975352
	487.638086	0.975789
	487.845197	0.976418
	488.052295	0.978980
	488.259379	0.980914
	488.466450	0.982591
	488.673507	0.982434
	488.880551	0.982490
	489.087582	0.982348
	489.294599	0.981547
	489.501602	0.980484
	489.708592	0.979971
	489.915569	0.980988
	490.122532	0.981957
	490.329482	0.982985
	490.536418	0.981829
	490.743341	0.982035
	490.950250	0.981505
	491.157146	0.981142
	491.364029	0.981097
	491.570897	0.979668
	491.777753	0.980430
	491.984595	0.981391
	492.191423	0.982407
	492.398238	0.982132
	492.605040	0.980441
	492.811828	0.980663
	493.018603	0.982208
	493.225364	0.983146
	493.432111	0.984419
	493.638846	0.984170
	493.845566	0.981635
	494.052274	0.981793
	494.258967	0.981647
	494.465648	0.982207
	494.672314	0.981835
	494.878968	0.980513
	495.085608	0.980954
	495.292234	0.979987
	495.498847	0.979437
	495.705446	0.979370
	495.912032	0.977375
	496.118605	0.974471
	496.325164	0.973448
	496.531709	0.972313
	496.738241	0.971134
	496.944759	0.972082
	497.151264	0.971531
	497.357756	0.971316
	497.564234	0.970452
	497.770698	0.971464
	497.977149	0.972815
	498.183587	0.971049
	498.390011	0.969344
	498.596422	0.970192
	498.802819	0.969515
	499.009202	0.969013
	499.215572	0.969728
	499.421929	0.968825
	499.628272	0.968755
	499.834602	0.968867
	500.040918	0.969530
	500.247220	0.969146
	500.453509	0.969726
	500.659785	0.967643
	500.866047	0.967378
	501.072296	0.966940
	501.278531	0.967243
	501.484752	0.966471
	501.690960	0.965843
	501.897155	0.965639
	502.103336	0.966513
	502.309504	0.966880
	502.515658	0.966372
	502.721798	0.966162
	502.927925	0.966403
	503.134039	0.966584
	503.340139	0.965863
	503.546225	0.966598
	503.752298	0.966233
	503.958358	0.967571
	504.164404	0.967950
	504.370436	0.966991
	504.576455	0.966764
	504.782461	0.966109
	504.988453	0.966155
	505.194431	0.966203
	505.400396	0.966700
	505.606347	0.965985
	505.812285	0.965021
	506.018209	0.963625
	506.224120	0.964403
	506.430017	0.964783
	506.635901	0.964580
	506.841771	0.964921
	507.047628	0.964484
	507.253471	0.964902
	507.459301	0.965143
	507.665117	0.964258
	507.870920	0.963053
	508.076709	0.962283
	508.282484	0.961531
	508.488247	0.961357
	508.693995	0.962465
	508.899730	0.961805
	509.105451	0.962825
	509.311159	0.964363
	509.516854	0.964162
	509.722535	0.963363
	509.928202	0.961301
	510.133856	0.961740
	510.339496	0.961566
	510.545123	0.960431
	510.750736	0.960982
	510.956336	0.961910
	511.161922	0.961911
	511.367494	0.960816
	511.573053	0.962416
	511.778599	0.962007
	511.984131	0.962517
	512.189649	0.962761
	512.395154	0.963846
	512.600645	0.964256
	512.806123	0.965252
	513.011587	0.964192
	513.217038	0.964807
	513.422475	0.964792
	513.627899	0.965523
	513.833309	0.964140
	514.038705	0.963164
	514.244088	0.963538
	514.449458	0.964444
	514.654814	0.964572
	514.860156	0.964271
	515.065485	0.964241
	515.270800	0.964142
	515.476102	0.963621
	515.681390	0.962806
	515.886664	0.962832
	516.091925	0.962544
	516.297173	0.962546
	516.502407	0.960253
	516.707627	0.960608
	516.912834	0.959917
	517.118027	0.959307
	517.323207	0.959161
	517.528373	0.959410
	517.733525	0.958791
	517.938664	0.957329
	518.143790	0.957633
	518.348901	0.958568
	518.554000	0.958905
	518.759084	0.957208
	518.964156	0.955946
	519.169213	0.954979
	519.374257	0.955008
	519.579288	0.956002
	519.784305	0.955109
	519.989308	0.954698
	520.194298	0.954883
	520.399274	0.955922
	520.604236	0.955866
	520.809185	0.957051
	521.014121	0.957310
	521.219043	0.957438
	521.423951	0.959080
	521.628846	0.959479
	521.833727	0.958578
	522.038595	0.958972
	522.243449	0.959744
	522.448289	0.961180
	522.653116	0.960918
	522.857929	0.961232
	523.062729	0.961897
	523.267515	0.961000
	523.472287	0.960157
	523.677046	0.960569
	523.881792	0.962155
	524.086524	0.963156
	524.291242	0.962987
	524.495946	0.964518
	524.700637	0.965592
	524.905315	0.964999
	525.109979	0.963964
	525.314629	0.963617
	525.519266	0.964395
	525.723889	0.964557
	525.928498	0.965633
	526.133094	0.964948
	526.337677	0.964395
	526.542245	0.964313
	526.746800	0.964181
	526.951342	0.964663
	527.155870	0.963053
	527.360384	0.964306
	527.564885	0.963549
	527.769372	0.963275
	527.973846	0.962110
	528.178306	0.961991
	528.382752	0.961020
	528.587185	0.959511
	528.791604	0.958243
	528.996010	0.958488
	529.200402	0.957911
	529.404780	0.957824
	529.609145	0.956488
	529.813496	0.955379
	530.017833	0.954202
	530.222157	0.954195
	530.426468	0.955231
	530.630764	0.955561
	530.835048	0.954308
	531.039317	0.953463
	531.243573	0.953976
	531.447815	0.954117
	531.652044	0.954782
	531.856259	0.954450
	532.060461	0.953579
	532.264648	0.953217
	532.468823	0.953944
	532.672983	0.954258
	532.877130	0.953185
	533.081264	0.954127
	533.285383	0.955025
	533.489490	0.955454
	533.693582	0.956814
	533.897661	0.957507
	534.101726	0.957659
	534.305778	0.959308
	534.509816	0.959522
	534.713841	0.959920
	534.917851	0.960586
	535.121849	0.960723
	535.325832	0.960637
	535.529802	0.960444
	535.733759	0.961806
	535.937701	0.963815
	536.141630	0.963744
	536.345546	0.963879
	536.549448	0.964237
	536.753336	0.965145
	536.957210	0.962987
	537.161071	0.963505
	537.364919	0.963953
	537.568752	0.964345
	537.772572	0.964496
	537.976379	0.963806
	538.180172	0.963784
	538.383951	0.962706
	538.587716	0.963108
	538.791468	0.962983
	538.995206	0.963373
	539.198931	0.964073
	539.402642	0.963267
	539.606339	0.964069
	539.810023	0.962668
	540.013693	0.961760
	540.217349	0.961579
	540.420992	0.961042
	540.624621	0.960233
	540.828237	0.960782
	541.031839	0.960683
	541.235427	0.960568
	541.439001	0.960488
	541.642562	0.958277
	541.846109	0.957921
	542.049643	0.956942
	542.253163	0.957206
	542.456669	0.956709
	542.660162	0.958056
	542.863641	0.956882
	543.067106	0.954899
	543.270558	0.955668
	543.473996	0.955079
	543.677420	0.954434
	543.880831	0.955258
	544.084228	0.954568
	544.287612	0.954738
	544.490981	0.955166
	544.694338	0.955826
	544.897680	0.955634
	545.101009	0.955094
	545.304324	0.957271
	545.507625	0.957925
	545.710913	0.956810
	545.914187	0.956947
	546.117448	0.957036
	546.320695	0.958094
	546.523928	0.957485
	546.727147	0.957648
	546.930353	0.957840
	547.133546	0.958073
	547.336724	0.957852
	547.539889	0.958232
	547.743040	0.958884
	547.946178	0.959535
	548.149301	0.960178
	548.352412	0.959580
	548.555508	0.960465
	548.758591	0.960801
	548.961660	0.960158
	549.164716	0.960753
	549.367757	0.961519
	549.570785	0.961408
	549.773800	0.961219
	549.976801	0.962101
	550.179788	0.960410
	550.382761	0.961347
	550.585721	0.962803
	550.788667	0.963359
	550.991599	0.962997
	551.194518	0.964537
	551.397423	0.963408
	551.600315	0.962016
	551.803192	0.962843
	552.006056	0.961591
	552.208906	0.961097
	552.411743	0.960932
	552.614566	0.960250
	552.817375	0.960892
	553.020171	0.961503
	553.222953	0.960921
	553.425721	0.960672
	553.628475	0.960843
	553.831216	0.959980
	554.033943	0.961488
	554.236657	0.961361
	554.439356	0.962227
	554.642042	0.962360
	554.844715	0.961329
	555.047373	0.959770
	555.250018	0.960141
	555.452650	0.961048
	555.655267	0.959207
	555.857871	0.959942
	556.060461	0.961062
	556.263038	0.960434
	556.465600	0.961073
	556.668150	0.962099
	556.870685	0.960946
	557.073207	0.960748
	557.275715	0.960902
	557.478209	0.962824
	557.680689	0.962286
	557.883156	0.961837
	558.085609	0.963392
	558.288049	0.965381
	558.490475	0.965837
	558.692887	0.966576
	558.895285	0.968805
	559.097670	0.970170
	559.300040	0.971528
	559.502398	0.972334
	559.704741	0.974257
	559.907071	0.974953
	560.109387	0.976022
	560.311689	0.977690
	560.513978	0.978809
	560.716253	0.979941
	560.918514	0.980086
	561.120762	0.981448
	561.322995	0.983867
	561.525215	0.983545
	561.727422	0.984955
	561.929614	0.986868
	562.131793	0.987433
	562.333958	0.989104
	562.536110	0.992061
	562.738248	0.992313
	562.940372	0.992653
	563.142482	0.994501
	563.344578	0.994839
	563.546661	0.994243
	563.748730	0.995395
	563.950786	0.996782
	564.152827	0.996410
	564.354855	0.997760
	564.556870	0.998454
	564.758870	1.000031
	564.960857	1.001272
	565.162830	1.002258
	565.364789	1.002796
	565.566735	1.003152
	565.768666	1.003491
	565.970584	1.003717
	566.172489	1.004006
	566.374379	1.003854
	566.576256	1.003793
	566.778119	1.003711
	566.979969	1.003304
	567.181805	1.004655
	567.383626	1.005098
	567.585435	1.004782
	567.787229	1.005217
	567.989010	1.005463
	568.190777	1.005076
	568.392530	1.004641
	568.594269	1.005579
	568.795995	1.006930
	568.997707	1.006026
	569.199405	1.006306
	569.401090	1.006720
	569.602761	1.007948
	569.804418	1.007314
	570.006061	1.008696
	570.207690	1.010524
	570.409306	1.011194
	570.610908	1.010946
	570.812497	1.011925
	571.014071	1.012598
	571.215632	1.014287
	571.417179	1.015194
	571.618712	1.016182
	571.820232	1.017817
	572.021737	1.019140
	572.223229	1.021117
	572.424707	1.022286
	572.626172	1.023760
	572.827623	1.025568
	573.029060	1.027028
	573.230483	1.028398
	573.431892	1.029215
	573.633288	1.029633
	573.834670	1.031994
	574.036038	1.032910
	574.237392	1.033791
	574.438733	1.034903
	574.640060	1.035363
	574.841373	1.036677
	575.042672	1.038821
	575.243958	1.039571
	575.445230	1.039675
	575.646488	1.040818
	575.847732	1.042257
	576.048962	1.044052
	576.250179	1.044322
	576.451382	1.044874
	576.652571	1.045331
	576.853747	1.045999
	577.054908	1.045938
	577.256056	1.046847
	577.457190	1.046096
	577.658310	1.046719
	577.859417	1.047735
	578.060510	1.048058
	578.261589	1.048375
	578.462654	1.049297
	578.663705	1.049450
	578.864743	1.049637
	579.065767	1.049572
	579.266777	1.049400
	579.467773	1.049319
	579.668755	1.049734
	579.869724	1.049751
	580.070679	1.050971
	580.271620	1.052593
	580.472548	1.055445
	580.673461	1.055789
	580.874361	1.055256
	581.075247	1.054878
	581.276119	1.054530
	581.476978	1.055287
	581.677822	1.056074
	581.878653	1.054997
	582.079470	1.056103
	582.280273	1.056293
	582.481063	1.056808
	582.681838	1.057158
	582.882600	1.058285
	583.083348	1.060594
	583.284083	1.061181
	583.484803	1.061339
	583.685510	1.062718
	583.886203	1.062959
	584.086882	1.064357
	584.287547	1.064691
	584.488199	1.065237
	584.688836	1.065939
	584.889460	1.065030
	585.090070	1.064429
	585.290666	1.064549
	585.491249	1.064777
	585.691818	1.065541
	585.892372	1.067535
	586.092914	1.067733
	586.293441	1.068014
	586.493954	1.067491
	586.694454	1.069001
	586.894940	1.069219
	587.095412	1.068852
	587.295870	1.068594
	587.496314	1.069404
	587.696745	1.069834
	587.897162	1.069014
	588.097565	1.069606
	588.297954	1.070369
	588.498329	1.071481
	588.698691	1.072669
	588.899038	1.074906
	589.099372	1.076193
	589.299692	1.076715
	589.499998	1.076762
	589.700291	1.079166
	589.900569	1.081144
	590.100834	1.081820
	590.301085	1.083264
	590.501322	1.083855
	590.701546	1.084910
	590.901755	1.086170
	591.101951	1.086483
	591.302132	1.088405
	591.502300	1.090152
	591.702455	1.091029
	591.902595	1.092302
	592.102722	1.094395
	592.302834	1.094748
	592.502933	1.096096
	592.703018	1.094538
	592.903089	1.095034
	593.103147	1.097297
	593.303190	1.097668
	593.503220	1.098156
	593.703236	1.099034
	593.903238	1.099662
	594.103226	1.100837
	594.303200	1.100813
	594.503161	1.102295
	594.703108	1.103785
	594.903040	1.104083
	595.102960	1.104409
	595.302865	1.104057
	595.502756	1.104518
	595.702634	1.106229
	595.902497	1.106778
	596.102347	1.108184
	596.302183	1.108386
	596.502005	1.109250
	596.701813	1.109824
	596.901608	1.109763
	597.101388	1.109223
	597.301155	1.109215
	597.500908	1.109288
	597.700647	1.111228
	597.900372	1.112194
	598.100083	1.109253
	598.299781	1.109085
	598.499465	1.111662
	598.699134	1.112804
	598.898790	1.112229
	599.098432	1.113387
	599.298061	1.114144
	599.497675	1.114301
	599.697275	1.115719
	599.896862	1.117374
	600.096435	1.121089
	600.295994	1.122837
	600.495539	1.123945
	600.695070	1.124771
	600.894588	1.125931
	601.094091	1.126099
	601.293581	1.126704
	601.493056	1.127209
	601.692518	1.127312
	601.891966	1.128075
	602.091401	1.127596
	602.290821	1.128211
	602.490227	1.129663
	602.689620	1.129594
	602.888999	1.129133
	603.088363	1.128115
	603.287714	1.129153
	603.487052	1.128105
	603.686375	1.126947
	603.885684	1.127643
	604.084980	1.127248
	604.284261	1.127717
	604.483529	1.126687
	604.682783	1.127552
	604.882023	1.128606
	605.081249	1.129120
	605.280461	1.127141
	605.479660	1.126520
	605.678844	1.126867
	605.878015	1.126889
	606.077172	1.127456
	606.276314	1.128936
	606.475443	1.128634
	606.674558	1.128135
	606.873660	1.128757
	607.072747	1.129275
	607.271820	1.129905
	607.470880	1.129723
	607.669926	1.130938
	607.868957	1.130093
	608.067975	1.129553
	608.266979	1.127605
	608.465969	1.127611
	608.664946	1.125962
	608.863908	1.124095
	609.062857	1.122936
	609.261791	1.123475
	609.460712	1.122628
	609.659619	1.123335
	609.858511	1.122474
	610.057390	1.121232
	610.256256	1.122999
	610.455107	1.124390
	610.653944	1.123113
	610.852767	1.123692
	611.051577	1.124225
	611.250373	1.123800
	611.449154	1.126031
	611.647922	1.127229
	611.846676	1.128129
	612.045416	1.129500
	612.244142	1.129465
	612.442854	1.129446
	612.641553	1.131595
	612.840237	1.131767
	613.038908	1.132539
	613.237564	1.133732
	613.436207	1.134427
	613.634836	1.136732
	613.833451	1.138565
	614.032052	1.138846
	614.230639	1.138502
	614.429212	1.138752
	614.627771	1.137488
	614.826316	1.138274
	615.024848	1.137781
	615.223365	1.139138
	615.421869	1.138771
	615.620358	1.140422
	615.818834	1.141616
	616.017296	1.142198
	616.215744	1.144110
	616.414178	1.145988
	616.612598	1.148150
	616.811004	1.147940
	617.009396	1.148477
	617.207775	1.149513
	617.406139	1.151572
	617.604490	1.153670
	617.802826	1.154849
	618.001149	1.155615
	618.199458	1.156036
	618.397752	1.156893
	618.596033	1.159258
	618.794300	1.160052
	618.992553	1.160062
	619.190792	1.160082
	619.389018	1.160747
	619.587229	1.161907
	619.785426	1.160689
	619.983609	1.161285
	620.181779	1.162335
	620.379934	1.164217
	620.578076	1.164082
	620.776204	1.165195
	620.974317	1.167091
	621.172417	1.168247
	621.370503	1.168481
	621.568575	1.170475
	621.766633	1.172164
	621.964677	1.173261
	622.162707	1.176695
	622.360723	1.177456
	622.558725	1.179625
	622.756714	1.181793
	622.954688	1.184615
	623.152648	1.187068
	623.350595	1.190330
	623.548527	1.192179
	623.746446	1.196531
	623.944350	1.199405
	624.142241	1.200188
	624.340118	1.202491
	624.537981	1.205953
	624.735829	1.206758
	624.933664	1.211248
	625.131485	1.214199
	625.329292	1.216074
	625.527085	1.217935
	625.724864	1.219504
	625.922629	1.222728
	626.120381	1.225449
	626.318118	1.229589
	626.515841	1.233354
	626.713550	1.234740
	626.911246	1.237784
	627.108927	1.241502
	627.306595	1.243823
	627.504248	1.246572
	627.701888	1.248262
	627.899513	1.251915
	628.097125	1.255261
	628.294722	1.258224
	628.492306	1.260201
	628.689876	1.262297
	628.887432	1.264055
	629.084973	1.266520
	629.282501	1.269299
	629.480015	1.272815
	629.677515	1.274824
	629.875001	1.278171
	630.072473	1.281144
	630.269931	1.283303
	630.467375	1.285749
	630.664805	1.289006
	630.862221	1.293649
	631.059623	1.294880
	631.257011	1.299150
	631.454385	1.302124
	631.651746	1.304146
	631.849092	1.307409
	632.046424	1.311372
	632.243742	1.312906
	632.441047	1.315838
	632.638337	1.317611
	632.835613	1.323006
	633.032876	1.324265
	633.230124	1.327292
	633.427358	1.331746
	633.624579	1.335308
	633.821785	1.338288
	634.018978	1.341495
	634.216156	1.345347
	634.413321	1.350306
	634.610471	1.351133
	634.807608	1.355316
	635.004730	1.357680
	635.201839	1.361419
	635.398933	1.364139
	635.596014	1.367394
	635.793081	1.369868
	635.990133	1.373175
	636.187172	1.379327
	636.384196	1.384332
	636.581207	1.388088
	636.778204	1.392073
	636.975186	1.394904
	637.172155	1.398115
	637.369110	1.401978
	637.566050	1.405781
	637.762977	1.408516
	637.959890	1.411073
	638.156788	1.412796
	638.353673	1.414813
	638.550544	1.414594
	638.747400	1.417123
	638.944243	1.418182
	639.141072	1.418910
	639.337886	1.420460
	639.534687	1.421052
	639.731474	1.423213
	639.928246	1.422800
	640.125005	1.423563
	640.321750	1.422800
	640.518480	1.422109
	640.715197	1.423425
	640.911899	1.424210
	641.108588	1.425362
	641.305263	1.424467
	641.501923	1.423166
	641.698570	1.423449
	641.895202	1.422103
	642.091821	1.422496
	642.288426	1.423779
	642.485016	1.422589
	642.681593	1.421873
	642.878155	1.418497
	643.074704	1.417422
	643.271238	1.413467
	643.467759	1.409146
	643.664265	1.408092
	643.860757	1.407553
	644.057236	1.406140
	644.253700	1.407676
	644.450151	1.405736
	644.646587	1.404204
	644.843009	1.399562
	645.039418	1.399320
	645.235812	1.397963
	645.432192	1.394591
	645.628558	1.392170
	645.824911	1.389197
	646.021249	1.386955
	646.217573	1.382968
	646.413883	1.380461
	646.610179	1.380503
	646.806461	1.377731
	647.002729	1.376823
	647.198983	1.374160
	647.395223	1.373000
	647.591449	1.372429
	647.787661	1.370505
	647.983859	1.368447
	648.180043	1.364800
	648.376212	1.362553
	648.572368	1.359394
	648.768510	1.356575
	648.964638	1.354272
	649.160751	1.352267
	649.356851	1.349421
	649.552937	1.345193
	649.749008	1.343100
	649.945066	1.340632
	650.141109	1.337322
	650.337138	1.335450
	650.533154	1.333981
	650.729155	1.331506
	650.925142	1.327816
	651.121116	1.325666
	651.317075	1.323508
	651.513020	1.321736
	651.708951	1.319176
	651.904868	1.318500
	652.100771	1.315586
	652.296660	1.312762
	652.492535	1.311652
	652.688396	1.309572
	652.884242	1.307827
	653.080075	1.304842
	653.275894	1.303542
	653.471699	1.302054
	653.667489	1.300269
	653.863266	1.297964
	654.059028	1.296118
	654.254776	1.293062
	654.450511	1.292880
	654.646231	1.288851
	654.841937	1.287915
	655.037629	1.286748
	655.233308	1.286222
	655.428972	1.285949
	655.624622	1.283494
	655.820258	1.281232
	656.015879	1.278819
	656.211487	1.276347
	656.407081	1.273345
	656.602661	1.273120
	656.798226	1.270948
	656.993778	1.266086
	657.189315	1.263214
	657.384839	1.261515
	657.580348	1.260794
	657.775843	1.260249
	657.971324	1.258745
	658.166791	1.257514
	658.362244	1.255520
	658.557683	1.254205
	658.753108	1.252676
	658.948519	1.250379
	659.143916	1.249529
	659.339298	1.248934
	659.534667	1.247120
	659.730022	1.246166
	659.925362	1.245293
	660.120688	1.244103
	660.316001	1.241954
	660.511299	1.240901
	660.706583	1.240349
	660.901853	1.240532
	661.097109	1.239286
	661.292351	1.238355
	661.487578	1.239924
	661.682792	1.240378
	661.877992	1.239722
	662.073177	1.240741
	662.268349	1.238914
	662.463506	1.237074
	662.658649	1.237576
	662.853779	1.239060
	663.048894	1.239305
	663.243995	1.238699
	663.439081	1.239366
	663.634154	1.239755
	663.829213	1.239525
	664.024258	1.240317
	664.219288	1.242551
	664.414305	1.242924
	664.609307	1.243069
	664.804295	1.243533
	664.999269	1.245990
	665.194229	1.247274
	665.389175	1.247896
	665.584107	1.248157
	665.779025	1.250121
	665.973928	1.251591
	666.168818	1.253861
	666.363693	1.252882
	666.558555	1.257162
	666.753402	1.258277
	666.948235	1.259589
	667.143054	1.262719
	667.337859	1.265920
	667.532650	1.268973
	667.727427	1.270179
	667.922189	1.270670
	668.116938	1.270852
	668.311672	1.273765
	668.506392	1.274476
	668.701098	1.276310
	668.895790	1.280009
	669.090468	1.283432
	669.285132	1.285443
	669.479782	1.286510
	669.674417	1.286392
	669.869039	1.290071
	670.063646	1.291542
	670.258239	1.295049
	670.452819	1.297734
	670.647384	1.301193
	670.841934	1.303998
	671.036471	1.307388
	671.230994	1.310804
	671.425502	1.311565
	671.619997	1.312347
	671.814477	1.312816
	672.008943	1.317011
	672.203395	1.319976
	672.397833	1.323288
	672.592257	1.325009
	672.786667	1.326705
	672.981062	1.329961
	673.175444	1.331505
	673.369811	1.331846
	673.564164	1.332895
	673.758503	1.332227
	673.952828	1.332305
	674.147139	1.334412
	674.341435	1.336216
	674.535718	1.338821
	674.729986	1.340154
	674.924240	1.341324
	675.118480	1.343835
	675.312706	1.346733
	675.506918	1.349990
	675.701116	1.350234
	675.895299	1.351450
	676.089469	1.353338
	676.283624	1.355377
	676.477765	1.356884
	676.671892	1.359269
	676.866005	1.359022
	677.060103	1.360445
	677.254188	1.361778
	677.448258	1.364176
	677.642315	1.366523
	677.836357	1.367330
	678.030385	1.368875
	678.224398	1.372037
	678.418398	1.372422
	678.612384	1.374151
	678.806355	1.376718
	679.000312	1.375446
	679.194255	1.376458
	679.388184	1.376241
	679.582099	1.376936
	679.776000	1.379145
	679.969886	1.378657
	680.163758	1.379888
	680.357617	1.380505
	680.551461	1.381532
	680.745290	1.383854
	680.939106	1.381446
	681.132908	1.382105
	681.326695	1.382626
	681.520468	1.384747
	681.714227	1.385218
	681.907972	1.385574
	682.101703	1.386662
	682.295419	1.386725
	682.489122	1.386564
	682.682810	1.385802
	682.876484	1.385920
	683.070144	1.384131
	683.263790	1.385294
	683.457421	1.387222
	683.651039	1.389073
	683.844642	1.388066
	684.038231	1.387462
	684.231806	1.388034
	684.425367	1.388004
	684.618913	1.389050
	684.812446	1.387342
	685.005964	1.387316
	685.199468	1.386843
	685.392958	1.385173
	685.586433	1.388835
	685.779895	1.388869
	685.973342	1.389635
	686.166775	1.390830
	686.360194	1.390059
	686.553599	1.390337
	686.746990	1.391839
	686.940366	1.392538
	687.133729	1.391938
	687.327077	1.389863
	687.520411	1.389895
	687.713730	1.390899
	687.907036	1.389983
	688.100327	1.388625
	688.293604	1.388082
	688.486867	1.387028
	688.680116	1.387162
	688.873351	1.386893
	689.066571	1.386762
	689.259777	1.386825
	689.452970	1.385448
	689.646147	1.386366
	689.839311	1.386658
	690.032461	1.386503
	690.225596	1.386618
	690.418717	1.387019
	690.611824	1.386274
	690.804917	1.387347
	690.997995	1.386339
	691.191059	1.384627
	691.384110	1.384955
	691.577145	1.384111
	691.770167	1.384639
	691.963175	1.383148
	692.156168	1.382128
	692.349147	1.379142
	692.542112	1.375526
	692.735063	1.373769
	692.927999	1.371372
	693.120922	1.369780
	693.313830	1.366746
	693.506724	1.364477
	693.699603	1.363647
	693.892469	1.361383
	694.085320	1.360049
	694.278157	1.358733
	694.470980	1.357283
	694.663789	1.354297
	694.856583	1.352665
	695.049364	1.352689
	695.242130	1.350910
	695.434881	1.346419
	695.627619	1.343516
	695.820342	1.341705
	696.013052	1.337790
	696.205747	1.335591
	696.398427	1.331900
	696.591094	1.330550
	696.783746	1.329173
	696.976384	1.326653
	697.169008	1.325984
	697.361618	1.320137
	697.554213	1.317730
	697.746795	1.315114
	697.939362	1.313382
	698.131914	1.310764
	698.324453	1.308969
	698.516977	1.305731
	698.709487	1.302908
	698.901983	1.300006
	699.094465	1.298871
	699.286932	1.297636
	699.479386	1.296211
	699.671825	1.295763
	699.864249	1.293803
	700.056660	1.291022
	700.249056	1.290435
	700.441438	1.288937
	700.633806	1.287112
	700.826160	1.285188
	701.018499	1.282957
	701.210824	1.281058
	701.403135	1.280367
	701.595432	1.279866
	701.787714	1.278010
	701.979982	1.277597
	702.172236	1.276358
	702.364476	1.275119
	702.556702	1.271768
	702.748913	1.267713
	702.941110	1.265924
	703.133293	1.264471
	703.325461	1.262624
	703.517615	1.261218
	703.709755	1.257592
	703.901881	1.253928
	704.093993	1.251251
	704.286090	1.249969
	704.478173	1.249489
	704.670242	1.247953
	704.862296	1.244889
	705.054337	1.244156
	705.246363	1.240893
	705.438375	1.238388
	705.630372	1.236409
	705.822356	1.233506
	706.014325	1.230828
	706.206279	1.228062
	706.398220	1.226961
	706.590146	1.225213
	706.782058	1.221383
	706.973956	1.217850
	707.165840	1.216677
	707.357709	1.214993
	707.549564	1.212879
	707.741405	1.211159
	707.933231	1.209880
	708.125043	1.207614
	708.316841	1.204788
	708.508625	1.200755
	708.700395	1.198463
	708.892150	1.195455
	709.083891	1.194502
	709.275617	1.192997
	709.467330	1.189559
	709.659028	1.188605
	709.850712	1.187521
	710.042381	1.185242
	710.234037	1.184523
	710.425678	1.183002
	710.617305	1.181948
	710.808917	1.181259
	711.000515	1.181019
	711.192099	1.179360
	711.383669	1.177498
	711.575225	1.175527
	711.766766	1.176071
	711.958293	1.174769
	712.149805	1.173561
	712.341304	1.172193
	712.532788	1.171719
	712.724258	1.171550
	712.915713	1.171748
	713.107154	1.168404
	713.298581	1.166589
	713.489994	1.166638
	713.681392	1.164831
	713.872776	1.162956
	714.064146	1.161061
	714.255502	1.160071
	714.446843	1.160845
	714.638170	1.161064
	714.829483	1.159605
	715.020781	1.157134
	715.212065	1.155682
	715.403335	1.153730
	715.594591	1.152143
	715.785832	1.151895
	715.977059	1.148431
	716.168272	1.146784
	716.359470	1.146003
	716.550654	1.145365
	716.741824	1.144002
	716.932979	1.144198
	717.124121	1.143489
	717.315247	1.141851
	717.506360	1.140912
	717.697458	1.140753
	717.888542	1.141053
	718.079612	1.137953
	718.270668	1.135624
	718.461709	1.135116
	718.652736	1.134949
	718.843748	1.133711
	719.034746	1.131040
	719.225730	1.128461
	719.416700	1.125817
	719.607655	1.123431
	719.798596	1.122131
	719.989523	1.121220
	720.180435	1.119271
	720.371333	1.118795
	720.562217	1.118235
	720.753087	1.116318
	720.943942	1.115391
	721.134783	1.115959
	721.325609	1.113190
	721.516422	1.111797
	721.707219	1.111383
	721.898003	1.110342
	722.088772	1.110883
	722.279527	1.111416
	722.470268	1.110543
	722.660994	1.110281
	722.851707	1.110092
	723.042404	1.108771
	723.233088	1.108919
	723.423757	1.108156
	723.614412	1.107340
	723.805052	1.106519
	723.995678	1.104963
	724.186290	1.104385
	724.376887	1.103193
	724.567471	1.102471
	724.758039	1.103003
	724.948594	1.101415
	725.139134	1.100195
	725.329660	1.099511
	725.520172	1.099340
	725.710669	1.099050
	725.901152	1.098692
	726.091620	1.097549
	726.282075	1.096308
	726.472514	1.095527
	726.662940	1.095637
	726.853351	1.093268
	727.043748	1.091352
	727.234131	1.091028
	727.424499	1.089635
	727.614853	1.089745
	727.805193	1.089353
	727.995518	1.088731
	728.185829	1.088025
	728.376125	1.086976
	728.566408	1.084399
	728.756675	1.083684
	728.946929	1.083147
	729.137168	1.080596
	729.327393	1.077274
	729.517604	1.075554
	729.707800	1.076180
	729.897982	1.076179
	730.088149	1.075230
	730.278302	1.072064
	730.468441	1.070266
	730.658566	1.067989
	730.848676	1.067802
	731.038771	1.069199
	731.228853	1.068044
	731.418920	1.067064
	731.608973	1.064511
	731.799011	1.064575
	731.989035	1.062665
	732.179045	1.061109
	732.369040	1.060754
	732.559021	1.059825
	732.748988	1.057778
	732.938940	1.057127
	733.128878	1.057119
	733.318801	1.055313
	733.508711	1.054480
	733.698605	1.052720
	733.888486	1.052942
	734.078352	1.052538
	734.268204	1.051125
	734.458041	1.049628
	734.647864	1.048918
	734.837673	1.048430
	735.027467	1.047626
	735.217247	1.047021
	735.407013	1.045366
	735.596764	1.044369
	735.786501	1.042056
	735.976223	1.040535
	736.165932	1.039220
	736.355625	1.037630
	736.545305	1.038504
	736.734970	1.037360
	736.924620	1.037929
	737.114257	1.037959
	737.303879	1.037649
	737.493486	1.036986
	737.683079	1.035937
	737.872658	1.035246
	738.062222	1.033882
	738.251772	1.033638
	738.441308	1.034104
	738.630829	1.035848
	738.820336	1.036426
	739.009829	1.036848
	739.199307	1.037784
	739.388771	1.037411
	739.578220	1.036979
	739.767655	1.036591
	739.957076	1.035929
	740.146482	1.037155
	740.335874	1.036913
	740.525251	1.035409
	740.714615	1.036416
	740.903963	1.038539
	741.093298	1.038895
	741.282618	1.037746
	741.471923	1.036676
	741.661214	1.035166
	741.850491	1.034741
	742.039753	1.034434
	742.229001	1.035497
	742.418235	1.035048
	742.607454	1.032739
	742.796659	1.032549
	742.985849	1.031744
	743.175025	1.030478
	743.364187	1.031251
	743.553334	1.029823
	743.742467	1.028973
	743.931586	1.026907
	744.120690	1.026049
	744.309779	1.024581
	744.498855	1.023907
	744.687916	1.022146
	744.876962	1.021984
	745.065994	1.022392
	745.255012	1.021645
	745.444015	1.020467
	745.633004	1.018946
	745.821978	1.018411
	746.010938	1.018615
	746.199884	1.017887
	746.388815	1.016231
	746.577732	1.016332
	746.766634	1.014575
	746.955522	1.013881
	747.144396	1.015464
	747.333255	1.016221
	747.522100	1.016993
	747.710930	1.016409
	747.899746	1.017744
	748.088548	1.016586
	748.277335	1.016631
	748.466108	1.015780
	748.654866	1.015995
	748.843610	1.015775
	749.032339	1.017202
	749.221054	1.017129
	749.409755	1.016775
	749.598441	1.018681
	749.787113	1.018242
	749.975770	1.017961
	750.164413	1.018362
	750.353042	1.017359
[truncated: 1,648 more rows]
