# Supplementary material for: Metasurface analogues of molecular diastereomers from hierarchical multiscale chiral interactions with biomolecules
Source: Nat Commun. 2026 Apr 22;17:5541. doi: 10.1038/s41467-026-72200-6 (PMC13287669; doi:10.1038/s41467-026-72200-6)
Supplement: Supplementary file 3 — Supplementary Data 1 (Raw data) [file 41467_2026_72200_MOESM3_ESM.zip › Raw_Data/Reflectivity/Antistrept_strept_sequence/Buffer/Ref_ARRAY3_RA_0_4.txt]

	345.453658	1.004015
	345.669646	1.004600
	345.885622	1.005236
	346.101585	1.005928
	346.317535	1.006683
	346.533471	1.007506
	346.749395	1.008403
	346.965306	1.009382
	347.181204	1.010448
	347.397089	1.011606
	347.612961	1.012859
	347.828820	1.014205
	348.044666	1.015636
	348.260499	1.017135
	348.476319	1.018673
	348.692126	1.020203
	348.907920	1.021656
	349.123701	1.022942
	349.339469	1.023953
	349.555224	1.024571
	349.770966	1.024688
	349.986695	1.024231
	350.202412	1.023185
	350.418115	1.021600
	350.633805	1.019586
	350.849482	1.017295
	351.065147	1.014881
	351.280798	1.012483
	351.496436	1.010207
	351.712062	1.008121
	351.927674	1.006259
	352.143273	1.004575
	352.358860	1.001294
	352.574433	1.000348
	352.789993	0.999000
	353.005541	0.999202
	353.221075	1.000352
	353.436597	0.999823
	353.652105	1.003066
	353.867600	1.002624
	354.083083	1.003442
	354.298552	1.002045
	354.514009	1.002255
	354.729452	1.002365
	354.944883	1.002182
	355.160300	1.001172
	355.375705	1.002140
	355.591096	1.001779
	355.806474	1.002813
	356.021840	1.004738
	356.237192	1.005622
	356.452532	1.005695
	356.667858	1.006981
	356.883172	1.005756
	357.098472	1.006876
	357.313760	1.008110
	357.529034	1.006709
	357.744295	1.005699
	357.959544	1.005259
	358.174779	1.004478
	358.390002	1.006155
	358.605211	1.005046
	358.820407	1.005733
	359.035591	1.006191
	359.250761	1.006965
	359.465919	1.007965
	359.681063	1.008365
	359.896194	1.007846
	360.111313	1.007035
	360.326418	1.005172
	360.541510	1.005211
	360.756589	1.006378
	360.971656	1.005290
	361.186709	1.007773
	361.401749	1.008717
	361.616776	1.008758
	361.831790	1.009150
	362.046792	1.009996
	362.261780	1.009020
	362.476755	1.008111
	362.691717	1.007822
	362.906666	1.006465
	363.121602	1.005469
	363.336525	1.006348
	363.551435	1.006094
	363.766332	1.005713
	363.981216	1.005315
	364.196087	1.004258
	364.410945	1.005666
	364.625790	1.003926
	364.840621	1.004598
	365.055440	1.005348
	365.270246	1.005407
	365.485039	1.005961
	365.699818	1.005908
	365.914585	1.006089
	366.129339	1.006408
	366.344079	1.004924
	366.558807	1.005830
	366.773521	1.006313
	366.988223	1.004540
	367.202911	1.004030
	367.417587	1.003914
	367.632249	1.004232
	367.846898	1.003636
	368.061535	1.002792
	368.276158	1.003372
	368.490768	1.002198
	368.705365	1.001305
	368.919949	1.000489
	369.134521	0.998346
	369.349079	0.997088
	369.563624	0.996455
	369.778155	0.994688
	369.992674	0.994454
	370.207180	0.993605
	370.421673	0.992594
	370.636153	0.991815
	370.850619	0.991353
	371.065073	0.992154
	371.279514	0.993523
	371.493941	0.991700
	371.708356	0.992956
	371.922757	0.992940
	372.137145	0.991983
	372.351521	0.991668
	372.565883	0.990823
	372.780232	0.989697
	372.994568	0.990204
	373.208891	0.990687
	373.423201	0.989425
	373.637498	0.990103
	373.851782	0.989182
	374.066053	0.992158
	374.280311	0.991836
	374.494556	0.990193
	374.708787	0.990222
	374.923006	0.991845
	375.137211	0.993654
	375.351404	0.994022
	375.565583	0.994890
	375.779750	0.994939
	375.993903	0.992811
	376.208043	0.992447
	376.422170	0.992303
	376.636284	0.991338
	376.850385	0.992641
	377.064473	0.992728
	377.278548	0.993848
	377.492610	0.992223
	377.706658	0.993026
	377.920694	0.993829
	378.134717	0.995020
	378.348726	0.996587
	378.562722	0.996193
	378.776706	0.998811
	378.990676	0.999441
	379.204633	1.000509
	379.418577	0.999729
	379.632508	0.998686
	379.846426	0.997194
	380.060331	0.999824
	380.274223	1.000286
	380.488101	1.000803
	380.701967	1.001136
	380.915819	1.000755
	381.129659	0.998841
	381.343485	0.998172
	381.557298	0.999585
	381.771098	1.000293
	381.984886	1.000974
	382.198659	1.001056
	382.412420	1.000255
	382.626168	1.000980
	382.839903	1.000021
	383.053624	1.002870
	383.267333	1.004216
	383.481028	1.004894
	383.694711	1.007004
	383.908380	1.006602
	384.122036	1.004795
	384.335679	1.003332
	384.549309	1.002518
	384.762926	1.002492
	384.976530	1.001887
	385.190120	1.002701
	385.403698	1.002976
	385.617262	1.004299
	385.830814	1.005137
	386.044352	1.004186
	386.257877	1.004519
	386.471389	1.005853
	386.684888	1.004676
	386.898374	1.006610
	387.111847	1.004274
	387.325306	1.004737
	387.538753	1.005107
	387.752186	1.006811
	387.965606	1.004086
	388.179014	1.001235
	388.392408	1.000738
	388.605789	0.998912
	388.819156	0.998316
	389.032511	0.999854
	389.245853	1.000080
	389.459181	0.999059
	389.672497	0.999881
	389.885799	0.998876
	390.099088	1.000093
	390.312364	1.001233
	390.525627	1.002565
	390.738877	1.003106
	390.952114	1.002437
	391.165337	1.002415
	391.378548	1.000953
	391.591745	1.000536
	391.804929	1.000065
	392.018100	1.000837
	392.231258	0.999833
	392.444403	1.001043
	392.657535	1.000962
	392.870653	1.001209
	393.083759	1.001010
	393.296851	1.001462
	393.509930	1.001607
	393.722996	1.001016
	393.936049	1.000998
	394.149089	1.001513
	394.362116	1.001226
	394.575129	1.000036
	394.788130	0.999352
	395.001117	0.998424
	395.214091	0.999256
	395.427052	1.000878
	395.640000	1.000888
	395.852935	1.002308
	396.065857	1.001295
	396.278765	0.999794
	396.491660	0.999565
	396.704543	0.997897
	396.917412	0.998397
	397.130268	0.998999
	397.343110	0.998993
	397.555940	0.999575
	397.768757	1.000313
	397.981560	1.000235
	398.194350	1.000852
	398.407127	1.002028
	398.619891	1.001474
	398.832642	1.001551
	399.045380	1.001537
	399.258104	1.001372
	399.470815	1.002020
	399.683514	1.003556
	399.896199	1.003647
	400.108870	1.005196
	400.321529	1.004532
	400.534175	1.006869
	400.746807	1.005824
	400.959427	1.006158
	401.172033	1.006917
	401.384626	1.005724
	401.597205	1.006982
	401.809772	1.005854
	402.022326	1.006150
	402.234866	1.003784
	402.447393	1.005903
	402.659907	1.004873
	402.872408	1.004144
	403.084896	1.003455
	403.297370	1.002870
	403.509832	1.001355
	403.722280	1.000214
	403.934715	0.999108
	404.147137	0.998042
	404.359546	0.998262
	404.571941	0.999161
	404.784323	0.998489
	404.996693	0.997342
	405.209049	0.996895
	405.421392	0.996016
	405.633721	0.995736
	405.846038	0.994829
	406.058341	0.992494
	406.270632	0.991938
	406.482909	0.989534
	406.695172	0.989198
	406.907423	0.988053
	407.119661	0.987224
	407.331885	0.986219
	407.544096	0.988114
	407.756294	0.987191
	407.968479	0.987305
	408.180651	0.985539
	408.392809	0.985922
	408.604954	0.987208
	408.817086	0.986825
	409.029205	0.986851
	409.241311	0.987354
	409.453404	0.987586
	409.665483	0.988622
	409.877549	0.989222
	410.089602	0.988091
	410.301642	0.989436
	410.513669	0.991423
	410.725682	0.990357
	410.937682	0.992251
	411.149669	0.991964
	411.361643	0.989268
	411.573604	0.989085
	411.785551	0.990519
	411.997486	0.992009
	412.209407	0.991877
	412.421315	0.993181
	412.633210	0.994458
	412.845091	0.993180
	413.056959	0.995505
	413.268815	0.996290
	413.480657	0.996078
	413.692485	0.995366
	413.904301	0.996316
	414.116103	0.996335
	414.327892	0.997070
	414.539668	0.998331
	414.751431	1.001374
	414.963181	1.000681
	415.174917	1.001714
	415.386640	1.001193
	415.598350	1.001492
	415.810047	1.002967
	416.021730	1.001803
	416.233401	1.002633
	416.445058	1.002577
	416.656702	1.003623
	416.868332	1.004361
	417.079950	1.003786
	417.291554	1.004069
	417.503145	1.002898
	417.714723	1.002356
	417.926288	1.001381
	418.137839	1.001124
	418.349377	1.000718
	418.560903	0.999358
	418.772414	1.001631
	418.983913	1.003013
	419.195398	1.000142
	419.406870	1.001194
	419.618329	1.000629
	419.829775	1.002445
	420.041208	1.002877
	420.252627	1.004277
	420.464033	1.000911
	420.675426	1.001470
	420.886805	1.002075
	421.098172	1.003944
	421.309525	1.004545
	421.520865	1.003376
	421.732192	1.003647
	421.943505	1.002943
	422.154805	1.001287
	422.366092	0.999562
	422.577366	0.997878
	422.788627	0.997016
	422.999874	0.998614
	423.211108	0.997687
	423.422329	0.995979
	423.633537	0.994609
	423.844731	0.992208
	424.055913	0.992822
	424.267081	0.994754
	424.478235	0.994817
	424.689377	0.993636
	424.900505	0.992499
	425.111620	0.992631
	425.322722	0.993897
	425.533811	0.992154
	425.744886	0.994199
	425.955948	0.994508
	426.166997	0.992625
	426.378032	0.991997
	426.589055	0.992349
	426.800064	0.992744
	427.011060	0.994017
	427.222042	0.995039
	427.433012	0.996418
	427.643968	0.994959
	427.854911	0.995282
	428.065840	0.996435
	428.276757	0.994796
	428.487660	0.997970
	428.698550	0.998379
	428.909427	1.000813
	429.120290	0.999343
	429.331140	1.002122
	429.541977	1.002127
	429.752801	1.003155
	429.963611	1.005257
	430.174408	1.004824
	430.385192	1.006623
	430.595963	1.007777
	430.806720	1.010143
	431.017464	1.010803
	431.228195	1.011247
	431.438913	1.014374
	431.649617	1.013267
	431.860308	1.012491
	432.070986	1.015207
	432.281650	1.016254
	432.492302	1.017936
	432.702940	1.017838
	432.913565	1.017802
	433.124176	1.017626
	433.334774	1.019772
	433.545359	1.020288
	433.755931	1.021971
	433.966489	1.021858
	434.177035	1.020927
	434.387567	1.022166
	434.598085	1.020505
	434.808591	1.020454
	435.019083	1.022341
	435.229562	1.022994
	435.440027	1.021682
	435.650479	1.021628
	435.860918	1.020693
	436.071344	1.018923
	436.281757	1.017337
	436.492156	1.019739
	436.702542	1.019430
	436.912914	1.018713
	437.123274	1.017981
	437.333620	1.016830
	437.543953	1.015870
	437.754272	1.015318
	437.964578	1.013861
	438.174871	1.011905
	438.385151	1.013241
	438.595417	1.012332
	438.805670	1.010962
	439.015910	1.011270
	439.226137	1.009446
	439.436350	1.009699
	439.646550	1.009149
	439.856737	1.008714
	440.066910	1.008086
	440.277070	1.005445
	440.487217	1.004229
	440.697351	1.003255
	440.907471	1.003012
	441.117578	1.004677
	441.327671	1.001886
	441.537752	1.002772
	441.747819	1.002635
	441.957873	1.004467
	442.167913	1.003364
	442.377940	1.004202
	442.587954	1.003878
	442.797955	1.002019
	443.007942	1.002019
	443.217916	0.998634
	443.427877	0.999255
	443.637824	0.998751
	443.847758	0.998317
	444.057679	0.997888
	444.267586	0.997119
	444.477481	0.996195
	444.687361	0.997771
	444.897229	0.998529
	445.107083	0.997472
	445.316924	0.996419
	445.526752	0.995479
	445.736566	0.995352
	445.946367	0.994933
	446.156155	0.995298
	446.365929	0.996244
	446.575690	0.995463
	446.785438	0.994769
	446.995173	0.994562
	447.204894	0.993275
	447.414602	0.994383
	447.624296	0.992163
	447.833977	0.990268
	448.043645	0.991027
	448.253300	0.992001
	448.462941	0.990502
	448.672569	0.990819
	448.882184	0.991176
	449.091785	0.992644
	449.301373	0.990217
	449.510948	0.989818
	449.720509	0.989448
	449.930057	0.988824
	450.139592	0.987810
	450.349113	0.987394
	450.558621	0.987802
	450.768116	0.988830
	450.977597	0.988717
	451.187066	0.989225
	451.396520	0.988277
	451.605962	0.987032
	451.815390	0.987371
	452.024805	0.989353
	452.234206	0.987480
	452.443594	0.987990
	452.652969	0.987697
	452.862330	0.988103
	453.071678	0.989670
	453.281013	0.989937
	453.490335	0.990974
	453.699643	0.990778
	453.908938	0.993138
	454.118219	0.994157
	454.327487	0.993679
	454.536742	0.993869
	454.745983	0.993609
	454.955211	0.991945
	455.164426	0.990709
	455.373627	0.987988
	455.582815	0.987076
	455.791990	0.986027
	456.001152	0.988786
	456.210300	0.988332
	456.419434	0.987569
	456.628556	0.989720
	456.837664	0.990450
	457.046758	0.992121
	457.255839	0.991976
	457.464907	0.992454
	457.673962	0.992193
	457.883003	0.993007
	458.092031	0.992270
	458.301046	0.991981
	458.510047	0.992632
	458.719035	0.992170
	458.928009	0.991381
	459.136970	0.991426
	459.345918	0.990547
	459.554852	0.990893
	459.763774	0.991886
	459.972681	0.991748
	460.181576	0.990446
	460.390457	0.991025
	460.599324	0.991023
	460.808178	0.989514
	461.017019	0.988223
	461.225847	0.988487
	461.434661	0.989126
	461.643462	0.988287
	461.852249	0.987294
	462.061023	0.987731
	462.269784	0.987678
	462.478531	0.986746
	462.687265	0.985919
	462.895986	0.987826
	463.104693	0.989919
	463.313387	0.992029
	463.522068	0.992386
	463.730735	0.991553
	463.939389	0.991207
	464.148029	0.993053
	464.356656	0.994100
	464.565270	0.993704
	464.773870	0.993563
	464.982457	0.994434
	465.191030	0.994519
	465.399591	0.995182
	465.608137	0.995278
	465.816671	0.995111
	466.025191	0.996353
	466.233697	0.996751
	466.442191	0.997422
	466.650671	0.994035
	466.859137	0.995878
	467.067590	0.996149
	467.276030	0.995899
	467.484456	0.994931
	467.692869	0.994820
	467.901269	0.994608
	468.109655	0.997613
	468.318028	0.999420
	468.526387	1.000129
	468.734733	1.001578
	468.943066	1.002286
	469.151385	1.004502
	469.359691	1.003316
	469.567984	1.002696
	469.776263	1.001125
	469.984528	1.001869
	470.192781	0.999648
	470.401020	0.999948
	470.609245	0.998659
	470.817457	0.997921
	471.025656	0.996898
	471.233841	0.996368
	471.442013	0.997374
	471.650172	0.996865
	471.858317	0.995441
	472.066448	0.996525
	472.274567	0.996237
	472.482672	0.992542
	472.690763	0.989939
	472.898841	0.990022
	473.106906	0.989019
	473.314957	0.990878
	473.522995	0.990201
	473.731020	0.990980
	473.939031	0.991097
	474.147029	0.989754
	474.355013	0.990783
	474.562984	0.991297
	474.770941	0.992097
	474.978885	0.991787
	475.186816	0.991824
	475.394733	0.994132
	475.602637	0.994041
	475.810527	0.992542
	476.018404	0.991408
	476.226268	0.992134
	476.434118	0.993013
	476.641955	0.993031
	476.849778	0.991304
	477.057588	0.989726
	477.265385	0.988733
	477.473168	0.987866
	477.680937	0.988015
	477.888694	0.987935
	478.096436	0.989069
	478.304166	0.989768
	478.511882	0.990822
	478.719584	0.988619
	478.927274	0.988465
	479.134949	0.989247
	479.342612	0.991936
	479.550260	0.991479
	479.757896	0.991906
	479.965518	0.991182
	480.173126	0.992284
	480.380722	0.991452
	480.588303	0.991565
	480.795872	0.990970
	481.003426	0.989434
	481.210968	0.989840
	481.418496	0.988717
	481.626010	0.988208
	481.833511	0.985442
	482.040999	0.984518
	482.248473	0.985713
	482.455934	0.985250
	482.663382	0.984505
	482.870816	0.983408
	483.078236	0.982784
	483.285643	0.982589
	483.493037	0.983760
	483.700417	0.984792
	483.907784	0.985308
	484.115137	0.984026
	484.322477	0.985631
	484.529803	0.985445
	484.737116	0.984925
	484.944416	0.985388
	485.151702	0.987684
	485.358975	0.989253
	485.566234	0.988192
	485.773479	0.990273
	485.980712	0.988799
	486.187931	0.988309
	486.395136	0.988624
	486.602328	0.989546
	486.809506	0.989402
	487.016671	0.988940
	487.223823	0.988462
	487.430961	0.986545
	487.638086	0.986896
	487.845197	0.987230
	488.052295	0.985394
	488.259379	0.985892
	488.466450	0.987072
	488.673507	0.984457
	488.880551	0.984333
	489.087582	0.985086
	489.294599	0.984444
	489.501602	0.985033
	489.708592	0.986485
	489.915569	0.987557
	490.122532	0.986586
	490.329482	0.987483
	490.536418	0.988551
	490.743341	0.986491
	490.950250	0.987352
	491.157146	0.985431
	491.364029	0.986013
	491.570897	0.984670
	491.777753	0.985755
	491.984595	0.984892
	492.191423	0.983150
	492.398238	0.981383
	492.605040	0.981114
	492.811828	0.980623
	493.018603	0.982266
	493.225364	0.979966
	493.432111	0.977557
	493.638846	0.977178
	493.845566	0.976474
	494.052274	0.974392
	494.258967	0.974220
	494.465648	0.974688
	494.672314	0.975188
	494.878968	0.973980
	495.085608	0.974916
	495.292234	0.974575
	495.498847	0.976037
	495.705446	0.975491
	495.912032	0.975828
	496.118605	0.975880
	496.325164	0.975035
	496.531709	0.974553
	496.738241	0.974566
	496.944759	0.973698
	497.151264	0.974970
	497.357756	0.974129
	497.564234	0.972664
	497.770698	0.972056
	497.977149	0.971435
	498.183587	0.971610
	498.390011	0.971094
	498.596422	0.970140
	498.802819	0.970779
	499.009202	0.970578
	499.215572	0.968625
	499.421929	0.968440
	499.628272	0.968072
	499.834602	0.968940
	500.040918	0.969151
	500.247220	0.969177
	500.453509	0.970080
	500.659785	0.970078
	500.866047	0.970707
	501.072296	0.970360
	501.278531	0.971037
	501.484752	0.970324
	501.690960	0.970420
	501.897155	0.969719
	502.103336	0.970339
	502.309504	0.969216
	502.515658	0.969304
	502.721798	0.969743
	502.927925	0.969676
	503.134039	0.969322
	503.340139	0.970043
	503.546225	0.969334
	503.752298	0.969705
	503.958358	0.969579
	504.164404	0.969723
	504.370436	0.968165
	504.576455	0.966918
	504.782461	0.967086
	504.988453	0.967574
	505.194431	0.968105
	505.400396	0.966801
	505.606347	0.965777
	505.812285	0.966710
	506.018209	0.967739
	506.224120	0.967277
	506.430017	0.967379
	506.635901	0.968958
	506.841771	0.969557
	507.047628	0.970341
	507.253471	0.969554
	507.459301	0.971354
	507.665117	0.970692
	507.870920	0.972216
	508.076709	0.972817
	508.282484	0.972471
	508.488247	0.970981
	508.693995	0.969697
	508.899730	0.969805
	509.105451	0.969169
	509.311159	0.968683
	509.516854	0.969172
	509.722535	0.967466
	509.928202	0.967621
	510.133856	0.967881
	510.339496	0.967682
	510.545123	0.967377
	510.750736	0.967081
	510.956336	0.966439
	511.161922	0.966437
	511.367494	0.965482
	511.573053	0.965070
	511.778599	0.966864
	511.984131	0.967932
	512.189649	0.968879
	512.395154	0.968077
	512.600645	0.968054
	512.806123	0.968604
	513.011587	0.967494
	513.217038	0.968963
	513.422475	0.969154
	513.627899	0.968543
	513.833309	0.970888
	514.038705	0.971406
	514.244088	0.972331
	514.449458	0.973272
	514.654814	0.973105
	514.860156	0.971498
	515.065485	0.971375
	515.270800	0.972384
	515.476102	0.972174
	515.681390	0.972286
	515.886664	0.972205
	516.091925	0.971298
	516.297173	0.970743
	516.502407	0.970816
	516.707627	0.972498
	516.912834	0.972154
	517.118027	0.971999
	517.323207	0.972514
	517.528373	0.972354
	517.733525	0.971746
	517.938664	0.971938
	518.143790	0.969850
	518.348901	0.969723
	518.554000	0.969387
	518.759084	0.970062
	518.964156	0.969177
	519.169213	0.969391
	519.374257	0.969068
	519.579288	0.969664
	519.784305	0.970789
	519.989308	0.969712
	520.194298	0.968106
	520.399274	0.967276
	520.604236	0.965255
	520.809185	0.964170
	521.014121	0.964080
	521.219043	0.965100
	521.423951	0.964786
	521.628846	0.963748
	521.833727	0.963457
	522.038595	0.962367
	522.243449	0.962501
	522.448289	0.962061
	522.653116	0.961526
	522.857929	0.960611
	523.062729	0.960683
	523.267515	0.961312
	523.472287	0.960718
	523.677046	0.962039
	523.881792	0.961907
	524.086524	0.961695
	524.291242	0.961636
	524.495946	0.961442
	524.700637	0.960297
	524.905315	0.961151
	525.109979	0.961640
	525.314629	0.960816
	525.519266	0.962259
	525.723889	0.963201
	525.928498	0.963300
	526.133094	0.964005
	526.337677	0.961924
	526.542245	0.961928
	526.746800	0.962280
	526.951342	0.960477
	527.155870	0.959997
	527.360384	0.961861
	527.564885	0.961040
	527.769372	0.960389
	527.973846	0.959932
	528.178306	0.960279
	528.382752	0.960610
	528.587185	0.959426
	528.791604	0.958183
	528.996010	0.957793
	529.200402	0.956529
	529.404780	0.955514
	529.609145	0.954989
	529.813496	0.954474
	530.017833	0.954497
	530.222157	0.954335
	530.426468	0.954204
	530.630764	0.955825
	530.835048	0.955258
	531.039317	0.955314
	531.243573	0.954977
	531.447815	0.954699
	531.652044	0.953421
	531.856259	0.953622
	532.060461	0.952974
	532.264648	0.951763
	532.468823	0.950830
	532.672983	0.951978
	532.877130	0.950322
	533.081264	0.950592
	533.285383	0.950238
	533.489490	0.950344
	533.693582	0.950320
	533.897661	0.949875
	534.101726	0.949803
	534.305778	0.950031
	534.509816	0.949366
	534.713841	0.949367
	534.917851	0.948550
	535.121849	0.948832
	535.325832	0.948760
	535.529802	0.947957
	535.733759	0.948477
	535.937701	0.949711
	536.141630	0.948410
	536.345546	0.949818
	536.549448	0.950712
	536.753336	0.950744
	536.957210	0.950875
	537.161071	0.952546
	537.364919	0.951779
	537.568752	0.952952
	537.772572	0.954048
	537.976379	0.954851
	538.180172	0.954293
	538.383951	0.953840
	538.587716	0.954009
	538.791468	0.954328
	538.995206	0.955301
	539.198931	0.954541
	539.402642	0.955794
	539.606339	0.953846
	539.810023	0.954087
	540.013693	0.954056
	540.217349	0.954803
	540.420992	0.955362
	540.624621	0.954457
	540.828237	0.952954
	541.031839	0.954042
	541.235427	0.954779
	541.439001	0.955252
	541.642562	0.954908
	541.846109	0.955340
	542.049643	0.956616
	542.253163	0.957040
	542.456669	0.958067
	542.660162	0.958622
	542.863641	0.957823
	543.067106	0.957055
	543.270558	0.957408
	543.473996	0.956876
	543.677420	0.955948
	543.880831	0.955918
	544.084228	0.956742
	544.287612	0.956483
	544.490981	0.956774
	544.694338	0.957687
	544.897680	0.958552
	545.101009	0.957946
	545.304324	0.958446
	545.507625	0.959136
	545.710913	0.959685
	545.914187	0.959977
	546.117448	0.958765
	546.320695	0.958395
	546.523928	0.957482
	546.727147	0.956650
	546.930353	0.956975
	547.133546	0.957162
	547.336724	0.957490
	547.539889	0.957969
	547.743040	0.959230
	547.946178	0.958998
	548.149301	0.959642
	548.352412	0.960375
	548.555508	0.960411
	548.758591	0.961583
	548.961660	0.962672
	549.164716	0.962264
	549.367757	0.962528
	549.570785	0.963736
	549.773800	0.963956
	549.976801	0.963843
	550.179788	0.965656
	550.382761	0.965544
	550.585721	0.966757
	550.788667	0.967365
	550.991599	0.966296
	551.194518	0.966735
	551.397423	0.966464
	551.600315	0.965595
	551.803192	0.965434
	552.006056	0.967137
	552.208906	0.967333
	552.411743	0.969165
	552.614566	0.968677
	552.817375	0.970620
	553.020171	0.970860
	553.222953	0.971428
	553.425721	0.973203
	553.628475	0.974338
	553.831216	0.975564
	554.033943	0.976255
	554.236657	0.976980
	554.439356	0.977439
	554.642042	0.977862
	554.844715	0.977090
	555.047373	0.976736
	555.250018	0.976188
	555.452650	0.976776
	555.655267	0.976741
	555.857871	0.977253
	556.060461	0.977610
	556.263038	0.978945
	556.465600	0.977981
	556.668150	0.976338
	556.870685	0.976186
	557.073207	0.977104
	557.275715	0.976360
	557.478209	0.977284
	557.680689	0.978690
	557.883156	0.976691
	558.085609	0.976245
	558.288049	0.976987
	558.490475	0.976490
	558.692887	0.976817
	558.895285	0.977486
	559.097670	0.978206
	559.300040	0.978293
	559.502398	0.977126
	559.704741	0.977727
	559.907071	0.978602
	560.109387	0.978007
	560.311689	0.979884
	560.513978	0.980536
	560.716253	0.981017
	560.918514	0.983296
	561.120762	0.983192
	561.322995	0.983556
	561.525215	0.985222
	561.727422	0.987083
	561.929614	0.986408
	562.131793	0.987535
	562.333958	0.989319
	562.536110	0.990133
	562.738248	0.992365
	562.940372	0.992178
	563.142482	0.992662
	563.344578	0.993266
	563.546661	0.994895
	563.748730	0.996694
	563.950786	0.997328
	564.152827	0.998657
	564.354855	1.000353
	564.556870	1.001063
	564.758870	1.001680
	564.960857	1.003312
	565.162830	1.002792
	565.364789	1.005391
	565.566735	1.007562
	565.768666	1.007230
	565.970584	1.006246
	566.172489	1.006220
	566.374379	1.007379
	566.576256	1.009492
	566.778119	1.009524
	566.979969	1.009229
	567.181805	1.009507
	567.383626	1.008907
	567.585435	1.010292
	567.787229	1.009606
	567.989010	1.010471
	568.190777	1.010653
	568.392530	1.011179
	568.594269	1.011764
	568.795995	1.012830
	568.997707	1.014633
	569.199405	1.015017
	569.401090	1.014669
	569.602761	1.015669
	569.804418	1.015772
	570.006061	1.016816
	570.207690	1.019735
	570.409306	1.020925
	570.610908	1.020747
	570.812497	1.022134
	571.014071	1.022874
	571.215632	1.023721
	571.417179	1.023453
	571.618712	1.025886
	571.820232	1.029321
	572.021737	1.030294
	572.223229	1.031075
	572.424707	1.032254
	572.626172	1.033757
	572.827623	1.035307
	573.029060	1.036957
	573.230483	1.037791
	573.431892	1.038318
	573.633288	1.040317
	573.834670	1.042467
	574.036038	1.042482
	574.237392	1.042390
	574.438733	1.043365
	574.640060	1.043365
	574.841373	1.043057
	575.042672	1.042589
	575.243958	1.043056
	575.445230	1.043093
	575.646488	1.043233
	575.847732	1.043590
	576.048962	1.043272
	576.250179	1.044350
	576.451382	1.045082
	576.652571	1.045664
	576.853747	1.045685
	577.054908	1.045016
	577.256056	1.044480
	577.457190	1.044956
	577.658310	1.042816
	577.859417	1.042081
	578.060510	1.041988
	578.261589	1.044093
	578.462654	1.043971
	578.663705	1.043090
	578.864743	1.041702
	579.065767	1.041086
	579.266777	1.041486
	579.467773	1.041472
	579.668755	1.042435
	579.869724	1.043253
	580.070679	1.043606
	580.271620	1.042463
	580.472548	1.042126
	580.673461	1.042060
	580.874361	1.041673
	581.075247	1.041308
	581.276119	1.041826
	581.476978	1.042981
	581.677822	1.044453
	581.878653	1.045669
	582.079470	1.048622
	582.280273	1.048848
	582.481063	1.049236
	582.681838	1.049928
	582.882600	1.050988
	583.083348	1.052289
	583.284083	1.052754
	583.484803	1.053513
	583.685510	1.056458
	583.886203	1.056677
	584.086882	1.057760
	584.287547	1.060192
	584.488199	1.060930
	584.688836	1.063541
	584.889460	1.065684
	585.090070	1.067535
	585.290666	1.068096
	585.491249	1.068769
	585.691818	1.070687
	585.892372	1.070384
	586.092914	1.070092
	586.293441	1.070995
	586.493954	1.072657
	586.694454	1.073532
	586.894940	1.075884
	587.095412	1.076095
	587.295870	1.076604
	587.496314	1.077239
	587.696745	1.078660
	587.897162	1.080592
	588.097565	1.081352
	588.297954	1.081568
	588.498329	1.080326
	588.698691	1.081282
	588.899038	1.081780
	589.099372	1.082779
	589.299692	1.084613
	589.499998	1.086163
	589.700291	1.087053
	589.900569	1.088439
	590.100834	1.090025
	590.301085	1.091473
	590.501322	1.092511
	590.701546	1.093779
	590.901755	1.094554
	591.101951	1.094969
	591.302132	1.095547
	591.502300	1.096909
	591.702455	1.098390
	591.902595	1.100137
	592.102722	1.099388
	592.302834	1.100317
	592.502933	1.101951
	592.703018	1.102417
	592.903089	1.103898
	593.103147	1.103984
	593.303190	1.105072
	593.503220	1.106777
	593.703236	1.107633
	593.903238	1.109773
	594.103226	1.110468
	594.303200	1.110035
	594.503161	1.110278
	594.703108	1.110041
	594.903040	1.111502
	595.102960	1.114334
	595.302865	1.116007
	595.502756	1.117828
	595.702634	1.119975
	595.902497	1.120333
	596.102347	1.121510
	596.302183	1.121386
	596.502005	1.121088
	596.701813	1.122656
	596.901608	1.122180
	597.101388	1.122640
	597.301155	1.121291
	597.500908	1.120955
	597.700647	1.121982
	597.900372	1.122777
	598.100083	1.123835
	598.299781	1.124518
	598.499465	1.124597
	598.699134	1.124900
	598.898790	1.125121
	599.098432	1.125522
	599.298061	1.126784
	599.497675	1.125864
	599.697275	1.126343
	599.896862	1.125251
	600.096435	1.125834
	600.295994	1.125376
	600.495539	1.125460
	600.695070	1.127554
	600.894588	1.128219
	601.094091	1.127688
	601.293581	1.127485
	601.493056	1.127432
	601.692518	1.127821
	601.891966	1.127906
	602.091401	1.128883
	602.290821	1.130488
	602.490227	1.130033
	602.689620	1.129423
	602.888999	1.128030
	603.088363	1.129137
	603.287714	1.128597
	603.487052	1.129886
	603.686375	1.130467
	603.885684	1.129301
	604.084980	1.127707
	604.284261	1.128796
	604.483529	1.129801
	604.682783	1.129847
	604.882023	1.129611
	605.081249	1.128776
	605.280461	1.128117
	605.479660	1.128539
	605.678844	1.129075
	605.878015	1.130241
	606.077172	1.130277
	606.276314	1.131102
	606.475443	1.131882
	606.674558	1.133027
	606.873660	1.134805
	607.072747	1.134973
	607.271820	1.134409
	607.470880	1.133795
	607.669926	1.134062
	607.868957	1.133763
	608.067975	1.135703
	608.266979	1.136566
	608.465969	1.137348
	608.664946	1.137912
	608.863908	1.137677
	609.062857	1.138751
	609.261791	1.138671
	609.460712	1.140439
	609.659619	1.141909
	609.858511	1.141687
	610.057390	1.142181
	610.256256	1.142642
	610.455107	1.142906
	610.653944	1.143578
	610.852767	1.145018
	611.051577	1.146175
	611.250373	1.144910
	611.449154	1.144870
	611.647922	1.145093
	611.846676	1.146058
	612.045416	1.146735
	612.244142	1.147660
	612.442854	1.147463
	612.641553	1.148421
	612.840237	1.148694
	613.038908	1.149411
	613.237564	1.149260
	613.436207	1.148912
	613.634836	1.148092
	613.833451	1.148749
	614.032052	1.149085
	614.230639	1.148891
	614.429212	1.147830
	614.627771	1.148323
	614.826316	1.149513
	615.024848	1.151908
	615.223365	1.151594
	615.421869	1.153122
	615.620358	1.153952
	615.818834	1.153828
	616.017296	1.153225
	616.215744	1.153213
	616.414178	1.153908
	616.612598	1.153825
	616.811004	1.153521
	617.009396	1.153690
	617.207775	1.154913
	617.406139	1.156490
	617.604490	1.156435
	617.802826	1.157046
	618.001149	1.155562
	618.199458	1.154662
	618.397752	1.155191
	618.596033	1.156066
	618.794300	1.156242
	618.992553	1.156978
	619.190792	1.158721
	619.389018	1.158868
	619.587229	1.160631
	619.785426	1.162094
	619.983609	1.163892
	620.181779	1.164048
	620.379934	1.164756
	620.578076	1.164908
	620.776204	1.167467
	620.974317	1.168678
	621.172417	1.171082
	621.370503	1.173909
	621.568575	1.176594
	621.766633	1.180086
	621.964677	1.184219
	622.162707	1.187216
	622.360723	1.190252
	622.558725	1.192366
	622.756714	1.195484
	622.954688	1.198204
	623.152648	1.201514
	623.350595	1.203898
	623.548527	1.207273
	623.746446	1.210141
	623.944350	1.211870
	624.142241	1.214765
	624.340118	1.217301
	624.537981	1.221331
	624.735829	1.224924
	624.933664	1.228445
	625.131485	1.229434
	625.329292	1.232586
	625.527085	1.235667
	625.724864	1.239668
	625.922629	1.244390
	626.120381	1.247028
	626.318118	1.250556
	626.515841	1.254684
	626.713550	1.258342
	626.911246	1.261030
	627.108927	1.264540
	627.306595	1.267027
	627.504248	1.269676
	627.701888	1.270710
	627.899513	1.272844
	628.097125	1.276119
	628.294722	1.279633
	628.492306	1.279992
	628.689876	1.281587
	628.887432	1.282564
	629.084973	1.285201
	629.282501	1.284779
	629.480015	1.286110
	629.677515	1.289302
	629.875001	1.291140
	630.072473	1.294556
	630.269931	1.297547
	630.467375	1.300274
	630.664805	1.302619
	630.862221	1.305904
	631.059623	1.308354
	631.257011	1.310945
	631.454385	1.314717
	631.651746	1.317364
	631.849092	1.319715
	632.046424	1.322694
	632.243742	1.326206
	632.441047	1.329692
	632.638337	1.334422
	632.835613	1.335045
	633.032876	1.339433
	633.230124	1.343035
	633.427358	1.346052
	633.624579	1.349136
	633.821785	1.350861
	634.018978	1.355242
	634.216156	1.359008
	634.413321	1.361430
	634.610471	1.364251
	634.807608	1.366207
	635.004730	1.367943
	635.201839	1.369426
	635.398933	1.373345
	635.596014	1.375563
	635.793081	1.378154
	635.990133	1.381365
	636.187172	1.383768
	636.384196	1.385525
	636.581207	1.388098
	636.778204	1.389565
	636.975186	1.391438
	637.172155	1.394424
	637.369110	1.396061
	637.566050	1.399402
	637.762977	1.402211
	637.959890	1.403125
	638.156788	1.405742
	638.353673	1.408795
	638.550544	1.408994
	638.747400	1.410941
	638.944243	1.410696
	639.141072	1.410348
	639.337886	1.412000
	639.534687	1.412729
	639.731474	1.413390
	639.928246	1.413671
	640.125005	1.414634
	640.321750	1.415679
	640.518480	1.416421
	640.715197	1.416970
	640.911899	1.419412
	641.108588	1.420200
	641.305263	1.422034
	641.501923	1.421730
	641.698570	1.420896
	641.895202	1.423312
	642.091821	1.423390
	642.288426	1.423357
	642.485016	1.423709
	642.681593	1.423830
	642.878155	1.424775
	643.074704	1.425668
	643.271238	1.424223
	643.467759	1.422067
	643.664265	1.422721
	643.860757	1.421183
	644.057236	1.420736
	644.253700	1.420268
	644.450151	1.420304
	644.646587	1.417613
	644.843009	1.417442
	645.039418	1.416667
	645.235812	1.414846
	645.432192	1.412687
	645.628558	1.411517
	645.824911	1.409419
	646.021249	1.404726
	646.217573	1.400279
	646.413883	1.396349
	646.610179	1.394832
	646.806461	1.392874
	647.002729	1.389242
	647.198983	1.386243
	647.395223	1.382806
	647.591449	1.379125
	647.787661	1.378009
	647.983859	1.375874
	648.180043	1.374055
	648.376212	1.371709
	648.572368	1.368089
	648.768510	1.366241
	648.964638	1.362905
	649.160751	1.359761
	649.356851	1.357073
	649.552937	1.354208
	649.749008	1.350744
	649.945066	1.347813
	650.141109	1.345421
	650.337138	1.342718
	650.533154	1.341537
	650.729155	1.337186
	650.925142	1.336542
	651.121116	1.334580
	651.317075	1.331990
	651.513020	1.329579
	651.708951	1.327746
	651.904868	1.325270
	652.100771	1.323465
	652.296660	1.320012
	652.492535	1.317829
	652.688396	1.316301
	652.884242	1.313107
	653.080075	1.310553
	653.275894	1.309187
	653.471699	1.308667
	653.667489	1.308488
	653.863266	1.305544
	654.059028	1.304292
	654.254776	1.302723
	654.450511	1.301425
	654.646231	1.299684
	654.841937	1.297049
	655.037629	1.294329
	655.233308	1.292409
	655.428972	1.290966
	655.624622	1.288415
	655.820258	1.287341
	656.015879	1.286468
	656.211487	1.284342
	656.407081	1.281009
	656.602661	1.278577
	656.798226	1.276649
	656.993778	1.274483
	657.189315	1.272530
	657.384839	1.270555
	657.580348	1.267684
	657.775843	1.266652
	657.971324	1.265578
	658.166791	1.264522
	658.362244	1.265258
	658.557683	1.263921
	658.753108	1.262746
	658.948519	1.263251
	659.143916	1.262328
	659.339298	1.261189
	659.534667	1.261002
	659.730022	1.259157
	659.925362	1.258254
	660.120688	1.257695
	660.316001	1.255709
	660.511299	1.255130
	660.706583	1.253463
	660.901853	1.253456
	661.097109	1.251905
	661.292351	1.249867
	661.487578	1.248409
	661.682792	1.249697
	661.877992	1.249093
	662.073177	1.248676
	662.268349	1.248491
	662.463506	1.247722
	662.658649	1.249481
	662.853779	1.250414
	663.048894	1.250355
	663.243995	1.249070
	663.439081	1.249536
	663.634154	1.250834
	663.829213	1.252451
	664.024258	1.251662
	664.219288	1.251853
	664.414305	1.254452
	664.609307	1.254837
	664.804295	1.256446
	664.999269	1.258416
	665.194229	1.259823
	665.389175	1.261127
	665.584107	1.259911
	665.779025	1.261244
	665.973928	1.261533
	666.168818	1.263643
	666.363693	1.264342
	666.558555	1.265930
	666.753402	1.266794
	666.948235	1.267389
	667.143054	1.269879
	667.337859	1.269940
	667.532650	1.270981
	667.727427	1.273956
	667.922189	1.274555
	668.116938	1.275622
	668.311672	1.276570
	668.506392	1.277553
	668.701098	1.280107
	668.895790	1.280721
	669.090468	1.281708
	669.285132	1.283253
	669.479782	1.285060
	669.674417	1.286565
	669.869039	1.288942
	670.063646	1.291138
	670.258239	1.291816
	670.452819	1.292642
	670.647384	1.295899
	670.841934	1.297286
	671.036471	1.299888
	671.230994	1.301861
	671.425502	1.305225
	671.619997	1.306887
	671.814477	1.308813
	672.008943	1.309529
	672.203395	1.313269
	672.397833	1.315497
	672.592257	1.316806
	672.786667	1.317959
	672.981062	1.320708
	673.175444	1.324753
	673.369811	1.329178
	673.564164	1.331030
	673.758503	1.334099
	673.952828	1.337240
	674.147139	1.341796
	674.341435	1.344088
	674.535718	1.347134
	674.729986	1.349417
	674.924240	1.352806
	675.118480	1.356793
	675.312706	1.359033
	675.506918	1.360807
	675.701116	1.361393
	675.895299	1.363605
	676.089469	1.366365
	676.283624	1.368097
	676.477765	1.368938
	676.671892	1.370216
	676.866005	1.370187
	677.060103	1.371383
	677.254188	1.371308
	677.448258	1.374445
	677.642315	1.374073
	677.836357	1.375703
	678.030385	1.375756
	678.224398	1.375991
	678.418398	1.376092
	678.612384	1.373973
	678.806355	1.371792
	679.000312	1.370978
	679.194255	1.373253
	679.388184	1.373945
	679.582099	1.373605
	679.776000	1.373606
	679.969886	1.372586
	680.163758	1.374776
	680.357617	1.376067
	680.551461	1.376596
	680.745290	1.376667
	680.939106	1.376322
	681.132908	1.378073
	681.326695	1.379404
	681.520468	1.381142
	681.714227	1.381930
	681.907972	1.382155
	682.101703	1.383177
	682.295419	1.384546
	682.489122	1.384110
	682.682810	1.384047
	682.876484	1.384419
	683.070144	1.387280
	683.263790	1.385679
	683.457421	1.386569
	683.651039	1.387198
	683.844642	1.389519
	684.038231	1.388312
	684.231806	1.389499
	684.425367	1.389878
	684.618913	1.391077
	684.812446	1.391475
	685.005964	1.392278
	685.199468	1.392374
	685.392958	1.393739
	685.586433	1.395610
	685.779895	1.397487
	685.973342	1.396438
	686.166775	1.397599
	686.360194	1.397818
	686.553599	1.398526
	686.746990	1.397081
	686.940366	1.397138
	687.133729	1.395743
	687.327077	1.394350
	687.520411	1.394615
	687.713730	1.395004
	687.907036	1.394516
	688.100327	1.392719
	688.293604	1.392714
	688.486867	1.392335
	688.680116	1.392591
	688.873351	1.392063
	689.066571	1.392533
	689.259777	1.391555
	689.452970	1.388882
	689.646147	1.387570
	689.839311	1.385626
	690.032461	1.383444
	690.225596	1.382512
	690.418717	1.383483
	690.611824	1.383635
	690.804917	1.383289
	690.997995	1.382725
	691.191059	1.383040
	691.384110	1.381730
	691.577145	1.379783
	691.770167	1.378810
	691.963175	1.374679
	692.156168	1.372354
	692.349147	1.369132
	692.542112	1.367572
	692.735063	1.365511
	692.927999	1.363054
	693.120922	1.361603
	693.313830	1.359758
	693.506724	1.357583
	693.699603	1.356057
	693.892469	1.353732
	694.085320	1.351222
	694.278157	1.350774
	694.470980	1.347853
	694.663789	1.344835
	694.856583	1.339490
	695.049364	1.338919
	695.242130	1.335210
	695.434881	1.331114
	695.627619	1.326825
	695.820342	1.324233
	696.013052	1.320029
	696.205747	1.318790
	696.398427	1.317095
	696.591094	1.316351
	696.783746	1.314119
	696.976384	1.313567
	697.169008	1.311366
	697.361618	1.311512
	697.554213	1.309082
	697.746795	1.305192
	697.939362	1.303608
	698.131914	1.302085
	698.324453	1.301053
	698.516977	1.298696
	698.709487	1.297342
	698.901983	1.295473
	699.094465	1.294886
	699.286932	1.293372
	699.479386	1.293440
	699.671825	1.293441
	699.864249	1.291659
	700.056660	1.292387
	700.249056	1.293341
	700.441438	1.292191
	700.633806	1.289264
	700.826160	1.285908
	701.018499	1.284113
	701.210824	1.284700
	701.403135	1.283465
	701.595432	1.281902
	701.787714	1.278562
	701.979982	1.275850
	702.172236	1.273524
	702.364476	1.272967
	702.556702	1.269821
	702.748913	1.268318
	702.941110	1.264890
	703.133293	1.263462
	703.325461	1.262178
	703.517615	1.260021
	703.709755	1.257643
	703.901881	1.255902
	704.093993	1.253862
	704.286090	1.252570
	704.478173	1.250632
	704.670242	1.249025
	704.862296	1.246058
	705.054337	1.242721
	705.246363	1.239307
	705.438375	1.235939
	705.630372	1.234359
	705.822356	1.231504
	706.014325	1.226502
	706.206279	1.225682
	706.398220	1.222252
	706.590146	1.219867
	706.782058	1.215169
	706.973956	1.213216
	707.165840	1.210522
	707.357709	1.207381
	707.549564	1.205296
	707.741405	1.205752
	707.933231	1.205257
	708.125043	1.203106
	708.316841	1.201103
	708.508625	1.200880
	708.700395	1.198203
	708.892150	1.198085
	709.083891	1.194395
	709.275617	1.193602
	709.467330	1.194628
	709.659028	1.194546
	709.850712	1.194164
	710.042381	1.191957
	710.234037	1.191621
	710.425678	1.189652
	710.617305	1.190025
	710.808917	1.189226
	711.000515	1.188885
	711.192099	1.188097
	711.383669	1.185820
	711.575225	1.185070
	711.766766	1.182768
	711.958293	1.180246
	712.149805	1.178150
	712.341304	1.177285
	712.532788	1.176202
	712.724258	1.173865
	712.915713	1.171389
	713.107154	1.169903
	713.298581	1.169646
	713.489994	1.170301
	713.681392	1.169052
	713.872776	1.168509
	714.064146	1.166744
	714.255502	1.166438
	714.446843	1.164659
	714.638170	1.163852
	714.829483	1.161305
	715.020781	1.158727
	715.212065	1.157656
	715.403335	1.155954
	715.594591	1.153700
	715.785832	1.152701
	715.977059	1.149720
	716.168272	1.148534
	716.359470	1.146874
	716.550654	1.146679
	716.741824	1.143500
	716.932979	1.142509
	717.124121	1.140795
	717.315247	1.137138
	717.506360	1.135492
	717.697458	1.133049
	717.888542	1.129599
	718.079612	1.127676
	718.270668	1.125447
	718.461709	1.123258
	718.652736	1.121063
	718.843748	1.121229
	719.034746	1.121668
	719.225730	1.122213
	719.416700	1.120834
	719.607655	1.118098
	719.798596	1.117542
	719.989523	1.117074
	720.180435	1.114588
	720.371333	1.113474
	720.562217	1.112032
	720.753087	1.111274
	720.943942	1.109379
	721.134783	1.109273
	721.325609	1.109017
	721.516422	1.108529
	721.707219	1.106836
	721.898003	1.107436
	722.088772	1.108146
	722.279527	1.106758
	722.470268	1.105817
	722.660994	1.105833
	722.851707	1.104103
	723.042404	1.102915
	723.233088	1.102775
	723.423757	1.103122
	723.614412	1.102518
	723.805052	1.102029
	723.995678	1.101060
	724.186290	1.101516
	724.376887	1.101679
	724.567471	1.101435
	724.758039	1.100073
	724.948594	1.098002
	725.139134	1.097480
	725.329660	1.096990
	725.520172	1.096179
	725.710669	1.096808
	725.901152	1.095463
	726.091620	1.094703
	726.282075	1.093596
	726.472514	1.092815
	726.662940	1.092260
	726.853351	1.090171
	727.043748	1.089709
	727.234131	1.089416
	727.424499	1.087992
	727.614853	1.087248
	727.805193	1.086625
	727.995518	1.084238
	728.185829	1.080704
	728.376125	1.080968
	728.566408	1.078007
	728.756675	1.075082
	728.946929	1.073629
	729.137168	1.071585
	729.327393	1.069496
	729.517604	1.068270
	729.707800	1.066621
	729.897982	1.066044
	730.088149	1.065675
	730.278302	1.064913
	730.468441	1.063266
	730.658566	1.062578
	730.848676	1.061541
	731.038771	1.058911
	731.228853	1.057943
	731.418920	1.055650
	731.608973	1.053763
	731.799011	1.053356
	731.989035	1.053888
	732.179045	1.053770
	732.369040	1.053702
	732.559021	1.055115
	732.748988	1.055416
	732.938940	1.053676
	733.128878	1.052983
	733.318801	1.053696
	733.508711	1.051599
	733.698605	1.050904
	733.888486	1.050497
	734.078352	1.051896
	734.268204	1.051269
	734.458041	1.053280
	734.647864	1.053804
	734.837673	1.053089
	735.027467	1.053333
	735.217247	1.052927
	735.407013	1.053157
	735.596764	1.053376
	735.786501	1.053203
	735.976223	1.052259
	736.165932	1.051426
	736.355625	1.052260
	736.545305	1.051487
	736.734970	1.051359
	736.924620	1.050911
	737.114257	1.051484
	737.303879	1.049406
	737.493486	1.048886
	737.683079	1.049109
	737.872658	1.049344
	738.062222	1.048097
	738.251772	1.047122
	738.441308	1.048570
	738.630829	1.047463
	738.820336	1.045758
	739.009829	1.044741
	739.199307	1.043280
	739.388771	1.042083
	739.578220	1.042128
	739.767655	1.041738
	739.957076	1.039099
	740.146482	1.038369
	740.335874	1.038550
	740.525251	1.037221
	740.714615	1.037158
	740.903963	1.036151
	741.093298	1.036306
	741.282618	1.036058
	741.471923	1.034725
	741.661214	1.034738
	741.850491	1.034986
	742.039753	1.035427
	742.229001	1.035600
	742.418235	1.034274
	742.607454	1.034424
	742.796659	1.034127
	742.985849	1.034767
	743.175025	1.034625
	743.364187	1.034834
	743.553334	1.034732
	743.742467	1.033881
	743.931586	1.033912
	744.120690	1.034520
	744.309779	1.033650
	744.498855	1.034714
	744.687916	1.034719
	744.876962	1.035557
	745.065994	1.036644
	745.255012	1.035784
	745.444015	1.036269
	745.633004	1.036210
	745.821978	1.035294
	746.010938	1.032256
	746.199884	1.032562
	746.388815	1.034145
	746.577732	1.032863
	746.766634	1.031643
	746.955522	1.031044
	747.144396	1.030937
	747.333255	1.031018
	747.522100	1.031018
	747.710930	1.030692
	747.899746	1.028252
	748.088548	1.027290
	748.277335	1.026260
	748.466108	1.026891
	748.654866	1.026165
	748.843610	1.026672
	749.032339	1.026002
	749.221054	1.024653
	749.409755	1.022304
	749.598441	1.022613
	749.787113	1.021524
	749.975770	1.019368
	750.164413	1.017906
	750.353042	1.017271
[truncated: 1,648 more rows]
