# Supplementary material for: Metasurface analogues of molecular diastereomers from hierarchical multiscale chiral interactions with biomolecules
Source: Nat Commun. 2026 Apr 22;17:5541. doi: 10.1038/s41467-026-72200-6 (PMC13287669; doi:10.1038/s41467-026-72200-6)
Supplement: Supplementary file 3 — Supplementary Data 1 (Raw data) [file 41467_2026_72200_MOESM3_ESM.zip › Raw_Data/Reflectivity/Antistrept_strept_sequence/Buffer/Ref_ARRAY3_RA_0_5.txt]

	345.453658	1.003263
	345.669646	1.003337
	345.885622	1.003419
	346.101585	1.003509
	346.317535	1.003609
	346.533471	1.003721
	346.749395	1.003846
	346.965306	1.003986
	347.181204	1.004143
	347.397089	1.004319
	347.612961	1.004517
	347.828820	1.004738
	348.044666	1.004985
	348.260499	1.005259
	348.476319	1.005559
	348.692126	1.005882
	348.907920	1.006225
	349.123701	1.006576
	349.339469	1.006922
	349.555224	1.007243
	349.770966	1.007520
	349.986695	1.007731
	350.202412	1.007861
	350.418115	1.007903
	350.633805	1.007859
	350.849482	1.007742
	351.065147	1.007570
	351.280798	1.007363
	351.496436	1.007138
	351.712062	1.006912
	351.927674	1.006696
	352.143273	1.007881
	352.358860	1.004846
	352.574433	1.005078
	352.789993	1.006860
	353.005541	1.007043
	353.221075	1.006917
	353.436597	1.008169
	353.652105	1.008390
	353.867600	1.008935
	354.083083	1.008956
	354.298552	1.009329
	354.514009	1.006909
	354.729452	1.007885
	354.944883	1.008319
	355.160300	1.009875
	355.375705	1.009487
	355.591096	1.009574
	355.806474	1.009421
	356.021840	1.008857
	356.237192	1.006765
	356.452532	1.006031
	356.667858	1.006231
	356.883172	1.006303
	357.098472	1.006676
	357.313760	1.005112
	357.529034	1.004048
	357.744295	1.003552
	357.959544	1.003588
	358.174779	1.004081
	358.390002	1.005108
	358.605211	1.005171
	358.820407	1.004673
	359.035591	1.004895
	359.250761	1.005529
	359.465919	1.005794
	359.681063	1.004218
	359.896194	1.005471
	360.111313	1.003371
	360.326418	1.004755
	360.541510	1.002566
	360.756589	1.003934
	360.971656	1.003514
	361.186709	1.003015
	361.401749	1.002764
	361.616776	1.002927
	361.831790	1.003238
	362.046792	1.003694
	362.261780	1.002191
	362.476755	1.003897
	362.691717	1.004071
	362.906666	1.001886
	363.121602	1.000528
	363.336525	0.998572
	363.551435	0.998090
	363.766332	0.996793
	363.981216	0.998192
	364.196087	1.000203
	364.410945	0.999785
	364.625790	1.000396
	364.840621	1.002136
	365.055440	1.001498
	365.270246	1.001003
	365.485039	1.000536
	365.699818	1.000682
	365.914585	0.998942
	366.129339	1.001054
	366.344079	1.001465
	366.558807	1.000530
	366.773521	1.001891
	366.988223	1.002034
	367.202911	1.002178
	367.417587	1.001514
	367.632249	1.000846
	367.846898	1.000801
	368.061535	0.999865
	368.276158	0.997740
	368.490768	0.999174
	368.705365	0.997532
	368.919949	0.995950
	369.134521	0.995245
	369.349079	0.994317
	369.563624	0.995303
	369.778155	0.994411
	369.992674	0.993645
	370.207180	0.989759
	370.421673	0.989733
	370.636153	0.990162
	370.850619	0.990893
	371.065073	0.990869
	371.279514	0.990140
	371.493941	0.989273
	371.708356	0.988531
	371.922757	0.989484
	372.137145	0.988196
	372.351521	0.987633
	372.565883	0.986629
	372.780232	0.989635
	372.994568	0.989027
	373.208891	0.990684
	373.423201	0.990032
	373.637498	0.992388
	373.851782	0.991617
	374.066053	0.992127
	374.280311	0.993046
	374.494556	0.992572
	374.708787	0.993446
	374.923006	0.992632
	375.137211	0.992405
	375.351404	0.991865
	375.565583	0.990506
	375.779750	0.990835
	375.993903	0.991970
	376.208043	0.995506
	376.422170	0.996189
	376.636284	0.997985
	376.850385	1.000061
	377.064473	1.000710
	377.278548	0.999960
	377.492610	1.000024
	377.706658	0.998322
	377.920694	0.998791
	378.134717	0.998584
	378.348726	0.998480
	378.562722	1.000794
	378.776706	0.999791
	378.990676	1.001239
	379.204633	1.000453
	379.418577	0.999897
	379.632508	1.000049
	379.846426	0.999889
	380.060331	0.999130
	380.274223	0.998809
	380.488101	0.997223
	380.701967	0.998791
	380.915819	0.997818
	381.129659	0.998018
	381.343485	0.999772
	381.557298	0.999240
	381.771098	0.999152
	381.984886	0.998650
	382.198659	0.998254
	382.412420	0.999690
	382.626168	0.997987
	382.839903	0.998268
	383.053624	0.997128
	383.267333	0.997591
	383.481028	0.998251
	383.694711	0.997503
	383.908380	0.998451
	384.122036	0.998218
	384.335679	0.997766
	384.549309	0.998247
	384.762926	0.999964
	384.976530	0.999534
	385.190120	1.000642
	385.403698	1.001337
	385.617262	1.000544
	385.830814	0.998523
	386.044352	1.000617
	386.257877	1.000519
	386.471389	1.000667
	386.684888	1.000886
	386.898374	1.001199
	387.111847	0.999477
	387.325306	0.997935
	387.538753	0.996797
	387.752186	0.995418
	387.965606	0.995634
	388.179014	0.997384
	388.392408	0.996666
	388.605789	0.997504
	388.819156	0.995280
	389.032511	0.995352
	389.245853	0.992544
	389.459181	0.992080
	389.672497	0.990820
	389.885799	0.989247
	390.099088	0.987022
	390.312364	0.986702
	390.525627	0.985866
	390.738877	0.986978
	390.952114	0.986455
	391.165337	0.987343
	391.378548	0.989277
	391.591745	0.987796
	391.804929	0.990720
	392.018100	0.990335
	392.231258	0.991953
	392.444403	0.994051
	392.657535	0.995694
	392.870653	0.994582
	393.083759	0.996076
	393.296851	0.996859
	393.509930	0.998574
	393.722996	0.999719
	393.936049	1.001272
	394.149089	1.003611
	394.362116	1.003667
	394.575129	1.003692
	394.788130	1.005312
	395.001117	1.006137
	395.214091	1.007809
	395.427052	1.008723
	395.640000	1.010608
	395.852935	1.009235
	396.065857	1.010090
	396.278765	1.013170
	396.491660	1.013613
	396.704543	1.016082
	396.917412	1.016072
	397.130268	1.016775
	397.343110	1.017121
	397.555940	1.017343
	397.768757	1.015967
	397.981560	1.014669
	398.194350	1.014127
	398.407127	1.014337
	398.619891	1.015131
	398.832642	1.015000
	399.045380	1.012539
	399.258104	1.013174
	399.470815	1.012640
	399.683514	1.011533
	399.896199	1.010829
	400.108870	1.010686
	400.321529	1.009056
	400.534175	1.009937
	400.746807	1.010561
	400.959427	1.009024
	401.172033	1.005835
	401.384626	1.005246
	401.597205	1.004561
	401.809772	1.004348
	402.022326	1.002838
	402.234866	1.003431
	402.447393	1.003948
	402.659907	1.002306
	402.872408	1.001608
	403.084896	1.000322
	403.297370	1.000221
	403.509832	1.001578
	403.722280	1.001294
	403.934715	1.001222
	404.147137	0.999196
	404.359546	0.999140
	404.571941	0.997863
	404.784323	0.997663
	404.996693	0.997455
	405.209049	0.997363
	405.421392	0.997104
	405.633721	0.997730
	405.846038	0.999535
	406.058341	1.000662
	406.270632	1.003788
	406.482909	1.005602
	406.695172	1.002973
	406.907423	1.003986
	407.119661	1.004499
	407.331885	1.006951
	407.544096	1.008283
	407.756294	1.006000
	407.968479	1.006187
	408.180651	1.004145
	408.392809	1.004551
	408.604954	1.001672
	408.817086	1.003573
	409.029205	1.005646
	409.241311	1.005754
	409.453404	1.006026
	409.665483	1.006191
	409.877549	1.005707
	410.089602	1.005978
	410.301642	1.005304
	410.513669	1.004131
	410.725682	1.004420
	410.937682	1.005271
	411.149669	1.004859
	411.361643	1.005432
	411.573604	1.005093
	411.785551	1.005141
	411.997486	1.007406
	412.209407	1.006357
	412.421315	1.005733
	412.633210	1.004315
	412.845091	1.003576
	413.056959	1.003825
	413.268815	1.003562
	413.480657	1.001980
	413.692485	1.000549
	413.904301	1.001397
	414.116103	1.002123
	414.327892	1.000276
	414.539668	0.998730
	414.751431	0.998958
	414.963181	0.998601
	415.174917	0.997046
	415.386640	0.996139
	415.598350	0.995707
	415.810047	0.994299
	416.021730	0.995573
	416.233401	0.993690
	416.445058	0.991766
	416.656702	0.991802
	416.868332	0.990666
	417.079950	0.992034
	417.291554	0.991899
	417.503145	0.992899
	417.714723	0.994825
	417.926288	0.994383
	418.137839	0.994417
	418.349377	0.995479
	418.560903	0.996347
	418.772414	0.996357
	418.983913	0.996693
	419.195398	0.993904
	419.406870	0.993549
	419.618329	0.996737
	419.829775	0.997426
	420.041208	0.997050
	420.252627	0.995138
	420.464033	0.993670
	420.675426	0.995135
	420.886805	0.995846
	421.098172	0.998305
	421.309525	0.998887
	421.520865	1.001505
	421.732192	1.001879
	421.943505	1.000601
	422.154805	1.001566
	422.366092	1.002846
	422.577366	1.002268
	422.788627	1.003081
	422.999874	1.003584
	423.211108	1.004942
	423.422329	1.004631
	423.633537	1.004499
	423.844731	1.005763
	424.055913	1.007248
	424.267081	1.005875
	424.478235	1.004942
	424.689377	1.005269
	424.900505	1.004667
	425.111620	1.005137
	425.322722	1.005363
	425.533811	1.005167
	425.744886	1.005275
	425.955948	1.004463
	426.166997	1.005624
	426.378032	1.005507
	426.589055	1.005644
	426.800064	1.006424
	427.011060	1.006541
	427.222042	1.006708
	427.433012	1.007444
	427.643968	1.006507
	427.854911	1.007829
	428.065840	1.008328
	428.276757	1.006515
	428.487660	1.006217
	428.698550	1.008086
	428.909427	1.005327
	429.120290	1.007410
	429.331140	1.008833
	429.541977	1.010495
	429.752801	1.011841
	429.963611	1.012135
	430.174408	1.012136
	430.385192	1.013150
	430.595963	1.011840
	430.806720	1.015020
	431.017464	1.014850
	431.228195	1.014813
	431.438913	1.014296
	431.649617	1.015830
	431.860308	1.014743
	432.070986	1.015835
	432.281650	1.014145
	432.492302	1.012481
	432.702940	1.010121
	432.913565	1.009334
	433.124176	1.008628
	433.334774	1.010818
	433.545359	1.010482
	433.755931	1.012147
	433.966489	1.011823
	434.177035	1.011901
	434.387567	1.011293
	434.598085	1.010648
	434.808591	1.013077
	435.019083	1.013063
	435.229562	1.012288
	435.440027	1.012863
	435.650479	1.012507
	435.860918	1.011142
	436.071344	1.011246
	436.281757	1.012579
	436.492156	1.011554
	436.702542	1.011205
	436.912914	1.009613
	437.123274	1.008382
	437.333620	1.008195
	437.543953	1.007551
	437.754272	1.006071
	437.964578	1.007347
	438.174871	1.007498
	438.385151	1.008392
	438.595417	1.006708
	438.805670	1.006324
	439.015910	1.005408
	439.226137	1.007688
	439.436350	1.007627
	439.646550	1.007824
	439.856737	1.005632
	440.066910	1.006875
	440.277070	1.005686
	440.487217	1.005336
	440.697351	1.005701
	440.907471	1.007071
	441.117578	1.009719
	441.327671	1.009464
	441.537752	1.008928
	441.747819	1.011734
	441.957873	1.010441
	442.167913	1.010213
	442.377940	1.010083
	442.587954	1.010513
	442.797955	1.010577
	443.007942	1.011808
	443.217916	1.010431
	443.427877	1.009696
	443.637824	1.009185
	443.847758	1.009898
	444.057679	1.009310
	444.267586	1.008479
	444.477481	1.007450
	444.687361	1.005977
	444.897229	1.003938
	445.107083	1.004313
	445.316924	1.005107
	445.526752	1.006012
	445.736566	1.005040
	445.946367	1.007112
	446.156155	1.007076
	446.365929	1.007678
	446.575690	1.005509
	446.785438	1.005721
	446.995173	1.003834
	447.204894	1.004810
	447.414602	1.006137
	447.624296	1.004363
	447.833977	1.002302
	448.043645	1.000786
	448.253300	1.000869
	448.462941	1.001062
	448.672569	1.001036
	448.882184	0.999926
	449.091785	0.997798
	449.301373	0.998152
	449.510948	0.996927
	449.720509	0.996959
	449.930057	0.996792
	450.139592	0.995758
	450.349113	0.995745
	450.558621	0.996145
	450.768116	0.994370
	450.977597	0.994739
	451.187066	0.993791
	451.396520	0.994999
	451.605962	0.995831
	451.815390	0.996226
	452.024805	0.995736
	452.234206	0.997066
	452.443594	0.994433
	452.652969	0.995871
	452.862330	0.995224
	453.071678	0.995411
	453.281013	0.996774
	453.490335	0.997080
	453.699643	0.994867
	453.908938	0.993135
	454.118219	0.994880
	454.327487	0.995913
	454.536742	0.995643
	454.745983	0.997001
	454.955211	0.997429
	455.164426	0.996754
	455.373627	0.996802
	455.582815	0.997687
	455.791990	0.997132
	456.001152	0.997057
	456.210300	0.996935
	456.419434	0.995240
	456.628556	0.995613
	456.837664	0.995055
	457.046758	0.995173
	457.255839	0.995469
	457.464907	0.996770
	457.673962	0.998620
	457.883003	0.997819
	458.092031	0.998851
	458.301046	0.998678
	458.510047	1.001428
	458.719035	1.000393
	458.928009	0.999885
	459.136970	0.999244
	459.345918	0.998919
	459.554852	0.998781
	459.763774	0.999499
	459.972681	0.999628
	460.181576	0.997495
	460.390457	0.998689
	460.599324	1.000881
	460.808178	1.002255
	461.017019	1.001730
	461.225847	1.001136
	461.434661	0.999271
	461.643462	0.999534
	461.852249	0.999888
	462.061023	0.999615
	462.269784	1.000811
	462.478531	0.999531
	462.687265	0.999829
	462.895986	0.998227
	463.104693	0.998589
	463.313387	0.998272
	463.522068	0.999141
	463.730735	0.999247
	463.939389	0.999158
	464.148029	0.999138
	464.356656	1.000851
	464.565270	1.001272
	464.773870	0.999235
	464.982457	0.998677
	465.191030	0.998376
	465.399591	0.995663
	465.608137	0.994917
	465.816671	0.995634
	466.025191	0.995583
	466.233697	0.994631
	466.442191	0.996697
	466.650671	0.995309
	466.859137	0.994452
	467.067590	0.993354
	467.276030	0.992538
	467.484456	0.991911
	467.692869	0.992088
	467.901269	0.992456
	468.109655	0.991768
	468.318028	0.991217
	468.526387	0.990574
	468.734733	0.991690
	468.943066	0.991924
	469.151385	0.991672
	469.359691	0.990304
	469.567984	0.991499
	469.776263	0.992062
	469.984528	0.991946
	470.192781	0.991860
	470.401020	0.991759
	470.609245	0.993392
	470.817457	0.993669
	471.025656	0.994403
	471.233841	0.993529
	471.442013	0.993596
	471.650172	0.994312
	471.858317	0.995530
	472.066448	0.995782
	472.274567	0.994964
	472.482672	0.995612
	472.690763	0.995594
	472.898841	0.994416
	473.106906	0.992796
	473.314957	0.991119
	473.522995	0.990183
	473.731020	0.989156
	473.939031	0.989678
	474.147029	0.991202
	474.355013	0.991125
	474.562984	0.991393
	474.770941	0.991614
	474.978885	0.990652
	475.186816	0.991299
	475.394733	0.990822
	475.602637	0.994373
	475.810527	0.993885
	476.018404	0.994760
	476.226268	0.995700
	476.434118	0.994343
	476.641955	0.994895
	476.849778	0.994401
	477.057588	0.993030
	477.265385	0.993321
	477.473168	0.993314
	477.680937	0.991673
	477.888694	0.992060
	478.096436	0.994011
	478.304166	0.994736
	478.511882	0.995510
	478.719584	0.995195
	478.927274	0.994953
	479.134949	0.992771
	479.342612	0.993808
	479.550260	0.992573
	479.757896	0.992568
	479.965518	0.991610
	480.173126	0.991944
	480.380722	0.990549
	480.588303	0.989427
	480.795872	0.989625
	481.003426	0.989440
	481.210968	0.989408
	481.418496	0.988248
	481.626010	0.986110
	481.833511	0.985581
	482.040999	0.985681
	482.248473	0.985013
	482.455934	0.984452
	482.663382	0.983326
	482.870816	0.983779
	483.078236	0.982588
	483.285643	0.982463
	483.493037	0.981935
	483.700417	0.982096
	483.907784	0.981995
	484.115137	0.982352
	484.322477	0.980215
	484.529803	0.977362
	484.737116	0.977939
	484.944416	0.977263
	485.151702	0.977186
	485.358975	0.975233
	485.566234	0.976331
	485.773479	0.976291
	485.980712	0.977625
	486.187931	0.977924
	486.395136	0.977912
	486.602328	0.977295
	486.809506	0.978017
	487.016671	0.978733
	487.223823	0.979965
	487.430961	0.981686
	487.638086	0.981486
	487.845197	0.980707
	488.052295	0.980783
	488.259379	0.980585
	488.466450	0.981705
	488.673507	0.981561
	488.880551	0.980943
	489.087582	0.980861
	489.294599	0.982621
	489.501602	0.983685
	489.708592	0.983228
	489.915569	0.981054
	490.122532	0.981571
	490.329482	0.980953
	490.536418	0.979850
	490.743341	0.979269
	490.950250	0.978989
	491.157146	0.978019
	491.364029	0.977247
	491.570897	0.975147
	491.777753	0.975612
	491.984595	0.973942
	492.191423	0.974628
	492.398238	0.973379
	492.605040	0.975060
	492.811828	0.973654
	493.018603	0.975429
	493.225364	0.976053
	493.432111	0.975035
	493.638846	0.972632
	493.845566	0.971979
	494.052274	0.969931
	494.258967	0.969780
	494.465648	0.970073
	494.672314	0.969235
	494.878968	0.967624
	495.085608	0.967344
	495.292234	0.967831
	495.498847	0.966865
	495.705446	0.967681
	495.912032	0.967560
	496.118605	0.966564
	496.325164	0.965293
	496.531709	0.964959
	496.738241	0.964389
	496.944759	0.964201
	497.151264	0.965424
	497.357756	0.964064
	497.564234	0.965165
	497.770698	0.963742
	497.977149	0.964358
	498.183587	0.964290
	498.390011	0.966188
	498.596422	0.965897
	498.802819	0.965631
	499.009202	0.968111
	499.215572	0.968711
	499.421929	0.968653
	499.628272	0.969019
	499.834602	0.967551
	500.040918	0.967605
	500.247220	0.968333
	500.453509	0.969587
	500.659785	0.970475
	500.866047	0.970652
	501.072296	0.969734
	501.278531	0.971427
	501.484752	0.971578
	501.690960	0.972439
	501.897155	0.970116
	502.103336	0.969339
	502.309504	0.968936
	502.515658	0.971631
	502.721798	0.971252
	502.927925	0.972749
	503.134039	0.973536
	503.340139	0.973726
	503.546225	0.973037
	503.752298	0.971713
	503.958358	0.971707
	504.164404	0.972887
	504.370436	0.972480
	504.576455	0.973486
	504.782461	0.971454
	504.988453	0.972788
	505.194431	0.970605
	505.400396	0.971847
	505.606347	0.970597
	505.812285	0.968935
	506.018209	0.967693
	506.224120	0.967609
	506.430017	0.966090
	506.635901	0.965378
	506.841771	0.964608
	507.047628	0.962528
	507.253471	0.962868
	507.459301	0.963658
	507.665117	0.963475
	507.870920	0.963298
	508.076709	0.963081
	508.282484	0.961808
	508.488247	0.961005
	508.693995	0.959577
	508.899730	0.958780
	509.105451	0.957050
	509.311159	0.957509
	509.516854	0.957996
	509.722535	0.958274
	509.928202	0.958313
	510.133856	0.956848
	510.339496	0.957919
	510.545123	0.958002
	510.750736	0.959987
	510.956336	0.959688
	511.161922	0.959341
	511.367494	0.961036
	511.573053	0.959300
	511.778599	0.960037
	511.984131	0.960267
	512.189649	0.959582
	512.395154	0.961602
	512.600645	0.961863
	512.806123	0.963011
	513.011587	0.963487
	513.217038	0.964781
	513.422475	0.963804
	513.627899	0.963534
	513.833309	0.962471
	514.038705	0.961419
	514.244088	0.962126
	514.449458	0.963022
	514.654814	0.964046
	514.860156	0.965093
	515.065485	0.963540
	515.270800	0.961805
	515.476102	0.961263
	515.681390	0.959879
	515.886664	0.959352
	516.091925	0.959819
	516.297173	0.960461
	516.502407	0.959733
	516.707627	0.959665
	516.912834	0.959695
	517.118027	0.958853
	517.323207	0.959823
	517.528373	0.960173
	517.733525	0.960912
	517.938664	0.960424
	518.143790	0.960396
	518.348901	0.959744
	518.554000	0.960111
	518.759084	0.960593
	518.964156	0.959729
	519.169213	0.960525
	519.374257	0.960758
	519.579288	0.963103
	519.784305	0.962401
	519.989308	0.961827
	520.194298	0.960943
	520.399274	0.960211
	520.604236	0.960215
	520.809185	0.959720
	521.014121	0.959356
	521.219043	0.960148
	521.423951	0.961655
	521.628846	0.962651
	521.833727	0.962197
	522.038595	0.961628
	522.243449	0.960266
	522.448289	0.961508
	522.653116	0.962840
	522.857929	0.962748
	523.062729	0.962836
	523.267515	0.963142
	523.472287	0.962790
	523.677046	0.963847
	523.881792	0.961946
	524.086524	0.962897
	524.291242	0.962154
	524.495946	0.961397
	524.700637	0.961400
	524.905315	0.962436
	525.109979	0.961601
	525.314629	0.960067
	525.519266	0.959450
	525.723889	0.957030
	525.928498	0.956190
	526.133094	0.956435
	526.337677	0.956643
	526.542245	0.957061
	526.746800	0.956889
	526.951342	0.957081
	527.155870	0.955101
	527.360384	0.954588
	527.564885	0.954495
	527.769372	0.955718
	527.973846	0.956125
	528.178306	0.957376
	528.382752	0.956550
	528.587185	0.956886
	528.791604	0.956951
	528.996010	0.956621
	529.200402	0.957798
	529.404780	0.957364
	529.609145	0.957549
	529.813496	0.957451
	530.017833	0.957673
	530.222157	0.957907
	530.426468	0.957485
	530.630764	0.956558
	530.835048	0.956024
	531.039317	0.956285
	531.243573	0.956070
	531.447815	0.956758
	531.652044	0.955915
	531.856259	0.956051
	532.060461	0.956017
	532.264648	0.955925
	532.468823	0.956290
	532.672983	0.956196
	532.877130	0.955832
	533.081264	0.955350
	533.285383	0.955245
	533.489490	0.955847
	533.693582	0.956714
	533.897661	0.955276
	534.101726	0.955572
	534.305778	0.954724
	534.509816	0.954769
	534.713841	0.955931
	534.917851	0.955338
	535.121849	0.956099
	535.325832	0.955828
	535.529802	0.955930
	535.733759	0.955489
	535.937701	0.955831
	536.141630	0.954356
	536.345546	0.954812
	536.549448	0.954607
	536.753336	0.954054
	536.957210	0.954556
	537.161071	0.955188
	537.364919	0.954098
	537.568752	0.954269
	537.772572	0.954203
	537.976379	0.953247
	538.180172	0.952368
	538.383951	0.953604
	538.587716	0.954802
	538.791468	0.954440
	538.995206	0.954723
	539.198931	0.955137
	539.402642	0.954629
	539.606339	0.956919
	539.810023	0.956994
	540.013693	0.957172
	540.217349	0.958558
	540.420992	0.957741
	540.624621	0.956625
	540.828237	0.956889
	541.031839	0.956677
	541.235427	0.956835
	541.439001	0.958205
	541.642562	0.957712
	541.846109	0.957827
	542.049643	0.957926
	542.253163	0.958456
	542.456669	0.959387
	542.660162	0.958915
	542.863641	0.959195
	543.067106	0.958823
	543.270558	0.959536
	543.473996	0.959177
	543.677420	0.959112
	543.880831	0.958894
	544.084228	0.959114
	544.287612	0.959302
	544.490981	0.958423
	544.694338	0.957376
	544.897680	0.955759
	545.101009	0.956059
	545.304324	0.956371
	545.507625	0.956815
	545.710913	0.957751
	545.914187	0.956396
	546.117448	0.955089
	546.320695	0.954563
	546.523928	0.955154
	546.727147	0.956179
	546.930353	0.957247
	547.133546	0.956356
	547.336724	0.956934
	547.539889	0.956945
	547.743040	0.957153
	547.946178	0.957879
	548.149301	0.957318
	548.352412	0.957372
	548.555508	0.958850
	548.758591	0.959610
	548.961660	0.959588
	549.164716	0.960479
	549.367757	0.960566
	549.570785	0.961116
	549.773800	0.961817
	549.976801	0.961803
	550.179788	0.962006
	550.382761	0.963713
	550.585721	0.966228
	550.788667	0.967529
	550.991599	0.967914
	551.194518	0.968514
	551.397423	0.969032
	551.600315	0.969008
	551.803192	0.969056
	552.006056	0.969116
	552.208906	0.969968
	552.411743	0.971780
	552.614566	0.972511
	552.817375	0.971911
	553.020171	0.973695
	553.222953	0.975688
	553.425721	0.976072
	553.628475	0.976335
	553.831216	0.976529
	554.033943	0.976164
	554.236657	0.977385
	554.439356	0.978443
	554.642042	0.979498
	554.844715	0.977301
	555.047373	0.977314
	555.250018	0.976496
	555.452650	0.976592
	555.655267	0.975969
	555.857871	0.975491
	556.060461	0.976201
	556.263038	0.975383
	556.465600	0.974141
	556.668150	0.974462
	556.870685	0.973249
	557.073207	0.973552
	557.275715	0.974764
	557.478209	0.974167
	557.680689	0.974218
	557.883156	0.973954
	558.085609	0.973481
	558.288049	0.974956
	558.490475	0.976200
	558.692887	0.977382
	558.895285	0.976758
	559.097670	0.976069
	559.300040	0.975192
	559.502398	0.977284
	559.704741	0.978018
	559.907071	0.977541
	560.109387	0.977525
	560.311689	0.979664
	560.513978	0.980100
	560.716253	0.981439
	560.918514	0.982328
	561.120762	0.982914
	561.322995	0.984372
	561.525215	0.985775
	561.727422	0.985775
	561.929614	0.985663
	562.131793	0.986823
	562.333958	0.987923
	562.536110	0.989281
	562.738248	0.989186
	562.940372	0.988970
	563.142482	0.987651
	563.344578	0.988085
	563.546661	0.989221
	563.748730	0.990911
	563.950786	0.991950
	564.152827	0.993748
	564.354855	0.994751
	564.556870	0.996480
	564.758870	0.996647
	564.960857	0.995174
	565.162830	0.997393
	565.364789	0.998747
	565.566735	0.997924
	565.768666	0.998672
	565.970584	1.001180
	566.172489	1.002536
	566.374379	1.003070
	566.576256	1.002513
	566.778119	1.002622
	566.979969	1.001963
	567.181805	1.003683
	567.383626	1.003917
	567.585435	1.004183
	567.787229	1.003509
	567.989010	1.003796
	568.190777	1.006037
	568.392530	1.005549
	568.594269	1.006065
	568.795995	1.006267
	568.997707	1.005360
	569.199405	1.006585
	569.401090	1.007140
	569.602761	1.007482
	569.804418	1.008896
	570.006061	1.008926
	570.207690	1.008262
	570.409306	1.008643
	570.610908	1.008045
	570.812497	1.008185
	571.014071	1.009286
	571.215632	1.010067
	571.417179	1.010505
	571.618712	1.011767
	571.820232	1.011352
	572.021737	1.012596
	572.223229	1.014785
	572.424707	1.015568
	572.626172	1.014995
	572.827623	1.016767
	573.029060	1.017726
	573.230483	1.016960
	573.431892	1.018446
	573.633288	1.018773
	573.834670	1.017565
	574.036038	1.018816
	574.237392	1.020480
	574.438733	1.019096
	574.640060	1.018936
	574.841373	1.020104
	575.042672	1.022396
	575.243958	1.022690
	575.445230	1.024646
	575.646488	1.027087
	575.847732	1.028652
	576.048962	1.030008
	576.250179	1.031188
	576.451382	1.032181
	576.652571	1.033122
	576.853747	1.033830
	577.054908	1.034387
	577.256056	1.036851
	577.457190	1.039314
	577.658310	1.038879
	577.859417	1.039423
	578.060510	1.040452
	578.261589	1.040112
	578.462654	1.040595
	578.663705	1.041778
	578.864743	1.043712
	579.065767	1.044602
	579.266777	1.045212
	579.467773	1.045848
	579.668755	1.047142
	579.869724	1.047709
	580.070679	1.048921
	580.271620	1.049944
	580.472548	1.049877
	580.673461	1.048701
	580.874361	1.050296
	581.075247	1.051634
	581.276119	1.054355
	581.476978	1.055433
	581.677822	1.056660
	581.878653	1.057890
	582.079470	1.058427
	582.280273	1.059301
	582.481063	1.060536
	582.681838	1.061687
	582.882600	1.063001
	583.083348	1.063130
	583.284083	1.063329
	583.484803	1.062584
	583.685510	1.066087
	583.886203	1.066352
	584.086882	1.066505
	584.287547	1.065847
	584.488199	1.065001
	584.688836	1.066533
	584.889460	1.068479
	585.090070	1.068220
	585.290666	1.068061
	585.491249	1.068611
	585.691818	1.069896
	585.892372	1.070410
	586.092914	1.071899
	586.293441	1.072838
	586.493954	1.072810
	586.694454	1.074124
	586.894940	1.076186
	587.095412	1.077636
	587.295870	1.077726
	587.496314	1.080323
	587.696745	1.081919
	587.897162	1.080750
	588.097565	1.080257
	588.297954	1.080967
	588.498329	1.080527
	588.698691	1.081739
	588.899038	1.082504
	589.099372	1.083277
	589.299692	1.084624
	589.499998	1.085938
	589.700291	1.084124
	589.900569	1.084426
	590.100834	1.086040
	590.301085	1.086881
	590.501322	1.087251
	590.701546	1.087898
	590.901755	1.089299
	591.101951	1.090425
	591.302132	1.090387
	591.502300	1.093475
	591.702455	1.093902
	591.902595	1.094576
	592.102722	1.096279
	592.302834	1.097378
	592.502933	1.100387
	592.703018	1.101169
	592.903089	1.103695
	593.103147	1.104672
	593.303190	1.106533
	593.503220	1.105823
	593.703236	1.106644
	593.903238	1.107140
	594.103226	1.107201
	594.303200	1.107686
	594.503161	1.107725
	594.703108	1.107911
	594.903040	1.107801
	595.102960	1.107970
	595.302865	1.108205
	595.502756	1.107806
	595.702634	1.108537
	595.902497	1.106513
	596.102347	1.105882
	596.302183	1.106772
	596.502005	1.107327
	596.701813	1.107703
	596.901608	1.107985
	597.101388	1.106991
	597.301155	1.108599
	597.500908	1.109093
	597.700647	1.111792
	597.900372	1.111169
	598.100083	1.111673
	598.299781	1.112172
	598.499465	1.112056
	598.699134	1.113450
	598.898790	1.114144
	599.098432	1.115003
	599.298061	1.115240
	599.497675	1.115680
	599.697275	1.115308
	599.896862	1.115154
	600.096435	1.115610
	600.295994	1.117849
	600.495539	1.117409
	600.695070	1.118336
	600.894588	1.119051
	601.094091	1.120696
	601.293581	1.119817
	601.493056	1.121436
	601.692518	1.120982
	601.891966	1.122524
	602.091401	1.123042
	602.290821	1.123520
	602.490227	1.125301
	602.689620	1.126856
	602.888999	1.128295
	603.088363	1.129286
	603.287714	1.130136
	603.487052	1.131653
	603.686375	1.131818
	603.885684	1.132726
	604.084980	1.133178
	604.284261	1.133641
	604.483529	1.136107
	604.682783	1.135949
	604.882023	1.135711
	605.081249	1.136899
	605.280461	1.136904
	605.479660	1.137592
	605.678844	1.139171
	605.878015	1.140256
	606.077172	1.140751
	606.276314	1.140342
	606.475443	1.140505
	606.674558	1.139257
	606.873660	1.138690
	607.072747	1.137127
	607.271820	1.135850
	607.470880	1.134720
	607.669926	1.134987
	607.868957	1.135122
	608.067975	1.133635
	608.266979	1.134384
	608.465969	1.135207
	608.664946	1.135740
	608.863908	1.136058
	609.062857	1.136938
	609.261791	1.136524
	609.460712	1.136997
	609.659619	1.137603
	609.858511	1.136449
	610.057390	1.137464
	610.256256	1.137630
	610.455107	1.136674
	610.653944	1.137925
	610.852767	1.136841
	611.051577	1.139038
	611.250373	1.138575
	611.449154	1.139075
	611.647922	1.139099
	611.846676	1.140587
	612.045416	1.140047
	612.244142	1.141632
	612.442854	1.140029
	612.641553	1.140214
	612.840237	1.140849
	613.038908	1.140783
	613.237564	1.140266
	613.436207	1.142500
	613.634836	1.141047
	613.833451	1.141154
	614.032052	1.139441
	614.230639	1.140269
	614.429212	1.142249
	614.627771	1.142534
	614.826316	1.143143
	615.024848	1.144499
	615.223365	1.145714
	615.421869	1.145831
	615.620358	1.146902
	615.818834	1.146641
	616.017296	1.146732
	616.215744	1.148140
	616.414178	1.149989
	616.612598	1.150147
	616.811004	1.151743
	617.009396	1.152926
	617.207775	1.155349
	617.406139	1.157071
	617.604490	1.158761
	617.802826	1.160032
	618.001149	1.159576
	618.199458	1.161654
	618.397752	1.163244
	618.596033	1.163367
	618.794300	1.165524
	618.992553	1.167948
	619.190792	1.170206
	619.389018	1.171671
	619.587229	1.173473
	619.785426	1.174682
	619.983609	1.175026
	620.181779	1.177024
	620.379934	1.179399
	620.578076	1.180673
	620.776204	1.181758
	620.974317	1.183375
	621.172417	1.183840
	621.370503	1.185239
	621.568575	1.185462
	621.766633	1.187962
	621.964677	1.189642
	622.162707	1.190343
	622.360723	1.191678
	622.558725	1.194436
	622.756714	1.193817
	622.954688	1.196130
	623.152648	1.195930
	623.350595	1.197168
	623.548527	1.198296
	623.746446	1.200208
	623.944350	1.200465
	624.142241	1.203214
	624.340118	1.203386
	624.537981	1.206198
	624.735829	1.208911
	624.933664	1.211918
	625.131485	1.213555
	625.329292	1.214850
	625.527085	1.217677
	625.724864	1.220368
	625.922629	1.222587
	626.120381	1.226662
	626.318118	1.229772
	626.515841	1.232001
	626.713550	1.233970
	626.911246	1.236996
	627.108927	1.238206
	627.306595	1.240702
	627.504248	1.243266
	627.701888	1.246153
	627.899513	1.249906
	628.097125	1.254223
	628.294722	1.257458
	628.492306	1.260835
	628.689876	1.266831
	628.887432	1.270625
	629.084973	1.275954
	629.282501	1.278659
	629.480015	1.281488
	629.677515	1.287714
	629.875001	1.292059
	630.072473	1.297522
	630.269931	1.299330
	630.467375	1.303283
	630.664805	1.307287
	630.862221	1.310131
	631.059623	1.312025
	631.257011	1.315231
	631.454385	1.319446
	631.651746	1.321428
	631.849092	1.323068
	632.046424	1.326921
	632.243742	1.330870
	632.441047	1.332781
	632.638337	1.334970
	632.835613	1.337887
	633.032876	1.339706
	633.230124	1.342707
	633.427358	1.345349
	633.624579	1.346829
	633.821785	1.347387
	634.018978	1.351265
	634.216156	1.353262
	634.413321	1.356973
	634.610471	1.358123
	634.807608	1.361998
	635.004730	1.366567
	635.201839	1.369964
	635.398933	1.373555
	635.596014	1.377196
	635.793081	1.379419
	635.990133	1.383294
	636.187172	1.386131
	636.384196	1.388801
	636.581207	1.392255
	636.778204	1.391809
	636.975186	1.393788
	637.172155	1.397446
	637.369110	1.402184
	637.566050	1.402911
	637.762977	1.403829
	637.959890	1.405900
	638.156788	1.407817
	638.353673	1.409512
	638.550544	1.410593
	638.747400	1.411092
	638.944243	1.412995
	639.141072	1.413629
	639.337886	1.414533
	639.534687	1.415418
	639.731474	1.416519
	639.928246	1.418494
	640.125005	1.419857
	640.321750	1.420830
	640.518480	1.422440
	640.715197	1.421774
	640.911899	1.421856
	641.108588	1.422322
	641.305263	1.424264
	641.501923	1.426162
	641.698570	1.423861
	641.895202	1.423177
	642.091821	1.422450
	642.288426	1.422050
	642.485016	1.420887
	642.681593	1.420699
	642.878155	1.420924
	643.074704	1.421433
	643.271238	1.420988
	643.467759	1.418043
	643.664265	1.417076
	643.860757	1.416065
	644.057236	1.413553
	644.253700	1.412985
	644.450151	1.412027
	644.646587	1.411236
	644.843009	1.409271
	645.039418	1.407660
	645.235812	1.404517
	645.432192	1.401890
	645.628558	1.402075
	645.824911	1.400953
	646.021249	1.398878
	646.217573	1.397449
	646.413883	1.394333
	646.610179	1.394291
	646.806461	1.393982
	647.002729	1.391698
	647.198983	1.389346
	647.395223	1.386193
	647.591449	1.383841
	647.787661	1.382468
	647.983859	1.379330
	648.180043	1.375740
	648.376212	1.372109
	648.572368	1.368440
	648.768510	1.367379
	648.964638	1.364501
	649.160751	1.361501
	649.356851	1.356670
	649.552937	1.351985
	649.749008	1.349454
	649.945066	1.344637
	650.141109	1.341639
	650.337138	1.338595
	650.533154	1.335358
	650.729155	1.333279
	650.925142	1.328750
	651.121116	1.327086
	651.317075	1.324841
	651.513020	1.321222
	651.708951	1.317606
	651.904868	1.314554
	652.100771	1.311971
	652.296660	1.309719
	652.492535	1.308175
	652.688396	1.306420
	652.884242	1.304074
	653.080075	1.301241
	653.275894	1.297610
	653.471699	1.296014
	653.667489	1.292487
	653.863266	1.290617
	654.059028	1.287541
	654.254776	1.287540
	654.450511	1.284982
	654.646231	1.282407
	654.841937	1.280532
	655.037629	1.277164
	655.233308	1.273606
	655.428972	1.271339
	655.624622	1.270019
	655.820258	1.269390
	656.015879	1.269385
	656.211487	1.266700
	656.407081	1.265674
	656.602661	1.263582
	656.798226	1.263021
	656.993778	1.260883
	657.189315	1.260092
	657.384839	1.260570
	657.580348	1.258414
	657.775843	1.256917
	657.971324	1.256482
	658.166791	1.257154
	658.362244	1.256225
	658.557683	1.256844
	658.753108	1.256423
	658.948519	1.254847
	659.143916	1.252744
	659.339298	1.251866
	659.534667	1.249972
	659.730022	1.249142
	659.925362	1.247425
	660.120688	1.246181
	660.316001	1.245380
	660.511299	1.245504
	660.706583	1.244170
	660.901853	1.242950
	661.097109	1.241960
	661.292351	1.240559
	661.487578	1.240587
	661.682792	1.240803
	661.877992	1.241970
	662.073177	1.241990
	662.268349	1.242810
	662.463506	1.243239
	662.658649	1.242725
	662.853779	1.242795
	663.048894	1.242799
	663.243995	1.242382
	663.439081	1.244224
	663.634154	1.246042
	663.829213	1.248529
	664.024258	1.249573
	664.219288	1.251415
	664.414305	1.250116
	664.609307	1.250491
	664.804295	1.252475
	664.999269	1.253342
	665.194229	1.254657
	665.389175	1.253028
	665.584107	1.255500
	665.779025	1.255408
	665.973928	1.257680
	666.168818	1.257255
	666.363693	1.260341
	666.558555	1.262271
	666.753402	1.261070
	666.948235	1.262731
	667.143054	1.264980
	667.337859	1.267458
	667.532650	1.269705
	667.727427	1.272905
	667.922189	1.275045
	668.116938	1.278260
	668.311672	1.279724
	668.506392	1.280795
	668.701098	1.281007
	668.895790	1.283291
	669.090468	1.284844
	669.285132	1.286315
	669.479782	1.290352
	669.674417	1.293707
	669.869039	1.295420
	670.063646	1.297254
	670.258239	1.299200
	670.452819	1.299382
	670.647384	1.299224
	670.841934	1.300891
	671.036471	1.302266
	671.230994	1.305548
	671.425502	1.307457
	671.619997	1.307887
	671.814477	1.309585
	672.008943	1.310081
	672.203395	1.312472
	672.397833	1.312811
	672.592257	1.314833
	672.786667	1.316528
	672.981062	1.318730
	673.175444	1.322267
	673.369811	1.325668
	673.564164	1.326414
	673.758503	1.330004
	673.952828	1.332569
	674.147139	1.334353
	674.341435	1.337049
	674.535718	1.340839
	674.729986	1.344135
	674.924240	1.347417
	675.118480	1.350869
	675.312706	1.352496
	675.506918	1.356327
	675.701116	1.357630
	675.895299	1.359085
	676.089469	1.360695
	676.283624	1.363515
	676.477765	1.362295
	676.671892	1.362312
	676.866005	1.363221
	677.060103	1.363085
	677.254188	1.365466
	677.448258	1.364282
	677.642315	1.366421
	677.836357	1.366356
	678.030385	1.368342
	678.224398	1.367624
	678.418398	1.367976
	678.612384	1.371060
	678.806355	1.373431
	679.000312	1.375113
	679.194255	1.377921
	679.388184	1.379770
	679.582099	1.378986
	679.776000	1.379175
	679.969886	1.378649
	680.163758	1.380356
	680.357617	1.381111
	680.551461	1.382922
	680.745290	1.382718
	680.939106	1.384199
	681.132908	1.385021
	681.326695	1.383398
	681.520468	1.382967
	681.714227	1.382558
	681.907972	1.381436
	682.101703	1.381411
	682.295419	1.381440
	682.489122	1.381137
	682.682810	1.380347
	682.876484	1.380767
	683.070144	1.379802
	683.263790	1.380210
	683.457421	1.380393
	683.651039	1.380165
	683.844642	1.380568
	684.038231	1.381256
	684.231806	1.381796
	684.425367	1.383430
	684.618913	1.384651
	684.812446	1.382756
	685.005964	1.383271
	685.199468	1.383707
	685.392958	1.385794
	685.586433	1.386690
	685.779895	1.385880
	685.973342	1.386903
	686.166775	1.387288
	686.360194	1.389086
	686.553599	1.389293
	686.746990	1.387505
	686.940366	1.387125
	687.133729	1.387893
	687.327077	1.385632
	687.520411	1.383528
	687.713730	1.383597
	687.907036	1.381754
	688.100327	1.381172
	688.293604	1.383663
	688.486867	1.381918
	688.680116	1.382249
	688.873351	1.381841
	689.066571	1.380926
	689.259777	1.381531
	689.452970	1.381959
	689.646147	1.382552
	689.839311	1.382451
	690.032461	1.382677
	690.225596	1.382044
	690.418717	1.382356
	690.611824	1.381115
	690.804917	1.380881
	690.997995	1.378705
	691.191059	1.378445
	691.384110	1.377312
	691.577145	1.375918
	691.770167	1.376567
	691.963175	1.374885
	692.156168	1.374825
	692.349147	1.372685
	692.542112	1.373035
	692.735063	1.370315
	692.927999	1.368670
	693.120922	1.367438
	693.313830	1.365814
	693.506724	1.364219
	693.699603	1.361894
	693.892469	1.360818
	694.085320	1.357297
	694.278157	1.356100
	694.470980	1.353341
	694.663789	1.350010
	694.856583	1.347511
	695.049364	1.345305
	695.242130	1.342136
	695.434881	1.338472
	695.627619	1.336209
	695.820342	1.334873
	696.013052	1.333523
	696.205747	1.330836
	696.398427	1.328137
	696.591094	1.327488
	696.783746	1.324100
	696.976384	1.322082
	697.169008	1.320889
	697.361618	1.319426
	697.554213	1.318184
	697.746795	1.316729
	697.939362	1.314019
	698.131914	1.309993
	698.324453	1.308321
	698.516977	1.307531
	698.709487	1.305485
	698.901983	1.303343
	699.094465	1.301823
	699.286932	1.300448
	699.479386	1.297998
	699.671825	1.297664
	699.864249	1.294884
	700.056660	1.291198
	700.249056	1.290744
	700.441438	1.289327
	700.633806	1.288421
	700.826160	1.287855
	701.018499	1.286204
	701.210824	1.283797
	701.403135	1.281727
	701.595432	1.278300
	701.787714	1.276104
	701.979982	1.274411
	702.172236	1.271613
	702.364476	1.269851
	702.556702	1.267118
	702.748913	1.266179
	702.941110	1.264712
	703.133293	1.262828
	703.325461	1.261921
	703.517615	1.260611
	703.709755	1.257691
	703.901881	1.254911
	704.093993	1.253079
	704.286090	1.250095
	704.478173	1.247861
	704.670242	1.244923
	704.862296	1.241749
	705.054337	1.238021
	705.246363	1.234818
	705.438375	1.232149
	705.630372	1.229742
	705.822356	1.227897
	706.014325	1.224621
	706.206279	1.223470
	706.398220	1.222033
	706.590146	1.219650
	706.782058	1.216874
	706.973956	1.214446
	707.165840	1.213521
	707.357709	1.211936
	707.549564	1.208697
	707.741405	1.205522
	707.933231	1.203064
	708.125043	1.201750
	708.316841	1.200178
	708.508625	1.200169
	708.700395	1.200183
	708.892150	1.199401
	709.083891	1.197464
	709.275617	1.197902
	709.467330	1.196067
	709.659028	1.195061
	709.850712	1.192942
	710.042381	1.191967
	710.234037	1.190546
	710.425678	1.189527
	710.617305	1.187512
	710.808917	1.188194
	711.000515	1.187178
	711.192099	1.187165
	711.383669	1.185961
	711.575225	1.187072
	711.766766	1.186333
	711.958293	1.185459
	712.149805	1.182897
	712.341304	1.183134
	712.532788	1.181118
	712.724258	1.178865
	712.915713	1.177849
	713.107154	1.176540
	713.298581	1.175537
	713.489994	1.175831
	713.681392	1.175494
	713.872776	1.175100
	714.064146	1.177145
	714.255502	1.177310
	714.446843	1.175373
	714.638170	1.172745
	714.829483	1.172560
	715.020781	1.171437
	715.212065	1.169500
	715.403335	1.167308
	715.594591	1.167244
	715.785832	1.165276
	715.977059	1.161387
	716.168272	1.160089
	716.359470	1.158371
	716.550654	1.155650
	716.741824	1.155948
	716.932979	1.154305
	717.124121	1.153325
	717.315247	1.149513
	717.506360	1.147322
	717.697458	1.146976
	717.888542	1.144305
	718.079612	1.141984
	718.270668	1.141656
	718.461709	1.140310
	718.652736	1.139369
	718.843748	1.137905
	719.034746	1.135522
	719.225730	1.135010
	719.416700	1.133473
	719.607655	1.133166
	719.798596	1.131319
	719.989523	1.131024
	720.180435	1.129165
	720.371333	1.126460
	720.562217	1.124970
	720.753087	1.124720
	720.943942	1.122538
	721.134783	1.120956
	721.325609	1.118950
	721.516422	1.119530
	721.707219	1.117595
	721.898003	1.116911
	722.088772	1.116050
	722.279527	1.116510
	722.470268	1.115044
	722.660994	1.112795
	722.851707	1.111482
	723.042404	1.109839
	723.233088	1.107014
	723.423757	1.106012
	723.614412	1.105916
	723.805052	1.106652
	723.995678	1.104708
	724.186290	1.103844
	724.376887	1.103694
	724.567471	1.103662
	724.758039	1.103369
	724.948594	1.103963
	725.139134	1.101076
	725.329660	1.100743
	725.520172	1.101680
	725.710669	1.097905
	725.901152	1.095969
	726.091620	1.095359
	726.282075	1.094743
	726.472514	1.093459
	726.662940	1.093143
	726.853351	1.091701
	727.043748	1.091735
	727.234131	1.089443
	727.424499	1.087547
	727.614853	1.086995
	727.805193	1.086874
	727.995518	1.084930
	728.185829	1.084601
	728.376125	1.081735
	728.566408	1.080766
	728.756675	1.078261
	728.946929	1.078177
	729.137168	1.078225
	729.327393	1.075432
	729.517604	1.074514
	729.707800	1.074583
	729.897982	1.071896
	730.088149	1.069911
	730.278302	1.068949
	730.468441	1.067325
	730.658566	1.066010
	730.848676	1.067164
	731.038771	1.066871
	731.228853	1.065532
	731.418920	1.064673
	731.608973	1.062389
	731.799011	1.062531
	731.989035	1.061955
	732.179045	1.061880
	732.369040	1.060889
	732.559021	1.060908
	732.748988	1.061092
	732.938940	1.061744
	733.128878	1.059518
	733.318801	1.059228
	733.508711	1.057619
	733.698605	1.056391
	733.888486	1.053481
	734.078352	1.052602
	734.268204	1.052942
	734.458041	1.053886
	734.647864	1.055822
	734.837673	1.055872
	735.027467	1.055798
	735.217247	1.055062
	735.407013	1.054140
	735.596764	1.053412
	735.786501	1.052905
	735.976223	1.053841
	736.165932	1.052087
	736.355625	1.052694
	736.545305	1.052267
	736.734970	1.053268
	736.924620	1.052277
	737.114257	1.049990
	737.303879	1.049480
	737.493486	1.048184
	737.683079	1.046922
	737.872658	1.045363
	738.062222	1.044263
	738.251772	1.042746
	738.441308	1.040476
	738.630829	1.038264
	738.820336	1.037233
	739.009829	1.035617
	739.199307	1.036012
	739.388771	1.033451
	739.578220	1.032953
	739.767655	1.032380
	739.957076	1.031576
	740.146482	1.030524
	740.335874	1.030635
	740.525251	1.031051
	740.714615	1.029840
	740.903963	1.029218
	741.093298	1.029101
	741.282618	1.028250
	741.471923	1.028504
	741.661214	1.029507
	741.850491	1.029658
	742.039753	1.029721
	742.229001	1.031678
	742.418235	1.030341
	742.607454	1.029972
	742.796659	1.030619
	742.985849	1.031535
	743.175025	1.032438
	743.364187	1.033355
	743.553334	1.033853
	743.742467	1.033343
	743.931586	1.032503
	744.120690	1.031439
	744.309779	1.030750
	744.498855	1.029941
	744.687916	1.029877
	744.876962	1.029500
	745.065994	1.030248
	745.255012	1.029794
	745.444015	1.031899
	745.633004	1.030345
	745.821978	1.030404
	746.010938	1.029735
	746.199884	1.027890
	746.388815	1.026579
	746.577732	1.026075
	746.766634	1.025063
	746.955522	1.024574
	747.144396	1.023535
	747.333255	1.022249
	747.522100	1.021641
	747.710930	1.021692
	747.899746	1.019259
	748.088548	1.016961
	748.277335	1.015132
	748.466108	1.013747
	748.654866	1.011567
	748.843610	1.011053
	749.032339	1.010937
	749.221054	1.009313
	749.409755	1.008674
	749.598441	1.007268
	749.787113	1.006833
	749.975770	1.006868
	750.164413	1.007610
	750.353042	1.006787
[truncated: 1,648 more rows]
