# Supplementary material for: Metasurface analogues of molecular diastereomers from hierarchical multiscale chiral interactions with biomolecules
Source: Nat Commun. 2026 Apr 22;17:5541. doi: 10.1038/s41467-026-72200-6 (PMC13287669; doi:10.1038/s41467-026-72200-6)
Supplement: Supplementary file 3 — Supplementary Data 1 (Raw data) [file 41467_2026_72200_MOESM3_ESM.zip › Raw_Data/Reflectivity/Antistrept_strept_sequence/Buffer/Ref_ARRAY3_RA_90_1.txt]

	345.453658	0.999314
	345.669646	0.999594
	345.885622	0.999912
	346.101585	1.000272
	346.317535	1.000682
	346.533471	1.001149
	346.749395	1.001682
	346.965306	1.002290
	347.181204	1.002985
	347.397089	1.003779
	347.612961	1.004685
	347.828820	1.005715
	348.044666	1.006881
	348.260499	1.008191
	348.476319	1.009645
	348.692126	1.011234
	348.907920	1.012932
	349.123701	1.014690
	349.339469	1.016434
	349.555224	1.018065
	349.770966	1.019467
	349.986695	1.020524
	350.202412	1.021142
	350.418115	1.021271
	350.633805	1.020917
	350.849482	1.020136
	351.065147	1.019020
	351.280798	1.017675
	351.496436	1.016200
	351.712062	1.014680
	351.927674	1.013176
	352.143273	1.013569
	352.358860	1.008010
	352.574433	1.006838
	352.789993	1.006890
	353.005541	1.005686
	353.221075	1.006745
	353.436597	1.004069
	353.652105	1.002163
	353.867600	1.001366
	354.083083	0.998365
	354.298552	0.996012
	354.514009	0.995479
	354.729452	0.995857
	354.944883	0.995685
	355.160300	0.994437
	355.375705	0.995797
	355.591096	0.996638
	355.806474	0.996495
	356.021840	0.997363
	356.237192	0.998217
	356.452532	0.999649
	356.667858	1.000436
	356.883172	0.999037
	357.098472	1.002053
	357.313760	1.003261
	357.529034	1.003837
	357.744295	1.004392
	357.959544	1.002061
	358.174779	1.000952
	358.390002	1.000741
	358.605211	1.000590
	358.820407	1.000993
	359.035591	0.999999
	359.250761	0.999215
	359.465919	1.000465
	359.681063	1.002167
	359.896194	1.000995
	360.111313	1.002844
	360.326418	1.005198
	360.541510	1.005181
	360.756589	1.005427
	360.971656	1.006139
	361.186709	1.005679
	361.401749	1.003736
	361.616776	1.001703
	361.831790	1.001572
	362.046792	1.001176
	362.261780	1.001225
	362.476755	1.002435
	362.691717	1.002667
	362.906666	1.003956
	363.121602	1.005272
	363.336525	1.005529
	363.551435	1.006069
	363.766332	1.005468
	363.981216	1.004489
	364.196087	1.003539
	364.410945	1.003980
	364.625790	1.002256
	364.840621	1.002638
	365.055440	1.002863
	365.270246	1.002029
	365.485039	1.002097
	365.699818	1.000573
	365.914585	0.999622
	366.129339	0.997511
	366.344079	0.996894
	366.558807	0.996583
	366.773521	0.996956
	366.988223	0.997430
	367.202911	0.996927
	367.417587	0.997614
	367.632249	0.998379
	367.846898	0.999827
	368.061535	1.001843
	368.276158	1.002348
	368.490768	1.003768
	368.705365	1.004777
	368.919949	1.005254
	369.134521	1.006889
	369.349079	1.007345
	369.563624	1.007472
	369.778155	1.007005
	369.992674	1.008953
	370.207180	1.007234
	370.421673	1.007603
	370.636153	1.007735
	370.850619	1.005279
	371.065073	1.004040
	371.279514	1.006006
	371.493941	1.006218
	371.708356	1.007726
	371.922757	1.007888
	372.137145	1.005880
	372.351521	1.006673
	372.565883	1.005512
	372.780232	1.004698
	372.994568	1.005903
	373.208891	1.004577
	373.423201	1.000066
	373.637498	0.999963
	373.851782	0.998454
	374.066053	0.995546
	374.280311	0.994962
	374.494556	0.996167
	374.708787	0.995920
	374.923006	0.996462
	375.137211	0.995945
	375.351404	0.998267
	375.565583	0.996893
	375.779750	0.995658
	375.993903	0.995548
	376.208043	0.996890
	376.422170	0.997011
	376.636284	0.996374
	376.850385	0.997677
	377.064473	0.998473
	377.278548	1.000378
	377.492610	1.000085
	377.706658	1.000832
	377.920694	0.999093
	378.134717	0.997992
	378.348726	0.999748
	378.562722	0.998528
	378.776706	1.000965
	378.990676	0.999994
	379.204633	1.002171
	379.418577	1.001648
	379.632508	1.004498
	379.846426	1.004867
	380.060331	1.004841
	380.274223	1.006677
	380.488101	1.009288
	380.701967	1.008617
	380.915819	1.007228
	381.129659	1.007395
	381.343485	1.007360
	381.557298	1.006489
	381.771098	1.005827
	381.984886	1.005678
	382.198659	1.006252
	382.412420	1.006296
	382.626168	1.004408
	382.839903	1.003979
	383.053624	1.003649
	383.267333	1.004772
	383.481028	1.002643
	383.694711	1.000923
	383.908380	1.002045
	384.122036	1.002965
	384.335679	1.001805
	384.549309	1.001487
	384.762926	1.001254
	384.976530	0.999206
	385.190120	1.001744
	385.403698	1.000792
	385.617262	1.002345
	385.830814	1.001026
	386.044352	0.998542
	386.257877	0.997137
	386.471389	0.996144
	386.684888	0.996702
	386.898374	0.997905
	387.111847	0.999397
	387.325306	0.999893
	387.538753	0.997711
	387.752186	0.998085
	387.965606	0.996690
	388.179014	0.999959
	388.392408	1.000072
	388.605789	1.001551
	388.819156	1.001339
	389.032511	1.000498
	389.245853	1.000102
	389.459181	0.999939
	389.672497	1.000371
	389.885799	0.999827
	390.099088	0.999890
	390.312364	0.998636
	390.525627	0.999104
	390.738877	0.999625
	390.952114	1.003425
	391.165337	1.004471
	391.378548	1.004234
	391.591745	1.006262
	391.804929	1.005349
	392.018100	1.004940
	392.231258	1.003583
	392.444403	1.003351
	392.657535	1.002591
	392.870653	1.004198
	393.083759	1.004218
	393.296851	1.003134
	393.509930	1.003407
	393.722996	1.003714
	393.936049	1.004760
	394.149089	1.004432
	394.362116	1.005968
	394.575129	1.006859
	394.788130	1.007881
	395.001117	1.007233
	395.214091	1.006770
	395.427052	1.005443
	395.640000	1.006402
	395.852935	1.005013
	396.065857	1.004688
	396.278765	1.002878
	396.491660	1.004244
	396.704543	1.005142
	396.917412	1.005329
	397.130268	1.005885
	397.343110	1.006304
	397.555940	1.006786
	397.768757	1.006916
	397.981560	1.005395
	398.194350	1.004042
	398.407127	1.002150
	398.619891	1.000184
	398.832642	1.000587
	399.045380	1.001341
	399.258104	1.000207
	399.470815	1.002040
	399.683514	1.000049
	399.896199	0.997358
	400.108870	0.995748
	400.321529	0.994059
	400.534175	0.995098
	400.746807	0.994191
	400.959427	0.993048
	401.172033	0.989873
	401.384626	0.990200
	401.597205	0.989706
	401.809772	0.991441
	402.022326	0.992154
	402.234866	0.993336
	402.447393	0.993544
	402.659907	0.992067
	402.872408	0.992472
	403.084896	0.992629
	403.297370	0.994538
	403.509832	0.995307
	403.722280	0.996054
	403.934715	0.993723
	404.147137	0.995702
	404.359546	0.996384
	404.571941	0.995607
	404.784323	0.996842
	404.996693	0.999502
	405.209049	1.001393
	405.421392	1.002663
	405.633721	1.002670
	405.846038	1.003313
	406.058341	1.004291
	406.270632	1.005320
	406.482909	1.003874
	406.695172	1.004953
	406.907423	1.005571
	407.119661	1.006546
	407.331885	1.006178
	407.544096	1.006639
	407.756294	1.004415
	407.968479	1.005235
	408.180651	1.004364
	408.392809	1.004936
	408.604954	1.006554
	408.817086	1.007577
	409.029205	1.008179
	409.241311	1.009860
	409.453404	1.010431
	409.665483	1.009440
	409.877549	1.009515
	410.089602	1.008715
	410.301642	1.009808
	410.513669	1.009101
	410.725682	1.008718
	410.937682	1.008189
	411.149669	1.008549
	411.361643	1.008801
	411.573604	1.007077
	411.785551	1.006987
	411.997486	1.007361
	412.209407	1.006762
	412.421315	1.005049
	412.633210	1.004983
	412.845091	1.005362
	413.056959	1.004614
	413.268815	1.005675
	413.480657	1.005095
	413.692485	1.006101
	413.904301	1.007493
	414.116103	1.009244
	414.327892	1.008453
	414.539668	1.007219
	414.751431	1.007085
	414.963181	1.007615
	415.174917	1.005540
	415.386640	1.005741
	415.598350	1.007515
	415.810047	1.007366
	416.021730	1.006834
	416.233401	1.007039
	416.445058	1.005375
	416.656702	1.004371
	416.868332	1.004909
	417.079950	1.003087
	417.291554	1.003321
	417.503145	1.002193
	417.714723	1.001347
	417.926288	0.998750
	418.137839	0.996626
	418.349377	0.995523
	418.560903	0.994279
	418.772414	0.993379
	418.983913	0.993277
	419.195398	0.993030
	419.406870	0.992771
	419.618329	0.993545
	419.829775	0.992653
	420.041208	0.990178
	420.252627	0.990856
	420.464033	0.989326
	420.675426	0.991047
	420.886805	0.991857
	421.098172	0.990454
	421.309525	0.989205
	421.520865	0.988281
	421.732192	0.989214
	421.943505	0.988435
	422.154805	0.987272
	422.366092	0.986482
	422.577366	0.987651
	422.788627	0.989296
	422.999874	0.989629
	423.211108	0.988616
	423.422329	0.989546
	423.633537	0.987635
	423.844731	0.989766
	424.055913	0.987883
	424.267081	0.988983
	424.478235	0.991509
	424.689377	0.992809
	424.900505	0.992343
	425.111620	0.993907
	425.322722	0.995057
	425.533811	0.994860
	425.744886	0.996205
	425.955948	0.997372
	426.166997	0.997324
	426.378032	0.997995
	426.589055	0.998840
	426.800064	1.000156
	427.011060	1.002200
	427.222042	1.001023
	427.433012	1.002509
	427.643968	1.002071
	427.854911	1.001398
	428.065840	1.002433
	428.276757	1.002155
	428.487660	1.003182
	428.698550	1.003412
	428.909427	1.004529
	429.120290	1.003019
	429.331140	1.003409
	429.541977	1.002541
	429.752801	1.001753
	429.963611	1.001478
	430.174408	1.000148
	430.385192	1.001609
	430.595963	1.000151
	430.806720	0.999371
	431.017464	1.000869
	431.228195	1.002633
	431.438913	1.004917
	431.649617	1.003847
	431.860308	1.005145
	432.070986	1.003504
	432.281650	1.003913
	432.492302	1.002443
	432.702940	1.002657
	432.913565	1.004386
	433.124176	1.002911
	433.334774	1.003841
	433.545359	1.002875
	433.755931	1.002576
	433.966489	1.004056
	434.177035	1.004610
	434.387567	1.004823
	434.598085	1.005547
	434.808591	1.007001
	435.019083	1.008416
	435.229562	1.010232
	435.440027	1.009437
	435.650479	1.008337
	435.860918	1.007882
	436.071344	1.008998
	436.281757	1.010090
	436.492156	1.010530
	436.702542	1.008999
	436.912914	1.011520
	437.123274	1.010271
	437.333620	1.009898
	437.543953	1.008786
	437.754272	1.007916
	437.964578	1.006111
	438.174871	1.005054
	438.385151	1.005430
	438.595417	1.004032
	438.805670	1.004114
	439.015910	1.005297
	439.226137	1.005034
	439.436350	1.003370
	439.646550	1.002005
	439.856737	0.999688
	440.066910	0.999491
	440.277070	0.998967
	440.487217	0.997855
	440.697351	0.996741
	440.907471	0.995472
	441.117578	0.994362
	441.327671	0.992269
	441.537752	0.992084
	441.747819	0.989584
	441.957873	0.989501
	442.167913	0.987783
	442.377940	0.987678
	442.587954	0.987369
	442.797955	0.988830
	443.007942	0.988406
	443.217916	0.986606
	443.427877	0.988141
	443.637824	0.987410
	443.847758	0.987385
	444.057679	0.985245
	444.267586	0.983142
	444.477481	0.982039
	444.687361	0.981564
	444.897229	0.982345
	445.107083	0.981014
	445.316924	0.980946
	445.526752	0.981071
	445.736566	0.982056
	445.946367	0.983066
	446.156155	0.983225
	446.365929	0.983906
	446.575690	0.984609
	446.785438	0.985324
	446.995173	0.987867
	447.204894	0.988055
	447.414602	0.989367
	447.624296	0.989438
	447.833977	0.991250
	448.043645	0.991180
	448.253300	0.992662
	448.462941	0.993008
	448.672569	0.993412
	448.882184	0.992682
	449.091785	0.992081
	449.301373	0.992328
	449.510948	0.993569
	449.720509	0.992528
	449.930057	0.993145
	450.139592	0.994268
	450.349113	0.994920
	450.558621	0.996616
	450.768116	0.996916
	450.977597	0.997548
	451.187066	0.997905
	451.396520	0.999835
	451.605962	1.000759
	451.815390	1.001645
	452.024805	1.001332
	452.234206	1.002776
	452.443594	1.002768
	452.652969	1.002985
	452.862330	1.004392
	453.071678	1.006082
	453.281013	1.005341
	453.490335	1.005917
	453.699643	1.006324
	453.908938	1.004325
	454.118219	1.005228
	454.327487	1.004922
	454.536742	1.005127
	454.745983	1.003550
	454.955211	1.004476
	455.164426	1.004120
	455.373627	1.004824
	455.582815	1.002349
	455.791990	1.001821
	456.001152	1.003054
	456.210300	1.000430
	456.419434	1.000043
	456.628556	0.998501
	456.837664	0.997395
	457.046758	0.998482
	457.255839	0.999338
	457.464907	0.999064
	457.673962	0.999750
	457.883003	0.998404
	458.092031	0.999431
	458.301046	0.999166
	458.510047	0.999792
	458.719035	1.000556
	458.928009	0.999744
	459.136970	0.999581
	459.345918	0.999906
	459.554852	0.999983
	459.763774	1.000071
	459.972681	1.002291
	460.181576	1.001782
	460.390457	1.001604
	460.599324	1.001589
	460.808178	1.001169
	461.017019	0.999987
	461.225847	1.000075
	461.434661	1.001471
	461.643462	1.003554
	461.852249	1.003952
	462.061023	1.003606
	462.269784	1.003488
	462.478531	1.005297
	462.687265	1.006754
	462.895986	1.005857
	463.104693	1.005723
	463.313387	1.005065
	463.522068	1.005599
	463.730735	1.008414
	463.939389	1.008627
	464.148029	1.009145
	464.356656	1.009792
	464.565270	1.008112
	464.773870	1.009844
	464.982457	1.010114
	465.191030	1.009889
	465.399591	1.009774
	465.608137	1.009091
	465.816671	1.005961
	466.025191	1.008003
	466.233697	1.006070
	466.442191	1.004196
	466.650671	1.006928
	466.859137	1.005802
	467.067590	1.004030
	467.276030	1.004206
	467.484456	1.003951
	467.692869	1.002974
	467.901269	1.002952
	468.109655	1.000803
	468.318028	1.000654
	468.526387	1.000386
	468.734733	0.999284
	468.943066	0.998012
	469.151385	0.997401
	469.359691	0.997712
	469.567984	0.999564
	469.776263	0.998092
	469.984528	0.999088
	470.192781	0.997518
	470.401020	0.997608
	470.609245	0.999104
	470.817457	0.999989
	471.025656	1.000316
	471.233841	1.000234
	471.442013	1.001089
	471.650172	1.002587
	471.858317	1.004416
	472.066448	1.004991
	472.274567	1.004651
	472.482672	1.004660
	472.690763	1.001948
	472.898841	1.001865
	473.106906	1.001286
	473.314957	1.000035
	473.522995	1.000312
	473.731020	0.999512
	473.939031	1.000763
	474.147029	1.000626
	474.355013	0.999274
	474.562984	0.999047
	474.770941	1.000625
	474.978885	0.999326
	475.186816	0.999527
	475.394733	1.000178
	475.602637	1.001639
	475.810527	1.002245
	476.018404	1.003150
	476.226268	1.003452
	476.434118	1.001125
	476.641955	1.002762
	476.849778	1.002396
	477.057588	1.000644
	477.265385	1.000677
	477.473168	0.997875
	477.680937	0.995239
	477.888694	0.996421
	478.096436	0.996052
	478.304166	0.995051
	478.511882	0.995410
	478.719584	0.993047
	478.927274	0.993045
	479.134949	0.994949
	479.342612	0.993483
	479.550260	0.992563
	479.757896	0.992953
	479.965518	0.992135
	480.173126	0.992901
	480.380722	0.992302
	480.588303	0.990214
	480.795872	0.990832
	481.003426	0.993067
	481.210968	0.994511
	481.418496	0.994624
	481.626010	0.995631
	481.833511	0.995591
	482.040999	0.996956
	482.248473	0.997263
	482.455934	0.997587
	482.663382	0.998803
	482.870816	1.000404
	483.078236	0.999422
	483.285643	1.001273
	483.493037	0.999698
	483.700417	1.001024
	483.907784	1.001598
	484.115137	1.000997
	484.322477	1.000695
	484.529803	0.999318
	484.737116	0.999188
	484.944416	0.998846
	485.151702	0.997814
	485.358975	0.998650
	485.566234	0.999800
	485.773479	1.000832
	485.980712	0.999999
	486.187931	1.000150
	486.395136	1.000345
	486.602328	0.998778
	486.809506	0.997930
	487.016671	0.998283
	487.223823	0.998168
	487.430961	0.996583
	487.638086	0.999601
	487.845197	0.997511
	488.052295	0.997589
	488.259379	0.998868
	488.466450	0.997822
	488.673507	0.997535
	488.880551	0.997649
	489.087582	0.995967
	489.294599	0.994015
	489.501602	0.992745
	489.708592	0.992801
	489.915569	0.991881
	490.122532	0.992845
	490.329482	0.993592
	490.536418	0.992260
	490.743341	0.992686
	490.950250	0.994598
	491.157146	0.994517
	491.364029	0.993421
	491.570897	0.993789
	491.777753	0.993134
	491.984595	0.993483
	492.191423	0.993062
	492.398238	0.993194
	492.605040	0.993160
	492.811828	0.991576
	493.018603	0.991229
	493.225364	0.993555
	493.432111	0.994782
	493.638846	0.993360
	493.845566	0.992786
	494.052274	0.991674
	494.258967	0.993160
	494.465648	0.997105
	494.672314	0.997667
	494.878968	1.000718
	495.085608	1.001687
	495.292234	1.002156
	495.498847	1.002107
	495.705446	1.003259
	495.912032	1.003282
	496.118605	1.003873
	496.325164	1.005376
	496.531709	1.005307
	496.738241	1.005769
	496.944759	1.006810
	497.151264	1.007305
	497.357756	1.005347
	497.564234	1.005950
	497.770698	1.006525
	497.977149	1.007870
	498.183587	1.006490
	498.390011	1.006020
	498.596422	1.007073
	498.802819	1.004173
	499.009202	1.005450
	499.215572	1.004532
	499.421929	1.005492
	499.628272	1.006263
	499.834602	1.007141
	500.040918	1.008050
	500.247220	1.006700
	500.453509	1.008587
	500.659785	1.007663
	500.866047	1.005062
	501.072296	1.004295
	501.278531	1.004439
	501.484752	1.004479
	501.690960	1.005942
	501.897155	1.005954
	502.103336	1.005611
	502.309504	1.006462
	502.515658	1.007829
	502.721798	1.007515
	502.927925	1.008466
	503.134039	1.009032
	503.340139	1.008717
	503.546225	1.006858
	503.752298	1.005479
	503.958358	1.006392
	504.164404	1.006598
	504.370436	1.005784
	504.576455	1.004627
	504.782461	1.003725
	504.988453	1.003891
	505.194431	1.002833
	505.400396	1.004373
	505.606347	1.003645
	505.812285	1.002680
	506.018209	1.002341
	506.224120	1.003457
	506.430017	1.003397
	506.635901	1.004969
	506.841771	1.005497
	507.047628	1.005193
	507.253471	1.003852
	507.459301	1.001629
	507.665117	1.001223
	507.870920	1.000913
	508.076709	1.002704
	508.282484	1.002450
	508.488247	1.002943
	508.693995	1.004089
	508.899730	1.002795
	509.105451	1.003524
	509.311159	1.002664
	509.516854	1.001452
	509.722535	1.002301
	509.928202	1.003942
	510.133856	1.005077
	510.339496	1.004230
	510.545123	1.002866
	510.750736	1.003874
	510.956336	1.003363
	511.161922	1.001591
	511.367494	1.004541
	511.573053	1.004417
	511.778599	1.006248
	511.984131	1.006520
	512.189649	1.007340
	512.395154	1.007461
	512.600645	1.008364
	512.806123	1.009230
	513.011587	1.010173
	513.217038	1.012195
	513.422475	1.014490
	513.627899	1.016888
	513.833309	1.016309
	514.038705	1.016167
	514.244088	1.016204
	514.449458	1.016464
	514.654814	1.017530
	514.860156	1.017457
	515.065485	1.015436
	515.270800	1.016009
	515.476102	1.016114
	515.681390	1.015539
	515.886664	1.014738
	516.091925	1.013239
	516.297173	1.013607
	516.502407	1.014004
	516.707627	1.012766
	516.912834	1.012646
	517.118027	1.013420
	517.323207	1.013720
	517.528373	1.012743
	517.733525	1.011762
	517.938664	1.011183
	518.143790	1.010883
	518.348901	1.011724
	518.554000	1.012581
	518.759084	1.012366
	518.964156	1.012059
	519.169213	1.012527
	519.374257	1.011975
	519.579288	1.011534
	519.784305	1.012246
	519.989308	1.011224
	520.194298	1.011221
	520.399274	1.011074
	520.604236	1.008144
	520.809185	1.007932
	521.014121	1.007503
	521.219043	1.007738
	521.423951	1.008879
	521.628846	1.008280
	521.833727	1.009004
	522.038595	1.009470
	522.243449	1.008700
	522.448289	1.008611
	522.653116	1.007236
	522.857929	1.006741
	523.062729	1.005873
	523.267515	1.005814
	523.472287	1.006413
	523.677046	1.008238
	523.881792	1.006274
	524.086524	1.006791
	524.291242	1.005509
	524.495946	1.007040
	524.700637	1.006598
	524.905315	1.007164
	525.109979	1.006538
	525.314629	1.005789
	525.519266	1.005369
	525.723889	1.003845
	525.928498	1.001558
	526.133094	1.000798
	526.337677	1.001888
	526.542245	1.000974
	526.746800	0.999406
	526.951342	1.000189
	527.155870	0.999322
	527.360384	0.998622
	527.564885	0.999461
	527.769372	1.000205
	527.973846	0.998936
	528.178306	1.000902
	528.382752	1.001087
	528.587185	1.002888
	528.791604	1.003964
	528.996010	1.003978
	529.200402	1.004526
	529.404780	1.004722
	529.609145	1.003934
	529.813496	1.004441
	530.017833	1.004166
	530.222157	1.006205
	530.426468	1.005746
	530.630764	1.005562
	530.835048	1.005684
	531.039317	1.004654
	531.243573	1.003814
	531.447815	1.005407
	531.652044	1.005253
	531.856259	1.004786
	532.060461	1.003602
	532.264648	1.002569
	532.468823	1.002404
	532.672983	1.003450
	532.877130	1.004389
	533.081264	1.005873
	533.285383	1.005536
	533.489490	1.006157
	533.693582	1.005693
	533.897661	1.005248
	534.101726	1.005195
	534.305778	1.005290
	534.509816	1.005057
	534.713841	1.004659
	534.917851	1.003960
	535.121849	1.003128
	535.325832	1.004800
	535.529802	1.005978
	535.733759	1.006724
	535.937701	1.007340
	536.141630	1.006041
	536.345546	1.007129
	536.549448	1.006287
	536.753336	1.007858
	536.957210	1.007601
	537.161071	1.006465
	537.364919	1.004824
	537.568752	1.003508
	537.772572	1.004790
	537.976379	1.003503
	538.180172	1.003109
	538.383951	1.002488
	538.587716	1.001264
	538.791468	0.999224
	538.995206	1.000160
	539.198931	1.001339
	539.402642	1.000712
	539.606339	1.001642
	539.810023	1.000214
	540.013693	1.000501
	540.217349	0.999462
	540.420992	1.000323
	540.624621	0.998820
	540.828237	0.998956
	541.031839	0.998241
	541.235427	0.997003
	541.439001	0.996897
	541.642562	0.997646
	541.846109	0.997494
	542.049643	0.997330
	542.253163	0.996670
	542.456669	0.997094
	542.660162	0.996828
	542.863641	0.996675
	543.067106	0.997167
	543.270558	0.996283
	543.473996	0.995046
	543.677420	0.994687
	543.880831	0.993227
	544.084228	0.993355
	544.287612	0.991857
	544.490981	0.992444
	544.694338	0.992937
	544.897680	0.993504
	545.101009	0.993436
	545.304324	0.992152
	545.507625	0.991818
	545.710913	0.993031
	545.914187	0.992674
	546.117448	0.993883
	546.320695	0.994935
	546.523928	0.995527
	546.727147	0.995786
	546.930353	0.994730
	547.133546	0.995767
	547.336724	0.996593
	547.539889	0.996655
	547.743040	0.995374
	547.946178	0.995845
	548.149301	0.995587
	548.352412	0.995168
	548.555508	0.996419
	548.758591	0.995583
	548.961660	0.994891
	549.164716	0.994419
	549.367757	0.992427
	549.570785	0.992177
	549.773800	0.991530
	549.976801	0.991466
	550.179788	0.988953
	550.382761	0.990609
	550.585721	0.990424
	550.788667	0.991833
	550.991599	0.993188
	551.194518	0.994513
	551.397423	0.993843
	551.600315	0.993859
	551.803192	0.993198
	552.006056	0.992845
	552.208906	0.994664
	552.411743	0.994958
	552.614566	0.996215
	552.817375	0.996708
	553.020171	0.997359
	553.222953	0.998005
	553.425721	0.998182
	553.628475	0.998709
	553.831216	0.998932
	554.033943	0.997800
	554.236657	0.997483
	554.439356	0.997089
	554.642042	0.997687
	554.844715	0.995822
	555.047373	0.995206
	555.250018	0.993903
	555.452650	0.994033
	555.655267	0.995193
	555.857871	0.996739
	556.060461	0.998924
	556.263038	1.000535
	556.465600	1.000224
	556.668150	1.001986
	556.870685	1.001256
	557.073207	1.003569
	557.275715	1.004754
	557.478209	1.005169
	557.680689	1.006256
	557.883156	1.007659
	558.085609	1.008110
	558.288049	1.010110
	558.490475	1.011119
	558.692887	1.010971
	558.895285	1.011765
	559.097670	1.010869
	559.300040	1.012485
	559.502398	1.012839
	559.704741	1.012274
	559.907071	1.012075
	560.109387	1.013751
	560.311689	1.014266
	560.513978	1.014537
	560.716253	1.014310
	560.918514	1.012508
	561.120762	1.012286
	561.322995	1.012390
	561.525215	1.011981
	561.727422	1.010940
	561.929614	1.011559
	562.131793	1.011562
	562.333958	1.012767
	562.536110	1.013490
	562.738248	1.011905
	562.940372	1.011805
	563.142482	1.012210
	563.344578	1.012284
	563.546661	1.011498
	563.748730	1.012345
	563.950786	1.012574
	564.152827	1.013455
	564.354855	1.012144
	564.556870	1.012659
	564.758870	1.012360
	564.960857	1.011220
	565.162830	1.011820
	565.364789	1.011521
	565.566735	1.009622
	565.768666	1.009607
	565.970584	1.009518
	566.172489	1.008764
	566.374379	1.008697
	566.576256	1.009582
	566.778119	1.009448
	566.979969	1.011053
	567.181805	1.013172
	567.383626	1.013552
	567.585435	1.014491
	567.787229	1.015743
	567.989010	1.016257
	568.190777	1.018510
	568.392530	1.018713
	568.594269	1.019864
	568.795995	1.021469
	568.997707	1.024129
	569.199405	1.026230
	569.401090	1.026831
	569.602761	1.027466
	569.804418	1.028336
	570.006061	1.030172
	570.207690	1.029733
	570.409306	1.032623
	570.610908	1.032998
	570.812497	1.033181
	571.014071	1.033783
	571.215632	1.033420
	571.417179	1.034594
	571.618712	1.034753
	571.820232	1.033632
	572.021737	1.033238
	572.223229	1.034695
	572.424707	1.034912
	572.626172	1.033889
	572.827623	1.034765
	573.029060	1.034510
	573.230483	1.035117
	573.431892	1.034752
	573.633288	1.035797
	573.834670	1.035319
	574.036038	1.036370
	574.237392	1.036409
	574.438733	1.036494
	574.640060	1.035216
	574.841373	1.036472
	575.042672	1.037676
	575.243958	1.039191
	575.445230	1.039003
	575.646488	1.039016
	575.847732	1.039525
	576.048962	1.038742
	576.250179	1.038555
	576.451382	1.038170
	576.652571	1.038825
	576.853747	1.038042
	577.054908	1.038617
	577.256056	1.039385
	577.457190	1.038940
	577.658310	1.038437
	577.859417	1.039399
	578.060510	1.039730
	578.261589	1.039229
	578.462654	1.038742
	578.663705	1.038945
	578.864743	1.038458
	579.065767	1.038131
	579.266777	1.037992
	579.467773	1.038598
	579.668755	1.039332
	579.869724	1.040865
	580.070679	1.043392
	580.271620	1.043292
	580.472548	1.043780
	580.673461	1.043835
	580.874361	1.043619
	581.075247	1.042649
	581.276119	1.042993
	581.476978	1.043155
	581.677822	1.041755
	581.878653	1.042427
	582.079470	1.043388
	582.280273	1.043790
	582.481063	1.045290
	582.681838	1.045242
	582.882600	1.045367
	583.083348	1.045512
	583.284083	1.046037
	583.484803	1.047063
	583.685510	1.047839
	583.886203	1.047855
	584.086882	1.048660
	584.287547	1.050425
	584.488199	1.051550
	584.688836	1.051738
	584.889460	1.054310
	585.090070	1.053523
	585.290666	1.053378
	585.491249	1.053568
	585.691818	1.055597
	585.892372	1.055745
	586.092914	1.057728
	586.293441	1.058373
	586.493954	1.058864
	586.694454	1.060209
	586.894940	1.062784
	587.095412	1.064862
	587.295870	1.064592
	587.496314	1.066065
	587.696745	1.066270
	587.897162	1.066798
	588.097565	1.067990
	588.297954	1.069247
	588.498329	1.069573
	588.698691	1.070989
	588.899038	1.072609
	589.099372	1.073747
	589.299692	1.073680
	589.499998	1.073529
	589.700291	1.072508
	589.900569	1.072296
	590.100834	1.072028
	590.301085	1.071156
	590.501322	1.070600
	590.701546	1.070884
	590.901755	1.071714
	591.101951	1.072035
	591.302132	1.073889
	591.502300	1.074009
	591.702455	1.073641
	591.902595	1.074372
	592.102722	1.073147
	592.302834	1.071864
	592.502933	1.072739
	592.703018	1.072818
	592.903089	1.072984
	593.103147	1.073059
	593.303190	1.074943
	593.503220	1.074209
	593.703236	1.074700
	593.903238	1.075430
	594.103226	1.075132
	594.303200	1.075560
	594.503161	1.074019
	594.703108	1.074217
	594.903040	1.072813
	595.102960	1.073039
	595.302865	1.074931
	595.502756	1.073999
	595.702634	1.073603
	595.902497	1.072955
	596.102347	1.073879
	596.302183	1.074506
	596.502005	1.074039
	596.701813	1.074382
	596.901608	1.073670
	597.101388	1.073760
	597.301155	1.073837
	597.500908	1.074812
	597.700647	1.077119
	597.900372	1.076965
	598.100083	1.077280
	598.299781	1.076345
	598.499465	1.076948
	598.699134	1.078100
	598.898790	1.077057
	599.098432	1.077000
	599.298061	1.075649
	599.497675	1.076988
	599.697275	1.076740
	599.896862	1.077196
	600.096435	1.077312
	600.295994	1.076831
	600.495539	1.076488
	600.695070	1.075879
	600.894588	1.075399
	601.094091	1.074667
	601.293581	1.074384
	601.493056	1.074507
	601.692518	1.075971
	601.891966	1.076301
	602.091401	1.077640
	602.290821	1.078016
	602.490227	1.078934
	602.689620	1.079495
	602.888999	1.079926
	603.088363	1.080298
	603.287714	1.079827
	603.487052	1.080520
	603.686375	1.081211
	603.885684	1.081013
	604.084980	1.081203
	604.284261	1.082363
	604.483529	1.082611
	604.682783	1.083722
	604.882023	1.083542
	605.081249	1.084533
	605.280461	1.085089
	605.479660	1.085021
	605.678844	1.085291
	605.878015	1.085244
	606.077172	1.085547
	606.276314	1.085778
	606.475443	1.084797
	606.674558	1.086517
	606.873660	1.086811
	607.072747	1.088282
	607.271820	1.088431
	607.470880	1.086246
	607.669926	1.087460
	607.868957	1.087387
	608.067975	1.087759
	608.266979	1.086698
	608.465969	1.085578
	608.664946	1.084551
	608.863908	1.082170
	609.062857	1.081616
	609.261791	1.080942
	609.460712	1.081665
	609.659619	1.080129
	609.858511	1.078269
	610.057390	1.077327
	610.256256	1.076656
	610.455107	1.076180
	610.653944	1.075552
	610.852767	1.074655
	611.051577	1.075419
	611.250373	1.075690
	611.449154	1.075271
	611.647922	1.075414
	611.846676	1.074355
	612.045416	1.074463
	612.244142	1.074953
	612.442854	1.077257
	612.641553	1.078005
	612.840237	1.080508
	613.038908	1.082774
	613.237564	1.084500
	613.436207	1.085126
	613.634836	1.086355
	613.833451	1.086302
	614.032052	1.086271
	614.230639	1.085794
	614.429212	1.087426
	614.627771	1.088182
	614.826316	1.089036
	615.024848	1.090996
	615.223365	1.092166
	615.421869	1.093590
	615.620358	1.093906
	615.818834	1.093723
	616.017296	1.094605
	616.215744	1.096237
	616.414178	1.098483
	616.612598	1.099904
	616.811004	1.101388
	617.009396	1.103366
	617.207775	1.104100
	617.406139	1.106240
	617.604490	1.106090
	617.802826	1.106886
	618.001149	1.107532
	618.199458	1.107376
	618.397752	1.108535
	618.596033	1.109829
	618.794300	1.108937
	618.992553	1.108124
	619.190792	1.107483
	619.389018	1.107985
	619.587229	1.107264
	619.785426	1.104633
	619.983609	1.104318
	620.181779	1.103741
	620.379934	1.102942
	620.578076	1.102434
	620.776204	1.102403
	620.974317	1.103099
	621.172417	1.103750
	621.370503	1.102812
	621.568575	1.102144
	621.766633	1.103448
	621.964677	1.102280
	622.162707	1.102490
	622.360723	1.103203
	622.558725	1.103379
	622.756714	1.103893
	622.954688	1.104372
	623.152648	1.106064
	623.350595	1.104692
	623.548527	1.106484
	623.746446	1.106363
	623.944350	1.107094
	624.142241	1.107897
	624.340118	1.108929
	624.537981	1.107566
	624.735829	1.106577
	624.933664	1.106820
	625.131485	1.105610
	625.329292	1.105775
	625.527085	1.106406
	625.724864	1.107167
	625.922629	1.106709
	626.120381	1.109038
	626.318118	1.110537
	626.515841	1.109137
	626.713550	1.108624
	626.911246	1.110101
	627.108927	1.108757
	627.306595	1.107826
	627.504248	1.108467
	627.701888	1.109636
	627.899513	1.111258
	628.097125	1.113039
	628.294722	1.114370
	628.492306	1.115172
	628.689876	1.115710
	628.887432	1.116519
	629.084973	1.117196
	629.282501	1.118631
	629.480015	1.118261
	629.677515	1.119884
	629.875001	1.120846
	630.072473	1.121373
	630.269931	1.122410
	630.467375	1.122413
	630.664805	1.121265
	630.862221	1.121763
	631.059623	1.122259
	631.257011	1.122919
	631.454385	1.122819
	631.651746	1.124226
	631.849092	1.125278
	632.046424	1.126296
	632.243742	1.127699
	632.441047	1.127877
	632.638337	1.128133
	632.835613	1.128760
	633.032876	1.127533
	633.230124	1.127859
	633.427358	1.128109
	633.624579	1.128028
	633.821785	1.126997
	634.018978	1.127224
	634.216156	1.126690
	634.413321	1.124936
	634.610471	1.124946
	634.807608	1.124380
	635.004730	1.122714
	635.201839	1.120171
	635.398933	1.120650
	635.596014	1.119074
	635.793081	1.119200
	635.990133	1.118662
	636.187172	1.119580
	636.384196	1.118412
	636.581207	1.118099
	636.778204	1.118701
	636.975186	1.118153
	637.172155	1.118495
	637.369110	1.118972
	637.566050	1.118407
	637.762977	1.118567
	637.959890	1.117364
	638.156788	1.116402
	638.353673	1.116666
	638.550544	1.116418
	638.747400	1.116113
	638.944243	1.114472
	639.141072	1.116542
	639.337886	1.116822
	639.534687	1.117754
	639.731474	1.117651
	639.928246	1.118066
	640.125005	1.118574
	640.321750	1.117341
	640.518480	1.118017
	640.715197	1.120116
	640.911899	1.121207
	641.108588	1.121015
	641.305263	1.120192
	641.501923	1.121013
	641.698570	1.120329
	641.895202	1.119623
	642.091821	1.119510
	642.288426	1.118216
	642.485016	1.116544
	642.681593	1.117253
	642.878155	1.116766
	643.074704	1.117072
	643.271238	1.118439
	643.467759	1.117602
	643.664265	1.119061
	643.860757	1.118903
	644.057236	1.119486
	644.253700	1.117232
	644.450151	1.115687
	644.646587	1.114953
	644.843009	1.113848
	645.039418	1.113189
	645.235812	1.111573
	645.432192	1.109769
	645.628558	1.109808
	645.824911	1.108413
	646.021249	1.108617
	646.217573	1.109023
	646.413883	1.109840
	646.610179	1.109421
	646.806461	1.109055
	647.002729	1.110636
	647.198983	1.111471
	647.395223	1.113017
	647.591449	1.113735
	647.787661	1.113895
	647.983859	1.114381
	648.180043	1.115123
	648.376212	1.116946
	648.572368	1.118162
	648.768510	1.120547
	648.964638	1.121406
	649.160751	1.121715
	649.356851	1.122255
	649.552937	1.122881
	649.749008	1.122365
	649.945066	1.123821
	650.141109	1.124222
	650.337138	1.124432
	650.533154	1.124882
	650.729155	1.126674
	650.925142	1.128310
	651.121116	1.127682
	651.317075	1.128235
	651.513020	1.127892
	651.708951	1.128665
	651.904868	1.129300
	652.100771	1.129037
	652.296660	1.130334
	652.492535	1.130225
	652.688396	1.130275
	652.884242	1.129805
	653.080075	1.131393
	653.275894	1.130499
	653.471699	1.129865
	653.667489	1.130243
	653.863266	1.131079
	654.059028	1.130242
	654.254776	1.131043
	654.450511	1.132543
	654.646231	1.132520
	654.841937	1.133876
	655.037629	1.133941
	655.233308	1.132893
	655.428972	1.134573
	655.624622	1.132049
	655.820258	1.133811
	656.015879	1.132994
	656.211487	1.131807
	656.407081	1.133558
	656.602661	1.133368
	656.798226	1.132606
	656.993778	1.133173
	657.189315	1.133700
	657.384839	1.134414
	657.580348	1.134885
	657.775843	1.136541
	657.971324	1.137814
	658.166791	1.139120
	658.362244	1.140527
	658.557683	1.142631
	658.753108	1.144384
	658.948519	1.146116
	659.143916	1.147152
	659.339298	1.147009
	659.534667	1.148309
	659.730022	1.149928
	659.925362	1.151416
	660.120688	1.151023
	660.316001	1.150948
	660.511299	1.150440
	660.706583	1.149572
	660.901853	1.150005
	661.097109	1.151461
	661.292351	1.150791
	661.487578	1.150185
	661.682792	1.150438
	661.877992	1.149979
	662.073177	1.149643
	662.268349	1.148202
	662.463506	1.147529
	662.658649	1.145732
	662.853779	1.144945
	663.048894	1.144907
	663.243995	1.145230
	663.439081	1.144851
	663.634154	1.144077
	663.829213	1.143895
	664.024258	1.144107
	664.219288	1.144137
	664.414305	1.144511
	664.609307	1.144399
	664.804295	1.144458
	664.999269	1.142634
	665.194229	1.143509
	665.389175	1.144790
	665.584107	1.145589
	665.779025	1.144971
	665.973928	1.145865
	666.168818	1.146459
	666.363693	1.147491
	666.558555	1.148288
	666.753402	1.147948
	666.948235	1.149146
	667.143054	1.149194
	667.337859	1.147575
	667.532650	1.149172
	667.727427	1.149004
	667.922189	1.148436
	668.116938	1.149744
	668.311672	1.149166
	668.506392	1.149925
	668.701098	1.150710
	668.895790	1.151456
	669.090468	1.154138
	669.285132	1.155745
	669.479782	1.156275
	669.674417	1.157976
	669.869039	1.157859
	670.063646	1.157790
	670.258239	1.157237
	670.452819	1.157817
	670.647384	1.158409
	670.841934	1.156309
	671.036471	1.157539
	671.230994	1.158166
	671.425502	1.158389
	671.619997	1.157524
	671.814477	1.157450
	672.008943	1.156885
	672.203395	1.157089
	672.397833	1.156569
	672.592257	1.157087
	672.786667	1.155864
	672.981062	1.155542
	673.175444	1.154245
	673.369811	1.153510
	673.564164	1.150710
	673.758503	1.150065
	673.952828	1.150794
	674.147139	1.151333
	674.341435	1.152371
	674.535718	1.154864
	674.729986	1.156016
	674.924240	1.155697
	675.118480	1.155035
	675.312706	1.155922
	675.506918	1.157200
	675.701116	1.156581
	675.895299	1.158810
	676.089469	1.159483
	676.283624	1.159251
	676.477765	1.158466
	676.671892	1.157781
	676.866005	1.157983
	677.060103	1.160053
	677.254188	1.159714
	677.448258	1.159529
	677.642315	1.160266
	677.836357	1.158397
	678.030385	1.158823
	678.224398	1.158945
	678.418398	1.158779
	678.612384	1.158859
	678.806355	1.158751
	679.000312	1.159023
	679.194255	1.160463
	679.388184	1.161309
	679.582099	1.161762
	679.776000	1.161330
	679.969886	1.161187
	680.163758	1.162597
	680.357617	1.161751
	680.551461	1.162289
	680.745290	1.162594
	680.939106	1.161492
	681.132908	1.162364
	681.326695	1.161375
	681.520468	1.159774
	681.714227	1.159802
	681.907972	1.159707
	682.101703	1.160459
	682.295419	1.160054
	682.489122	1.159072
	682.682810	1.158940
	682.876484	1.157062
	683.070144	1.154878
	683.263790	1.153958
	683.457421	1.153100
	683.651039	1.151453
	683.844642	1.151768
	684.038231	1.150400
	684.231806	1.150396
	684.425367	1.149863
	684.618913	1.150113
	684.812446	1.149025
	685.005964	1.148181
	685.199468	1.147401
	685.392958	1.148328
	685.586433	1.148283
	685.779895	1.148477
	685.973342	1.148052
	686.166775	1.147310
	686.360194	1.146493
	686.553599	1.145147
	686.746990	1.144510
	686.940366	1.144361
	687.133729	1.142905
	687.327077	1.141092
	687.520411	1.140684
	687.713730	1.140097
	687.907036	1.139070
	688.100327	1.138587
	688.293604	1.138797
	688.486867	1.139442
	688.680116	1.140637
	688.873351	1.139878
	689.066571	1.138959
	689.259777	1.139027
	689.452970	1.139274
	689.646147	1.140747
	689.839311	1.140431
	690.032461	1.139161
	690.225596	1.139545
	690.418717	1.139627
	690.611824	1.139252
	690.804917	1.139530
	690.997995	1.139551
	691.191059	1.138612
	691.384110	1.139371
	691.577145	1.140377
	691.770167	1.140816
	691.963175	1.139139
	692.156168	1.140302
	692.349147	1.139826
	692.542112	1.139631
	692.735063	1.139524
	692.927999	1.137955
	693.120922	1.137240
	693.313830	1.138814
	693.506724	1.139003
	693.699603	1.138176
	693.892469	1.138181
	694.085320	1.136125
	694.278157	1.134005
	694.470980	1.133035
	694.663789	1.133836
	694.856583	1.135081
	695.049364	1.134135
	695.242130	1.133909
	695.434881	1.134058
	695.627619	1.132901
	695.820342	1.133311
	696.013052	1.131559
	696.205747	1.130636
	696.398427	1.130091
	696.591094	1.128454
	696.783746	1.128533
	696.976384	1.129429
	697.169008	1.128058
	697.361618	1.129393
	697.554213	1.129857
	697.746795	1.130176
	697.939362	1.130442
	698.131914	1.129354
	698.324453	1.128830
	698.516977	1.129030
	698.709487	1.128012
	698.901983	1.128032
	699.094465	1.128742
	699.286932	1.127092
	699.479386	1.125424
	699.671825	1.126230
	699.864249	1.125439
	700.056660	1.126402
	700.249056	1.127326
	700.441438	1.126653
	700.633806	1.126542
	700.826160	1.126218
	701.018499	1.125991
	701.210824	1.124996
	701.403135	1.125589
	701.595432	1.126962
	701.787714	1.128935
	701.979982	1.127376
	702.172236	1.126236
	702.364476	1.127280
	702.556702	1.126560
	702.748913	1.126231
	702.941110	1.126791
	703.133293	1.125330
	703.325461	1.125144
	703.517615	1.125312
	703.709755	1.124611
	703.901881	1.123294
	704.093993	1.124058
	704.286090	1.124919
	704.478173	1.123678
	704.670242	1.124744
	704.862296	1.125179
	705.054337	1.125053
	705.246363	1.123829
	705.438375	1.123265
	705.630372	1.122188
	705.822356	1.123083
	706.014325	1.124168
	706.206279	1.125532
	706.398220	1.124412
	706.590146	1.122985
	706.782058	1.121597
	706.973956	1.120575
	707.165840	1.120071
	707.357709	1.120490
	707.549564	1.118298
	707.741405	1.118585
	707.933231	1.117415
	708.125043	1.118419
	708.316841	1.118135
	708.508625	1.117958
	708.700395	1.117095
	708.892150	1.118642
	709.083891	1.116825
	709.275617	1.116197
	709.467330	1.114473
	709.659028	1.113492
	709.850712	1.111992
	710.042381	1.111778
	710.234037	1.111941
	710.425678	1.111283
	710.617305	1.109582
	710.808917	1.107363
	711.000515	1.109386
	711.192099	1.109356
	711.383669	1.106696
	711.575225	1.107086
	711.766766	1.107224
	711.958293	1.106326
	712.149805	1.105562
	712.341304	1.106435
	712.532788	1.105851
	712.724258	1.104278
	712.915713	1.103722
	713.107154	1.102751
	713.298581	1.100689
	713.489994	1.098250
	713.681392	1.097571
	713.872776	1.097223
	714.064146	1.095863
	714.255502	1.095795
	714.446843	1.095076
	714.638170	1.093038
	714.829483	1.092864
	715.020781	1.092088
	715.212065	1.091630
	715.403335	1.092250
	715.594591	1.092008
	715.785832	1.090441
	715.977059	1.089988
	716.168272	1.090045
	716.359470	1.089230
	716.550654	1.089304
	716.741824	1.087483
	716.932979	1.087964
	717.124121	1.089146
	717.315247	1.088880
	717.506360	1.087068
	717.697458	1.086803
	717.888542	1.086790
	718.079612	1.084666
	718.270668	1.084487
	718.461709	1.084216
	718.652736	1.083298
	718.843748	1.083517
	719.034746	1.082393
	719.225730	1.081711
	719.416700	1.081781
	719.607655	1.082821
	719.798596	1.080664
	719.989523	1.080778
	720.180435	1.079498
	720.371333	1.078171
	720.562217	1.077560
	720.753087	1.078606
	720.943942	1.077894
	721.134783	1.078229
	721.325609	1.078630
	721.516422	1.078766
	721.707219	1.078350
	721.898003	1.076687
	722.088772	1.076068
	722.279527	1.075673
	722.470268	1.075252
	722.660994	1.074415
	722.851707	1.072673
	723.042404	1.073337
	723.233088	1.074344
	723.423757	1.073806
	723.614412	1.073566
	723.805052	1.074044
	723.995678	1.072305
	724.186290	1.071964
	724.376887	1.072466
	724.567471	1.071938
	724.758039	1.070348
	724.948594	1.070680
	725.139134	1.070466
	725.329660	1.071607
	725.520172	1.071865
	725.710669	1.072755
	725.901152	1.072755
	726.091620	1.072889
	726.282075	1.073713
	726.472514	1.073381
	726.662940	1.072722
	726.853351	1.072863
	727.043748	1.073388
	727.234131	1.073616
	727.424499	1.074009
	727.614853	1.074065
	727.805193	1.073765
	727.995518	1.074026
	728.185829	1.074207
	728.376125	1.075512
	728.566408	1.077070
	728.756675	1.075418
	728.946929	1.075333
	729.137168	1.074786
	729.327393	1.074097
	729.517604	1.072599
	729.707800	1.072615
	729.897982	1.069635
	730.088149	1.069283
	730.278302	1.068476
	730.468441	1.067587
	730.658566	1.066448
	730.848676	1.066781
	731.038771	1.066785
	731.228853	1.066382
	731.418920	1.066812
	731.608973	1.065830
	731.799011	1.066464
	731.989035	1.066707
	732.179045	1.068230
	732.369040	1.068946
	732.559021	1.068857
	732.748988	1.068876
	732.938940	1.067556
	733.128878	1.066658
	733.318801	1.066089
	733.508711	1.065309
	733.698605	1.063914
	733.888486	1.063612
	734.078352	1.063879
	734.268204	1.063757
	734.458041	1.066134
	734.647864	1.066686
	734.837673	1.065758
	735.027467	1.065536
	735.217247	1.065161
	735.407013	1.064877
	735.596764	1.065308
	735.786501	1.065894
	735.976223	1.065275
	736.165932	1.066320
	736.355625	1.068299
	736.545305	1.068199
	736.734970	1.069080
	736.924620	1.069147
	737.114257	1.068513
	737.303879	1.067410
	737.493486	1.067634
	737.683079	1.068121
	737.872658	1.068811
	738.062222	1.069574
	738.251772	1.072054
	738.441308	1.072966
	738.630829	1.072902
	738.820336	1.074169
	739.009829	1.074772
	739.199307	1.075276
	739.388771	1.077330
	739.578220	1.079049
	739.767655	1.079212
	739.957076	1.078633
	740.146482	1.076212
	740.335874	1.076725
	740.525251	1.077175
	740.714615	1.077713
	740.903963	1.077637
	741.093298	1.078535
	741.282618	1.079161
	741.471923	1.081681
	741.661214	1.081693
	741.850491	1.083142
	742.039753	1.084255
	742.229001	1.085613
	742.418235	1.086132
	742.607454	1.087557
	742.796659	1.087805
	742.985849	1.088332
	743.175025	1.090708
	743.364187	1.091697
	743.553334	1.094252
	743.742467	1.094189
	743.931586	1.093930
	744.120690	1.094859
	744.309779	1.093703
	744.498855	1.095207
	744.687916	1.096948
	744.876962	1.096860
	745.065994	1.096330
	745.255012	1.098853
	745.444015	1.099169
	745.633004	1.100947
	745.821978	1.100854
	746.010938	1.100177
	746.199884	1.100574
	746.388815	1.102385
	746.577732	1.102266
	746.766634	1.103122
	746.955522	1.102669
	747.144396	1.101588
	747.333255	1.100371
	747.522100	1.101908
	747.710930	1.101668
	747.899746	1.101397
	748.088548	1.102897
	748.277335	1.102488
	748.466108	1.102346
	748.654866	1.102586
	748.843610	1.102971
	749.032339	1.102966
	749.221054	1.102978
	749.409755	1.104076
	749.598441	1.103930
	749.787113	1.102767
	749.975770	1.101191
	750.164413	1.100809
	750.353042	1.099696
[truncated: 1,648 more rows]
