# Supplementary material for: Metasurface analogues of molecular diastereomers from hierarchical multiscale chiral interactions with biomolecules
Source: Nat Commun. 2026 Apr 22;17:5541. doi: 10.1038/s41467-026-72200-6 (PMC13287669; doi:10.1038/s41467-026-72200-6)
Supplement: Supplementary file 3 — Supplementary Data 1 (Raw data) [file 41467_2026_72200_MOESM3_ESM.zip › Raw_Data/Reflectivity/Antistrept_strept_sequence/Buffer/Ref_ARRAY3_RA_90_2.txt]

	345.453658	0.996237
	345.669646	0.996451
	345.885622	0.996704
	346.101585	0.997006
	346.317535	0.997364
	346.533471	0.997789
	346.749395	0.998294
	346.965306	0.998894
	347.181204	0.999608
	347.397089	1.000456
	347.612961	1.001462
	347.828820	1.002652
	348.044666	1.004054
	348.260499	1.005698
	348.476319	1.007606
	348.692126	1.009794
	348.907920	1.012258
	349.123701	1.014967
	349.339469	1.017854
	349.555224	1.020803
	349.770966	1.023661
	349.986695	1.026246
	350.202412	1.028379
	350.418115	1.029922
	350.633805	1.030802
	350.849482	1.031029
	351.065147	1.030674
	351.280798	1.029854
	351.496436	1.028698
	351.712062	1.027330
	351.927674	1.025852
	352.143273	1.033041
	352.358860	1.019768
	352.574433	1.018537
	352.789993	1.018652
	353.005541	1.016934
	353.221075	1.015928
	353.436597	1.014291
	353.652105	1.014388
	353.867600	1.017307
	354.083083	1.016684
	354.298552	1.017392
	354.514009	1.017770
	354.729452	1.017727
	354.944883	1.017591
	355.160300	1.016574
	355.375705	1.015742
	355.591096	1.015974
	355.806474	1.013516
	356.021840	1.012782
	356.237192	1.012755
	356.452532	1.011941
	356.667858	1.011166
	356.883172	1.010533
	357.098472	1.010628
	357.313760	1.010626
	357.529034	1.011033
	357.744295	1.010386
	357.959544	1.009991
	358.174779	1.009692
	358.390002	1.008621
	358.605211	1.008501
	358.820407	1.007398
	359.035591	1.006181
	359.250761	1.004251
	359.465919	1.005030
	359.681063	1.003726
	359.896194	1.000035
	360.111313	1.000732
	360.326418	1.001099
	360.541510	1.001746
	360.756589	1.001282
	360.971656	0.999958
	361.186709	1.000644
	361.401749	0.999771
	361.616776	0.999249
	361.831790	0.997959
	362.046792	0.998191
	362.261780	0.997790
	362.476755	0.997505
	362.691717	0.996088
	362.906666	0.995297
	363.121602	0.996792
	363.336525	0.995460
	363.551435	0.993997
	363.766332	0.993760
	363.981216	0.992327
	364.196087	0.993533
	364.410945	0.993093
	364.625790	0.991326
	364.840621	0.990513
	365.055440	0.990996
	365.270246	0.990184
	365.485039	0.989632
	365.699818	0.989630
	365.914585	0.989777
	366.129339	0.990427
	366.344079	0.991508
	366.558807	0.991708
	366.773521	0.992899
	366.988223	0.991955
	367.202911	0.992391
	367.417587	0.991342
	367.632249	0.991233
	367.846898	0.992268
	368.061535	0.990064
	368.276158	0.988181
	368.490768	0.988189
	368.705365	0.990123
	368.919949	0.992110
	369.134521	0.993432
	369.349079	0.994771
	369.563624	0.994104
	369.778155	0.992184
	369.992674	0.992479
	370.207180	0.991430
	370.421673	0.992361
	370.636153	0.992487
	370.850619	0.992079
	371.065073	0.991606
	371.279514	0.991487
	371.493941	0.992381
	371.708356	0.992102
	371.922757	0.991619
	372.137145	0.991607
	372.351521	0.992233
	372.565883	0.989976
	372.780232	0.992578
	372.994568	0.995413
	373.208891	0.997695
	373.423201	0.998594
	373.637498	0.996149
	373.851782	0.994781
	374.066053	0.995071
	374.280311	0.996508
	374.494556	0.997484
	374.708787	0.995498
	374.923006	0.995844
	375.137211	0.995898
	375.351404	0.995131
	375.565583	0.994953
	375.779750	0.995539
	375.993903	0.995416
	376.208043	0.994858
	376.422170	0.995377
	376.636284	0.998393
	376.850385	0.997302
	377.064473	0.997622
	377.278548	0.997711
	377.492610	0.997051
	377.706658	0.998673
	377.920694	0.998232
	378.134717	0.998641
	378.348726	0.998158
	378.562722	0.997353
	378.776706	0.997302
	378.990676	0.995988
	379.204633	0.995816
	379.418577	0.994210
	379.632508	0.994607
	379.846426	0.995216
	380.060331	0.994426
	380.274223	0.994913
	380.488101	0.994327
	380.701967	0.993379
	380.915819	0.992527
	381.129659	0.993156
	381.343485	0.995141
	381.557298	0.994696
	381.771098	0.993185
	381.984886	0.993079
	382.198659	0.993610
	382.412420	0.991271
	382.626168	0.992481
	382.839903	0.995517
	383.053624	0.995395
	383.267333	0.996995
	383.481028	0.999384
	383.694711	0.999071
	383.908380	1.002113
	384.122036	1.002984
	384.335679	1.003318
	384.549309	1.002691
	384.762926	1.000939
	384.976530	0.999777
	385.190120	1.000647
	385.403698	1.002888
	385.617262	1.005472
	385.830814	1.004933
	386.044352	1.005123
	386.257877	1.003562
	386.471389	1.002759
	386.684888	1.004558
	386.898374	1.005784
	387.111847	1.005742
	387.325306	1.003516
	387.538753	1.002737
	387.752186	1.006823
	387.965606	1.009422
	388.179014	1.009058
	388.392408	1.011325
	388.605789	1.011484
	388.819156	1.010861
	389.032511	1.012131
	389.245853	1.010553
	389.459181	1.010795
	389.672497	1.009691
	389.885799	1.009165
	390.099088	1.008480
	390.312364	1.007258
	390.525627	1.006769
	390.738877	1.005398
	390.952114	1.004395
	391.165337	1.002321
	391.378548	1.002325
	391.591745	1.001389
	391.804929	1.001213
	392.018100	1.000823
	392.231258	0.998574
	392.444403	0.997929
	392.657535	0.997228
	392.870653	0.995033
	393.083759	0.993156
	393.296851	0.992041
	393.509930	0.990527
	393.722996	0.989574
	393.936049	0.987948
	394.149089	0.989919
	394.362116	0.989232
	394.575129	0.993254
	394.788130	0.992439
	395.001117	0.991061
	395.214091	0.990677
	395.427052	0.992823
	395.640000	0.991093
	395.852935	0.991671
	396.065857	0.992510
	396.278765	0.991738
	396.491660	0.990248
	396.704543	0.990104
	396.917412	0.989115
	397.130268	0.988434
	397.343110	0.987307
	397.555940	0.987129
	397.768757	0.988295
	397.981560	0.990597
	398.194350	0.991836
	398.407127	0.991887
	398.619891	0.992541
	398.832642	0.991720
	399.045380	0.995092
	399.258104	0.996665
	399.470815	0.998638
	399.683514	0.998769
	399.896199	0.996902
	400.108870	0.997267
	400.321529	1.000170
	400.534175	1.000864
	400.746807	1.000026
	400.959427	0.999359
	401.172033	0.999604
	401.384626	0.997633
	401.597205	0.997401
	401.809772	0.996799
	402.022326	0.997776
	402.234866	0.999526
	402.447393	0.999944
	402.659907	0.998480
	402.872408	0.998468
	403.084896	0.997645
	403.297370	0.995899
	403.509832	0.995018
	403.722280	0.994620
	403.934715	0.995462
	404.147137	0.995276
	404.359546	0.995512
	404.571941	0.995685
	404.784323	0.994624
	404.996693	0.992864
	405.209049	0.993324
	405.421392	0.992336
	405.633721	0.991567
	405.846038	0.990778
	406.058341	0.992891
	406.270632	0.992020
	406.482909	0.991925
	406.695172	0.992347
	406.907423	0.993842
	407.119661	0.992231
	407.331885	0.992681
	407.544096	0.992225
	407.756294	0.994272
	407.968479	0.994698
	408.180651	0.993386
	408.392809	0.994964
	408.604954	0.998634
	408.817086	0.999564
	409.029205	0.999608
	409.241311	1.000487
	409.453404	1.000427
	409.665483	1.001554
	409.877549	1.000998
	410.089602	1.002562
	410.301642	1.003562
	410.513669	1.002705
	410.725682	1.003845
	410.937682	1.006031
	411.149669	1.006245
	411.361643	1.006294
	411.573604	1.006688
	411.785551	1.010660
	411.997486	1.008776
	412.209407	1.006993
	412.421315	1.003667
	412.633210	1.002937
	412.845091	1.004204
	413.056959	1.006540
	413.268815	1.005873
	413.480657	1.005452
	413.692485	1.005264
	413.904301	1.003540
	414.116103	1.003556
	414.327892	1.002928
	414.539668	1.002164
	414.751431	1.001397
	414.963181	0.998891
	415.174917	0.997565
	415.386640	0.996571
	415.598350	0.995480
	415.810047	0.995950
	416.021730	0.996802
	416.233401	0.998009
	416.445058	0.998662
	416.656702	0.998137
	416.868332	0.997698
	417.079950	0.998041
	417.291554	0.997195
	417.503145	0.995484
	417.714723	0.994522
	417.926288	0.994735
	418.137839	0.995229
	418.349377	0.995575
	418.560903	0.997685
	418.772414	0.997197
	418.983913	0.994061
	419.195398	0.992133
	419.406870	0.993632
	419.618329	0.994771
	419.829775	0.996685
	420.041208	0.998802
	420.252627	1.000421
	420.464033	1.000821
	420.675426	1.000629
	420.886805	1.003068
	421.098172	1.005562
	421.309525	1.005691
	421.520865	1.003274
	421.732192	1.001693
	421.943505	1.002820
	422.154805	1.002874
	422.366092	1.003477
	422.577366	1.003729
	422.788627	1.001904
	422.999874	1.000719
	423.211108	1.001365
	423.422329	1.003137
	423.633537	1.003235
	423.844731	1.001774
	424.055913	1.002495
	424.267081	1.002581
	424.478235	1.002577
	424.689377	1.002973
	424.900505	1.001083
	425.111620	1.001868
	425.322722	1.003157
	425.533811	1.003152
	425.744886	1.002358
	425.955948	1.000460
	426.166997	0.998919
	426.378032	0.998668
	426.589055	0.998529
	426.800064	0.998755
	427.011060	0.996629
	427.222042	0.996020
	427.433012	0.995415
	427.643968	0.996184
	427.854911	0.997507
	428.065840	0.998205
	428.276757	0.999829
	428.487660	0.999843
	428.698550	1.000078
	428.909427	0.998960
	429.120290	0.998629
	429.331140	0.996840
	429.541977	0.997280
	429.752801	0.997156
	429.963611	0.997335
	430.174408	0.996339
	430.385192	0.998741
	430.595963	0.999481
	430.806720	0.999889
	431.017464	0.998816
	431.228195	0.999055
	431.438913	0.997757
	431.649617	0.997212
	431.860308	0.998162
	432.070986	1.000719
	432.281650	1.001138
	432.492302	1.001864
	432.702940	1.002402
	432.913565	1.002482
	433.124176	1.002136
	433.334774	1.000151
	433.545359	1.000105
	433.755931	0.998540
	433.966489	0.997931
	434.177035	0.999619
	434.387567	0.999955
	434.598085	1.001406
	434.808591	1.000085
	435.019083	1.000793
	435.229562	1.002840
	435.440027	1.002203
	435.650479	1.005349
	435.860918	1.005540
	436.071344	1.004022
	436.281757	1.004163
	436.492156	1.004805
	436.702542	1.005240
	436.912914	1.005226
	437.123274	1.006828
	437.333620	1.006032
	437.543953	1.003988
	437.754272	1.003979
	437.964578	1.001626
	438.174871	1.000430
	438.385151	1.000694
	438.595417	1.001714
	438.805670	1.001848
	439.015910	1.001276
	439.226137	1.000775
	439.436350	0.999597
	439.646550	0.998950
	439.856737	0.998513
	440.066910	0.998449
	440.277070	0.999968
	440.487217	0.999098
	440.697351	0.998210
	440.907471	0.997347
	441.117578	0.997034
	441.327671	0.999047
	441.537752	0.998068
	441.747819	0.997738
	441.957873	0.998666
	442.167913	0.999771
	442.377940	0.998555
	442.587954	0.997970
	442.797955	0.997284
	443.007942	0.997967
	443.217916	0.996237
	443.427877	0.995969
	443.637824	0.996238
	443.847758	0.995770
	444.057679	0.994545
	444.267586	0.995661
	444.477481	0.996288
	444.687361	0.998106
	444.897229	0.998475
	445.107083	0.998658
	445.316924	0.999473
	445.526752	0.997713
	445.736566	0.996820
	445.946367	0.997977
	446.156155	0.998184
	446.365929	0.999000
	446.575690	1.000718
	446.785438	1.002031
	446.995173	0.999970
	447.204894	1.002347
	447.414602	1.002761
	447.624296	1.002454
	447.833977	1.002131
	448.043645	1.001046
	448.253300	1.001654
	448.462941	1.000005
	448.672569	1.000651
	448.882184	1.000572
	449.091785	1.000398
	449.301373	1.000413
	449.510948	0.999313
	449.720509	0.998656
	449.930057	0.997306
	450.139592	0.998011
	450.349113	0.996649
	450.558621	0.997435
	450.768116	0.996887
	450.977597	0.996497
	451.187066	0.995944
	451.396520	0.995041
	451.605962	0.995121
	451.815390	0.996173
	452.024805	0.998779
	452.234206	1.000931
	452.443594	1.002026
	452.652969	1.002671
	452.862330	1.004865
	453.071678	1.004357
	453.281013	1.006505
	453.490335	1.006527
	453.699643	1.007102
	453.908938	1.007551
	454.118219	1.007179
	454.327487	1.007320
	454.536742	1.008662
	454.745983	1.006210
	454.955211	1.007621
	455.164426	1.008679
	455.373627	1.008661
	455.582815	1.009664
	455.791990	1.007485
	456.001152	1.008075
	456.210300	1.008751
	456.419434	1.008070
	456.628556	1.009880
	456.837664	1.011640
	457.046758	1.010712
	457.255839	1.011099
	457.464907	1.010128
	457.673962	1.008837
	457.883003	1.009636
	458.092031	1.008049
	458.301046	1.009020
	458.510047	1.009736
	458.719035	1.009063
	458.928009	1.008856
	459.136970	1.007869
	459.345918	1.007827
	459.554852	1.007429
	459.763774	1.007048
	459.972681	1.005741
	460.181576	1.004789
	460.390457	1.003792
	460.599324	1.003365
	460.808178	1.002200
	461.017019	1.000935
	461.225847	1.000766
	461.434661	0.997521
	461.643462	0.999303
	461.852249	0.997914
	462.061023	0.996848
	462.269784	0.996628
	462.478531	0.995122
	462.687265	0.995447
	462.895986	0.994312
	463.104693	0.995530
	463.313387	0.994953
	463.522068	0.995859
	463.730735	0.997325
	463.939389	0.998576
	464.148029	0.999433
	464.356656	1.000034
	464.565270	1.001190
	464.773870	0.999069
	464.982457	0.996682
	465.191030	0.997050
	465.399591	0.997941
	465.608137	0.997698
	465.816671	0.997505
	466.025191	0.995709
	466.233697	0.996413
	466.442191	0.997532
	466.650671	0.997443
	466.859137	0.995992
	467.067590	0.997210
	467.276030	0.996732
	467.484456	0.997402
	467.692869	0.994935
	467.901269	0.991557
	468.109655	0.989313
	468.318028	0.989064
	468.526387	0.990889
	468.734733	0.991737
	468.943066	0.993280
	469.151385	0.993672
	469.359691	0.994223
	469.567984	0.993486
	469.776263	0.994859
	469.984528	0.993455
	470.192781	0.994513
	470.401020	0.995029
	470.609245	0.993828
	470.817457	0.993895
	471.025656	0.993985
	471.233841	0.992563
	471.442013	0.993560
	471.650172	0.994822
	471.858317	0.994485
	472.066448	0.993418
	472.274567	0.993996
	472.482672	0.993811
	472.690763	0.995110
	472.898841	0.996710
	473.106906	0.997956
	473.314957	1.000357
	473.522995	1.000795
	473.731020	1.000835
	473.939031	1.001979
	474.147029	1.002605
	474.355013	1.002319
	474.562984	1.003558
	474.770941	1.004024
	474.978885	1.004840
	475.186816	1.005480
	475.394733	1.006040
	475.602637	1.006669
	475.810527	1.006309
	476.018404	1.005880
	476.226268	1.006339
	476.434118	1.006201
	476.641955	1.005990
	476.849778	1.007687
	477.057588	1.006637
	477.265385	1.004327
	477.473168	1.004384
	477.680937	1.005084
	477.888694	1.002725
	478.096436	1.000369
	478.304166	0.999511
	478.511882	0.999070
	478.719584	0.998997
	478.927274	0.998999
	479.134949	0.996622
	479.342612	0.994406
	479.550260	0.996499
	479.757896	0.993407
	479.965518	0.991680
	480.173126	0.990023
	480.380722	0.989752
	480.588303	0.990471
	480.795872	0.992681
	481.003426	0.993444
	481.210968	0.994320
	481.418496	0.993613
	481.626010	0.992181
	481.833511	0.992515
	482.040999	0.991839
	482.248473	0.992728
	482.455934	0.991850
	482.663382	0.992713
	482.870816	0.993057
	483.078236	0.993959
	483.285643	0.994848
	483.493037	0.997406
	483.700417	0.997115
	483.907784	0.998885
	484.115137	0.998883
	484.322477	0.999182
	484.529803	1.000259
	484.737116	1.002697
	484.944416	1.002610
	485.151702	1.004264
	485.358975	1.003784
	485.566234	1.003286
	485.773479	1.005028
	485.980712	1.004403
	486.187931	1.006676
	486.395136	1.009042
	486.602328	1.008373
	486.809506	1.010557
	487.016671	1.011384
	487.223823	1.011264
	487.430961	1.010964
	487.638086	1.010942
	487.845197	1.010945
	488.052295	1.008406
	488.259379	1.006909
	488.466450	1.006077
	488.673507	1.006272
	488.880551	1.005471
	489.087582	1.003795
	489.294599	1.003571
	489.501602	1.001256
	489.708592	1.001425
	489.915569	0.999451
	490.122532	0.998216
	490.329482	0.997923
	490.536418	0.998357
	490.743341	0.998669
	490.950250	0.998656
	491.157146	0.998116
	491.364029	0.997801
	491.570897	0.995839
	491.777753	0.995391
	491.984595	0.996180
	492.191423	0.994270
	492.398238	0.994965
	492.605040	0.995169
	492.811828	0.997274
	493.018603	0.996622
	493.225364	0.996216
	493.432111	0.996223
	493.638846	0.995003
	493.845566	0.994891
	494.052274	0.995422
	494.258967	0.995124
	494.465648	0.996461
	494.672314	0.997350
	494.878968	0.999125
	495.085608	0.999382
	495.292234	0.999550
	495.498847	1.000548
	495.705446	1.001391
	495.912032	1.000987
	496.118605	1.000125
	496.325164	1.000792
	496.531709	1.001470
	496.738241	1.001401
	496.944759	1.000436
	497.151264	1.002157
	497.357756	1.001463
	497.564234	1.002035
	497.770698	1.002201
	497.977149	1.002772
	498.183587	1.003884
	498.390011	1.004184
	498.596422	1.006580
	498.802819	1.006600
	499.009202	1.004305
	499.215572	1.003661
	499.421929	1.003743
	499.628272	1.002607
	499.834602	1.001239
	500.040918	1.001789
	500.247220	1.001031
	500.453509	1.000526
	500.659785	1.001287
	500.866047	1.002188
	501.072296	1.002281
	501.278531	1.002567
	501.484752	1.002648
	501.690960	1.003867
	501.897155	1.002996
	502.103336	1.001370
	502.309504	1.000858
	502.515658	1.001389
	502.721798	1.001550
	502.927925	1.000630
	503.134039	0.999791
	503.340139	0.999038
	503.546225	0.999090
	503.752298	0.998399
	503.958358	0.997305
	504.164404	0.996789
	504.370436	0.998936
	504.576455	0.998242
	504.782461	0.997930
	504.988453	0.997599
	505.194431	0.997101
	505.400396	0.996449
	505.606347	0.996275
	505.812285	0.996548
	506.018209	0.995423
	506.224120	0.996621
	506.430017	0.995723
	506.635901	0.997023
	506.841771	0.997323
	507.047628	0.996849
	507.253471	0.995932
	507.459301	0.993755
	507.665117	0.995023
	507.870920	0.996828
	508.076709	0.995695
	508.282484	0.995559
	508.488247	0.998552
	508.693995	0.999572
	508.899730	1.000529
	509.105451	0.999179
	509.311159	0.999712
	509.516854	0.999956
	509.722535	0.999387
	509.928202	1.000988
	510.133856	1.001041
	510.339496	1.003244
	510.545123	1.005256
	510.750736	1.005579
	510.956336	1.005996
	511.161922	1.003894
	511.367494	1.003751
	511.573053	1.005342
	511.778599	1.005891
	511.984131	1.004133
	512.189649	1.004398
	512.395154	1.005857
	512.600645	1.004850
	512.806123	1.006121
	513.011587	1.006339
	513.217038	1.006630
	513.422475	1.006578
	513.627899	1.006956
	513.833309	1.007428
	514.038705	1.008237
	514.244088	1.007995
	514.449458	1.006982
	514.654814	1.007848
	514.860156	1.007432
	515.065485	1.007895
	515.270800	1.005717
	515.476102	1.007409
	515.681390	1.007943
	515.886664	1.009258
	516.091925	1.008757
	516.297173	1.009316
	516.502407	1.009303
	516.707627	1.009725
	516.912834	1.008873
	517.118027	1.010629
	517.323207	1.010987
	517.528373	1.011030
	517.733525	1.011474
	517.938664	1.011178
	518.143790	1.010378
	518.348901	1.009687
	518.554000	1.009520
	518.759084	1.007779
	518.964156	1.008524
	519.169213	1.007555
	519.374257	1.008318
	519.579288	1.009575
	519.784305	1.011237
	519.989308	1.014167
	520.194298	1.015014
	520.399274	1.015706
	520.604236	1.017421
	520.809185	1.019256
	521.014121	1.017966
	521.219043	1.016704
	521.423951	1.016777
	521.628846	1.017620
	521.833727	1.017889
	522.038595	1.018404
	522.243449	1.017931
	522.448289	1.018203
	522.653116	1.018500
	522.857929	1.017669
	523.062729	1.016484
	523.267515	1.016288
	523.472287	1.015839
	523.677046	1.015678
	523.881792	1.013094
	524.086524	1.009901
	524.291242	1.009764
	524.495946	1.011349
	524.700637	1.010263
	524.905315	1.008747
	525.109979	1.008190
	525.314629	1.006611
	525.519266	1.005893
	525.723889	1.004841
	525.928498	1.003890
	526.133094	1.003165
	526.337677	1.001008
	526.542245	1.000566
	526.746800	0.999416
	526.951342	0.999199
	527.155870	0.998901
	527.360384	0.998034
	527.564885	0.996155
	527.769372	0.997312
	527.973846	0.995151
	528.178306	0.994332
	528.382752	0.993091
	528.587185	0.994184
	528.791604	0.993545
	528.996010	0.993157
	529.200402	0.993896
	529.404780	0.992902
	529.609145	0.991812
	529.813496	0.992610
	530.017833	0.992887
	530.222157	0.992894
	530.426468	0.991273
	530.630764	0.991234
	530.835048	0.991213
	531.039317	0.991043
	531.243573	0.992326
	531.447815	0.991946
	531.652044	0.992686
	531.856259	0.993905
	532.060461	0.994558
	532.264648	0.995239
	532.468823	0.995271
	532.672983	0.994750
	532.877130	0.994995
	533.081264	0.995819
	533.285383	0.994656
	533.489490	0.995737
	533.693582	0.997032
	533.897661	0.996979
	534.101726	0.997206
	534.305778	0.996578
	534.509816	0.998298
	534.713841	0.998630
	534.917851	0.998575
	535.121849	0.997449
	535.325832	0.996564
	535.529802	0.997692
	535.733759	0.995742
	535.937701	0.994926
	536.141630	0.993841
	536.345546	0.993694
	536.549448	0.995000
	536.753336	0.994875
	536.957210	0.993210
	537.161071	0.993040
	537.364919	0.992050
	537.568752	0.992358
	537.772572	0.991127
	537.976379	0.991100
	538.180172	0.991194
	538.383951	0.991242
	538.587716	0.992002
	538.791468	0.991729
	538.995206	0.991225
	539.198931	0.991105
	539.402642	0.992562
	539.606339	0.991892
	539.810023	0.992090
	540.013693	0.993591
	540.217349	0.994029
	540.420992	0.994923
	540.624621	0.995238
	540.828237	0.996558
	541.031839	0.995173
	541.235427	0.993871
	541.439001	0.995832
	541.642562	0.995878
	541.846109	0.997281
	542.049643	0.997694
	542.253163	0.996421
	542.456669	0.996139
	542.660162	0.995100
	542.863641	0.995652
	543.067106	0.995682
	543.270558	0.995069
	543.473996	0.995176
	543.677420	0.995989
	543.880831	0.997012
	544.084228	0.997237
	544.287612	0.997636
	544.490981	0.998138
	544.694338	0.998366
	544.897680	0.998890
	545.101009	0.998958
	545.304324	0.999932
	545.507625	1.000835
	545.710913	1.001254
	545.914187	1.001024
	546.117448	1.001639
	546.320695	1.001418
	546.523928	1.001685
	546.727147	1.002349
	546.930353	1.000275
	547.133546	1.000721
	547.336724	0.998914
	547.539889	0.999793
	547.743040	0.999974
	547.946178	0.997823
	548.149301	0.998468
	548.352412	0.998577
	548.555508	0.998011
	548.758591	0.997723
	548.961660	0.997700
	549.164716	0.997674
	549.367757	0.997954
	549.570785	0.997391
	549.773800	0.998866
	549.976801	0.997641
	550.179788	0.998104
	550.382761	0.997076
	550.585721	0.998367
	550.788667	0.997570
	550.991599	0.996983
	551.194518	0.998333
	551.397423	0.998771
	551.600315	0.998958
	551.803192	0.997819
	552.006056	0.997555
	552.208906	0.997100
	552.411743	0.995136
	552.614566	0.994509
	552.817375	0.993195
	553.020171	0.993468
	553.222953	0.992918
	553.425721	0.993049
	553.628475	0.995188
	553.831216	0.993837
	554.033943	0.993040
	554.236657	0.993332
	554.439356	0.993702
	554.642042	0.994387
	554.844715	0.996328
	555.047373	0.996774
	555.250018	0.998127
	555.452650	0.998966
	555.655267	0.999978
	555.857871	1.001533
	556.060461	1.002224
	556.263038	1.002870
	556.465600	1.003077
	556.668150	1.003818
	556.870685	1.004574
	557.073207	1.005005
	557.275715	1.005934
	557.478209	1.006941
	557.680689	1.007425
	557.883156	1.006467
	558.085609	1.007518
	558.288049	1.006654
	558.490475	1.005924
	558.692887	1.005363
	558.895285	1.004708
	559.097670	1.003887
	559.300040	1.005011
	559.502398	1.004297
	559.704741	1.004327
	559.907071	1.004510
	560.109387	1.004277
	560.311689	1.006519
	560.513978	1.006018
	560.716253	1.005527
	560.918514	1.006117
	561.120762	1.006263
	561.322995	1.005178
	561.525215	1.004571
	561.727422	1.004811
	561.929614	1.004499
	562.131793	1.003512
	562.333958	1.003691
	562.536110	1.005250
	562.738248	1.006836
	562.940372	1.005418
	563.142482	1.006748
	563.344578	1.007409
	563.546661	1.007430
	563.748730	1.007433
	563.950786	1.006533
	564.152827	1.007137
	564.354855	1.007260
	564.556870	1.006799
	564.758870	1.007486
	564.960857	1.008190
	565.162830	1.010102
	565.364789	1.010545
	565.566735	1.010708
	565.768666	1.012060
	565.970584	1.013210
	566.172489	1.013747
	566.374379	1.014726
	566.576256	1.015313
	566.778119	1.015532
	566.979969	1.016624
	567.181805	1.016086
	567.383626	1.017079
	567.585435	1.017019
	567.787229	1.017759
	567.989010	1.018094
	568.190777	1.018948
	568.392530	1.018597
	568.594269	1.018807
	568.795995	1.020124
	568.997707	1.020674
	569.199405	1.021701
	569.401090	1.022065
	569.602761	1.022102
	569.804418	1.021015
	570.006061	1.020382
	570.207690	1.020317
	570.409306	1.020260
	570.610908	1.021959
	570.812497	1.022355
	571.014071	1.023011
	571.215632	1.024390
	571.417179	1.024551
	571.618712	1.025390
	571.820232	1.026879
	572.021737	1.027299
	572.223229	1.027257
	572.424707	1.029123
	572.626172	1.028417
	572.827623	1.029377
	573.029060	1.029613
	573.230483	1.030097
	573.431892	1.031033
	573.633288	1.032698
	573.834670	1.034789
	574.036038	1.035358
	574.237392	1.037508
	574.438733	1.038671
	574.640060	1.038636
	574.841373	1.037474
	575.042672	1.038106
	575.243958	1.040478
	575.445230	1.040713
	575.646488	1.041046
	575.847732	1.041112
	576.048962	1.041705
	576.250179	1.043138
	576.451382	1.044329
	576.652571	1.045089
	576.853747	1.046129
	577.054908	1.047222
	577.256056	1.047911
	577.457190	1.048095
	577.658310	1.048016
	577.859417	1.048721
	578.060510	1.048468
	578.261589	1.046821
	578.462654	1.046862
	578.663705	1.047057
	578.864743	1.047630
	579.065767	1.048577
	579.266777	1.050343
	579.467773	1.051339
	579.668755	1.052067
	579.869724	1.053883
	580.070679	1.054665
	580.271620	1.055922
	580.472548	1.056430
	580.673461	1.057718
	580.874361	1.059434
	581.075247	1.060309
	581.276119	1.059908
	581.476978	1.058676
	581.677822	1.058815
	581.878653	1.058290
	582.079470	1.059560
	582.280273	1.059100
	582.481063	1.059777
	582.681838	1.059810
	582.882600	1.060361
	583.083348	1.060200
	583.284083	1.060683
	583.484803	1.060230
	583.685510	1.062330
	583.886203	1.061149
	584.086882	1.061155
	584.287547	1.061507
	584.488199	1.061060
	584.688836	1.060956
	584.889460	1.061083
	585.090070	1.059986
	585.290666	1.060585
	585.491249	1.061127
	585.691818	1.060737
	585.892372	1.060151
	586.092914	1.059576
	586.293441	1.059634
	586.493954	1.058019
	586.694454	1.058211
	586.894940	1.060051
	587.095412	1.060573
	587.295870	1.061253
	587.496314	1.060134
	587.696745	1.060556
	587.897162	1.062382
	588.097565	1.063003
	588.297954	1.062964
	588.498329	1.063500
	588.698691	1.064173
	588.899038	1.064772
	589.099372	1.064778
	589.299692	1.064024
	589.499998	1.063843
	589.700291	1.063967
	589.900569	1.064081
	590.100834	1.065265
	590.301085	1.065210
	590.501322	1.067171
	590.701546	1.069038
	590.901755	1.071312
	591.101951	1.073098
	591.302132	1.075597
	591.502300	1.076190
	591.702455	1.077378
	591.902595	1.078494
	592.102722	1.077394
	592.302834	1.078270
	592.502933	1.077658
	592.703018	1.078990
	592.903089	1.078580
	593.103147	1.079115
	593.303190	1.077538
	593.503220	1.077843
	593.703236	1.078479
	593.903238	1.079100
	594.103226	1.080063
	594.303200	1.080816
	594.503161	1.081085
	594.703108	1.081808
	594.903040	1.082624
	595.102960	1.082405
	595.302865	1.083185
	595.502756	1.084831
	595.702634	1.086152
	595.902497	1.086036
	596.102347	1.087439
	596.302183	1.086589
	596.502005	1.087149
	596.701813	1.089054
	596.901608	1.089436
	597.101388	1.089729
	597.301155	1.091451
	597.500908	1.090898
	597.700647	1.091803
	597.900372	1.092543
	598.100083	1.094466
	598.299781	1.093775
	598.499465	1.093926
	598.699134	1.095770
	598.898790	1.095174
	599.098432	1.094657
	599.298061	1.095022
	599.497675	1.095096
	599.697275	1.096006
	599.896862	1.096434
	600.096435	1.094813
	600.295994	1.095462
	600.495539	1.095380
	600.695070	1.096008
	600.894588	1.094924
	601.094091	1.094042
	601.293581	1.093449
	601.493056	1.093380
	601.692518	1.093652
	601.891966	1.093786
	602.091401	1.093064
	602.290821	1.091133
	602.490227	1.091374
	602.689620	1.091432
	602.888999	1.091706
	603.088363	1.090664
	603.287714	1.089187
	603.487052	1.088094
	603.686375	1.088230
	603.885684	1.087660
	604.084980	1.087254
	604.284261	1.088833
	604.483529	1.088446
	604.682783	1.089180
	604.882023	1.087970
	605.081249	1.088452
	605.280461	1.087469
	605.479660	1.086938
	605.678844	1.086694
	605.878015	1.086483
	606.077172	1.085829
	606.276314	1.084943
	606.475443	1.084395
	606.674558	1.084816
	606.873660	1.084217
	607.072747	1.084864
	607.271820	1.085197
	607.470880	1.086214
	607.669926	1.087135
	607.868957	1.087205
	608.067975	1.086723
	608.266979	1.087118
	608.465969	1.087338
	608.664946	1.088100
	608.863908	1.088255
	609.062857	1.089744
	609.261791	1.090203
	609.460712	1.090893
	609.659619	1.092598
	609.858511	1.091897
	610.057390	1.092292
	610.256256	1.091367
	610.455107	1.092132
	610.653944	1.092311
	610.852767	1.093040
	611.051577	1.093053
	611.250373	1.095114
	611.449154	1.094757
	611.647922	1.094523
	611.846676	1.093330
	612.045416	1.094064
	612.244142	1.094573
	612.442854	1.095117
	612.641553	1.094531
	612.840237	1.093925
	613.038908	1.093622
	613.237564	1.092801
	613.436207	1.094264
	613.634836	1.095660
	613.833451	1.095301
	614.032052	1.094889
	614.230639	1.094738
	614.429212	1.096904
	614.627771	1.100039
	614.826316	1.100438
	615.024848	1.100551
	615.223365	1.102429
	615.421869	1.104571
	615.620358	1.105576
	615.818834	1.105606
	616.017296	1.106234
	616.215744	1.108178
	616.414178	1.108899
	616.612598	1.110207
	616.811004	1.110023
	617.009396	1.110976
	617.207775	1.111709
	617.406139	1.110985
	617.604490	1.112084
	617.802826	1.111696
	618.001149	1.112389
	618.199458	1.112547
	618.397752	1.111636
	618.596033	1.112544
	618.794300	1.113692
	618.992553	1.115331
	619.190792	1.115835
	619.389018	1.117381
	619.587229	1.117460
	619.785426	1.115864
	619.983609	1.116376
	620.181779	1.117102
	620.379934	1.116067
	620.578076	1.117289
	620.776204	1.118086
	620.974317	1.117585
	621.172417	1.116682
	621.370503	1.117018
	621.568575	1.116044
	621.766633	1.115755
	621.964677	1.116265
	622.162707	1.115862
	622.360723	1.115362
	622.558725	1.114534
	622.756714	1.114957
	622.954688	1.113571
	623.152648	1.113946
	623.350595	1.112408
	623.548527	1.113987
	623.746446	1.114553
	623.944350	1.115047
	624.142241	1.114477
	624.340118	1.114400
	624.537981	1.113216
	624.735829	1.114379
	624.933664	1.115008
	625.131485	1.114262
	625.329292	1.114956
	625.527085	1.114264
	625.724864	1.113624
	625.922629	1.113278
	626.120381	1.114149
	626.318118	1.117329
	626.515841	1.117319
	626.713550	1.116972
	626.911246	1.118142
	627.108927	1.117860
	627.306595	1.117801
	627.504248	1.117323
	627.701888	1.118184
	627.899513	1.118818
	628.097125	1.120320
	628.294722	1.120104
	628.492306	1.119809
	628.689876	1.118495
	628.887432	1.119301
	629.084973	1.118485
	629.282501	1.117829
	629.480015	1.118782
	629.677515	1.117892
	629.875001	1.120156
	630.072473	1.120443
	630.269931	1.120730
	630.467375	1.122022
	630.664805	1.122403
	630.862221	1.123573
	631.059623	1.123934
	631.257011	1.123524
	631.454385	1.122386
	631.651746	1.123410
	631.849092	1.123599
	632.046424	1.122480
	632.243742	1.120964
	632.441047	1.121423
	632.638337	1.120709
	632.835613	1.119631
	633.032876	1.120346
	633.230124	1.120013
	633.427358	1.119244
	633.624579	1.118859
	633.821785	1.118031
	634.018978	1.116887
	634.216156	1.115307
	634.413321	1.114893
	634.610471	1.115937
	634.807608	1.116060
	635.004730	1.115818
	635.201839	1.117177
	635.398933	1.116554
	635.596014	1.115805
	635.793081	1.114701
	635.990133	1.115034
	636.187172	1.115011
	636.384196	1.114699
	636.581207	1.115055
	636.778204	1.114062
	636.975186	1.113936
	637.172155	1.114738
	637.369110	1.114771
	637.566050	1.114439
	637.762977	1.115051
	637.959890	1.116696
	638.156788	1.117351
	638.353673	1.116909
	638.550544	1.117524
	638.747400	1.116076
	638.944243	1.115472
	639.141072	1.116066
	639.337886	1.116167
	639.534687	1.117485
	639.731474	1.117920
	639.928246	1.118983
	640.125005	1.117775
	640.321750	1.118817
	640.518480	1.120063
	640.715197	1.121320
	640.911899	1.122096
	641.108588	1.123221
	641.305263	1.123590
	641.501923	1.124782
	641.698570	1.126763
	641.895202	1.127209
	642.091821	1.127646
	642.288426	1.128777
	642.485016	1.129286
	642.681593	1.129347
	642.878155	1.128964
	643.074704	1.129226
	643.271238	1.129659
	643.467759	1.129838
	643.664265	1.129316
	643.860757	1.130098
	644.057236	1.130784
	644.253700	1.132000
	644.450151	1.131796
	644.646587	1.131525
	644.843009	1.131535
	645.039418	1.131883
	645.235812	1.132982
	645.432192	1.132629
	645.628558	1.133351
	645.824911	1.132363
	646.021249	1.132462
	646.217573	1.134239
	646.413883	1.134037
	646.610179	1.134695
	646.806461	1.134915
	647.002729	1.134185
	647.198983	1.133117
	647.395223	1.134488
	647.591449	1.134642
	647.787661	1.135317
	647.983859	1.135016
	648.180043	1.136095
	648.376212	1.135461
	648.572368	1.133767
	648.768510	1.134497
	648.964638	1.134251
	649.160751	1.134596
	649.356851	1.136224
	649.552937	1.137181
	649.749008	1.137541
	649.945066	1.136967
	650.141109	1.136385
	650.337138	1.135644
	650.533154	1.135305
	650.729155	1.135666
	650.925142	1.135178
	651.121116	1.135589
	651.317075	1.135598
	651.513020	1.135369
	651.708951	1.135474
	651.904868	1.134578
	652.100771	1.136139
	652.296660	1.136462
	652.492535	1.135377
	652.688396	1.134382
	652.884242	1.134899
	653.080075	1.135469
	653.275894	1.136384
	653.471699	1.136737
	653.667489	1.135987
	653.863266	1.136041
	654.059028	1.137726
	654.254776	1.138481
	654.450511	1.139946
	654.646231	1.141369
	654.841937	1.141661
	655.037629	1.142735
	655.233308	1.142142
	655.428972	1.142558
	655.624622	1.142081
	655.820258	1.142510
	656.015879	1.142889
	656.211487	1.143567
	656.407081	1.144314
	656.602661	1.144666
	656.798226	1.145760
	656.993778	1.146736
	657.189315	1.144776
	657.384839	1.144562
	657.580348	1.144090
	657.775843	1.144688
	657.971324	1.145628
	658.166791	1.145299
	658.362244	1.146260
	658.557683	1.145225
	658.753108	1.145498
	658.948519	1.146991
	659.143916	1.146375
	659.339298	1.146539
	659.534667	1.145789
	659.730022	1.145324
	659.925362	1.145106
	660.120688	1.144233
	660.316001	1.146291
	660.511299	1.146988
	660.706583	1.147335
	660.901853	1.147355
	661.097109	1.146711
	661.292351	1.146558
	661.487578	1.146275
	661.682792	1.146274
	661.877992	1.145232
	662.073177	1.144659
	662.268349	1.144355
	662.463506	1.145204
	662.658649	1.144922
	662.853779	1.144800
	663.048894	1.145451
	663.243995	1.145661
	663.439081	1.146322
	663.634154	1.146223
	663.829213	1.147474
	664.024258	1.147134
	664.219288	1.148143
	664.414305	1.149528
	664.609307	1.151478
	664.804295	1.152672
	664.999269	1.153950
	665.194229	1.153928
	665.389175	1.153121
	665.584107	1.155287
	665.779025	1.156627
	665.973928	1.156077
	666.168818	1.156565
	666.363693	1.157510
	666.558555	1.157760
	666.753402	1.159020
	666.948235	1.158287
	667.143054	1.161948
	667.337859	1.163765
	667.532650	1.166180
	667.727427	1.165716
	667.922189	1.166332
	668.116938	1.166409
	668.311672	1.167039
	668.506392	1.167970
	668.701098	1.167395
	668.895790	1.166348
	669.090468	1.166538
	669.285132	1.167079
	669.479782	1.167309
	669.674417	1.167547
	669.869039	1.165363
	670.063646	1.165893
	670.258239	1.164402
	670.452819	1.165871
	670.647384	1.164985
	670.841934	1.164068
	671.036471	1.166733
	671.230994	1.164063
	671.425502	1.163828
	671.619997	1.164235
	671.814477	1.164859
	672.008943	1.163898
	672.203395	1.162673
	672.397833	1.162490
	672.592257	1.160670
	672.786667	1.160007
	672.981062	1.159449
	673.175444	1.157866
	673.369811	1.156141
	673.564164	1.155962
	673.758503	1.155323
	673.952828	1.155548
	674.147139	1.155251
	674.341435	1.153130
	674.535718	1.154370
	674.729986	1.154738
	674.924240	1.153760
	675.118480	1.155432
	675.312706	1.155678
	675.506918	1.156114
	675.701116	1.156430
	675.895299	1.156694
	676.089469	1.155169
	676.283624	1.154704
	676.477765	1.154020
	676.671892	1.153208
	676.866005	1.151710
	677.060103	1.152553
	677.254188	1.153286
	677.448258	1.153540
	677.642315	1.154494
	677.836357	1.154803
	678.030385	1.155257
	678.224398	1.155894
	678.418398	1.157497
	678.612384	1.157834
	678.806355	1.159391
	679.000312	1.157926
	679.194255	1.157896
	679.388184	1.156306
	679.582099	1.156403
	679.776000	1.156707
	679.969886	1.156112
	680.163758	1.155140
	680.357617	1.154860
	680.551461	1.154360
	680.745290	1.154454
	680.939106	1.157374
	681.132908	1.158942
	681.326695	1.159728
	681.520468	1.160291
	681.714227	1.162209
	681.907972	1.161437
	682.101703	1.163259
	682.295419	1.162657
	682.489122	1.163090
	682.682810	1.163152
	682.876484	1.161896
	683.070144	1.164043
	683.263790	1.164274
	683.457421	1.162248
	683.651039	1.160594
	683.844642	1.160391
	684.038231	1.157630
	684.231806	1.158879
	684.425367	1.159892
	684.618913	1.158753
	684.812446	1.158655
	685.005964	1.157711
	685.199468	1.158098
	685.392958	1.156487
	685.586433	1.156879
	685.779895	1.155462
	685.973342	1.154732
	686.166775	1.156293
	686.360194	1.155439
	686.553599	1.155539
	686.746990	1.155283
	686.940366	1.152911
	687.133729	1.151877
	687.327077	1.151120
	687.520411	1.150203
	687.713730	1.150349
	687.907036	1.149568
	688.100327	1.149373
	688.293604	1.148949
	688.486867	1.148742
	688.680116	1.149422
	688.873351	1.149666
	689.066571	1.149060
	689.259777	1.148551
	689.452970	1.147708
	689.646147	1.147866
	689.839311	1.148328
	690.032461	1.147976
	690.225596	1.147576
	690.418717	1.147904
	690.611824	1.146539
	690.804917	1.145442
	690.997995	1.144174
	691.191059	1.145336
	691.384110	1.146340
	691.577145	1.146300
	691.770167	1.147844
	691.963175	1.148453
	692.156168	1.148842
	692.349147	1.150282
	692.542112	1.150868
	692.735063	1.149673
	692.927999	1.149560
	693.120922	1.149550
	693.313830	1.149796
	693.506724	1.150398
	693.699603	1.149982
	693.892469	1.149658
	694.085320	1.149069
	694.278157	1.148934
	694.470980	1.149454
	694.663789	1.146495
	694.856583	1.144065
	695.049364	1.142149
	695.242130	1.143055
	695.434881	1.142032
	695.627619	1.139627
	695.820342	1.140541
	696.013052	1.138059
	696.205747	1.135226
	696.398427	1.133552
	696.591094	1.132771
	696.783746	1.131116
	696.976384	1.128934
	697.169008	1.127640
	697.361618	1.127158
	697.554213	1.126169
	697.746795	1.125161
	697.939362	1.123642
	698.131914	1.121428
	698.324453	1.121084
	698.516977	1.120596
	698.709487	1.121081
	698.901983	1.120519
	699.094465	1.119178
	699.286932	1.118274
	699.479386	1.118126
	699.671825	1.119554
	699.864249	1.118979
	700.056660	1.117373
	700.249056	1.116252
	700.441438	1.115554
	700.633806	1.114642
	700.826160	1.114524
	701.018499	1.115355
	701.210824	1.115510
	701.403135	1.116501
	701.595432	1.116186
	701.787714	1.116851
	701.979982	1.116183
	702.172236	1.116503
	702.364476	1.117531
	702.556702	1.118550
	702.748913	1.121938
	702.941110	1.122584
	703.133293	1.122551
	703.325461	1.124311
	703.517615	1.124548
	703.709755	1.125570
	703.901881	1.126224
	704.093993	1.128090
	704.286090	1.130347
	704.478173	1.131222
	704.670242	1.131185
	704.862296	1.130849
	705.054337	1.130173
	705.246363	1.129783
	705.438375	1.130489
	705.630372	1.129859
	705.822356	1.129105
	706.014325	1.129287
	706.206279	1.128490
	706.398220	1.128294
	706.590146	1.127688
	706.782058	1.127552
	706.973956	1.127455
	707.165840	1.127334
	707.357709	1.129707
	707.549564	1.128851
	707.741405	1.127231
	707.933231	1.127202
	708.125043	1.125662
	708.316841	1.123539
	708.508625	1.122528
	708.700395	1.122919
	708.892150	1.120893
	709.083891	1.119018
	709.275617	1.118621
	709.467330	1.119141
	709.659028	1.117784
	709.850712	1.117485
	710.042381	1.115497
	710.234037	1.114903
	710.425678	1.114357
	710.617305	1.112404
	710.808917	1.111547
	711.000515	1.111089
	711.192099	1.108287
	711.383669	1.106332
	711.575225	1.105418
	711.766766	1.105099
	711.958293	1.104918
	712.149805	1.103577
	712.341304	1.102554
	712.532788	1.102224
	712.724258	1.100545
	712.915713	1.100422
	713.107154	1.098171
	713.298581	1.097665
	713.489994	1.097257
	713.681392	1.096411
	713.872776	1.095433
	714.064146	1.095277
	714.255502	1.094467
	714.446843	1.092340
	714.638170	1.090549
	714.829483	1.091284
	715.020781	1.089651
	715.212065	1.088871
	715.403335	1.088651
	715.594591	1.088059
	715.785832	1.086386
	715.977059	1.084997
	716.168272	1.084104
	716.359470	1.083241
	716.550654	1.083141
	716.741824	1.083272
	716.932979	1.081721
	717.124121	1.081481
	717.315247	1.081245
	717.506360	1.081822
	717.697458	1.080568
	717.888542	1.079797
	718.079612	1.080616
	718.270668	1.081828
	718.461709	1.082955
	718.652736	1.082492
	718.843748	1.083104
	719.034746	1.081321
	719.225730	1.080939
	719.416700	1.080600
	719.607655	1.079414
	719.798596	1.079631
	719.989523	1.079647
	720.180435	1.079985
	720.371333	1.078606
	720.562217	1.078872
	720.753087	1.079173
	720.943942	1.077659
	721.134783	1.076153
	721.325609	1.076608
	721.516422	1.075760
	721.707219	1.075391
	721.898003	1.074606
	722.088772	1.072403
	722.279527	1.072525
	722.470268	1.072326
	722.660994	1.071652
	722.851707	1.071638
	723.042404	1.071675
	723.233088	1.069895
	723.423757	1.068748
	723.614412	1.067717
	723.805052	1.066521
	723.995678	1.065650
	724.186290	1.065199
	724.376887	1.064357
	724.567471	1.063287
	724.758039	1.063229
	724.948594	1.062116
	725.139134	1.061057
	725.329660	1.059638
	725.520172	1.059320
	725.710669	1.058328
	725.901152	1.058157
	726.091620	1.057474
	726.282075	1.057885
	726.472514	1.056218
	726.662940	1.056495
	726.853351	1.056488
	727.043748	1.055383
	727.234131	1.055598
	727.424499	1.055713
	727.614853	1.053730
	727.805193	1.054428
	727.995518	1.052946
	728.185829	1.052211
	728.376125	1.051991
	728.566408	1.052122
	728.756675	1.051839
	728.946929	1.052059
	729.137168	1.052008
	729.327393	1.053263
	729.517604	1.053753
	729.707800	1.054993
	729.897982	1.054211
	730.088149	1.054751
	730.278302	1.054679
	730.468441	1.054380
	730.658566	1.053980
	730.848676	1.053026
	731.038771	1.052249
	731.228853	1.052430
	731.418920	1.054441
	731.608973	1.054151
	731.799011	1.053515
	731.989035	1.054339
	732.179045	1.054934
	732.369040	1.055401
	732.559021	1.056106
	732.748988	1.056392
	732.938940	1.055234
	733.128878	1.056182
	733.318801	1.055542
	733.508711	1.054438
	733.698605	1.054195
	733.888486	1.054561
	734.078352	1.054501
	734.268204	1.054661
	734.458041	1.055712
	734.647864	1.053700
	734.837673	1.054023
	735.027467	1.054324
	735.217247	1.053462
	735.407013	1.054525
	735.596764	1.054422
	735.786501	1.055062
	735.976223	1.056363
	736.165932	1.056047
	736.355625	1.056302
	736.545305	1.056660
	736.734970	1.056345
	736.924620	1.058230
	737.114257	1.058592
	737.303879	1.059418
	737.493486	1.060413
	737.683079	1.060810
	737.872658	1.060884
	738.062222	1.062682
	738.251772	1.063636
	738.441308	1.063340
	738.630829	1.063094
	738.820336	1.063421
	739.009829	1.063510
	739.199307	1.064228
	739.388771	1.063568
	739.578220	1.064223
	739.767655	1.065431
	739.957076	1.066207
	740.146482	1.067955
	740.335874	1.068394
	740.525251	1.069745
	740.714615	1.070720
	740.903963	1.071685
	741.093298	1.071800
	741.282618	1.071456
	741.471923	1.073725
	741.661214	1.074909
	741.850491	1.074548
	742.039753	1.075617
	742.229001	1.078783
	742.418235	1.078751
	742.607454	1.080580
	742.796659	1.081637
	742.985849	1.080300
	743.175025	1.081781
	743.364187	1.083664
	743.553334	1.084451
	743.742467	1.084988
	743.931586	1.084408
	744.120690	1.085834
	744.309779	1.085745
	744.498855	1.084566
	744.687916	1.084935
	744.876962	1.085882
	745.065994	1.087022
	745.255012	1.088326
	745.444015	1.088617
	745.633004	1.089359
	745.821978	1.090249
	746.010938	1.090148
	746.199884	1.090648
	746.388815	1.090884
	746.577732	1.091965
	746.766634	1.091606
	746.955522	1.091468
	747.144396	1.091511
	747.333255	1.090991
	747.522100	1.089605
	747.710930	1.088445
	747.899746	1.088834
	748.088548	1.089199
	748.277335	1.088851
	748.466108	1.086397
	748.654866	1.085728
	748.843610	1.085600
	749.032339	1.085404
	749.221054	1.084071
	749.409755	1.083325
	749.598441	1.082141
	749.787113	1.079039
	749.975770	1.079231
	750.164413	1.078039
	750.353042	1.075901
[truncated: 1,648 more rows]
