# Supplementary material for: Metasurface analogues of molecular diastereomers from hierarchical multiscale chiral interactions with biomolecules
Source: Nat Commun. 2026 Apr 22;17:5541. doi: 10.1038/s41467-026-72200-6 (PMC13287669; doi:10.1038/s41467-026-72200-6)
Supplement: Supplementary file 3 — Supplementary Data 1 (Raw data) [file 41467_2026_72200_MOESM3_ESM.zip › Raw_Data/Reflectivity/Antistrept_strept_sequence/Buffer/Ref_ARRAY3_RA_90_3.txt]

	345.453658	0.997539
	345.669646	0.997883
	345.885622	0.998270
	346.101585	0.998708
	346.317535	0.999204
	346.533471	0.999767
	346.749395	1.000407
	346.965306	1.001137
	347.181204	1.001969
	347.397089	1.002918
	347.612961	1.004000
	347.828820	1.005231
	348.044666	1.006624
	348.260499	1.008192
	348.476319	1.009936
	348.692126	1.011848
	348.907920	1.013900
	349.123701	1.016038
	349.339469	1.018177
	349.555224	1.020205
	349.770966	1.021983
	349.986695	1.023375
	350.202412	1.024264
	350.418115	1.024587
	350.633805	1.024344
	350.849482	1.023597
	351.065147	1.022448
	351.280798	1.021023
	351.496436	1.019437
	351.712062	1.017793
	351.927674	1.016164
	352.143273	1.018114
	352.358860	1.009722
	352.574433	1.009549
	352.789993	1.011642
	353.005541	1.013927
	353.221075	1.012888
	353.436597	1.011843
	353.652105	1.012830
	353.867600	1.012911
	354.083083	1.012304
	354.298552	1.009615
	354.514009	1.009163
	354.729452	1.007242
	354.944883	1.006423
	355.160300	1.005501
	355.375705	1.004667
	355.591096	1.005395
	355.806474	1.003624
	356.021840	1.001357
	356.237192	1.001021
	356.452532	0.999489
	356.667858	0.999988
	356.883172	0.999048
	357.098472	0.998065
	357.313760	0.996736
	357.529034	0.997966
	357.744295	0.995460
	357.959544	0.995750
	358.174779	0.993780
	358.390002	0.995412
	358.605211	0.995691
	358.820407	0.995362
	359.035591	0.995008
	359.250761	0.995383
	359.465919	0.994111
	359.681063	0.994426
	359.896194	0.996144
	360.111313	0.997330
	360.326418	0.995064
	360.541510	0.996490
	360.756589	0.997146
	360.971656	0.999744
	361.186709	1.000676
	361.401749	1.001125
	361.616776	1.002399
	361.831790	1.003494
	362.046792	1.005676
	362.261780	1.006991
	362.476755	1.007211
	362.691717	1.008574
	362.906666	1.008816
	363.121602	1.007061
	363.336525	1.007752
	363.551435	1.009597
	363.766332	1.008372
	363.981216	1.010524
	364.196087	1.011573
	364.410945	1.011573
	364.625790	1.013859
	364.840621	1.014962
	365.055440	1.016278
	365.270246	1.017820
	365.485039	1.020596
	365.699818	1.020369
	365.914585	1.017972
	366.129339	1.017133
	366.344079	1.016760
	366.558807	1.016017
	366.773521	1.015149
	366.988223	1.014766
	367.202911	1.013775
	367.417587	1.014285
	367.632249	1.013749
	367.846898	1.013499
	368.061535	1.012774
	368.276158	1.011945
	368.490768	1.013571
	368.705365	1.013123
	368.919949	1.013822
	369.134521	1.012127
	369.349079	1.011187
	369.563624	1.009957
	369.778155	1.008845
	369.992674	1.005555
	370.207180	1.005523
	370.421673	1.003124
	370.636153	1.000348
	370.850619	1.000068
	371.065073	1.001330
	371.279514	1.003179
	371.493941	1.001052
	371.708356	1.000566
	371.922757	0.998889
	372.137145	0.998647
	372.351521	0.998190
	372.565883	0.997238
	372.780232	0.999068
	372.994568	0.998803
	373.208891	0.997984
	373.423201	1.000656
	373.637498	1.001018
	373.851782	1.000647
	374.066053	1.000424
	374.280311	1.001469
	374.494556	1.001576
	374.708787	1.002774
	374.923006	1.002508
	375.137211	1.002414
	375.351404	1.003765
	375.565583	1.004654
	375.779750	1.005442
	375.993903	1.005087
	376.208043	1.006594
	376.422170	1.008148
	376.636284	1.008102
	376.850385	1.010931
	377.064473	1.009603
	377.278548	1.009149
	377.492610	1.010817
	377.706658	1.009262
	377.920694	1.008517
	378.134717	1.007691
	378.348726	1.008757
	378.562722	1.005852
	378.776706	1.005644
	378.990676	1.006078
	379.204633	1.005648
	379.418577	1.005776
	379.632508	1.004630
	379.846426	1.005208
	380.060331	1.004705
	380.274223	1.004002
	380.488101	1.003612
	380.701967	1.002907
	380.915819	1.003536
	381.129659	1.003980
	381.343485	1.003970
	381.557298	1.002854
	381.771098	1.000753
	381.984886	0.998841
	382.198659	0.998889
	382.412420	0.996940
	382.626168	0.997509
	382.839903	0.996622
	383.053624	0.996303
	383.267333	0.993464
	383.481028	0.993798
	383.694711	0.994865
	383.908380	0.994998
	384.122036	0.991586
	384.335679	0.991167
	384.549309	0.989736
	384.762926	0.990505
	384.976530	0.990642
	385.190120	0.989012
	385.403698	0.988229
	385.617262	0.988378
	385.830814	0.989821
	386.044352	0.990736
	386.257877	0.991600
	386.471389	0.991271
	386.684888	0.991618
	386.898374	0.991945
	387.111847	0.994549
	387.325306	0.993949
	387.538753	0.995157
	387.752186	0.995915
	387.965606	0.996121
	388.179014	0.997229
	388.392408	0.997003
	388.605789	0.997971
	388.819156	0.999055
	389.032511	0.999563
	389.245853	1.000621
	389.459181	0.999989
	389.672497	1.002184
	389.885799	1.002874
	390.099088	1.003903
	390.312364	1.003801
	390.525627	1.003885
	390.738877	1.005203
	390.952114	1.005960
	391.165337	1.006290
	391.378548	1.004984
	391.591745	1.006326
	391.804929	1.006442
	392.018100	1.007414
	392.231258	1.005306
	392.444403	1.006168
	392.657535	1.006924
	392.870653	1.007588
	393.083759	1.008217
	393.296851	1.006705
	393.509930	1.008863
	393.722996	1.009692
	393.936049	1.007933
	394.149089	1.007257
	394.362116	1.007512
	394.575129	1.008380
	394.788130	1.008964
	395.001117	1.008035
	395.214091	1.007689
	395.427052	1.009012
	395.640000	1.006662
	395.852935	1.004060
	396.065857	1.004086
	396.278765	1.003644
	396.491660	1.002949
	396.704543	1.001943
	396.917412	0.999725
	397.130268	0.999548
	397.343110	0.997528
	397.555940	0.997923
	397.768757	0.997497
	397.981560	0.996037
	398.194350	0.998059
	398.407127	0.996467
	398.619891	0.996967
	398.832642	0.994726
	399.045380	0.993925
	399.258104	0.992496
	399.470815	0.991456
	399.683514	0.990434
	399.896199	0.991094
	400.108870	0.989625
	400.321529	0.990098
	400.534175	0.991192
	400.746807	0.989554
	400.959427	0.988756
	401.172033	0.990088
	401.384626	0.990025
	401.597205	0.990675
	401.809772	0.989658
	402.022326	0.992999
	402.234866	0.994764
	402.447393	0.994616
	402.659907	0.993949
	402.872408	0.992732
	403.084896	0.991674
	403.297370	0.990984
	403.509832	0.990373
	403.722280	0.989118
	403.934715	0.988802
	404.147137	0.989756
	404.359546	0.989137
	404.571941	0.990558
	404.784323	0.991181
	404.996693	0.990635
	405.209049	0.992116
	405.421392	0.992065
	405.633721	0.993012
	405.846038	0.991373
	406.058341	0.991544
	406.270632	0.994414
	406.482909	0.994267
	406.695172	0.994554
	406.907423	0.996137
	407.119661	0.997662
	407.331885	0.997373
	407.544096	0.998543
	407.756294	0.997200
	407.968479	0.996446
	408.180651	0.997444
	408.392809	0.996734
	408.604954	0.997001
	408.817086	0.998851
	409.029205	1.000674
	409.241311	1.000824
	409.453404	0.999142
	409.665483	0.998957
	409.877549	0.999363
	410.089602	0.999068
	410.301642	0.999663
	410.513669	1.000064
	410.725682	0.998971
	410.937682	0.998162
	411.149669	0.998088
	411.361643	0.997286
	411.573604	0.995080
	411.785551	0.995427
	411.997486	0.994372
	412.209407	0.993922
	412.421315	0.994301
	412.633210	0.996895
	412.845091	0.997818
	413.056959	0.996497
	413.268815	0.995246
	413.480657	0.993780
	413.692485	0.993737
	413.904301	0.995891
	414.116103	0.996392
	414.327892	0.997344
	414.539668	0.997220
	414.751431	0.997910
	414.963181	0.995783
	415.174917	0.994439
	415.386640	0.996127
	415.598350	0.993487
	415.810047	0.992460
	416.021730	0.993778
	416.233401	0.993662
	416.445058	0.993913
	416.656702	0.995265
	416.868332	0.994302
	417.079950	0.995742
	417.291554	0.995628
	417.503145	0.993156
	417.714723	0.993812
	417.926288	0.994577
	418.137839	0.993626
	418.349377	0.994727
	418.560903	0.995336
	418.772414	0.996998
	418.983913	0.998234
	419.195398	0.998569
	419.406870	0.999384
	419.618329	1.002462
	419.829775	1.002627
	420.041208	1.003134
	420.252627	1.006319
	420.464033	1.004096
	420.675426	1.005911
	420.886805	1.007385
	421.098172	1.007108
	421.309525	1.007804
	421.520865	1.009260
	421.732192	1.009677
	421.943505	1.007595
	422.154805	1.007092
	422.366092	1.009199
	422.577366	1.007026
	422.788627	1.005742
	422.999874	1.005115
	423.211108	1.004130
	423.422329	1.004221
	423.633537	1.003652
	423.844731	1.002468
	424.055913	1.001278
	424.267081	1.001214
	424.478235	1.000784
	424.689377	1.000196
	424.900505	1.002175
	425.111620	1.002528
	425.322722	1.002633
	425.533811	1.001346
	425.744886	0.998908
	425.955948	1.000173
	426.166997	1.001730
	426.378032	1.003987
	426.589055	1.004257
	426.800064	1.005147
	427.011060	1.005425
	427.222042	1.004091
	427.433012	1.002996
	427.643968	1.002334
	427.854911	1.001973
	428.065840	1.002588
	428.276757	1.001672
	428.487660	1.003102
	428.698550	1.002197
	428.909427	1.002048
	429.120290	1.002374
	429.331140	1.002410
	429.541977	1.002378
	429.752801	1.003708
	429.963611	1.003195
	430.174408	1.002505
	430.385192	1.004159
	430.595963	1.001396
	430.806720	1.001439
	431.017464	1.002713
	431.228195	1.001311
	431.438913	1.001574
	431.649617	1.003784
	431.860308	1.004450
	432.070986	1.004416
	432.281650	1.004701
	432.492302	1.002984
	432.702940	1.003513
	432.913565	1.002667
	433.124176	1.001744
	433.334774	1.001758
	433.545359	1.002187
	433.755931	1.002556
	433.966489	1.003555
	434.177035	1.003817
	434.387567	1.003457
	434.598085	1.000450
	434.808591	1.002227
	435.019083	1.003576
	435.229562	1.001757
	435.440027	1.002254
	435.650479	1.003926
	435.860918	1.002922
	436.071344	1.003599
	436.281757	1.001399
	436.492156	0.999809
	436.702542	1.000128
	436.912914	0.998662
	437.123274	0.997758
	437.333620	0.998822
	437.543953	1.000474
	437.754272	0.998156
	437.964578	1.000315
	438.174871	1.000140
	438.385151	1.001249
	438.595417	1.001471
	438.805670	1.001757
	439.015910	1.001789
	439.226137	1.001155
	439.436350	1.001734
	439.646550	1.000546
	439.856737	0.999420
	440.066910	1.002096
	440.277070	1.003572
	440.487217	1.005941
	440.697351	1.005325
	440.907471	1.005439
	441.117578	1.004522
	441.327671	1.003964
	441.537752	1.004121
	441.747819	1.005032
	441.957873	1.004561
	442.167913	1.006580
	442.377940	1.006079
	442.587954	1.005284
	442.797955	1.004534
	443.007942	1.004573
	443.217916	1.002751
	443.427877	1.004115
	443.637824	1.004274
	443.847758	1.003887
	444.057679	1.003107
	444.267586	1.003588
	444.477481	1.003308
	444.687361	1.002475
	444.897229	1.003087
	445.107083	1.001887
	445.316924	1.001731
	445.526752	1.002009
	445.736566	1.001466
	445.946367	1.002308
	446.156155	1.005343
	446.365929	1.005226
	446.575690	1.005405
	446.785438	1.004062
	446.995173	1.004777
	447.204894	1.003473
	447.414602	1.005514
	447.624296	1.003631
	447.833977	1.001911
	448.043645	1.002828
	448.253300	1.000677
	448.462941	0.999453
	448.672569	0.999602
	448.882184	0.999113
	449.091785	0.999074
	449.301373	0.999450
	449.510948	1.000168
	449.720509	0.999115
	449.930057	1.000318
	450.139592	1.000602
	450.349113	0.999805
	450.558621	1.001087
	450.768116	0.998613
	450.977597	0.999953
	451.187066	0.998204
	451.396520	1.000229
	451.605962	1.000932
	451.815390	1.001701
	452.024805	1.001549
	452.234206	1.002031
	452.443594	1.001939
	452.652969	1.000803
	452.862330	0.999305
	453.071678	0.998255
	453.281013	0.997318
	453.490335	0.996765
	453.699643	0.996819
	453.908938	0.997561
	454.118219	0.997668
	454.327487	0.999576
	454.536742	0.997818
	454.745983	0.998957
	454.955211	0.998560
	455.164426	0.997441
	455.373627	0.996178
	455.582815	0.993574
	455.791990	0.994679
	456.001152	0.996070
	456.210300	0.995167
	456.419434	0.994418
	456.628556	0.994415
	456.837664	0.994480
	457.046758	0.994647
	457.255839	0.992546
	457.464907	0.991811
	457.673962	0.991372
	457.883003	0.992113
	458.092031	0.991592
	458.301046	0.993533
	458.510047	0.994397
	458.719035	0.993657
	458.928009	0.992165
	459.136970	0.990674
	459.345918	0.988813
	459.554852	0.988157
	459.763774	0.986064
	459.972681	0.986579
	460.181576	0.987009
	460.390457	0.986943
	460.599324	0.987029
	460.808178	0.985398
	461.017019	0.990060
	461.225847	0.989443
	461.434661	0.989293
	461.643462	0.987448
	461.852249	0.986708
	462.061023	0.986486
	462.269784	0.986762
	462.478531	0.989323
	462.687265	0.989349
	462.895986	0.987749
	463.104693	0.988221
	463.313387	0.988759
	463.522068	0.989433
	463.730735	0.988749
	463.939389	0.990218
	464.148029	0.989719
	464.356656	0.988443
	464.565270	0.988109
	464.773870	0.987172
	464.982457	0.986146
	465.191030	0.987447
	465.399591	0.989575
	465.608137	0.989247
	465.816671	0.989151
	466.025191	0.988755
	466.233697	0.992244
	466.442191	0.992249
	466.650671	0.992056
	466.859137	0.993041
	467.067590	0.993357
	467.276030	0.995425
	467.484456	0.993383
	467.692869	0.992196
	467.901269	0.992660
	468.109655	0.993999
	468.318028	0.995031
	468.526387	0.994641
	468.734733	0.993190
	468.943066	0.993401
	469.151385	0.993301
	469.359691	0.992812
	469.567984	0.993646
	469.776263	0.991809
	469.984528	0.993347
	470.192781	0.993703
	470.401020	0.992974
	470.609245	0.993110
	470.817457	0.993667
	471.025656	0.991392
	471.233841	0.990641
	471.442013	0.991003
	471.650172	0.991446
	471.858317	0.990257
	472.066448	0.992255
	472.274567	0.992614
	472.482672	0.993709
	472.690763	0.994675
	472.898841	0.994430
	473.106906	0.996174
	473.314957	0.995105
	473.522995	0.996829
	473.731020	0.994290
	473.939031	0.994673
	474.147029	0.995112
	474.355013	0.996897
	474.562984	0.997163
	474.770941	0.999584
	474.978885	0.999483
	475.186816	0.999507
	475.394733	0.999986
	475.602637	1.002848
	475.810527	1.001690
	476.018404	1.001912
	476.226268	1.003219
	476.434118	1.002235
	476.641955	1.001734
	476.849778	1.002919
	477.057588	1.003359
	477.265385	1.002485
	477.473168	1.001526
	477.680937	1.001891
	477.888694	1.001278
	478.096436	1.000237
	478.304166	0.999974
	478.511882	0.999838
	478.719584	0.999759
	478.927274	0.999060
	479.134949	0.998003
	479.342612	1.000511
	479.550260	0.999935
	479.757896	0.997903
	479.965518	0.995517
	480.173126	0.996926
	480.380722	0.996202
	480.588303	0.996449
	480.795872	0.996989
	481.003426	0.997852
	481.210968	0.996973
	481.418496	0.998566
	481.626010	0.999129
	481.833511	0.999109
	482.040999	0.997952
	482.248473	0.997171
	482.455934	0.996994
	482.663382	0.997330
	482.870816	0.998095
	483.078236	0.998975
	483.285643	0.998531
	483.493037	0.999725
	483.700417	1.000436
	483.907784	1.001141
	484.115137	1.000905
	484.322477	1.000095
	484.529803	1.001892
	484.737116	1.002181
	484.944416	1.004018
	485.151702	1.004771
	485.358975	1.004885
	485.566234	1.005748
	485.773479	1.006040
	485.980712	1.008741
	486.187931	1.008449
	486.395136	1.009906
	486.602328	1.009802
	486.809506	1.011984
	487.016671	1.012752
	487.223823	1.014817
	487.430961	1.013597
	487.638086	1.014096
	487.845197	1.013141
	488.052295	1.011676
	488.259379	1.010765
	488.466450	1.011339
	488.673507	1.010719
	488.880551	1.009446
	489.087582	1.011137
	489.294599	1.010241
	489.501602	1.007766
	489.708592	1.007034
	489.915569	1.005387
	490.122532	1.006619
	490.329482	1.006457
	490.536418	1.006181
	490.743341	1.004814
	490.950250	1.005408
	491.157146	1.005705
	491.364029	1.005929
	491.570897	1.004151
	491.777753	1.004427
	491.984595	1.001775
	492.191423	1.000377
	492.398238	1.000978
	492.605040	1.000317
	492.811828	1.000514
	493.018603	1.001324
	493.225364	1.001916
	493.432111	1.000305
	493.638846	0.999319
	493.845566	0.998662
	494.052274	0.996501
	494.258967	0.996358
	494.465648	0.995606
	494.672314	0.994923
	494.878968	0.994699
	495.085608	0.996046
	495.292234	0.996165
	495.498847	0.995480
	495.705446	0.995484
	495.912032	0.996191
	496.118605	0.996657
	496.325164	0.996980
	496.531709	0.997738
	496.738241	0.997281
	496.944759	0.996695
	497.151264	0.996417
	497.357756	0.996214
	497.564234	0.995758
	497.770698	0.994858
	497.977149	0.994959
	498.183587	0.994433
	498.390011	0.994312
	498.596422	0.993829
	498.802819	0.995923
	499.009202	0.995710
	499.215572	0.997491
	499.421929	0.995245
	499.628272	0.995607
	499.834602	0.994724
	500.040918	0.995095
	500.247220	0.994557
	500.453509	0.994939
	500.659785	0.997209
	500.866047	0.998893
	501.072296	1.000010
	501.278531	1.000312
	501.484752	1.001565
	501.690960	1.001868
	501.897155	1.003181
	502.103336	1.003386
	502.309504	1.003085
	502.515658	1.005159
	502.721798	1.006236
	502.927925	1.006992
	503.134039	1.006729
	503.340139	1.008297
	503.546225	1.008712
	503.752298	1.008027
	503.958358	1.009077
	504.164404	1.009428
	504.370436	1.009152
	504.576455	1.009019
	504.782461	1.009192
	504.988453	1.008923
	505.194431	1.009100
	505.400396	1.008423
	505.606347	1.007606
	505.812285	1.006862
	506.018209	1.006956
	506.224120	1.006412
	506.430017	1.007767
	506.635901	1.007881
	506.841771	1.008098
	507.047628	1.007778
	507.253471	1.009096
	507.459301	1.009283
	507.665117	1.008937
	507.870920	1.009480
	508.076709	1.008571
	508.282484	1.007564
	508.488247	1.007448
	508.693995	1.005938
	508.899730	1.004750
	509.105451	1.003887
	509.311159	1.003461
	509.516854	1.003166
	509.722535	1.002988
	509.928202	1.003108
	510.133856	1.002912
	510.339496	1.003927
	510.545123	1.004508
	510.750736	1.005207
	510.956336	1.005516
	511.161922	1.005381
	511.367494	1.005364
	511.573053	1.005200
	511.778599	1.003611
	511.984131	1.004602
	512.189649	1.004802
	512.395154	1.004917
	512.600645	1.005712
	512.806123	1.007417
	513.011587	1.007856
	513.217038	1.008609
	513.422475	1.008786
	513.627899	1.009138
	513.833309	1.009488
	514.038705	1.010070
	514.244088	1.009520
	514.449458	1.008814
	514.654814	1.010007
	514.860156	1.010557
	515.065485	1.011491
	515.270800	1.010270
	515.476102	1.010843
	515.681390	1.010896
	515.886664	1.011313
	516.091925	1.010899
	516.297173	1.011447
	516.502407	1.009313
	516.707627	1.009185
	516.912834	1.008368
	517.118027	1.007414
	517.323207	1.006271
	517.528373	1.005172
	517.733525	1.005318
	517.938664	1.004516
	518.143790	1.004972
	518.348901	1.005245
	518.554000	1.004191
	518.759084	1.004558
	518.964156	1.003937
	519.169213	1.003556
	519.374257	1.002742
	519.579288	1.001185
	519.784305	1.001626
	519.989308	1.001960
	520.194298	1.001139
	520.399274	0.999321
	520.604236	0.998946
	520.809185	0.999278
	521.014121	0.998568
	521.219043	0.999172
	521.423951	0.999201
	521.628846	0.999275
	521.833727	0.999392
	522.038595	1.000354
	522.243449	1.001367
	522.448289	0.999947
	522.653116	1.001272
	522.857929	1.001560
	523.062729	1.001610
	523.267515	1.001671
	523.472287	1.002045
	523.677046	1.002392
	523.881792	1.002144
	524.086524	1.002546
	524.291242	1.004419
	524.495946	1.005204
	524.700637	1.004874
	524.905315	1.006983
	525.109979	1.007738
	525.314629	1.008203
	525.519266	1.008927
	525.723889	1.009978
	525.928498	1.010555
	526.133094	1.012650
	526.337677	1.013001
	526.542245	1.013491
	526.746800	1.014947
	526.951342	1.015438
	527.155870	1.015639
	527.360384	1.017478
	527.564885	1.016815
	527.769372	1.017816
	527.973846	1.016607
	528.178306	1.016076
	528.382752	1.016155
	528.587185	1.016413
	528.791604	1.016338
	528.996010	1.016477
	529.200402	1.016845
	529.404780	1.015217
	529.609145	1.015858
	529.813496	1.016660
	530.017833	1.017374
	530.222157	1.016785
	530.426468	1.016579
	530.630764	1.015699
	530.835048	1.013564
	531.039317	1.014415
	531.243573	1.014337
	531.447815	1.013822
	531.652044	1.013490
	531.856259	1.012340
	532.060461	1.011714
	532.264648	1.009528
	532.468823	1.007581
	532.672983	1.006623
	532.877130	1.006577
	533.081264	1.007524
	533.285383	1.007246
	533.489490	1.006508
	533.693582	1.005411
	533.897661	1.004641
	534.101726	1.005477
	534.305778	1.006121
	534.509816	1.004489
	534.713841	1.003296
	534.917851	1.003291
	535.121849	1.002960
	535.325832	1.002721
	535.529802	1.001721
	535.733759	1.001268
	535.937701	1.001603
	536.141630	1.002507
	536.345546	1.001925
	536.549448	1.000642
	536.753336	1.000053
	536.957210	0.999779
	537.161071	1.000539
	537.364919	0.999949
	537.568752	0.999013
	537.772572	0.997464
	537.976379	0.997407
	538.180172	0.996417
	538.383951	0.997576
	538.587716	0.995552
	538.791468	0.995239
	538.995206	0.995026
	539.198931	0.993464
	539.402642	0.993643
	539.606339	0.992284
	539.810023	0.991648
	540.013693	0.991613
	540.217349	0.990921
	540.420992	0.992479
	540.624621	0.993458
	540.828237	0.993277
	541.031839	0.993036
	541.235427	0.993085
	541.439001	0.992440
	541.642562	0.993185
	541.846109	0.994409
	542.049643	0.994829
	542.253163	0.994359
	542.456669	0.994170
	542.660162	0.993691
	542.863641	0.993185
	543.067106	0.994014
	543.270558	0.993923
	543.473996	0.992791
	543.677420	0.992620
	543.880831	0.992806
	544.084228	0.992037
	544.287612	0.991665
	544.490981	0.992538
	544.694338	0.991884
	544.897680	0.991629
	545.101009	0.992254
	545.304324	0.991951
	545.507625	0.991673
	545.710913	0.991836
	545.914187	0.992602
	546.117448	0.993565
	546.320695	0.994639
	546.523928	0.994842
	546.727147	0.994932
	546.930353	0.998129
	547.133546	0.999923
	547.336724	1.001506
	547.539889	1.002357
	547.743040	1.003557
	547.946178	1.005009
	548.149301	1.005057
	548.352412	1.004068
	548.555508	1.004174
	548.758591	1.003520
	548.961660	1.005392
	549.164716	1.004707
	549.367757	1.004473
	549.570785	1.003971
	549.773800	1.003943
	549.976801	1.005381
	550.179788	1.006329
	550.382761	1.008430
	550.585721	1.009237
	550.788667	1.008151
	550.991599	1.007329
	551.194518	1.006894
	551.397423	1.006308
	551.600315	1.006488
	551.803192	1.006638
	552.006056	1.008668
	552.208906	1.008692
	552.411743	1.009232
	552.614566	1.009230
	552.817375	1.009979
	553.020171	1.010193
	553.222953	1.010419
	553.425721	1.010225
	553.628475	1.009731
	553.831216	1.010160
	554.033943	1.007760
	554.236657	1.007590
	554.439356	1.004593
	554.642042	1.003867
	554.844715	1.002867
	555.047373	1.002352
	555.250018	1.002733
	555.452650	1.000585
	555.655267	1.001031
	555.857871	1.001272
	556.060461	1.000965
	556.263038	0.999664
	556.465600	0.998616
	556.668150	0.997403
	556.870685	0.996190
	557.073207	0.996668
	557.275715	0.998101
	557.478209	0.999090
	557.680689	1.000162
	557.883156	1.000131
	558.085609	0.999743
	558.288049	0.999632
	558.490475	1.000828
	558.692887	1.002028
	558.895285	1.002226
	559.097670	1.003560
	559.300040	1.002235
	559.502398	1.001812
	559.704741	1.001858
	559.907071	1.002540
	560.109387	1.002207
	560.311689	1.003034
	560.513978	1.004025
	560.716253	1.006407
	560.918514	1.007092
	561.120762	1.008518
	561.322995	1.008716
	561.525215	1.009551
	561.727422	1.011275
	561.929614	1.012192
	562.131793	1.013554
	562.333958	1.013927
	562.536110	1.015170
	562.738248	1.014221
	562.940372	1.016113
	563.142482	1.016627
	563.344578	1.017838
	563.546661	1.019076
	563.748730	1.019926
	563.950786	1.020323
	564.152827	1.020740
	564.354855	1.020761
	564.556870	1.021074
	564.758870	1.019753
	564.960857	1.019322
	565.162830	1.018187
	565.364789	1.017818
	565.566735	1.016501
	565.768666	1.015824
	565.970584	1.016187
	566.172489	1.016035
	566.374379	1.015431
	566.576256	1.016266
	566.778119	1.017320
	566.979969	1.018858
	567.181805	1.018583
	567.383626	1.016925
	567.585435	1.016174
	567.787229	1.017054
	567.989010	1.017242
	568.190777	1.017170
	568.392530	1.017420
	568.594269	1.017045
	568.795995	1.017550
	568.997707	1.017544
	569.199405	1.018413
	569.401090	1.018876
	569.602761	1.019056
	569.804418	1.017666
	570.006061	1.017487
	570.207690	1.018255
	570.409306	1.019674
	570.610908	1.021704
	570.812497	1.021330
	571.014071	1.023024
	571.215632	1.024842
	571.417179	1.025057
	571.618712	1.026123
	571.820232	1.027837
	572.021737	1.030416
	572.223229	1.032334
	572.424707	1.033403
	572.626172	1.034002
	572.827623	1.034959
	573.029060	1.035859
	573.230483	1.037709
	573.431892	1.039531
	573.633288	1.039388
	573.834670	1.041335
	574.036038	1.041452
	574.237392	1.042440
	574.438733	1.042459
	574.640060	1.042676
	574.841373	1.042343
	575.042672	1.043083
	575.243958	1.041848
	575.445230	1.041838
	575.646488	1.040767
	575.847732	1.041247
	576.048962	1.041954
	576.250179	1.042142
	576.451382	1.041733
	576.652571	1.042327
	576.853747	1.041841
	577.054908	1.041115
	577.256056	1.041817
	577.457190	1.041629
	577.658310	1.040805
	577.859417	1.041529
	578.060510	1.042167
	578.261589	1.042354
	578.462654	1.043102
	578.663705	1.044955
	578.864743	1.043416
	579.065767	1.043866
	579.266777	1.043242
	579.467773	1.042602
	579.668755	1.044456
	579.869724	1.044700
	580.070679	1.045576
	580.271620	1.045900
	580.472548	1.044512
	580.673461	1.044778
	580.874361	1.045314
	581.075247	1.046964
	581.276119	1.049791
	581.476978	1.051113
	581.677822	1.052407
	581.878653	1.054008
	582.079470	1.056129
	582.280273	1.056336
	582.481063	1.057390
	582.681838	1.058854
	582.882600	1.060985
	583.083348	1.062984
	583.284083	1.062230
	583.484803	1.062586
	583.685510	1.063549
	583.886203	1.065666
	584.086882	1.066086
	584.287547	1.066751
	584.488199	1.066444
	584.688836	1.067207
	584.889460	1.068628
	585.090070	1.070170
	585.290666	1.069768
	585.491249	1.068728
	585.691818	1.068269
	585.892372	1.068889
	586.092914	1.068594
	586.293441	1.068713
	586.493954	1.069450
	586.694454	1.070044
	586.894940	1.070161
	587.095412	1.070241
	587.295870	1.070898
	587.496314	1.071850
	587.696745	1.071730
	587.897162	1.073204
	588.097565	1.074826
	588.297954	1.074783
	588.498329	1.075187
	588.698691	1.074589
	588.899038	1.072963
	589.099372	1.073713
	589.299692	1.075669
	589.499998	1.075590
	589.700291	1.075243
	589.900569	1.076433
	590.100834	1.076832
	590.301085	1.078410
	590.501322	1.079223
	590.701546	1.078502
	590.901755	1.077649
	591.101951	1.080076
	591.302132	1.080447
	591.502300	1.079194
	591.702455	1.078691
	591.902595	1.078536
	592.102722	1.078757
	592.302834	1.077363
	592.502933	1.077762
	592.703018	1.079808
	592.903089	1.079917
	593.103147	1.081848
	593.303190	1.081891
	593.503220	1.081798
	593.703236	1.080976
	593.903238	1.081148
	594.103226	1.080399
	594.303200	1.080986
	594.503161	1.081871
	594.703108	1.082193
	594.903040	1.081926
	595.102960	1.080762
	595.302865	1.080941
	595.502756	1.081319
	595.702634	1.082019
	595.902497	1.082363
	596.102347	1.081249
	596.302183	1.081406
	596.502005	1.081075
	596.701813	1.080802
	596.901608	1.081209
	597.101388	1.080403
	597.301155	1.080004
	597.500908	1.080207
	597.700647	1.080655
	597.900372	1.080650
	598.100083	1.082003
	598.299781	1.081880
	598.499465	1.083189
	598.699134	1.081518
	598.898790	1.082413
	599.098432	1.083135
	599.298061	1.083374
	599.497675	1.082678
	599.697275	1.082826
	599.896862	1.083546
	600.096435	1.084386
	600.295994	1.083447
	600.495539	1.084105
	600.695070	1.083857
	600.894588	1.083176
	601.094091	1.084152
	601.293581	1.082727
	601.493056	1.082412
	601.692518	1.083164
	601.891966	1.083848
	602.091401	1.084272
	602.290821	1.085842
	602.490227	1.084373
	602.689620	1.083465
	602.888999	1.083639
	603.088363	1.084701
	603.287714	1.083104
	603.487052	1.082291
	603.686375	1.083109
	603.885684	1.083466
	604.084980	1.083982
	604.284261	1.084475
	604.483529	1.086748
	604.682783	1.086700
	604.882023	1.086685
	605.081249	1.088179
	605.280461	1.087916
	605.479660	1.088034
	605.678844	1.087584
	605.878015	1.090113
	606.077172	1.090311
	606.276314	1.090330
	606.475443	1.090343
	606.674558	1.090523
	606.873660	1.090980
	607.072747	1.092683
	607.271820	1.093597
	607.470880	1.093325
	607.669926	1.093719
	607.868957	1.092042
	608.067975	1.090828
	608.266979	1.091372
	608.465969	1.092981
	608.664946	1.093336
	608.863908	1.093619
	609.062857	1.093491
	609.261791	1.093705
	609.460712	1.093988
	609.659619	1.093956
	609.858511	1.092500
	610.057390	1.091789
	610.256256	1.090978
	610.455107	1.091746
	610.653944	1.092706
	610.852767	1.094058
	611.051577	1.091891
	611.250373	1.091209
	611.449154	1.091043
	611.647922	1.091164
	611.846676	1.091633
	612.045416	1.090136
	612.244142	1.089523
	612.442854	1.087822
	612.641553	1.085452
	612.840237	1.084231
	613.038908	1.087071
	613.237564	1.086842
	613.436207	1.088036
	613.634836	1.088802
	613.833451	1.088690
	614.032052	1.088362
	614.230639	1.088782
	614.429212	1.088662
	614.627771	1.090866
	614.826316	1.091650
	615.024848	1.092402
	615.223365	1.092363
	615.421869	1.093858
	615.620358	1.095701
	615.818834	1.097107
	616.017296	1.098521
	616.215744	1.099288
	616.414178	1.099836
	616.612598	1.098819
	616.811004	1.099373
	617.009396	1.101227
	617.207775	1.100381
	617.406139	1.100692
	617.604490	1.100673
	617.802826	1.102054
	618.001149	1.101327
	618.199458	1.102030
	618.397752	1.102058
	618.596033	1.102048
	618.794300	1.103165
	618.992553	1.103453
	619.190792	1.104064
	619.389018	1.104351
	619.587229	1.103550
	619.785426	1.103776
	619.983609	1.105183
	620.181779	1.107012
	620.379934	1.106812
	620.578076	1.106329
	620.776204	1.107918
	620.974317	1.106637
	621.172417	1.105677
	621.370503	1.106519
	621.568575	1.105004
	621.766633	1.105044
	621.964677	1.106437
	622.162707	1.107989
	622.360723	1.108014
	622.558725	1.106582
	622.756714	1.105844
	622.954688	1.106142
	623.152648	1.106406
	623.350595	1.105580
	623.548527	1.105313
	623.746446	1.106083
	623.944350	1.104479
	624.142241	1.105673
	624.340118	1.105822
	624.537981	1.107813
	624.735829	1.110380
	624.933664	1.112053
	625.131485	1.112261
	625.329292	1.113558
	625.527085	1.114100
	625.724864	1.114144
	625.922629	1.116177
	626.120381	1.118760
	626.318118	1.119389
	626.515841	1.119508
	626.713550	1.119918
	626.911246	1.122230
	627.108927	1.123499
	627.306595	1.125231
	627.504248	1.125946
	627.701888	1.125654
	627.899513	1.124960
	628.097125	1.126100
	628.294722	1.125944
	628.492306	1.125732
	628.689876	1.125899
	628.887432	1.125690
	629.084973	1.125764
	629.282501	1.126774
	629.480015	1.127203
	629.677515	1.128228
	629.875001	1.126780
	630.072473	1.128286
	630.269931	1.126412
	630.467375	1.127457
	630.664805	1.127280
	630.862221	1.127228
	631.059623	1.128636
	631.257011	1.128834
	631.454385	1.128251
	631.651746	1.129910
	631.849092	1.130393
	632.046424	1.130947
	632.243742	1.130655
	632.441047	1.131225
	632.638337	1.130447
	632.835613	1.127455
	633.032876	1.127306
	633.230124	1.127708
	633.427358	1.125810
	633.624579	1.126566
	633.821785	1.126997
	634.018978	1.126443
	634.216156	1.125388
	634.413321	1.126098
	634.610471	1.126836
	634.807608	1.125410
	635.004730	1.124122
	635.201839	1.123742
	635.398933	1.123787
	635.596014	1.124266
	635.793081	1.122878
	635.990133	1.124128
	636.187172	1.123925
	636.384196	1.124912
	636.581207	1.124513
	636.778204	1.125043
	636.975186	1.125123
	637.172155	1.125453
	637.369110	1.124849
	637.566050	1.125830
	637.762977	1.125310
	637.959890	1.125196
	638.156788	1.124613
	638.353673	1.124517
	638.550544	1.123984
	638.747400	1.124269
	638.944243	1.123723
	639.141072	1.123679
	639.337886	1.123398
	639.534687	1.122319
	639.731474	1.122755
	639.928246	1.123994
	640.125005	1.122988
	640.321750	1.121586
	640.518480	1.121310
	640.715197	1.122287
	640.911899	1.121973
	641.108588	1.120820
	641.305263	1.120902
	641.501923	1.120500
	641.698570	1.120379
	641.895202	1.121610
	642.091821	1.120083
	642.288426	1.121514
	642.485016	1.121431
	642.681593	1.122618
	642.878155	1.125394
	643.074704	1.126056
	643.271238	1.126378
	643.467759	1.127277
	643.664265	1.126845
	643.860757	1.126601
	644.057236	1.125982
	644.253700	1.127078
	644.450151	1.127519
	644.646587	1.125664
	644.843009	1.125972
	645.039418	1.126920
	645.235812	1.127881
	645.432192	1.128720
	645.628558	1.128171
	645.824911	1.127341
	646.021249	1.127947
	646.217573	1.127735
	646.413883	1.127833
	646.610179	1.128085
	646.806461	1.128299
	647.002729	1.127925
	647.198983	1.128583
	647.395223	1.128543
	647.591449	1.129047
	647.787661	1.130513
	647.983859	1.130138
	648.180043	1.131709
	648.376212	1.132713
	648.572368	1.134088
	648.768510	1.134219
	648.964638	1.136038
	649.160751	1.136094
	649.356851	1.137964
	649.552937	1.137686
	649.749008	1.137666
	649.945066	1.136466
	650.141109	1.134706
	650.337138	1.134442
	650.533154	1.136783
	650.729155	1.137536
	650.925142	1.136586
	651.121116	1.137172
	651.317075	1.138113
	651.513020	1.138667
	651.708951	1.138101
	651.904868	1.136419
	652.100771	1.135311
	652.296660	1.136491
	652.492535	1.136952
	652.688396	1.136322
	652.884242	1.136789
	653.080075	1.138458
	653.275894	1.137804
	653.471699	1.138680
	653.667489	1.139151
	653.863266	1.138909
	654.059028	1.139156
	654.254776	1.139694
	654.450511	1.140295
	654.646231	1.140363
	654.841937	1.139741
	655.037629	1.140369
	655.233308	1.140877
	655.428972	1.141887
	655.624622	1.142471
	655.820258	1.143270
	656.015879	1.143564
	656.211487	1.142651
	656.407081	1.142205
	656.602661	1.144099
	656.798226	1.144067
	656.993778	1.144421
	657.189315	1.144572
	657.384839	1.144639
	657.580348	1.145986
	657.775843	1.146872
	657.971324	1.146323
	658.166791	1.147204
	658.362244	1.147340
	658.557683	1.147169
	658.753108	1.148558
	658.948519	1.149629
	659.143916	1.150301
	659.339298	1.150811
	659.534667	1.151620
	659.730022	1.151620
	659.925362	1.154503
	660.120688	1.156414
	660.316001	1.157025
	660.511299	1.158090
	660.706583	1.158360
	660.901853	1.158284
	661.097109	1.159591
	661.292351	1.158339
	661.487578	1.157376
	661.682792	1.159757
	661.877992	1.161074
	662.073177	1.162265
	662.268349	1.163406
	662.463506	1.162960
	662.658649	1.162000
	662.853779	1.161702
	663.048894	1.161500
	663.243995	1.161630
	663.439081	1.161619
	663.634154	1.161410
	663.829213	1.162661
	664.024258	1.163354
	664.219288	1.162611
	664.414305	1.162508
	664.609307	1.163069
	664.804295	1.163246
	664.999269	1.162094
	665.194229	1.162275
	665.389175	1.161252
	665.584107	1.160300
	665.779025	1.160809
	665.973928	1.160611
	666.168818	1.162940
	666.363693	1.163653
	666.558555	1.164921
	666.753402	1.165583
	666.948235	1.164193
	667.143054	1.164744
	667.337859	1.165146
	667.532650	1.165034
	667.727427	1.166150
	667.922189	1.165865
	668.116938	1.165158
	668.311672	1.164761
	668.506392	1.164352
	668.701098	1.164427
	668.895790	1.163551
	669.090468	1.162826
	669.285132	1.161227
	669.479782	1.160506
	669.674417	1.160622
	669.869039	1.160118
	670.063646	1.159984
	670.258239	1.159052
	670.452819	1.158542
	670.647384	1.156632
	670.841934	1.156331
	671.036471	1.156163
	671.230994	1.156624
	671.425502	1.157791
	671.619997	1.160155
	671.814477	1.160465
	672.008943	1.158505
	672.203395	1.160048
	672.397833	1.159628
	672.592257	1.160428
	672.786667	1.161104
	672.981062	1.159666
	673.175444	1.160281
	673.369811	1.161766
	673.564164	1.161142
	673.758503	1.159395
	673.952828	1.159614
	674.147139	1.159762
	674.341435	1.158529
	674.535718	1.158509
	674.729986	1.158973
	674.924240	1.159711
	675.118480	1.157927
	675.312706	1.158081
	675.506918	1.158679
	675.701116	1.158589
	675.895299	1.158805
	676.089469	1.159773
	676.283624	1.159946
	676.477765	1.159550
	676.671892	1.160337
	676.866005	1.160493
	677.060103	1.161307
	677.254188	1.162679
	677.448258	1.162293
	677.642315	1.162858
	677.836357	1.163232
	678.030385	1.161221
	678.224398	1.160724
	678.418398	1.160063
	678.612384	1.159870
	678.806355	1.161736
	679.000312	1.160550
	679.194255	1.159511
	679.388184	1.159702
	679.582099	1.158201
	679.776000	1.157641
	679.969886	1.157714
	680.163758	1.156687
	680.357617	1.156251
	680.551461	1.156599
	680.745290	1.155543
	680.939106	1.156075
	681.132908	1.157136
	681.326695	1.156731
	681.520468	1.155959
	681.714227	1.156732
	681.907972	1.156888
	682.101703	1.157088
	682.295419	1.158134
	682.489122	1.156958
	682.682810	1.157290
	682.876484	1.158506
	683.070144	1.158693
	683.263790	1.158710
	683.457421	1.157999
	683.651039	1.157579
	683.844642	1.159318
	684.038231	1.157503
	684.231806	1.158465
	684.425367	1.157651
	684.618913	1.156881
	684.812446	1.156639
	685.005964	1.156756
	685.199468	1.155266
	685.392958	1.153680
	685.586433	1.154492
	685.779895	1.153961
	685.973342	1.152453
	686.166775	1.152046
	686.360194	1.151727
	686.553599	1.152912
	686.746990	1.151988
	686.940366	1.152069
	687.133729	1.150933
	687.327077	1.150254
	687.520411	1.148771
	687.713730	1.149151
	687.907036	1.148564
	688.100327	1.149192
	688.293604	1.148977
	688.486867	1.147883
	688.680116	1.148112
	688.873351	1.148754
	689.066571	1.146879
	689.259777	1.148471
	689.452970	1.147400
	689.646147	1.146470
	689.839311	1.147045
	690.032461	1.146414
	690.225596	1.146280
	690.418717	1.145611
	690.611824	1.144575
	690.804917	1.143698
	690.997995	1.143022
	691.191059	1.142630
	691.384110	1.141680
	691.577145	1.142773
	691.770167	1.143327
	691.963175	1.144674
	692.156168	1.145119
	692.349147	1.144766
	692.542112	1.146663
	692.735063	1.145788
	692.927999	1.145220
	693.120922	1.145779
	693.313830	1.145230
	693.506724	1.144617
	693.699603	1.144249
	693.892469	1.142755
	694.085320	1.142630
	694.278157	1.143397
	694.470980	1.143481
	694.663789	1.143015
	694.856583	1.142639
	695.049364	1.141328
	695.242130	1.141725
	695.434881	1.140817
	695.627619	1.139867
	695.820342	1.140981
	696.013052	1.138856
	696.205747	1.139030
	696.398427	1.138153
	696.591094	1.137895
	696.783746	1.135558
	696.976384	1.135704
	697.169008	1.134546
	697.361618	1.134606
	697.554213	1.132933
	697.746795	1.131677
	697.939362	1.132216
	698.131914	1.131473
	698.324453	1.129174
	698.516977	1.130037
	698.709487	1.130118
	698.901983	1.131015
	699.094465	1.132050
	699.286932	1.132019
	699.479386	1.132273
	699.671825	1.133365
	699.864249	1.131691
	700.056660	1.130325
	700.249056	1.130336
	700.441438	1.129439
	700.633806	1.128141
	700.826160	1.128099
	701.018499	1.126654
	701.210824	1.127107
	701.403135	1.128717
	701.595432	1.127598
	701.787714	1.127641
	701.979982	1.127478
	702.172236	1.127786
	702.364476	1.127867
	702.556702	1.129073
	702.748913	1.130610
	702.941110	1.130078
	703.133293	1.130948
	703.325461	1.131668
	703.517615	1.131169
	703.709755	1.130623
	703.901881	1.128619
	704.093993	1.128765
	704.286090	1.128248
	704.478173	1.126507
	704.670242	1.126327
	704.862296	1.125853
	705.054337	1.125703
	705.246363	1.125069
	705.438375	1.124344
	705.630372	1.124985
	705.822356	1.123077
	706.014325	1.123674
	706.206279	1.123505
	706.398220	1.123149
	706.590146	1.123502
	706.782058	1.123797
	706.973956	1.122404
	707.165840	1.122827
	707.357709	1.122349
	707.549564	1.120386
	707.741405	1.120670
	707.933231	1.119470
	708.125043	1.117799
	708.316841	1.116982
	708.508625	1.117397
	708.700395	1.117310
	708.892150	1.117096
	709.083891	1.115539
	709.275617	1.115730
	709.467330	1.116121
	709.659028	1.114364
	709.850712	1.113260
	710.042381	1.113875
	710.234037	1.112002
	710.425678	1.111034
	710.617305	1.110217
	710.808917	1.107994
	711.000515	1.107412
	711.192099	1.106831
	711.383669	1.105194
	711.575225	1.104975
	711.766766	1.105919
	711.958293	1.105983
	712.149805	1.106888
	712.341304	1.106549
	712.532788	1.106180
	712.724258	1.106158
	712.915713	1.105373
	713.107154	1.103649
	713.298581	1.103699
	713.489994	1.102216
	713.681392	1.101058
	713.872776	1.100633
	714.064146	1.098752
	714.255502	1.098495
	714.446843	1.096568
	714.638170	1.096633
	714.829483	1.095224
	715.020781	1.093422
	715.212065	1.091660
	715.403335	1.090679
	715.594591	1.091935
	715.785832	1.090554
	715.977059	1.089585
	716.168272	1.089469
	716.359470	1.089697
	716.550654	1.088641
	716.741824	1.088669
	716.932979	1.088485
	717.124121	1.087932
	717.315247	1.087865
	717.506360	1.087867
	717.697458	1.087735
	717.888542	1.087350
	718.079612	1.086942
	718.270668	1.086350
	718.461709	1.085415
	718.652736	1.084152
	718.843748	1.083262
	719.034746	1.082985
	719.225730	1.081867
	719.416700	1.079815
	719.607655	1.078184
	719.798596	1.077757
	719.989523	1.076795
	720.180435	1.076320
	720.371333	1.074037
	720.562217	1.073569
	720.753087	1.071201
	720.943942	1.069624
	721.134783	1.068295
	721.325609	1.067621
	721.516422	1.068146
	721.707219	1.068413
	721.898003	1.067353
	722.088772	1.067417
	722.279527	1.066800
	722.470268	1.066875
	722.660994	1.067122
	722.851707	1.065678
	723.042404	1.064698
	723.233088	1.064654
	723.423757	1.064211
	723.614412	1.063193
	723.805052	1.062961
	723.995678	1.061934
	724.186290	1.061578
	724.376887	1.060736
	724.567471	1.060126
	724.758039	1.060464
	724.948594	1.058921
	725.139134	1.059809
	725.329660	1.059789
	725.520172	1.059616
	725.710669	1.060074
	725.901152	1.059510
	726.091620	1.060083
	726.282075	1.059041
	726.472514	1.059196
	726.662940	1.060117
	726.853351	1.061844
	727.043748	1.062566
	727.234131	1.061092
	727.424499	1.061660
	727.614853	1.061807
	727.805193	1.062648
	727.995518	1.061912
	728.185829	1.062226
	728.376125	1.062042
	728.566408	1.062425
	728.756675	1.062541
	728.946929	1.062099
	729.137168	1.060947
	729.327393	1.059883
	729.517604	1.059779
	729.707800	1.059365
	729.897982	1.059040
	730.088149	1.058914
	730.278302	1.059139
	730.468441	1.058092
	730.658566	1.057389
	730.848676	1.055824
	731.038771	1.056225
	731.228853	1.056065
	731.418920	1.056698
	731.608973	1.056608
	731.799011	1.057158
	731.989035	1.057789
	732.179045	1.057746
	732.369040	1.057553
	732.559021	1.057471
	732.748988	1.056559
	732.938940	1.056367
	733.128878	1.055914
	733.318801	1.054787
	733.508711	1.054973
	733.698605	1.054579
	733.888486	1.054582
	734.078352	1.055486
	734.268204	1.053775
	734.458041	1.054553
	734.647864	1.055455
	734.837673	1.055697
	735.027467	1.055923
	735.217247	1.056738
	735.407013	1.055489
	735.596764	1.055932
	735.786501	1.056723
	735.976223	1.058010
	736.165932	1.059268
	736.355625	1.059624
	736.545305	1.059923
	736.734970	1.059276
	736.924620	1.059961
	737.114257	1.059624
	737.303879	1.061203
	737.493486	1.061613
	737.683079	1.063085
	737.872658	1.064157
	738.062222	1.066527
	738.251772	1.065680
	738.441308	1.066941
	738.630829	1.068247
	738.820336	1.070376
	739.009829	1.070866
	739.199307	1.071364
	739.388771	1.072181
	739.578220	1.073175
	739.767655	1.074462
	739.957076	1.077239
	740.146482	1.078325
	740.335874	1.078374
	740.525251	1.079114
	740.714615	1.081354
	740.903963	1.083579
	741.093298	1.084970
	741.282618	1.084852
	741.471923	1.085321
	741.661214	1.085126
	741.850491	1.085770
	742.039753	1.086722
	742.229001	1.087009
	742.418235	1.089574
	742.607454	1.089080
	742.796659	1.090193
	742.985849	1.089984
	743.175025	1.090966
	743.364187	1.090741
	743.553334	1.090777
	743.742467	1.091476
	743.931586	1.091304
	744.120690	1.090787
	744.309779	1.091971
	744.498855	1.092330
	744.687916	1.092695
	744.876962	1.093750
	745.065994	1.094769
	745.255012	1.094705
	745.444015	1.094012
	745.633004	1.093489
	745.821978	1.094530
	746.010938	1.094556
	746.199884	1.094350
	746.388815	1.094668
	746.577732	1.094781
	746.766634	1.094692
	746.955522	1.094485
	747.144396	1.094398
	747.333255	1.093025
	747.522100	1.092648
	747.710930	1.092718
	747.899746	1.092252
	748.088548	1.091299
	748.277335	1.092202
	748.466108	1.092915
	748.654866	1.093999
	748.843610	1.094220
	749.032339	1.093692
	749.221054	1.093285
	749.409755	1.094191
	749.598441	1.093693
	749.787113	1.093649
	749.975770	1.092175
	750.164413	1.090822
	750.353042	1.089553
[truncated: 1,648 more rows]
