# Supplementary material for: Metasurface analogues of molecular diastereomers from hierarchical multiscale chiral interactions with biomolecules
Source: Nat Commun. 2026 Apr 22;17:5541. doi: 10.1038/s41467-026-72200-6 (PMC13287669; doi:10.1038/s41467-026-72200-6)
Supplement: Supplementary file 3 — Supplementary Data 1 (Raw data) [file 41467_2026_72200_MOESM3_ESM.zip › Raw_Data/Reflectivity/Antistrept_strept_sequence/Buffer/Ref_ARRAY3_RA_90_4.txt]

	345.453658	1.000967
	345.669646	1.001390
	345.885622	1.001865
	346.101585	1.002399
	346.317535	1.003002
	346.533471	1.003683
	346.749395	1.004454
	346.965306	1.005327
	347.181204	1.006318
	347.397089	1.007442
	347.612961	1.008715
	347.828820	1.010153
	348.044666	1.011768
	348.260499	1.013568
	348.476319	1.015552
	348.692126	1.017701
	348.907920	1.019973
	349.123701	1.022297
	349.339469	1.024564
	349.555224	1.026635
	349.770966	1.028348
	349.986695	1.029549
	350.202412	1.030118
	350.418115	1.030002
	350.633805	1.029229
	350.849482	1.027895
	351.065147	1.026140
	351.280798	1.024118
	351.496436	1.021970
	351.712062	1.019807
	351.927674	1.017709
	352.143273	1.022569
	352.358860	1.011840
	352.574433	1.010384
	352.789993	1.008980
	353.005541	1.008166
	353.221075	1.007283
	353.436597	1.006620
	353.652105	1.005076
	353.867600	1.003580
	354.083083	1.003419
	354.298552	1.002377
	354.514009	1.001356
	354.729452	1.001039
	354.944883	1.000836
	355.160300	0.998665
	355.375705	0.997222
	355.591096	0.997249
	355.806474	0.997436
	356.021840	0.995790
	356.237192	0.994728
	356.452532	0.994870
	356.667858	0.995056
	356.883172	0.994443
	357.098472	0.993331
	357.313760	0.989823
	357.529034	0.988185
	357.744295	0.987741
	357.959544	0.985719
	358.174779	0.986378
	358.390002	0.986068
	358.605211	0.984317
	358.820407	0.984094
	359.035591	0.982404
	359.250761	0.981328
	359.465919	0.984069
	359.681063	0.984585
	359.896194	0.984133
	360.111313	0.983408
	360.326418	0.984028
	360.541510	0.984225
	360.756589	0.984446
	360.971656	0.985504
	361.186709	0.985964
	361.401749	0.986025
	361.616776	0.987265
	361.831790	0.987757
	362.046792	0.988227
	362.261780	0.988720
	362.476755	0.990054
	362.691717	0.992220
	362.906666	0.992325
	363.121602	0.992256
	363.336525	0.992532
	363.551435	0.995873
	363.766332	0.995565
	363.981216	0.996918
	364.196087	1.000099
	364.410945	1.002113
	364.625790	1.002991
	364.840621	1.006042
	365.055440	1.008120
	365.270246	1.006195
	365.485039	1.006519
	365.699818	1.008296
	365.914585	1.009029
	366.129339	1.010471
	366.344079	1.010095
	366.558807	1.011253
	366.773521	1.011835
	366.988223	1.011695
	367.202911	1.010449
	367.417587	1.009755
	367.632249	1.010578
	367.846898	1.010416
	368.061535	1.011556
	368.276158	1.012005
	368.490768	1.012583
	368.705365	1.011624
	368.919949	1.011337
	369.134521	1.010951
	369.349079	1.010656
	369.563624	1.010342
	369.778155	1.007710
	369.992674	1.007634
	370.207180	1.008034
	370.421673	1.009233
	370.636153	1.009649
	370.850619	1.006688
	371.065073	1.007837
	371.279514	1.005939
	371.493941	1.007259
	371.708356	1.008876
	371.922757	1.008443
	372.137145	1.010323
	372.351521	1.011162
	372.565883	1.009113
	372.780232	1.006318
	372.994568	1.004949
	373.208891	1.004692
	373.423201	1.003244
	373.637498	1.002603
	373.851782	0.999749
	374.066053	0.999334
	374.280311	0.997224
	374.494556	0.997028
	374.708787	0.995915
	374.923006	0.996717
	375.137211	0.996405
	375.351404	0.995172
	375.565583	0.994677
	375.779750	0.993366
	375.993903	0.995408
	376.208043	0.995440
	376.422170	0.996349
	376.636284	0.996666
	376.850385	0.996736
	377.064473	0.997268
	377.278548	0.996281
	377.492610	0.996414
	377.706658	0.995820
	377.920694	0.995402
	378.134717	0.993674
	378.348726	0.994326
	378.562722	0.994934
	378.776706	0.994383
	378.990676	0.995040
	379.204633	0.992675
	379.418577	0.994534
	379.632508	0.994546
	379.846426	0.994824
	380.060331	0.994520
	380.274223	0.996193
	380.488101	0.998249
	380.701967	0.997188
	380.915819	0.997680
	381.129659	0.995317
	381.343485	0.995886
	381.557298	0.994770
	381.771098	0.994872
	381.984886	0.995648
	382.198659	0.996237
	382.412420	0.996726
	382.626168	0.995788
	382.839903	0.998612
	383.053624	0.999299
	383.267333	0.999528
	383.481028	0.998482
	383.694711	0.997976
	383.908380	1.000406
	384.122036	1.000217
	384.335679	1.001312
	384.549309	1.000417
	384.762926	1.000354
	384.976530	0.999215
	385.190120	0.997653
	385.403698	0.996418
	385.617262	0.996618
	385.830814	0.997502
	386.044352	0.996675
	386.257877	0.997873
	386.471389	0.997374
	386.684888	0.995912
	386.898374	0.995852
	387.111847	0.993928
	387.325306	0.994040
	387.538753	0.993862
	387.752186	0.995030
	387.965606	0.994647
	388.179014	0.994162
	388.392408	0.994909
	388.605789	0.995010
	388.819156	0.995692
	389.032511	0.995293
	389.245853	0.996649
	389.459181	0.996355
	389.672497	0.996867
	389.885799	0.996579
	390.099088	0.997787
	390.312364	0.999137
	390.525627	0.999837
	390.738877	1.001301
	390.952114	1.001913
	391.165337	1.002115
	391.378548	1.003904
	391.591745	1.004478
	391.804929	1.004541
	392.018100	1.003324
	392.231258	1.005063
	392.444403	1.003697
	392.657535	1.002655
	392.870653	1.002655
	393.083759	1.003994
	393.296851	1.004495
	393.509930	1.003706
	393.722996	1.003531
	393.936049	1.004213
	394.149089	1.004980
	394.362116	1.005901
	394.575129	1.006261
	394.788130	1.007021
	395.001117	1.007279
	395.214091	1.007241
	395.427052	1.006423
	395.640000	1.008348
	395.852935	1.009647
	396.065857	1.010643
	396.278765	1.010917
	396.491660	1.011863
	396.704543	1.011858
	396.917412	1.011878
	397.130268	1.012425
	397.343110	1.012819
	397.555940	1.013174
	397.768757	1.012059
	397.981560	1.011402
	398.194350	1.012327
	398.407127	1.012583
	398.619891	1.012172
	398.832642	1.012562
	399.045380	1.013390
	399.258104	1.011041
	399.470815	1.009232
	399.683514	1.007748
	399.896199	1.008534
	400.108870	1.009644
	400.321529	1.011051
	400.534175	1.012084
	400.746807	1.011710
	400.959427	1.012521
	401.172033	1.013328
	401.384626	1.013601
	401.597205	1.015178
	401.809772	1.016453
	402.022326	1.016396
	402.234866	1.014475
	402.447393	1.014715
	402.659907	1.014823
	402.872408	1.015542
	403.084896	1.014926
	403.297370	1.014313
	403.509832	1.012976
	403.722280	1.014030
	403.934715	1.012516
	404.147137	1.012523
	404.359546	1.010339
	404.571941	1.008458
	404.784323	1.008441
	404.996693	1.007431
	405.209049	1.008131
	405.421392	1.009428
	405.633721	1.009541
	405.846038	1.009249
	406.058341	1.008165
	406.270632	1.006621
	406.482909	1.006255
	406.695172	1.007912
	406.907423	1.005907
	407.119661	1.004985
	407.331885	1.004564
	407.544096	1.006182
	407.756294	1.005753
	407.968479	1.005183
	408.180651	1.005560
	408.392809	1.006489
	408.604954	1.004724
	408.817086	1.003815
	409.029205	1.002493
	409.241311	1.002194
	409.453404	1.002173
	409.665483	1.002782
	409.877549	1.001620
	410.089602	1.000381
	410.301642	1.001677
	410.513669	1.002810
	410.725682	1.003595
	410.937682	1.005035
	411.149669	1.004494
	411.361643	1.003418
	411.573604	1.003716
	411.785551	1.001203
	411.997486	1.001164
	412.209407	1.000348
	412.421315	1.001472
	412.633210	1.002412
	412.845091	1.003091
	413.056959	1.003672
	413.268815	1.002794
	413.480657	1.002824
	413.692485	1.002758
	413.904301	1.004694
	414.116103	1.003627
	414.327892	1.003299
	414.539668	1.002977
	414.751431	1.001635
	414.963181	1.000411
	415.174917	1.003135
	415.386640	1.003061
	415.598350	1.001552
	415.810047	1.002481
	416.021730	1.002861
	416.233401	1.003992
	416.445058	1.004952
	416.656702	1.002648
	416.868332	1.001669
	417.079950	1.002053
	417.291554	1.003281
	417.503145	1.004283
	417.714723	1.002976
	417.926288	1.004477
	418.137839	1.003745
	418.349377	1.002100
	418.560903	1.002189
	418.772414	1.001813
	418.983913	1.003105
	419.195398	1.003662
	419.406870	1.004397
	419.618329	1.004656
	419.829775	1.006245
	420.041208	1.007595
	420.252627	1.008171
	420.464033	1.007268
	420.675426	1.006751
	420.886805	1.005863
	421.098172	1.006686
	421.309525	1.005486
	421.520865	1.007712
	421.732192	1.006719
	421.943505	1.007264
	422.154805	1.005739
	422.366092	1.005741
	422.577366	1.005780
	422.788627	1.003995
	422.999874	1.003867
	423.211108	1.003470
	423.422329	1.001184
	423.633537	1.000264
	423.844731	0.999723
	424.055913	0.999967
	424.267081	1.001595
	424.478235	0.998928
	424.689377	0.999495
	424.900505	0.998634
	425.111620	0.999059
	425.322722	0.998952
	425.533811	1.000715
	425.744886	1.001448
	425.955948	1.000753
	426.166997	1.001243
	426.378032	1.002468
	426.589055	1.003751
	426.800064	1.001608
	427.011060	1.003692
	427.222042	1.004529
	427.433012	1.003197
	427.643968	1.003984
	427.854911	1.004178
	428.065840	1.003225
	428.276757	1.003258
	428.487660	1.006364
	428.698550	1.006321
	428.909427	1.007134
	429.120290	1.005727
	429.331140	1.004617
	429.541977	1.005548
	429.752801	1.005974
	429.963611	1.005061
	430.174408	1.004244
	430.385192	1.006402
	430.595963	1.008607
	430.806720	1.006903
	431.017464	1.008901
	431.228195	1.010882
	431.438913	1.012676
	431.649617	1.013905
	431.860308	1.013579
	432.070986	1.014515
	432.281650	1.014126
	432.492302	1.012487
	432.702940	1.011902
	432.913565	1.011091
	433.124176	1.009156
	433.334774	1.008027
	433.545359	1.006786
	433.755931	1.006000
	433.966489	1.005317
	434.177035	1.004735
	434.387567	1.001787
	434.598085	0.999870
	434.808591	0.998323
	435.019083	0.997673
	435.229562	0.996689
	435.440027	0.993556
	435.650479	0.993345
	435.860918	0.995422
	436.071344	0.994893
	436.281757	0.995893
	436.492156	0.995306
	436.702542	0.995850
	436.912914	0.994463
	437.123274	0.992558
	437.333620	0.992783
	437.543953	0.993042
	437.754272	0.992725
	437.964578	0.993201
	438.174871	0.993235
	438.385151	0.993519
	438.595417	0.991833
	438.805670	0.993299
	439.015910	0.993333
	439.226137	0.991332
	439.436350	0.991772
	439.646550	0.990661
	439.856737	0.988087
	440.066910	0.988771
	440.277070	0.989665
	440.487217	0.989230
	440.697351	0.989076
	440.907471	0.990275
	441.117578	0.992843
	441.327671	0.992799
	441.537752	0.995244
	441.747819	0.993535
	441.957873	0.994808
	442.167913	0.995250
	442.377940	0.996585
	442.587954	0.998724
	442.797955	1.000146
	443.007942	1.002727
	443.217916	1.001662
	443.427877	1.001929
	443.637824	1.003639
	443.847758	1.003157
	444.057679	1.003795
	444.267586	1.002287
	444.477481	1.003162
	444.687361	1.003086
	444.897229	1.003482
	445.107083	1.003372
	445.316924	1.002400
	445.526752	1.001611
	445.736566	1.001502
	445.946367	1.001794
	446.156155	1.002219
	446.365929	1.002758
	446.575690	1.001851
	446.785438	1.000266
	446.995173	1.001072
	447.204894	1.001011
	447.414602	1.001455
	447.624296	1.001760
	447.833977	1.001061
	448.043645	1.001862
	448.253300	1.001408
	448.462941	1.002842
	448.672569	1.001119
	448.882184	1.002229
	449.091785	1.001032
	449.301373	1.001093
	449.510948	1.002094
	449.720509	1.003819
	449.930057	1.005539
	450.139592	1.004550
	450.349113	1.002777
	450.558621	1.000668
	450.768116	1.000673
	450.977597	0.999128
	451.187066	0.998030
	451.396520	0.997070
	451.605962	0.996705
	451.815390	0.996675
	452.024805	0.994904
	452.234206	0.992617
	452.443594	0.994493
	452.652969	0.996504
	452.862330	0.997101
	453.071678	0.995876
	453.281013	0.996233
	453.490335	0.996754
	453.699643	0.996002
	453.908938	0.995262
	454.118219	0.995078
	454.327487	0.994383
	454.536742	0.994778
	454.745983	0.992584
	454.955211	0.994088
	455.164426	0.994504
	455.373627	0.992906
	455.582815	0.994380
	455.791990	0.993561
	456.001152	0.993755
	456.210300	0.992499
	456.419434	0.992546
	456.628556	0.992856
	456.837664	0.991779
	457.046758	0.991918
	457.255839	0.992261
	457.464907	0.993223
	457.673962	0.992220
	457.883003	0.990876
	458.092031	0.991058
	458.301046	0.992871
	458.510047	0.992002
	458.719035	0.992586
	458.928009	0.991961
	459.136970	0.991801
	459.345918	0.993956
	459.554852	0.994013
	459.763774	0.993864
	459.972681	0.994742
	460.181576	0.995609
	460.390457	0.995500
	460.599324	0.997321
	460.808178	0.995954
	461.017019	0.998308
	461.225847	0.998675
	461.434661	1.000078
	461.643462	0.998677
	461.852249	0.999443
	462.061023	0.999857
	462.269784	0.998042
	462.478531	0.995855
	462.687265	0.993271
	462.895986	0.992118
	463.104693	0.992571
	463.313387	0.992091
	463.522068	0.991002
	463.730735	0.991928
	463.939389	0.991452
	464.148029	0.991511
	464.356656	0.991291
	464.565270	0.989845
	464.773870	0.991235
	464.982457	0.991158
	465.191030	0.989255
	465.399591	0.988683
	465.608137	0.986029
	465.816671	0.986236
	466.025191	0.985559
	466.233697	0.986969
	466.442191	0.988327
	466.650671	0.987157
	466.859137	0.986202
	467.067590	0.984560
	467.276030	0.986397
	467.484456	0.987636
	467.692869	0.988639
	467.901269	0.987894
	468.109655	0.989849
	468.318028	0.989930
	468.526387	0.990129
	468.734733	0.988210
	468.943066	0.990687
	469.151385	0.990923
	469.359691	0.991071
	469.567984	0.992523
	469.776263	0.994578
	469.984528	0.994418
	470.192781	0.994551
	470.401020	0.995404
	470.609245	0.997346
	470.817457	0.999549
	471.025656	1.000294
	471.233841	1.003500
	471.442013	1.004829
	471.650172	1.005726
	471.858317	1.007658
	472.066448	1.007024
	472.274567	1.008765
	472.482672	1.008253
	472.690763	1.009658
	472.898841	1.009322
	473.106906	1.009683
	473.314957	1.010603
	473.522995	1.011713
	473.731020	1.012050
	473.939031	1.011330
	474.147029	1.011784
	474.355013	1.013916
	474.562984	1.014114
	474.770941	1.014456
	474.978885	1.015037
	475.186816	1.015348
	475.394733	1.015205
	475.602637	1.014795
	475.810527	1.013957
	476.018404	1.014655
	476.226268	1.015698
	476.434118	1.015206
	476.641955	1.014180
	476.849778	1.013826
	477.057588	1.013779
	477.265385	1.012707
	477.473168	1.012589
	477.680937	1.013147
	477.888694	1.012945
	478.096436	1.014491
	478.304166	1.015240
	478.511882	1.014551
	478.719584	1.014848
	478.927274	1.014027
	479.134949	1.013630
	479.342612	1.015307
	479.550260	1.015238
	479.757896	1.016033
	479.965518	1.016139
	480.173126	1.017070
	480.380722	1.015654
	480.588303	1.016742
	480.795872	1.015254
	481.003426	1.014854
	481.210968	1.015608
	481.418496	1.018073
	481.626010	1.017342
	481.833511	1.020364
	482.040999	1.021330
	482.248473	1.021366
	482.455934	1.021934
	482.663382	1.021896
	482.870816	1.022224
	483.078236	1.022728
	483.285643	1.022130
	483.493037	1.020668
	483.700417	1.019468
	483.907784	1.019646
	484.115137	1.018252
	484.322477	1.018918
	484.529803	1.018652
	484.737116	1.019176
	484.944416	1.018599
	485.151702	1.020294
	485.358975	1.019280
	485.566234	1.020616
	485.773479	1.021816
	485.980712	1.022424
	486.187931	1.022137
	486.395136	1.020979
	486.602328	1.022365
	486.809506	1.021940
	487.016671	1.021033
	487.223823	1.021029
	487.430961	1.020294
	487.638086	1.019212
	487.845197	1.018322
	488.052295	1.016883
	488.259379	1.017381
	488.466450	1.015910
	488.673507	1.016510
	488.880551	1.014125
	489.087582	1.013874
	489.294599	1.012138
	489.501602	1.011793
	489.708592	1.009553
	489.915569	1.009902
	490.122532	1.008813
	490.329482	1.007317
	490.536418	1.008107
	490.743341	1.005564
	490.950250	1.004987
	491.157146	1.005312
	491.364029	1.004593
	491.570897	1.003881
	491.777753	1.003547
	491.984595	1.001590
	492.191423	1.002735
	492.398238	1.001527
	492.605040	1.001913
	492.811828	1.002337
	493.018603	1.003287
	493.225364	1.003508
	493.432111	1.003161
	493.638846	1.002508
	493.845566	1.002602
	494.052274	1.003889
	494.258967	1.003967
	494.465648	1.002211
	494.672314	1.001006
	494.878968	1.001064
	495.085608	1.000858
	495.292234	1.000919
	495.498847	0.999614
	495.705446	0.998918
	495.912032	0.998761
	496.118605	1.000485
	496.325164	1.002329
	496.531709	1.002370
	496.738241	1.003197
	496.944759	1.003072
	497.151264	1.001905
	497.357756	1.002375
	497.564234	1.003684
	497.770698	1.003595
	497.977149	1.004127
	498.183587	1.004549
	498.390011	1.004833
	498.596422	1.004937
	498.802819	1.004526
	499.009202	1.005546
	499.215572	1.004903
	499.421929	1.006124
	499.628272	1.005986
	499.834602	1.005325
	500.040918	1.005064
	500.247220	1.004007
	500.453509	1.002643
	500.659785	1.002591
	500.866047	1.003131
	501.072296	1.005248
	501.278531	1.003961
	501.484752	1.003631
	501.690960	1.002823
	501.897155	1.002962
	502.103336	1.002631
	502.309504	1.002777
	502.515658	1.002893
	502.721798	1.002871
	502.927925	1.004787
	503.134039	1.005774
	503.340139	1.006455
	503.546225	1.005934
	503.752298	1.005133
	503.958358	1.005470
	504.164404	1.006660
	504.370436	1.007861
	504.576455	1.008499
	504.782461	1.009131
	504.988453	1.011173
	505.194431	1.011164
	505.400396	1.011832
	505.606347	1.010147
	505.812285	1.009117
	506.018209	1.011534
	506.224120	1.014114
	506.430017	1.014232
	506.635901	1.013246
	506.841771	1.012469
	507.047628	1.012923
	507.253471	1.014865
	507.459301	1.013878
	507.665117	1.012248
	507.870920	1.011408
	508.076709	1.012021
	508.282484	1.012066
	508.488247	1.013500
	508.693995	1.013824
	508.899730	1.011620
	509.105451	1.009793
	509.311159	1.010085
	509.516854	1.010442
	509.722535	1.011286
	509.928202	1.011198
	510.133856	1.010443
	510.339496	1.010160
	510.545123	1.010772
	510.750736	1.011034
	510.956336	1.011022
	511.161922	1.010701
	511.367494	1.011463
	511.573053	1.011936
	511.778599	1.012390
	511.984131	1.012750
	512.189649	1.012551
	512.395154	1.012737
	512.600645	1.012250
	512.806123	1.013605
	513.011587	1.014731
	513.217038	1.015809
	513.422475	1.015035
	513.627899	1.014959
	513.833309	1.015101
	514.038705	1.016864
	514.244088	1.016541
	514.449458	1.017483
	514.654814	1.018379
	514.860156	1.019300
	515.065485	1.019592
	515.270800	1.020609
	515.476102	1.019639
	515.681390	1.019411
	515.886664	1.019267
	516.091925	1.019519
	516.297173	1.020220
	516.502407	1.020654
	516.707627	1.021307
	516.912834	1.020557
	517.118027	1.021187
	517.323207	1.020126
	517.528373	1.020506
	517.733525	1.020746
	517.938664	1.020689
	518.143790	1.022670
	518.348901	1.022222
	518.554000	1.021102
	518.759084	1.018942
	518.964156	1.017666
	519.169213	1.016987
	519.374257	1.017422
	519.579288	1.017219
	519.784305	1.014622
	519.989308	1.014845
	520.194298	1.016390
	520.399274	1.017169
	520.604236	1.016598
	520.809185	1.016478
	521.014121	1.015035
	521.219043	1.014305
	521.423951	1.014318
	521.628846	1.015619
	521.833727	1.014820
	522.038595	1.014052
	522.243449	1.014825
	522.448289	1.014209
	522.653116	1.014974
	522.857929	1.015774
	523.062729	1.014774
	523.267515	1.015215
	523.472287	1.015009
	523.677046	1.015472
	523.881792	1.016454
	524.086524	1.016888
	524.291242	1.016482
	524.495946	1.016868
	524.700637	1.017106
	524.905315	1.016108
	525.109979	1.017491
	525.314629	1.017171
	525.519266	1.017067
	525.723889	1.016224
	525.928498	1.015928
	526.133094	1.015742
	526.337677	1.016897
	526.542245	1.016980
	526.746800	1.017039
	526.951342	1.016855
	527.155870	1.016372
	527.360384	1.015852
	527.564885	1.014682
	527.769372	1.014312
	527.973846	1.012863
	528.178306	1.011536
	528.382752	1.009792
	528.587185	1.009178
	528.791604	1.009619
	528.996010	1.009158
	529.200402	1.007231
	529.404780	1.006113
	529.609145	1.004413
	529.813496	1.004594
	530.017833	1.003285
	530.222157	1.002550
	530.426468	1.000915
	530.630764	0.999071
	530.835048	0.998720
	531.039317	0.999193
	531.243573	0.999202
	531.447815	1.000328
	531.652044	1.001137
	531.856259	1.001233
	532.060461	1.000884
	532.264648	1.001521
	532.468823	1.002060
	532.672983	1.000977
	532.877130	1.000877
	533.081264	0.999962
	533.285383	0.999861
	533.489490	1.001532
	533.693582	1.001584
	533.897661	1.002551
	534.101726	1.000769
	534.305778	1.000642
	534.509816	1.000346
	534.713841	1.001253
	534.917851	1.002665
	535.121849	1.001993
	535.325832	1.001769
	535.529802	1.002840
	535.733759	1.003192
	535.937701	1.005322
	536.141630	1.006137
	536.345546	1.007314
	536.549448	1.007280
	536.753336	1.009975
	536.957210	1.009568
	537.161071	1.009775
	537.364919	1.010831
	537.568752	1.011461
	537.772572	1.012927
	537.976379	1.014164
	538.180172	1.015836
	538.383951	1.018163
	538.587716	1.016943
	538.791468	1.016034
	538.995206	1.015222
	539.198931	1.015900
	539.402642	1.016289
	539.606339	1.015187
	539.810023	1.014370
	540.013693	1.015004
	540.217349	1.013884
	540.420992	1.014273
	540.624621	1.014666
	540.828237	1.015336
	541.031839	1.014103
	541.235427	1.012507
	541.439001	1.012775
	541.642562	1.011850
	541.846109	1.011584
	542.049643	1.012474
	542.253163	1.012058
	542.456669	1.012628
	542.660162	1.012306
	542.863641	1.012897
	543.067106	1.011887
	543.270558	1.010624
	543.473996	1.009354
	543.677420	1.010199
	543.880831	1.008644
	544.084228	1.007751
	544.287612	1.007423
	544.490981	1.005794
	544.694338	1.005703
	544.897680	1.004202
	545.101009	1.003181
	545.304324	1.001870
	545.507625	1.000875
	545.710913	1.001087
	545.914187	0.998800
	546.117448	0.997523
	546.320695	0.997032
	546.523928	0.998419
	546.727147	0.998257
	546.930353	1.000524
	547.133546	1.000045
	547.336724	0.999781
	547.539889	1.000688
	547.743040	1.001090
	547.946178	1.003062
	548.149301	1.004286
	548.352412	1.003834
	548.555508	1.004467
	548.758591	1.005531
	548.961660	1.007153
	549.164716	1.005581
	549.367757	1.006559
	549.570785	1.007344
	549.773800	1.007741
	549.976801	1.008469
	550.179788	1.007821
	550.382761	1.007656
	550.585721	1.008421
	550.788667	1.008765
	550.991599	1.012035
	551.194518	1.013556
	551.397423	1.014983
	551.600315	1.015886
	551.803192	1.015543
	552.006056	1.016481
	552.208906	1.017113
	552.411743	1.017422
	552.614566	1.016847
	552.817375	1.017444
	553.020171	1.015785
	553.222953	1.014181
	553.425721	1.015074
	553.628475	1.013542
	553.831216	1.012296
	554.033943	1.012762
	554.236657	1.012512
	554.439356	1.012750
	554.642042	1.013366
	554.844715	1.011641
	555.047373	1.010566
	555.250018	1.010300
	555.452650	1.010301
	555.655267	1.010424
	555.857871	1.011530
	556.060461	1.008996
	556.263038	1.008877
	556.465600	1.008172
	556.668150	1.007249
	556.870685	1.006316
	557.073207	1.005998
	557.275715	1.005124
	557.478209	1.004305
	557.680689	1.003868
	557.883156	1.004779
	558.085609	1.003865
	558.288049	1.004290
	558.490475	1.005281
	558.692887	1.004193
	558.895285	1.004616
	559.097670	1.005951
	559.300040	1.005342
	559.502398	1.005267
	559.704741	1.004387
	559.907071	1.006271
	560.109387	1.006194
	560.311689	1.006440
	560.513978	1.007523
	560.716253	1.009645
	560.918514	1.011106
	561.120762	1.011664
	561.322995	1.010514
	561.525215	1.012427
	561.727422	1.013499
	561.929614	1.014960
	562.131793	1.015982
	562.333958	1.016972
	562.536110	1.017506
	562.738248	1.019690
	562.940372	1.020141
	563.142482	1.020801
	563.344578	1.020378
	563.546661	1.020536
	563.748730	1.019659
	563.950786	1.018172
	564.152827	1.018514
	564.354855	1.018738
	564.556870	1.017803
	564.758870	1.015689
	564.960857	1.016407
	565.162830	1.015177
	565.364789	1.015978
	565.566735	1.016308
	565.768666	1.016608
	565.970584	1.019060
	566.172489	1.018759
	566.374379	1.019441
	566.576256	1.021031
	566.778119	1.020689
	566.979969	1.019707
	567.181805	1.021581
	567.383626	1.021177
	567.585435	1.019731
	567.787229	1.017927
	567.989010	1.018307
	568.190777	1.017490
	568.392530	1.018033
	568.594269	1.017723
	568.795995	1.018107
	568.997707	1.018518
	569.199405	1.020053
	569.401090	1.018777
	569.602761	1.019350
	569.804418	1.021065
	570.006061	1.022121
	570.207690	1.022907
	570.409306	1.023696
	570.610908	1.024698
	570.812497	1.025000
	571.014071	1.027263
	571.215632	1.027528
	571.417179	1.028512
	571.618712	1.030341
	571.820232	1.031365
	572.021737	1.033649
	572.223229	1.034237
	572.424707	1.036572
	572.626172	1.037482
	572.827623	1.038131
	573.029060	1.040011
	573.230483	1.039750
	573.431892	1.040019
	573.633288	1.042855
	573.834670	1.043214
	574.036038	1.043048
	574.237392	1.043127
	574.438733	1.044467
	574.640060	1.043923
	574.841373	1.045325
	575.042672	1.045890
	575.243958	1.046749
	575.445230	1.046321
	575.646488	1.044985
	575.847732	1.045308
	576.048962	1.044753
	576.250179	1.044900
	576.451382	1.044475
	576.652571	1.044182
	576.853747	1.045182
	577.054908	1.046916
	577.256056	1.046606
	577.457190	1.048102
	577.658310	1.047564
	577.859417	1.046948
	578.060510	1.048740
	578.261589	1.049678
	578.462654	1.051209
	578.663705	1.051218
	578.864743	1.050108
	579.065767	1.049721
	579.266777	1.050453
	579.467773	1.049395
	579.668755	1.049843
	579.869724	1.051231
	580.070679	1.053528
	580.271620	1.054078
	580.472548	1.054773
	580.673461	1.055883
	580.874361	1.056421
	581.075247	1.056649
	581.276119	1.058311
	581.476978	1.057958
	581.677822	1.059123
	581.878653	1.060536
	582.079470	1.061900
	582.280273	1.062844
	582.481063	1.063203
	582.681838	1.063529
	582.882600	1.064002
	583.083348	1.064228
	583.284083	1.064382
	583.484803	1.065620
	583.685510	1.065689
	583.886203	1.066195
	584.086882	1.066217
	584.287547	1.066726
	584.488199	1.067769
	584.688836	1.067961
	584.889460	1.069462
	585.090070	1.070768
	585.290666	1.070069
	585.491249	1.071437
	585.691818	1.072144
	585.892372	1.071400
	586.092914	1.073033
	586.293441	1.073912
	586.493954	1.075082
	586.694454	1.075745
	586.894940	1.077639
	587.095412	1.078621
	587.295870	1.078296
	587.496314	1.079066
	587.696745	1.080662
	587.897162	1.082320
	588.097565	1.081415
	588.297954	1.082952
	588.498329	1.084297
	588.698691	1.084859
	588.899038	1.085288
	589.099372	1.086535
	589.299692	1.087509
	589.499998	1.087238
	589.700291	1.086092
	589.900569	1.087541
	590.100834	1.090040
	590.301085	1.089593
	590.501322	1.088916
	590.701546	1.088329
	590.901755	1.088620
	591.101951	1.088912
	591.302132	1.091024
	591.502300	1.091195
	591.702455	1.091519
	591.902595	1.093125
	592.102722	1.092936
	592.302834	1.092432
	592.502933	1.092206
	592.703018	1.092538
	592.903089	1.091752
	593.103147	1.093067
	593.303190	1.093460
	593.503220	1.092084
	593.703236	1.092258
	593.903238	1.093361
	594.103226	1.091790
	594.303200	1.089372
	594.503161	1.088038
	594.703108	1.085970
	594.903040	1.085107
	595.102960	1.084815
	595.302865	1.084774
	595.502756	1.084728
	595.702634	1.084310
	595.902497	1.084091
	596.102347	1.083345
	596.302183	1.084534
	596.502005	1.085188
	596.701813	1.085759
	596.901608	1.086884
	597.101388	1.085958
	597.301155	1.083998
	597.500908	1.084688
	597.700647	1.084759
	597.900372	1.085322
	598.100083	1.086154
	598.299781	1.087085
	598.499465	1.088278
	598.699134	1.089455
	598.898790	1.089909
	599.098432	1.090688
	599.298061	1.090291
	599.497675	1.090704
	599.697275	1.090357
	599.896862	1.089636
	600.096435	1.089729
	600.295994	1.090696
	600.495539	1.090836
	600.695070	1.089867
	600.894588	1.090984
	601.094091	1.091760
	601.293581	1.092057
	601.493056	1.090455
	601.692518	1.091347
	601.891966	1.094000
	602.091401	1.093368
	602.290821	1.094207
	602.490227	1.094690
	602.689620	1.095670
	602.888999	1.096952
	603.088363	1.097693
	603.287714	1.098117
	603.487052	1.097451
	603.686375	1.097197
	603.885684	1.096489
	604.084980	1.096585
	604.284261	1.096609
	604.483529	1.096547
	604.682783	1.096158
	604.882023	1.095943
	605.081249	1.096198
	605.280461	1.095749
	605.479660	1.095181
	605.678844	1.095712
	605.878015	1.095842
	606.077172	1.093677
	606.276314	1.094113
	606.475443	1.094474
	606.674558	1.093621
	606.873660	1.094376
	607.072747	1.095160
	607.271820	1.094041
	607.470880	1.094480
	607.669926	1.094105
	607.868957	1.094239
	608.067975	1.093407
	608.266979	1.093336
	608.465969	1.092435
	608.664946	1.092144
	608.863908	1.090471
	609.062857	1.089848
	609.261791	1.090050
	609.460712	1.091635
	609.659619	1.091191
	609.858511	1.091343
	610.057390	1.092279
	610.256256	1.092805
	610.455107	1.093018
	610.653944	1.093266
	610.852767	1.094425
	611.051577	1.094789
	611.250373	1.095093
	611.449154	1.094895
	611.647922	1.094861
	611.846676	1.093741
	612.045416	1.093055
	612.244142	1.093573
	612.442854	1.092982
	612.641553	1.092578
	612.840237	1.093677
	613.038908	1.094332
	613.237564	1.095527
	613.436207	1.094616
	613.634836	1.096828
	613.833451	1.097623
	614.032052	1.096453
	614.230639	1.097629
	614.429212	1.097641
	614.627771	1.098325
	614.826316	1.098692
	615.024848	1.099580
	615.223365	1.100296
	615.421869	1.101927
	615.620358	1.101501
	615.818834	1.102029
	616.017296	1.102604
	616.215744	1.103531
	616.414178	1.103875
	616.612598	1.104787
	616.811004	1.106877
	617.009396	1.106902
	617.207775	1.108561
	617.406139	1.109776
	617.604490	1.110829
	617.802826	1.110920
	618.001149	1.112418
	618.199458	1.114647
	618.397752	1.115520
	618.596033	1.117793
	618.794300	1.117441
	618.992553	1.118415
	619.190792	1.118859
	619.389018	1.119689
	619.587229	1.120514
	619.785426	1.121774
	619.983609	1.122237
	620.181779	1.123646
	620.379934	1.123671
	620.578076	1.124308
	620.776204	1.125020
	620.974317	1.126599
	621.172417	1.127278
	621.370503	1.127737
	621.568575	1.127603
	621.766633	1.128318
	621.964677	1.128834
	622.162707	1.128977
	622.360723	1.130494
	622.558725	1.130424
	622.756714	1.131389
	622.954688	1.129629
	623.152648	1.131038
	623.350595	1.130425
	623.548527	1.130965
	623.746446	1.132221
	623.944350	1.133093
	624.142241	1.132798
	624.340118	1.132560
	624.537981	1.132798
	624.735829	1.133240
	624.933664	1.134518
	625.131485	1.134476
	625.329292	1.133742
	625.527085	1.133138
	625.724864	1.133271
	625.922629	1.133135
	626.120381	1.133440
	626.318118	1.133605
	626.515841	1.133739
	626.713550	1.133032
	626.911246	1.132766
	627.108927	1.132172
	627.306595	1.130595
	627.504248	1.128163
	627.701888	1.128878
	627.899513	1.127054
	628.097125	1.128257
	628.294722	1.126847
	628.492306	1.126991
	628.689876	1.127836
	628.887432	1.127785
	629.084973	1.128732
	629.282501	1.127617
	629.480015	1.127541
	629.677515	1.126670
	629.875001	1.127148
	630.072473	1.126583
	630.269931	1.126246
	630.467375	1.126635
	630.664805	1.125688
	630.862221	1.126368
	631.059623	1.125125
	631.257011	1.124371
	631.454385	1.124699
	631.651746	1.123839
	631.849092	1.122848
	632.046424	1.121672
	632.243742	1.121369
	632.441047	1.120495
	632.638337	1.121883
	632.835613	1.122730
	633.032876	1.122095
	633.230124	1.121601
	633.427358	1.121559
	633.624579	1.122664
	633.821785	1.122577
	634.018978	1.123450
	634.216156	1.124872
	634.413321	1.123891
	634.610471	1.126184
	634.807608	1.127393
	635.004730	1.128659
	635.201839	1.128068
	635.398933	1.128779
	635.596014	1.129571
	635.793081	1.127510
	635.990133	1.127571
	636.187172	1.129369
	636.384196	1.129510
	636.581207	1.131263
	636.778204	1.131516
	636.975186	1.132669
	637.172155	1.133791
	637.369110	1.133340
	637.566050	1.134499
	637.762977	1.133737
	637.959890	1.133723
	638.156788	1.133617
	638.353673	1.133661
	638.550544	1.133687
	638.747400	1.133787
	638.944243	1.133579
	639.141072	1.132281
	639.337886	1.133141
	639.534687	1.133887
	639.731474	1.132936
	639.928246	1.134547
	640.125005	1.133947
	640.321750	1.134382
	640.518480	1.133942
	640.715197	1.133054
	640.911899	1.132714
	641.108588	1.132509
	641.305263	1.131786
	641.501923	1.131934
	641.698570	1.133206
	641.895202	1.132625
	642.091821	1.131899
	642.288426	1.132113
	642.485016	1.132280
	642.681593	1.131159
	642.878155	1.130618
	643.074704	1.131835
	643.271238	1.132692
	643.467759	1.133477
	643.664265	1.133432
	643.860757	1.133718
	644.057236	1.134218
	644.253700	1.135495
	644.450151	1.138424
	644.646587	1.138217
	644.843009	1.137700
	645.039418	1.138021
	645.235812	1.138458
	645.432192	1.138160
	645.628558	1.137722
	645.824911	1.139174
	646.021249	1.140052
	646.217573	1.138790
	646.413883	1.139835
	646.610179	1.139439
	646.806461	1.139737
	647.002729	1.139988
	647.198983	1.140409
	647.395223	1.140678
	647.591449	1.140602
	647.787661	1.143093
	647.983859	1.143660
	648.180043	1.145418
	648.376212	1.146568
	648.572368	1.145100
	648.768510	1.147695
	648.964638	1.147081
	649.160751	1.146216
	649.356851	1.146463
	649.552937	1.146467
	649.749008	1.146059
	649.945066	1.146438
	650.141109	1.146379
	650.337138	1.146837
	650.533154	1.146503
	650.729155	1.147104
	650.925142	1.146551
	651.121116	1.147488
	651.317075	1.147749
	651.513020	1.148509
	651.708951	1.149010
	651.904868	1.148301
	652.100771	1.147739
	652.296660	1.148054
	652.492535	1.148556
	652.688396	1.149070
	652.884242	1.149274
	653.080075	1.148956
	653.275894	1.149763
	653.471699	1.149793
	653.667489	1.150436
	653.863266	1.149532
	654.059028	1.151213
	654.254776	1.151291
	654.450511	1.150988
	654.646231	1.151055
	654.841937	1.153037
	655.037629	1.153255
	655.233308	1.153926
	655.428972	1.154951
	655.624622	1.156308
	655.820258	1.157225
	656.015879	1.157815
	656.211487	1.156358
	656.407081	1.157156
	656.602661	1.155843
	656.798226	1.156151
	656.993778	1.155918
	657.189315	1.155633
	657.384839	1.156257
	657.580348	1.156940
	657.775843	1.155756
	657.971324	1.155848
	658.166791	1.156995
	658.362244	1.158032
	658.557683	1.158716
	658.753108	1.159034
	658.948519	1.157942
	659.143916	1.158922
	659.339298	1.159093
	659.534667	1.159105
	659.730022	1.158083
	659.925362	1.158584
	660.120688	1.155961
	660.316001	1.155105
	660.511299	1.156922
	660.706583	1.156007
	660.901853	1.155400
	661.097109	1.155772
	661.292351	1.155224
	661.487578	1.156262
	661.682792	1.157233
	661.877992	1.157783
	662.073177	1.158798
	662.268349	1.158068
	662.463506	1.159131
	662.658649	1.159329
	662.853779	1.160882
	663.048894	1.160759
	663.243995	1.159863
	663.439081	1.158742
	663.634154	1.158014
	663.829213	1.158974
	664.024258	1.159086
	664.219288	1.159168
	664.414305	1.158455
	664.609307	1.157753
	664.804295	1.159397
	664.999269	1.159992
	665.194229	1.161746
	665.389175	1.162523
	665.584107	1.163652
	665.779025	1.164603
	665.973928	1.164794
	666.168818	1.166506
	666.363693	1.168003
	666.558555	1.168850
	666.753402	1.169632
	666.948235	1.170158
	667.143054	1.169945
	667.337859	1.168284
	667.532650	1.168335
	667.727427	1.169799
	667.922189	1.169146
	668.116938	1.170411
	668.311672	1.168148
	668.506392	1.168471
	668.701098	1.168374
	668.895790	1.169457
	669.090468	1.169420
	669.285132	1.170007
	669.479782	1.169717
	669.674417	1.170462
	669.869039	1.170467
	670.063646	1.169911
	670.258239	1.169855
	670.452819	1.169092
	670.647384	1.167906
	670.841934	1.169583
	671.036471	1.169016
	671.230994	1.168581
	671.425502	1.169691
	671.619997	1.170347
	671.814477	1.169610
	672.008943	1.169924
	672.203395	1.170478
	672.397833	1.169795
	672.592257	1.168175
	672.786667	1.168888
	672.981062	1.168559
	673.175444	1.168798
	673.369811	1.168494
	673.564164	1.167649
	673.758503	1.167141
	673.952828	1.166002
	674.147139	1.166667
	674.341435	1.166365
	674.535718	1.167177
	674.729986	1.165194
	674.924240	1.165494
	675.118480	1.164571
	675.312706	1.164424
	675.506918	1.164063
	675.701116	1.163968
	675.895299	1.164829
	676.089469	1.164920
	676.283624	1.166232
	676.477765	1.167525
	676.671892	1.167182
	676.866005	1.166259
	677.060103	1.166350
	677.254188	1.166078
	677.448258	1.163707
	677.642315	1.166417
	677.836357	1.166554
	678.030385	1.164667
	678.224398	1.164860
	678.418398	1.165946
	678.612384	1.164405
	678.806355	1.165508
	679.000312	1.165402
	679.194255	1.164619
	679.388184	1.164691
	679.582099	1.163838
	679.776000	1.164085
	679.969886	1.164103
	680.163758	1.163578
	680.357617	1.164794
	680.551461	1.165669
	680.745290	1.164318
	680.939106	1.164969
	681.132908	1.164720
	681.326695	1.163629
	681.520468	1.163400
	681.714227	1.163230
	681.907972	1.163623
	682.101703	1.163427
	682.295419	1.162062
	682.489122	1.162444
	682.682810	1.160837
	682.876484	1.159834
	683.070144	1.158792
	683.263790	1.156805
	683.457421	1.156118
	683.651039	1.156041
	683.844642	1.156184
	684.038231	1.155443
	684.231806	1.154691
	684.425367	1.154425
	684.618913	1.154037
	684.812446	1.154142
	685.005964	1.154665
	685.199468	1.153194
	685.392958	1.152238
	685.586433	1.152582
	685.779895	1.153043
	685.973342	1.151818
	686.166775	1.151222
	686.360194	1.149670
	686.553599	1.150615
	686.746990	1.149326
	686.940366	1.150556
	687.133729	1.151514
	687.327077	1.151481
	687.520411	1.150339
	687.713730	1.149996
	687.907036	1.150656
	688.100327	1.151528
	688.293604	1.151912
	688.486867	1.152471
	688.680116	1.153702
	688.873351	1.154397
	689.066571	1.154206
	689.259777	1.156354
	689.452970	1.153383
	689.646147	1.152542
	689.839311	1.154719
	690.032461	1.153112
	690.225596	1.152983
	690.418717	1.153433
	690.611824	1.152202
	690.804917	1.153049
	690.997995	1.155345
	691.191059	1.155693
	691.384110	1.155135
	691.577145	1.154808
	691.770167	1.154370
	691.963175	1.155989
	692.156168	1.156364
	692.349147	1.156822
	692.542112	1.157577
	692.735063	1.157373
	692.927999	1.157277
	693.120922	1.158413
	693.313830	1.158461
	693.506724	1.157636
	693.699603	1.157022
	693.892469	1.155748
	694.085320	1.157181
	694.278157	1.158270
	694.470980	1.159119
	694.663789	1.159946
	694.856583	1.161270
	695.049364	1.161492
	695.242130	1.159712
	695.434881	1.159288
	695.627619	1.157852
	695.820342	1.156203
	696.013052	1.154137
	696.205747	1.154474
	696.398427	1.153848
	696.591094	1.152425
	696.783746	1.149717
	696.976384	1.148942
	697.169008	1.149128
	697.361618	1.147718
	697.554213	1.147001
	697.746795	1.146582
	697.939362	1.145594
	698.131914	1.143960
	698.324453	1.143625
	698.516977	1.142964
	698.709487	1.141671
	698.901983	1.139719
	699.094465	1.138771
	699.286932	1.138557
	699.479386	1.138565
	699.671825	1.137341
	699.864249	1.135402
	700.056660	1.134415
	700.249056	1.132833
	700.441438	1.132448
	700.633806	1.130972
	700.826160	1.129586
	701.018499	1.127903
	701.210824	1.129039
	701.403135	1.130212
	701.595432	1.129787
	701.787714	1.131181
	701.979982	1.131192
	702.172236	1.131408
	702.364476	1.132334
	702.556702	1.132181
	702.748913	1.131912
	702.941110	1.132943
	703.133293	1.132650
	703.325461	1.133313
	703.517615	1.135203
	703.709755	1.135702
	703.901881	1.136198
	704.093993	1.137021
	704.286090	1.137207
	704.478173	1.137699
	704.670242	1.136801
	704.862296	1.137113
	705.054337	1.137791
	705.246363	1.139266
	705.438375	1.138617
	705.630372	1.139424
	705.822356	1.139500
	706.014325	1.138163
	706.206279	1.138155
	706.398220	1.137781
	706.590146	1.135890
	706.782058	1.135231
	706.973956	1.134433
	707.165840	1.131498
	707.357709	1.131191
	707.549564	1.129204
	707.741405	1.130449
	707.933231	1.129235
	708.125043	1.128532
	708.316841	1.127686
	708.508625	1.127343
	708.700395	1.126945
	708.892150	1.126592
	709.083891	1.125813
	709.275617	1.124182
	709.467330	1.122245
	709.659028	1.122590
	709.850712	1.121526
	710.042381	1.119475
	710.234037	1.118058
	710.425678	1.116274
	710.617305	1.115673
	710.808917	1.114225
	711.000515	1.111586
	711.192099	1.110198
	711.383669	1.109892
	711.575225	1.109454
	711.766766	1.109864
	711.958293	1.110450
	712.149805	1.109061
	712.341304	1.108945
	712.532788	1.110231
	712.724258	1.110575
	712.915713	1.110097
	713.107154	1.108577
	713.298581	1.107195
	713.489994	1.106348
	713.681392	1.105363
	713.872776	1.104839
	714.064146	1.104521
	714.255502	1.104365
	714.446843	1.104136
	714.638170	1.102756
	714.829483	1.101539
	715.020781	1.100262
	715.212065	1.097717
	715.403335	1.095657
	715.594591	1.095496
	715.785832	1.094373
	715.977059	1.094153
	716.168272	1.092888
	716.359470	1.093779
	716.550654	1.092901
	716.741824	1.091364
	716.932979	1.089654
	717.124121	1.089417
	717.315247	1.088431
	717.506360	1.088328
	717.697458	1.087276
	717.888542	1.086072
	718.079612	1.084924
	718.270668	1.084957
	718.461709	1.083842
	718.652736	1.083670
	718.843748	1.083475
	719.034746	1.082217
	719.225730	1.082101
	719.416700	1.081127
	719.607655	1.080326
	719.798596	1.079783
	719.989523	1.079068
	720.180435	1.078406
	720.371333	1.077975
	720.562217	1.076723
	720.753087	1.074953
	720.943942	1.074117
	721.134783	1.074633
	721.325609	1.073069
	721.516422	1.074274
	721.707219	1.074307
	721.898003	1.074657
	722.088772	1.074971
	722.279527	1.073524
	722.470268	1.073587
	722.660994	1.074003
	722.851707	1.075206
	723.042404	1.075921
	723.233088	1.077719
	723.423757	1.077816
	723.614412	1.076515
	723.805052	1.076582
	723.995678	1.075386
	724.186290	1.074439
	724.376887	1.073755
	724.567471	1.071642
	724.758039	1.072209
	724.948594	1.071502
	725.139134	1.070906
	725.329660	1.070918
	725.520172	1.070725
	725.710669	1.070692
	725.901152	1.068950
	726.091620	1.067740
	726.282075	1.065418
	726.472514	1.064787
	726.662940	1.066256
	726.853351	1.066369
	727.043748	1.067597
	727.234131	1.066902
	727.424499	1.065581
	727.614853	1.066046
	727.805193	1.066626
	727.995518	1.064853
	728.185829	1.063619
	728.376125	1.064021
	728.566408	1.063375
	728.756675	1.064010
	728.946929	1.063768
	729.137168	1.064006
	729.327393	1.065123
	729.517604	1.065198
	729.707800	1.064838
	729.897982	1.064543
	730.088149	1.064056
	730.278302	1.065067
	730.468441	1.064300
	730.658566	1.064800
	730.848676	1.066734
	731.038771	1.068426
	731.228853	1.070555
	731.418920	1.070214
	731.608973	1.070744
	731.799011	1.070938
	731.989035	1.071525
	732.179045	1.072653
	732.369040	1.072455
	732.559021	1.073809
	732.748988	1.073379
	732.938940	1.073179
	733.128878	1.072055
	733.318801	1.071782
	733.508711	1.072497
	733.698605	1.071935
	733.888486	1.072678
	734.078352	1.073518
	734.268204	1.075994
	734.458041	1.075750
	734.647864	1.074427
	734.837673	1.073219
	735.027467	1.072253
	735.217247	1.072907
	735.407013	1.074067
	735.596764	1.074654
	735.786501	1.075519
	735.976223	1.076093
	736.165932	1.077757
	736.355625	1.077446
	736.545305	1.077558
	736.734970	1.078261
	736.924620	1.079034
	737.114257	1.080016
	737.303879	1.078886
	737.493486	1.078834
	737.683079	1.080060
	737.872658	1.082632
	738.062222	1.083736
	738.251772	1.082827
	738.441308	1.083675
	738.630829	1.085284
	738.820336	1.084863
	739.009829	1.085731
	739.199307	1.085115
	739.388771	1.084113
	739.578220	1.086011
	739.767655	1.087134
	739.957076	1.089337
	740.146482	1.090505
	740.335874	1.091280
	740.525251	1.095233
	740.714615	1.096870
	740.903963	1.096716
	741.093298	1.098818
	741.282618	1.100746
	741.471923	1.103069
	741.661214	1.104791
	741.850491	1.103746
	742.039753	1.105201
	742.229001	1.106670
	742.418235	1.105632
	742.607454	1.104410
	742.796659	1.103151
	742.985849	1.102964
	743.175025	1.102022
	743.364187	1.101854
	743.553334	1.100695
	743.742467	1.099485
	743.931586	1.099129
	744.120690	1.097591
	744.309779	1.098104
	744.498855	1.098609
	744.687916	1.098709
	744.876962	1.098298
	745.065994	1.096747
	745.255012	1.097194
	745.444015	1.096727
	745.633004	1.094426
	745.821978	1.093329
	746.010938	1.092507
	746.199884	1.092478
	746.388815	1.092986
	746.577732	1.092057
	746.766634	1.090824
	746.955522	1.090279
	747.144396	1.090642
	747.333255	1.090858
	747.522100	1.088991
	747.710930	1.087491
	747.899746	1.086763
	748.088548	1.087510
	748.277335	1.087495
	748.466108	1.087684
	748.654866	1.087342
	748.843610	1.087568
	749.032339	1.088129
	749.221054	1.086601
	749.409755	1.084493
	749.598441	1.084664
	749.787113	1.084683
	749.975770	1.084279
	750.164413	1.082770
	750.353042	1.083734
[truncated: 1,648 more rows]
