# Supplementary material for: Metasurface analogues of molecular diastereomers from hierarchical multiscale chiral interactions with biomolecules
Source: Nat Commun. 2026 Apr 22;17:5541. doi: 10.1038/s41467-026-72200-6 (PMC13287669; doi:10.1038/s41467-026-72200-6)
Supplement: Supplementary file 3 — Supplementary Data 1 (Raw data) [file 41467_2026_72200_MOESM3_ESM.zip › Raw_Data/Reflectivity/Antistrept_strept_sequence/Buffer/Ref_ARRAY3_RA_90_5.txt]

	345.453658	0.996752
	345.669646	0.996646
	345.885622	0.996539
	346.101585	0.996430
	346.317535	0.996322
	346.533471	0.996214
	346.749395	0.996110
	346.965306	0.996012
	347.181204	0.995924
	347.397089	0.995849
	347.612961	0.995794
	347.828820	0.995766
	348.044666	0.995775
	348.260499	0.995832
	348.476319	0.995950
	348.692126	0.996143
	348.907920	0.996427
	349.123701	0.996813
	349.339469	0.997308
	349.555224	0.997909
	349.770966	0.998600
	349.986695	0.999350
	350.202412	1.000118
	350.418115	1.000854
	350.633805	1.001515
	350.849482	1.002066
	351.065147	1.002490
	351.280798	1.002784
	351.496436	1.002954
	351.712062	1.003017
	351.927674	1.002989
	352.143273	1.005093
	352.358860	1.002710
	352.574433	1.000527
	352.789993	1.000881
	353.005541	1.000001
	353.221075	1.000094
	353.436597	0.996503
	353.652105	0.996621
	353.867600	0.995455
	354.083083	0.996994
	354.298552	0.996319
	354.514009	0.996944
	354.729452	0.999229
	354.944883	0.995986
	355.160300	0.994533
	355.375705	0.995760
	355.591096	0.996664
	355.806474	0.996023
	356.021840	0.994984
	356.237192	0.994950
	356.452532	0.995894
	356.667858	0.996110
	356.883172	0.996389
	357.098472	0.996549
	357.313760	0.997343
	357.529034	0.998869
	357.744295	0.999089
	357.959544	1.000708
	358.174779	1.000664
	358.390002	1.002347
	358.605211	1.004236
	358.820407	1.005767
	359.035591	1.006218
	359.250761	1.005674
	359.465919	1.005150
	359.681063	1.008371
	359.896194	1.009126
	360.111313	1.009363
	360.326418	1.010821
	360.541510	1.010056
	360.756589	1.009796
	360.971656	1.011090
	361.186709	1.007591
	361.401749	1.008851
	361.616776	1.008138
	361.831790	1.007938
	362.046792	1.006456
	362.261780	1.006637
	362.476755	1.003778
	362.691717	1.004344
	362.906666	1.004703
	363.121602	1.005252
	363.336525	1.003998
	363.551435	1.003588
	363.766332	1.002546
	363.981216	1.001463
	364.196087	1.000954
	364.410945	0.996763
	364.625790	0.995922
	364.840621	0.996313
	365.055440	0.994544
	365.270246	0.991683
	365.485039	0.989922
	365.699818	0.990271
	365.914585	0.991730
	366.129339	0.990040
	366.344079	0.989731
	366.558807	0.992723
	366.773521	0.993093
	366.988223	0.993496
	367.202911	0.992411
	367.417587	0.993124
	367.632249	0.991832
	367.846898	0.990564
	368.061535	0.990750
	368.276158	0.991947
	368.490768	0.992313
	368.705365	0.991292
	368.919949	0.990607
	369.134521	0.990374
	369.349079	0.990567
	369.563624	0.990470
	369.778155	0.991427
	369.992674	0.993047
	370.207180	0.993108
	370.421673	0.994335
	370.636153	0.993748
	370.850619	0.994323
	371.065073	0.994353
	371.279514	0.994956
	371.493941	0.995186
	371.708356	0.994679
	371.922757	0.994712
	372.137145	0.995320
	372.351521	0.995840
	372.565883	0.996941
	372.780232	0.995839
	372.994568	0.994058
	373.208891	0.993537
	373.423201	0.992255
	373.637498	0.991354
	373.851782	0.992815
	374.066053	0.991053
	374.280311	0.992845
	374.494556	0.992478
	374.708787	0.993881
	374.923006	0.992556
	375.137211	0.991605
	375.351404	0.990630
	375.565583	0.991509
	375.779750	0.991173
	375.993903	0.989117
	376.208043	0.987972
	376.422170	0.989367
	376.636284	0.989542
	376.850385	0.990365
	377.064473	0.989827
	377.278548	0.990456
	377.492610	0.991818
	377.706658	0.992417
	377.920694	0.991454
	378.134717	0.990698
	378.348726	0.990356
	378.562722	0.991212
	378.776706	0.991971
	378.990676	0.991799
	379.204633	0.992557
	379.418577	0.993229
	379.632508	0.991371
	379.846426	0.989597
	380.060331	0.991464
	380.274223	0.991825
	380.488101	0.989596
	380.701967	0.990497
	380.915819	0.989666
	381.129659	0.990671
	381.343485	0.990227
	381.557298	0.987716
	381.771098	0.987833
	381.984886	0.987176
	382.198659	0.986370
	382.412420	0.988756
	382.626168	0.990012
	382.839903	0.990860
	383.053624	0.990667
	383.267333	0.991247
	383.481028	0.990281
	383.694711	0.989697
	383.908380	0.993316
	384.122036	0.994920
	384.335679	0.996265
	384.549309	0.997286
	384.762926	0.997679
	384.976530	0.998985
	385.190120	0.998796
	385.403698	0.998386
	385.617262	0.997474
	385.830814	0.998363
	386.044352	0.999775
	386.257877	1.000481
	386.471389	1.000879
	386.684888	1.001151
	386.898374	1.000591
	387.111847	1.003107
	387.325306	1.003972
	387.538753	1.003541
	387.752186	1.001784
	387.965606	1.002103
	388.179014	1.002421
	388.392408	1.001579
	388.605789	1.002299
	388.819156	1.003520
	389.032511	1.002574
	389.245853	1.002718
	389.459181	1.000451
	389.672497	0.999216
	389.885799	0.998548
	390.099088	0.998116
	390.312364	0.997648
	390.525627	0.998127
	390.738877	0.997063
	390.952114	0.996184
	391.165337	0.995854
	391.378548	0.997435
	391.591745	0.997193
	391.804929	0.996539
	392.018100	0.994518
	392.231258	0.993887
	392.444403	0.992325
	392.657535	0.991521
	392.870653	0.993592
	393.083759	0.991778
	393.296851	0.991464
	393.509930	0.993366
	393.722996	0.992773
	393.936049	0.992617
	394.149089	0.993334
	394.362116	0.993679
	394.575129	0.994059
	394.788130	0.993027
	395.001117	0.993831
	395.214091	0.995704
	395.427052	0.995327
	395.640000	0.995208
	395.852935	0.995567
	396.065857	0.997488
	396.278765	0.998760
	396.491660	0.998753
	396.704543	0.999170
	396.917412	0.997263
	397.130268	0.996150
	397.343110	0.996446
	397.555940	0.995547
	397.768757	0.995515
	397.981560	0.996131
	398.194350	0.996454
	398.407127	0.997097
	398.619891	1.000067
	398.832642	1.000391
	399.045380	1.001114
	399.258104	1.000711
	399.470815	0.998203
	399.683514	0.997432
	399.896199	0.996981
	400.108870	0.995913
	400.321529	0.996601
	400.534175	0.996056
	400.746807	0.995716
	400.959427	0.994926
	401.172033	0.995955
	401.384626	0.996840
	401.597205	0.996372
	401.809772	0.996571
	402.022326	0.996584
	402.234866	0.996255
	402.447393	0.997094
	402.659907	0.997797
	402.872408	0.998275
	403.084896	1.000046
	403.297370	1.000702
	403.509832	0.999299
	403.722280	0.998304
	403.934715	0.999092
	404.147137	0.999269
	404.359546	0.999686
	404.571941	0.999685
	404.784323	0.999957
	404.996693	1.000183
	405.209049	1.000072
	405.421392	1.000399
	405.633721	1.002248
	405.846038	1.000528
	406.058341	1.000602
	406.270632	1.001759
	406.482909	1.001098
	406.695172	0.999752
	406.907423	0.998641
	407.119661	0.997604
	407.331885	0.995791
	407.544096	0.997449
	407.756294	0.998889
	407.968479	0.998897
	408.180651	0.997662
	408.392809	0.997875
	408.604954	0.998233
	408.817086	0.998296
	409.029205	0.996610
	409.241311	0.994563
	409.453404	0.994549
	409.665483	0.996267
	409.877549	0.996700
	410.089602	0.998162
	410.301642	0.996714
	410.513669	0.995637
	410.725682	0.995960
	410.937682	0.994870
	411.149669	0.994436
	411.361643	0.994629
	411.573604	0.992506
	411.785551	0.991402
	411.997486	0.990585
	412.209407	0.988695
	412.421315	0.991368
	412.633210	0.990165
	412.845091	0.990610
	413.056959	0.991181
	413.268815	0.989617
	413.480657	0.989209
	413.692485	0.990168
	413.904301	0.991047
	414.116103	0.990549
	414.327892	0.991664
	414.539668	0.993073
	414.751431	0.992201
	414.963181	0.995318
	415.174917	0.994988
	415.386640	0.996293
	415.598350	0.996440
	415.810047	0.996167
	416.021730	0.995258
	416.233401	0.994754
	416.445058	0.998391
	416.656702	1.000062
	416.868332	0.999539
	417.079950	0.999720
	417.291554	0.998304
	417.503145	1.000462
	417.714723	1.001008
	417.926288	1.000902
	418.137839	1.000727
	418.349377	1.001713
	418.560903	1.002322
	418.772414	1.002793
	418.983913	1.002607
	419.195398	1.001156
	419.406870	1.000679
	419.618329	1.001084
	419.829775	1.003712
	420.041208	1.005289
	420.252627	1.006962
	420.464033	1.006686
	420.675426	1.006185
	420.886805	1.007327
	421.098172	1.008498
	421.309525	1.008154
	421.520865	1.006149
	421.732192	1.005827
	421.943505	1.005378
	422.154805	1.004952
	422.366092	1.005545
	422.577366	1.004693
	422.788627	1.004257
	422.999874	1.001423
	423.211108	1.001352
	423.422329	1.001537
	423.633537	1.001022
	423.844731	1.000080
	424.055913	0.999293
	424.267081	0.996914
	424.478235	0.995237
	424.689377	0.995278
	424.900505	0.992797
	425.111620	0.992659
	425.322722	0.991470
	425.533811	0.993184
	425.744886	0.992646
	425.955948	0.992603
	426.166997	0.992877
	426.378032	0.994096
	426.589055	0.992909
	426.800064	0.993520
	427.011060	0.993850
	427.222042	0.993450
	427.433012	0.992068
	427.643968	0.992762
	427.854911	0.992968
	428.065840	0.993369
	428.276757	0.992894
	428.487660	0.993597
	428.698550	0.995973
	428.909427	0.996400
	429.120290	0.998090
	429.331140	0.994857
	429.541977	0.995611
	429.752801	0.997016
	429.963611	0.998074
	430.174408	0.999908
	430.385192	0.998074
	430.595963	0.997606
	430.806720	0.998525
	431.017464	1.000133
	431.228195	0.998077
	431.438913	0.996813
	431.649617	0.996720
	431.860308	0.996374
	432.070986	0.998324
	432.281650	0.998832
	432.492302	0.999503
	432.702940	0.999454
	432.913565	0.999565
	433.124176	0.997832
	433.334774	0.996826
	433.545359	0.996849
	433.755931	0.995343
	433.966489	0.994306
	434.177035	0.993471
	434.387567	0.994955
	434.598085	0.994667
	434.808591	0.994066
	435.019083	0.993316
	435.229562	0.992205
	435.440027	0.992780
	435.650479	0.991935
	435.860918	0.992193
	436.071344	0.989266
	436.281757	0.990347
	436.492156	0.989720
	436.702542	0.990610
	436.912914	0.991651
	437.123274	0.993236
	437.333620	0.994753
	437.543953	0.995880
	437.754272	0.996043
	437.964578	0.996117
	438.174871	0.995150
	438.385151	0.992988
	438.595417	0.995394
	438.805670	0.995888
	439.015910	0.995664
	439.226137	0.994105
	439.436350	0.993769
	439.646550	0.992228
	439.856737	0.993966
	440.066910	0.994178
	440.277070	0.995956
	440.487217	0.996519
	440.697351	0.996565
	440.907471	0.997953
	441.117578	0.996428
	441.327671	0.997255
	441.537752	0.997508
	441.747819	0.997833
	441.957873	0.997231
	442.167913	0.998248
	442.377940	0.997949
	442.587954	0.997021
	442.797955	0.996635
	443.007942	0.995988
	443.217916	0.995099
	443.427877	0.994891
	443.637824	0.994759
	443.847758	0.992378
	444.057679	0.993124
	444.267586	0.992613
	444.477481	0.993047
	444.687361	0.992877
	444.897229	0.990468
	445.107083	0.990804
	445.316924	0.991660
	445.526752	0.992671
	445.736566	0.991646
	445.946367	0.992585
	446.156155	0.991205
	446.365929	0.989547
	446.575690	0.990423
	446.785438	0.989492
	446.995173	0.989888
	447.204894	0.990331
	447.414602	0.991055
	447.624296	0.991675
	447.833977	0.992324
	448.043645	0.994154
	448.253300	0.994876
	448.462941	0.996287
	448.672569	0.994721
	448.882184	0.996437
	449.091785	0.996227
	449.301373	0.996355
	449.510948	0.995849
	449.720509	0.994035
	449.930057	0.993958
	450.139592	0.993676
	450.349113	0.991828
	450.558621	0.991893
	450.768116	0.991357
	450.977597	0.991077
	451.187066	0.994013
	451.396520	0.991373
	451.605962	0.991413
	451.815390	0.991009
	452.024805	0.992939
	452.234206	0.993833
	452.443594	0.994460
	452.652969	0.994389
	452.862330	0.995652
	453.071678	0.996232
	453.281013	0.996724
	453.490335	0.997237
	453.699643	0.996372
	453.908938	0.998305
	454.118219	0.997818
	454.327487	0.996819
	454.536742	0.996429
	454.745983	0.996937
	454.955211	0.998033
	455.164426	0.998720
	455.373627	0.999723
	455.582815	0.999197
	455.791990	0.998790
	456.001152	1.002257
	456.210300	1.004242
	456.419434	1.004164
	456.628556	1.004838
	456.837664	1.007174
	457.046758	1.007772
	457.255839	1.007752
	457.464907	1.008679
	457.673962	1.010997
	457.883003	1.010283
	458.092031	1.010280
	458.301046	1.011011
	458.510047	1.010753
	458.719035	1.009065
	458.928009	1.010742
	459.136970	1.012658
	459.345918	1.010702
	459.554852	1.012039
	459.763774	1.010214
	459.972681	1.010975
	460.181576	1.009858
	460.390457	1.008428
	460.599324	1.007943
	460.808178	1.007380
	461.017019	1.006016
	461.225847	1.004189
	461.434661	1.003869
	461.643462	1.003685
	461.852249	1.003544
	462.061023	1.004755
	462.269784	1.003866
	462.478531	1.005396
	462.687265	1.004182
	462.895986	1.001667
	463.104693	1.001489
	463.313387	1.001633
	463.522068	1.002022
	463.730735	1.001868
	463.939389	1.001965
	464.148029	1.002310
	464.356656	1.001229
	464.565270	1.002059
	464.773870	1.000997
	464.982457	1.000324
	465.191030	1.001091
	465.399591	1.000504
	465.608137	1.001088
	465.816671	1.001673
	466.025191	1.001695
	466.233697	0.999806
	466.442191	0.999879
	466.650671	0.998823
	466.859137	0.998703
	467.067590	0.998262
	467.276030	0.997070
	467.484456	0.998400
	467.692869	0.999363
	467.901269	0.998447
	468.109655	0.998863
	468.318028	1.000584
	468.526387	1.001052
	468.734733	1.000477
	468.943066	1.000850
	469.151385	0.999240
	469.359691	1.001211
	469.567984	1.000003
	469.776263	0.998608
	469.984528	0.997090
	470.192781	0.997283
	470.401020	0.996310
	470.609245	0.998224
	470.817457	0.997490
	471.025656	0.995818
	471.233841	0.994030
	471.442013	0.995682
	471.650172	0.994918
	471.858317	0.993015
	472.066448	0.993271
	472.274567	0.992484
	472.482672	0.994503
	472.690763	0.994024
	472.898841	0.993822
	473.106906	0.995764
	473.314957	0.995401
	473.522995	0.996324
	473.731020	0.995806
	473.939031	0.995897
	474.147029	0.996867
	474.355013	0.997559
	474.562984	0.998052
	474.770941	0.997236
	474.978885	0.999948
	475.186816	0.999313
	475.394733	1.000124
	475.602637	1.001319
	475.810527	1.002208
	476.018404	1.002485
	476.226268	1.002812
	476.434118	1.002864
	476.641955	1.002780
	476.849778	1.003250
	477.057588	1.004019
	477.265385	1.003662
	477.473168	1.005151
	477.680937	1.006239
	477.888694	1.007560
	478.096436	1.008060
	478.304166	1.007408
	478.511882	1.006655
	478.719584	1.006222
	478.927274	1.005339
	479.134949	1.005413
	479.342612	1.006610
	479.550260	1.006137
	479.757896	1.005688
	479.965518	1.008143
	480.173126	1.006480
	480.380722	1.005746
	480.588303	1.007482
	480.795872	1.005809
	481.003426	1.006904
	481.210968	1.007090
	481.418496	1.007980
	481.626010	1.006543
	481.833511	1.007821
	482.040999	1.006521
	482.248473	1.004075
	482.455934	1.005897
	482.663382	1.007029
	482.870816	1.008036
	483.078236	1.008481
	483.285643	1.008240
	483.493037	1.008131
	483.700417	1.008089
	483.907784	1.008401
	484.115137	1.006597
	484.322477	1.004122
	484.529803	1.004564
	484.737116	1.006361
	484.944416	1.005031
	485.151702	1.003851
	485.358975	1.002480
	485.566234	1.003460
	485.773479	1.002316
	485.980712	1.002828
	486.187931	1.001595
	486.395136	1.002402
	486.602328	1.002465
	486.809506	1.000847
	487.016671	1.000878
	487.223823	1.000174
	487.430961	1.000305
	487.638086	0.999222
	487.845197	0.997549
	488.052295	0.998241
	488.259379	0.998456
	488.466450	0.997813
	488.673507	0.996911
	488.880551	0.998388
	489.087582	0.999181
	489.294599	0.998569
	489.501602	0.998639
	489.708592	0.999163
	489.915569	1.000016
	490.122532	1.000110
	490.329482	1.001101
	490.536418	1.000196
	490.743341	0.999878
	490.950250	0.999970
	491.157146	1.000259
	491.364029	0.999534
	491.570897	1.001238
	491.777753	1.002335
	491.984595	1.001663
	492.191423	1.002552
	492.398238	1.003286
	492.605040	1.004773
	492.811828	1.006337
	493.018603	1.008268
	493.225364	1.008892
	493.432111	1.011350
	493.638846	1.012133
	493.845566	1.013274
	494.052274	1.012165
	494.258967	1.013774
	494.465648	1.014207
	494.672314	1.014051
	494.878968	1.016399
	495.085608	1.017153
	495.292234	1.017720
	495.498847	1.016916
	495.705446	1.018222
	495.912032	1.016599
	496.118605	1.017151
	496.325164	1.017055
	496.531709	1.015820
	496.738241	1.016081
	496.944759	1.018562
	497.151264	1.018609
	497.357756	1.017026
	497.564234	1.017395
	497.770698	1.018584
	497.977149	1.019232
	498.183587	1.017863
	498.390011	1.016645
	498.596422	1.016967
	498.802819	1.017092
	499.009202	1.015360
	499.215572	1.014155
	499.421929	1.015760
	499.628272	1.016620
	499.834602	1.016646
	500.040918	1.016159
	500.247220	1.016008
	500.453509	1.017470
	500.659785	1.016258
	500.866047	1.015356
	501.072296	1.015190
	501.278531	1.014518
	501.484752	1.012386
	501.690960	1.012595
	501.897155	1.011392
	502.103336	1.013079
	502.309504	1.011412
	502.515658	1.011237
	502.721798	1.009647
	502.927925	1.008568
	503.134039	1.008767
	503.340139	1.009735
	503.546225	1.009862
	503.752298	1.009043
	503.958358	1.012029
	504.164404	1.012027
	504.370436	1.010052
	504.576455	1.010418
	504.782461	1.010103
	504.988453	1.010135
	505.194431	1.009115
	505.400396	1.009550
	505.606347	1.009024
	505.812285	1.007692
	506.018209	1.007797
	506.224120	1.004411
	506.430017	1.002892
	506.635901	1.003114
	506.841771	1.002546
	507.047628	1.001296
	507.253471	1.002386
	507.459301	1.002328
	507.665117	1.002242
	507.870920	1.001919
	508.076709	1.001894
	508.282484	1.000134
	508.488247	1.002426
	508.693995	1.003488
	508.899730	1.003739
	509.105451	1.004433
	509.311159	1.005215
	509.516854	1.003400
	509.722535	1.002707
	509.928202	1.001815
	510.133856	1.001939
	510.339496	1.002223
	510.545123	1.000934
	510.750736	0.999835
	510.956336	1.000808
	511.161922	1.000752
	511.367494	0.999876
	511.573053	1.000152
	511.778599	1.001891
	511.984131	1.001910
	512.189649	1.001034
	512.395154	1.001014
	512.600645	1.002586
	512.806123	1.000837
	513.011587	0.999940
	513.217038	1.000298
	513.422475	1.000769
	513.627899	1.001138
	513.833309	1.004374
	514.038705	1.005564
	514.244088	1.003867
	514.449458	1.004877
	514.654814	1.003749
	514.860156	1.004106
	515.065485	1.005575
	515.270800	1.006877
	515.476102	1.008498
	515.681390	1.009930
	515.886664	1.009432
	516.091925	1.010713
	516.297173	1.011737
	516.502407	1.009595
	516.707627	1.009163
	516.912834	1.010070
	517.118027	1.009749
	517.323207	1.010543
	517.528373	1.011583
	517.733525	1.011086
	517.938664	1.009955
	518.143790	1.009309
	518.348901	1.008517
	518.554000	1.007368
	518.759084	1.007535
	518.964156	1.008507
	519.169213	1.009499
	519.374257	1.009459
	519.579288	1.010846
	519.784305	1.010287
	519.989308	1.010345
	520.194298	1.007700
	520.399274	1.006534
	520.604236	1.006677
	520.809185	1.007937
	521.014121	1.007531
	521.219043	1.005250
	521.423951	1.004094
	521.628846	1.003283
	521.833727	1.001711
	522.038595	1.000553
	522.243449	0.999553
	522.448289	0.999530
	522.653116	0.999269
	522.857929	0.998370
	523.062729	0.997837
	523.267515	0.998534
	523.472287	0.997365
	523.677046	0.997471
	523.881792	0.998292
	524.086524	0.998586
	524.291242	0.997834
	524.495946	0.997799
	524.700637	0.998202
	524.905315	0.998481
	525.109979	0.998985
	525.314629	1.000893
	525.519266	1.001334
	525.723889	1.001538
	525.928498	1.002437
	526.133094	1.003430
	526.337677	1.001581
	526.542245	1.001234
	526.746800	1.003561
	526.951342	1.004552
	527.155870	1.005907
	527.360384	1.008090
	527.564885	1.009101
	527.769372	1.010529
	527.973846	1.010470
	528.178306	1.010486
	528.382752	1.013034
	528.587185	1.013318
	528.791604	1.013125
	528.996010	1.014010
	529.200402	1.014180
	529.404780	1.014065
	529.609145	1.014060
	529.813496	1.011738
	530.017833	1.010633
	530.222157	1.011546
	530.426468	1.011896
	530.630764	1.011286
	530.835048	1.012052
	531.039317	1.010812
	531.243573	1.012030
	531.447815	1.012914
	531.652044	1.010988
	531.856259	1.009879
	532.060461	1.009213
	532.264648	1.008156
	532.468823	1.006026
	532.672983	1.007083
	532.877130	1.007407
	533.081264	1.007166
	533.285383	1.005759
	533.489490	1.004878
	533.693582	1.005220
	533.897661	1.003667
	534.101726	1.003368
	534.305778	1.002514
	534.509816	1.004430
	534.713841	1.005004
	534.917851	1.004663
	535.121849	1.005122
	535.325832	1.004764
	535.529802	1.005061
	535.733759	1.004981
	535.937701	1.004421
	536.141630	1.004114
	536.345546	1.002991
	536.549448	1.004270
	536.753336	1.004264
	536.957210	1.003567
	537.161071	1.003355
	537.364919	1.003036
	537.568752	1.002678
	537.772572	1.002550
	537.976379	1.003389
	538.180172	1.003823
	538.383951	1.003060
	538.587716	1.002728
	538.791468	1.003342
	538.995206	1.001610
	539.198931	1.001117
	539.402642	1.002075
	539.606339	1.001342
	539.810023	1.000161
	540.013693	0.999773
	540.217349	0.999747
	540.420992	0.998870
	540.624621	0.999663
	540.828237	0.998097
	541.031839	0.996956
	541.235427	0.996891
	541.439001	0.995662
	541.642562	0.994311
	541.846109	0.993545
	542.049643	0.993544
	542.253163	0.994503
	542.456669	0.994051
	542.660162	0.993044
	542.863641	0.992127
	543.067106	0.991464
	543.270558	0.990435
	543.473996	0.991822
	543.677420	0.991749
	543.880831	0.990725
	544.084228	0.991483
	544.287612	0.991643
	544.490981	0.991354
	544.694338	0.991334
	544.897680	0.992593
	545.101009	0.991891
	545.304324	0.992971
	545.507625	0.993768
	545.710913	0.994299
	545.914187	0.995171
	546.117448	0.996104
	546.320695	0.998350
	546.523928	0.998553
	546.727147	0.999895
	546.930353	0.998054
	547.133546	0.997608
	547.336724	0.997595
	547.539889	0.996799
	547.743040	0.996306
	547.946178	0.995957
	548.149301	0.995533
	548.352412	0.995663
	548.555508	0.996330
	548.758591	0.996970
	548.961660	0.996359
	549.164716	0.996631
	549.367757	0.996333
	549.570785	0.995573
	549.773800	0.996914
	549.976801	0.996275
	550.179788	0.995562
	550.382761	0.995767
	550.585721	0.994848
	550.788667	0.995943
	550.991599	0.995156
	551.194518	0.995224
	551.397423	0.995959
	551.600315	0.995409
	551.803192	0.995071
	552.006056	0.995159
	552.208906	0.996441
	552.411743	0.996703
	552.614566	0.997648
	552.817375	0.998050
	553.020171	0.996310
	553.222953	0.996372
	553.425721	0.995167
	553.628475	0.994087
	553.831216	0.994019
	554.033943	0.994385
	554.236657	0.995095
	554.439356	0.994142
	554.642042	0.994527
	554.844715	0.995174
	555.047373	0.995144
	555.250018	0.996404
	555.452650	0.997406
	555.655267	0.998679
	555.857871	0.999674
	556.060461	0.999984
	556.263038	1.000556
	556.465600	1.000979
	556.668150	1.002045
	556.870685	1.002710
	557.073207	1.003381
	557.275715	1.004222
	557.478209	1.005334
	557.680689	1.005656
	557.883156	1.005883
	558.085609	1.006380
	558.288049	1.007385
	558.490475	1.007684
	558.692887	1.006460
	558.895285	1.007349
	559.097670	1.006396
	559.300040	1.007553
	559.502398	1.007820
	559.704741	1.007696
	559.907071	1.008431
	560.109387	1.009592
	560.311689	1.008624
	560.513978	1.008775
	560.716253	1.009643
	560.918514	1.008486
	561.120762	1.008976
	561.322995	1.008278
	561.525215	1.007072
	561.727422	1.007775
	561.929614	1.009057
	562.131793	1.007965
	562.333958	1.008304
	562.536110	1.008764
	562.738248	1.006895
	562.940372	1.007386
	563.142482	1.006298
	563.344578	1.005625
	563.546661	1.003549
	563.748730	1.004950
	563.950786	1.006403
	564.152827	1.006070
	564.354855	1.005485
	564.556870	1.005540
	564.758870	1.005956
	564.960857	1.004845
	565.162830	1.005558
	565.364789	1.005464
	565.566735	1.004476
	565.768666	1.006069
	565.970584	1.007421
	566.172489	1.008516
	566.374379	1.009064
	566.576256	1.009524
	566.778119	1.011098
	566.979969	1.011460
	567.181805	1.011993
	567.383626	1.013375
	567.585435	1.013722
	567.787229	1.015164
	567.989010	1.017235
	568.190777	1.017605
	568.392530	1.018556
	568.594269	1.020416
	568.795995	1.022864
	568.997707	1.023677
	569.199405	1.024208
	569.401090	1.027102
	569.602761	1.027492
	569.804418	1.029054
	570.006061	1.030642
	570.207690	1.032753
	570.409306	1.034299
	570.610908	1.036303
	570.812497	1.035908
	571.014071	1.037516
	571.215632	1.038523
	571.417179	1.039849
	571.618712	1.039190
	571.820232	1.038713
	572.021737	1.039878
	572.223229	1.040115
	572.424707	1.038781
	572.626172	1.038685
	572.827623	1.038746
	573.029060	1.037935
	573.230483	1.038022
	573.431892	1.037674
	573.633288	1.037364
	573.834670	1.037105
	574.036038	1.036629
	574.237392	1.035888
	574.438733	1.036658
	574.640060	1.037342
	574.841373	1.037958
	575.042672	1.039782
	575.243958	1.039062
	575.445230	1.038383
	575.646488	1.039696
	575.847732	1.040877
	576.048962	1.039462
	576.250179	1.039230
	576.451382	1.038628
	576.652571	1.039211
	576.853747	1.038643
	577.054908	1.038013
	577.256056	1.037732
	577.457190	1.036647
	577.658310	1.036355
	577.859417	1.037196
	578.060510	1.036565
	578.261589	1.035487
	578.462654	1.036769
	578.663705	1.037107
	578.864743	1.037291
	579.065767	1.037943
	579.266777	1.038399
	579.467773	1.039704
	579.668755	1.041037
	579.869724	1.042879
	580.070679	1.043724
	580.271620	1.044721
	580.472548	1.045304
	580.673461	1.045744
	580.874361	1.047376
	581.075247	1.047451
	581.276119	1.049148
	581.476978	1.050933
	581.677822	1.051057
	581.878653	1.053662
	582.079470	1.055762
	582.280273	1.057219
	582.481063	1.057257
	582.681838	1.058351
	582.882600	1.056374
	583.083348	1.056934
	583.284083	1.057510
	583.484803	1.057466
	583.685510	1.056235
	583.886203	1.058087
	584.086882	1.059370
	584.287547	1.059722
	584.488199	1.059957
	584.688836	1.058848
	584.889460	1.061109
	585.090070	1.063013
	585.290666	1.064771
	585.491249	1.065524
	585.691818	1.065840
	585.892372	1.067809
	586.092914	1.069247
	586.293441	1.070023
	586.493954	1.072172
	586.694454	1.074368
	586.894940	1.074544
	587.095412	1.074494
	587.295870	1.073833
	587.496314	1.074613
	587.696745	1.076051
	587.897162	1.075755
	588.097565	1.075417
	588.297954	1.077131
	588.498329	1.078043
	588.698691	1.079022
	588.899038	1.080534
	589.099372	1.080633
	589.299692	1.080848
	589.499998	1.081988
	589.700291	1.082674
	589.900569	1.083748
	590.100834	1.083865
	590.301085	1.083975
	590.501322	1.084386
	590.701546	1.083273
	590.901755	1.084403
	591.101951	1.083828
	591.302132	1.083152
	591.502300	1.083007
	591.702455	1.083503
	591.902595	1.082158
	592.102722	1.082812
	592.302834	1.083618
	592.502933	1.082447
	592.703018	1.082427
	592.903089	1.083077
	593.103147	1.081965
	593.303190	1.083023
	593.503220	1.083591
	593.703236	1.084334
	593.903238	1.084330
	594.103226	1.083137
	594.303200	1.082152
	594.503161	1.082348
	594.703108	1.081858
	594.903040	1.081743
	595.102960	1.081760
	595.302865	1.082627
	595.502756	1.082124
	595.702634	1.082104
	595.902497	1.083019
	596.102347	1.082531
	596.302183	1.082325
	596.502005	1.082242
	596.701813	1.082229
	596.901608	1.084429
	597.101388	1.084073
	597.301155	1.083834
	597.500908	1.082805
	597.700647	1.083444
	597.900372	1.084326
	598.100083	1.083398
	598.299781	1.084592
	598.499465	1.086143
	598.699134	1.085729
	598.898790	1.085546
	599.098432	1.086321
	599.298061	1.087054
	599.497675	1.088889
	599.697275	1.089112
	599.896862	1.089245
	600.096435	1.089416
	600.295994	1.089890
	600.495539	1.089844
	600.695070	1.088751
	600.894588	1.087808
	601.094091	1.085238
	601.293581	1.084876
	601.493056	1.085833
	601.692518	1.084748
	601.891966	1.083966
	602.091401	1.083720
	602.290821	1.082370
	602.490227	1.082499
	602.689620	1.082543
	602.888999	1.081263
	603.088363	1.079625
	603.287714	1.078647
	603.487052	1.078324
	603.686375	1.079226
	603.885684	1.078736
	604.084980	1.078742
	604.284261	1.077286
	604.483529	1.077130
	604.682783	1.076962
	604.882023	1.076814
	605.081249	1.076920
	605.280461	1.077890
	605.479660	1.076548
	605.678844	1.076898
	605.878015	1.076554
	606.077172	1.077509
	606.276314	1.076617
	606.475443	1.076862
	606.674558	1.075759
	606.873660	1.076938
	607.072747	1.077009
	607.271820	1.078414
	607.470880	1.078680
	607.669926	1.079674
	607.868957	1.079096
	608.067975	1.079849
	608.266979	1.080511
	608.465969	1.079869
	608.664946	1.080035
	608.863908	1.080624
	609.062857	1.080498
	609.261791	1.081320
	609.460712	1.081624
	609.659619	1.082581
	609.858511	1.082334
	610.057390	1.083384
	610.256256	1.084812
	610.455107	1.086137
	610.653944	1.085745
	610.852767	1.087043
	611.051577	1.087110
	611.250373	1.087869
	611.449154	1.089280
	611.647922	1.088969
	611.846676	1.088403
	612.045416	1.089797
	612.244142	1.090589
	612.442854	1.091453
	612.641553	1.091291
	612.840237	1.091271
	613.038908	1.093797
	613.237564	1.096267
	613.436207	1.098176
	613.634836	1.097335
	613.833451	1.097984
	614.032052	1.098558
	614.230639	1.097914
	614.429212	1.098637
	614.627771	1.098175
	614.826316	1.098981
	615.024848	1.100626
	615.223365	1.100809
	615.421869	1.101674
	615.620358	1.102096
	615.818834	1.101544
	616.017296	1.100971
	616.215744	1.102153
	616.414178	1.102751
	616.612598	1.101440
	616.811004	1.100314
	617.009396	1.100672
	617.207775	1.101317
	617.406139	1.101246
	617.604490	1.103547
	617.802826	1.102405
	618.001149	1.102669
	618.199458	1.102678
	618.397752	1.103500
	618.596033	1.103574
	618.794300	1.104473
	618.992553	1.105065
	619.190792	1.105367
	619.389018	1.104563
	619.587229	1.104782
	619.785426	1.104689
	619.983609	1.106356
	620.181779	1.105190
	620.379934	1.103528
	620.578076	1.104941
	620.776204	1.105588
	620.974317	1.106419
	621.172417	1.106270
	621.370503	1.106674
	621.568575	1.106321
	621.766633	1.106884
	621.964677	1.107495
	622.162707	1.107614
	622.360723	1.109650
	622.558725	1.109052
	622.756714	1.110441
	622.954688	1.111743
	623.152648	1.113079
	623.350595	1.113581
	623.548527	1.114745
	623.746446	1.115105
	623.944350	1.118471
	624.142241	1.119586
	624.340118	1.119844
	624.537981	1.120561
	624.735829	1.122108
	624.933664	1.124832
	625.131485	1.125377
	625.329292	1.123766
	625.527085	1.123787
	625.724864	1.125553
	625.922629	1.126568
	626.120381	1.125991
	626.318118	1.126460
	626.515841	1.126318
	626.713550	1.126823
	626.911246	1.126793
	627.108927	1.126795
	627.306595	1.126913
	627.504248	1.127194
	627.701888	1.125958
	627.899513	1.126659
	628.097125	1.127840
	628.294722	1.128648
	628.492306	1.128686
	628.689876	1.128623
	628.887432	1.129675
	629.084973	1.129045
	629.282501	1.128517
	629.480015	1.128438
	629.677515	1.127301
	629.875001	1.127199
	630.072473	1.126761
	630.269931	1.125821
	630.467375	1.126383
	630.664805	1.125814
	630.862221	1.126346
	631.059623	1.125434
	631.257011	1.124896
	631.454385	1.124561
	631.651746	1.122649
	631.849092	1.120558
	632.046424	1.119433
	632.243742	1.119670
	632.441047	1.121501
	632.638337	1.121104
	632.835613	1.120742
	633.032876	1.119504
	633.230124	1.120519
	633.427358	1.119918
	633.624579	1.119946
	633.821785	1.119037
	634.018978	1.120266
	634.216156	1.121166
	634.413321	1.119016
	634.610471	1.119871
	634.807608	1.120921
	635.004730	1.120978
	635.201839	1.119982
	635.398933	1.121957
	635.596014	1.121857
	635.793081	1.124101
	635.990133	1.123808
	636.187172	1.123382
	636.384196	1.124418
	636.581207	1.124836
	636.778204	1.125085
	636.975186	1.124734
	637.172155	1.123475
	637.369110	1.127011
	637.566050	1.127750
	637.762977	1.127521
	637.959890	1.127427
	638.156788	1.128021
	638.353673	1.129818
	638.550544	1.131469
	638.747400	1.130906
	638.944243	1.131577
	639.141072	1.130523
	639.337886	1.130075
	639.534687	1.130389
	639.731474	1.132629
	639.928246	1.132732
	640.125005	1.133517
	640.321750	1.131866
	640.518480	1.130712
	640.715197	1.130878
	640.911899	1.131180
	641.108588	1.130405
	641.305263	1.129744
	641.501923	1.130425
	641.698570	1.129855
	641.895202	1.130049
	642.091821	1.129898
	642.288426	1.131204
	642.485016	1.129763
	642.681593	1.128569
	642.878155	1.127633
	643.074704	1.126813
	643.271238	1.126894
	643.467759	1.126601
	643.664265	1.128472
	643.860757	1.128998
	644.057236	1.128125
	644.253700	1.129675
	644.450151	1.129173
	644.646587	1.129682
	644.843009	1.129696
	645.039418	1.130378
	645.235812	1.130176
	645.432192	1.131912
	645.628558	1.131925
	645.824911	1.133737
	646.021249	1.133825
	646.217573	1.133988
	646.413883	1.134615
	646.610179	1.135266
	646.806461	1.135901
	647.002729	1.135529
	647.198983	1.137605
	647.395223	1.136981
	647.591449	1.138697
	647.787661	1.138610
	647.983859	1.138818
	648.180043	1.139531
	648.376212	1.140143
	648.572368	1.140837
	648.768510	1.140881
	648.964638	1.142208
	649.160751	1.144691
	649.356851	1.143377
	649.552937	1.144282
	649.749008	1.144044
	649.945066	1.142779
	650.141109	1.143701
	650.337138	1.142257
	650.533154	1.141470
	650.729155	1.141230
	650.925142	1.141522
	651.121116	1.142424
	651.317075	1.142927
	651.513020	1.144495
	651.708951	1.143555
	651.904868	1.143915
	652.100771	1.143426
	652.296660	1.143088
	652.492535	1.144685
	652.688396	1.143882
	652.884242	1.143645
	653.080075	1.144293
	653.275894	1.144382
	653.471699	1.143869
	653.667489	1.143896
	653.863266	1.143710
	654.059028	1.144761
	654.254776	1.142601
	654.450511	1.143449
	654.646231	1.144321
	654.841937	1.145341
	655.037629	1.146796
	655.233308	1.146386
	655.428972	1.147532
	655.624622	1.146931
	655.820258	1.149052
	656.015879	1.151505
	656.211487	1.151934
	656.407081	1.153139
	656.602661	1.152801
	656.798226	1.152749
	656.993778	1.152479
	657.189315	1.152878
	657.384839	1.152945
	657.580348	1.153200
	657.775843	1.152836
	657.971324	1.153367
	658.166791	1.153255
	658.362244	1.155678
	658.557683	1.155123
	658.753108	1.154568
	658.948519	1.156599
	659.143916	1.157194
	659.339298	1.159208
	659.534667	1.159475
	659.730022	1.159192
	659.925362	1.160180
	660.120688	1.161092
	660.316001	1.161285
	660.511299	1.160812
	660.706583	1.162519
	660.901853	1.161836
	661.097109	1.159800
	661.292351	1.159375
	661.487578	1.158661
	661.682792	1.159429
	661.877992	1.160082
	662.073177	1.158635
	662.268349	1.158759
	662.463506	1.158192
	662.658649	1.160251
	662.853779	1.158038
	663.048894	1.157620
	663.243995	1.157918
	663.439081	1.156575
	663.634154	1.158278
	663.829213	1.158500
	664.024258	1.157442
	664.219288	1.158291
	664.414305	1.157089
	664.609307	1.156133
	664.804295	1.155833
	664.999269	1.156109
	665.194229	1.157898
	665.389175	1.157119
	665.584107	1.157020
	665.779025	1.156638
	665.973928	1.154910
	666.168818	1.155530
	666.363693	1.156885
	666.558555	1.158096
	666.753402	1.157970
	666.948235	1.155781
	667.143054	1.156704
	667.337859	1.156758
	667.532650	1.158265
	667.727427	1.158318
	667.922189	1.157904
	668.116938	1.158093
	668.311672	1.157236
	668.506392	1.158069
	668.701098	1.159453
	668.895790	1.160414
	669.090468	1.161245
	669.285132	1.159961
	669.479782	1.161540
	669.674417	1.162086
	669.869039	1.163113
	670.063646	1.163930
	670.258239	1.162803
	670.452819	1.164401
	670.647384	1.165297
	670.841934	1.163286
	671.036471	1.164057
	671.230994	1.164776
	671.425502	1.164180
	671.619997	1.165362
	671.814477	1.166060
	672.008943	1.165407
	672.203395	1.164620
	672.397833	1.166087
	672.592257	1.166222
	672.786667	1.167203
	672.981062	1.167628
	673.175444	1.167724
	673.369811	1.167832
	673.564164	1.165961
	673.758503	1.166453
	673.952828	1.166795
	674.147139	1.166996
	674.341435	1.167195
	674.535718	1.166639
	674.729986	1.168055
	674.924240	1.169177
	675.118480	1.168841
	675.312706	1.167854
	675.506918	1.166145
	675.701116	1.166100
	675.895299	1.165678
	676.089469	1.164224
	676.283624	1.163889
	676.477765	1.164816
	676.671892	1.165226
	676.866005	1.163354
	677.060103	1.161251
	677.254188	1.161030
	677.448258	1.159965
	677.642315	1.160395
	677.836357	1.160156
	678.030385	1.160391
	678.224398	1.159253
	678.418398	1.160128
	678.612384	1.159071
	678.806355	1.159147
	679.000312	1.160181
	679.194255	1.161283
	679.388184	1.160175
	679.582099	1.159501
	679.776000	1.159853
	679.969886	1.160429
	680.163758	1.160326
	680.357617	1.160164
	680.551461	1.161152
	680.745290	1.160641
	680.939106	1.160694
	681.132908	1.161609
	681.326695	1.160160
	681.520468	1.159949
	681.714227	1.159001
	681.907972	1.157305
	682.101703	1.158223
	682.295419	1.158113
	682.489122	1.157052
	682.682810	1.158497
	682.876484	1.157893
	683.070144	1.157241
	683.263790	1.157592
	683.457421	1.157916
	683.651039	1.157797
	683.844642	1.159071
	684.038231	1.161226
	684.231806	1.160904
	684.425367	1.160744
	684.618913	1.158865
	684.812446	1.159508
	685.005964	1.159930
	685.199468	1.159079
	685.392958	1.159507
	685.586433	1.158147
	685.779895	1.159035
	685.973342	1.159915
	686.166775	1.158834
	686.360194	1.156341
	686.553599	1.155657
	686.746990	1.153513
	686.940366	1.153355
	687.133729	1.152986
	687.327077	1.153532
	687.520411	1.152574
	687.713730	1.152940
	687.907036	1.152340
	688.100327	1.151391
	688.293604	1.151653
	688.486867	1.150235
	688.680116	1.149917
	688.873351	1.149501
	689.066571	1.149257
	689.259777	1.150734
	689.452970	1.151252
	689.646147	1.152078
	689.839311	1.152805
	690.032461	1.152770
	690.225596	1.151608
	690.418717	1.152566
	690.611824	1.154417
	690.804917	1.154018
	690.997995	1.152238
	691.191059	1.153219
	691.384110	1.154125
	691.577145	1.155050
	691.770167	1.154157
	691.963175	1.153911
	692.156168	1.153083
	692.349147	1.150840
	692.542112	1.150604
	692.735063	1.149935
	692.927999	1.149694
	693.120922	1.150619
	693.313830	1.149170
	693.506724	1.147803
	693.699603	1.146145
	693.892469	1.145020
	694.085320	1.144158
	694.278157	1.144499
	694.470980	1.144043
	694.663789	1.145759
	694.856583	1.146021
	695.049364	1.145103
	695.242130	1.145621
	695.434881	1.145871
	695.627619	1.144494
	695.820342	1.142155
	696.013052	1.141617
	696.205747	1.140377
	696.398427	1.140465
	696.591094	1.139969
	696.783746	1.138799
	696.976384	1.138461
	697.169008	1.138425
	697.361618	1.138689
	697.554213	1.136941
	697.746795	1.135232
	697.939362	1.134109
	698.131914	1.134995
	698.324453	1.134134
	698.516977	1.134011
	698.709487	1.132258
	698.901983	1.131961
	699.094465	1.130017
	699.286932	1.130108
	699.479386	1.128720
	699.671825	1.128872
	699.864249	1.130111
	700.056660	1.128113
	700.249056	1.126328
	700.441438	1.126906
	700.633806	1.127461
	700.826160	1.127403
	701.018499	1.127082
	701.210824	1.125960
	701.403135	1.125769
	701.595432	1.125865
	701.787714	1.125828
	701.979982	1.125376
	702.172236	1.125966
	702.364476	1.125161
	702.556702	1.124203
	702.748913	1.126127
	702.941110	1.125044
	703.133293	1.124660
	703.325461	1.123612
	703.517615	1.122839
	703.709755	1.122431
	703.901881	1.121804
	704.093993	1.121615
	704.286090	1.122369
	704.478173	1.121850
	704.670242	1.120853
	704.862296	1.118395
	705.054337	1.117613
	705.246363	1.117576
	705.438375	1.120093
	705.630372	1.120015
	705.822356	1.118663
	706.014325	1.117620
	706.206279	1.117973
	706.398220	1.116268
	706.590146	1.114040
	706.782058	1.115148
	706.973956	1.112917
	707.165840	1.111563
	707.357709	1.111036
	707.549564	1.110120
	707.741405	1.109999
	707.933231	1.109721
	708.125043	1.108842
	708.316841	1.108753
	708.508625	1.107365
	708.700395	1.106562
	708.892150	1.105790
	709.083891	1.104103
	709.275617	1.104116
	709.467330	1.103205
	709.659028	1.102681
	709.850712	1.101891
	710.042381	1.102643
	710.234037	1.101086
	710.425678	1.100700
	710.617305	1.101288
	710.808917	1.100591
	711.000515	1.099475
	711.192099	1.098742
	711.383669	1.098893
	711.575225	1.095854
	711.766766	1.096117
	711.958293	1.096179
	712.149805	1.095641
	712.341304	1.095933
	712.532788	1.095239
	712.724258	1.095786
	712.915713	1.095447
	713.107154	1.095577
	713.298581	1.095587
	713.489994	1.093527
	713.681392	1.093223
	713.872776	1.092879
	714.064146	1.093489
	714.255502	1.093145
	714.446843	1.091119
	714.638170	1.090916
	714.829483	1.091050
	715.020781	1.090545
	715.212065	1.089932
	715.403335	1.088319
	715.594591	1.088875
	715.785832	1.088955
	715.977059	1.087835
	716.168272	1.087738
	716.359470	1.087046
	716.550654	1.087603
	716.741824	1.087434
	716.932979	1.087230
	717.124121	1.086372
	717.315247	1.086134
	717.506360	1.087763
	717.697458	1.088438
	717.888542	1.086797
	718.079612	1.084837
	718.270668	1.084829
	718.461709	1.084414
	718.652736	1.086122
	718.843748	1.085817
	719.034746	1.085097
	719.225730	1.085343
	719.416700	1.083847
	719.607655	1.084139
	719.798596	1.083527
	719.989523	1.081929
	720.180435	1.081351
	720.371333	1.081145
	720.562217	1.081419
	720.753087	1.082951
	720.943942	1.082780
	721.134783	1.083010
	721.325609	1.084156
	721.516422	1.083300
	721.707219	1.082414
	721.898003	1.082510
	722.088772	1.082071
	722.279527	1.080925
	722.470268	1.083390
	722.660994	1.082216
	722.851707	1.079999
	723.042404	1.079216
	723.233088	1.079691
	723.423757	1.079547
	723.614412	1.078011
	723.805052	1.077460
	723.995678	1.076514
	724.186290	1.076228
	724.376887	1.074678
	724.567471	1.074285
	724.758039	1.073250
	724.948594	1.071815
	725.139134	1.071263
	725.329660	1.070520
	725.520172	1.068644
	725.710669	1.067126
	725.901152	1.066265
	726.091620	1.066292
	726.282075	1.066271
	726.472514	1.065541
	726.662940	1.065173
	726.853351	1.064962
	727.043748	1.065428
	727.234131	1.064351
	727.424499	1.064379
	727.614853	1.063428
	727.805193	1.062841
	727.995518	1.062675
	728.185829	1.060912
	728.376125	1.061115
	728.566408	1.060881
	728.756675	1.060331
	728.946929	1.059716
	729.137168	1.058092
	729.327393	1.056884
	729.517604	1.056909
	729.707800	1.058101
	729.897982	1.059165
	730.088149	1.058101
	730.278302	1.056601
	730.468441	1.056629
	730.658566	1.056923
	730.848676	1.056086
	731.038771	1.056254
	731.228853	1.055413
	731.418920	1.056740
	731.608973	1.056461
	731.799011	1.057288
	731.989035	1.058451
	732.179045	1.058894
	732.369040	1.058762
	732.559021	1.059428
	732.748988	1.058724
	732.938940	1.057507
	733.128878	1.058016
	733.318801	1.057841
	733.508711	1.057883
	733.698605	1.058134
	733.888486	1.057620
	734.078352	1.055835
	734.268204	1.055955
	734.458041	1.057730
	734.647864	1.058240
	734.837673	1.057490
	735.027467	1.057018
	735.217247	1.057763
	735.407013	1.058557
	735.596764	1.058037
	735.786501	1.059016
	735.976223	1.060138
	736.165932	1.060775
	736.355625	1.061466
	736.545305	1.062183
	736.734970	1.062301
	736.924620	1.063752
	737.114257	1.065129
	737.303879	1.066065
	737.493486	1.067093
	737.683079	1.066864
	737.872658	1.066733
	738.062222	1.066994
	738.251772	1.066156
	738.441308	1.065716
	738.630829	1.066355
	738.820336	1.067889
	739.009829	1.067792
	739.199307	1.069638
	739.388771	1.070073
	739.578220	1.070090
	739.767655	1.070795
	739.957076	1.071659
	740.146482	1.072743
	740.335874	1.074351
	740.525251	1.075871
	740.714615	1.076401
	740.903963	1.076722
	741.093298	1.077376
	741.282618	1.077166
	741.471923	1.076317
	741.661214	1.077362
	741.850491	1.076957
	742.039753	1.075670
	742.229001	1.073700
	742.418235	1.072874
	742.607454	1.071875
	742.796659	1.070899
	742.985849	1.069680
	743.175025	1.070011
	743.364187	1.069800
	743.553334	1.068807
	743.742467	1.067917
	743.931586	1.067395
	744.120690	1.066545
	744.309779	1.066320
	744.498855	1.066253
	744.687916	1.066087
	744.876962	1.064617
	745.065994	1.065283
	745.255012	1.066258
	745.444015	1.066364
	745.633004	1.067049
	745.821978	1.066612
	746.010938	1.066591
	746.199884	1.067355
	746.388815	1.068965
	746.577732	1.068645
	746.766634	1.070051
	746.955522	1.070717
	747.144396	1.073652
	747.333255	1.074424
	747.522100	1.073668
	747.710930	1.073847
	747.899746	1.074238
	748.088548	1.074216
	748.277335	1.075759
	748.466108	1.075942
	748.654866	1.075663
	748.843610	1.075304
	749.032339	1.073932
	749.221054	1.074280
	749.409755	1.074679
	749.598441	1.075402
	749.787113	1.075748
	749.975770	1.076936
	750.164413	1.076687
	750.353042	1.077600
[truncated: 1,648 more rows]
