# Supplementary material for: Metasurface analogues of molecular diastereomers from hierarchical multiscale chiral interactions with biomolecules
Source: Nat Commun. 2026 Apr 22;17:5541. doi: 10.1038/s41467-026-72200-6 (PMC13287669; doi:10.1038/s41467-026-72200-6)
Supplement: Supplementary file 3 — Supplementary Data 1 (Raw data) [file 41467_2026_72200_MOESM3_ESM.zip › Raw_Data/Reflectivity/Antistrept_strept_sequence/Buffer/Ref_ARRAY3_RH_0_1.txt]

	345.453658	1.000977
	345.669646	1.000575
	345.885622	1.000132
	346.101585	0.999646
	346.317535	0.999109
	346.533471	0.998517
	346.749395	0.997863
	346.965306	0.997140
	347.181204	0.996342
	347.397089	0.995462
	347.612961	0.994494
	347.828820	0.993435
	348.044666	0.992286
	348.260499	0.991054
	348.476319	0.989753
	348.692126	0.988412
	348.907920	0.987073
	349.123701	0.985801
	349.339469	0.984674
	349.555224	0.983784
	349.770966	0.983223
	349.986695	0.983068
	350.202412	0.983359
	350.418115	0.984090
	350.633805	0.985206
	350.849482	0.986618
	351.065147	0.988218
	351.280798	0.989903
	351.496436	0.991584
	351.712062	0.993196
	351.927674	0.994699
	352.143273	0.994198
	352.358860	0.997606
	352.574433	0.998251
	352.789993	0.998897
	353.005541	0.998963
	353.221075	1.001010
	353.436597	1.001079
	353.652105	1.002182
	353.867600	1.001933
	354.083083	1.001599
	354.298552	1.001190
	354.514009	1.002709
	354.729452	1.002091
	354.944883	1.004788
	355.160300	1.001846
	355.375705	1.000877
	355.591096	1.001222
	355.806474	1.000961
	356.021840	1.002724
	356.237192	1.003601
	356.452532	1.003917
	356.667858	1.001590
	356.883172	1.001126
	357.098472	1.003034
	357.313760	1.004857
	357.529034	1.006659
	357.744295	1.006764
	357.959544	1.007279
	358.174779	1.007277
	358.390002	1.007333
	358.605211	1.008370
	358.820407	1.007115
	359.035591	1.006258
	359.250761	1.007320
	359.465919	1.007379
	359.681063	1.010036
	359.896194	1.009923
	360.111313	1.011884
	360.326418	1.012942
	360.541510	1.013203
	360.756589	1.012882
	360.971656	1.013354
	361.186709	1.012480
	361.401749	1.013029
	361.616776	1.012613
	361.831790	1.014696
	362.046792	1.015318
	362.261780	1.014495
	362.476755	1.014133
	362.691717	1.012046
	362.906666	1.010809
	363.121602	1.010552
	363.336525	1.010894
	363.551435	1.010622
	363.766332	1.009500
	363.981216	1.011626
	364.196087	1.008827
	364.410945	1.009112
	364.625790	1.008098
	364.840621	1.008206
	365.055440	1.009018
	365.270246	1.008325
	365.485039	1.007251
	365.699818	1.007630
	365.914585	1.008007
	366.129339	1.007303
	366.344079	1.007189
	366.558807	1.007017
	366.773521	1.006441
	366.988223	1.004899
	367.202911	1.005052
	367.417587	1.003124
	367.632249	0.999122
	367.846898	0.997583
	368.061535	0.995067
	368.276158	0.995569
	368.490768	0.996693
	368.705365	0.995504
	368.919949	0.996002
	369.134521	0.995505
	369.349079	0.996233
	369.563624	0.995856
	369.778155	1.000245
	369.992674	0.998877
	370.207180	1.000014
	370.421673	1.000223
	370.636153	1.000497
	370.850619	1.002252
	371.065073	1.001759
	371.279514	1.001898
	371.493941	1.004392
	371.708356	1.002500
	371.922757	1.001205
	372.137145	1.004465
	372.351521	1.003866
	372.565883	1.005041
	372.780232	1.004839
	372.994568	1.005497
	373.208891	1.006406
	373.423201	1.005383
	373.637498	1.008054
	373.851782	1.006977
	374.066053	1.006052
	374.280311	1.006725
	374.494556	1.006473
	374.708787	1.006641
	374.923006	1.005327
	375.137211	1.001675
	375.351404	1.000876
	375.565583	1.001165
	375.779750	1.002401
	375.993903	1.001126
	376.208043	1.000340
	376.422170	0.998630
	376.636284	0.996775
	376.850385	0.999131
	377.064473	0.997318
	377.278548	0.997738
	377.492610	0.998248
	377.706658	0.997358
	377.920694	0.996584
	378.134717	0.997865
	378.348726	0.998786
	378.562722	0.998696
	378.776706	0.999140
	378.990676	0.998793
	379.204633	0.998357
	379.418577	0.995827
	379.632508	0.997055
	379.846426	0.996264
	380.060331	0.995733
	380.274223	0.994435
	380.488101	0.993788
	380.701967	0.995423
	380.915819	0.996350
	381.129659	0.996367
	381.343485	0.996116
	381.557298	0.998534
	381.771098	1.000196
	381.984886	1.001704
	382.198659	1.002169
	382.412420	1.002115
	382.626168	1.003204
	382.839903	1.001304
	383.053624	1.003568
	383.267333	1.003445
	383.481028	1.006126
	383.694711	1.008078
	383.908380	1.008349
	384.122036	1.008701
	384.335679	1.008955
	384.549309	1.007722
	384.762926	1.010851
	384.976530	1.012476
	385.190120	1.010373
	385.403698	1.012634
	385.617262	1.013437
	385.830814	1.011902
	386.044352	1.012497
	386.257877	1.011839
	386.471389	1.012532
	386.684888	1.009857
	386.898374	1.008071
	387.111847	1.007474
	387.325306	1.004767
	387.538753	1.005537
	387.752186	1.005163
	387.965606	1.004746
	388.179014	1.005022
	388.392408	1.003779
	388.605789	1.001946
	388.819156	1.000808
	389.032511	1.000714
	389.245853	1.000190
	389.459181	1.000867
	389.672497	1.001817
	389.885799	1.001275
	390.099088	1.001599
	390.312364	1.003950
	390.525627	1.003822
	390.738877	1.004055
	390.952114	1.004484
	391.165337	1.002885
	391.378548	1.001283
	391.591745	1.001295
	391.804929	1.000967
	392.018100	1.000903
	392.231258	0.999842
	392.444403	1.001182
	392.657535	0.999891
	392.870653	1.001208
	393.083759	1.002635
	393.296851	1.004003
	393.509930	1.002971
	393.722996	1.001448
	393.936049	1.003350
	394.149089	1.004023
	394.362116	1.005851
	394.575129	1.005910
	394.788130	1.007478
	395.001117	1.005862
	395.214091	1.005726
	395.427052	1.006020
	395.640000	1.004547
	395.852935	1.003852
	396.065857	1.003473
	396.278765	1.004781
	396.491660	1.002929
	396.704543	1.001188
	396.917412	0.999105
	397.130268	1.000108
	397.343110	1.001257
	397.555940	1.000864
	397.768757	1.000107
	397.981560	1.000368
	398.194350	1.002603
	398.407127	1.000972
	398.619891	1.002248
	398.832642	1.004428
	399.045380	1.004247
	399.258104	1.003489
	399.470815	1.004988
	399.683514	1.005873
	399.896199	1.006500
	400.108870	1.005793
	400.321529	1.006456
	400.534175	1.005670
	400.746807	1.006610
	400.959427	1.005135
	401.172033	1.005130
	401.384626	1.005069
	401.597205	1.003527
	401.809772	1.003507
	402.022326	1.004481
	402.234866	1.005117
	402.447393	1.005226
	402.659907	1.006299
	402.872408	1.006053
	403.084896	1.007175
	403.297370	1.006178
	403.509832	1.006171
	403.722280	1.006222
	403.934715	1.008234
	404.147137	1.010354
	404.359546	1.011182
	404.571941	1.012574
	404.784323	1.013451
	404.996693	1.013131
	405.209049	1.014589
	405.421392	1.015280
	405.633721	1.016431
	405.846038	1.014051
	406.058341	1.011871
	406.270632	1.010140
	406.482909	1.011372
	406.695172	1.012151
	406.907423	1.011392
	407.119661	1.011710
	407.331885	1.012025
	407.544096	1.009780
	407.756294	1.007997
	407.968479	1.007432
	408.180651	1.007441
	408.392809	1.005783
	408.604954	1.005342
	408.817086	1.005176
	409.029205	1.007776
	409.241311	1.007562
	409.453404	1.007153
	409.665483	1.007316
	409.877549	1.009796
	410.089602	1.009286
	410.301642	1.009918
	410.513669	1.012958
	410.725682	1.012425
	410.937682	1.013283
	411.149669	1.013525
	411.361643	1.014433
	411.573604	1.011709
	411.785551	1.008489
	411.997486	1.007624
	412.209407	1.007003
	412.421315	1.003187
	412.633210	1.002940
	412.845091	1.001283
	413.056959	1.000811
	413.268815	1.000202
	413.480657	0.998350
	413.692485	0.998213
	413.904301	0.996644
	414.116103	0.995142
	414.327892	0.994411
	414.539668	0.994439
	414.751431	0.994607
	414.963181	0.995116
	415.174917	0.995211
	415.386640	0.995292
	415.598350	0.994850
	415.810047	0.993492
	416.021730	0.995445
	416.233401	0.993080
	416.445058	0.993289
	416.656702	0.993884
	416.868332	0.994218
	417.079950	0.992265
	417.291554	0.992574
	417.503145	0.992004
	417.714723	0.991299
	417.926288	0.991357
	418.137839	0.991520
	418.349377	0.990395
	418.560903	0.989947
	418.772414	0.988696
	418.983913	0.988635
	419.195398	0.989834
	419.406870	0.988915
	419.618329	0.989853
	419.829775	0.989488
	420.041208	0.988670
	420.252627	0.987791
	420.464033	0.987034
	420.675426	0.986603
	420.886805	0.986446
	421.098172	0.986538
	421.309525	0.989058
	421.520865	0.991071
	421.732192	0.992623
	421.943505	0.992188
	422.154805	0.993207
	422.366092	0.994934
	422.577366	0.996046
	422.788627	0.998353
	422.999874	1.000305
	423.211108	1.002727
	423.422329	1.001835
	423.633537	1.003707
	423.844731	1.004508
	424.055913	1.003427
	424.267081	1.003587
	424.478235	1.003065
	424.689377	1.004249
	424.900505	1.003734
	425.111620	1.005594
	425.322722	1.006374
	425.533811	1.005871
	425.744886	1.005495
	425.955948	1.005540
	426.166997	1.004794
	426.378032	1.006768
	426.589055	1.004710
	426.800064	1.003675
	427.011060	1.004332
	427.222042	1.007298
	427.433012	1.007205
	427.643968	1.008553
	427.854911	1.007065
	428.065840	1.005859
	428.276757	1.006383
	428.487660	1.006633
	428.698550	1.007250
	428.909427	1.004139
	429.120290	1.006104
	429.331140	1.005868
	429.541977	1.006008
	429.752801	1.003862
	429.963611	1.003717
	430.174408	1.003554
	430.385192	1.003180
	430.595963	1.002405
	430.806720	1.002279
	431.017464	0.999995
	431.228195	0.999875
	431.438913	0.998929
	431.649617	0.999891
	431.860308	0.999520
	432.070986	0.997212
	432.281650	0.997513
	432.492302	0.995233
	432.702940	0.995065
	432.913565	0.995121
	433.124176	0.995091
	433.334774	0.994743
	433.545359	0.995657
	433.755931	0.996556
	433.966489	0.997437
	434.177035	0.997394
	434.387567	0.996760
	434.598085	0.996971
	434.808591	0.997464
	435.019083	0.997965
	435.229562	0.999047
	435.440027	1.001895
	435.650479	0.999865
	435.860918	1.001175
	436.071344	0.999827
	436.281757	1.000968
	436.492156	1.000733
	436.702542	0.999993
	436.912914	1.000568
	437.123274	1.000086
	437.333620	1.001077
	437.543953	1.002703
	437.754272	1.003663
	437.964578	1.002040
	438.174871	1.001852
	438.385151	1.000160
	438.595417	1.000499
	438.805670	0.999584
	439.015910	1.000204
	439.226137	1.000702
	439.436350	0.999598
	439.646550	1.002218
	439.856737	1.002706
	440.066910	1.001975
	440.277070	1.003183
	440.487217	1.001175
	440.697351	1.001490
	440.907471	1.002520
	441.117578	1.001943
	441.327671	1.000127
	441.537752	1.000745
	441.747819	1.001740
	441.957873	1.001530
	442.167913	1.000501
	442.377940	1.000794
	442.587954	1.000712
	442.797955	1.001106
	443.007942	0.999723
	443.217916	0.999344
	443.427877	1.000277
	443.637824	1.000933
	443.847758	1.001747
	444.057679	1.002607
	444.267586	1.001844
	444.477481	0.999121
	444.687361	0.998447
	444.897229	0.996767
	445.107083	0.995928
	445.316924	0.995708
	445.526752	0.994034
	445.736566	0.992531
	445.946367	0.991590
	446.156155	0.992855
	446.365929	0.992743
	446.575690	0.994128
	446.785438	0.993663
	446.995173	0.992735
	447.204894	0.993463
	447.414602	0.994243
	447.624296	0.995939
	447.833977	0.996382
	448.043645	0.996055
	448.253300	0.995374
	448.462941	0.994994
	448.672569	0.995778
	448.882184	0.995100
	449.091785	0.994338
	449.301373	0.995202
	449.510948	0.995247
	449.720509	0.995374
	449.930057	0.995912
	450.139592	0.995378
	450.349113	0.993942
	450.558621	0.993319
	450.768116	0.993116
	450.977597	0.991753
	451.187066	0.992097
	451.396520	0.992992
	451.605962	0.993332
	451.815390	0.994325
	452.024805	0.994553
	452.234206	0.996205
	452.443594	0.996984
	452.652969	0.995934
	452.862330	0.994893
	453.071678	0.995866
	453.281013	0.996140
	453.490335	0.996939
	453.699643	0.997647
	453.908938	0.997268
	454.118219	0.998770
	454.327487	0.997033
	454.536742	0.995819
	454.745983	0.995856
	454.955211	0.996046
	455.164426	0.995637
	455.373627	0.998485
	455.582815	0.999184
	455.791990	1.001209
	456.001152	1.002309
	456.210300	1.001164
	456.419434	0.999950
	456.628556	0.998456
	456.837664	0.997436
	457.046758	0.996800
	457.255839	0.998260
	457.464907	0.997097
	457.673962	0.998004
	457.883003	0.998179
	458.092031	0.998418
	458.301046	0.998793
	458.510047	1.000328
	458.719035	1.002051
	458.928009	1.001513
	459.136970	1.001677
	459.345918	0.999818
	459.554852	0.999652
	459.763774	1.000046
	459.972681	0.999940
	460.181576	1.001229
	460.390457	0.998750
	460.599324	0.998873
	460.808178	0.999030
	461.017019	1.000174
	461.225847	1.002520
	461.434661	1.001602
	461.643462	1.002865
	461.852249	1.002867
	462.061023	1.002690
	462.269784	1.002171
	462.478531	0.999928
	462.687265	0.999212
	462.895986	0.998284
	463.104693	0.998622
	463.313387	0.997347
	463.522068	0.996907
	463.730735	0.997556
	463.939389	0.996971
	464.148029	0.994967
	464.356656	0.996007
	464.565270	0.996017
	464.773870	0.995719
	464.982457	0.996902
	465.191030	0.996392
	465.399591	0.998425
	465.608137	0.998359
	465.816671	0.997726
	466.025191	0.998072
	466.233697	0.997730
	466.442191	0.995716
	466.650671	0.993916
	466.859137	0.992697
	467.067590	0.993717
	467.276030	0.994947
	467.484456	0.994256
	467.692869	0.995997
	467.901269	0.997677
	468.109655	0.995819
	468.318028	0.994307
	468.526387	0.993660
	468.734733	0.992942
	468.943066	0.993807
	469.151385	0.993693
	469.359691	0.996344
	469.567984	0.995657
	469.776263	0.994980
	469.984528	0.992661
	470.192781	0.992831
	470.401020	0.992695
	470.609245	0.992045
	470.817457	0.991927
	471.025656	0.991797
	471.233841	0.992667
	471.442013	0.991602
	471.650172	0.990900
	471.858317	0.990160
	472.066448	0.990805
	472.274567	0.990565
	472.482672	0.990970
	472.690763	0.991350
	472.898841	0.991264
	473.106906	0.993309
	473.314957	0.994276
	473.522995	0.995061
	473.731020	0.992653
	473.939031	0.991730
	474.147029	0.991879
	474.355013	0.991454
	474.562984	0.992326
	474.770941	0.990477
	474.978885	0.988560
	475.186816	0.990161
	475.394733	0.988690
	475.602637	0.988521
	475.810527	0.986926
	476.018404	0.985752
	476.226268	0.986181
	476.434118	0.984937
	476.641955	0.986050
	476.849778	0.988805
	477.057588	0.987485
	477.265385	0.988198
	477.473168	0.988440
	477.680937	0.987522
	477.888694	0.985586
	478.096436	0.984158
	478.304166	0.984917
	478.511882	0.983657
	478.719584	0.984313
	478.927274	0.984688
	479.134949	0.984782
	479.342612	0.986781
	479.550260	0.987952
	479.757896	0.987906
	479.965518	0.987477
	480.173126	0.988655
	480.380722	0.987286
	480.588303	0.986318
	480.795872	0.987902
	481.003426	0.988665
	481.210968	0.988462
	481.418496	0.989683
	481.626010	0.990055
	481.833511	0.990417
	482.040999	0.989722
	482.248473	0.989700
	482.455934	0.989176
	482.663382	0.991265
	482.870816	0.991220
	483.078236	0.992731
	483.285643	0.992525
	483.493037	0.993235
	483.700417	0.994366
	483.907784	0.992776
	484.115137	0.992304
	484.322477	0.992097
	484.529803	0.991059
	484.737116	0.989734
	484.944416	0.989914
	485.151702	0.989680
	485.358975	0.989209
	485.566234	0.988065
	485.773479	0.987016
	485.980712	0.985656
	486.187931	0.984959
	486.395136	0.986145
	486.602328	0.985488
	486.809506	0.984996
	487.016671	0.984181
	487.223823	0.982663
	487.430961	0.981993
	487.638086	0.981826
	487.845197	0.980799
	488.052295	0.980955
	488.259379	0.981769
	488.466450	0.981016
	488.673507	0.983329
	488.880551	0.982662
	489.087582	0.984127
	489.294599	0.982485
	489.501602	0.980118
	489.708592	0.978047
	489.915569	0.976741
	490.122532	0.975804
	490.329482	0.974671
	490.536418	0.975249
	490.743341	0.976280
	490.950250	0.975680
	491.157146	0.976477
	491.364029	0.975983
	491.570897	0.975299
	491.777753	0.975493
	491.984595	0.975331
	492.191423	0.975524
	492.398238	0.974266
	492.605040	0.974049
	492.811828	0.973944
	493.018603	0.975589
	493.225364	0.975873
	493.432111	0.976112
	493.638846	0.975185
	493.845566	0.975065
	494.052274	0.975791
	494.258967	0.975711
	494.465648	0.976577
	494.672314	0.977037
	494.878968	0.976121
	495.085608	0.976295
	495.292234	0.975021
	495.498847	0.974639
	495.705446	0.973713
	495.912032	0.974221
	496.118605	0.973646
	496.325164	0.973119
	496.531709	0.971863
	496.738241	0.970942
	496.944759	0.970434
	497.151264	0.971110
	497.357756	0.972433
	497.564234	0.972513
	497.770698	0.972385
	497.977149	0.972853
	498.183587	0.974738
	498.390011	0.976315
	498.596422	0.977069
	498.802819	0.977185
	499.009202	0.977217
	499.215572	0.977156
	499.421929	0.977246
	499.628272	0.977276
	499.834602	0.977382
	500.040918	0.977682
	500.247220	0.977832
	500.453509	0.977242
	500.659785	0.976336
	500.866047	0.974621
	501.072296	0.975114
	501.278531	0.973809
	501.484752	0.972119
	501.690960	0.969788
	501.897155	0.969621
	502.103336	0.968123
	502.309504	0.969729
	502.515658	0.969831
	502.721798	0.968327
	502.927925	0.968388
	503.134039	0.968774
	503.340139	0.968153
	503.546225	0.968721
	503.752298	0.968968
	503.958358	0.969057
	504.164404	0.967693
	504.370436	0.968772
	504.576455	0.968896
	504.782461	0.967763
	504.988453	0.968802
	505.194431	0.968436
	505.400396	0.969146
	505.606347	0.968672
	505.812285	0.968757
	506.018209	0.968207
	506.224120	0.969246
	506.430017	0.971119
	506.635901	0.970287
	506.841771	0.970410
	507.047628	0.969746
	507.253471	0.969261
	507.459301	0.969374
	507.665117	0.970287
	507.870920	0.972616
	508.076709	0.974194
	508.282484	0.974477
	508.488247	0.973008
	508.693995	0.973849
	508.899730	0.974040
	509.105451	0.975564
	509.311159	0.976499
	509.516854	0.977258
	509.722535	0.977965
	509.928202	0.975807
	510.133856	0.975969
	510.339496	0.976911
	510.545123	0.975593
	510.750736	0.974895
	510.956336	0.972237
	511.161922	0.972681
	511.367494	0.971965
	511.573053	0.970815
	511.778599	0.969636
	511.984131	0.968902
	512.189649	0.967865
	512.395154	0.967420
	512.600645	0.967839
	512.806123	0.967999
	513.011587	0.967133
	513.217038	0.966730
	513.422475	0.965189
	513.627899	0.963459
	513.833309	0.962251
	514.038705	0.961507
	514.244088	0.961728
	514.449458	0.960868
	514.654814	0.962332
	514.860156	0.961154
	515.065485	0.959520
	515.270800	0.960196
	515.476102	0.960462
	515.681390	0.960359
	515.886664	0.961237
	516.091925	0.961200
	516.297173	0.961089
	516.502407	0.958810
	516.707627	0.959935
	516.912834	0.959339
	517.118027	0.958959
	517.323207	0.958195
	517.528373	0.958293
	517.733525	0.958764
	517.938664	0.959427
	518.143790	0.959191
	518.348901	0.959320
	518.554000	0.960517
	518.759084	0.960395
	518.964156	0.959131
	519.169213	0.959043
	519.374257	0.958968
	519.579288	0.958356
	519.784305	0.957951
	519.989308	0.957583
	520.194298	0.956974
	520.399274	0.955894
	520.604236	0.955489
	520.809185	0.955127
	521.014121	0.955985
	521.219043	0.956105
	521.423951	0.954893
	521.628846	0.953141
	521.833727	0.952038
	522.038595	0.951000
	522.243449	0.948986
	522.448289	0.950282
	522.653116	0.950094
	522.857929	0.947665
	523.062729	0.947956
	523.267515	0.946549
	523.472287	0.947015
	523.677046	0.945251
	523.881792	0.945209
	524.086524	0.945178
	524.291242	0.945074
	524.495946	0.944977
	524.700637	0.946870
	524.905315	0.946357
	525.109979	0.945147
	525.314629	0.942770
	525.519266	0.942550
	525.723889	0.941788
	525.928498	0.943355
	526.133094	0.944053
	526.337677	0.942518
	526.542245	0.943883
	526.746800	0.943900
	526.951342	0.943907
	527.155870	0.942272
	527.360384	0.942502
	527.564885	0.944434
	527.769372	0.946255
	527.973846	0.946800
	528.178306	0.947214
	528.382752	0.946866
	528.587185	0.947470
	528.791604	0.946441
	528.996010	0.949722
	529.200402	0.950411
	529.404780	0.950831
	529.609145	0.951271
	529.813496	0.952393
	530.017833	0.952076
	530.222157	0.953019
	530.426468	0.952312
	530.630764	0.952728
	530.835048	0.952051
	531.039317	0.951318
	531.243573	0.950667
	531.447815	0.949111
	531.652044	0.948647
	531.856259	0.947766
	532.060461	0.948010
	532.264648	0.947484
	532.468823	0.948022
	532.672983	0.948573
	532.877130	0.947042
	533.081264	0.945139
	533.285383	0.946589
	533.489490	0.946820
	533.693582	0.945448
	533.897661	0.945409
	534.101726	0.945266
	534.305778	0.944915
	534.509816	0.944884
	534.713841	0.945110
	534.917851	0.944851
	535.121849	0.944439
	535.325832	0.944804
	535.529802	0.945262
	535.733759	0.945784
	535.937701	0.946041
	536.141630	0.947184
	536.345546	0.947191
	536.549448	0.947394
	536.753336	0.947960
	536.957210	0.947928
	537.161071	0.945833
	537.364919	0.946477
	537.568752	0.946144
	537.772572	0.947366
	537.976379	0.947417
	538.180172	0.948284
	538.383951	0.947211
	538.587716	0.947291
	538.791468	0.949547
	538.995206	0.948114
	539.198931	0.949270
	539.402642	0.948685
	539.606339	0.949880
	539.810023	0.951492
	540.013693	0.951790
	540.217349	0.951782
	540.420992	0.950578
	540.624621	0.950373
	540.828237	0.951360
	541.031839	0.950812
	541.235427	0.950951
	541.439001	0.949630
	541.642562	0.948794
	541.846109	0.948061
	542.049643	0.947126
	542.253163	0.945782
	542.456669	0.946055
	542.660162	0.944766
	542.863641	0.945022
	543.067106	0.944066
	543.270558	0.944435
	543.473996	0.942761
	543.677420	0.941905
	543.880831	0.943165
	544.084228	0.943848
	544.287612	0.944414
	544.490981	0.943783
	544.694338	0.943328
	544.897680	0.943685
	545.101009	0.944449
	545.304324	0.944634
	545.507625	0.946775
	545.710913	0.945218
	545.914187	0.945510
	546.117448	0.945818
	546.320695	0.945509
	546.523928	0.947098
	546.727147	0.948084
	546.930353	0.949131
	547.133546	0.949265
	547.336724	0.950797
	547.539889	0.951812
	547.743040	0.952301
	547.946178	0.951794
	548.149301	0.952962
	548.352412	0.954813
	548.555508	0.954102
	548.758591	0.954156
	548.961660	0.954311
	549.164716	0.954493
	549.367757	0.955290
	549.570785	0.956487
	549.773800	0.956770
	549.976801	0.958106
	550.179788	0.958914
	550.382761	0.959289
	550.585721	0.958461
	550.788667	0.958396
	550.991599	0.958793
	551.194518	0.959645
	551.397423	0.960674
	551.600315	0.960871
	551.803192	0.961459
	552.006056	0.961861
	552.208906	0.961373
	552.411743	0.960699
	552.614566	0.959891
	552.817375	0.961105
	553.020171	0.961858
	553.222953	0.961220
	553.425721	0.960662
	553.628475	0.961164
	553.831216	0.961340
	554.033943	0.961898
	554.236657	0.961539
	554.439356	0.962323
	554.642042	0.963231
	554.844715	0.963455
	555.047373	0.964283
	555.250018	0.963784
	555.452650	0.964522
	555.655267	0.964247
	555.857871	0.965369
	556.060461	0.966885
	556.263038	0.967024
	556.465600	0.967136
	556.668150	0.966582
	556.870685	0.966584
	557.073207	0.967169
	557.275715	0.967001
	557.478209	0.965751
	557.680689	0.965895
	557.883156	0.965136
	558.085609	0.964839
	558.288049	0.965339
	558.490475	0.965456
	558.692887	0.966310
	558.895285	0.965450
	559.097670	0.965046
	559.300040	0.964656
	559.502398	0.965090
	559.704741	0.964015
	559.907071	0.963796
	560.109387	0.964719
	560.311689	0.965009
	560.513978	0.964494
	560.716253	0.963130
	560.918514	0.963705
	561.120762	0.964170
	561.322995	0.962775
	561.525215	0.962590
	561.727422	0.962455
	561.929614	0.963138
	562.131793	0.963387
	562.333958	0.964350
	562.536110	0.963946
	562.738248	0.963264
	562.940372	0.964427
	563.142482	0.966527
	563.344578	0.967073
	563.546661	0.966978
	563.748730	0.967835
	563.950786	0.967843
	564.152827	0.968150
	564.354855	0.969398
	564.556870	0.969642
	564.758870	0.969816
	564.960857	0.969891
	565.162830	0.970252
	565.364789	0.972154
	565.566735	0.973156
	565.768666	0.974975
	565.970584	0.976183
	566.172489	0.975872
	566.374379	0.975418
	566.576256	0.976822
	566.778119	0.977826
	566.979969	0.978154
	567.181805	0.980059
	567.383626	0.979797
	567.585435	0.980541
	567.787229	0.981333
	567.989010	0.983176
	568.190777	0.985303
	568.392530	0.986478
	568.594269	0.987546
	568.795995	0.988062
	568.997707	0.989664
	569.199405	0.991512
	569.401090	0.992954
	569.602761	0.993530
	569.804418	0.994338
	570.006061	0.996320
	570.207690	0.997691
	570.409306	0.999270
	570.610908	0.999343
	570.812497	1.001330
	571.014071	1.001409
	571.215632	1.002103
	571.417179	1.003152
	571.618712	1.004001
	571.820232	1.004107
	572.021737	1.003612
	572.223229	1.003699
	572.424707	1.004476
	572.626172	1.005166
	572.827623	1.005002
	573.029060	1.005295
	573.230483	1.005565
	573.431892	1.005317
	573.633288	1.006699
	573.834670	1.008753
	574.036038	1.010045
	574.237392	1.010120
	574.438733	1.011145
	574.640060	1.010435
	574.841373	1.010653
	575.042672	1.011338
	575.243958	1.012612
	575.445230	1.012447
	575.646488	1.012602
	575.847732	1.013628
	576.048962	1.014560
	576.250179	1.014959
	576.451382	1.015279
	576.652571	1.015722
	576.853747	1.016553
	577.054908	1.018129
	577.256056	1.019757
	577.457190	1.021679
	577.658310	1.022359
	577.859417	1.023499
	578.060510	1.023020
	578.261589	1.022614
	578.462654	1.024896
	578.663705	1.027731
	578.864743	1.028189
	579.065767	1.029269
	579.266777	1.031362
	579.467773	1.031304
	579.668755	1.033555
	579.869724	1.034603
	580.070679	1.035438
	580.271620	1.037275
	580.472548	1.039448
	580.673461	1.040440
	580.874361	1.041158
	581.075247	1.042247
	581.276119	1.042870
	581.476978	1.043458
	581.677822	1.043439
	581.878653	1.044741
	582.079470	1.043722
	582.280273	1.043250
	582.481063	1.042634
	582.681838	1.042195
	582.882600	1.042182
	583.083348	1.041495
	583.284083	1.039869
	583.484803	1.039429
	583.685510	1.039794
	583.886203	1.039154
	584.086882	1.039329
	584.287547	1.040338
	584.488199	1.040199
	584.688836	1.038826
	584.889460	1.039336
	585.090070	1.039470
	585.290666	1.040130
	585.491249	1.040158
	585.691818	1.040835
	585.892372	1.042241
	586.092914	1.043005
	586.293441	1.042879
	586.493954	1.042724
	586.694454	1.042937
	586.894940	1.043904
	587.095412	1.045636
	587.295870	1.047236
	587.496314	1.048057
	587.696745	1.049119
	587.897162	1.052568
	588.097565	1.054660
	588.297954	1.055508
	588.498329	1.057026
	588.698691	1.059668
	588.899038	1.061424
	589.099372	1.062882
	589.299692	1.065383
	589.499998	1.067329
	589.700291	1.068683
	589.900569	1.068875
	590.100834	1.070279
	590.301085	1.072799
	590.501322	1.075313
	590.701546	1.075629
	590.901755	1.074920
	591.101951	1.076779
	591.302132	1.078936
	591.502300	1.079177
	591.702455	1.080665
	591.902595	1.081963
	592.102722	1.083216
	592.302834	1.086527
	592.502933	1.087847
	592.703018	1.086120
	592.903089	1.086314
	593.103147	1.087506
	593.303190	1.087447
	593.503220	1.088728
	593.703236	1.087437
	593.903238	1.087828
	594.103226	1.087099
	594.303200	1.087882
	594.503161	1.086852
	594.703108	1.087700
	594.903040	1.089024
	595.102960	1.090269
	595.302865	1.089931
	595.502756	1.092194
	595.702634	1.094038
	595.902497	1.095580
	596.102347	1.096361
	596.302183	1.096213
	596.502005	1.096559
	596.701813	1.097069
	596.901608	1.097875
	597.101388	1.097795
	597.301155	1.099833
	597.500908	1.099954
	597.700647	1.102332
	597.900372	1.103085
	598.100083	1.103845
	598.299781	1.104930
	598.499465	1.106749
	598.699134	1.109757
	598.898790	1.112473
	599.098432	1.113464
	599.298061	1.115407
	599.497675	1.116997
	599.697275	1.118060
	599.896862	1.121485
	600.096435	1.122768
	600.295994	1.123803
	600.495539	1.125257
	600.695070	1.127242
	600.894588	1.129541
	601.094091	1.129265
	601.293581	1.131443
	601.493056	1.130653
	601.692518	1.130677
	601.891966	1.131325
	602.091401	1.133947
	602.290821	1.134702
	602.490227	1.134875
	602.689620	1.133541
	602.888999	1.133941
	603.088363	1.134078
	603.287714	1.134897
	603.487052	1.133587
	603.686375	1.134403
	603.885684	1.133763
	604.084980	1.133200
	604.284261	1.133553
	604.483529	1.132040
	604.682783	1.131732
	604.882023	1.130403
	605.081249	1.129557
	605.280461	1.128381
	605.479660	1.128532
	605.678844	1.127254
	605.878015	1.128398
	606.077172	1.128960
	606.276314	1.128259
	606.475443	1.127732
	606.674558	1.129870
	606.873660	1.130572
	607.072747	1.129846
	607.271820	1.129943
	607.470880	1.129251
	607.669926	1.129899
	607.868957	1.129782
	608.067975	1.127778
	608.266979	1.127391
	608.465969	1.128151
	608.664946	1.127142
	608.863908	1.127268
	609.062857	1.129587
	609.261791	1.131172
	609.460712	1.130941
	609.659619	1.133294
	609.858511	1.132521
	610.057390	1.133553
	610.256256	1.135421
	610.455107	1.134592
	610.653944	1.134911
	610.852767	1.136007
	611.051577	1.135891
	611.250373	1.137418
	611.449154	1.136102
	611.647922	1.137277
	611.846676	1.137767
	612.045416	1.137029
	612.244142	1.136821
	612.442854	1.136414
	612.641553	1.137513
	612.840237	1.136628
	613.038908	1.135206
	613.237564	1.134269
	613.436207	1.132962
	613.634836	1.133261
	613.833451	1.132674
	614.032052	1.133368
	614.230639	1.131559
	614.429212	1.130845
	614.627771	1.129335
	614.826316	1.129754
	615.024848	1.130397
	615.223365	1.129989
	615.421869	1.128061
	615.620358	1.126694
	615.818834	1.125639
	616.017296	1.125436
	616.215744	1.124358
	616.414178	1.124058
	616.612598	1.123957
	616.811004	1.123379
	617.009396	1.124927
	617.207775	1.126540
	617.406139	1.129130
	617.604490	1.129275
	617.802826	1.129829
	618.001149	1.131699
	618.199458	1.131451
	618.397752	1.133263
	618.596033	1.136018
	618.794300	1.136922
	618.992553	1.138195
	619.190792	1.140354
	619.389018	1.142050
	619.587229	1.144955
	619.785426	1.146138
	619.983609	1.148326
	620.181779	1.151390
	620.379934	1.153177
	620.578076	1.154948
	620.776204	1.159371
	620.974317	1.162925
	621.172417	1.163423
	621.370503	1.164419
	621.568575	1.168341
	621.766633	1.169709
	621.964677	1.171978
	622.162707	1.173989
	622.360723	1.175870
	622.558725	1.180234
	622.756714	1.183104
	622.954688	1.183254
	623.152648	1.185550
	623.350595	1.187957
	623.548527	1.190968
	623.746446	1.193193
	623.944350	1.194672
	624.142241	1.195781
	624.340118	1.197858
	624.537981	1.201105
	624.735829	1.202872
	624.933664	1.203926
	625.131485	1.204832
	625.329292	1.207663
	625.527085	1.209497
	625.724864	1.211233
	625.922629	1.215686
	626.120381	1.217073
	626.318118	1.219930
	626.515841	1.220861
	626.713550	1.222607
	626.911246	1.224709
	627.108927	1.224494
	627.306595	1.226380
	627.504248	1.228224
	627.701888	1.230911
	627.899513	1.234384
	628.097125	1.235227
	628.294722	1.237013
	628.492306	1.239670
	628.689876	1.241784
	628.887432	1.244556
	629.084973	1.246720
	629.282501	1.248025
	629.480015	1.249233
	629.677515	1.254127
	629.875001	1.257707
	630.072473	1.260790
	630.269931	1.263320
	630.467375	1.265970
	630.664805	1.268641
	630.862221	1.270676
	631.059623	1.273459
	631.257011	1.276525
	631.454385	1.278069
	631.651746	1.281658
	631.849092	1.285368
	632.046424	1.288999
	632.243742	1.291119
	632.441047	1.295127
	632.638337	1.297899
	632.835613	1.302730
	633.032876	1.305404
	633.230124	1.309300
	633.427358	1.313581
	633.624579	1.315850
	633.821785	1.319814
	634.018978	1.324555
	634.216156	1.330338
	634.413321	1.334592
	634.610471	1.336530
	634.807608	1.339346
	635.004730	1.346189
	635.201839	1.351220
	635.398933	1.354931
	635.596014	1.359290
	635.793081	1.362471
	635.990133	1.368522
	636.187172	1.374443
	636.384196	1.380507
	636.581207	1.383290
	636.778204	1.387003
	636.975186	1.391999
	637.172155	1.395713
	637.369110	1.399402
	637.566050	1.401338
	637.762977	1.405556
	637.959890	1.408198
	638.156788	1.411505
	638.353673	1.413569
	638.550544	1.417798
	638.747400	1.422186
	638.944243	1.422702
	639.141072	1.424991
	639.337886	1.428186
	639.534687	1.432394
	639.731474	1.435586
	639.928246	1.435595
	640.125005	1.437268
	640.321750	1.440393
	640.518480	1.441570
	640.715197	1.444018
	640.911899	1.445992
	641.108588	1.447391
	641.305263	1.448890
	641.501923	1.450064
	641.698570	1.449026
	641.895202	1.450364
	642.091821	1.449899
	642.288426	1.451533
	642.485016	1.451863
	642.681593	1.450279
	642.878155	1.451723
	643.074704	1.450907
	643.271238	1.451110
	643.467759	1.451745
	643.664265	1.451313
	643.860757	1.449978
	644.057236	1.449173
	644.253700	1.449686
	644.450151	1.448876
	644.646587	1.448946
	644.843009	1.446524
	645.039418	1.444588
	645.235812	1.443860
	645.432192	1.443347
	645.628558	1.442329
	645.824911	1.440788
	646.021249	1.439184
	646.217573	1.436271
	646.413883	1.434692
	646.610179	1.434804
	646.806461	1.435270
	647.002729	1.432236
	647.198983	1.428930
	647.395223	1.426078
	647.591449	1.424554
	647.787661	1.422917
	647.983859	1.419566
	648.180043	1.416822
	648.376212	1.412039
	648.572368	1.407890
	648.768510	1.404565
	648.964638	1.399496
	649.160751	1.397682
	649.356851	1.394626
	649.552937	1.393936
	649.749008	1.392259
	649.945066	1.388262
	650.141109	1.384448
	650.337138	1.381571
	650.533154	1.378929
	650.729155	1.374924
	650.925142	1.373101
	651.121116	1.371072
	651.317075	1.367636
	651.513020	1.364790
	651.708951	1.360277
	651.904868	1.356237
	652.100771	1.353065
	652.296660	1.350420
	652.492535	1.346238
	652.688396	1.341672
	652.884242	1.337349
	653.080075	1.334156
	653.275894	1.330551
	653.471699	1.329031
	653.667489	1.327068
	653.863266	1.323598
	654.059028	1.320085
	654.254776	1.316597
	654.450511	1.313595
	654.646231	1.311872
	654.841937	1.308968
	655.037629	1.307478
	655.233308	1.306082
	655.428972	1.303381
	655.624622	1.300506
	655.820258	1.299018
	656.015879	1.296172
	656.211487	1.293705
	656.407081	1.292352
	656.602661	1.291518
	656.798226	1.290484
	656.993778	1.289326
	657.189315	1.287884
	657.384839	1.287602
	657.580348	1.287690
	657.775843	1.286233
	657.971324	1.283851
	658.166791	1.284271
	658.362244	1.284685
	658.557683	1.284426
	658.753108	1.284048
	658.948519	1.284066
	659.143916	1.283873
	659.339298	1.281634
	659.534667	1.280135
	659.730022	1.277669
	659.925362	1.276468
	660.120688	1.275643
	660.316001	1.275422
	660.511299	1.274144
	660.706583	1.272321
	660.901853	1.271709
	661.097109	1.270435
	661.292351	1.270502
	661.487578	1.268895
	661.682792	1.266723
	661.877992	1.265528
	662.073177	1.266119
	662.268349	1.264467
	662.463506	1.262562
	662.658649	1.260796
	662.853779	1.259752
	663.048894	1.257079
	663.243995	1.256087
	663.439081	1.252677
	663.634154	1.250828
	663.829213	1.249487
	664.024258	1.247209
	664.219288	1.243861
	664.414305	1.243239
	664.609307	1.242366
	664.804295	1.240759
	664.999269	1.240097
	665.194229	1.240750
	665.389175	1.239995
	665.584107	1.239506
	665.779025	1.239815
	665.973928	1.239224
	666.168818	1.239011
	666.363693	1.239393
	666.558555	1.239611
	666.753402	1.240216
	666.948235	1.239357
	667.143054	1.238433
	667.337859	1.239170
	667.532650	1.239064
	667.727427	1.239540
	667.922189	1.241161
	668.116938	1.242898
	668.311672	1.243983
	668.506392	1.244793
	668.701098	1.245554
	668.895790	1.245831
	669.090468	1.247810
	669.285132	1.248393
	669.479782	1.249208
	669.674417	1.252809
	669.869039	1.256132
	670.063646	1.257308
	670.258239	1.257675
	670.452819	1.258017
	670.647384	1.258303
	670.841934	1.260077
	671.036471	1.260430
	671.230994	1.263349
	671.425502	1.264004
	671.619997	1.265985
	671.814477	1.267942
	672.008943	1.270073
	672.203395	1.271691
	672.397833	1.273433
	672.592257	1.274192
	672.786667	1.277927
	672.981062	1.279448
	673.175444	1.279788
	673.369811	1.281451
	673.564164	1.283172
	673.758503	1.285490
	673.952828	1.286350
	674.147139	1.289771
	674.341435	1.290857
	674.535718	1.292686
	674.729986	1.295385
	674.924240	1.298104
	675.118480	1.299810
	675.312706	1.301866
	675.506918	1.303849
	675.701116	1.306883
	675.895299	1.308720
	676.089469	1.311768
	676.283624	1.313480
	676.477765	1.316746
	676.671892	1.320539
	676.866005	1.324304
	677.060103	1.327866
	677.254188	1.330592
	677.448258	1.331937
	677.642315	1.333319
	677.836357	1.337373
	678.030385	1.338666
	678.224398	1.340339
	678.418398	1.341593
	678.612384	1.343665
	678.806355	1.346994
	679.000312	1.347610
	679.194255	1.349692
	679.388184	1.353199
	679.582099	1.356933
	679.776000	1.359150
	679.969886	1.361272
	680.163758	1.365520
	680.357617	1.367039
	680.551461	1.367645
	680.745290	1.371948
	680.939106	1.373352
	681.132908	1.374872
	681.326695	1.376200
	681.520468	1.375308
	681.714227	1.376901
	681.907972	1.377973
	682.101703	1.378369
	682.295419	1.380300
	682.489122	1.379848
	682.682810	1.378991
	682.876484	1.378951
	683.070144	1.377520
	683.263790	1.377602
	683.457421	1.376559
	683.651039	1.375926
	683.844642	1.374309
	684.038231	1.372492
	684.231806	1.373849
	684.425367	1.373514
	684.618913	1.371444
	684.812446	1.370706
	685.005964	1.370499
	685.199468	1.369033
	685.392958	1.368567
	685.586433	1.366603
	685.779895	1.365731
	685.973342	1.365898
	686.166775	1.366217
	686.360194	1.366257
	686.553599	1.365547
	686.746990	1.365167
	686.940366	1.365463
	687.133729	1.366250
	687.327077	1.365408
	687.520411	1.365231
	687.713730	1.366546
	687.907036	1.365199
	688.100327	1.367291
	688.293604	1.368775
	688.486867	1.369325
	688.680116	1.368528
	688.873351	1.368361
	689.066571	1.367892
	689.259777	1.369640
	689.452970	1.369807
	689.646147	1.368844
	689.839311	1.370327
	690.032461	1.369535
	690.225596	1.370008
	690.418717	1.369470
	690.611824	1.370165
	690.804917	1.371786
	690.997995	1.373226
	691.191059	1.373394
	691.384110	1.373076
	691.577145	1.374327
	691.770167	1.374278
	691.963175	1.371882
	692.156168	1.372729
	692.349147	1.371676
	692.542112	1.372081
	692.735063	1.370727
	692.927999	1.369819
	693.120922	1.370527
	693.313830	1.369729
	693.506724	1.368430
	693.699603	1.367779
	693.892469	1.366005
	694.085320	1.363413
	694.278157	1.362931
	694.470980	1.359987
	694.663789	1.357963
	694.856583	1.356015
	695.049364	1.354627
	695.242130	1.353021
	695.434881	1.351070
	695.627619	1.349934
	695.820342	1.347798
	696.013052	1.345204
	696.205747	1.344180
	696.398427	1.341629
	696.591094	1.339732
	696.783746	1.337606
	696.976384	1.334996
	697.169008	1.331410
	697.361618	1.331142
	697.554213	1.330454
	697.746795	1.327482
	697.939362	1.325459
	698.131914	1.324091
	698.324453	1.322269
	698.516977	1.320931
	698.709487	1.318872
	698.901983	1.317340
	699.094465	1.318465
	699.286932	1.315882
	699.479386	1.315521
	699.671825	1.315430
	699.864249	1.312853
	700.056660	1.309917
	700.249056	1.308453
	700.441438	1.307877
	700.633806	1.306935
	700.826160	1.305499
	701.018499	1.301810
	701.210824	1.301166
	701.403135	1.298749
	701.595432	1.297256
	701.787714	1.297006
	701.979982	1.295696
	702.172236	1.294709
	702.364476	1.293743
	702.556702	1.293294
	702.748913	1.291008
	702.941110	1.288961
	703.133293	1.288574
	703.325461	1.286099
	703.517615	1.285609
	703.709755	1.285906
	703.901881	1.284619
	704.093993	1.284299
	704.286090	1.280699
	704.478173	1.279058
	704.670242	1.278603
	704.862296	1.274510
	705.054337	1.272493
	705.246363	1.270603
	705.438375	1.267693
	705.630372	1.266912
	705.822356	1.263984
	706.014325	1.260546
	706.206279	1.258725
	706.398220	1.257208
	706.590146	1.256661
	706.782058	1.254550
	706.973956	1.252746
	707.165840	1.251722
	707.357709	1.247680
	707.549564	1.245465
	707.741405	1.241725
	707.933231	1.238155
	708.125043	1.233655
	708.316841	1.230417
	708.508625	1.227584
	708.700395	1.226875
	708.892150	1.226288
	709.083891	1.222835
	709.275617	1.220509
	709.467330	1.218594
	709.659028	1.216758
	709.850712	1.215175
	710.042381	1.213697
	710.234037	1.210716
	710.425678	1.208995
	710.617305	1.205457
	710.808917	1.202256
	711.000515	1.200703
	711.192099	1.196703
	711.383669	1.195402
	711.575225	1.195076
	711.766766	1.193873
	711.958293	1.192095
	712.149805	1.190485
	712.341304	1.187213
	712.532788	1.183883
	712.724258	1.182022
	712.915713	1.179554
	713.107154	1.178753
	713.298581	1.177315
	713.489994	1.175430
	713.681392	1.175176
	713.872776	1.175306
	714.064146	1.174636
	714.255502	1.172520
	714.446843	1.171234
	714.638170	1.168944
	714.829483	1.167088
	715.020781	1.166230
	715.212065	1.164598
	715.403335	1.161736
	715.594591	1.158087
	715.785832	1.156336
	715.977059	1.155109
	716.168272	1.154266
	716.359470	1.151775
	716.550654	1.150870
	716.741824	1.151406
	716.932979	1.149396
	717.124121	1.147041
	717.315247	1.144905
	717.506360	1.145015
	717.697458	1.145467
	717.888542	1.144779
	718.079612	1.143808
	718.270668	1.142471
	718.461709	1.139203
	718.652736	1.138616
	718.843748	1.134875
	719.034746	1.134515
	719.225730	1.133361
	719.416700	1.132062
	719.607655	1.132188
	719.798596	1.131719
	719.989523	1.130456
	720.180435	1.128853
	720.371333	1.125552
	720.562217	1.122780
	720.753087	1.121305
	720.943942	1.119451
	721.134783	1.116204
	721.325609	1.115275
	721.516422	1.112571
	721.707219	1.110958
	721.898003	1.110023
	722.088772	1.109185
	722.279527	1.109443
	722.470268	1.109118
	722.660994	1.106905
	722.851707	1.106312
	723.042404	1.105159
	723.233088	1.102478
	723.423757	1.101092
	723.614412	1.099536
	723.805052	1.096609
	723.995678	1.095389
	724.186290	1.095652
	724.376887	1.095620
	724.567471	1.094127
	724.758039	1.092252
	724.948594	1.091353
	725.139134	1.090648
	725.329660	1.089494
	725.520172	1.087212
	725.710669	1.085040
	725.901152	1.083510
	726.091620	1.081359
	726.282075	1.082092
	726.472514	1.080678
	726.662940	1.079267
	726.853351	1.078035
	727.043748	1.076752
	727.234131	1.075784
	727.424499	1.074773
	727.614853	1.073303
	727.805193	1.072860
	727.995518	1.072081
	728.185829	1.071449
	728.376125	1.069026
	728.566408	1.067542
	728.756675	1.068072
	728.946929	1.067668
	729.137168	1.067561
	729.327393	1.066619
	729.517604	1.066504
	729.707800	1.066862
	729.897982	1.064178
	730.088149	1.064991
	730.278302	1.062878
	730.468441	1.063123
	730.658566	1.063074
	730.848676	1.062554
	731.038771	1.061438
	731.228853	1.057654
	731.418920	1.056684
	731.608973	1.056211
	731.799011	1.055063
	731.989035	1.055675
	732.179045	1.053982
	732.369040	1.053754
	732.559021	1.052418
	732.748988	1.053173
	732.938940	1.051937
	733.128878	1.051274
	733.318801	1.049970
	733.508711	1.049820
	733.698605	1.048584
	733.888486	1.047482
	734.078352	1.044390
	734.268204	1.044331
	734.458041	1.043162
	734.647864	1.041462
	734.837673	1.040130
	735.027467	1.038399
	735.217247	1.038679
	735.407013	1.038110
	735.596764	1.036797
	735.786501	1.036024
	735.976223	1.034303
	736.165932	1.033380
	736.355625	1.033804
	736.545305	1.032045
	736.734970	1.031999
	736.924620	1.032215
	737.114257	1.031509
	737.303879	1.030245
	737.493486	1.030433
	737.683079	1.030302
	737.872658	1.028958
	738.062222	1.028575
	738.251772	1.026973
	738.441308	1.026649
	738.630829	1.025483
	738.820336	1.023930
	739.009829	1.022819
	739.199307	1.022724
	739.388771	1.021876
	739.578220	1.021489
	739.767655	1.021118
	739.957076	1.021918
	740.146482	1.022855
	740.335874	1.023030
	740.525251	1.023853
	740.714615	1.022565
	740.903963	1.021584
	741.093298	1.020990
	741.282618	1.018620
	741.471923	1.018275
	741.661214	1.017012
	741.850491	1.017841
	742.039753	1.017480
	742.229001	1.016783
	742.418235	1.015566
	742.607454	1.016143
	742.796659	1.016468
	742.985849	1.016186
	743.175025	1.015496
	743.364187	1.015097
	743.553334	1.013881
	743.742467	1.014080
	743.931586	1.013774
	744.120690	1.013151
	744.309779	1.012515
	744.498855	1.011772
	744.687916	1.012431
	744.876962	1.012132
	745.065994	1.011261
	745.255012	1.010418
	745.444015	1.010273
	745.633004	1.011534
	745.821978	1.010537
	746.010938	1.010589
	746.199884	1.011808
	746.388815	1.011726
	746.577732	1.011995
	746.766634	1.009912
	746.955522	1.009871
	747.144396	1.010283
	747.333255	1.008316
	747.522100	1.009024
	747.710930	1.010351
	747.899746	1.010460
	748.088548	1.011556
	748.277335	1.010831
	748.466108	1.010796
	748.654866	1.010409
	748.843610	1.009161
	749.032339	1.008217
	749.221054	1.007491
	749.409755	1.007220
	749.598441	1.005921
	749.787113	1.005418
	749.975770	1.004041
	750.164413	1.002767
	750.353042	1.002601
[truncated: 1,648 more rows]
