# Supplementary material for: Metasurface analogues of molecular diastereomers from hierarchical multiscale chiral interactions with biomolecules
Source: Nat Commun. 2026 Apr 22;17:5541. doi: 10.1038/s41467-026-72200-6 (PMC13287669; doi:10.1038/s41467-026-72200-6)
Supplement: Supplementary file 3 — Supplementary Data 1 (Raw data) [file 41467_2026_72200_MOESM3_ESM.zip › Raw_Data/Reflectivity/Antistrept_strept_sequence/Buffer/Ref_ARRAY3_RH_0_2.txt]

	345.453658	0.998920
	345.669646	0.998494
	345.885622	0.998028
	346.101585	0.997516
	346.317535	0.996954
	346.533471	0.996336
	346.749395	0.995656
	346.965306	0.994908
	347.181204	0.994087
	347.397089	0.993187
	347.612961	0.992205
	347.828820	0.991140
	348.044666	0.989995
	348.260499	0.988783
	348.476319	0.987524
	348.692126	0.986251
	348.907920	0.985017
	349.123701	0.983890
	349.339469	0.982957
	349.555224	0.982312
	349.770966	0.982045
	349.986695	0.982224
	350.202412	0.982874
	350.418115	0.983972
	350.633805	0.985444
	350.849482	0.987183
	351.065147	0.989071
	351.280798	0.991000
	351.496436	0.992881
	351.712062	0.994656
	351.927674	0.996288
	352.143273	0.998048
	352.358860	0.998859
	352.574433	0.999622
	352.789993	1.000762
	353.005541	1.002943
	353.221075	1.003743
	353.436597	1.005551
	353.652105	1.005770
	353.867600	1.005326
	354.083083	1.006574
	354.298552	1.006373
	354.514009	1.005432
	354.729452	1.005668
	354.944883	1.006923
	355.160300	1.007419
	355.375705	1.007796
	355.591096	1.008587
	355.806474	1.009467
	356.021840	1.010748
	356.237192	1.011338
	356.452532	1.011725
	356.667858	1.011702
	356.883172	1.011990
	357.098472	1.013791
	357.313760	1.013499
	357.529034	1.012259
	357.744295	1.012559
	357.959544	1.012359
	358.174779	1.014001
	358.390002	1.013384
	358.605211	1.013168
	358.820407	1.012710
	359.035591	1.011193
	359.250761	1.010656
	359.465919	1.011545
	359.681063	1.010577
	359.896194	1.010794
	360.111313	1.011135
	360.326418	1.010470
	360.541510	1.010547
	360.756589	1.011829
	360.971656	1.011851
	361.186709	1.011085
	361.401749	1.010238
	361.616776	1.008563
	361.831790	1.006084
	362.046792	1.006779
	362.261780	1.006231
	362.476755	1.004510
	362.691717	1.003786
	362.906666	1.004345
	363.121602	1.004276
	363.336525	1.003421
	363.551435	1.003390
	363.766332	1.003344
	363.981216	1.003582
	364.196087	1.003779
	364.410945	1.002527
	364.625790	1.001241
	364.840621	1.001159
	365.055440	1.002636
	365.270246	1.001671
	365.485039	1.002673
	365.699818	1.001626
	365.914585	0.999773
	366.129339	1.000936
	366.344079	1.001271
	366.558807	1.000466
	366.773521	0.999117
	366.988223	1.001165
	367.202911	1.000888
	367.417587	1.000487
	367.632249	1.000136
	367.846898	1.001526
	368.061535	1.002289
	368.276158	1.003050
	368.490768	1.003715
	368.705365	1.004226
	368.919949	1.005047
	369.134521	1.005225
	369.349079	1.004846
	369.563624	1.005552
	369.778155	1.004426
	369.992674	1.006179
	370.207180	1.006480
	370.421673	1.005905
	370.636153	1.009047
	370.850619	1.009500
	371.065073	1.010086
	371.279514	1.009009
	371.493941	1.008428
	371.708356	1.008007
	371.922757	1.005605
	372.137145	1.006849
	372.351521	1.007972
	372.565883	1.006190
	372.780232	1.005876
	372.994568	1.006399
	373.208891	1.005482
	373.423201	1.006772
	373.637498	1.008305
	373.851782	1.007621
	374.066053	1.005911
	374.280311	1.005234
	374.494556	1.004887
	374.708787	1.005112
	374.923006	1.007050
	375.137211	1.005593
	375.351404	1.005738
	375.565583	1.008229
	375.779750	1.007842
	375.993903	1.006500
	376.208043	1.004697
	376.422170	1.003790
	376.636284	1.003255
	376.850385	1.005021
	377.064473	1.004750
	377.278548	1.003819
	377.492610	1.003844
	377.706658	1.003781
	377.920694	1.002639
	378.134717	1.000163
	378.348726	1.000501
	378.562722	1.000922
	378.776706	1.001925
	378.990676	1.001507
	379.204633	1.000644
	379.418577	0.999280
	379.632508	0.998792
	379.846426	1.000061
	380.060331	0.998154
	380.274223	0.997473
	380.488101	0.997206
	380.701967	0.998917
	380.915819	0.997368
	381.129659	0.996786
	381.343485	0.995088
	381.557298	0.995585
	381.771098	0.995998
	381.984886	0.995708
	382.198659	0.996543
	382.412420	0.996135
	382.626168	0.997695
	382.839903	0.998301
	383.053624	0.997174
	383.267333	0.996643
	383.481028	0.997116
	383.694711	0.994097
	383.908380	0.992910
	384.122036	0.991353
	384.335679	0.992749
	384.549309	0.992739
	384.762926	0.992433
	384.976530	0.994931
	385.190120	0.994980
	385.403698	0.993059
	385.617262	0.993320
	385.830814	0.992720
	386.044352	0.991333
	386.257877	0.992014
	386.471389	0.991958
	386.684888	0.992174
	386.898374	0.992815
	387.111847	0.993844
	387.325306	0.994519
	387.538753	0.993535
	387.752186	0.994214
	387.965606	0.994231
	388.179014	0.994266
	388.392408	0.994581
	388.605789	0.992732
	388.819156	0.993667
	389.032511	0.993471
	389.245853	0.994226
	389.459181	0.995128
	389.672497	0.994906
	389.885799	0.995499
	390.099088	0.994810
	390.312364	0.994126
	390.525627	0.994807
	390.738877	0.994025
	390.952114	0.994706
	391.165337	0.996376
	391.378548	0.996308
	391.591745	0.995946
	391.804929	0.996362
	392.018100	0.996697
	392.231258	0.995938
	392.444403	0.996111
	392.657535	0.996824
	392.870653	0.995659
	393.083759	0.996851
	393.296851	0.996306
	393.509930	0.995490
	393.722996	0.995598
	393.936049	0.997168
	394.149089	0.998425
	394.362116	1.000696
	394.575129	1.000981
	394.788130	1.000643
	395.001117	0.999520
	395.214091	0.998578
	395.427052	0.999660
	395.640000	0.997212
	395.852935	0.996920
	396.065857	0.998128
	396.278765	0.998428
	396.491660	0.998495
	396.704543	0.999053
	396.917412	0.999812
	397.130268	1.000678
	397.343110	0.999837
	397.555940	0.999347
	397.768757	0.999005
	397.981560	0.997674
	398.194350	0.996638
	398.407127	0.999113
	398.619891	0.999295
	398.832642	1.000771
	399.045380	1.001740
	399.258104	1.002728
	399.470815	1.001784
	399.683514	1.001564
	399.896199	1.001135
	400.108870	1.000645
	400.321529	1.000598
	400.534175	1.003063
	400.746807	1.004429
	400.959427	1.004344
	401.172033	1.005456
	401.384626	1.004379
	401.597205	1.003232
	401.809772	1.003039
	402.022326	1.003041
	402.234866	1.003737
	402.447393	1.004420
	402.659907	1.004046
	402.872408	1.002822
	403.084896	1.003370
	403.297370	1.003966
	403.509832	1.003926
	403.722280	1.004666
	403.934715	1.004709
	404.147137	1.005109
	404.359546	1.005132
	404.571941	1.005287
	404.784323	1.004087
	404.996693	1.004869
	405.209049	1.004587
	405.421392	1.004870
	405.633721	1.004250
	405.846038	1.005218
	406.058341	1.003917
	406.270632	1.002910
	406.482909	1.003759
	406.695172	1.004185
	406.907423	1.003681
	407.119661	1.002361
	407.331885	0.999248
	407.544096	0.999459
	407.756294	0.999417
	407.968479	1.001081
	408.180651	0.999541
	408.392809	0.999415
	408.604954	1.000100
	408.817086	0.999438
	409.029205	0.996264
	409.241311	0.995863
	409.453404	0.993583
	409.665483	0.994078
	409.877549	0.993782
	410.089602	0.994087
	410.301642	0.994355
	410.513669	0.995236
	410.725682	0.996016
	410.937682	0.997556
	411.149669	0.997434
	411.361643	0.995301
	411.573604	0.995420
	411.785551	0.995762
	411.997486	0.996350
	412.209407	0.996003
	412.421315	0.997119
	412.633210	0.996901
	412.845091	0.998614
	413.056959	1.000752
	413.268815	1.001071
	413.480657	0.999847
	413.692485	0.999256
	413.904301	0.999594
	414.116103	0.999778
	414.327892	1.001024
	414.539668	1.003380
	414.751431	1.003067
	414.963181	1.003336
	415.174917	1.002624
	415.386640	1.001771
	415.598350	1.003140
	415.810047	1.002110
	416.021730	1.003570
	416.233401	1.003676
	416.445058	1.002601
	416.656702	1.002278
	416.868332	1.003664
	417.079950	1.004736
	417.291554	1.005107
	417.503145	1.003516
	417.714723	1.004153
	417.926288	1.004948
	418.137839	1.006664
	418.349377	1.007494
	418.560903	1.007096
	418.772414	1.005322
	418.983913	1.004054
	419.195398	1.004269
	419.406870	1.004550
	419.618329	1.004467
	419.829775	1.004266
	420.041208	1.005051
	420.252627	1.007221
	420.464033	1.004314
	420.675426	1.004389
	420.886805	1.002631
	421.098172	1.003643
	421.309525	1.002116
	421.520865	1.001805
	421.732192	1.002180
	421.943505	1.004098
	422.154805	1.004965
	422.366092	1.006365
	422.577366	1.005299
	422.788627	1.005610
	422.999874	1.006529
	423.211108	1.006551
	423.422329	1.005181
	423.633537	1.005217
	423.844731	1.005028
	424.055913	1.005334
	424.267081	1.007934
	424.478235	1.007290
	424.689377	1.007037
	424.900505	1.007966
	425.111620	1.009206
	425.322722	1.008625
	425.533811	1.009231
	425.744886	1.009968
	425.955948	1.008449
	426.166997	1.009793
	426.378032	1.010727
	426.589055	1.011729
	426.800064	1.012031
	427.011060	1.010593
	427.222042	1.008244
	427.433012	1.007361
	427.643968	1.007069
	427.854911	1.008168
	428.065840	1.008524
	428.276757	1.009395
	428.487660	1.008920
	428.698550	1.009940
	428.909427	1.009598
	429.120290	1.010115
	429.331140	1.012758
	429.541977	1.013874
	429.752801	1.014064
	429.963611	1.013455
	430.174408	1.013370
	430.385192	1.015177
	430.595963	1.016506
	430.806720	1.015855
	431.017464	1.015818
	431.228195	1.014574
	431.438913	1.014449
	431.649617	1.013378
	431.860308	1.015139
	432.070986	1.015984
	432.281650	1.014707
	432.492302	1.015374
	432.702940	1.014117
	432.913565	1.013217
	433.124176	1.012988
	433.334774	1.013981
	433.545359	1.015186
	433.755931	1.015610
	433.966489	1.015744
	434.177035	1.016435
	434.387567	1.016685
	434.598085	1.016243
	434.808591	1.015971
	435.019083	1.016529
	435.229562	1.014821
	435.440027	1.013576
	435.650479	1.013795
	435.860918	1.012975
	436.071344	1.011711
	436.281757	1.011883
	436.492156	1.011552
	436.702542	1.010635
	436.912914	1.010230
	437.123274	1.009295
	437.333620	1.009428
	437.543953	1.008877
	437.754272	1.007829
	437.964578	1.006798
	438.174871	1.005859
	438.385151	1.006895
	438.595417	1.006025
	438.805670	1.005632
	439.015910	1.002761
	439.226137	1.000951
	439.436350	0.998653
	439.646550	0.997797
	439.856737	0.998045
	440.066910	0.999115
	440.277070	0.998301
	440.487217	0.997530
	440.697351	0.996465
	440.907471	0.994698
	441.117578	0.994140
	441.327671	0.994582
	441.537752	0.994598
	441.747819	0.993454
	441.957873	0.993438
	442.167913	0.991843
	442.377940	0.991277
	442.587954	0.990108
	442.797955	0.989055
	443.007942	0.990138
	443.217916	0.989325
	443.427877	0.988798
	443.637824	0.989113
	443.847758	0.987157
	444.057679	0.988622
	444.267586	0.989028
	444.477481	0.990345
	444.687361	0.988764
	444.897229	0.989569
	445.107083	0.991828
	445.316924	0.991657
	445.526752	0.992272
	445.736566	0.993154
	445.946367	0.993997
	446.156155	0.996041
	446.365929	0.994962
	446.575690	0.995150
	446.785438	0.994562
	446.995173	0.994461
	447.204894	0.995431
	447.414602	0.995632
	447.624296	0.996169
	447.833977	0.993516
	448.043645	0.995124
	448.253300	0.996937
	448.462941	0.995753
	448.672569	0.994156
	448.882184	0.994669
	449.091785	0.994524
	449.301373	0.995769
	449.510948	0.996391
	449.720509	0.997068
	449.930057	0.996220
	450.139592	0.997499
	450.349113	0.998145
	450.558621	0.999623
	450.768116	0.999465
	450.977597	1.000625
	451.187066	0.999041
	451.396520	0.999528
	451.605962	1.000237
	451.815390	0.999810
	452.024805	1.001710
	452.234206	1.002450
	452.443594	1.001266
	452.652969	1.000847
	452.862330	0.999271
	453.071678	0.999528
	453.281013	0.998907
	453.490335	0.997184
	453.699643	0.999025
	453.908938	0.999009
	454.118219	0.998436
	454.327487	0.999029
	454.536742	0.998086
	454.745983	0.997766
	454.955211	0.998777
	455.164426	0.998850
	455.373627	0.998566
	455.582815	1.000055
	455.791990	1.000181
	456.001152	1.000970
	456.210300	1.000694
	456.419434	0.999675
	456.628556	1.000215
	456.837664	0.999765
	457.046758	0.997639
	457.255839	0.996391
	457.464907	0.997511
	457.673962	0.999085
	457.883003	0.997189
	458.092031	0.997008
	458.301046	0.996981
	458.510047	0.996387
	458.719035	0.995492
	458.928009	0.995016
	459.136970	0.994608
	459.345918	0.994675
	459.554852	0.996380
	459.763774	0.995594
	459.972681	0.993291
	460.181576	0.994435
	460.390457	0.993581
	460.599324	0.995102
	460.808178	0.993744
	461.017019	0.993473
	461.225847	0.995864
	461.434661	0.997261
	461.643462	0.996215
	461.852249	0.996853
	462.061023	0.997611
	462.269784	0.996831
	462.478531	0.997502
	462.687265	0.997072
	462.895986	0.994932
	463.104693	0.995792
	463.313387	0.996179
	463.522068	0.996189
	463.730735	0.997060
	463.939389	0.998365
	464.148029	0.997851
	464.356656	0.998043
	464.565270	0.998405
	464.773870	0.997193
	464.982457	0.996919
	465.191030	0.997381
	465.399591	0.997515
	465.608137	0.998574
	465.816671	0.996845
	466.025191	0.997183
	466.233697	0.997914
	466.442191	0.998232
	466.650671	0.996174
	466.859137	0.995736
	467.067590	0.994646
	467.276030	0.995902
	467.484456	0.994767
	467.692869	0.993150
	467.901269	0.992757
	468.109655	0.994057
	468.318028	0.993077
	468.526387	0.991602
	468.734733	0.993363
	468.943066	0.993043
	469.151385	0.992731
	469.359691	0.992402
	469.567984	0.992078
	469.776263	0.993020
	469.984528	0.995457
	470.192781	0.994956
	470.401020	0.993616
	470.609245	0.993413
	470.817457	0.991783
	471.025656	0.992625
	471.233841	0.993653
	471.442013	0.994918
	471.650172	0.994650
	471.858317	0.995801
	472.066448	0.993804
	472.274567	0.993269
	472.482672	0.994796
	472.690763	0.996874
	472.898841	0.995300
	473.106906	0.995195
	473.314957	0.994587
	473.522995	0.994168
	473.731020	0.992922
	473.939031	0.989762
	474.147029	0.989506
	474.355013	0.990277
	474.562984	0.990094
	474.770941	0.988333
	474.978885	0.988507
	475.186816	0.988098
	475.394733	0.989887
	475.602637	0.990019
	475.810527	0.989317
	476.018404	0.989268
	476.226268	0.988745
	476.434118	0.987178
	476.641955	0.987926
	476.849778	0.986422
	477.057588	0.983774
	477.265385	0.984571
	477.473168	0.982181
	477.680937	0.982630
	477.888694	0.981834
	478.096436	0.980837
	478.304166	0.979263
	478.511882	0.980563
	478.719584	0.979791
	478.927274	0.981654
	479.134949	0.980700
	479.342612	0.983035
	479.550260	0.982996
	479.757896	0.981763
	479.965518	0.980891
	480.173126	0.981450
	480.380722	0.982134
	480.588303	0.982375
	480.795872	0.982288
	481.003426	0.982682
	481.210968	0.983691
	481.418496	0.983942
	481.626010	0.983616
	481.833511	0.984294
	482.040999	0.984260
	482.248473	0.984288
	482.455934	0.983892
	482.663382	0.983171
	482.870816	0.983046
	483.078236	0.982763
	483.285643	0.983248
	483.493037	0.984376
	483.700417	0.983701
	483.907784	0.982435
	484.115137	0.980153
	484.322477	0.979517
	484.529803	0.976651
	484.737116	0.978301
	484.944416	0.977416
	485.151702	0.977813
	485.358975	0.976477
	485.566234	0.977961
	485.773479	0.977381
	485.980712	0.976270
	486.187931	0.975773
	486.395136	0.976312
	486.602328	0.976524
	486.809506	0.976083
	487.016671	0.975448
	487.223823	0.976148
	487.430961	0.975100
	487.638086	0.974953
	487.845197	0.975062
	488.052295	0.972338
	488.259379	0.972846
	488.466450	0.975034
	488.673507	0.974236
	488.880551	0.974870
	489.087582	0.974954
	489.294599	0.974059
	489.501602	0.973627
	489.708592	0.975617
	489.915569	0.975928
	490.122532	0.978202
	490.329482	0.977688
	490.536418	0.978227
	490.743341	0.979542
	490.950250	0.980637
	491.157146	0.980073
	491.364029	0.981335
	491.570897	0.980688
	491.777753	0.980475
	491.984595	0.978771
	492.191423	0.980051
	492.398238	0.979865
	492.605040	0.981601
	492.811828	0.981862
	493.018603	0.982228
	493.225364	0.981849
	493.432111	0.981599
	493.638846	0.981682
	493.845566	0.982171
	494.052274	0.981324
	494.258967	0.982493
	494.465648	0.980997
	494.672314	0.981691
	494.878968	0.980432
	495.085608	0.981931
	495.292234	0.981190
	495.498847	0.982008
	495.705446	0.981601
	495.912032	0.980429
	496.118605	0.981526
	496.325164	0.981652
	496.531709	0.980144
	496.738241	0.980834
	496.944759	0.980641
	497.151264	0.981654
	497.357756	0.981125
	497.564234	0.980764
	497.770698	0.979169
	497.977149	0.978660
	498.183587	0.976813
	498.390011	0.975230
	498.596422	0.974014
	498.802819	0.973965
	499.009202	0.973103
	499.215572	0.972469
	499.421929	0.970832
	499.628272	0.971168
	499.834602	0.970243
	500.040918	0.970851
	500.247220	0.971479
	500.453509	0.970330
	500.659785	0.972231
	500.866047	0.971458
	501.072296	0.969964
	501.278531	0.968263
	501.484752	0.966620
	501.690960	0.966377
	501.897155	0.965711
	502.103336	0.966644
	502.309504	0.963829
	502.515658	0.962250
	502.721798	0.960547
	502.927925	0.961179
	503.134039	0.960676
	503.340139	0.959418
	503.546225	0.959730
	503.752298	0.959426
	503.958358	0.959063
	504.164404	0.957653
	504.370436	0.957241
	504.576455	0.958184
	504.782461	0.956169
	504.988453	0.956754
	505.194431	0.954788
	505.400396	0.955297
	505.606347	0.954567
	505.812285	0.955080
	506.018209	0.955901
	506.224120	0.955914
	506.430017	0.955853
	506.635901	0.956198
	506.841771	0.955765
	507.047628	0.956751
	507.253471	0.958063
	507.459301	0.961504
	507.665117	0.960124
	507.870920	0.960644
	508.076709	0.960823
	508.282484	0.961140
	508.488247	0.962721
	508.693995	0.961674
	508.899730	0.959969
	509.105451	0.960889
	509.311159	0.960118
	509.516854	0.959319
	509.722535	0.958630
	509.928202	0.957743
	510.133856	0.957244
	510.339496	0.955771
	510.545123	0.955649
	510.750736	0.955837
	510.956336	0.956726
	511.161922	0.956681
	511.367494	0.957523
	511.573053	0.957417
	511.778599	0.958529
	511.984131	0.958991
	512.189649	0.959242
	512.395154	0.958627
	512.600645	0.958097
	512.806123	0.957387
	513.011587	0.957566
	513.217038	0.955799
	513.422475	0.957071
	513.627899	0.956252
	513.833309	0.957746
	514.038705	0.957734
	514.244088	0.957899
	514.449458	0.956491
	514.654814	0.955606
	514.860156	0.955829
	515.065485	0.957405
	515.270800	0.957387
	515.476102	0.957079
	515.681390	0.955615
	515.886664	0.955038
	516.091925	0.953021
	516.297173	0.953495
	516.502407	0.953771
	516.707627	0.954469
	516.912834	0.955443
	517.118027	0.954562
	517.323207	0.953628
	517.528373	0.954209
	517.733525	0.955370
	517.938664	0.955568
	518.143790	0.956395
	518.348901	0.957544
	518.554000	0.957576
	518.759084	0.958958
	518.964156	0.959498
	519.169213	0.958952
	519.374257	0.959857
	519.579288	0.961504
	519.784305	0.960447
	519.989308	0.958573
	520.194298	0.960487
	520.399274	0.960319
	520.604236	0.959865
	520.809185	0.959910
	521.014121	0.959805
	521.219043	0.959702
	521.423951	0.959569
	521.628846	0.958420
	521.833727	0.958145
	522.038595	0.957558
	522.243449	0.957280
	522.448289	0.956229
	522.653116	0.956995
	522.857929	0.958010
	523.062729	0.957688
	523.267515	0.956795
	523.472287	0.956697
	523.677046	0.957302
	523.881792	0.956050
	524.086524	0.955291
	524.291242	0.954347
	524.495946	0.955667
	524.700637	0.955700
	524.905315	0.956856
	525.109979	0.957623
	525.314629	0.957749
	525.519266	0.957638
	525.723889	0.958602
	525.928498	0.957408
	526.133094	0.956659
	526.337677	0.954610
	526.542245	0.954882
	526.746800	0.953697
	526.951342	0.955280
	527.155870	0.954893
	527.360384	0.957001
	527.564885	0.954789
	527.769372	0.954297
	527.973846	0.953683
	528.178306	0.954261
	528.382752	0.954126
	528.587185	0.955271
	528.791604	0.954869
	528.996010	0.954195
	529.200402	0.955353
	529.404780	0.954721
	529.609145	0.954678
	529.813496	0.956531
	530.017833	0.956077
	530.222157	0.956112
	530.426468	0.957839
	530.630764	0.956883
	530.835048	0.955850
	531.039317	0.954844
	531.243573	0.953700
	531.447815	0.952903
	531.652044	0.952465
	531.856259	0.952390
	532.060461	0.953360
	532.264648	0.954404
	532.468823	0.954945
	532.672983	0.953166
	532.877130	0.953482
	533.081264	0.953430
	533.285383	0.951930
	533.489490	0.951710
	533.693582	0.950569
	533.897661	0.950421
	534.101726	0.950418
	534.305778	0.949870
	534.509816	0.949922
	534.713841	0.949857
	534.917851	0.949734
	535.121849	0.948341
	535.325832	0.948773
	535.529802	0.947690
	535.733759	0.947049
	535.937701	0.946389
	536.141630	0.945405
	536.345546	0.945553
	536.549448	0.945930
	536.753336	0.947039
	536.957210	0.946543
	537.161071	0.946547
	537.364919	0.946494
	537.568752	0.945928
	537.772572	0.945386
	537.976379	0.945832
	538.180172	0.946483
	538.383951	0.946734
	538.587716	0.946495
	538.791468	0.947733
	538.995206	0.947109
	539.198931	0.946781
	539.402642	0.945807
	539.606339	0.946896
	539.810023	0.944867
	540.013693	0.944706
	540.217349	0.945189
	540.420992	0.944627
	540.624621	0.944527
	540.828237	0.945754
	541.031839	0.946054
	541.235427	0.946565
	541.439001	0.948517
	541.642562	0.947594
	541.846109	0.946516
	542.049643	0.947767
	542.253163	0.948302
	542.456669	0.949381
	542.660162	0.948586
	542.863641	0.945719
	543.067106	0.944893
	543.270558	0.945260
	543.473996	0.946945
	543.677420	0.948580
	543.880831	0.948838
	544.084228	0.950363
	544.287612	0.951307
	544.490981	0.950953
	544.694338	0.950752
	544.897680	0.949714
	545.101009	0.949604
	545.304324	0.950090
	545.507625	0.950070
	545.710913	0.950696
	545.914187	0.950994
	546.117448	0.950877
	546.320695	0.952062
	546.523928	0.952532
	546.727147	0.953134
	546.930353	0.953130
	547.133546	0.951757
	547.336724	0.952148
	547.539889	0.952285
	547.743040	0.951663
	547.946178	0.952513
	548.149301	0.953463
	548.352412	0.954601
	548.555508	0.955160
	548.758591	0.955181
	548.961660	0.956003
	549.164716	0.954854
	549.367757	0.954925
	549.570785	0.955050
	549.773800	0.954775
	549.976801	0.955249
	550.179788	0.956691
	550.382761	0.956011
	550.585721	0.954872
	550.788667	0.953278
	550.991599	0.953598
	551.194518	0.952598
	551.397423	0.953568
	551.600315	0.955304
	551.803192	0.956129
	552.006056	0.954300
	552.208906	0.956098
	552.411743	0.956998
	552.614566	0.957378
	552.817375	0.958215
	553.020171	0.958949
	553.222953	0.958540
	553.425721	0.958887
	553.628475	0.958910
	553.831216	0.956884
	554.033943	0.957439
	554.236657	0.958714
	554.439356	0.957972
	554.642042	0.957151
	554.844715	0.956708
	555.047373	0.957441
	555.250018	0.958029
	555.452650	0.959906
	555.655267	0.959469
	555.857871	0.958794
	556.060461	0.957905
	556.263038	0.959338
	556.465600	0.959319
	556.668150	0.957851
	556.870685	0.957718
	557.073207	0.957954
	557.275715	0.958653
	557.478209	0.960440
	557.680689	0.960836
	557.883156	0.961170
	558.085609	0.963498
	558.288049	0.964154
	558.490475	0.964998
	558.692887	0.963101
	558.895285	0.963108
	559.097670	0.963250
	559.300040	0.964633
	559.502398	0.966231
	559.704741	0.966847
	559.907071	0.967110
	560.109387	0.966502
	560.311689	0.967051
	560.513978	0.966443
	560.716253	0.965429
	560.918514	0.965825
	561.120762	0.965997
	561.322995	0.966488
	561.525215	0.967910
	561.727422	0.968541
	561.929614	0.967767
	562.131793	0.968161
	562.333958	0.969437
	562.536110	0.968421
	562.738248	0.968849
	562.940372	0.968804
	563.142482	0.970877
	563.344578	0.971901
	563.546661	0.973085
	563.748730	0.975147
	563.950786	0.975642
	564.152827	0.974849
	564.354855	0.976634
	564.556870	0.975521
	564.758870	0.977008
	564.960857	0.977216
	565.162830	0.977200
	565.364789	0.978035
	565.566735	0.978840
	565.768666	0.979121
	565.970584	0.979007
	566.172489	0.980561
	566.374379	0.981848
	566.576256	0.981798
	566.778119	0.982671
	566.979969	0.983808
	567.181805	0.983904
	567.383626	0.984684
	567.585435	0.986177
	567.787229	0.986526
	567.989010	0.988175
	568.190777	0.989532
	568.392530	0.990053
	568.594269	0.990576
	568.795995	0.992474
	568.997707	0.995202
	569.199405	0.996107
	569.401090	0.997260
	569.602761	0.999317
	569.804418	0.999515
	570.006061	1.000494
	570.207690	1.001537
	570.409306	1.001932
	570.610908	1.001238
	570.812497	1.003414
	571.014071	1.006060
	571.215632	1.007666
	571.417179	1.009943
	571.618712	1.009756
	571.820232	1.010688
	572.021737	1.011298
	572.223229	1.012911
	572.424707	1.014161
	572.626172	1.014095
	572.827623	1.015068
	573.029060	1.016082
	573.230483	1.017627
	573.431892	1.018357
	573.633288	1.018615
	573.834670	1.019029
	574.036038	1.019593
	574.237392	1.022218
	574.438733	1.022801
	574.640060	1.022558
	574.841373	1.023328
	575.042672	1.024829
	575.243958	1.025230
	575.445230	1.025506
	575.646488	1.026365
	575.847732	1.027479
	576.048962	1.025912
	576.250179	1.026856
	576.451382	1.028550
	576.652571	1.029964
	576.853747	1.030790
	577.054908	1.029395
	577.256056	1.029521
	577.457190	1.029712
	577.658310	1.029670
	577.859417	1.028942
	578.060510	1.029388
	578.261589	1.030181
	578.462654	1.030225
	578.663705	1.029309
	578.864743	1.030140
	579.065767	1.031552
	579.266777	1.030072
	579.467773	1.031016
	579.668755	1.031400
	579.869724	1.032343
	580.070679	1.033498
	580.271620	1.033696
	580.472548	1.034062
	580.673461	1.035940
	580.874361	1.037334
	581.075247	1.037219
	581.276119	1.038148
	581.476978	1.039528
	581.677822	1.041171
	581.878653	1.042916
	582.079470	1.044097
	582.280273	1.045086
	582.481063	1.045819
	582.681838	1.046966
	582.882600	1.049882
	583.083348	1.050430
	583.284083	1.051203
	583.484803	1.052464
	583.685510	1.053948
	583.886203	1.056363
	584.086882	1.056889
	584.287547	1.057563
	584.488199	1.057898
	584.688836	1.059179
	584.889460	1.061466
	585.090070	1.062721
	585.290666	1.063929
	585.491249	1.063080
	585.691818	1.063202
	585.892372	1.063095
	586.092914	1.064052
	586.293441	1.064651
	586.493954	1.064131
	586.694454	1.064633
	586.894940	1.065048
	587.095412	1.065607
	587.295870	1.065740
	587.496314	1.066809
	587.696745	1.068279
	587.897162	1.068765
	588.097565	1.069584
	588.297954	1.070752
	588.498329	1.070648
	588.698691	1.070875
	588.899038	1.070128
	589.099372	1.071178
	589.299692	1.071822
	589.499998	1.072265
	589.700291	1.071949
	589.900569	1.072789
	590.100834	1.073818
	590.301085	1.074882
	590.501322	1.075963
	590.701546	1.075927
	590.901755	1.076061
	591.101951	1.077491
	591.302132	1.076706
	591.502300	1.079244
	591.702455	1.079476
	591.902595	1.079700
	592.102722	1.079202
	592.302834	1.079856
	592.502933	1.079058
	592.703018	1.079119
	592.903089	1.080302
	593.103147	1.081205
	593.303190	1.083257
	593.503220	1.083510
	593.703236	1.084315
	593.903238	1.085943
	594.103226	1.086119
	594.303200	1.088417
	594.503161	1.089283
	594.703108	1.092098
	594.903040	1.093546
	595.102960	1.095240
	595.302865	1.096561
	595.502756	1.100064
	595.702634	1.101115
	595.902497	1.100958
	596.102347	1.100819
	596.302183	1.102066
	596.502005	1.104178
	596.701813	1.105188
	596.901608	1.105137
	597.101388	1.105023
	597.301155	1.104933
	597.500908	1.104945
	597.700647	1.106427
	597.900372	1.107050
	598.100083	1.107863
	598.299781	1.107635
	598.499465	1.108637
	598.699134	1.109952
	598.898790	1.111888
	599.098432	1.113091
	599.298061	1.114704
	599.497675	1.115510
	599.697275	1.116497
	599.896862	1.118096
	600.096435	1.119492
	600.295994	1.120714
	600.495539	1.121787
	600.695070	1.122992
	600.894588	1.124192
	601.094091	1.126080
	601.293581	1.126267
	601.493056	1.126826
	601.692518	1.128823
	601.891966	1.129510
	602.091401	1.129458
	602.290821	1.131100
	602.490227	1.130866
	602.689620	1.130611
	602.888999	1.131084
	603.088363	1.132177
	603.287714	1.130883
	603.487052	1.131346
	603.686375	1.130631
	603.885684	1.129934
	604.084980	1.129931
	604.284261	1.129785
	604.483529	1.128910
	604.682783	1.132183
	604.882023	1.134890
	605.081249	1.135273
	605.280461	1.136839
	605.479660	1.136966
	605.678844	1.139174
	605.878015	1.140552
	606.077172	1.141880
	606.276314	1.143528
	606.475443	1.143336
	606.674558	1.143484
	606.873660	1.143452
	607.072747	1.142564
	607.271820	1.142901
	607.470880	1.143118
	607.669926	1.143031
	607.868957	1.142940
	608.067975	1.144271
	608.266979	1.144683
	608.465969	1.144747
	608.664946	1.143368
	608.863908	1.142985
	609.062857	1.142459
	609.261791	1.141665
	609.460712	1.141876
	609.659619	1.140879
	609.858511	1.140558
	610.057390	1.142249
	610.256256	1.142848
	610.455107	1.143658
	610.653944	1.143609
	610.852767	1.143672
	611.051577	1.142667
	611.250373	1.143116
	611.449154	1.142254
	611.647922	1.143040
	611.846676	1.143239
	612.045416	1.143260
	612.244142	1.143548
	612.442854	1.143221
	612.641553	1.144616
	612.840237	1.145210
	613.038908	1.144854
	613.237564	1.144745
	613.436207	1.145202
	613.634836	1.146155
	613.833451	1.146237
	614.032052	1.147723
	614.230639	1.148309
	614.429212	1.148175
	614.627771	1.147564
	614.826316	1.146862
	615.024848	1.146506
	615.223365	1.145790
	615.421869	1.147095
	615.620358	1.147101
	615.818834	1.146779
	616.017296	1.147316
	616.215744	1.147757
	616.414178	1.149333
	616.612598	1.150868
	616.811004	1.151317
	617.009396	1.151434
	617.207775	1.152163
	617.406139	1.152245
	617.604490	1.152048
	617.802826	1.153561
	618.001149	1.154674
	618.199458	1.155477
	618.397752	1.155317
	618.596033	1.156019
	618.794300	1.156647
	618.992553	1.157002
	619.190792	1.159071
	619.389018	1.159945
	619.587229	1.162285
	619.785426	1.162579
	619.983609	1.163657
	620.181779	1.165189
	620.379934	1.166841
	620.578076	1.166673
	620.776204	1.168174
	620.974317	1.169663
	621.172417	1.171680
	621.370503	1.172834
	621.568575	1.173943
	621.766633	1.175626
	621.964677	1.176185
	622.162707	1.174713
	622.360723	1.175437
	622.558725	1.176885
	622.756714	1.178050
	622.954688	1.178344
	623.152648	1.179055
	623.350595	1.179951
	623.548527	1.181848
	623.746446	1.183199
	623.944350	1.186253
	624.142241	1.187815
	624.340118	1.190134
	624.537981	1.193456
	624.735829	1.195541
	624.933664	1.195969
	625.131485	1.198915
	625.329292	1.200266
	625.527085	1.202742
	625.724864	1.205242
	625.922629	1.207466
	626.120381	1.209026
	626.318118	1.209967
	626.515841	1.212677
	626.713550	1.216041
	626.911246	1.219597
	627.108927	1.223827
	627.306595	1.226481
	627.504248	1.228747
	627.701888	1.231272
	627.899513	1.234931
	628.097125	1.239168
	628.294722	1.242689
	628.492306	1.245969
	628.689876	1.249256
	628.887432	1.252157
	629.084973	1.256066
	629.282501	1.260102
	629.480015	1.264023
	629.677515	1.268590
	629.875001	1.271657
	630.072473	1.275102
	630.269931	1.277697
	630.467375	1.281471
	630.664805	1.284967
	630.862221	1.288966
	631.059623	1.293406
	631.257011	1.297142
	631.454385	1.300998
	631.651746	1.304396
	631.849092	1.306313
	632.046424	1.309803
	632.243742	1.311034
	632.441047	1.313309
	632.638337	1.317216
	632.835613	1.320637
	633.032876	1.323338
	633.230124	1.325390
	633.427358	1.327336
	633.624579	1.328739
	633.821785	1.331194
	634.018978	1.334759
	634.216156	1.338384
	634.413321	1.341202
	634.610471	1.343616
	634.807608	1.347286
	635.004730	1.351087
	635.201839	1.354199
	635.398933	1.357243
	635.596014	1.361308
	635.793081	1.365054
	635.990133	1.369656
	636.187172	1.373385
	636.384196	1.376186
	636.581207	1.377780
	636.778204	1.379611
	636.975186	1.383091
	637.172155	1.386125
	637.369110	1.390146
	637.566050	1.392000
	637.762977	1.394848
	637.959890	1.396051
	638.156788	1.398733
	638.353673	1.403116
	638.550544	1.406020
	638.747400	1.407562
	638.944243	1.410123
	639.141072	1.411445
	639.337886	1.415536
	639.534687	1.418530
	639.731474	1.421869
	639.928246	1.423382
	640.125005	1.422939
	640.321750	1.424713
	640.518480	1.427312
	640.715197	1.429776
	640.911899	1.433339
	641.108588	1.434662
	641.305263	1.436827
	641.501923	1.436585
	641.698570	1.438557
	641.895202	1.439512
	642.091821	1.442760
	642.288426	1.443763
	642.485016	1.443760
	642.681593	1.442368
	642.878155	1.443710
	643.074704	1.443671
	643.271238	1.444512
	643.467759	1.443597
	643.664265	1.441549
	643.860757	1.441139
	644.057236	1.443143
	644.253700	1.444345
	644.450151	1.441781
	644.646587	1.440921
	644.843009	1.438130
	645.039418	1.436542
	645.235812	1.435326
	645.432192	1.433490
	645.628558	1.433876
	645.824911	1.433050
	646.021249	1.431224
	646.217573	1.428863
	646.413883	1.428408
	646.610179	1.425296
	646.806461	1.423338
	647.002729	1.421340
	647.198983	1.419418
	647.395223	1.416994
	647.591449	1.414837
	647.787661	1.411949
	647.983859	1.407088
	648.180043	1.402359
	648.376212	1.399681
	648.572368	1.396867
	648.768510	1.391562
	648.964638	1.388772
	649.160751	1.384701
	649.356851	1.381773
	649.552937	1.379700
	649.749008	1.375628
	649.945066	1.373992
	650.141109	1.369918
	650.337138	1.367151
	650.533154	1.363575
	650.729155	1.362814
	650.925142	1.359612
	651.121116	1.358088
	651.317075	1.354586
	651.513020	1.350998
	651.708951	1.346865
	651.904868	1.343200
	652.100771	1.341846
	652.296660	1.339358
	652.492535	1.335999
	652.688396	1.334033
	652.884242	1.330907
	653.080075	1.329520
	653.275894	1.328012
	653.471699	1.327564
	653.667489	1.326068
	653.863266	1.324599
	654.059028	1.320443
	654.254776	1.317563
	654.450511	1.315371
	654.646231	1.313566
	654.841937	1.311014
	655.037629	1.309289
	655.233308	1.307023
	655.428972	1.305452
	655.624622	1.303181
	655.820258	1.302595
	656.015879	1.299407
	656.211487	1.295620
	656.407081	1.294911
	656.602661	1.292855
	656.798226	1.293180
	656.993778	1.290622
	657.189315	1.288976
	657.384839	1.287747
	657.580348	1.286340
	657.775843	1.283731
	657.971324	1.282075
	658.166791	1.281889
	658.362244	1.280561
	658.557683	1.280346
	658.753108	1.279228
	658.948519	1.276688
	659.143916	1.275405
	659.339298	1.274271
	659.534667	1.273962
	659.730022	1.272523
	659.925362	1.271135
	660.120688	1.271489
	660.316001	1.269950
	660.511299	1.267852
	660.706583	1.268182
	660.901853	1.266960
	661.097109	1.266326
	661.292351	1.263457
	661.487578	1.262935
	661.682792	1.261070
	661.877992	1.258897
	662.073177	1.258796
	662.268349	1.257708
	662.463506	1.257273
	662.658649	1.254918
	662.853779	1.254700
	663.048894	1.251473
	663.243995	1.250826
	663.439081	1.250271
	663.634154	1.249041
	663.829213	1.249039
	664.024258	1.249263
	664.219288	1.249266
	664.414305	1.250100
	664.609307	1.250383
	664.804295	1.251298
	664.999269	1.249953
	665.194229	1.248521
	665.389175	1.247546
	665.584107	1.246934
	665.779025	1.246483
	665.973928	1.245944
	666.168818	1.245437
	666.363693	1.245916
	666.558555	1.247441
	666.753402	1.247851
	666.948235	1.248551
	667.143054	1.248064
	667.337859	1.246331
	667.532650	1.246828
	667.727427	1.246609
	667.922189	1.245469
	668.116938	1.247363
	668.311672	1.248372
	668.506392	1.249446
	668.701098	1.250103
	668.895790	1.250771
	669.090468	1.251495
	669.285132	1.254074
	669.479782	1.254260
	669.674417	1.257144
	669.869039	1.258633
	670.063646	1.259307
	670.258239	1.261221
	670.452819	1.263324
	670.647384	1.264558
	670.841934	1.267611
	671.036471	1.270913
	671.230994	1.273620
	671.425502	1.274562
	671.619997	1.277138
	671.814477	1.278813
	672.008943	1.278943
	672.203395	1.279120
	672.397833	1.278473
	672.592257	1.280172
	672.786667	1.281198
	672.981062	1.281766
	673.175444	1.284297
	673.369811	1.283737
	673.564164	1.286113
	673.758503	1.288571
	673.952828	1.291122
	674.147139	1.294510
	674.341435	1.295222
	674.535718	1.296486
	674.729986	1.295839
	674.924240	1.299156
	675.118480	1.301096
	675.312706	1.302690
	675.506918	1.304384
	675.701116	1.305722
	675.895299	1.305767
	676.089469	1.307359
	676.283624	1.308996
	676.477765	1.310546
	676.671892	1.312288
	676.866005	1.314998
	677.060103	1.315950
	677.254188	1.317041
	677.448258	1.318273
	677.642315	1.319909
	677.836357	1.321931
	678.030385	1.325230
	678.224398	1.325889
	678.418398	1.327644
	678.612384	1.328891
	678.806355	1.329361
	679.000312	1.329749
	679.194255	1.332586
	679.388184	1.335483
	679.582099	1.339212
	679.776000	1.342037
	679.969886	1.342886
	680.163758	1.343550
	680.357617	1.345225
	680.551461	1.344329
	680.745290	1.346346
	680.939106	1.346767
	681.132908	1.347877
	681.326695	1.349139
	681.520468	1.349729
	681.714227	1.350188
	681.907972	1.353578
	682.101703	1.354762
	682.295419	1.354527
	682.489122	1.355629
	682.682810	1.355529
	682.876484	1.355042
	683.070144	1.356354
	683.263790	1.355622
	683.457421	1.354293
	683.651039	1.353220
	683.844642	1.353305
	684.038231	1.352910
	684.231806	1.354845
	684.425367	1.354336
	684.618913	1.354406
	684.812446	1.355027
	685.005964	1.355090
	685.199468	1.356514
	685.392958	1.355919
	685.586433	1.354671
	685.779895	1.353981
	685.973342	1.352307
	686.166775	1.350940
	686.360194	1.351820
	686.553599	1.353881
	686.746990	1.355110
	686.940366	1.355306
	687.133729	1.354696
	687.327077	1.354945
	687.520411	1.355246
	687.713730	1.358023
	687.907036	1.358457
	688.100327	1.358853
	688.293604	1.360126
	688.486867	1.360328
	688.680116	1.361490
	688.873351	1.363771
	689.066571	1.365101
	689.259777	1.367752
	689.452970	1.368555
	689.646147	1.368022
	689.839311	1.366705
	690.032461	1.367566
	690.225596	1.367807
	690.418717	1.368680
	690.611824	1.368294
	690.804917	1.369624
	690.997995	1.372206
	691.191059	1.371669
	691.384110	1.368920
	691.577145	1.370250
	691.770167	1.370764
	691.963175	1.370202
	692.156168	1.369642
	692.349147	1.369545
	692.542112	1.369147
	692.735063	1.368721
	692.927999	1.369471
	693.120922	1.370265
	693.313830	1.370274
	693.506724	1.371294
	693.699603	1.370670
	693.892469	1.370488
	694.085320	1.368882
	694.278157	1.367520
	694.470980	1.365270
	694.663789	1.363722
	694.856583	1.360543
	695.049364	1.358991
	695.242130	1.356433
	695.434881	1.354600
	695.627619	1.353065
	695.820342	1.349290
	696.013052	1.346680
	696.205747	1.343144
	696.398427	1.339949
	696.591094	1.337754
	696.783746	1.334772
	696.976384	1.331538
	697.169008	1.329153
	697.361618	1.327872
	697.554213	1.325495
	697.746795	1.325093
	697.939362	1.325364
	698.131914	1.322333
	698.324453	1.319689
	698.516977	1.316639
	698.709487	1.313727
	698.901983	1.311297
	699.094465	1.310163
	699.286932	1.306320
	699.479386	1.305215
	699.671825	1.304011
	699.864249	1.302543
	700.056660	1.300843
	700.249056	1.297155
	700.441438	1.294762
	700.633806	1.292523
	700.826160	1.290921
	701.018499	1.286142
	701.210824	1.282602
	701.403135	1.281971
	701.595432	1.281279
	701.787714	1.279930
	701.979982	1.278725
	702.172236	1.278090
	702.364476	1.279201
	702.556702	1.280871
	702.748913	1.277887
	702.941110	1.276632
	703.133293	1.277181
	703.325461	1.275435
	703.517615	1.273435
	703.709755	1.272358
	703.901881	1.271444
	704.093993	1.271260
	704.286090	1.269796
	704.478173	1.269647
	704.670242	1.267801
	704.862296	1.265181
	705.054337	1.262298
	705.246363	1.259401
	705.438375	1.254611
	705.630372	1.250418
	705.822356	1.248847
	706.014325	1.246539
	706.206279	1.246613
	706.398220	1.243444
	706.590146	1.240672
	706.782058	1.236767
	706.973956	1.234332
	707.165840	1.232107
	707.357709	1.228169
	707.549564	1.226058
	707.741405	1.223096
	707.933231	1.220175
	708.125043	1.219072
	708.316841	1.215638
	708.508625	1.213063
	708.700395	1.210098
	708.892150	1.208274
	709.083891	1.205648
	709.275617	1.203737
	709.467330	1.199595
	709.659028	1.195239
	709.850712	1.193753
	710.042381	1.191086
	710.234037	1.188465
	710.425678	1.183888
	710.617305	1.181833
	710.808917	1.178620
	711.000515	1.178665
	711.192099	1.174748
	711.383669	1.173592
	711.575225	1.169954
	711.766766	1.166166
	711.958293	1.165650
	712.149805	1.164777
	712.341304	1.162577
	712.532788	1.160356
	712.724258	1.160487
	712.915713	1.159332
	713.107154	1.157638
	713.298581	1.156697
	713.489994	1.155740
	713.681392	1.155466
	713.872776	1.154519
	714.064146	1.153401
	714.255502	1.150363
	714.446843	1.149530
	714.638170	1.148993
	714.829483	1.147630
	715.020781	1.146613
	715.212065	1.145391
	715.403335	1.144547
	715.594591	1.142003
	715.785832	1.139974
	715.977059	1.139129
	716.168272	1.138677
	716.359470	1.136609
	716.550654	1.134735
	716.741824	1.133506
	716.932979	1.132851
	717.124121	1.132856
	717.315247	1.132130
	717.506360	1.130998
	717.697458	1.129765
	717.888542	1.128013
	718.079612	1.127414
	718.270668	1.125045
	718.461709	1.124211
	718.652736	1.122491
	718.843748	1.121414
	719.034746	1.120582
	719.225730	1.118281
	719.416700	1.117652
	719.607655	1.117318
	719.798596	1.115137
	719.989523	1.115413
	720.180435	1.113024
	720.371333	1.112279
	720.562217	1.110541
	720.753087	1.109428
	720.943942	1.108410
	721.134783	1.108441
	721.325609	1.107597
	721.516422	1.105706
	721.707219	1.105133
	721.898003	1.103984
	722.088772	1.103760
	722.279527	1.103017
	722.470268	1.102664
	722.660994	1.101659
	722.851707	1.102432
	723.042404	1.099485
	723.233088	1.100619
	723.423757	1.100314
	723.614412	1.098695
	723.805052	1.096663
	723.995678	1.095833
	724.186290	1.095429
	724.376887	1.093396
	724.567471	1.093776
	724.758039	1.092223
	724.948594	1.091432
	725.139134	1.090349
	725.329660	1.089555
	725.520172	1.089581
	725.710669	1.088536
	725.901152	1.087000
	726.091620	1.086166
	726.282075	1.084784
	726.472514	1.084198
	726.662940	1.082543
	726.853351	1.080678
	727.043748	1.079443
	727.234131	1.079293
	727.424499	1.078955
	727.614853	1.077927
	727.805193	1.076017
	727.995518	1.074286
	728.185829	1.073605
	728.376125	1.072442
	728.566408	1.070470
	728.756675	1.068958
	728.946929	1.068507
	729.137168	1.067540
	729.327393	1.067442
	729.517604	1.064173
	729.707800	1.062317
	729.897982	1.061683
	730.088149	1.061470
	730.278302	1.060637
	730.468441	1.060125
	730.658566	1.059414
	730.848676	1.059391
	731.038771	1.058920
	731.228853	1.058913
	731.418920	1.058243
	731.608973	1.057119
	731.799011	1.057902
	731.989035	1.056440
	732.179045	1.055641
	732.369040	1.054154
	732.559021	1.053457
	732.748988	1.051789
	732.938940	1.050511
	733.128878	1.050035
	733.318801	1.048514
	733.508711	1.047812
	733.698605	1.047597
	733.888486	1.046965
	734.078352	1.046533
	734.268204	1.046114
	734.458041	1.044071
	734.647864	1.042908
	734.837673	1.041217
	735.027467	1.040291
	735.217247	1.040413
	735.407013	1.040424
	735.596764	1.038315
	735.786501	1.038184
	735.976223	1.037978
	736.165932	1.037093
	736.355625	1.036944
	736.545305	1.036286
	736.734970	1.035757
	736.924620	1.034251
	737.114257	1.032362
	737.303879	1.030984
	737.493486	1.032078
	737.683079	1.031286
	737.872658	1.031588
	738.062222	1.029087
	738.251772	1.027497
	738.441308	1.027973
	738.630829	1.027295
	738.820336	1.026088
	739.009829	1.024920
	739.199307	1.023103
	739.388771	1.021677
	739.578220	1.021780
	739.767655	1.020558
	739.957076	1.020526
	740.146482	1.020152
	740.335874	1.019817
	740.525251	1.018060
	740.714615	1.018188
	740.903963	1.016227
	741.093298	1.016185
	741.282618	1.015813
	741.471923	1.015716
	741.661214	1.015003
	741.850491	1.016839
	742.039753	1.017099
	742.229001	1.016729
	742.418235	1.017161
	742.607454	1.014966
	742.796659	1.014192
	742.985849	1.012928
	743.175025	1.011737
	743.364187	1.009681
	743.553334	1.008652
	743.742467	1.009148
	743.931586	1.008098
	744.120690	1.006482
	744.309779	1.004575
	744.498855	1.005481
	744.687916	1.004728
	744.876962	1.005138
	745.065994	1.003810
	745.255012	1.002817
	745.444015	1.002502
	745.633004	1.002058
	745.821978	1.001633
	746.010938	1.000763
	746.199884	1.001178
	746.388815	1.000146
	746.577732	1.001599
	746.766634	1.001798
	746.955522	1.001309
	747.144396	1.002291
	747.333255	1.001662
	747.522100	1.001845
	747.710930	1.001470
	747.899746	0.999502
	748.088548	0.999730
	748.277335	1.000827
	748.466108	1.000996
	748.654866	1.002007
	748.843610	1.002730
	749.032339	1.001880
	749.221054	1.001291
	749.409755	1.000567
	749.598441	1.001171
	749.787113	1.000890
	749.975770	0.999063
	750.164413	1.000314
	750.353042	0.999767
[truncated: 1,648 more rows]
