# Supplementary material for: Metasurface analogues of molecular diastereomers from hierarchical multiscale chiral interactions with biomolecules
Source: Nat Commun. 2026 Apr 22;17:5541. doi: 10.1038/s41467-026-72200-6 (PMC13287669; doi:10.1038/s41467-026-72200-6)
Supplement: Supplementary file 3 — Supplementary Data 1 (Raw data) [file 41467_2026_72200_MOESM3_ESM.zip › Raw_Data/Reflectivity/Antistrept_strept_sequence/Buffer/Ref_ARRAY3_RH_0_3.txt]

	345.453658	0.997246
	345.669646	0.997322
	345.885622	0.997416
	346.101585	0.997530
	346.317535	0.997669
	346.533471	0.997838
	346.749395	0.998042
	346.965306	0.998289
	347.181204	0.998585
	347.397089	0.998940
	347.612961	0.999365
	347.828820	0.999871
	348.044666	1.000471
	348.260499	1.001176
	348.476319	1.001996
	348.692126	1.002936
	348.907920	1.003996
	349.123701	1.005162
	349.339469	1.006403
	349.555224	1.007672
	349.770966	1.008905
	349.986695	1.010026
	350.202412	1.010961
	350.418115	1.011650
	350.633805	1.012061
	350.849482	1.012193
	351.065147	1.012070
	351.280798	1.011739
	351.496436	1.011249
	351.712062	1.010652
	351.927674	1.009992
	352.143273	1.012669
	352.358860	1.006801
	352.574433	1.005939
	352.789993	1.008207
	353.005541	1.006350
	353.221075	1.006869
	353.436597	1.005590
	353.652105	1.004332
	353.867600	1.004337
	354.083083	1.003829
	354.298552	1.004239
	354.514009	1.003904
	354.729452	0.999896
	354.944883	1.000997
	355.160300	1.001142
	355.375705	1.001138
	355.591096	1.002238
	355.806474	1.001532
	356.021840	1.002047
	356.237192	1.001623
	356.452532	1.002353
	356.667858	1.002968
	356.883172	1.001174
	357.098472	1.001392
	357.313760	1.001997
	357.529034	1.000364
	357.744295	1.000041
	357.959544	1.000048
	358.174779	0.999439
	358.390002	0.997418
	358.605211	0.994635
	358.820407	0.992951
	359.035591	0.990825
	359.250761	0.990542
	359.465919	0.991053
	359.681063	0.990822
	359.896194	0.989784
	360.111313	0.990838
	360.326418	0.992738
	360.541510	0.991837
	360.756589	0.991721
	360.971656	0.992106
	361.186709	0.992156
	361.401749	0.991328
	361.616776	0.990022
	361.831790	0.991470
	362.046792	0.992244
	362.261780	0.991142
	362.476755	0.991810
	362.691717	0.989312
	362.906666	0.990099
	363.121602	0.991271
	363.336525	0.991600
	363.551435	0.990747
	363.766332	0.989946
	363.981216	0.991907
	364.196087	0.991940
	364.410945	0.992849
	364.625790	0.992803
	364.840621	0.991783
	365.055440	0.992340
	365.270246	0.992032
	365.485039	0.992637
	365.699818	0.993345
	365.914585	0.992710
	366.129339	0.993871
	366.344079	0.994447
	366.558807	0.994126
	366.773521	0.993949
	366.988223	0.993505
	367.202911	0.993693
	367.417587	0.995017
	367.632249	0.995428
	367.846898	0.997702
	368.061535	1.000454
	368.276158	1.001303
	368.490768	1.001446
	368.705365	1.003699
	368.919949	1.004421
	369.134521	1.005416
	369.349079	1.005374
	369.563624	1.005178
	369.778155	1.004085
	369.992674	1.002666
	370.207180	1.002817
	370.421673	1.000878
	370.636153	1.001692
	370.850619	1.002768
	371.065073	1.002774
	371.279514	1.000420
	371.493941	1.000336
	371.708356	1.000058
	371.922757	0.999978
	372.137145	0.998471
	372.351521	0.997137
	372.565883	0.996424
	372.780232	0.996304
	372.994568	0.997587
	373.208891	0.997443
	373.423201	0.996659
	373.637498	0.997698
	373.851782	0.997954
	374.066053	0.997619
	374.280311	0.996008
	374.494556	0.995381
	374.708787	0.996499
	374.923006	0.996064
	375.137211	0.997388
	375.351404	0.998999
	375.565583	0.999455
	375.779750	0.999798
	375.993903	0.999263
	376.208043	0.998425
	376.422170	0.998203
	376.636284	1.000425
	376.850385	1.000394
	377.064473	0.998544
	377.278548	0.998953
	377.492610	0.999424
	377.706658	0.998824
	377.920694	0.999408
	378.134717	1.000131
	378.348726	0.999896
	378.562722	0.999834
	378.776706	0.998998
	378.990676	0.997691
	379.204633	0.997814
	379.418577	0.996316
	379.632508	0.995855
	379.846426	0.996284
	380.060331	0.997245
	380.274223	0.998525
	380.488101	0.997390
	380.701967	0.997024
	380.915819	0.996671
	381.129659	0.995952
	381.343485	0.996602
	381.557298	0.997137
	381.771098	0.997641
	381.984886	0.995665
	382.198659	0.993378
	382.412420	0.994149
	382.626168	0.993935
	382.839903	0.997151
	383.053624	0.998364
	383.267333	0.999382
	383.481028	1.000018
	383.694711	1.000836
	383.908380	0.997962
	384.122036	0.995178
	384.335679	0.996394
	384.549309	0.994618
	384.762926	0.994917
	384.976530	0.995162
	385.190120	0.996692
	385.403698	0.999218
	385.617262	0.999922
	385.830814	0.999240
	386.044352	0.999532
	386.257877	0.998928
	386.471389	0.999234
	386.684888	0.999785
	386.898374	0.998448
	387.111847	0.999258
	387.325306	1.001163
	387.538753	1.003349
	387.752186	1.003636
	387.965606	1.004202
	388.179014	1.002954
	388.392408	1.002163
	388.605789	1.002396
	388.819156	1.001609
	389.032511	1.000864
	389.245853	1.002525
	389.459181	1.003494
	389.672497	1.003232
	389.885799	1.005750
	390.099088	1.006755
	390.312364	1.005282
	390.525627	1.004503
	390.738877	1.004350
	390.952114	1.004004
	391.165337	1.004098
	391.378548	1.001670
	391.591745	1.001193
	391.804929	1.000719
	392.018100	1.001542
	392.231258	0.999862
	392.444403	1.001595
	392.657535	1.002629
	392.870653	1.002299
	393.083759	1.003243
	393.296851	1.003212
	393.509930	1.005295
	393.722996	1.006237
	393.936049	1.006345
	394.149089	1.006514
	394.362116	1.008003
	394.575129	1.008841
	394.788130	1.008796
	395.001117	1.008737
	395.214091	1.010990
	395.427052	1.010289
	395.640000	1.010729
	395.852935	1.008743
	396.065857	1.010491
	396.278765	1.009548
	396.491660	1.009152
	396.704543	1.007503
	396.917412	1.006771
	397.130268	1.007409
	397.343110	1.005561
	397.555940	1.007177
	397.768757	1.007191
	397.981560	1.006381
	398.194350	1.007503
	398.407127	1.005814
	398.619891	1.004263
	398.832642	1.005215
	399.045380	1.005770
	399.258104	1.005262
	399.470815	1.005669
	399.683514	1.003270
	399.896199	1.002143
	400.108870	1.001245
	400.321529	0.999225
	400.534175	0.997748
	400.746807	0.996987
	400.959427	0.995126
	401.172033	0.995958
	401.384626	0.996396
	401.597205	0.996509
	401.809772	0.997074
	402.022326	0.997933
	402.234866	0.997436
	402.447393	0.996324
	402.659907	0.995268
	402.872408	0.994456
	403.084896	0.994076
	403.297370	0.993761
	403.509832	0.995007
	403.722280	0.996379
	403.934715	0.995807
	404.147137	0.995937
	404.359546	0.996880
	404.571941	0.998537
	404.784323	0.998702
	404.996693	0.998976
	405.209049	1.000626
	405.421392	1.001136
	405.633721	1.000867
	405.846038	1.002086
	406.058341	1.001651
	406.270632	1.002299
	406.482909	1.001958
	406.695172	1.002873
	406.907423	1.003755
	407.119661	1.004502
	407.331885	1.004452
	407.544096	1.004137
	407.756294	1.004514
	407.968479	1.005011
	408.180651	1.005026
	408.392809	1.005869
	408.604954	1.008890
	408.817086	1.009103
	409.029205	1.008881
	409.241311	1.007656
	409.453404	1.007781
	409.665483	1.007827
	409.877549	1.008234
	410.089602	1.009158
	410.301642	1.010108
	410.513669	1.010613
	410.725682	1.010189
	410.937682	1.011889
	411.149669	1.012138
	411.361643	1.012167
	411.573604	1.012263
	411.785551	1.010143
	411.997486	1.007994
	412.209407	1.008477
	412.421315	1.005473
	412.633210	1.006819
	412.845091	1.006659
	413.056959	1.006181
	413.268815	1.005285
	413.480657	1.005379
	413.692485	1.005616
	413.904301	1.005625
	414.116103	1.004301
	414.327892	1.003535
	414.539668	1.002558
	414.751431	1.003290
	414.963181	1.004287
	415.174917	1.005199
	415.386640	1.006826
	415.598350	1.007214
	415.810047	1.007057
	416.021730	1.005938
	416.233401	1.007344
	416.445058	1.007818
	416.656702	1.006901
	416.868332	1.007883
	417.079950	1.006319
	417.291554	1.009651
	417.503145	1.008926
	417.714723	1.010139
	417.926288	1.009858
	418.137839	1.010129
	418.349377	1.010837
	418.560903	1.013385
	418.772414	1.012543
	418.983913	1.014398
	419.195398	1.015111
	419.406870	1.014021
	419.618329	1.013701
	419.829775	1.014944
	420.041208	1.013671
	420.252627	1.014370
	420.464033	1.013654
	420.675426	1.013774
	420.886805	1.015574
	421.098172	1.014515
	421.309525	1.015071
	421.520865	1.013933
	421.732192	1.014743
	421.943505	1.014316
	422.154805	1.016705
	422.366092	1.015930
	422.577366	1.017026
	422.788627	1.017396
	422.999874	1.015929
	423.211108	1.016496
	423.422329	1.016437
	423.633537	1.016239
	423.844731	1.013827
	424.055913	1.012027
	424.267081	1.011122
	424.478235	1.009131
	424.689377	1.009824
	424.900505	1.010166
	425.111620	1.007679
	425.322722	1.007970
	425.533811	1.006334
	425.744886	1.005609
	425.955948	1.004045
	426.166997	1.004309
	426.378032	1.003464
	426.589055	1.001661
	426.800064	1.001755
	427.011060	1.001983
	427.222042	1.002234
	427.433012	1.001436
	427.643968	1.002403
	427.854911	1.000492
	428.065840	1.000988
	428.276757	0.999303
	428.487660	0.999060
	428.698550	0.998428
	428.909427	1.001511
	429.120290	1.002294
	429.331140	1.003307
	429.541977	1.003343
	429.752801	1.003090
	429.963611	1.003567
	430.174408	1.003316
	430.385192	1.003489
	430.595963	1.003025
	430.806720	1.003554
	431.017464	1.004479
	431.228195	1.004262
	431.438913	1.002775
	431.649617	1.003086
	431.860308	1.000961
	432.070986	0.999464
	432.281650	1.000610
	432.492302	1.000358
	432.702940	0.999815
	432.913565	1.001486
	433.124176	1.001021
	433.334774	1.001586
	433.545359	1.000394
	433.755931	1.000596
	433.966489	1.001439
	434.177035	1.001699
	434.387567	1.000764
	434.598085	1.000123
	434.808591	1.000571
	435.019083	0.998951
	435.229562	0.999315
	435.440027	0.998284
	435.650479	0.999069
	435.860918	0.999500
	436.071344	0.998748
	436.281757	0.997925
	436.492156	0.996047
	436.702542	0.995626
	436.912914	0.994423
	437.123274	0.995526
	437.333620	0.996709
	437.543953	0.997049
	437.754272	0.995752
	437.964578	0.996061
	438.174871	0.996640
	438.385151	0.995207
	438.595417	0.995155
	438.805670	0.993428
	439.015910	0.993251
	439.226137	0.994459
	439.436350	0.995069
	439.646550	0.993665
	439.856737	0.994677
	440.066910	0.995235
	440.277070	0.995756
	440.487217	0.994908
	440.697351	0.997612
	440.907471	0.997839
	441.117578	0.998458
	441.327671	0.999044
	441.537752	1.000412
	441.747819	1.000952
	441.957873	1.000793
	442.167913	0.999324
	442.377940	1.000209
	442.587954	0.999727
	442.797955	1.001081
	443.007942	1.001262
	443.217916	1.003458
	443.427877	1.005415
	443.637824	1.007899
	443.847758	1.007511
	444.057679	1.008504
	444.267586	1.008477
	444.477481	1.010220
	444.687361	1.011292
	444.897229	1.011691
	445.107083	1.011870
	445.316924	1.011142
	445.526752	1.009834
	445.736566	1.009024
	445.946367	1.008287
	446.156155	1.007571
	446.365929	1.008380
	446.575690	1.006318
	446.785438	1.005827
	446.995173	1.003931
	447.204894	1.005129
	447.414602	1.005114
	447.624296	1.005267
	447.833977	1.005284
	448.043645	1.004524
	448.253300	1.003862
	448.462941	1.002827
	448.672569	1.001124
	448.882184	0.999886
	449.091785	0.999279
	449.301373	1.000284
	449.510948	1.000384
	449.720509	1.000635
	449.930057	0.999791
	450.139592	0.998793
	450.349113	0.995480
	450.558621	0.993144
	450.768116	0.992065
	450.977597	0.989251
	451.187066	0.987658
	451.396520	0.985769
	451.605962	0.986924
	451.815390	0.986495
	452.024805	0.985134
	452.234206	0.983913
	452.443594	0.984577
	452.652969	0.984469
	452.862330	0.983297
	453.071678	0.984268
	453.281013	0.985918
	453.490335	0.986174
	453.699643	0.985498
	453.908938	0.985982
	454.118219	0.986468
	454.327487	0.987232
	454.536742	0.985454
	454.745983	0.984703
	454.955211	0.986631
	455.164426	0.987374
	455.373627	0.990317
	455.582815	0.992146
	455.791990	0.993978
	456.001152	0.994436
	456.210300	0.995152
	456.419434	0.994345
	456.628556	0.995023
	456.837664	0.994418
	457.046758	0.994789
	457.255839	0.995370
	457.464907	0.996507
	457.673962	0.997315
	457.883003	0.995108
	458.092031	0.995486
	458.301046	0.995935
	458.510047	0.994445
	458.719035	0.993654
	458.928009	0.994602
	459.136970	0.992997
	459.345918	0.995328
	459.554852	0.994732
	459.763774	0.996741
	459.972681	0.998124
	460.181576	0.996033
	460.390457	0.995261
	460.599324	0.994590
	460.808178	0.995054
	461.017019	0.995495
	461.225847	0.994988
	461.434661	0.995632
	461.643462	0.995613
	461.852249	0.994433
	462.061023	0.994479
	462.269784	0.993855
	462.478531	0.994714
	462.687265	0.992844
	462.895986	0.991449
	463.104693	0.991213
	463.313387	0.991375
	463.522068	0.991266
	463.730735	0.991537
	463.939389	0.992255
	464.148029	0.992677
	464.356656	0.993116
	464.565270	0.993017
	464.773870	0.994883
	464.982457	0.995244
	465.191030	0.997798
	465.399591	0.997798
	465.608137	0.997680
	465.816671	0.999097
	466.025191	0.999703
	466.233697	1.000330
	466.442191	0.999754
	466.650671	0.999320
	466.859137	0.999855
	467.067590	1.000021
	467.276030	1.001225
	467.484456	1.003784
	467.692869	1.002814
	467.901269	1.002850
	468.109655	1.005135
	468.318028	1.004419
	468.526387	1.003971
	468.734733	1.003361
	468.943066	1.003252
	469.151385	1.001354
	469.359691	1.002021
	469.567984	1.000842
	469.776263	1.001575
	469.984528	0.999494
	470.192781	0.995416
	470.401020	0.994291
	470.609245	0.995831
	470.817457	0.993623
	471.025656	0.992378
	471.233841	0.992497
	471.442013	0.992549
	471.650172	0.992318
	471.858317	0.992655
	472.066448	0.991323
	472.274567	0.992650
	472.482672	0.993290
	472.690763	0.990163
	472.898841	0.992227
	473.106906	0.991804
	473.314957	0.991350
	473.522995	0.992054
	473.731020	0.991579
	473.939031	0.991511
	474.147029	0.991970
	474.355013	0.991816
	474.562984	0.991539
	474.770941	0.990781
	474.978885	0.991031
	475.186816	0.989231
	475.394733	0.988536
	475.602637	0.987756
	475.810527	0.989396
	476.018404	0.988100
	476.226268	0.987193
	476.434118	0.987416
	476.641955	0.986794
	476.849778	0.987446
	477.057588	0.987048
	477.265385	0.986746
	477.473168	0.984478
	477.680937	0.986017
	477.888694	0.985051
	478.096436	0.986514
	478.304166	0.988376
	478.511882	0.986803
	478.719584	0.985621
	478.927274	0.984236
	479.134949	0.983241
	479.342612	0.982676
	479.550260	0.981505
	479.757896	0.980331
	479.965518	0.978999
	480.173126	0.977458
	480.380722	0.978784
	480.588303	0.979881
	480.795872	0.975914
	481.003426	0.976053
	481.210968	0.975041
	481.418496	0.973993
	481.626010	0.971709
	481.833511	0.973745
	482.040999	0.972450
	482.248473	0.973514
	482.455934	0.970459
	482.663382	0.971037
	482.870816	0.972877
	483.078236	0.972989
	483.285643	0.972233
	483.493037	0.972524
	483.700417	0.972419
	483.907784	0.973085
	484.115137	0.974137
	484.322477	0.974132
	484.529803	0.974749
	484.737116	0.974655
	484.944416	0.974378
	485.151702	0.972728
	485.358975	0.974392
	485.566234	0.975041
	485.773479	0.976685
	485.980712	0.977553
	486.187931	0.979301
	486.395136	0.979509
	486.602328	0.979999
	486.809506	0.979046
	487.016671	0.978592
	487.223823	0.977881
	487.430961	0.977616
	487.638086	0.976998
	487.845197	0.977465
	488.052295	0.976377
	488.259379	0.975645
	488.466450	0.973799
	488.673507	0.974619
	488.880551	0.975649
	489.087582	0.976029
	489.294599	0.978364
	489.501602	0.978404
	489.708592	0.978697
	489.915569	0.979858
	490.122532	0.981863
	490.329482	0.981420
	490.536418	0.982167
	490.743341	0.981417
	490.950250	0.980213
	491.157146	0.979868
	491.364029	0.980193
	491.570897	0.979096
	491.777753	0.978692
	491.984595	0.978151
	492.191423	0.977729
	492.398238	0.978375
	492.605040	0.978739
	492.811828	0.978915
	493.018603	0.977062
	493.225364	0.975339
	493.432111	0.976464
	493.638846	0.976070
	493.845566	0.977470
	494.052274	0.977291
	494.258967	0.979599
	494.465648	0.978019
	494.672314	0.977911
	494.878968	0.976027
	495.085608	0.978444
	495.292234	0.977518
	495.498847	0.977982
	495.705446	0.977475
	495.912032	0.975683
	496.118605	0.977251
	496.325164	0.977494
	496.531709	0.977402
	496.738241	0.976216
	496.944759	0.976655
	497.151264	0.976870
	497.357756	0.978171
	497.564234	0.978411
	497.770698	0.979287
	497.977149	0.979173
	498.183587	0.979401
	498.390011	0.977361
	498.596422	0.976761
	498.802819	0.974307
	499.009202	0.973485
	499.215572	0.972676
	499.421929	0.972418
	499.628272	0.972086
	499.834602	0.972653
	500.040918	0.971928
	500.247220	0.971707
	500.453509	0.970472
	500.659785	0.970634
	500.866047	0.971718
	501.072296	0.971691
	501.278531	0.971493
	501.484752	0.971228
	501.690960	0.970725
	501.897155	0.970602
	502.103336	0.970260
	502.309504	0.970355
	502.515658	0.970666
	502.721798	0.969065
	502.927925	0.968968
	503.134039	0.967309
	503.340139	0.965293
	503.546225	0.964768
	503.752298	0.964827
	503.958358	0.963142
	504.164404	0.964020
	504.370436	0.964945
	504.576455	0.965530
	504.782461	0.965640
	504.988453	0.964443
	505.194431	0.964439
	505.400396	0.964347
	505.606347	0.964976
	505.812285	0.966157
	506.018209	0.966889
	506.224120	0.967240
	506.430017	0.965741
	506.635901	0.965615
	506.841771	0.966650
	507.047628	0.967122
	507.253471	0.966023
	507.459301	0.966681
	507.665117	0.966945
	507.870920	0.967043
	508.076709	0.966986
	508.282484	0.966530
	508.488247	0.967555
	508.693995	0.965116
	508.899730	0.965833
	509.105451	0.965415
	509.311159	0.966040
	509.516854	0.966236
	509.722535	0.966065
	509.928202	0.965050
	510.133856	0.964583
	510.339496	0.965056
	510.545123	0.965010
	510.750736	0.964617
	510.956336	0.964865
	511.161922	0.963962
	511.367494	0.964980
	511.573053	0.963477
	511.778599	0.962992
	511.984131	0.962909
	512.189649	0.962788
	512.395154	0.962130
	512.600645	0.961916
	512.806123	0.961054
	513.011587	0.960900
	513.217038	0.960561
	513.422475	0.960096
	513.627899	0.959438
	513.833309	0.959814
	514.038705	0.960062
	514.244088	0.959689
	514.449458	0.957439
	514.654814	0.957348
	514.860156	0.956566
	515.065485	0.955321
	515.270800	0.953957
	515.476102	0.952648
	515.681390	0.952967
	515.886664	0.953629
	516.091925	0.952339
	516.297173	0.951472
	516.502407	0.951543
	516.707627	0.950081
	516.912834	0.948287
	517.118027	0.947569
	517.323207	0.946616
	517.528373	0.946528
	517.733525	0.946799
	517.938664	0.945955
	518.143790	0.945435
	518.348901	0.944189
	518.554000	0.942984
	518.759084	0.941817
	518.964156	0.942273
	519.169213	0.943128
	519.374257	0.940245
	519.579288	0.940089
	519.784305	0.941880
	519.989308	0.941975
	520.194298	0.940418
	520.399274	0.940748
	520.604236	0.941283
	520.809185	0.941344
	521.014121	0.941049
	521.219043	0.943875
	521.423951	0.944116
	521.628846	0.944183
	521.833727	0.944603
	522.038595	0.944645
	522.243449	0.945050
	522.448289	0.946765
	522.653116	0.947468
	522.857929	0.946303
	523.062729	0.946121
	523.267515	0.946930
	523.472287	0.946751
	523.677046	0.947992
	523.881792	0.947367
	524.086524	0.950450
	524.291242	0.951561
	524.495946	0.951602
	524.700637	0.952975
	524.905315	0.952709
	525.109979	0.953468
	525.314629	0.952654
	525.519266	0.952311
	525.723889	0.952963
	525.928498	0.954296
	526.133094	0.955749
	526.337677	0.955440
	526.542245	0.954509
	526.746800	0.955479
	526.951342	0.956644
	527.155870	0.956519
	527.360384	0.956022
	527.564885	0.953979
	527.769372	0.955428
	527.973846	0.955229
	528.178306	0.953715
	528.382752	0.952404
	528.587185	0.953142
	528.791604	0.952906
	528.996010	0.952188
	529.200402	0.952903
	529.404780	0.953211
	529.609145	0.953363
	529.813496	0.953184
	530.017833	0.952057
	530.222157	0.950553
	530.426468	0.950105
	530.630764	0.950600
	530.835048	0.950847
	531.039317	0.950930
	531.243573	0.950668
	531.447815	0.950704
	531.652044	0.948980
	531.856259	0.948470
	532.060461	0.948433
	532.264648	0.947446
	532.468823	0.946416
	532.672983	0.947177
	532.877130	0.946518
	533.081264	0.944681
	533.285383	0.944959
	533.489490	0.943900
	533.693582	0.941741
	533.897661	0.941101
	534.101726	0.941967
	534.305778	0.941039
	534.509816	0.941359
	534.713841	0.941783
	534.917851	0.940757
	535.121849	0.940216
	535.325832	0.941546
	535.529802	0.942083
	535.733759	0.942420
	535.937701	0.944069
	536.141630	0.943717
	536.345546	0.944313
	536.549448	0.943563
	536.753336	0.943284
	536.957210	0.943356
	537.161071	0.941649
	537.364919	0.943286
	537.568752	0.943240
	537.772572	0.946083
	537.976379	0.947398
	538.180172	0.948682
	538.383951	0.948197
	538.587716	0.948650
	538.791468	0.949664
	538.995206	0.950426
	539.198931	0.950221
	539.402642	0.951156
	539.606339	0.951553
	539.810023	0.951652
	540.013693	0.954305
	540.217349	0.953347
	540.420992	0.953037
	540.624621	0.953431
	540.828237	0.953957
	541.031839	0.953959
	541.235427	0.953887
	541.439001	0.954294
	541.642562	0.953608
	541.846109	0.953534
	542.049643	0.953021
	542.253163	0.953107
	542.456669	0.954148
	542.660162	0.955199
	542.863641	0.954238
	543.067106	0.953052
	543.270558	0.952731
	543.473996	0.951304
	543.677420	0.950457
	543.880831	0.948756
	544.084228	0.949541
	544.287612	0.950630
	544.490981	0.948836
	544.694338	0.948172
	544.897680	0.947238
	545.101009	0.945440
	545.304324	0.946459
	545.507625	0.945462
	545.710913	0.944408
	545.914187	0.944992
	546.117448	0.945571
	546.320695	0.944702
	546.523928	0.943594
	546.727147	0.944431
	546.930353	0.945370
	547.133546	0.945311
	547.336724	0.944074
	547.539889	0.944571
	547.743040	0.944931
	547.946178	0.945488
	548.149301	0.944169
	548.352412	0.943486
	548.555508	0.943265
	548.758591	0.944076
	548.961660	0.943225
	549.164716	0.944121
	549.367757	0.945263
	549.570785	0.947069
	549.773800	0.946899
	549.976801	0.946775
	550.179788	0.947401
	550.382761	0.948849
	550.585721	0.948297
	550.788667	0.948921
	550.991599	0.949027
	551.194518	0.949286
	551.397423	0.949054
	551.600315	0.950845
	551.803192	0.950717
	552.006056	0.949883
	552.208906	0.949712
	552.411743	0.949292
	552.614566	0.949020
	552.817375	0.950392
	553.020171	0.950738
	553.222953	0.950450
	553.425721	0.952443
	553.628475	0.953267
	553.831216	0.954135
	554.033943	0.954566
	554.236657	0.955200
	554.439356	0.955767
	554.642042	0.955372
	554.844715	0.955018
	555.047373	0.955234
	555.250018	0.955972
	555.452650	0.955862
	555.655267	0.955402
	555.857871	0.955620
	556.060461	0.956932
	556.263038	0.957866
	556.465600	0.958505
	556.668150	0.958735
	556.870685	0.959455
	557.073207	0.958319
	557.275715	0.960050
	557.478209	0.960862
	557.680689	0.959942
	557.883156	0.960648
	558.085609	0.962327
	558.288049	0.963580
	558.490475	0.963475
	558.692887	0.964794
	558.895285	0.965566
	559.097670	0.964823
	559.300040	0.963676
	559.502398	0.963242
	559.704741	0.963801
	559.907071	0.964865
	560.109387	0.964175
	560.311689	0.962699
	560.513978	0.962637
	560.716253	0.962227
	560.918514	0.962098
	561.120762	0.960781
	561.322995	0.961620
	561.525215	0.961021
	561.727422	0.961152
	561.929614	0.960826
	562.131793	0.961212
	562.333958	0.961832
	562.536110	0.961746
	562.738248	0.961652
	562.940372	0.962848
	563.142482	0.964016
	563.344578	0.964181
	563.546661	0.965954
	563.748730	0.967684
	563.950786	0.967501
	564.152827	0.968393
	564.354855	0.969288
	564.556870	0.970656
	564.758870	0.971130
	564.960857	0.973717
	565.162830	0.973941
	565.364789	0.974902
	565.566735	0.977527
	565.768666	0.976212
	565.970584	0.977087
	566.172489	0.978073
	566.374379	0.979914
	566.576256	0.980323
	566.778119	0.981338
	566.979969	0.982479
	567.181805	0.983045
	567.383626	0.985020
	567.585435	0.986594
	567.787229	0.988816
	567.989010	0.989923
	568.190777	0.990971
	568.392530	0.991545
	568.594269	0.992706
	568.795995	0.992862
	568.997707	0.993606
	569.199405	0.995010
	569.401090	0.996492
	569.602761	0.996745
	569.804418	0.998133
	570.006061	0.998080
	570.207690	1.000545
	570.409306	0.999849
	570.610908	0.999637
	570.812497	1.000674
	571.014071	0.999931
	571.215632	1.000210
	571.417179	1.001308
	571.618712	1.001745
	571.820232	1.002583
	572.021737	1.002987
	572.223229	1.001951
	572.424707	1.002655
	572.626172	1.003721
	572.827623	1.002918
	573.029060	1.003252
	573.230483	1.004314
	573.431892	1.006199
	573.633288	1.006421
	573.834670	1.008347
	574.036038	1.008207
	574.237392	1.008567
	574.438733	1.010383
	574.640060	1.011932
	574.841373	1.012706
	575.042672	1.013759
	575.243958	1.014751
	575.445230	1.015706
	575.646488	1.017383
	575.847732	1.016648
	576.048962	1.017205
	576.250179	1.018751
	576.451382	1.018452
	576.652571	1.020112
	576.853747	1.021381
	577.054908	1.022163
	577.256056	1.022186
	577.457190	1.022908
	577.658310	1.024539
	577.859417	1.023738
	578.060510	1.025151
	578.261589	1.025866
	578.462654	1.025824
	578.663705	1.025742
	578.864743	1.026556
	579.065767	1.026496
	579.266777	1.029058
	579.467773	1.030032
	579.668755	1.028252
	579.869724	1.028616
	580.070679	1.028176
	580.271620	1.028228
	580.472548	1.030257
	580.673461	1.030877
	580.874361	1.032172
	581.075247	1.033507
	581.276119	1.033870
	581.476978	1.034242
	581.677822	1.035662
	581.878653	1.036013
	582.079470	1.037195
	582.280273	1.039342
	582.481063	1.040409
	582.681838	1.042413
	582.882600	1.043696
	583.083348	1.043856
	583.284083	1.044532
	583.484803	1.045024
	583.685510	1.045417
	583.886203	1.046697
	584.086882	1.047295
	584.287547	1.048545
	584.488199	1.049710
	584.688836	1.049811
	584.889460	1.049969
	585.090070	1.053689
	585.290666	1.054753
	585.491249	1.056857
	585.691818	1.056668
	585.892372	1.058247
	586.092914	1.057996
	586.293441	1.058252
	586.493954	1.061508
	586.694454	1.061394
	586.894940	1.063362
	587.095412	1.063809
	587.295870	1.063939
	587.496314	1.064535
	587.696745	1.064759
	587.897162	1.066293
	588.097565	1.067181
	588.297954	1.068564
	588.498329	1.068161
	588.698691	1.068984
	588.899038	1.070224
	589.099372	1.069349
	589.299692	1.070063
	589.499998	1.070395
	589.700291	1.071067
	589.900569	1.070493
	590.100834	1.071624
	590.301085	1.071165
	590.501322	1.071994
	590.701546	1.073511
	590.901755	1.074079
	591.101951	1.075383
	591.302132	1.077294
	591.502300	1.077023
	591.702455	1.077897
	591.902595	1.079715
	592.102722	1.080757
	592.302834	1.082126
	592.502933	1.083394
	592.703018	1.082955
	592.903089	1.083766
	593.103147	1.085296
	593.303190	1.085203
	593.503220	1.086140
	593.703236	1.087624
	593.903238	1.088489
	594.103226	1.090285
	594.303200	1.091604
	594.503161	1.092197
	594.703108	1.092462
	594.903040	1.092242
	595.102960	1.092137
	595.302865	1.094477
	595.502756	1.094833
	595.702634	1.095919
	595.902497	1.098042
	596.102347	1.099071
	596.302183	1.100384
	596.502005	1.101732
	596.701813	1.102403
	596.901608	1.103441
	597.101388	1.105948
	597.301155	1.105881
	597.500908	1.107135
	597.700647	1.107545
	597.900372	1.108253
	598.100083	1.109750
	598.299781	1.110969
	598.499465	1.113927
	598.699134	1.114017
	598.898790	1.116089
	599.098432	1.116752
	599.298061	1.118268
	599.497675	1.120457
	599.697275	1.121683
	599.896862	1.123584
	600.096435	1.122793
	600.295994	1.124379
	600.495539	1.124957
	600.695070	1.126487
	600.894588	1.129211
	601.094091	1.129348
	601.293581	1.130811
	601.493056	1.130754
	601.692518	1.132412
	601.891966	1.134555
	602.091401	1.136285
	602.290821	1.136287
	602.490227	1.140135
	602.689620	1.140482
	602.888999	1.140066
	603.088363	1.140561
	603.287714	1.140313
	603.487052	1.140507
	603.686375	1.140029
	603.885684	1.141097
	604.084980	1.140262
	604.284261	1.139563
	604.483529	1.140020
	604.682783	1.140334
	604.882023	1.140802
	605.081249	1.141426
	605.280461	1.139422
	605.479660	1.139103
	605.678844	1.139643
	605.878015	1.139216
	606.077172	1.137872
	606.276314	1.136838
	606.475443	1.136513
	606.674558	1.136342
	606.873660	1.135243
	607.072747	1.134225
	607.271820	1.134131
	607.470880	1.132138
	607.669926	1.132759
	607.868957	1.133248
	608.067975	1.132745
	608.266979	1.132327
	608.465969	1.131053
	608.664946	1.129981
	608.863908	1.130663
	609.062857	1.129990
	609.261791	1.129094
	609.460712	1.128730
	609.659619	1.128622
	609.858511	1.128278
	610.057390	1.129133
	610.256256	1.128730
	610.455107	1.129633
	610.653944	1.130632
	610.852767	1.129857
	611.051577	1.130529
	611.250373	1.130371
	611.449154	1.130482
	611.647922	1.130989
	611.846676	1.131859
	612.045416	1.130475
	612.244142	1.130277
	612.442854	1.130212
	612.641553	1.129957
	612.840237	1.129901
	613.038908	1.128419
	613.237564	1.129606
	613.436207	1.130277
	613.634836	1.132141
	613.833451	1.132000
	614.032052	1.130631
	614.230639	1.131631
	614.429212	1.132431
	614.627771	1.130773
	614.826316	1.130660
	615.024848	1.132868
	615.223365	1.133966
	615.421869	1.134486
	615.620358	1.133904
	615.818834	1.135340
	616.017296	1.134199
	616.215744	1.136382
	616.414178	1.136803
	616.612598	1.137574
	616.811004	1.137537
	617.009396	1.137185
	617.207775	1.137446
	617.406139	1.139133
	617.604490	1.139370
	617.802826	1.139141
	618.001149	1.139062
	618.199458	1.141107
	618.397752	1.143115
	618.596033	1.143620
	618.794300	1.143709
	618.992553	1.146540
	619.190792	1.149251
	619.389018	1.149370
	619.587229	1.151560
	619.785426	1.153037
	619.983609	1.152446
	620.181779	1.153870
	620.379934	1.154438
	620.578076	1.155572
	620.776204	1.156904
	620.974317	1.157500
	621.172417	1.159925
	621.370503	1.161053
	621.568575	1.163780
	621.766633	1.165607
	621.964677	1.167914
	622.162707	1.170022
	622.360723	1.173073
	622.558725	1.174661
	622.756714	1.175428
	622.954688	1.177917
	623.152648	1.179845
	623.350595	1.181439
	623.548527	1.183621
	623.746446	1.184692
	623.944350	1.186171
	624.142241	1.189057
	624.340118	1.192919
	624.537981	1.195817
	624.735829	1.197982
	624.933664	1.201180
	625.131485	1.206658
	625.329292	1.208068
	625.527085	1.211479
	625.724864	1.214059
	625.922629	1.216675
	626.120381	1.220789
	626.318118	1.222973
	626.515841	1.227570
	626.713550	1.230844
	626.911246	1.234446
	627.108927	1.235573
	627.306595	1.237664
	627.504248	1.241506
	627.701888	1.244178
	627.899513	1.246972
	628.097125	1.251394
	628.294722	1.252506
	628.492306	1.256705
	628.689876	1.258357
	628.887432	1.261749
	629.084973	1.265309
	629.282501	1.268053
	629.480015	1.270347
	629.677515	1.274147
	629.875001	1.276639
	630.072473	1.278886
	630.269931	1.281876
	630.467375	1.285566
	630.664805	1.287878
	630.862221	1.292469
	631.059623	1.292929
	631.257011	1.293892
	631.454385	1.297075
	631.651746	1.299385
	631.849092	1.300169
	632.046424	1.303241
	632.243742	1.305988
	632.441047	1.307477
	632.638337	1.310262
	632.835613	1.312858
	633.032876	1.313873
	633.230124	1.314615
	633.427358	1.318125
	633.624579	1.320247
	633.821785	1.324146
	634.018978	1.326522
	634.216156	1.330867
	634.413321	1.332678
	634.610471	1.335568
	634.807608	1.338732
	635.004730	1.343647
	635.201839	1.346566
	635.398933	1.351435
	635.596014	1.355611
	635.793081	1.359884
	635.990133	1.364462
	636.187172	1.368577
	636.384196	1.370331
	636.581207	1.374303
	636.778204	1.379141
	636.975186	1.383540
	637.172155	1.386671
	637.369110	1.390375
	637.566050	1.392214
	637.762977	1.395527
	637.959890	1.399731
	638.156788	1.403290
	638.353673	1.407981
	638.550544	1.411521
	638.747400	1.414769
	638.944243	1.418155
	639.141072	1.422404
	639.337886	1.424796
	639.534687	1.427190
	639.731474	1.430868
	639.928246	1.432778
	640.125005	1.435020
	640.321750	1.436374
	640.518480	1.437052
	640.715197	1.439926
	640.911899	1.440730
	641.108588	1.440122
	641.305263	1.440730
	641.501923	1.441660
	641.698570	1.442232
	641.895202	1.444169
	642.091821	1.447689
	642.288426	1.447431
	642.485016	1.446274
	642.681593	1.444520
	642.878155	1.444068
	643.074704	1.443638
	643.271238	1.442432
	643.467759	1.440153
	643.664265	1.438133
	643.860757	1.437931
	644.057236	1.438946
	644.253700	1.436219
	644.450151	1.435501
	644.646587	1.433460
	644.843009	1.430397
	645.039418	1.432189
	645.235812	1.433498
	645.432192	1.432844
	645.628558	1.430884
	645.824911	1.426781
	646.021249	1.424822
	646.217573	1.421066
	646.413883	1.420224
	646.610179	1.417923
	646.806461	1.417198
	647.002729	1.414052
	647.198983	1.411364
	647.395223	1.409117
	647.591449	1.406576
	647.787661	1.404708
	647.983859	1.402044
	648.180043	1.399229
	648.376212	1.398192
	648.572368	1.393601
	648.768510	1.392323
	648.964638	1.389436
	649.160751	1.387135
	649.356851	1.384741
	649.552937	1.383168
	649.749008	1.380941
	649.945066	1.377316
	650.141109	1.375593
	650.337138	1.372197
	650.533154	1.369016
	650.729155	1.366208
	650.925142	1.364611
	651.121116	1.360268
	651.317075	1.357242
	651.513020	1.353402
	651.708951	1.349714
	651.904868	1.345681
	652.100771	1.342724
	652.296660	1.341227
	652.492535	1.339047
	652.688396	1.334598
	652.884242	1.333352
	653.080075	1.331681
	653.275894	1.330577
	653.471699	1.327007
	653.667489	1.324548
	653.863266	1.321462
	654.059028	1.316544
	654.254776	1.313302
	654.450511	1.310688
	654.646231	1.309758
	654.841937	1.306197
	655.037629	1.303236
	655.233308	1.300226
	655.428972	1.299721
	655.624622	1.297836
	655.820258	1.295293
	656.015879	1.291397
	656.211487	1.289680
	656.407081	1.286141
	656.602661	1.284420
	656.798226	1.283376
	656.993778	1.279915
	657.189315	1.276528
	657.384839	1.272829
	657.580348	1.269577
	657.775843	1.268848
	657.971324	1.267398
	658.166791	1.265925
	658.362244	1.264588
	658.557683	1.264406
	658.753108	1.262309
	658.948519	1.261948
	659.143916	1.261807
	659.339298	1.259711
	659.534667	1.258932
	659.730022	1.257173
	659.925362	1.255480
	660.120688	1.253125
	660.316001	1.252032
	660.511299	1.253355
	660.706583	1.251790
	660.901853	1.251513
	661.097109	1.249788
	661.292351	1.247896
	661.487578	1.246315
	661.682792	1.246999
	661.877992	1.248641
	662.073177	1.246949
	662.268349	1.247336
	662.463506	1.246698
	662.658649	1.246527
	662.853779	1.243590
	663.048894	1.243850
	663.243995	1.244431
	663.439081	1.244506
	663.634154	1.243839
	663.829213	1.244363
	664.024258	1.244300
	664.219288	1.244536
	664.414305	1.244507
	664.609307	1.246515
	664.804295	1.246315
	664.999269	1.246404
	665.194229	1.244709
	665.389175	1.245204
	665.584107	1.244842
	665.779025	1.244476
	665.973928	1.245858
	666.168818	1.246009
	666.363693	1.246290
	666.558555	1.245533
	666.753402	1.245311
	666.948235	1.245879
	667.143054	1.246178
	667.337859	1.246163
	667.532650	1.247584
	667.727427	1.249236
	667.922189	1.251439
	668.116938	1.250751
	668.311672	1.253079
	668.506392	1.251551
	668.701098	1.251980
	668.895790	1.251783
	669.090468	1.251762
	669.285132	1.253083
	669.479782	1.255093
	669.674417	1.255992
	669.869039	1.258547
	670.063646	1.259657
	670.258239	1.260938
	670.452819	1.260050
	670.647384	1.262160
	670.841934	1.262721
	671.036471	1.262376
	671.230994	1.264268
	671.425502	1.264506
	671.619997	1.266890
	671.814477	1.267992
	672.008943	1.269985
	672.203395	1.271317
	672.397833	1.271631
	672.592257	1.273065
	672.786667	1.275909
	672.981062	1.277630
	673.175444	1.280383
	673.369811	1.282657
	673.564164	1.282707
	673.758503	1.283126
	673.952828	1.285757
	674.147139	1.288112
	674.341435	1.290741
	674.535718	1.291583
	674.729986	1.293757
	674.924240	1.295582
	675.118480	1.297026
	675.312706	1.299580
	675.506918	1.304304
	675.701116	1.308042
	675.895299	1.310111
	676.089469	1.313916
	676.283624	1.315805
	676.477765	1.317850
	676.671892	1.319169
	676.866005	1.322148
	677.060103	1.324581
	677.254188	1.327319
	677.448258	1.330285
	677.642315	1.333696
	677.836357	1.334803
	678.030385	1.337804
	678.224398	1.338464
	678.418398	1.342150
	678.612384	1.343772
	678.806355	1.344758
	679.000312	1.347811
	679.194255	1.349804
	679.388184	1.350302
	679.582099	1.352248
	679.776000	1.351861
	679.969886	1.353024
	680.163758	1.353854
	680.357617	1.357326
	680.551461	1.360484
	680.745290	1.360369
	680.939106	1.362710
	681.132908	1.363132
	681.326695	1.364024
	681.520468	1.363952
	681.714227	1.363218
	681.907972	1.364433
	682.101703	1.364111
	682.295419	1.365709
	682.489122	1.363236
	682.682810	1.363143
	682.876484	1.363672
	683.070144	1.363772
	683.263790	1.363414
	683.457421	1.361259
	683.651039	1.360055
	683.844642	1.360130
	684.038231	1.360384
	684.231806	1.359975
	684.425367	1.360731
	684.618913	1.358395
	684.812446	1.357979
	685.005964	1.357545
	685.199468	1.356608
	685.392958	1.356390
	685.586433	1.356272
	685.779895	1.356409
	685.973342	1.356303
	686.166775	1.354450
	686.360194	1.355771
	686.553599	1.357089
	686.746990	1.356234
	686.940366	1.357497
	687.133729	1.357007
	687.327077	1.356610
	687.520411	1.356577
	687.713730	1.357477
	687.907036	1.356867
	688.100327	1.358186
	688.293604	1.358540
	688.486867	1.358918
	688.680116	1.359393
	688.873351	1.361250
	689.066571	1.360603
	689.259777	1.361763
	689.452970	1.359723
	689.646147	1.359922
	689.839311	1.359916
	690.032461	1.361613
	690.225596	1.360909
	690.418717	1.363586
	690.611824	1.364847
	690.804917	1.365471
	690.997995	1.367640
	691.191059	1.369316
	691.384110	1.369829
	691.577145	1.370234
	691.770167	1.371811
	691.963175	1.372984
	692.156168	1.372113
	692.349147	1.369437
	692.542112	1.370020
	692.735063	1.368234
	692.927999	1.367440
	693.120922	1.367254
	693.313830	1.368142
	693.506724	1.367387
	693.699603	1.365087
	693.892469	1.362582
	694.085320	1.361113
	694.278157	1.360338
	694.470980	1.358780
	694.663789	1.357031
	694.856583	1.353981
	695.049364	1.353227
	695.242130	1.352202
	695.434881	1.350604
	695.627619	1.347934
	695.820342	1.345990
	696.013052	1.343717
	696.205747	1.340641
	696.398427	1.340094
	696.591094	1.339187
	696.783746	1.335937
	696.976384	1.333109
	697.169008	1.331039
	697.361618	1.329096
	697.554213	1.329127
	697.746795	1.325645
	697.939362	1.323907
	698.131914	1.321893
	698.324453	1.318124
	698.516977	1.316505
	698.709487	1.315387
	698.901983	1.314672
	699.094465	1.312549
	699.286932	1.312249
	699.479386	1.311068
	699.671825	1.309725
	699.864249	1.308443
	700.056660	1.305189
	700.249056	1.303808
	700.441438	1.303359
	700.633806	1.303072
	700.826160	1.302473
	701.018499	1.301030
	701.210824	1.302381
	701.403135	1.300275
	701.595432	1.298589
	701.787714	1.296594
	701.979982	1.295337
	702.172236	1.294261
	702.364476	1.294976
	702.556702	1.294256
	702.748913	1.292945
	702.941110	1.290793
	703.133293	1.289078
	703.325461	1.287898
	703.517615	1.286791
	703.709755	1.283814
	703.901881	1.281873
	704.093993	1.280681
	704.286090	1.279263
	704.478173	1.278111
	704.670242	1.276694
	704.862296	1.273191
	705.054337	1.269823
	705.246363	1.266536
	705.438375	1.264897
	705.630372	1.261918
	705.822356	1.259264
	706.014325	1.257481
	706.206279	1.254204
	706.398220	1.252137
	706.590146	1.249879
	706.782058	1.246747
	706.973956	1.243774
	707.165840	1.240677
	707.357709	1.240465
	707.549564	1.237257
	707.741405	1.235446
	707.933231	1.233508
	708.125043	1.231179
	708.316841	1.226034
	708.508625	1.223607
	708.700395	1.222939
	708.892150	1.220748
	709.083891	1.219873
	709.275617	1.215981
	709.467330	1.213258
	709.659028	1.211280
	709.850712	1.208481
	710.042381	1.207919
	710.234037	1.206142
	710.425678	1.203673
	710.617305	1.201333
	710.808917	1.199546
	711.000515	1.196692
	711.192099	1.194595
	711.383669	1.192298
	711.575225	1.189732
	711.766766	1.188093
	711.958293	1.188201
	712.149805	1.185803
	712.341304	1.183156
	712.532788	1.182092
	712.724258	1.178985
	712.915713	1.174231
	713.107154	1.172954
	713.298581	1.173105
	713.489994	1.173525
	713.681392	1.173830
	713.872776	1.171938
	714.064146	1.169516
	714.255502	1.168445
	714.446843	1.167374
	714.638170	1.166056
	714.829483	1.165243
	715.020781	1.163459
	715.212065	1.163245
	715.403335	1.161921
	715.594591	1.161332
	715.785832	1.159798
	715.977059	1.157145
	716.168272	1.156437
	716.359470	1.155339
	716.550654	1.154733
	716.741824	1.154096
	716.932979	1.153080
	717.124121	1.152409
	717.315247	1.152349
	717.506360	1.151020
	717.697458	1.149817
	717.888542	1.150806
	718.079612	1.149014
	718.270668	1.147656
	718.461709	1.147137
	718.652736	1.146653
	718.843748	1.145597
	719.034746	1.142292
	719.225730	1.140147
	719.416700	1.138904
	719.607655	1.136764
	719.798596	1.134347
	719.989523	1.134341
	720.180435	1.132362
	720.371333	1.130196
	720.562217	1.128986
	720.753087	1.125138
	720.943942	1.122759
	721.134783	1.121581
	721.325609	1.119788
	721.516422	1.117226
	721.707219	1.114262
	721.898003	1.112601
	722.088772	1.109830
	722.279527	1.108107
	722.470268	1.105283
	722.660994	1.102748
	722.851707	1.099897
	723.042404	1.097632
	723.233088	1.095884
	723.423757	1.094706
	723.614412	1.091978
	723.805052	1.090504
	723.995678	1.086923
	724.186290	1.085040
	724.376887	1.084995
	724.567471	1.085315
	724.758039	1.084038
	724.948594	1.082043
	725.139134	1.079666
	725.329660	1.078598
	725.520172	1.078303
	725.710669	1.077792
	725.901152	1.076528
	726.091620	1.075291
	726.282075	1.075785
	726.472514	1.075154
	726.662940	1.075035
	726.853351	1.073258
	727.043748	1.072396
	727.234131	1.071129
	727.424499	1.070878
	727.614853	1.071610
	727.805193	1.069878
	727.995518	1.069186
	728.185829	1.069473
	728.376125	1.069471
	728.566408	1.069108
	728.756675	1.068401
	728.946929	1.068461
	729.137168	1.067336
	729.327393	1.067328
	729.517604	1.065666
	729.707800	1.065238
	729.897982	1.065498
	730.088149	1.064498
	730.278302	1.062142
	730.468441	1.061193
	730.658566	1.059995
	730.848676	1.059147
	731.038771	1.059631
	731.228853	1.059593
	731.418920	1.058315
	731.608973	1.056243
	731.799011	1.056912
	731.989035	1.056305
	732.179045	1.054077
	732.369040	1.055426
	732.559021	1.054614
	732.748988	1.053644
	732.938940	1.052558
	733.128878	1.051462
	733.318801	1.051589
	733.508711	1.050687
	733.698605	1.050541
	733.888486	1.049717
	734.078352	1.048632
	734.268204	1.048060
	734.458041	1.046281
	734.647864	1.044893
	734.837673	1.043496
	735.027467	1.043403
	735.217247	1.042772
	735.407013	1.041360
	735.596764	1.041936
	735.786501	1.040916
	735.976223	1.037826
	736.165932	1.035640
	736.355625	1.034044
	736.545305	1.033078
	736.734970	1.031939
	736.924620	1.030111
	737.114257	1.028515
	737.303879	1.027870
	737.493486	1.027073
	737.683079	1.025876
	737.872658	1.025296
	738.062222	1.024265
	738.251772	1.023942
	738.441308	1.023527
	738.630829	1.023313
	738.820336	1.022475
	739.009829	1.022146
	739.199307	1.021087
	739.388771	1.021079
	739.578220	1.020917
	739.767655	1.019530
	739.957076	1.017376
	740.146482	1.017780
	740.335874	1.016430
	740.525251	1.015759
	740.714615	1.016323
	740.903963	1.015914
	741.093298	1.015571
	741.282618	1.014027
	741.471923	1.012174
	741.661214	1.010766
	741.850491	1.010671
	742.039753	1.010471
	742.229001	1.010047
	742.418235	1.010120
	742.607454	1.008966
	742.796659	1.009562
	742.985849	1.009969
	743.175025	1.012406
	743.364187	1.012930
	743.553334	1.012444
	743.742467	1.013632
	743.931586	1.013070
	744.120690	1.012766
	744.309779	1.013942
	744.498855	1.012848
	744.687916	1.012399
	744.876962	1.010682
	745.065994	1.011401
	745.255012	1.010539
	745.444015	1.008498
	745.633004	1.008815
	745.821978	1.007373
	746.010938	1.008076
	746.199884	1.007193
	746.388815	1.007318
	746.577732	1.006370
	746.766634	1.005308
	746.955522	1.005767
	747.144396	1.003674
	747.333255	1.003010
	747.522100	1.001621
	747.710930	1.001836
	747.899746	1.003456
	748.088548	1.003556
	748.277335	1.003965
	748.466108	1.005950
	748.654866	1.005925
	748.843610	1.005817
	749.032339	1.006212
	749.221054	1.007242
	749.409755	1.006778
	749.598441	1.007613
	749.787113	1.007324
	749.975770	1.006304
	750.164413	1.006611
	750.353042	1.006654
[truncated: 1,648 more rows]
