# Supplementary material for: Metasurface analogues of molecular diastereomers from hierarchical multiscale chiral interactions with biomolecules
Source: Nat Commun. 2026 Apr 22;17:5541. doi: 10.1038/s41467-026-72200-6 (PMC13287669; doi:10.1038/s41467-026-72200-6)
Supplement: Supplementary file 3 — Supplementary Data 1 (Raw data) [file 41467_2026_72200_MOESM3_ESM.zip › Raw_Data/Reflectivity/Antistrept_strept_sequence/Buffer/Ref_ARRAY3_RH_0_4.txt]

	345.453658	1.000596
	345.669646	1.000410
	345.885622	1.000213
	346.101585	1.000006
	346.317535	0.999788
	346.533471	0.999560
	346.749395	0.999323
	346.965306	0.999076
	347.181204	0.998823
	347.397089	0.998567
	347.612961	0.998311
	347.828820	0.998064
	348.044666	0.997834
	348.260499	0.997634
	348.476319	0.997480
	348.692126	0.997394
	348.907920	0.997397
	349.123701	0.997517
	349.339469	0.997777
	349.555224	0.998194
	349.770966	0.998773
	349.986695	0.999500
	350.202412	1.000344
	350.418115	1.001257
	350.633805	1.002185
	350.849482	1.003073
	351.065147	1.003880
	351.280798	1.004579
	351.496436	1.005157
	351.712062	1.005615
	351.927674	1.005960
	352.143273	1.006484
	352.358860	1.003933
	352.574433	1.003739
	352.789993	1.005008
	353.005541	1.006139
	353.221075	1.007345
	353.436597	1.005131
	353.652105	1.004197
	353.867600	1.005312
	354.083083	1.005201
	354.298552	1.004039
	354.514009	1.004448
	354.729452	1.003432
	354.944883	1.002925
	355.160300	1.000798
	355.375705	1.000878
	355.591096	1.002124
	355.806474	1.001163
	356.021840	0.999897
	356.237192	1.000965
	356.452532	0.999572
	356.667858	0.998683
	356.883172	0.999339
	357.098472	0.998521
	357.313760	0.998881
	357.529034	0.997616
	357.744295	0.997457
	357.959544	0.997498
	358.174779	0.998335
	358.390002	0.998257
	358.605211	0.997634
	358.820407	0.997393
	359.035591	0.997878
	359.250761	0.999256
	359.465919	1.002014
	359.681063	1.001093
	359.896194	1.000562
	360.111313	1.001381
	360.326418	1.000629
	360.541510	0.998157
	360.756589	0.997257
	360.971656	0.998521
	361.186709	0.997835
	361.401749	0.998860
	361.616776	1.000690
	361.831790	1.000182
	362.046792	1.002011
	362.261780	1.001896
	362.476755	0.999595
	362.691717	0.998790
	362.906666	0.998252
	363.121602	1.000404
	363.336525	1.002992
	363.551435	1.003040
	363.766332	1.002149
	363.981216	0.999801
	364.196087	1.000094
	364.410945	0.998592
	364.625790	0.998819
	364.840621	0.997811
	365.055440	0.997831
	365.270246	0.998600
	365.485039	0.999332
	365.699818	0.998740
	365.914585	0.998881
	366.129339	0.997521
	366.344079	0.997453
	366.558807	0.997285
	366.773521	0.999198
	366.988223	0.997265
	367.202911	0.996779
	367.417587	0.996866
	367.632249	0.996763
	367.846898	0.997024
	368.061535	0.997678
	368.276158	0.999465
	368.490768	0.999593
	368.705365	0.999639
	368.919949	0.999732
	369.134521	1.000924
	369.349079	1.001071
	369.563624	1.001164
	369.778155	1.002627
	369.992674	1.003810
	370.207180	1.005113
	370.421673	1.004161
	370.636153	1.004018
	370.850619	1.004637
	371.065073	1.005571
	371.279514	1.004886
	371.493941	1.006690
	371.708356	1.006894
	371.922757	1.008145
	372.137145	1.007329
	372.351521	1.005990
	372.565883	1.003196
	372.780232	1.004974
	372.994568	1.006733
	373.208891	1.006940
	373.423201	1.006809
	373.637498	1.008362
	373.851782	1.008050
	374.066053	1.008655
	374.280311	1.009792
	374.494556	1.009601
	374.708787	1.010039
	374.923006	1.008823
	375.137211	1.009733
	375.351404	1.008063
	375.565583	1.007055
	375.779750	1.008239
	375.993903	1.008591
	376.208043	1.009048
	376.422170	1.009846
	376.636284	1.008250
	376.850385	1.006683
	377.064473	1.007865
	377.278548	1.007599
	377.492610	1.007626
	377.706658	1.006653
	377.920694	1.007777
	378.134717	1.008013
	378.348726	1.006641
	378.562722	1.005037
	378.776706	1.005615
	378.990676	1.003726
	379.204633	1.005009
	379.418577	1.002951
	379.632508	1.004711
	379.846426	1.002880
	380.060331	1.002352
	380.274223	1.002387
	380.488101	1.003509
	380.701967	1.005471
	380.915819	1.005883
	381.129659	1.004524
	381.343485	1.002318
	381.557298	1.001205
	381.771098	1.001221
	381.984886	0.999716
	382.198659	0.999696
	382.412420	0.998830
	382.626168	0.998970
	382.839903	0.996626
	383.053624	0.996078
	383.267333	0.995271
	383.481028	0.995505
	383.694711	0.995809
	383.908380	0.995442
	384.122036	0.995856
	384.335679	0.996807
	384.549309	0.995505
	384.762926	0.994599
	384.976530	0.994477
	385.190120	0.994894
	385.403698	0.998432
	385.617262	1.000792
	385.830814	1.001972
	386.044352	1.000307
	386.257877	1.000537
	386.471389	1.002892
	386.684888	1.003165
	386.898374	1.005386
	387.111847	1.005163
	387.325306	1.006411
	387.538753	1.007151
	387.752186	1.007808
	387.965606	1.009667
	388.179014	1.008599
	388.392408	1.009344
	388.605789	1.011363
	388.819156	1.011785
	389.032511	1.012569
	389.245853	1.011101
	389.459181	1.009570
	389.672497	1.009971
	389.885799	1.011560
	390.099088	1.010976
	390.312364	1.010182
	390.525627	1.009716
	390.738877	1.009010
	390.952114	1.009145
	391.165337	1.006977
	391.378548	1.006276
	391.591745	1.006587
	391.804929	1.005831
	392.018100	1.007175
	392.231258	1.006675
	392.444403	1.009578
	392.657535	1.009762
	392.870653	1.010457
	393.083759	1.010800
	393.296851	1.010402
	393.509930	1.010963
	393.722996	1.008696
	393.936049	1.008373
	394.149089	1.007089
	394.362116	1.007454
	394.575129	1.006968
	394.788130	1.007516
	395.001117	1.007118
	395.214091	1.006551
	395.427052	1.005979
	395.640000	1.005840
	395.852935	1.007191
	396.065857	1.005111
	396.278765	1.005086
	396.491660	1.005905
	396.704543	1.005327
	396.917412	1.005101
	397.130268	1.005205
	397.343110	1.005640
	397.555940	1.004716
	397.768757	1.008209
	397.981560	1.008951
	398.194350	1.009850
	398.407127	1.007503
	398.619891	1.006515
	398.832642	1.006819
	399.045380	1.010022
	399.258104	1.011140
	399.470815	1.012043
	399.683514	1.011696
	399.896199	1.011169
	400.108870	1.013184
	400.321529	1.012754
	400.534175	1.013218
	400.746807	1.011542
	400.959427	1.013900
	401.172033	1.014393
	401.384626	1.014201
	401.597205	1.014967
	401.809772	1.014151
	402.022326	1.014095
	402.234866	1.014807
	402.447393	1.014467
	402.659907	1.014261
	402.872408	1.012685
	403.084896	1.011452
	403.297370	1.011160
	403.509832	1.009714
	403.722280	1.012044
	403.934715	1.010352
	404.147137	1.009629
	404.359546	1.011590
	404.571941	1.011686
	404.784323	1.013596
	404.996693	1.013867
	405.209049	1.013711
	405.421392	1.011091
	405.633721	1.010583
	405.846038	1.008821
	406.058341	1.006501
	406.270632	1.005941
	406.482909	1.006294
	406.695172	1.006194
	406.907423	1.006035
	407.119661	1.004446
	407.331885	1.003377
	407.544096	1.005138
	407.756294	1.000794
	407.968479	0.999746
	408.180651	0.998691
	408.392809	0.998551
	408.604954	0.997195
	408.817086	0.997133
	409.029205	0.997574
	409.241311	1.000889
	409.453404	1.000401
	409.665483	1.001790
	409.877549	1.002787
	410.089602	1.002473
	410.301642	1.001521
	410.513669	1.000338
	410.725682	0.999749
	410.937682	0.999404
	411.149669	0.999888
	411.361643	1.001325
	411.573604	1.003469
	411.785551	1.005102
	411.997486	1.002764
	412.209407	1.003505
	412.421315	1.002468
	412.633210	1.005657
	412.845091	1.006027
	413.056959	1.004920
	413.268815	1.006948
	413.480657	1.008557
	413.692485	1.010784
	413.904301	1.009881
	414.116103	1.011003
	414.327892	1.011352
	414.539668	1.009091
	414.751431	1.010814
	414.963181	1.011809
	415.174917	1.011455
	415.386640	1.009933
	415.598350	1.008083
	415.810047	1.007382
	416.021730	1.008981
	416.233401	1.009393
	416.445058	1.009728
	416.656702	1.007824
	416.868332	1.007845
	417.079950	1.010029
	417.291554	1.008482
	417.503145	1.009551
	417.714723	1.008141
	417.926288	1.008459
	418.137839	1.006888
	418.349377	1.007570
	418.560903	1.005412
	418.772414	1.006658
	418.983913	1.007191
	419.195398	1.009090
	419.406870	1.008374
	419.618329	1.008902
	419.829775	1.007563
	420.041208	1.008329
	420.252627	1.007579
	420.464033	1.004971
	420.675426	1.007280
	420.886805	1.008152
	421.098172	1.007755
	421.309525	1.008831
	421.520865	1.008599
	421.732192	1.010495
	421.943505	1.010060
	422.154805	1.007446
	422.366092	1.006386
	422.577366	1.005305
	422.788627	1.002468
	422.999874	1.001248
	423.211108	1.001444
	423.422329	1.003531
	423.633537	1.002246
	423.844731	1.002117
	424.055913	1.001723
	424.267081	1.003294
	424.478235	1.004004
	424.689377	1.003365
	424.900505	1.004658
	425.111620	1.004792
	425.322722	1.006678
	425.533811	1.005202
	425.744886	1.007045
	425.955948	1.007047
	426.166997	1.005725
	426.378032	1.004955
	426.589055	1.005021
	426.800064	1.004709
	427.011060	1.002516
	427.222042	1.002686
	427.433012	1.005311
	427.643968	1.004826
	427.854911	1.005150
	428.065840	1.004172
	428.276757	1.004521
	428.487660	1.004762
	428.698550	1.006462
	428.909427	1.006295
	429.120290	1.006564
	429.331140	1.007018
	429.541977	1.006128
	429.752801	1.007268
	429.963611	1.006588
	430.174408	1.007362
	430.385192	1.006706
	430.595963	1.006635
	430.806720	1.006960
	431.017464	1.007845
	431.228195	1.007939
	431.438913	1.008504
	431.649617	1.007372
	431.860308	1.008645
	432.070986	1.005917
	432.281650	1.006360
	432.492302	1.005641
	432.702940	1.005260
	432.913565	1.004453
	433.124176	1.003433
	433.334774	1.002635
	433.545359	1.002717
	433.755931	1.001752
	433.966489	1.002667
	434.177035	1.000631
	434.387567	0.999726
	434.598085	0.997404
	434.808591	0.997352
	435.019083	0.996923
	435.229562	0.995326
	435.440027	0.993894
	435.650479	0.994037
	435.860918	0.993073
	436.071344	0.994209
	436.281757	0.994936
	436.492156	0.994618
	436.702542	0.994788
	436.912914	0.996909
	437.123274	0.994941
	437.333620	0.993070
	437.543953	0.991667
	437.754272	0.991196
	437.964578	0.991297
	438.174871	0.990678
	438.385151	0.990308
	438.595417	0.989526
	438.805670	0.990606
	439.015910	0.990620
	439.226137	0.992117
	439.436350	0.991995
	439.646550	0.992307
	439.856737	0.993404
	440.066910	0.993233
	440.277070	0.992135
	440.487217	0.992122
	440.697351	0.990883
	440.907471	0.990863
	441.117578	0.990170
	441.327671	0.990692
	441.537752	0.990133
	441.747819	0.989836
	441.957873	0.988951
	442.167913	0.989245
	442.377940	0.991168
	442.587954	0.989424
	442.797955	0.988871
	443.007942	0.988046
	443.217916	0.988726
	443.427877	0.988427
	443.637824	0.987114
	443.847758	0.987286
	444.057679	0.988100
	444.267586	0.987022
	444.477481	0.988176
	444.687361	0.989058
	444.897229	0.990981
	445.107083	0.990778
	445.316924	0.990443
	445.526752	0.991498
	445.736566	0.991739
	445.946367	0.993179
	446.156155	0.993798
	446.365929	0.993895
	446.575690	0.993533
	446.785438	0.992997
	446.995173	0.994927
	447.204894	0.994737
	447.414602	0.995031
	447.624296	0.996720
	447.833977	0.996316
	448.043645	0.996459
	448.253300	0.997067
	448.462941	0.997455
	448.672569	0.997902
	448.882184	0.996906
	449.091785	0.995807
	449.301373	0.995759
	449.510948	0.994035
	449.720509	0.991397
	449.930057	0.991206
	450.139592	0.991575
	450.349113	0.993414
	450.558621	0.993828
	450.768116	0.994012
	450.977597	0.994023
	451.187066	0.994507
	451.396520	0.994359
	451.605962	0.994129
	451.815390	0.994752
	452.024805	0.993025
	452.234206	0.991687
	452.443594	0.990461
	452.652969	0.989077
	452.862330	0.990041
	453.071678	0.989562
	453.281013	0.989778
	453.490335	0.987414
	453.699643	0.988916
	453.908938	0.990133
	454.118219	0.991570
	454.327487	0.991790
	454.536742	0.991723
	454.745983	0.991013
	454.955211	0.989268
	455.164426	0.988798
	455.373627	0.989515
	455.582815	0.989350
	455.791990	0.991021
	456.001152	0.990822
	456.210300	0.990336
	456.419434	0.989758
	456.628556	0.990194
	456.837664	0.990641
	457.046758	0.993125
	457.255839	0.993398
	457.464907	0.993526
	457.673962	0.994849
	457.883003	0.995453
	458.092031	0.995999
	458.301046	0.994759
	458.510047	0.995180
	458.719035	0.994088
	458.928009	0.994436
	459.136970	0.993129
	459.345918	0.994794
	459.554852	0.994932
	459.763774	0.993686
	459.972681	0.993983
	460.181576	0.992825
	460.390457	0.991750
	460.599324	0.990592
	460.808178	0.992516
	461.017019	0.991265
	461.225847	0.991463
	461.434661	0.992110
	461.643462	0.990919
	461.852249	0.990381
	462.061023	0.990703
	462.269784	0.992792
	462.478531	0.992741
	462.687265	0.993607
	462.895986	0.993498
	463.104693	0.991905
	463.313387	0.993058
	463.522068	0.994641
	463.730735	0.993219
	463.939389	0.993512
	464.148029	0.993444
	464.356656	0.993267
	464.565270	0.993388
	464.773870	0.994931
	464.982457	0.996022
	465.191030	0.997999
	465.399591	0.998062
	465.608137	0.997091
	465.816671	0.997555
	466.025191	0.997807
	466.233697	1.000641
	466.442191	0.998534
	466.650671	0.998711
	466.859137	0.998067
	467.067590	0.998222
	467.276030	0.998033
	467.484456	0.997089
	467.692869	0.999267
	467.901269	0.998036
	468.109655	0.997779
	468.318028	0.997619
	468.526387	0.997655
	468.734733	0.995243
	468.943066	0.997756
	469.151385	0.998231
	469.359691	0.998477
	469.567984	0.997207
	469.776263	0.996714
	469.984528	0.995316
	470.192781	0.993585
	470.401020	0.992366
	470.609245	0.992366
	470.817457	0.991568
	471.025656	0.990359
	471.233841	0.988422
	471.442013	0.988626
	471.650172	0.987605
	471.858317	0.987714
	472.066448	0.987434
	472.274567	0.985977
	472.482672	0.983156
	472.690763	0.982842
	472.898841	0.983609
	473.106906	0.981732
	473.314957	0.982894
	473.522995	0.982578
	473.731020	0.983708
	473.939031	0.982953
	474.147029	0.981714
	474.355013	0.982906
	474.562984	0.982236
	474.770941	0.981074
	474.978885	0.980206
	475.186816	0.979697
	475.394733	0.979904
	475.602637	0.980652
	475.810527	0.981553
	476.018404	0.982128
	476.226268	0.979797
	476.434118	0.979819
	476.641955	0.980407
	476.849778	0.981111
	477.057588	0.983263
	477.265385	0.982651
	477.473168	0.983230
	477.680937	0.982317
	477.888694	0.982063
	478.096436	0.982702
	478.304166	0.983837
	478.511882	0.983890
	478.719584	0.983774
	478.927274	0.983135
	479.134949	0.984503
	479.342612	0.985395
	479.550260	0.985135
	479.757896	0.984223
	479.965518	0.985816
	480.173126	0.985440
	480.380722	0.984817
	480.588303	0.985254
	480.795872	0.985301
	481.003426	0.985275
	481.210968	0.985772
	481.418496	0.987385
	481.626010	0.987033
	481.833511	0.986679
	482.040999	0.986264
	482.248473	0.987665
	482.455934	0.985946
	482.663382	0.986058
	482.870816	0.986834
	483.078236	0.986117
	483.285643	0.984575
	483.493037	0.982874
	483.700417	0.982645
	483.907784	0.983095
	484.115137	0.982702
	484.322477	0.984240
	484.529803	0.984263
	484.737116	0.984139
	484.944416	0.983233
	485.151702	0.985384
	485.358975	0.986617
	485.566234	0.985649
	485.773479	0.987368
	485.980712	0.988547
	486.187931	0.986666
	486.395136	0.986125
	486.602328	0.986740
	486.809506	0.988192
	487.016671	0.987346
	487.223823	0.987563
	487.430961	0.987808
	487.638086	0.986230
	487.845197	0.987224
	488.052295	0.985258
	488.259379	0.984884
	488.466450	0.985054
	488.673507	0.984228
	488.880551	0.984708
	489.087582	0.985820
	489.294599	0.985243
	489.501602	0.985756
	489.708592	0.984282
	489.915569	0.983803
	490.122532	0.982777
	490.329482	0.982261
	490.536418	0.981248
	490.743341	0.980246
	490.950250	0.978832
	491.157146	0.977587
	491.364029	0.976664
	491.570897	0.977523
	491.777753	0.977061
	491.984595	0.976394
	492.191423	0.975987
	492.398238	0.976474
	492.605040	0.972609
	492.811828	0.972611
	493.018603	0.972002
	493.225364	0.971661
	493.432111	0.971806
	493.638846	0.973070
	493.845566	0.971617
	494.052274	0.971907
	494.258967	0.969895
	494.465648	0.970127
	494.672314	0.969330
	494.878968	0.967598
	495.085608	0.966830
	495.292234	0.965625
	495.498847	0.965226
	495.705446	0.964625
	495.912032	0.963136
	496.118605	0.962761
	496.325164	0.962614
	496.531709	0.962449
	496.738241	0.964126
	496.944759	0.962265
	497.151264	0.963503
	497.357756	0.964124
	497.564234	0.966191
	497.770698	0.966251
	497.977149	0.966300
	498.183587	0.968010
	498.390011	0.968612
	498.596422	0.967464
	498.802819	0.969138
	499.009202	0.969431
	499.215572	0.968006
	499.421929	0.967368
	499.628272	0.968338
	499.834602	0.969491
	500.040918	0.970822
	500.247220	0.969576
	500.453509	0.969178
	500.659785	0.969620
	500.866047	0.969591
	501.072296	0.969959
	501.278531	0.970517
	501.484752	0.971275
	501.690960	0.971745
	501.897155	0.972145
	502.103336	0.971535
	502.309504	0.972066
	502.515658	0.972449
	502.721798	0.971376
	502.927925	0.971996
	503.134039	0.971113
	503.340139	0.970700
	503.546225	0.970630
	503.752298	0.971950
	503.958358	0.971819
	504.164404	0.971732
	504.370436	0.971627
	504.576455	0.971623
	504.782461	0.970837
	504.988453	0.969397
	505.194431	0.970791
	505.400396	0.971297
	505.606347	0.972685
	505.812285	0.973655
	506.018209	0.972792
	506.224120	0.971555
	506.430017	0.970296
	506.635901	0.969675
	506.841771	0.969445
	507.047628	0.967098
	507.253471	0.966332
	507.459301	0.966209
	507.665117	0.967035
	507.870920	0.967006
	508.076709	0.966656
	508.282484	0.965869
	508.488247	0.965875
	508.693995	0.967151
	508.899730	0.969161
	509.105451	0.969315
	509.311159	0.967283
	509.516854	0.968262
	509.722535	0.966389
	509.928202	0.963786
	510.133856	0.963530
	510.339496	0.963306
	510.545123	0.963084
	510.750736	0.961662
	510.956336	0.961450
	511.161922	0.961391
	511.367494	0.959829
	511.573053	0.960037
	511.778599	0.960937
	511.984131	0.960560
	512.189649	0.959756
	512.395154	0.957936
	512.600645	0.955875
	512.806123	0.954778
	513.011587	0.955549
	513.217038	0.955692
	513.422475	0.955457
	513.627899	0.955167
	513.833309	0.953842
	514.038705	0.951986
	514.244088	0.951000
	514.449458	0.950980
	514.654814	0.951029
	514.860156	0.949642
	515.065485	0.951474
	515.270800	0.952339
	515.476102	0.951246
	515.681390	0.951004
	515.886664	0.951298
	516.091925	0.950903
	516.297173	0.949814
	516.502407	0.950178
	516.707627	0.949678
	516.912834	0.949356
	517.118027	0.947785
	517.323207	0.948278
	517.528373	0.948890
	517.733525	0.949040
	517.938664	0.949370
	518.143790	0.947568
	518.348901	0.948552
	518.554000	0.947921
	518.759084	0.947873
	518.964156	0.949000
	519.169213	0.948786
	519.374257	0.949625
	519.579288	0.952230
	519.784305	0.953155
	519.989308	0.953120
	520.194298	0.953234
	520.399274	0.953980
	520.604236	0.953081
	520.809185	0.953321
	521.014121	0.953818
	521.219043	0.953830
	521.423951	0.952437
	521.628846	0.951931
	521.833727	0.953121
	522.038595	0.953508
	522.243449	0.954551
	522.448289	0.955117
	522.653116	0.953843
	522.857929	0.953410
	523.062729	0.953281
	523.267515	0.953430
	523.472287	0.954208
	523.677046	0.953201
	523.881792	0.954219
	524.086524	0.953982
	524.291242	0.954122
	524.495946	0.954480
	524.700637	0.955634
	524.905315	0.955452
	525.109979	0.954393
	525.314629	0.956898
	525.519266	0.955055
	525.723889	0.953417
	525.928498	0.953896
	526.133094	0.953115
	526.337677	0.952804
	526.542245	0.952698
	526.746800	0.953189
	526.951342	0.953187
	527.155870	0.952414
	527.360384	0.951458
	527.564885	0.949774
	527.769372	0.949014
	527.973846	0.948400
	528.178306	0.947201
	528.382752	0.945838
	528.587185	0.945060
	528.791604	0.945160
	528.996010	0.945450
	529.200402	0.945605
	529.404780	0.944727
	529.609145	0.945561
	529.813496	0.944318
	530.017833	0.945105
	530.222157	0.945132
	530.426468	0.944115
	530.630764	0.945282
	530.835048	0.944163
	531.039317	0.944756
	531.243573	0.944859
	531.447815	0.946449
	531.652044	0.946965
	531.856259	0.946767
	532.060461	0.947906
	532.264648	0.947305
	532.468823	0.948091
	532.672983	0.948813
	532.877130	0.948240
	533.081264	0.948393
	533.285383	0.948486
	533.489490	0.948567
	533.693582	0.947918
	533.897661	0.947131
	534.101726	0.947669
	534.305778	0.948277
	534.509816	0.948076
	534.713841	0.948099
	534.917851	0.949173
	535.121849	0.950675
	535.325832	0.951682
	535.529802	0.951951
	535.733759	0.953528
	535.937701	0.953523
	536.141630	0.954594
	536.345546	0.955690
	536.549448	0.955153
	536.753336	0.955192
	536.957210	0.954750
	537.161071	0.953348
	537.364919	0.952674
	537.568752	0.952547
	537.772572	0.950808
	537.976379	0.950845
	538.180172	0.951761
	538.383951	0.951276
	538.587716	0.950675
	538.791468	0.950425
	538.995206	0.950593
	539.198931	0.948877
	539.402642	0.948491
	539.606339	0.947377
	539.810023	0.947947
	540.013693	0.947990
	540.217349	0.946184
	540.420992	0.946678
	540.624621	0.947301
	540.828237	0.948233
	541.031839	0.948503
	541.235427	0.948257
	541.439001	0.948570
	541.642562	0.946889
	541.846109	0.945902
	542.049643	0.944400
	542.253163	0.945941
	542.456669	0.944976
	542.660162	0.943787
	542.863641	0.944006
	543.067106	0.943707
	543.270558	0.943329
	543.473996	0.944003
	543.677420	0.945591
	543.880831	0.944790
	544.084228	0.945930
	544.287612	0.945646
	544.490981	0.943508
	544.694338	0.943990
	544.897680	0.943021
	545.101009	0.942696
	545.304324	0.943281
	545.507625	0.942529
	545.710913	0.943850
	545.914187	0.944928
	546.117448	0.945448
	546.320695	0.946951
	546.523928	0.948067
	546.727147	0.946599
	546.930353	0.946163
	547.133546	0.945555
	547.336724	0.945612
	547.539889	0.945870
	547.743040	0.946486
	547.946178	0.946761
	548.149301	0.946414
	548.352412	0.945412
	548.555508	0.945607
	548.758591	0.944133
	548.961660	0.943627
	549.164716	0.944125
	549.367757	0.943715
	549.570785	0.943947
	549.773800	0.944349
	549.976801	0.945026
	550.179788	0.945268
	550.382761	0.945653
	550.585721	0.945609
	550.788667	0.944814
	550.991599	0.945418
	551.194518	0.945341
	551.397423	0.945244
	551.600315	0.944846
	551.803192	0.944602
	552.006056	0.946299
	552.208906	0.947584
	552.411743	0.946681
	552.614566	0.946244
	552.817375	0.945961
	553.020171	0.945262
	553.222953	0.944821
	553.425721	0.944317
	553.628475	0.944738
	553.831216	0.943005
	554.033943	0.942589
	554.236657	0.943562
	554.439356	0.944620
	554.642042	0.943384
	554.844715	0.943567
	555.047373	0.944875
	555.250018	0.945531
	555.452650	0.945910
	555.655267	0.947227
	555.857871	0.948541
	556.060461	0.947378
	556.263038	0.947988
	556.465600	0.947515
	556.668150	0.948373
	556.870685	0.949559
	557.073207	0.951073
	557.275715	0.951968
	557.478209	0.951905
	557.680689	0.952493
	557.883156	0.954169
	558.085609	0.954480
	558.288049	0.954609
	558.490475	0.955228
	558.692887	0.954481
	558.895285	0.954706
	559.097670	0.956268
	559.300040	0.955979
	559.502398	0.957068
	559.704741	0.959009
	559.907071	0.959712
	560.109387	0.960667
	560.311689	0.962332
	560.513978	0.963527
	560.716253	0.963932
	560.918514	0.964880
	561.120762	0.965763
	561.322995	0.968390
	561.525215	0.969414
	561.727422	0.969909
	561.929614	0.970162
	562.131793	0.970276
	562.333958	0.970465
	562.536110	0.971752
	562.738248	0.971649
	562.940372	0.972727
	563.142482	0.972870
	563.344578	0.972095
	563.546661	0.972274
	563.748730	0.972378
	563.950786	0.973331
	564.152827	0.973936
	564.354855	0.974213
	564.556870	0.973347
	564.758870	0.974563
	564.960857	0.976424
	565.162830	0.976959
	565.364789	0.978343
	565.566735	0.977908
	565.768666	0.978341
	565.970584	0.977733
	566.172489	0.978260
	566.374379	0.978422
	566.576256	0.978390
	566.778119	0.979023
	566.979969	0.980584
	567.181805	0.980917
	567.383626	0.981073
	567.585435	0.983019
	567.787229	0.984396
	567.989010	0.984312
	568.190777	0.983323
	568.392530	0.985609
	568.594269	0.985968
	568.795995	0.987416
	568.997707	0.988257
	569.199405	0.989275
	569.401090	0.990220
	569.602761	0.991226
	569.804418	0.992447
	570.006061	0.992991
	570.207690	0.994818
	570.409306	0.994845
	570.610908	0.995031
	570.812497	0.995694
	571.014071	0.997882
	571.215632	0.998425
	571.417179	0.998984
	571.618712	1.000908
	571.820232	1.003356
	572.021737	1.003814
	572.223229	1.005230
	572.424707	1.005776
	572.626172	1.005778
	572.827623	1.006033
	573.029060	1.007198
	573.230483	1.007035
	573.431892	1.007475
	573.633288	1.008116
	573.834670	1.008243
	574.036038	1.009628
	574.237392	1.011279
	574.438733	1.013527
	574.640060	1.014563
	574.841373	1.015143
	575.042672	1.015831
	575.243958	1.014523
	575.445230	1.015301
	575.646488	1.016193
	575.847732	1.016705
	576.048962	1.017207
	576.250179	1.018146
	576.451382	1.017813
	576.652571	1.017617
	576.853747	1.018790
	577.054908	1.018938
	577.256056	1.018987
	577.457190	1.018484
	577.658310	1.016986
	577.859417	1.017606
	578.060510	1.018186
	578.261589	1.018141
	578.462654	1.018725
	578.663705	1.019391
	578.864743	1.020601
	579.065767	1.020676
	579.266777	1.020870
	579.467773	1.020736
	579.668755	1.021762
	579.869724	1.021993
	580.070679	1.021961
	580.271620	1.022519
	580.472548	1.025192
	580.673461	1.023692
	580.874361	1.025480
	581.075247	1.025227
	581.276119	1.026151
	581.476978	1.027759
	581.677822	1.029197
	581.878653	1.031011
	582.079470	1.032007
	582.280273	1.032375
	582.481063	1.033339
	582.681838	1.034156
	582.882600	1.035190
	583.083348	1.036410
	583.284083	1.036971
	583.484803	1.037643
	583.685510	1.039413
	583.886203	1.042339
	584.086882	1.043827
	584.287547	1.044272
	584.488199	1.044548
	584.688836	1.046305
	584.889460	1.047988
	585.090070	1.049707
	585.290666	1.051766
	585.491249	1.053039
	585.691818	1.056254
	585.892372	1.057136
	586.092914	1.058431
	586.293441	1.059664
	586.493954	1.060895
	586.694454	1.060991
	586.894940	1.061960
	587.095412	1.063423
	587.295870	1.064601
	587.496314	1.066346
	587.696745	1.067772
	587.897162	1.068729
	588.097565	1.069067
	588.297954	1.070007
	588.498329	1.071826
	588.698691	1.074023
	588.899038	1.074645
	589.099372	1.074874
	589.299692	1.075846
	589.499998	1.076046
	589.700291	1.076004
	589.900569	1.076815
	590.100834	1.076352
	590.301085	1.076672
	590.501322	1.077214
	590.701546	1.077084
	590.901755	1.078015
	591.101951	1.077775
	591.302132	1.079278
	591.502300	1.078779
	591.702455	1.079900
	591.902595	1.080861
	592.102722	1.081016
	592.302834	1.081611
	592.502933	1.082592
	592.703018	1.082244
	592.903089	1.085176
	593.103147	1.086086
	593.303190	1.087624
	593.503220	1.087992
	593.703236	1.087791
	593.903238	1.088044
	594.103226	1.087109
	594.303200	1.086402
	594.503161	1.087645
	594.703108	1.087659
	594.903040	1.088447
	595.102960	1.089031
	595.302865	1.090043
	595.502756	1.090341
	595.702634	1.091628
	595.902497	1.091240
	596.102347	1.089733
	596.302183	1.090288
	596.502005	1.090693
	596.701813	1.091358
	596.901608	1.091514
	597.101388	1.092737
	597.301155	1.093728
	597.500908	1.095242
	597.700647	1.097313
	597.900372	1.097803
	598.100083	1.099534
	598.299781	1.101554
	598.499465	1.103561
	598.699134	1.105502
	598.898790	1.106306
	599.098432	1.106838
	599.298061	1.106372
	599.497675	1.107065
	599.697275	1.108482
	599.896862	1.109755
	600.096435	1.111103
	600.295994	1.113995
	600.495539	1.114738
	600.695070	1.115701
	600.894588	1.116485
	601.094091	1.118217
	601.293581	1.119302
	601.493056	1.120026
	601.692518	1.120318
	601.891966	1.120689
	602.091401	1.122059
	602.290821	1.122820
	602.490227	1.122729
	602.689620	1.121608
	602.888999	1.121961
	603.088363	1.122141
	603.287714	1.123289
	603.487052	1.123046
	603.686375	1.123881
	603.885684	1.124582
	604.084980	1.123519
	604.284261	1.123464
	604.483529	1.123716
	604.682783	1.124357
	604.882023	1.123839
	605.081249	1.124096
	605.280461	1.123058
	605.479660	1.121438
	605.678844	1.121644
	605.878015	1.121636
	606.077172	1.121029
	606.276314	1.120477
	606.475443	1.120572
	606.674558	1.119152
	606.873660	1.119300
	607.072747	1.118607
	607.271820	1.118837
	607.470880	1.118020
	607.669926	1.118048
	607.868957	1.118135
	608.067975	1.118868
	608.266979	1.120654
	608.465969	1.119833
	608.664946	1.121455
	608.863908	1.124771
	609.062857	1.126977
	609.261791	1.127931
	609.460712	1.127829
	609.659619	1.126983
	609.858511	1.127745
	610.057390	1.127862
	610.256256	1.129725
	610.455107	1.128846
	610.653944	1.131018
	610.852767	1.131132
	611.051577	1.132546
	611.250373	1.134258
	611.449154	1.135416
	611.647922	1.136008
	611.846676	1.136683
	612.045416	1.137872
	612.244142	1.139632
	612.442854	1.139940
	612.641553	1.140968
	612.840237	1.141690
	613.038908	1.140652
	613.237564	1.140995
	613.436207	1.140926
	613.634836	1.139513
	613.833451	1.139125
	614.032052	1.138882
	614.230639	1.137075
	614.429212	1.136076
	614.627771	1.135604
	614.826316	1.137607
	615.024848	1.138814
	615.223365	1.138535
	615.421869	1.137747
	615.620358	1.137255
	615.818834	1.137783
	616.017296	1.136470
	616.215744	1.137834
	616.414178	1.138309
	616.612598	1.138465
	616.811004	1.137559
	617.009396	1.138071
	617.207775	1.136656
	617.406139	1.137091
	617.604490	1.138358
	617.802826	1.138845
	618.001149	1.139273
	618.199458	1.138384
	618.397752	1.138884
	618.596033	1.140611
	618.794300	1.142976
	618.992553	1.144368
	619.190792	1.145844
	619.389018	1.146234
	619.587229	1.148072
	619.785426	1.149573
	619.983609	1.151011
	620.181779	1.153201
	620.379934	1.154641
	620.578076	1.156721
	620.776204	1.156988
	620.974317	1.157615
	621.172417	1.158640
	621.370503	1.159325
	621.568575	1.161555
	621.766633	1.163546
	621.964677	1.164235
	622.162707	1.169095
	622.360723	1.169719
	622.558725	1.173478
	622.756714	1.174551
	622.954688	1.175906
	623.152648	1.178774
	623.350595	1.179440
	623.548527	1.181836
	623.746446	1.183987
	623.944350	1.186969
	624.142241	1.189409
	624.340118	1.190277
	624.537981	1.190915
	624.735829	1.192949
	624.933664	1.195576
	625.131485	1.198181
	625.329292	1.199945
	625.527085	1.202033
	625.724864	1.203473
	625.922629	1.205941
	626.120381	1.207930
	626.318118	1.210659
	626.515841	1.213371
	626.713550	1.216671
	626.911246	1.216512
	627.108927	1.217201
	627.306595	1.219467
	627.504248	1.221162
	627.701888	1.222822
	627.899513	1.224676
	628.097125	1.228840
	628.294722	1.230679
	628.492306	1.232770
	628.689876	1.234294
	628.887432	1.235821
	629.084973	1.237365
	629.282501	1.240973
	629.480015	1.243560
	629.677515	1.247063
	629.875001	1.249657
	630.072473	1.251480
	630.269931	1.255648
	630.467375	1.259191
	630.664805	1.262695
	630.862221	1.266067
	631.059623	1.268464
	631.257011	1.273067
	631.454385	1.277150
	631.651746	1.280346
	631.849092	1.284026
	632.046424	1.286957
	632.243742	1.290649
	632.441047	1.293820
	632.638337	1.296876
	632.835613	1.302624
	633.032876	1.305939
	633.230124	1.309357
	633.427358	1.314212
	633.624579	1.318375
	633.821785	1.321497
	634.018978	1.328159
	634.216156	1.331414
	634.413321	1.337137
	634.610471	1.340966
	634.807608	1.344836
	635.004730	1.349392
	635.201839	1.351720
	635.398933	1.356221
	635.596014	1.360941
	635.793081	1.365546
	635.990133	1.370538
	636.187172	1.376766
	636.384196	1.380548
	636.581207	1.385043
	636.778204	1.389099
	636.975186	1.391456
	637.172155	1.396490
	637.369110	1.399749
	637.566050	1.401223
	637.762977	1.404446
	637.959890	1.405762
	638.156788	1.406775
	638.353673	1.408012
	638.550544	1.409135
	638.747400	1.409549
	638.944243	1.412482
	639.141072	1.413342
	639.337886	1.415031
	639.534687	1.417941
	639.731474	1.419859
	639.928246	1.419872
	640.125005	1.420359
	640.321750	1.421048
	640.518480	1.421621
	640.715197	1.423876
	640.911899	1.427118
	641.108588	1.428114
	641.305263	1.428340
	641.501923	1.427782
	641.698570	1.427934
	641.895202	1.428724
	642.091821	1.432316
	642.288426	1.432879
	642.485016	1.434941
	642.681593	1.434902
	642.878155	1.436399
	643.074704	1.436039
	643.271238	1.434604
	643.467759	1.434812
	643.664265	1.434860
	643.860757	1.434465
	644.057236	1.435362
	644.253700	1.435438
	644.450151	1.435850
	644.646587	1.436284
	644.843009	1.435502
	645.039418	1.436106
	645.235812	1.435999
	645.432192	1.434879
	645.628558	1.434286
	645.824911	1.435278
	646.021249	1.434580
	646.217573	1.433188
	646.413883	1.432122
	646.610179	1.432556
	646.806461	1.432265
	647.002729	1.431518
	647.198983	1.430848
	647.395223	1.430559
	647.591449	1.429899
	647.787661	1.427831
	647.983859	1.424580
	648.180043	1.419378
	648.376212	1.417873
	648.572368	1.415840
	648.768510	1.413675
	648.964638	1.410540
	649.160751	1.407243
	649.356851	1.400319
	649.552937	1.397502
	649.749008	1.393293
	649.945066	1.390217
	650.141109	1.387791
	650.337138	1.383569
	650.533154	1.380453
	650.729155	1.375765
	650.925142	1.372350
	651.121116	1.370384
	651.317075	1.367280
	651.513020	1.364100
	651.708951	1.359408
	651.904868	1.357063
	652.100771	1.352790
	652.296660	1.348665
	652.492535	1.343233
	652.688396	1.338305
	652.884242	1.334554
	653.080075	1.333187
	653.275894	1.331701
	653.471699	1.330535
	653.667489	1.325898
	653.863266	1.323879
	654.059028	1.319499
	654.254776	1.314996
	654.450511	1.310947
	654.646231	1.309042
	654.841937	1.305506
	655.037629	1.304421
	655.233308	1.302923
	655.428972	1.299495
	655.624622	1.297380
	655.820258	1.296186
	656.015879	1.294392
	656.211487	1.291624
	656.407081	1.288910
	656.602661	1.287021
	656.798226	1.286326
	656.993778	1.284420
	657.189315	1.283208
	657.384839	1.282537
	657.580348	1.282586
	657.775843	1.280928
	657.971324	1.278770
	658.166791	1.278746
	658.362244	1.277640
	658.557683	1.276470
	658.753108	1.275338
	658.948519	1.273525
	659.143916	1.271611
	659.339298	1.269855
	659.534667	1.267132
	659.730022	1.266618
	659.925362	1.265132
	660.120688	1.264510
	660.316001	1.262480
	660.511299	1.260228
	660.706583	1.260229
	660.901853	1.259497
	661.097109	1.257435
	661.292351	1.257854
	661.487578	1.257811
	661.682792	1.256180
	661.877992	1.255045
	662.073177	1.252382
	662.268349	1.251152
	662.463506	1.248946
	662.658649	1.247535
	662.853779	1.245663
	663.048894	1.244162
	663.243995	1.242792
	663.439081	1.239421
	663.634154	1.239740
	663.829213	1.238313
	664.024258	1.236701
	664.219288	1.235912
	664.414305	1.237632
	664.609307	1.237772
	664.804295	1.236946
	664.999269	1.235746
	665.194229	1.233331
	665.389175	1.232834
	665.584107	1.233517
	665.779025	1.232379
	665.973928	1.231440
	666.168818	1.234317
	666.363693	1.235219
	666.558555	1.234400
	666.753402	1.235576
	666.948235	1.235497
	667.143054	1.237097
	667.337859	1.240331
	667.532650	1.242378
	667.727427	1.242657
	667.922189	1.243627
	668.116938	1.245315
	668.311672	1.246985
	668.506392	1.249184
	668.701098	1.250569
	668.895790	1.252798
	669.090468	1.254540
	669.285132	1.257291
	669.479782	1.257244
	669.674417	1.256931
	669.869039	1.260675
	670.063646	1.262480
	670.258239	1.264455
	670.452819	1.264805
	670.647384	1.266180
	670.841934	1.267897
	671.036471	1.270642
	671.230994	1.271312
	671.425502	1.274278
	671.619997	1.275329
	671.814477	1.277284
	672.008943	1.278223
	672.203395	1.279954
	672.397833	1.284176
	672.592257	1.283809
	672.786667	1.284177
	672.981062	1.285508
	673.175444	1.286946
	673.369811	1.286825
	673.564164	1.288893
	673.758503	1.290410
	673.952828	1.291814
	674.147139	1.292652
	674.341435	1.294959
	674.535718	1.298586
	674.729986	1.301305
	674.924240	1.302478
	675.118480	1.304166
	675.312706	1.307082
	675.506918	1.308754
	675.701116	1.310519
	675.895299	1.310734
	676.089469	1.312396
	676.283624	1.312906
	676.477765	1.314701
	676.671892	1.316143
	676.866005	1.317608
	677.060103	1.320005
	677.254188	1.320532
	677.448258	1.321443
	677.642315	1.324244
	677.836357	1.326289
	678.030385	1.327593
	678.224398	1.328872
	678.418398	1.331403
	678.612384	1.332802
	678.806355	1.334438
	679.000312	1.334846
	679.194255	1.335567
	679.388184	1.336351
	679.582099	1.338302
	679.776000	1.339983
	679.969886	1.341821
	680.163758	1.343809
	680.357617	1.345384
	680.551461	1.346626
	680.745290	1.346327
	680.939106	1.347104
	681.132908	1.346917
	681.326695	1.347190
	681.520468	1.351410
	681.714227	1.352448
	681.907972	1.352303
	682.101703	1.352716
	682.295419	1.354658
	682.489122	1.355447
	682.682810	1.355204
	682.876484	1.353937
	683.070144	1.355287
	683.263790	1.354153
	683.457421	1.353603
	683.651039	1.354554
	683.844642	1.355753
	684.038231	1.357263
	684.231806	1.357114
	684.425367	1.359136
	684.618913	1.361380
	684.812446	1.362638
	685.005964	1.364928
	685.199468	1.364780
	685.392958	1.365855
	685.586433	1.364016
	685.779895	1.365203
	685.973342	1.365736
	686.166775	1.364472
	686.360194	1.363256
	686.553599	1.362216
	686.746990	1.362400
	686.940366	1.361849
	687.133729	1.362278
	687.327077	1.361015
	687.520411	1.361244
	687.713730	1.363416
	687.907036	1.362863
	688.100327	1.363109
	688.293604	1.362850
	688.486867	1.362603
	688.680116	1.361988
	688.873351	1.362529
	689.066571	1.363171
	689.259777	1.364971
	689.452970	1.364192
	689.646147	1.365575
	689.839311	1.365665
	690.032461	1.366829
	690.225596	1.367559
	690.418717	1.367165
	690.611824	1.368298
	690.804917	1.368391
	690.997995	1.367241
	691.191059	1.365698
	691.384110	1.364747
	691.577145	1.363660
	691.770167	1.363258
	691.963175	1.361520
	692.156168	1.359420
	692.349147	1.358593
	692.542112	1.359476
	692.735063	1.357737
	692.927999	1.357600
	693.120922	1.357645
	693.313830	1.356471
	693.506724	1.355129
	693.699603	1.353856
	693.892469	1.353513
	694.085320	1.351628
	694.278157	1.348331
	694.470980	1.347171
	694.663789	1.346023
	694.856583	1.344739
	695.049364	1.342885
	695.242130	1.342680
	695.434881	1.342058
	695.627619	1.340567
	695.820342	1.338038
	696.013052	1.335752
	696.205747	1.334113
	696.398427	1.331631
	696.591094	1.329085
	696.783746	1.324834
	696.976384	1.323796
	697.169008	1.321351
	697.361618	1.320393
	697.554213	1.317372
	697.746795	1.316110
	697.939362	1.314971
	698.131914	1.313877
	698.324453	1.313004
	698.516977	1.311915
	698.709487	1.309958
	698.901983	1.308120
	699.094465	1.306547
	699.286932	1.305462
	699.479386	1.303474
	699.671825	1.302770
	699.864249	1.301383
	700.056660	1.301366
	700.249056	1.299813
	700.441438	1.299598
	700.633806	1.298620
	700.826160	1.297716
	701.018499	1.295924
	701.210824	1.295976
	701.403135	1.294497
	701.595432	1.291025
	701.787714	1.288770
	701.979982	1.287834
	702.172236	1.285897
	702.364476	1.283486
	702.556702	1.280993
	702.748913	1.278716
	702.941110	1.277216
	703.133293	1.276672
	703.325461	1.273884
	703.517615	1.271826
	703.709755	1.270242
	703.901881	1.269641
	704.093993	1.268911
	704.286090	1.267882
	704.478173	1.267197
	704.670242	1.264258
	704.862296	1.262743
	705.054337	1.262400
	705.246363	1.257768
	705.438375	1.255733
	705.630372	1.251946
	705.822356	1.248825
	706.014325	1.247187
	706.206279	1.243699
	706.398220	1.241852
	706.590146	1.239708
	706.782058	1.238133
	706.973956	1.235271
	707.165840	1.232349
	707.357709	1.229402
	707.549564	1.227781
	707.741405	1.226099
	707.933231	1.222684
	708.125043	1.219689
	708.316841	1.216774
	708.508625	1.215626
	708.700395	1.213875
	708.892150	1.210975
	709.083891	1.208074
	709.275617	1.206268
	709.467330	1.204220
	709.659028	1.202768
	709.850712	1.201902
	710.042381	1.198702
	710.234037	1.196199
	710.425678	1.194546
	710.617305	1.192558
	710.808917	1.191746
	711.000515	1.188323
	711.192099	1.188467
	711.383669	1.187396
	711.575225	1.184244
	711.766766	1.181730
	711.958293	1.183569
	712.149805	1.183489
	712.341304	1.181367
	712.532788	1.179320
	712.724258	1.178408
	712.915713	1.176644
	713.107154	1.175462
	713.298581	1.174789
	713.489994	1.173066
	713.681392	1.170206
	713.872776	1.170661
	714.064146	1.171351
	714.255502	1.169770
	714.446843	1.170713
	714.638170	1.171162
	714.829483	1.169478
	715.020781	1.170167
	715.212065	1.169826
	715.403335	1.167481
	715.594591	1.167418
	715.785832	1.166047
	715.977059	1.163705
	716.168272	1.162709
	716.359470	1.162821
	716.550654	1.160224
	716.741824	1.156034
	716.932979	1.154411
	717.124121	1.152541
	717.315247	1.151826
	717.506360	1.150312
	717.697458	1.147822
	717.888542	1.146662
	718.079612	1.144100
	718.270668	1.140915
	718.461709	1.139283
	718.652736	1.138185
	718.843748	1.136971
	719.034746	1.135085
	719.225730	1.132477
	719.416700	1.130039
	719.607655	1.129139
	719.798596	1.128449
	719.989523	1.128125
	720.180435	1.125524
	720.371333	1.122288
	720.562217	1.120582
	720.753087	1.118360
	720.943942	1.117294
	721.134783	1.115178
	721.325609	1.111058
	721.516422	1.108683
	721.707219	1.107890
	721.898003	1.106580
	722.088772	1.106004
	722.279527	1.103193
	722.470268	1.101657
	722.660994	1.101119
	722.851707	1.097843
	723.042404	1.096735
	723.233088	1.098094
	723.423757	1.098856
	723.614412	1.096317
	723.805052	1.094270
	723.995678	1.094445
	724.186290	1.092632
	724.376887	1.091116
	724.567471	1.088866
	724.758039	1.088445
	724.948594	1.088221
	725.139134	1.087437
	725.329660	1.088028
	725.520172	1.087010
	725.710669	1.084349
	725.901152	1.085202
	726.091620	1.084272
	726.282075	1.082081
	726.472514	1.080852
	726.662940	1.080432
	726.853351	1.079017
	727.043748	1.080258
	727.234131	1.079631
	727.424499	1.079028
	727.614853	1.077041
	727.805193	1.077236
	727.995518	1.073657
	728.185829	1.071670
	728.376125	1.068944
	728.566408	1.068945
	728.756675	1.068408
	728.946929	1.066828
	729.137168	1.066104
	729.327393	1.065440
	729.517604	1.064512
	729.707800	1.064331
	729.897982	1.064859
	730.088149	1.064058
	730.278302	1.063842
	730.468441	1.061540
	730.658566	1.060734
	730.848676	1.060173
	731.038771	1.059233
	731.228853	1.057569
	731.418920	1.055820
	731.608973	1.054170
	731.799011	1.053553
	731.989035	1.051371
	732.179045	1.050171
	732.369040	1.049273
	732.559021	1.047092
	732.748988	1.045244
	732.938940	1.047331
	733.128878	1.046085
	733.318801	1.045827
	733.508711	1.044545
	733.698605	1.043987
	733.888486	1.043921
	734.078352	1.043500
	734.268204	1.043167
	734.458041	1.043906
	734.647864	1.044341
	734.837673	1.044131
	735.027467	1.042604
	735.217247	1.041258
	735.407013	1.040035
	735.596764	1.037534
	735.786501	1.038137
	735.976223	1.038607
	736.165932	1.038731
	736.355625	1.036230
	736.545305	1.035769
	736.734970	1.035095
	736.924620	1.034780
	737.114257	1.034157
	737.303879	1.034389
	737.493486	1.034998
	737.683079	1.033963
	737.872658	1.034730
	738.062222	1.034697
	738.251772	1.034062
	738.441308	1.032785
	738.630829	1.031727
	738.820336	1.030175
	739.009829	1.028751
	739.199307	1.028837
	739.388771	1.026251
	739.578220	1.025929
	739.767655	1.025886
	739.957076	1.026818
	740.146482	1.026887
	740.335874	1.026430
	740.525251	1.025829
	740.714615	1.024870
	740.903963	1.023061
	741.093298	1.022275
	741.282618	1.021378
	741.471923	1.020342
	741.661214	1.019190
	741.850491	1.017355
	742.039753	1.017300
	742.229001	1.017009
	742.418235	1.016528
	742.607454	1.015773
	742.796659	1.015428
	742.985849	1.015889
	743.175025	1.015844
	743.364187	1.015487
	743.553334	1.017031
	743.742467	1.017548
	743.931586	1.017356
	744.120690	1.018085
	744.309779	1.019385
	744.498855	1.017838
	744.687916	1.017479
	744.876962	1.016689
	745.065994	1.016478
	745.255012	1.015665
	745.444015	1.015816
	745.633004	1.016045
	745.821978	1.015761
	746.010938	1.016381
	746.199884	1.014942
	746.388815	1.013550
	746.577732	1.011779
	746.766634	1.011595
	746.955522	1.012254
	747.144396	1.012402
	747.333255	1.010843
	747.522100	1.010328
	747.710930	1.009279
	747.899746	1.007753
	748.088548	1.007278
	748.277335	1.008028
	748.466108	1.008448
	748.654866	1.008417
	748.843610	1.007495
	749.032339	1.006193
	749.221054	1.005498
	749.409755	1.004502
	749.598441	1.005311
	749.787113	1.004115
	749.975770	1.003388
	750.164413	1.003525
	750.353042	1.003394
[truncated: 1,648 more rows]
