# Supplementary material for: Metasurface analogues of molecular diastereomers from hierarchical multiscale chiral interactions with biomolecules
Source: Nat Commun. 2026 Apr 22;17:5541. doi: 10.1038/s41467-026-72200-6 (PMC13287669; doi:10.1038/s41467-026-72200-6)
Supplement: Supplementary file 3 — Supplementary Data 1 (Raw data) [file 41467_2026_72200_MOESM3_ESM.zip › Raw_Data/Reflectivity/Antistrept_strept_sequence/Buffer/Ref_ARRAY3_RH_0_5.txt]

	345.453658	0.997088
	345.669646	0.998226
	345.885622	0.999472
	346.101585	1.000840
	346.317535	1.002342
	346.533471	1.003996
	346.749395	1.005816
	346.965306	1.007822
	347.181204	1.010031
	347.397089	1.012460
	347.612961	1.015121
	347.828820	1.018023
	348.044666	1.021161
	348.260499	1.024515
	348.476319	1.028037
	348.692126	1.031646
	348.907920	1.035212
	349.123701	1.038558
	349.339469	1.041452
	349.555224	1.043635
	349.770966	1.044848
	349.986695	1.044890
	350.202412	1.043666
	350.418115	1.041224
	350.633805	1.037748
	350.849482	1.033521
	351.065147	1.028860
	351.280798	1.024065
	351.496436	1.019376
	351.712062	1.014962
	351.927674	1.010923
	352.143273	1.009140
	352.358860	1.004586
	352.574433	1.002200
	352.789993	1.001090
	353.005541	1.002825
	353.221075	1.000440
	353.436597	1.000343
	353.652105	0.999641
	353.867600	0.996706
	354.083083	0.995056
	354.298552	0.994900
	354.514009	0.994638
	354.729452	0.992668
	354.944883	0.991594
	355.160300	0.992654
	355.375705	0.993958
	355.591096	0.994675
	355.806474	0.995042
	356.021840	0.994194
	356.237192	0.994736
	356.452532	0.995549
	356.667858	0.995846
	356.883172	0.995826
	357.098472	0.994542
	357.313760	0.994913
	357.529034	0.994549
	357.744295	0.996995
	357.959544	0.997181
	358.174779	0.996074
	358.390002	0.994274
	358.605211	0.994035
	358.820407	0.994851
	359.035591	0.997080
	359.250761	0.996050
	359.465919	0.996035
	359.681063	0.996019
	359.896194	0.994896
	360.111313	0.995522
	360.326418	0.994441
	360.541510	0.993734
	360.756589	0.994181
	360.971656	0.995440
	361.186709	0.995619
	361.401749	0.996169
	361.616776	0.996546
	361.831790	0.996187
	362.046792	0.996150
	362.261780	0.994608
	362.476755	0.995047
	362.691717	0.995787
	362.906666	0.995658
	363.121602	0.995772
	363.336525	0.997225
	363.551435	0.997708
	363.766332	0.999423
	363.981216	0.999596
	364.196087	1.000488
	364.410945	0.998627
	364.625790	1.000030
	364.840621	1.000867
	365.055440	1.002310
	365.270246	1.002847
	365.485039	1.001325
	365.699818	1.002362
	365.914585	1.004201
	366.129339	1.003563
	366.344079	1.004408
	366.558807	1.002820
	366.773521	1.003673
	366.988223	1.003507
	367.202911	1.002163
	367.417587	1.002091
	367.632249	1.001349
	367.846898	1.001804
	368.061535	1.002766
	368.276158	1.003605
	368.490768	1.002662
	368.705365	1.001388
	368.919949	1.001098
	369.134521	1.002027
	369.349079	1.000621
	369.563624	1.000706
	369.778155	1.000274
	369.992674	1.001015
	370.207180	1.000658
	370.421673	0.999990
	370.636153	0.999672
	370.850619	0.996968
	371.065073	0.997803
	371.279514	0.997854
	371.493941	0.998872
	371.708356	0.996882
	371.922757	0.998222
	372.137145	0.995946
	372.351521	0.997338
	372.565883	0.996577
	372.780232	0.997493
	372.994568	0.999186
	373.208891	1.000182
	373.423201	1.002444
	373.637498	1.002575
	373.851782	1.001277
	374.066053	1.000888
	374.280311	1.000026
	374.494556	1.000793
	374.708787	1.000069
	374.923006	1.000421
	375.137211	1.002540
	375.351404	1.002648
	375.565583	1.001706
	375.779750	1.003918
	375.993903	1.005219
	376.208043	1.005513
	376.422170	1.005472
	376.636284	1.005102
	376.850385	1.004814
	377.064473	1.004468
	377.278548	1.002248
	377.492610	1.001860
	377.706658	1.000785
	377.920694	1.000041
	378.134717	0.997595
	378.348726	0.997448
	378.562722	0.997942
	378.776706	0.998021
	378.990676	0.998588
	379.204633	0.997891
	379.418577	0.998252
	379.632508	1.000650
	379.846426	0.998801
	380.060331	0.999765
	380.274223	0.999632
	380.488101	1.000439
	380.701967	1.000389
	380.915819	1.002357
	381.129659	1.003454
	381.343485	1.003762
	381.557298	1.004511
	381.771098	1.004902
	381.984886	1.006079
	382.198659	1.006367
	382.412420	1.008313
	382.626168	1.007576
	382.839903	1.006784
	383.053624	1.005937
	383.267333	1.006321
	383.481028	1.006290
	383.694711	1.006558
	383.908380	1.007171
	384.122036	1.007230
	384.335679	1.007684
	384.549309	1.006617
	384.762926	1.006882
	384.976530	1.005676
	385.190120	1.006896
	385.403698	1.006090
	385.617262	1.007597
	385.830814	1.008880
	386.044352	1.009039
	386.257877	1.008414
	386.471389	1.007610
	386.684888	1.008589
	386.898374	1.009876
	387.111847	1.009867
	387.325306	1.011970
	387.538753	1.011084
	387.752186	1.012394
	387.965606	1.013814
	388.179014	1.013863
	388.392408	1.012557
	388.605789	1.013015
	388.819156	1.011305
	389.032511	1.009235
	389.245853	1.008435
	389.459181	1.009949
	389.672497	1.008691
	389.885799	1.007647
	390.099088	1.006962
	390.312364	1.007121
	390.525627	1.007120
	390.738877	1.006172
	390.952114	1.006114
	391.165337	1.007334
	391.378548	1.005807
	391.591745	1.007501
	391.804929	1.006249
	392.018100	1.005519
	392.231258	1.006079
	392.444403	1.005945
	392.657535	1.003747
	392.870653	1.004524
	393.083759	1.002353
	393.296851	1.003350
	393.509930	1.002610
	393.722996	1.004315
	393.936049	1.001571
	394.149089	0.998838
	394.362116	0.997311
	394.575129	0.995845
	394.788130	0.995025
	395.001117	0.993386
	395.214091	0.991494
	395.427052	0.991667
	395.640000	0.990862
	395.852935	0.990269
	396.065857	0.989768
	396.278765	0.987644
	396.491660	0.987797
	396.704543	0.986571
	396.917412	0.986573
	397.130268	0.985813
	397.343110	0.985153
	397.555940	0.983167
	397.768757	0.985272
	397.981560	0.985486
	398.194350	0.986345
	398.407127	0.987747
	398.619891	0.988338
	398.832642	0.987350
	399.045380	0.987371
	399.258104	0.987608
	399.470815	0.988459
	399.683514	0.989075
	399.896199	0.990000
	400.108870	0.990249
	400.321529	0.989891
	400.534175	0.991727
	400.746807	0.992741
	400.959427	0.993223
	401.172033	0.993655
	401.384626	0.996518
	401.597205	0.997208
	401.809772	0.999041
	402.022326	1.002166
	402.234866	1.003588
	402.447393	1.002502
	402.659907	1.004364
	402.872408	1.005002
	403.084896	1.006160
	403.297370	1.005947
	403.509832	1.007437
	403.722280	1.009283
	403.934715	1.011480
	404.147137	1.009522
	404.359546	1.012219
	404.571941	1.011443
	404.784323	1.013025
	404.996693	1.013445
	405.209049	1.014010
	405.421392	1.013523
	405.633721	1.013458
	405.846038	1.012227
	406.058341	1.012694
	406.270632	1.010131
	406.482909	1.010095
	406.695172	1.008396
	406.907423	1.009452
	407.119661	1.009720
	407.331885	1.010192
	407.544096	1.010325
	407.756294	1.010220
	407.968479	1.008709
	408.180651	1.007915
	408.392809	1.003471
	408.604954	1.001326
	408.817086	1.001644
	409.029205	1.001110
	409.241311	0.999439
	409.453404	0.998024
	409.665483	0.996787
	409.877549	0.996067
	410.089602	0.996083
	410.301642	0.994820
	410.513669	0.995214
	410.725682	0.992851
	410.937682	0.992940
	411.149669	0.991237
	411.361643	0.990328
	411.573604	0.988975
	411.785551	0.990936
	411.997486	0.990433
	412.209407	0.991678
	412.421315	0.992800
	412.633210	0.992004
	412.845091	0.991940
	413.056959	0.991754
	413.268815	0.992422
	413.480657	0.994218
	413.692485	0.994192
	413.904301	0.996572
	414.116103	0.996721
	414.327892	0.996434
	414.539668	0.997051
	414.751431	0.997529
	414.963181	0.998060
	415.174917	0.999267
	415.386640	1.000647
	415.598350	1.003013
	415.810047	1.003303
	416.021730	1.005146
	416.233401	1.007735
	416.445058	1.007052
	416.656702	1.009435
	416.868332	1.009612
	417.079950	1.011263
	417.291554	1.012515
	417.503145	1.013887
	417.714723	1.014912
	417.926288	1.014067
	418.137839	1.012427
	418.349377	1.013783
	418.560903	1.014381
	418.772414	1.013851
	418.983913	1.012981
	419.195398	1.016059
	419.406870	1.016625
	419.618329	1.015536
	419.829775	1.015076
	420.041208	1.014997
	420.252627	1.012425
	420.464033	1.010277
	420.675426	1.008357
	420.886805	1.008331
	421.098172	1.006570
	421.309525	1.009466
	421.520865	1.009743
	421.732192	1.008067
	421.943505	1.008005
	422.154805	1.009178
	422.366092	1.008236
	422.577366	1.007841
	422.788627	1.006981
	422.999874	1.004492
	423.211108	1.003890
	423.422329	1.002765
	423.633537	1.002713
	423.844731	1.001555
	424.055913	1.002066
	424.267081	0.999682
	424.478235	1.001255
	424.689377	1.000075
	424.900505	1.001009
	425.111620	0.998907
	425.322722	0.997404
	425.533811	0.997837
	425.744886	0.997712
	425.955948	0.997304
	426.166997	0.999812
	426.378032	0.998342
	426.589055	0.999345
	426.800064	0.997672
	427.011060	0.999739
	427.222042	1.001654
	427.433012	1.003526
	427.643968	1.006958
	427.854911	1.007831
	428.065840	1.008754
	428.276757	1.010759
	428.487660	1.009980
	428.698550	1.011335
	428.909427	1.010086
	429.120290	1.011424
	429.331140	1.012573
	429.541977	1.011188
	429.752801	1.011529
	429.963611	1.012182
	430.174408	1.010295
	430.385192	1.009263
	430.595963	1.010473
	430.806720	1.009866
	431.017464	1.009719
	431.228195	1.010026
	431.438913	1.010120
	431.649617	1.011264
	431.860308	1.012507
	432.070986	1.012388
	432.281650	1.010365
	432.492302	1.010139
	432.702940	1.007843
	432.913565	1.006274
	433.124176	1.006601
	433.334774	1.006584
	433.545359	1.006531
	433.755931	1.005764
	433.966489	1.007642
	434.177035	1.006607
	434.387567	1.004082
	434.598085	1.003298
	434.808591	1.002361
	435.019083	1.002426
	435.229562	1.002653
	435.440027	1.002490
	435.650479	1.003358
	435.860918	1.004296
	436.071344	1.003774
	436.281757	1.003752
	436.492156	1.003833
	436.702542	1.002414
	436.912914	1.001453
	437.123274	1.001502
	437.333620	1.001489
	437.543953	1.001165
	437.754272	0.999013
	437.964578	1.000812
	438.174871	1.002363
	438.385151	1.002156
	438.595417	1.001111
	438.805670	1.003669
	439.015910	1.002621
	439.226137	1.003844
	439.436350	1.004345
	439.646550	1.005230
	439.856737	1.004240
	440.066910	1.003366
	440.277070	1.002919
	440.487217	1.002204
	440.697351	1.002224
	440.907471	1.001586
	441.117578	0.998227
	441.327671	0.997768
	441.537752	0.996419
	441.747819	0.997051
	441.957873	0.996589
	442.167913	0.995749
	442.377940	0.997482
	442.587954	0.995698
	442.797955	0.995015
	443.007942	0.995926
	443.217916	0.996795
	443.427877	0.995295
	443.637824	0.996740
	443.847758	0.997934
	444.057679	0.995853
	444.267586	0.995624
	444.477481	0.995424
	444.687361	0.994881
	444.897229	0.993755
	445.107083	0.992342
	445.316924	0.992857
	445.526752	0.994463
	445.736566	0.995056
	445.946367	0.995116
	446.156155	0.996684
	446.365929	0.997150
	446.575690	0.996711
	446.785438	0.997116
	446.995173	0.996943
	447.204894	0.998822
	447.414602	1.000300
	447.624296	0.998781
	447.833977	0.999662
	448.043645	0.999443
	448.253300	0.999940
	448.462941	1.001133
	448.672569	1.002238
	448.882184	1.002118
	449.091785	0.999988
	449.301373	1.001474
	449.510948	1.002294
	449.720509	1.002740
	449.930057	1.003284
	450.139592	1.002329
	450.349113	1.000214
	450.558621	1.002366
	450.768116	1.001952
	450.977597	1.001541
	451.187066	1.000422
	451.396520	1.000899
	451.605962	0.998477
	451.815390	0.997879
	452.024805	0.998099
	452.234206	0.997544
	452.443594	0.997626
	452.652969	0.998992
	452.862330	0.998593
	453.071678	0.997005
	453.281013	0.995977
	453.490335	0.994332
	453.699643	0.991696
	453.908938	0.992202
	454.118219	0.991329
	454.327487	0.992352
	454.536742	0.992067
	454.745983	0.990548
	454.955211	0.992190
	455.164426	0.990768
	455.373627	0.990245
	455.582815	0.991873
	455.791990	0.992473
	456.001152	0.992555
	456.210300	0.992175
	456.419434	0.992515
	456.628556	0.993077
	456.837664	0.994260
	457.046758	0.994476
	457.255839	0.994175
	457.464907	0.994371
	457.673962	0.994423
	457.883003	0.995483
	458.092031	0.994928
	458.301046	0.994612
	458.510047	0.993998
	458.719035	0.993284
	458.928009	0.993906
	459.136970	0.992542
	459.345918	0.994886
	459.554852	0.994408
	459.763774	0.994189
	459.972681	0.993395
	460.181576	0.994127
	460.390457	0.995598
	460.599324	0.996356
	460.808178	0.997767
	461.017019	0.998957
	461.225847	0.997441
	461.434661	0.994658
	461.643462	0.992479
	461.852249	0.992682
	462.061023	0.988974
	462.269784	0.989390
	462.478531	0.989860
	462.687265	0.990924
	462.895986	0.992982
	463.104693	0.996036
	463.313387	0.995842
	463.522068	0.995582
	463.730735	0.994868
	463.939389	0.995710
	464.148029	0.995855
	464.356656	0.999425
	464.565270	0.999735
	464.773870	0.998353
	464.982457	0.998405
	465.191030	0.998554
	465.399591	0.997513
	465.608137	0.996603
	465.816671	0.998510
	466.025191	0.997466
	466.233697	0.996828
	466.442191	0.998481
	466.650671	0.999271
	466.859137	0.999998
	467.067590	1.000511
	467.276030	1.000134
	467.484456	1.001488
	467.692869	1.000552
	467.901269	1.001261
	468.109655	1.001273
	468.318028	1.000079
	468.526387	1.001181
	468.734733	1.001444
	468.943066	1.003656
	469.151385	1.003301
	469.359691	1.003141
	469.567984	1.001417
	469.776263	1.000982
	469.984528	1.001330
	470.192781	1.002049
	470.401020	1.001135
	470.609245	1.000277
	470.817457	0.999942
	471.025656	0.999042
	471.233841	0.999793
	471.442013	1.000705
	471.650172	0.998361
	471.858317	0.999147
	472.066448	0.997497
	472.274567	0.996852
	472.482672	0.996279
	472.690763	0.996124
	472.898841	0.995476
	473.106906	0.995635
	473.314957	0.992976
	473.522995	0.990731
	473.731020	0.990812
	473.939031	0.989663
	474.147029	0.989347
	474.355013	0.989924
	474.562984	0.991036
	474.770941	0.993583
	474.978885	0.993296
	475.186816	0.993257
	475.394733	0.992758
	475.602637	0.992459
	475.810527	0.991668
	476.018404	0.991589
	476.226268	0.993301
	476.434118	0.992618
	476.641955	0.991924
	476.849778	0.992868
	477.057588	0.991705
	477.265385	0.991996
	477.473168	0.993058
	477.680937	0.994902
	477.888694	0.995125
	478.096436	0.993840
	478.304166	0.993542
	478.511882	0.993665
	478.719584	0.993086
	478.927274	0.992743
	479.134949	0.992295
	479.342612	0.993659
	479.550260	0.991253
	479.757896	0.990239
	479.965518	0.989286
	480.173126	0.986271
	480.380722	0.986391
	480.588303	0.983724
	480.795872	0.987309
	481.003426	0.988525
	481.210968	0.988125
	481.418496	0.987310
	481.626010	0.986016
	481.833511	0.985078
	482.040999	0.983127
	482.248473	0.984123
	482.455934	0.984328
	482.663382	0.984167
	482.870816	0.981445
	483.078236	0.981123
	483.285643	0.981623
	483.493037	0.982346
	483.700417	0.981740
	483.907784	0.980557
	484.115137	0.980073
	484.322477	0.980098
	484.529803	0.979527
	484.737116	0.980246
	484.944416	0.980750
	485.151702	0.980227
	485.358975	0.980241
	485.566234	0.978656
	485.773479	0.978367
	485.980712	0.979814
	486.187931	0.980473
	486.395136	0.978532
	486.602328	0.977694
	486.809506	0.978268
	487.016671	0.978567
	487.223823	0.979323
	487.430961	0.978325
	487.638086	0.980071
	487.845197	0.980027
	488.052295	0.982093
	488.259379	0.982198
	488.466450	0.982282
	488.673507	0.981128
	488.880551	0.979984
	489.087582	0.980694
	489.294599	0.981504
	489.501602	0.981429
	489.708592	0.980815
	489.915569	0.981943
	490.122532	0.982382
	490.329482	0.980832
	490.536418	0.980632
	490.743341	0.980497
	490.950250	0.981261
	491.157146	0.979641
	491.364029	0.979334
	491.570897	0.978775
	491.777753	0.978110
	491.984595	0.976221
	492.191423	0.975584
	492.398238	0.974835
	492.605040	0.974299
	492.811828	0.975420
	493.018603	0.973484
	493.225364	0.975107
	493.432111	0.972713
	493.638846	0.970576
	493.845566	0.970056
	494.052274	0.970067
	494.258967	0.967743
	494.465648	0.967892
	494.672314	0.967291
	494.878968	0.968109
	495.085608	0.967889
	495.292234	0.966953
	495.498847	0.966931
	495.705446	0.967041
	495.912032	0.965407
	496.118605	0.963650
	496.325164	0.962396
	496.531709	0.963245
	496.738241	0.961773
	496.944759	0.962427
	497.151264	0.962796
	497.357756	0.963136
	497.564234	0.962738
	497.770698	0.962360
	497.977149	0.961046
	498.183587	0.960815
	498.390011	0.961442
	498.596422	0.962684
	498.802819	0.963549
	499.009202	0.963138
	499.215572	0.963630
	499.421929	0.963891
	499.628272	0.963767
	499.834602	0.963239
	500.040918	0.963663
	500.247220	0.962823
	500.453509	0.962583
	500.659785	0.962715
	500.866047	0.961349
	501.072296	0.961459
	501.278531	0.962006
	501.484752	0.960594
	501.690960	0.960855
	501.897155	0.961951
	502.103336	0.962619
	502.309504	0.964054
	502.515658	0.964623
	502.721798	0.965562
	502.927925	0.966423
	503.134039	0.967690
	503.340139	0.968761
	503.546225	0.968662
	503.752298	0.970005
	503.958358	0.969676
	504.164404	0.969790
	504.370436	0.968736
	504.576455	0.968631
	504.782461	0.970101
	504.988453	0.970698
	505.194431	0.971574
	505.400396	0.970237
	505.606347	0.972805
	505.812285	0.972938
	506.018209	0.972550
	506.224120	0.971966
	506.430017	0.970706
	506.635901	0.970196
	506.841771	0.970732
	507.047628	0.971307
	507.253471	0.972051
	507.459301	0.970917
	507.665117	0.969903
	507.870920	0.968275
	508.076709	0.968535
	508.282484	0.967852
	508.488247	0.968898
	508.693995	0.968997
	508.899730	0.968809
	509.105451	0.967643
	509.311159	0.969933
	509.516854	0.968577
	509.722535	0.969526
	509.928202	0.968330
	510.133856	0.967380
	510.339496	0.968059
	510.545123	0.969529
	510.750736	0.970360
	510.956336	0.970749
	511.161922	0.967501
	511.367494	0.965943
	511.573053	0.966234
	511.778599	0.965645
	511.984131	0.963776
	512.189649	0.964200
	512.395154	0.962950
	512.600645	0.961817
	512.806123	0.960841
	513.011587	0.961578
	513.217038	0.960427
	513.422475	0.960431
	513.627899	0.959093
	513.833309	0.958898
	514.038705	0.959108
	514.244088	0.960087
	514.449458	0.960308
	514.654814	0.960431
	514.860156	0.959705
	515.065485	0.959907
	515.270800	0.959974
	515.476102	0.960375
	515.681390	0.960514
	515.886664	0.961392
	516.091925	0.962152
	516.297173	0.961784
	516.502407	0.963410
	516.707627	0.963543
	516.912834	0.967274
	517.118027	0.967105
	517.323207	0.967890
	517.528373	0.967171
	517.733525	0.966409
	517.938664	0.968497
	518.143790	0.966819
	518.348901	0.966744
	518.554000	0.966689
	518.759084	0.967807
	518.964156	0.967554
	519.169213	0.966160
	519.374257	0.967191
	519.579288	0.966212
	519.784305	0.965178
	519.989308	0.965149
	520.194298	0.965766
	520.399274	0.965344
	520.604236	0.964416
	520.809185	0.963936
	521.014121	0.963020
	521.219043	0.962115
	521.423951	0.962528
	521.628846	0.962898
	521.833727	0.961577
	522.038595	0.962320
	522.243449	0.961561
	522.448289	0.961475
	522.653116	0.961128
	522.857929	0.960690
	523.062729	0.958895
	523.267515	0.958633
	523.472287	0.956439
	523.677046	0.956146
	523.881792	0.956020
	524.086524	0.956381
	524.291242	0.957079
	524.495946	0.958083
	524.700637	0.956821
	524.905315	0.957458
	525.109979	0.956861
	525.314629	0.956364
	525.519266	0.954254
	525.723889	0.953533
	525.928498	0.953838
	526.133094	0.952945
	526.337677	0.952237
	526.542245	0.952296
	526.746800	0.950481
	526.951342	0.949157
	527.155870	0.949655
	527.360384	0.951243
	527.564885	0.950917
	527.769372	0.952098
	527.973846	0.953018
	528.178306	0.952481
	528.382752	0.951880
	528.587185	0.953154
	528.791604	0.953059
	528.996010	0.951818
	529.200402	0.952771
	529.404780	0.950960
	529.609145	0.951239
	529.813496	0.951205
	530.017833	0.951451
	530.222157	0.951124
	530.426468	0.950644
	530.630764	0.951130
	530.835048	0.950309
	531.039317	0.949461
	531.243573	0.948401
	531.447815	0.948046
	531.652044	0.948036
	531.856259	0.947008
	532.060461	0.946755
	532.264648	0.947415
	532.468823	0.947271
	532.672983	0.946287
	532.877130	0.945164
	533.081264	0.945359
	533.285383	0.944867
	533.489490	0.944202
	533.693582	0.944761
	533.897661	0.945006
	534.101726	0.945587
	534.305778	0.945442
	534.509816	0.944129
	534.713841	0.943880
	534.917851	0.943959
	535.121849	0.944383
	535.325832	0.943108
	535.529802	0.944417
	535.733759	0.944362
	535.937701	0.945585
	536.141630	0.946555
	536.345546	0.946588
	536.549448	0.945935
	536.753336	0.945470
	536.957210	0.944741
	537.161071	0.945010
	537.364919	0.944854
	537.568752	0.944931
	537.772572	0.945225
	537.976379	0.946130
	538.180172	0.945413
	538.383951	0.944327
	538.587716	0.943850
	538.791468	0.945164
	538.995206	0.944908
	539.198931	0.945331
	539.402642	0.946196
	539.606339	0.945913
	539.810023	0.945371
	540.013693	0.945385
	540.217349	0.945170
	540.420992	0.945104
	540.624621	0.946588
	540.828237	0.946418
	541.031839	0.945416
	541.235427	0.946639
	541.439001	0.946897
	541.642562	0.947170
	541.846109	0.948085
	542.049643	0.949749
	542.253163	0.949343
	542.456669	0.949540
	542.660162	0.949548
	542.863641	0.948021
	543.067106	0.946781
	543.270558	0.946197
	543.473996	0.945282
	543.677420	0.945304
	543.880831	0.945522
	544.084228	0.947008
	544.287612	0.947365
	544.490981	0.946851
	544.694338	0.946250
	544.897680	0.945075
	545.101009	0.944189
	545.304324	0.945214
	545.507625	0.945616
	545.710913	0.944744
	545.914187	0.946170
	546.117448	0.945626
	546.320695	0.945735
	546.523928	0.944084
	546.727147	0.943466
	546.930353	0.944719
	547.133546	0.945808
	547.336724	0.944712
	547.539889	0.944198
	547.743040	0.944887
	547.946178	0.944549
	548.149301	0.945875
	548.352412	0.945658
	548.555508	0.945752
	548.758591	0.945186
	548.961660	0.945803
	549.164716	0.945623
	549.367757	0.946330
	549.570785	0.946571
	549.773800	0.946220
	549.976801	0.946398
	550.179788	0.946306
	550.382761	0.945589
	550.585721	0.946233
	550.788667	0.946203
	550.991599	0.946341
	551.194518	0.944687
	551.397423	0.944687
	551.600315	0.945082
	551.803192	0.944958
	552.006056	0.944742
	552.208906	0.945021
	552.411743	0.945437
	552.614566	0.944497
	552.817375	0.943894
	553.020171	0.944458
	553.222953	0.945270
	553.425721	0.946139
	553.628475	0.945676
	553.831216	0.947695
	554.033943	0.948285
	554.236657	0.948311
	554.439356	0.947406
	554.642042	0.947076
	554.844715	0.946237
	555.047373	0.946838
	555.250018	0.947512
	555.452650	0.948497
	555.655267	0.949283
	555.857871	0.950004
	556.060461	0.950039
	556.263038	0.950656
	556.465600	0.951256
	556.668150	0.950777
	556.870685	0.951611
	557.073207	0.951884
	557.275715	0.952345
	557.478209	0.952396
	557.680689	0.951588
	557.883156	0.952303
	558.085609	0.953371
	558.288049	0.952995
	558.490475	0.952656
	558.692887	0.951699
	558.895285	0.952582
	559.097670	0.954250
	559.300040	0.953664
	559.502398	0.953185
	559.704741	0.954611
	559.907071	0.955194
	560.109387	0.955197
	560.311689	0.955864
	560.513978	0.955152
	560.716253	0.955748
	560.918514	0.956235
	561.120762	0.956810
	561.322995	0.957405
	561.525215	0.958900
	561.727422	0.959448
	561.929614	0.959971
	562.131793	0.960134
	562.333958	0.960713
	562.536110	0.960773
	562.738248	0.961567
	562.940372	0.962286
	563.142482	0.962566
	563.344578	0.964002
	563.546661	0.964742
	563.748730	0.965877
	563.950786	0.967632
	564.152827	0.968434
	564.354855	0.970234
	564.556870	0.971299
	564.758870	0.972303
	564.960857	0.975463
	565.162830	0.977484
	565.364789	0.976965
	565.566735	0.977887
	565.768666	0.978978
	565.970584	0.979886
	566.172489	0.980255
	566.374379	0.981500
	566.576256	0.981023
	566.778119	0.982366
	566.979969	0.983235
	567.181805	0.982953
	567.383626	0.983441
	567.585435	0.984766
	567.787229	0.984778
	567.989010	0.985341
	568.190777	0.985908
	568.392530	0.986514
	568.594269	0.986689
	568.795995	0.986299
	568.997707	0.987744
	569.199405	0.988215
	569.401090	0.989200
	569.602761	0.990289
	569.804418	0.992561
	570.006061	0.994464
	570.207690	0.994494
	570.409306	0.994293
	570.610908	0.995335
	570.812497	0.997623
	571.014071	0.999624
	571.215632	1.000840
	571.417179	1.000827
	571.618712	1.001194
	571.820232	1.001704
	572.021737	1.002977
	572.223229	1.003378
	572.424707	1.004672
	572.626172	1.004433
	572.827623	1.004213
	573.029060	1.003947
	573.230483	1.004072
	573.431892	1.006816
	573.633288	1.007462
	573.834670	1.007142
	574.036038	1.008475
	574.237392	1.009235
	574.438733	1.010206
	574.640060	1.011140
	574.841373	1.012211
	575.042672	1.013115
	575.243958	1.014494
	575.445230	1.015788
	575.646488	1.015131
	575.847732	1.015531
	576.048962	1.016836
	576.250179	1.016347
	576.451382	1.017696
	576.652571	1.017538
	576.853747	1.018265
	577.054908	1.018586
	577.256056	1.017157
	577.457190	1.017872
	577.658310	1.018990
	577.859417	1.018679
	578.060510	1.017686
	578.261589	1.019298
	578.462654	1.019882
	578.663705	1.019476
	578.864743	1.020238
	579.065767	1.019451
	579.266777	1.019391
	579.467773	1.021940
	579.668755	1.022476
	579.869724	1.023033
	580.070679	1.024224
	580.271620	1.024936
	580.472548	1.025992
	580.673461	1.027611
	580.874361	1.028992
	581.075247	1.030656
	581.276119	1.032567
	581.476978	1.034617
	581.677822	1.036471
	581.878653	1.037006
	582.079470	1.037554
	582.280273	1.038567
	582.481063	1.039868
	582.681838	1.043342
	582.882600	1.044638
	583.083348	1.045087
	583.284083	1.044775
	583.484803	1.044720
	583.685510	1.046523
	583.886203	1.048491
	584.086882	1.049029
	584.287547	1.048572
	584.488199	1.048221
	584.688836	1.048821
	584.889460	1.050163
	585.090070	1.051362
	585.290666	1.052164
	585.491249	1.054574
	585.691818	1.055590
	585.892372	1.057093
	586.092914	1.058183
	586.293441	1.058899
	586.493954	1.060324
	586.694454	1.061100
	586.894940	1.061865
	587.095412	1.063399
	587.295870	1.064500
	587.496314	1.064180
	587.696745	1.065261
	587.897162	1.065719
	588.097565	1.067128
	588.297954	1.067439
	588.498329	1.067485
	588.698691	1.067059
	588.899038	1.068102
	589.099372	1.069251
	589.299692	1.069968
	589.499998	1.072913
	589.700291	1.072583
	589.900569	1.072269
	590.100834	1.074566
	590.301085	1.075936
	590.501322	1.076053
	590.701546	1.076707
	590.901755	1.077585
	591.101951	1.078781
	591.302132	1.080370
	591.502300	1.082372
	591.702455	1.083174
	591.902595	1.084394
	592.102722	1.085203
	592.302834	1.087063
	592.502933	1.089453
	592.703018	1.089705
	592.903089	1.091631
	593.103147	1.092486
	593.303190	1.093779
	593.503220	1.094877
	593.703236	1.095372
	593.903238	1.095836
	594.103226	1.097456
	594.303200	1.097863
	594.503161	1.097601
	594.703108	1.099184
	594.903040	1.099351
	595.102960	1.100118
	595.302865	1.101074
	595.502756	1.101848
	595.702634	1.104236
	595.902497	1.103034
	596.102347	1.102951
	596.302183	1.103547
	596.502005	1.103339
	596.701813	1.104455
	596.901608	1.104850
	597.101388	1.106020
	597.301155	1.106067
	597.500908	1.107349
	597.700647	1.105893
	597.900372	1.104820
	598.100083	1.104127
	598.299781	1.104771
	598.499465	1.105283
	598.699134	1.104790
	598.898790	1.105727
	599.098432	1.104795
	599.298061	1.103598
	599.497675	1.103866
	599.697275	1.103641
	599.896862	1.102251
	600.096435	1.103599
	600.295994	1.103822
	600.495539	1.104072
	600.695070	1.105103
	600.894588	1.107121
	601.094091	1.108738
	601.293581	1.109186
	601.493056	1.109970
	601.692518	1.109198
	601.891966	1.109167
	602.091401	1.110841
	602.290821	1.110893
	602.490227	1.111577
	602.689620	1.113006
	602.888999	1.113807
	603.088363	1.114071
	603.287714	1.114551
	603.487052	1.115028
	603.686375	1.115737
	603.885684	1.117135
	604.084980	1.117762
	604.284261	1.118770
	604.483529	1.119158
	604.682783	1.117276
	604.882023	1.118945
	605.081249	1.118903
	605.280461	1.119906
	605.479660	1.121575
	605.678844	1.121797
	605.878015	1.123244
	606.077172	1.123370
	606.276314	1.122768
	606.475443	1.124191
	606.674558	1.126925
	606.873660	1.127509
	607.072747	1.129355
	607.271820	1.130493
	607.470880	1.128931
	607.669926	1.129845
	607.868957	1.129105
	608.067975	1.130668
	608.266979	1.131212
	608.465969	1.131027
	608.664946	1.131971
	608.863908	1.132371
	609.062857	1.132387
	609.261791	1.131923
	609.460712	1.134366
	609.659619	1.135556
	609.858511	1.137102
	610.057390	1.137520
	610.256256	1.139224
	610.455107	1.139984
	610.653944	1.140124
	610.852767	1.141512
	611.051577	1.140576
	611.250373	1.141594
	611.449154	1.142426
	611.647922	1.142446
	611.846676	1.144165
	612.045416	1.144449
	612.244142	1.144610
	612.442854	1.145792
	612.641553	1.145369
	612.840237	1.146416
	613.038908	1.146115
	613.237564	1.146044
	613.436207	1.145325
	613.634836	1.146205
	613.833451	1.145933
	614.032052	1.147444
	614.230639	1.146137
	614.429212	1.146467
	614.627771	1.146247
	614.826316	1.146073
	615.024848	1.145933
	615.223365	1.145916
	615.421869	1.146108
	615.620358	1.147332
	615.818834	1.147186
	616.017296	1.145829
	616.215744	1.145772
	616.414178	1.144249
	616.612598	1.144340
	616.811004	1.145805
	617.009396	1.145241
	617.207775	1.145547
	617.406139	1.146643
	617.604490	1.144672
	617.802826	1.145274
	618.001149	1.144164
	618.199458	1.145694
	618.397752	1.146734
	618.596033	1.147033
	618.794300	1.147971
	618.992553	1.148243
	619.190792	1.148162
	619.389018	1.148435
	619.587229	1.150878
	619.785426	1.151712
	619.983609	1.153358
	620.181779	1.153522
	620.379934	1.152925
	620.578076	1.155073
	620.776204	1.157085
	620.974317	1.159013
	621.172417	1.161367
	621.370503	1.163462
	621.568575	1.164512
	621.766633	1.165551
	621.964677	1.166970
	622.162707	1.169997
	622.360723	1.171619
	622.558725	1.173122
	622.756714	1.175440
	622.954688	1.175579
	623.152648	1.177054
	623.350595	1.179313
	623.548527	1.180424
	623.746446	1.182690
	623.944350	1.183952
	624.142241	1.186622
	624.340118	1.189529
	624.537981	1.190137
	624.735829	1.193285
	624.933664	1.196333
	625.131485	1.199335
	625.329292	1.201924
	625.527085	1.205725
	625.724864	1.207727
	625.922629	1.209119
	626.120381	1.210917
	626.318118	1.213988
	626.515841	1.215273
	626.713550	1.219577
	626.911246	1.222698
	627.108927	1.224767
	627.306595	1.227990
	627.504248	1.232552
	627.701888	1.235440
	627.899513	1.237975
	628.097125	1.240843
	628.294722	1.243333
	628.492306	1.245718
	628.689876	1.247913
	628.887432	1.250064
	629.084973	1.252295
	629.282501	1.254119
	629.480015	1.256182
	629.677515	1.260296
	629.875001	1.262219
	630.072473	1.266773
	630.269931	1.267382
	630.467375	1.270485
	630.664805	1.273619
	630.862221	1.276550
	631.059623	1.279502
	631.257011	1.282712
	631.454385	1.285207
	631.651746	1.287181
	631.849092	1.289670
	632.046424	1.292642
	632.243742	1.294953
	632.441047	1.298430
	632.638337	1.302628
	632.835613	1.305857
	633.032876	1.311178
	633.230124	1.315130
	633.427358	1.319405
	633.624579	1.321886
	633.821785	1.325745
	634.018978	1.331337
	634.216156	1.335212
	634.413321	1.338937
	634.610471	1.343881
	634.807608	1.346702
	635.004730	1.351476
	635.201839	1.355138
	635.398933	1.358957
	635.596014	1.363518
	635.793081	1.367155
	635.990133	1.370967
	636.187172	1.374949
	636.384196	1.378366
	636.581207	1.382023
	636.778204	1.384977
	636.975186	1.388164
	637.172155	1.391325
	637.369110	1.394707
	637.566050	1.396730
	637.762977	1.399663
	637.959890	1.404306
	638.156788	1.407851
	638.353673	1.411595
	638.550544	1.416946
	638.747400	1.419805
	638.944243	1.422500
	639.141072	1.426715
	639.337886	1.430220
	639.534687	1.432215
	639.731474	1.431943
	639.928246	1.433620
	640.125005	1.435531
	640.321750	1.435790
	640.518480	1.438876
	640.715197	1.440365
	640.911899	1.441228
	641.108588	1.441329
	641.305263	1.444048
	641.501923	1.444583
	641.698570	1.443624
	641.895202	1.445144
	642.091821	1.444245
	642.288426	1.444936
	642.485016	1.443972
	642.681593	1.442258
	642.878155	1.443534
	643.074704	1.442734
	643.271238	1.440309
	643.467759	1.438321
	643.664265	1.435601
	643.860757	1.435600
	644.057236	1.434371
	644.253700	1.435022
	644.450151	1.435808
	644.646587	1.435391
	644.843009	1.434208
	645.039418	1.432739
	645.235812	1.431906
	645.432192	1.429571
	645.628558	1.429608
	645.824911	1.428844
	646.021249	1.425475
	646.217573	1.423000
	646.413883	1.420089
	646.610179	1.416441
	646.806461	1.415086
	647.002729	1.412592
	647.198983	1.410269
	647.395223	1.407145
	647.591449	1.404619
	647.787661	1.403219
	647.983859	1.399705
	648.180043	1.396623
	648.376212	1.392912
	648.572368	1.390628
	648.768510	1.388951
	648.964638	1.385069
	649.160751	1.384005
	649.356851	1.380784
	649.552937	1.378450
	649.749008	1.376336
	649.945066	1.371898
	650.141109	1.368150
	650.337138	1.365608
	650.533154	1.360881
	650.729155	1.358075
	650.925142	1.355130
	651.121116	1.352038
	651.317075	1.348272
	651.513020	1.345511
	651.708951	1.343288
	651.904868	1.341245
	652.100771	1.338042
	652.296660	1.335944
	652.492535	1.333445
	652.688396	1.330067
	652.884242	1.327721
	653.080075	1.326866
	653.275894	1.323422
	653.471699	1.320326
	653.667489	1.318191
	653.863266	1.316401
	654.059028	1.313238
	654.254776	1.311892
	654.450511	1.309684
	654.646231	1.308876
	654.841937	1.305749
	655.037629	1.304503
	655.233308	1.304480
	655.428972	1.303243
	655.624622	1.303029
	655.820258	1.302675
	656.015879	1.302013
	656.211487	1.302351
	656.407081	1.303026
	656.602661	1.300670
	656.798226	1.300088
	656.993778	1.297886
	657.189315	1.295724
	657.384839	1.294822
	657.580348	1.293865
	657.775843	1.292306
	657.971324	1.291133
	658.166791	1.290674
	658.362244	1.289922
	658.557683	1.289946
	658.753108	1.288415
	658.948519	1.286319
	659.143916	1.283829
	659.339298	1.281041
	659.534667	1.279430
	659.730022	1.276953
	659.925362	1.274297
	660.120688	1.270999
	660.316001	1.267572
	660.511299	1.265909
	660.706583	1.263689
	660.901853	1.261559
	661.097109	1.258304
	661.292351	1.255347
	661.487578	1.253543
	661.682792	1.249293
	661.877992	1.247530
	662.073177	1.246188
	662.268349	1.243962
	662.463506	1.243178
	662.658649	1.241151
	662.853779	1.240317
	663.048894	1.240720
	663.243995	1.240967
	663.439081	1.237795
	663.634154	1.237148
	663.829213	1.235047
	664.024258	1.234598
	664.219288	1.234306
	664.414305	1.234242
	664.609307	1.235125
	664.804295	1.235168
	664.999269	1.234524
	665.194229	1.234694
	665.389175	1.234841
	665.584107	1.235190
	665.779025	1.235338
	665.973928	1.236475
	666.168818	1.236348
	666.363693	1.239368
	666.558555	1.239769
	666.753402	1.240996
	666.948235	1.242284
	667.143054	1.242368
	667.337859	1.243170
	667.532650	1.243387
	667.727427	1.244449
	667.922189	1.244703
	668.116938	1.245691
	668.311672	1.247158
	668.506392	1.248713
	668.701098	1.250125
	668.895790	1.252083
	669.090468	1.253310
	669.285132	1.254855
	669.479782	1.255783
	669.674417	1.255903
	669.869039	1.257514
	670.063646	1.258688
	670.258239	1.259746
	670.452819	1.259472
	670.647384	1.260162
	670.841934	1.260565
	671.036471	1.262863
	671.230994	1.263522
	671.425502	1.264248
	671.619997	1.263982
	671.814477	1.266512
	672.008943	1.269078
	672.203395	1.272401
	672.397833	1.272308
	672.592257	1.272713
	672.786667	1.274612
	672.981062	1.276231
	673.175444	1.276959
	673.369811	1.277921
	673.564164	1.279202
	673.758503	1.282314
	673.952828	1.285014
	674.147139	1.286426
	674.341435	1.289355
	674.535718	1.293184
	674.729986	1.295396
	674.924240	1.294581
	675.118480	1.295597
	675.312706	1.299843
	675.506918	1.302114
	675.701116	1.304220
	675.895299	1.307465
	676.089469	1.310357
	676.283624	1.312715
	676.477765	1.314526
	676.671892	1.317032
	676.866005	1.320320
	677.060103	1.322618
	677.254188	1.325663
	677.448258	1.327709
	677.642315	1.328814
	677.836357	1.329477
	678.030385	1.331743
	678.224398	1.331115
	678.418398	1.333829
	678.612384	1.333810
	678.806355	1.334832
	679.000312	1.334857
	679.194255	1.336654
	679.388184	1.340785
	679.582099	1.344081
	679.776000	1.347612
	679.969886	1.348348
	680.163758	1.349202
	680.357617	1.350486
	680.551461	1.350290
	680.745290	1.352009
	680.939106	1.354117
	681.132908	1.357924
	681.326695	1.359032
	681.520468	1.360087
	681.714227	1.360126
	681.907972	1.359785
	682.101703	1.359148
	682.295419	1.360778
	682.489122	1.359657
	682.682810	1.360484
	682.876484	1.359590
	683.070144	1.360434
	683.263790	1.360031
	683.457421	1.361128
	683.651039	1.357981
	683.844642	1.357669
	684.038231	1.356661
	684.231806	1.357040
	684.425367	1.356011
	684.618913	1.356054
	684.812446	1.355162
	685.005964	1.356269
	685.199468	1.355583
	685.392958	1.357865
	685.586433	1.357395
	685.779895	1.356031
	685.973342	1.357442
	686.166775	1.358101
	686.360194	1.357365
	686.553599	1.358056
	686.746990	1.359469
	686.940366	1.361165
	687.133729	1.361928
	687.327077	1.364111
	687.520411	1.367137
	687.713730	1.369599
	687.907036	1.370067
	688.100327	1.370363
	688.293604	1.371098
	688.486867	1.372366
	688.680116	1.370589
	688.873351	1.368781
	689.066571	1.367029
	689.259777	1.367923
	689.452970	1.366505
	689.646147	1.367211
	689.839311	1.367010
	690.032461	1.368025
	690.225596	1.368467
	690.418717	1.368340
	690.611824	1.368254
	690.804917	1.370786
	690.997995	1.372300
	691.191059	1.373153
	691.384110	1.372909
	691.577145	1.373080
	691.770167	1.373301
	691.963175	1.373964
	692.156168	1.373010
	692.349147	1.374195
	692.542112	1.373921
	692.735063	1.371810
	692.927999	1.367426
	693.120922	1.366250
	693.313830	1.365303
	693.506724	1.363130
	693.699603	1.360471
	693.892469	1.361120
	694.085320	1.358357
	694.278157	1.357774
	694.470980	1.354848
	694.663789	1.352390
	694.856583	1.350602
	695.049364	1.348587
	695.242130	1.344232
	695.434881	1.343057
	695.627619	1.339531
	695.820342	1.338367
	696.013052	1.334562
	696.205747	1.333167
	696.398427	1.330555
	696.591094	1.328358
	696.783746	1.326070
	696.976384	1.325240
	697.169008	1.321824
	697.361618	1.322651
	697.554213	1.321298
	697.746795	1.320629
	697.939362	1.318872
	698.131914	1.317759
	698.324453	1.316477
	698.516977	1.315361
	698.709487	1.314395
	698.901983	1.312271
	699.094465	1.310396
	699.286932	1.307844
	699.479386	1.305534
	699.671825	1.303340
	699.864249	1.301855
	700.056660	1.301151
	700.249056	1.298145
	700.441438	1.296786
	700.633806	1.295853
	700.826160	1.295127
	701.018499	1.292185
	701.210824	1.291457
	701.403135	1.289213
	701.595432	1.287202
	701.787714	1.285714
	701.979982	1.283737
	702.172236	1.284207
	702.364476	1.284234
	702.556702	1.283184
	702.748913	1.280601
	702.941110	1.279001
	703.133293	1.276718
	703.325461	1.274682
	703.517615	1.274243
	703.709755	1.270730
	703.901881	1.269677
	704.093993	1.267325
	704.286090	1.265011
	704.478173	1.263953
	704.670242	1.262647
	704.862296	1.259480
	705.054337	1.257345
	705.246363	1.256320
	705.438375	1.254696
	705.630372	1.250462
	705.822356	1.248203
	706.014325	1.244659
	706.206279	1.242502
	706.398220	1.240987
	706.590146	1.237656
	706.782058	1.235086
	706.973956	1.232328
	707.165840	1.230822
	707.357709	1.230887
	707.549564	1.226579
	707.741405	1.225429
	707.933231	1.223817
	708.125043	1.221095
	708.316841	1.218868
	708.508625	1.217615
	708.700395	1.214057
	708.892150	1.214061
	709.083891	1.210273
	709.275617	1.210062
	709.467330	1.206994
	709.659028	1.204646
	709.850712	1.203442
	710.042381	1.202954
	710.234037	1.202124
	710.425678	1.200126
	710.617305	1.199756
	710.808917	1.199214
	711.000515	1.197598
	711.192099	1.194885
	711.383669	1.194772
	711.575225	1.193275
	711.766766	1.191064
	711.958293	1.189606
	712.149805	1.188943
	712.341304	1.186921
	712.532788	1.185623
	712.724258	1.185552
	712.915713	1.183844
	713.107154	1.183377
	713.298581	1.181838
	713.489994	1.180792
	713.681392	1.178141
	713.872776	1.175014
	714.064146	1.172923
	714.255502	1.171662
	714.446843	1.170792
	714.638170	1.170167
	714.829483	1.169666
	715.020781	1.169007
	715.212065	1.167978
	715.403335	1.166921
	715.594591	1.165183
	715.785832	1.164599
	715.977059	1.162511
	716.168272	1.161461
	716.359470	1.158865
	716.550654	1.158008
	716.741824	1.157217
	716.932979	1.155048
	717.124121	1.154994
	717.315247	1.153712
	717.506360	1.152516
	717.697458	1.150894
	717.888542	1.149501
	718.079612	1.146721
	718.270668	1.145332
	718.461709	1.143876
	718.652736	1.142957
	718.843748	1.143116
	719.034746	1.139354
	719.225730	1.137764
	719.416700	1.135064
	719.607655	1.132599
	719.798596	1.131964
	719.989523	1.131542
	720.180435	1.130490
	720.371333	1.131332
	720.562217	1.129294
	720.753087	1.126781
	720.943942	1.123634
	721.134783	1.123120
	721.325609	1.121292
	721.516422	1.120143
	721.707219	1.116711
	721.898003	1.116102
	722.088772	1.114273
	722.279527	1.112713
	722.470268	1.110029
	722.660994	1.108986
	722.851707	1.107460
	723.042404	1.105531
	723.233088	1.103604
	723.423757	1.101913
	723.614412	1.100238
	723.805052	1.098122
	723.995678	1.095274
	724.186290	1.092583
	724.376887	1.089341
	724.567471	1.089076
	724.758039	1.086649
	724.948594	1.085965
	725.139134	1.083951
	725.329660	1.083366
	725.520172	1.082576
	725.710669	1.081911
	725.901152	1.080458
	726.091620	1.079609
	726.282075	1.077776
	726.472514	1.075877
	726.662940	1.074630
	726.853351	1.073023
	727.043748	1.072130
	727.234131	1.072086
	727.424499	1.069608
	727.614853	1.067955
	727.805193	1.065676
	727.995518	1.066250
	728.185829	1.064744
	728.376125	1.063685
	728.566408	1.062055
	728.756675	1.058728
	728.946929	1.057618
	729.137168	1.055623
	729.327393	1.056711
	729.517604	1.056808
	729.707800	1.057531
	729.897982	1.056720
	730.088149	1.056374
	730.278302	1.056175
	730.468441	1.054923
	730.658566	1.054546
	730.848676	1.054053
	731.038771	1.055120
	731.228853	1.055090
	731.418920	1.054309
	731.608973	1.053806
	731.799011	1.052060
	731.989035	1.050162
	732.179045	1.049230
	732.369040	1.048554
	732.559021	1.047607
	732.748988	1.046057
	732.938940	1.047581
	733.128878	1.045844
	733.318801	1.046802
	733.508711	1.045346
	733.698605	1.044817
	733.888486	1.043448
	734.078352	1.042801
	734.268204	1.042552
	734.458041	1.042763
	734.647864	1.041237
	734.837673	1.041806
	735.027467	1.041096
	735.217247	1.041845
	735.407013	1.040682
	735.596764	1.041777
	735.786501	1.041747
	735.976223	1.041792
	736.165932	1.040246
	736.355625	1.038944
	736.545305	1.036432
	736.734970	1.034983
	736.924620	1.034339
	737.114257	1.034576
	737.303879	1.033943
	737.493486	1.032449
	737.683079	1.031723
	737.872658	1.030711
	738.062222	1.029569
	738.251772	1.029242
	738.441308	1.028247
	738.630829	1.025681
	738.820336	1.022771
	739.009829	1.021170
	739.199307	1.020600
	739.388771	1.019591
	739.578220	1.017461
	739.767655	1.016656
	739.957076	1.013848
	740.146482	1.013677
	740.335874	1.013423
	740.525251	1.014779
	740.714615	1.015594
	740.903963	1.014508
	741.093298	1.014220
	741.282618	1.013637
	741.471923	1.014326
	741.661214	1.014397
	741.850491	1.014126
	742.039753	1.012851
	742.229001	1.011860
	742.418235	1.012317
	742.607454	1.009608
	742.796659	1.008715
	742.985849	1.008237
	743.175025	1.006745
	743.364187	1.006815
	743.553334	1.006041
	743.742467	1.006175
	743.931586	1.006801
	744.120690	1.006702
	744.309779	1.007666
	744.498855	1.006557
	744.687916	1.007829
	744.876962	1.006932
	745.065994	1.007257
	745.255012	1.007076
	745.444015	1.007356
	745.633004	1.007113
	745.821978	1.007023
	746.010938	1.006510
	746.199884	1.008080
	746.388815	1.009255
	746.577732	1.009920
	746.766634	1.008625
	746.955522	1.008677
	747.144396	1.008425
	747.333255	1.008004
	747.522100	1.007253
	747.710930	1.006948
	747.899746	1.006546
	748.088548	1.005692
	748.277335	1.006633
	748.466108	1.005441
	748.654866	1.003696
	748.843610	1.003038
	749.032339	1.002772
	749.221054	1.001636
	749.409755	1.000489
	749.598441	0.999808
	749.787113	0.999778
	749.975770	0.999132
	750.164413	0.998665
	750.353042	0.997916
[truncated: 1,648 more rows]
