# Supplementary material for: Metasurface analogues of molecular diastereomers from hierarchical multiscale chiral interactions with biomolecules
Source: Nat Commun. 2026 Apr 22;17:5541. doi: 10.1038/s41467-026-72200-6 (PMC13287669; doi:10.1038/s41467-026-72200-6)
Supplement: Supplementary file 3 — Supplementary Data 1 (Raw data) [file 41467_2026_72200_MOESM3_ESM.zip › Raw_Data/Reflectivity/Antistrept_strept_sequence/Buffer/Ref_ARRAY3_RH_90_1.txt]

	345.453658	0.999796
	345.669646	0.999650
	345.885622	0.999497
	346.101585	0.999335
	346.317535	0.999165
	346.533471	0.998987
	346.749395	0.998802
	346.965306	0.998610
	347.181204	0.998413
	347.397089	0.998214
	347.612961	0.998017
	347.828820	0.997827
	348.044666	0.997652
	348.260499	0.997504
	348.476319	0.997396
	348.692126	0.997344
	348.907920	0.997370
	349.123701	0.997495
	349.339469	0.997739
	349.555224	0.998116
	349.770966	0.998632
	349.986695	0.999274
	350.202412	1.000015
	350.418115	1.000815
	350.633805	1.001626
	350.849482	1.002402
	351.065147	1.003107
	351.280798	1.003719
	351.496436	1.004228
	351.712062	1.004635
	351.927674	1.004947
	352.143273	1.007228
	352.358860	1.003136
	352.574433	1.004602
	352.789993	1.004171
	353.005541	1.003162
	353.221075	1.000760
	353.436597	1.002314
	353.652105	1.000918
	353.867600	1.000936
	354.083083	1.002480
	354.298552	1.002255
	354.514009	1.002875
	354.729452	1.003024
	354.944883	1.003530
	355.160300	1.006499
	355.375705	1.005391
	355.591096	1.003740
	355.806474	1.004834
	356.021840	1.005433
	356.237192	1.006872
	356.452532	1.007560
	356.667858	1.006202
	356.883172	1.005975
	357.098472	1.004673
	357.313760	1.006172
	357.529034	1.006655
	357.744295	1.006017
	357.959544	1.006629
	358.174779	1.005389
	358.390002	1.004732
	358.605211	1.003637
	358.820407	1.004718
	359.035591	1.002808
	359.250761	1.003360
	359.465919	1.004558
	359.681063	1.003866
	359.896194	1.003939
	360.111313	1.003109
	360.326418	1.002915
	360.541510	1.002236
	360.756589	1.000905
	360.971656	0.999713
	361.186709	0.999772
	361.401749	0.999445
	361.616776	0.998750
	361.831790	0.998640
	362.046792	1.000635
	362.261780	1.002079
	362.476755	1.003096
	362.691717	1.003808
	362.906666	1.004493
	363.121602	1.001789
	363.336525	1.002073
	363.551435	1.000997
	363.766332	1.000620
	363.981216	0.999983
	364.196087	1.001687
	364.410945	1.001449
	364.625790	1.001156
	364.840621	1.000336
	365.055440	0.999249
	365.270246	0.999996
	365.485039	0.999820
	365.699818	0.998994
	365.914585	0.997253
	366.129339	0.998455
	366.344079	0.999381
	366.558807	0.999039
	366.773521	0.998922
	366.988223	0.998765
	367.202911	0.998580
	367.417587	0.998514
	367.632249	0.998188
	367.846898	0.996481
	368.061535	0.996549
	368.276158	0.995591
	368.490768	0.995814
	368.705365	0.996708
	368.919949	0.995992
	369.134521	0.996329
	369.349079	0.995155
	369.563624	0.996178
	369.778155	0.995777
	369.992674	0.995392
	370.207180	0.998715
	370.421673	0.997607
	370.636153	0.996584
	370.850619	0.996560
	371.065073	0.997443
	371.279514	0.998921
	371.493941	1.000392
	371.708356	1.001409
	371.922757	0.999985
	372.137145	1.001293
	372.351521	1.002946
	372.565883	1.001292
	372.780232	1.002428
	372.994568	1.000952
	373.208891	1.000575
	373.423201	0.999871
	373.637498	1.000806
	373.851782	1.001473
	374.066053	1.003376
	374.280311	1.005141
	374.494556	1.004092
	374.708787	1.005884
	374.923006	1.004674
	375.137211	1.004989
	375.351404	1.004794
	375.565583	1.003897
	375.779750	1.001301
	375.993903	1.000855
	376.208043	0.999218
	376.422170	0.999523
	376.636284	1.000962
	376.850385	0.999359
	377.064473	0.997939
	377.278548	0.995771
	377.492610	0.997186
	377.706658	0.996655
	377.920694	0.997747
	378.134717	0.998972
	378.348726	0.996607
	378.562722	0.997285
	378.776706	0.997020
	378.990676	0.997270
	379.204633	0.996633
	379.418577	0.995687
	379.632508	0.997645
	379.846426	0.997539
	380.060331	0.997870
	380.274223	0.998619
	380.488101	0.998133
	380.701967	0.996974
	380.915819	0.996541
	381.129659	0.995588
	381.343485	0.996232
	381.557298	0.997306
	381.771098	0.997863
	381.984886	0.998566
	382.198659	0.997382
	382.412420	0.996030
	382.626168	0.995660
	382.839903	0.996717
	383.053624	0.998921
	383.267333	0.997830
	383.481028	0.999056
	383.694711	1.000725
	383.908380	1.003742
	384.122036	1.003502
	384.335679	1.003700
	384.549309	1.004453
	384.762926	1.002748
	384.976530	1.004180
	385.190120	1.003228
	385.403698	1.002952
	385.617262	1.002371
	385.830814	1.001696
	386.044352	1.000710
	386.257877	1.002239
	386.471389	1.004069
	386.684888	1.002981
	386.898374	1.001991
	387.111847	1.000355
	387.325306	0.998070
	387.538753	0.999217
	387.752186	0.998204
	387.965606	0.999507
	388.179014	0.999263
	388.392408	0.996418
	388.605789	0.996871
	388.819156	0.996064
	389.032511	0.996919
	389.245853	0.997470
	389.459181	0.995323
	389.672497	0.993116
	389.885799	0.992606
	390.099088	0.994216
	390.312364	0.996603
	390.525627	0.994843
	390.738877	0.995804
	390.952114	0.995264
	391.165337	0.993554
	391.378548	0.993583
	391.591745	0.993441
	391.804929	0.993716
	392.018100	0.996265
	392.231258	0.997642
	392.444403	0.998729
	392.657535	0.997196
	392.870653	0.998078
	393.083759	0.997328
	393.296851	0.995775
	393.509930	0.996737
	393.722996	0.997528
	393.936049	0.998960
	394.149089	1.000570
	394.362116	1.000030
	394.575129	0.997389
	394.788130	0.996517
	395.001117	0.996704
	395.214091	0.998329
	395.427052	1.000750
	395.640000	1.001791
	395.852935	1.000311
	396.065857	1.000510
	396.278765	0.999840
	396.491660	0.998621
	396.704543	1.000803
	396.917412	1.000573
	397.130268	0.999482
	397.343110	0.998815
	397.555940	0.997531
	397.768757	0.999411
	397.981560	0.998264
	398.194350	0.999538
	398.407127	0.998957
	398.619891	0.999144
	398.832642	0.999353
	399.045380	1.000816
	399.258104	1.000135
	399.470815	1.000390
	399.683514	0.999394
	399.896199	0.997627
	400.108870	0.997939
	400.321529	0.997992
	400.534175	0.997460
	400.746807	0.997162
	400.959427	0.997132
	401.172033	0.994113
	401.384626	0.996280
	401.597205	0.995380
	401.809772	0.995684
	402.022326	0.992877
	402.234866	0.993410
	402.447393	0.992258
	402.659907	0.992072
	402.872408	0.992848
	403.084896	0.992213
	403.297370	0.990275
	403.509832	0.990003
	403.722280	0.990743
	403.934715	0.990992
	404.147137	0.992044
	404.359546	0.992523
	404.571941	0.994314
	404.784323	0.994746
	404.996693	0.993414
	405.209049	0.993202
	405.421392	0.994299
	405.633721	0.993675
	405.846038	0.994114
	406.058341	0.995886
	406.270632	0.995012
	406.482909	0.994743
	406.695172	0.994251
	406.907423	0.993856
	407.119661	0.992441
	407.331885	0.991862
	407.544096	0.993082
	407.756294	0.994160
	407.968479	0.993186
	408.180651	0.993008
	408.392809	0.992773
	408.604954	0.993557
	408.817086	0.994023
	409.029205	0.993543
	409.241311	0.994534
	409.453404	0.995195
	409.665483	0.992692
	409.877549	0.993150
	410.089602	0.992940
	410.301642	0.993455
	410.513669	0.993533
	410.725682	0.993830
	410.937682	0.992560
	411.149669	0.992629
	411.361643	0.992034
	411.573604	0.992590
	411.785551	0.992449
	411.997486	0.991670
	412.209407	0.989714
	412.421315	0.987805
	412.633210	0.988546
	412.845091	0.988481
	413.056959	0.989443
	413.268815	0.989411
	413.480657	0.990242
	413.692485	0.988499
	413.904301	0.987592
	414.116103	0.988618
	414.327892	0.985680
	414.539668	0.983917
	414.751431	0.982421
	414.963181	0.982874
	415.174917	0.980440
	415.386640	0.981706
	415.598350	0.983188
	415.810047	0.982179
	416.021730	0.981565
	416.233401	0.981053
	416.445058	0.981083
	416.656702	0.979282
	416.868332	0.979201
	417.079950	0.978898
	417.291554	0.979546
	417.503145	0.978967
	417.714723	0.980671
	417.926288	0.982860
	418.137839	0.983179
	418.349377	0.981022
	418.560903	0.982478
	418.772414	0.982868
	418.983913	0.980629
	419.195398	0.982761
	419.406870	0.982976
	419.618329	0.983007
	419.829775	0.982566
	420.041208	0.983666
	420.252627	0.985073
	420.464033	0.985910
	420.675426	0.984184
	420.886805	0.986318
	421.098172	0.986075
	421.309525	0.987227
	421.520865	0.986763
	421.732192	0.987702
	421.943505	0.987109
	422.154805	0.987778
	422.366092	0.989215
	422.577366	0.989968
	422.788627	0.988779
	422.999874	0.989857
	423.211108	0.990320
	423.422329	0.989878
	423.633537	0.990594
	423.844731	0.992056
	424.055913	0.992183
	424.267081	0.992969
	424.478235	0.992458
	424.689377	0.992202
	424.900505	0.992529
	425.111620	0.993590
	425.322722	0.994258
	425.533811	0.996385
	425.744886	0.999130
	425.955948	0.998529
	426.166997	0.999298
	426.378032	0.997522
	426.589055	0.996430
	426.800064	0.997870
	427.011060	0.996502
	427.222042	0.997990
	427.433012	0.997986
	427.643968	0.996993
	427.854911	0.996164
	428.065840	0.996570
	428.276757	0.996382
	428.487660	0.994269
	428.698550	0.993793
	428.909427	0.994180
	429.120290	0.994865
	429.331140	0.997480
	429.541977	0.998602
	429.752801	0.998077
	429.963611	1.000661
	430.174408	1.000655
	430.385192	1.000589
	430.595963	1.000643
	430.806720	0.998680
	431.017464	0.998481
	431.228195	1.000583
	431.438913	1.001384
	431.649617	1.000754
	431.860308	1.001084
	432.070986	1.001098
	432.281650	1.000172
	432.492302	0.998790
	432.702940	0.999076
	432.913565	0.997977
	433.124176	0.997395
	433.334774	0.996557
	433.545359	0.998154
	433.755931	0.998260
	433.966489	0.999209
	434.177035	0.998194
	434.387567	0.997061
	434.598085	0.996083
	434.808591	0.997148
	435.019083	0.994833
	435.229562	0.994906
	435.440027	0.994652
	435.650479	0.995864
	435.860918	0.996578
	436.071344	0.997191
	436.281757	0.996847
	436.492156	0.996469
	436.702542	0.995991
	436.912914	0.996595
	437.123274	0.995659
	437.333620	0.996455
	437.543953	0.995908
	437.754272	0.992837
	437.964578	0.992153
	438.174871	0.992340
	438.385151	0.988984
	438.595417	0.987550
	438.805670	0.987995
	439.015910	0.988362
	439.226137	0.987995
	439.436350	0.989245
	439.646550	0.988290
	439.856737	0.988725
	440.066910	0.986724
	440.277070	0.986091
	440.487217	0.987248
	440.697351	0.988433
	440.907471	0.989984
	441.117578	0.990657
	441.327671	0.990741
	441.537752	0.990825
	441.747819	0.991881
	441.957873	0.991580
	442.167913	0.989356
	442.377940	0.990791
	442.587954	0.991802
	442.797955	0.992201
	443.007942	0.991077
	443.217916	0.991959
	443.427877	0.993093
	443.637824	0.994161
	443.847758	0.994773
	444.057679	0.994391
	444.267586	0.995973
	444.477481	0.995340
	444.687361	0.996098
	444.897229	0.995027
	445.107083	0.995491
	445.316924	0.997203
	445.526752	0.997717
	445.736566	0.998227
	445.946367	0.998777
	446.156155	0.998692
	446.365929	0.998069
	446.575690	0.996618
	446.785438	0.994899
	446.995173	0.995162
	447.204894	0.994172
	447.414602	0.995594
	447.624296	0.994987
	447.833977	0.995656
	448.043645	0.995559
	448.253300	0.997800
	448.462941	0.996176
	448.672569	0.994036
	448.882184	0.993756
	449.091785	0.993812
	449.301373	0.992997
	449.510948	0.992347
	449.720509	0.991042
	449.930057	0.989757
	450.139592	0.989060
	450.349113	0.990203
	450.558621	0.992508
	450.768116	0.993872
	450.977597	0.994009
	451.187066	0.996273
	451.396520	0.997785
	451.605962	0.998664
	451.815390	0.998815
	452.024805	0.998330
	452.234206	0.998835
	452.443594	0.998089
	452.652969	0.998214
	452.862330	1.000542
	453.071678	1.002299
	453.281013	1.002857
	453.490335	1.003603
	453.699643	1.002069
	453.908938	0.997834
	454.118219	0.997824
	454.327487	0.997949
	454.536742	0.996354
	454.745983	0.997179
	454.955211	0.998996
	455.164426	0.999700
	455.373627	1.000287
	455.582815	0.998917
	455.791990	1.000841
	456.001152	1.000332
	456.210300	1.000083
	456.419434	1.000092
	456.628556	1.000126
	456.837664	1.000816
	457.046758	0.998470
	457.255839	0.998503
	457.464907	0.998597
	457.673962	0.998117
	457.883003	0.997576
	458.092031	0.995887
	458.301046	0.994283
	458.510047	0.994283
	458.719035	0.992684
	458.928009	0.991973
	459.136970	0.992424
	459.345918	0.992427
	459.554852	0.993331
	459.763774	0.994464
	459.972681	0.993420
	460.181576	0.992448
	460.390457	0.990368
	460.599324	0.989722
	460.808178	0.989046
	461.017019	0.988474
	461.225847	0.988095
	461.434661	0.988239
	461.643462	0.985940
	461.852249	0.986772
	462.061023	0.986762
	462.269784	0.987992
	462.478531	0.988060
	462.687265	0.990553
	462.895986	0.989959
	463.104693	0.990588
	463.313387	0.992403
	463.522068	0.991792
	463.730735	0.992752
	463.939389	0.991975
	464.148029	0.991817
	464.356656	0.990789
	464.565270	0.990029
	464.773870	0.990574
	464.982457	0.991877
	465.191030	0.991932
	465.399591	0.991249
	465.608137	0.991128
	465.816671	0.989889
	466.025191	0.989399
	466.233697	0.987120
	466.442191	0.987814
	466.650671	0.989904
	466.859137	0.989078
	467.067590	0.988044
	467.276030	0.989880
	467.484456	0.989276
	467.692869	0.988411
	467.901269	0.988152
	468.109655	0.987333
	468.318028	0.986933
	468.526387	0.986697
	468.734733	0.988252
	468.943066	0.987172
	469.151385	0.987057
	469.359691	0.986337
	469.567984	0.984956
	469.776263	0.984689
	469.984528	0.984560
	470.192781	0.983599
	470.401020	0.985146
	470.609245	0.985546
	470.817457	0.986792
	471.025656	0.988561
	471.233841	0.987753
	471.442013	0.986606
	471.650172	0.987014
	471.858317	0.987071
	472.066448	0.987137
	472.274567	0.985560
	472.482672	0.984868
	472.690763	0.985011
	472.898841	0.985284
	473.106906	0.986456
	473.314957	0.987171
	473.522995	0.987198
	473.731020	0.985248
	473.939031	0.985866
	474.147029	0.984995
	474.355013	0.987134
	474.562984	0.987814
	474.770941	0.987941
	474.978885	0.988064
	475.186816	0.988270
	475.394733	0.987954
	475.602637	0.988670
	475.810527	0.987119
	476.018404	0.987558
	476.226268	0.986813
	476.434118	0.986810
	476.641955	0.987518
	476.849778	0.988248
	477.057588	0.988847
	477.265385	0.988578
	477.473168	0.989589
	477.680937	0.988652
	477.888694	0.988738
	478.096436	0.989268
	478.304166	0.988007
	478.511882	0.987355
	478.719584	0.988083
	478.927274	0.986765
	479.134949	0.985920
	479.342612	0.984125
	479.550260	0.984125
	479.757896	0.984021
	479.965518	0.982561
	480.173126	0.982954
	480.380722	0.982879
	480.588303	0.982168
	480.795872	0.981190
	481.003426	0.982177
	481.210968	0.981590
	481.418496	0.980516
	481.626010	0.979136
	481.833511	0.978996
	482.040999	0.978214
	482.248473	0.979043
	482.455934	0.979086
	482.663382	0.978829
	482.870816	0.978556
	483.078236	0.977275
	483.285643	0.975160
	483.493037	0.973951
	483.700417	0.971905
	483.907784	0.971236
	484.115137	0.972063
	484.322477	0.973360
	484.529803	0.973221
	484.737116	0.971907
	484.944416	0.972504
	485.151702	0.971737
	485.358975	0.973316
	485.566234	0.971754
	485.773479	0.971416
	485.980712	0.971899
	486.187931	0.972851
	486.395136	0.973197
	486.602328	0.973084
	486.809506	0.975389
	487.016671	0.975079
	487.223823	0.974006
	487.430961	0.974390
	487.638086	0.975841
	487.845197	0.976428
	488.052295	0.976887
	488.259379	0.977192
	488.466450	0.977213
	488.673507	0.976702
	488.880551	0.976425
	489.087582	0.975211
	489.294599	0.975249
	489.501602	0.975994
	489.708592	0.976742
	489.915569	0.977407
	490.122532	0.978183
	490.329482	0.978000
	490.536418	0.977607
	490.743341	0.978466
	490.950250	0.979465
	491.157146	0.979641
	491.364029	0.979097
	491.570897	0.978440
	491.777753	0.977254
	491.984595	0.977370
	492.191423	0.977530
	492.398238	0.977230
	492.605040	0.976648
	492.811828	0.975881
	493.018603	0.973545
	493.225364	0.972628
	493.432111	0.973474
	493.638846	0.972518
	493.845566	0.972131
	494.052274	0.970722
	494.258967	0.969784
	494.465648	0.968102
	494.672314	0.968381
	494.878968	0.967369
	495.085608	0.966991
	495.292234	0.968301
	495.498847	0.967623
	495.705446	0.968277
	495.912032	0.969536
	496.118605	0.968817
	496.325164	0.969356
	496.531709	0.969905
	496.738241	0.971075
	496.944759	0.970768
	497.151264	0.971300
	497.357756	0.972283
	497.564234	0.971663
	497.770698	0.972266
	497.977149	0.973583
	498.183587	0.975397
	498.390011	0.977072
	498.596422	0.977348
	498.802819	0.977505
	499.009202	0.978920
	499.215572	0.978247
	499.421929	0.978818
	499.628272	0.979003
	499.834602	0.979560
	500.040918	0.981471
	500.247220	0.981378
	500.453509	0.981727
	500.659785	0.982151
	500.866047	0.981507
	501.072296	0.983356
	501.278531	0.982627
	501.484752	0.985480
	501.690960	0.986853
	501.897155	0.988162
	502.103336	0.988828
	502.309504	0.987829
	502.515658	0.988140
	502.721798	0.987818
	502.927925	0.988062
	503.134039	0.989251
	503.340139	0.987565
	503.546225	0.985456
	503.752298	0.983332
	503.958358	0.981012
	504.164404	0.981407
	504.370436	0.982256
	504.576455	0.982196
	504.782461	0.981587
	504.988453	0.979898
	505.194431	0.978641
	505.400396	0.977936
	505.606347	0.979399
	505.812285	0.977926
	506.018209	0.977963
	506.224120	0.975914
	506.430017	0.974546
	506.635901	0.974586
	506.841771	0.974021
	507.047628	0.975059
	507.253471	0.973205
	507.459301	0.972829
	507.665117	0.973163
	507.870920	0.971883
	508.076709	0.972161
	508.282484	0.971318
	508.488247	0.970073
	508.693995	0.969760
	508.899730	0.968482
	509.105451	0.968256
	509.311159	0.967207
	509.516854	0.967309
	509.722535	0.966160
	509.928202	0.966908
	510.133856	0.968548
	510.339496	0.967624
	510.545123	0.966983
	510.750736	0.966851
	510.956336	0.966941
	511.161922	0.967226
	511.367494	0.967822
	511.573053	0.966353
	511.778599	0.967689
	511.984131	0.967540
	512.189649	0.967598
	512.395154	0.967693
	512.600645	0.967397
	512.806123	0.967824
	513.011587	0.967819
	513.217038	0.967423
	513.422475	0.969478
	513.627899	0.969565
	513.833309	0.970453
	514.038705	0.970566
	514.244088	0.970726
	514.449458	0.970706
	514.654814	0.969873
	514.860156	0.971336
	515.065485	0.970658
	515.270800	0.970830
	515.476102	0.970909
	515.681390	0.969503
	515.886664	0.968901
	516.091925	0.969975
	516.297173	0.971912
	516.502407	0.972878
	516.707627	0.973097
	516.912834	0.972138
	517.118027	0.971058
	517.323207	0.969415
	517.528373	0.969179
	517.733525	0.970250
	517.938664	0.970764
	518.143790	0.970538
	518.348901	0.972062
	518.554000	0.971829
	518.759084	0.972332
	518.964156	0.972140
	519.169213	0.971313
	519.374257	0.970823
	519.579288	0.970778
	519.784305	0.970719
	519.989308	0.969997
	520.194298	0.970219
	520.399274	0.967902
	520.604236	0.966498
	520.809185	0.966090
	521.014121	0.965600
	521.219043	0.964549
	521.423951	0.964843
	521.628846	0.963634
	521.833727	0.964173
	522.038595	0.963252
	522.243449	0.964183
	522.448289	0.963485
	522.653116	0.962795
	522.857929	0.963142
	523.062729	0.962636
	523.267515	0.962579
	523.472287	0.961847
	523.677046	0.960596
	523.881792	0.960550
	524.086524	0.962472
	524.291242	0.961081
	524.495946	0.959764
	524.700637	0.960322
	524.905315	0.961603
	525.109979	0.962119
	525.314629	0.960867
	525.519266	0.961264
	525.723889	0.961740
	525.928498	0.961088
	526.133094	0.961688
	526.337677	0.960838
	526.542245	0.960777
	526.746800	0.960059
	526.951342	0.960531
	527.155870	0.961578
	527.360384	0.960597
	527.564885	0.961285
	527.769372	0.960004
	527.973846	0.958644
	528.178306	0.958747
	528.382752	0.959327
	528.587185	0.959461
	528.791604	0.959699
	528.996010	0.958593
	529.200402	0.958866
	529.404780	0.958633
	529.609145	0.959467
	529.813496	0.959951
	530.017833	0.961614
	530.222157	0.961891
	530.426468	0.960224
	530.630764	0.960228
	530.835048	0.958053
	531.039317	0.957541
	531.243573	0.955791
	531.447815	0.955282
	531.652044	0.954541
	531.856259	0.954773
	532.060461	0.952555
	532.264648	0.951997
	532.468823	0.952182
	532.672983	0.951153
	532.877130	0.951868
	533.081264	0.951307
	533.285383	0.949458
	533.489490	0.948463
	533.693582	0.949658
	533.897661	0.950210
	534.101726	0.951050
	534.305778	0.951819
	534.509816	0.952778
	534.713841	0.952201
	534.917851	0.952468
	535.121849	0.952007
	535.325832	0.952880
	535.529802	0.955036
	535.733759	0.954640
	535.937701	0.955186
	536.141630	0.955647
	536.345546	0.955271
	536.549448	0.954603
	536.753336	0.956296
	536.957210	0.956105
	537.161071	0.956370
	537.364919	0.955870
	537.568752	0.955620
	537.772572	0.955895
	537.976379	0.955197
	538.180172	0.955370
	538.383951	0.955802
	538.587716	0.955428
	538.791468	0.956918
	538.995206	0.955586
	539.198931	0.956305
	539.402642	0.956785
	539.606339	0.956696
	539.810023	0.957036
	540.013693	0.955839
	540.217349	0.955616
	540.420992	0.956692
	540.624621	0.956834
	540.828237	0.956829
	541.031839	0.955998
	541.235427	0.955227
	541.439001	0.956157
	541.642562	0.955905
	541.846109	0.956127
	542.049643	0.955088
	542.253163	0.953308
	542.456669	0.951601
	542.660162	0.949754
	542.863641	0.949875
	543.067106	0.948867
	543.270558	0.948872
	543.473996	0.946583
	543.677420	0.945336
	543.880831	0.945237
	544.084228	0.944056
	544.287612	0.942911
	544.490981	0.942308
	544.694338	0.942970
	544.897680	0.942425
	545.101009	0.942257
	545.304324	0.941947
	545.507625	0.942898
	545.710913	0.944373
	545.914187	0.946472
	546.117448	0.945778
	546.320695	0.945724
	546.523928	0.946423
	546.727147	0.945793
	546.930353	0.946809
	547.133546	0.947779
	547.336724	0.948302
	547.539889	0.949802
	547.743040	0.949023
	547.946178	0.948091
	548.149301	0.947919
	548.352412	0.946771
	548.555508	0.947350
	548.758591	0.948053
	548.961660	0.947430
	549.164716	0.946693
	549.367757	0.947537
	549.570785	0.946940
	549.773800	0.947344
	549.976801	0.947939
	550.179788	0.947620
	550.382761	0.947897
	550.585721	0.948340
	550.788667	0.947757
	550.991599	0.947927
	551.194518	0.948598
	551.397423	0.949423
	551.600315	0.949258
	551.803192	0.948533
	552.006056	0.947224
	552.208906	0.946082
	552.411743	0.946315
	552.614566	0.946930
	552.817375	0.947964
	553.020171	0.947842
	553.222953	0.948678
	553.425721	0.947807
	553.628475	0.948885
	553.831216	0.948129
	554.033943	0.948054
	554.236657	0.946940
	554.439356	0.946267
	554.642042	0.947821
	554.844715	0.948893
	555.047373	0.949120
	555.250018	0.948740
	555.452650	0.948986
	555.655267	0.947707
	555.857871	0.948209
	556.060461	0.949681
	556.263038	0.949918
	556.465600	0.949993
	556.668150	0.949186
	556.870685	0.951114
	557.073207	0.951246
	557.275715	0.951624
	557.478209	0.952684
	557.680689	0.952177
	557.883156	0.953054
	558.085609	0.953937
	558.288049	0.954065
	558.490475	0.955108
	558.692887	0.954657
	558.895285	0.954818
	559.097670	0.955555
	559.300040	0.953978
	559.502398	0.953935
	559.704741	0.953165
	559.907071	0.953485
	560.109387	0.953721
	560.311689	0.952786
	560.513978	0.954375
	560.716253	0.956168
	560.918514	0.956473
	561.120762	0.956531
	561.322995	0.956023
	561.525215	0.954840
	561.727422	0.955368
	561.929614	0.954705
	562.131793	0.954053
	562.333958	0.952873
	562.536110	0.953349
	562.738248	0.954561
	562.940372	0.954980
	563.142482	0.955558
	563.344578	0.955432
	563.546661	0.953981
	563.748730	0.953699
	563.950786	0.954511
	564.152827	0.954346
	564.354855	0.954849
	564.556870	0.955815
	564.758870	0.956384
	564.960857	0.956240
	565.162830	0.955317
	565.364789	0.955385
	565.566735	0.955970
	565.768666	0.956454
	565.970584	0.955025
	566.172489	0.956449
	566.374379	0.956353
	566.576256	0.957837
	566.778119	0.958132
	566.979969	0.957635
	567.181805	0.956153
	567.383626	0.956084
	567.585435	0.956782
	567.787229	0.956650
	567.989010	0.957578
	568.190777	0.957296
	568.392530	0.956738
	568.594269	0.956245
	568.795995	0.956339
	568.997707	0.958671
	569.199405	0.959098
	569.401090	0.959656
	569.602761	0.960809
	569.804418	0.959386
	570.006061	0.961091
	570.207690	0.961173
	570.409306	0.961731
	570.610908	0.961484
	570.812497	0.960382
	571.014071	0.961437
	571.215632	0.961103
	571.417179	0.961317
	571.618712	0.962885
	571.820232	0.964322
	572.021737	0.965348
	572.223229	0.965761
	572.424707	0.966497
	572.626172	0.967355
	572.827623	0.966398
	573.029060	0.966698
	573.230483	0.968375
	573.431892	0.968790
	573.633288	0.968992
	573.834670	0.970114
	574.036038	0.969538
	574.237392	0.969711
	574.438733	0.970217
	574.640060	0.971591
	574.841373	0.971165
	575.042672	0.971310
	575.243958	0.970504
	575.445230	0.970894
	575.646488	0.972125
	575.847732	0.972539
	576.048962	0.973586
	576.250179	0.973311
	576.451382	0.973689
	576.652571	0.974656
	576.853747	0.973986
	577.054908	0.974329
	577.256056	0.975243
	577.457190	0.974363
	577.658310	0.975256
	577.859417	0.975733
	578.060510	0.976768
	578.261589	0.977783
	578.462654	0.977201
	578.663705	0.977573
	578.864743	0.977192
	579.065767	0.977960
	579.266777	0.978733
	579.467773	0.979854
	579.668755	0.980190
	579.869724	0.980247
	580.070679	0.979812
	580.271620	0.979286
	580.472548	0.979368
	580.673461	0.979477
	580.874361	0.979380
	581.075247	0.980246
	581.276119	0.979974
	581.476978	0.979032
	581.677822	0.978740
	581.878653	0.980269
	582.079470	0.981376
	582.280273	0.981944
	582.481063	0.982273
	582.681838	0.982313
	582.882600	0.981840
	583.083348	0.982917
	583.284083	0.983854
	583.484803	0.985104
	583.685510	0.985900
	583.886203	0.986093
	584.086882	0.985897
	584.287547	0.986564
	584.488199	0.986532
	584.688836	0.988991
	584.889460	0.989458
	585.090070	0.990435
	585.290666	0.991999
	585.491249	0.990447
	585.691818	0.989142
	585.892372	0.989778
	586.092914	0.989878
	586.293441	0.989712
	586.493954	0.990498
	586.694454	0.990397
	586.894940	0.990014
	587.095412	0.992066
	587.295870	0.991442
	587.496314	0.991796
	587.696745	0.992858
	587.897162	0.991813
	588.097565	0.992858
	588.297954	0.992482
	588.498329	0.993301
	588.698691	0.993757
	588.899038	0.992657
	589.099372	0.993175
	589.299692	0.992782
	589.499998	0.993875
	589.700291	0.995609
	589.900569	0.996119
	590.100834	0.995361
	590.301085	0.995684
	590.501322	0.996202
	590.701546	0.995754
	590.901755	0.995317
	591.101951	0.995952
	591.302132	0.996621
	591.502300	0.997437
	591.702455	0.997556
	591.902595	0.998515
	592.102722	0.997916
	592.302834	0.997199
	592.502933	0.997440
	592.703018	0.997653
	592.903089	0.999324
	593.103147	1.000115
	593.303190	1.001137
	593.503220	1.001870
	593.703236	1.003571
	593.903238	1.004635
	594.103226	1.004227
	594.303200	1.004673
	594.503161	1.004562
	594.703108	1.006102
	594.903040	1.007143
	595.102960	1.007886
	595.302865	1.007223
	595.502756	1.006967
	595.702634	1.007757
	595.902497	1.008088
	596.102347	1.010087
	596.302183	1.011191
	596.502005	1.011514
	596.701813	1.011718
	596.901608	1.010553
	597.101388	1.011876
	597.301155	1.012024
	597.500908	1.010450
	597.700647	1.010637
	597.900372	1.011661
	598.100083	1.011803
	598.299781	1.010926
	598.499465	1.010759
	598.699134	1.011127
	598.898790	1.013058
	599.098432	1.012981
	599.298061	1.011260
	599.497675	1.011923
	599.697275	1.012854
	599.896862	1.012354
	600.096435	1.013279
	600.295994	1.013321
	600.495539	1.012115
	600.695070	1.011952
	600.894588	1.012741
	601.094091	1.013805
	601.293581	1.014552
	601.493056	1.015242
	601.692518	1.015335
	601.891966	1.015790
	602.091401	1.015972
	602.290821	1.016267
	602.490227	1.016422
	602.689620	1.016481
	602.888999	1.019223
	603.088363	1.021040
	603.287714	1.021119
	603.487052	1.020052
	603.686375	1.017818
	603.885684	1.017906
	604.084980	1.015850
	604.284261	1.016531
	604.483529	1.016885
	604.682783	1.017500
	604.882023	1.018766
	605.081249	1.018632
	605.280461	1.018252
	605.479660	1.017176
	605.678844	1.016909
	605.878015	1.016697
	606.077172	1.017001
	606.276314	1.017212
	606.475443	1.017756
	606.674558	1.018186
	606.873660	1.018214
	607.072747	1.016968
	607.271820	1.017546
	607.470880	1.017957
	607.669926	1.017359
	607.868957	1.016825
	608.067975	1.017682
	608.266979	1.018371
	608.465969	1.017565
	608.664946	1.018012
	608.863908	1.018390
	609.062857	1.018256
	609.261791	1.017522
	609.460712	1.018395
	609.659619	1.018777
	609.858511	1.019590
	610.057390	1.018483
	610.256256	1.018381
	610.455107	1.018875
	610.653944	1.018780
	610.852767	1.018826
	611.051577	1.017658
	611.250373	1.017952
	611.449154	1.019450
	611.647922	1.019945
	611.846676	1.020236
	612.045416	1.021263
	612.244142	1.020982
	612.442854	1.020083
	612.641553	1.021613
	612.840237	1.022568
	613.038908	1.021759
	613.237564	1.020927
	613.436207	1.020248
	613.634836	1.020207
	613.833451	1.019688
	614.032052	1.019541
	614.230639	1.018621
	614.429212	1.018298
	614.627771	1.018164
	614.826316	1.018891
	615.024848	1.017909
	615.223365	1.017039
	615.421869	1.016437
	615.620358	1.016748
	615.818834	1.017708
	616.017296	1.018052
	616.215744	1.018569
	616.414178	1.018802
	616.612598	1.019746
	616.811004	1.021209
	617.009396	1.020884
	617.207775	1.020184
	617.406139	1.021273
	617.604490	1.022788
	617.802826	1.024625
	618.001149	1.025627
	618.199458	1.025309
	618.397752	1.025324
	618.596033	1.024426
	618.794300	1.025780
	618.992553	1.024796
	619.190792	1.025415
	619.389018	1.025398
	619.587229	1.027594
	619.785426	1.029102
	619.983609	1.029285
	620.181779	1.028747
	620.379934	1.027853
	620.578076	1.030536
	620.776204	1.030904
	620.974317	1.031094
	621.172417	1.030906
	621.370503	1.031041
	621.568575	1.030482
	621.766633	1.030775
	621.964677	1.030716
	622.162707	1.032383
	622.360723	1.033227
	622.558725	1.033114
	622.756714	1.033730
	622.954688	1.033521
	623.152648	1.033273
	623.350595	1.033684
	623.548527	1.033975
	623.746446	1.034082
	623.944350	1.033115
	624.142241	1.032857
	624.340118	1.033391
	624.537981	1.033736
	624.735829	1.033185
	624.933664	1.031312
	625.131485	1.031723
	625.329292	1.032506
	625.527085	1.032954
	625.724864	1.032687
	625.922629	1.032285
	626.120381	1.031666
	626.318118	1.032033
	626.515841	1.031991
	626.713550	1.032528
	626.911246	1.032226
	627.108927	1.031952
	627.306595	1.033335
	627.504248	1.033995
	627.701888	1.033973
	627.899513	1.034467
	628.097125	1.035356
	628.294722	1.036735
	628.492306	1.035484
	628.689876	1.034108
	628.887432	1.032843
	629.084973	1.032066
	629.282501	1.031867
	629.480015	1.032928
	629.677515	1.032739
	629.875001	1.031640
	630.072473	1.030021
	630.269931	1.029813
	630.467375	1.029105
	630.664805	1.031193
	630.862221	1.031085
	631.059623	1.031403
	631.257011	1.032069
	631.454385	1.032468
	631.651746	1.031969
	631.849092	1.031304
	632.046424	1.032612
	632.243742	1.034403
	632.441047	1.035503
	632.638337	1.034022
	632.835613	1.034489
	633.032876	1.036392
	633.230124	1.038193
	633.427358	1.039361
	633.624579	1.039853
	633.821785	1.041596
	634.018978	1.042124
	634.216156	1.042000
	634.413321	1.041757
	634.610471	1.042507
	634.807608	1.042888
	635.004730	1.044246
	635.201839	1.044878
	635.398933	1.044849
	635.596014	1.046525
	635.793081	1.046866
	635.990133	1.047969
	636.187172	1.047088
	636.384196	1.046065
	636.581207	1.046735
	636.778204	1.048020
	636.975186	1.050031
	637.172155	1.048471
	637.369110	1.048531
	637.566050	1.047817
	637.762977	1.048262
	637.959890	1.048110
	638.156788	1.048721
	638.353673	1.049586
	638.550544	1.050831
	638.747400	1.050993
	638.944243	1.053064
	639.141072	1.053234
	639.337886	1.051843
	639.534687	1.052147
	639.731474	1.052209
	639.928246	1.051642
	640.125005	1.048370
	640.321750	1.046458
	640.518480	1.046237
	640.715197	1.047190
	640.911899	1.046559
	641.108588	1.046691
	641.305263	1.047273
	641.501923	1.045158
	641.698570	1.044557
	641.895202	1.043731
	642.091821	1.044153
	642.288426	1.044960
	642.485016	1.046045
	642.681593	1.046305
	642.878155	1.046405
	643.074704	1.047691
	643.271238	1.047430
	643.467759	1.047352
	643.664265	1.047434
	643.860757	1.048667
	644.057236	1.050013
	644.253700	1.050309
	644.450151	1.050408
	644.646587	1.050461
	644.843009	1.050006
	645.039418	1.049906
	645.235812	1.049685
	645.432192	1.049137
	645.628558	1.049296
	645.824911	1.048781
	646.021249	1.047619
	646.217573	1.047582
	646.413883	1.047122
	646.610179	1.046814
	646.806461	1.047205
	647.002729	1.047561
	647.198983	1.049034
	647.395223	1.050531
	647.591449	1.048675
	647.787661	1.048740
	647.983859	1.049123
	648.180043	1.050993
	648.376212	1.051301
	648.572368	1.050587
	648.768510	1.050746
	648.964638	1.050675
	649.160751	1.051611
	649.356851	1.052051
	649.552937	1.053301
	649.749008	1.053959
	649.945066	1.054400
	650.141109	1.055075
	650.337138	1.056996
	650.533154	1.056962
	650.729155	1.058074
	650.925142	1.056578
	651.121116	1.055814
	651.317075	1.056157
	651.513020	1.055160
	651.708951	1.054166
	651.904868	1.053713
	652.100771	1.054362
	652.296660	1.055394
	652.492535	1.055872
	652.688396	1.055105
	652.884242	1.055094
	653.080075	1.054251
	653.275894	1.053387
	653.471699	1.055310
	653.667489	1.056584
	653.863266	1.057682
	654.059028	1.057435
	654.254776	1.057303
	654.450511	1.058602
	654.646231	1.058107
	654.841937	1.058044
	655.037629	1.058010
	655.233308	1.058750
	655.428972	1.059193
	655.624622	1.060873
	655.820258	1.061909
	656.015879	1.061617
	656.211487	1.060186
	656.407081	1.060383
	656.602661	1.060227
	656.798226	1.062504
	656.993778	1.063293
	657.189315	1.062978
	657.384839	1.064010
	657.580348	1.064996
	657.775843	1.066056
	657.971324	1.066786
	658.166791	1.067717
	658.362244	1.067992
	658.557683	1.069334
	658.753108	1.070658
	658.948519	1.070718
	659.143916	1.070912
	659.339298	1.070312
	659.534667	1.071870
	659.730022	1.072157
	659.925362	1.074108
	660.120688	1.074881
	660.316001	1.075919
	660.511299	1.077941
	660.706583	1.078799
	660.901853	1.079166
	661.097109	1.080533
	661.292351	1.080160
	661.487578	1.079799
	661.682792	1.079462
	661.877992	1.080591
	662.073177	1.081068
	662.268349	1.079268
	662.463506	1.079174
	662.658649	1.078351
	662.853779	1.078417
	663.048894	1.080147
	663.243995	1.079601
	663.439081	1.078948
	663.634154	1.078702
	663.829213	1.078773
	664.024258	1.079046
	664.219288	1.078405
	664.414305	1.078317
	664.609307	1.076953
	664.804295	1.078420
	664.999269	1.079638
	665.194229	1.080226
	665.389175	1.079771
	665.584107	1.079519
	665.779025	1.079388
	665.973928	1.079947
	666.168818	1.080498
	666.363693	1.079519
	666.558555	1.078588
	666.753402	1.080298
	666.948235	1.080903
	667.143054	1.081058
	667.337859	1.081901
	667.532650	1.080581
	667.727427	1.080049
	667.922189	1.078785
	668.116938	1.080138
	668.311672	1.080972
	668.506392	1.082189
	668.701098	1.081378
	668.895790	1.081250
	669.090468	1.081071
	669.285132	1.081739
	669.479782	1.081701
	669.674417	1.080223
	669.869039	1.079994
	670.063646	1.080045
	670.258239	1.080445
	670.452819	1.080993
	670.647384	1.080230
	670.841934	1.080157
	671.036471	1.081139
	671.230994	1.083018
	671.425502	1.084155
	671.619997	1.085656
	671.814477	1.086031
	672.008943	1.086483
	672.203395	1.088475
	672.397833	1.088005
	672.592257	1.087737
	672.786667	1.087230
	672.981062	1.087227
	673.175444	1.087897
	673.369811	1.089143
	673.564164	1.088809
	673.758503	1.088172
	673.952828	1.088369
	674.147139	1.089320
	674.341435	1.089983
	674.535718	1.091482
	674.729986	1.090609
	674.924240	1.090146
	675.118480	1.090760
	675.312706	1.091035
	675.506918	1.091623
	675.701116	1.092117
	675.895299	1.093164
	676.089469	1.093718
	676.283624	1.093514
	676.477765	1.095958
	676.671892	1.093651
	676.866005	1.093093
	677.060103	1.093755
	677.254188	1.093437
	677.448258	1.091889
	677.642315	1.091484
	677.836357	1.090762
	678.030385	1.090937
	678.224398	1.091040
	678.418398	1.092467
	678.612384	1.089778
	678.806355	1.088808
	679.000312	1.089175
	679.194255	1.088135
	679.388184	1.088697
	679.582099	1.087769
	679.776000	1.087926
	679.969886	1.088513
	680.163758	1.086764
	680.357617	1.086748
	680.551461	1.086557
	680.745290	1.084866
	680.939106	1.084940
	681.132908	1.083386
	681.326695	1.083507
	681.520468	1.082485
	681.714227	1.081279
	681.907972	1.080730
	682.101703	1.081262
	682.295419	1.081175
	682.489122	1.082354
	682.682810	1.084111
	682.876484	1.084810
	683.070144	1.085150
	683.263790	1.084697
	683.457421	1.085183
	683.651039	1.084265
	683.844642	1.083095
	684.038231	1.081982
	684.231806	1.081646
	684.425367	1.081623
	684.618913	1.081926
	684.812446	1.081614
	685.005964	1.081023
	685.199468	1.080255
	685.392958	1.080307
	685.586433	1.080820
	685.779895	1.079722
	685.973342	1.079980
	686.166775	1.080547
	686.360194	1.080215
	686.553599	1.081958
	686.746990	1.081070
	686.940366	1.080951
	687.133729	1.081790
	687.327077	1.081595
	687.520411	1.081954
	687.713730	1.079851
	687.907036	1.078652
	688.100327	1.077622
	688.293604	1.076527
	688.486867	1.077543
	688.680116	1.077880
	688.873351	1.076015
	689.066571	1.076706
	689.259777	1.076608
	689.452970	1.076129
	689.646147	1.076298
	689.839311	1.074688
	690.032461	1.074546
	690.225596	1.073789
	690.418717	1.074622
	690.611824	1.074675
	690.804917	1.073687
	690.997995	1.074034
	691.191059	1.073171
	691.384110	1.073733
	691.577145	1.073202
	691.770167	1.071841
	691.963175	1.072706
	692.156168	1.072196
	692.349147	1.072361
	692.542112	1.071452
	692.735063	1.071041
	692.927999	1.070528
	693.120922	1.070032
	693.313830	1.070285
	693.506724	1.073168
	693.699603	1.073777
	693.892469	1.075316
	694.085320	1.075620
	694.278157	1.075689
	694.470980	1.076757
	694.663789	1.077430
	694.856583	1.076587
	695.049364	1.075658
	695.242130	1.075376
	695.434881	1.076404
	695.627619	1.076349
	695.820342	1.075731
	696.013052	1.076039
	696.205747	1.075609
	696.398427	1.074413
	696.591094	1.074612
	696.783746	1.074215
	696.976384	1.073101
	697.169008	1.073417
	697.361618	1.073982
	697.554213	1.074329
	697.746795	1.074781
	697.939362	1.073586
	698.131914	1.073298
	698.324453	1.072977
	698.516977	1.073250
	698.709487	1.072645
	698.901983	1.071541
	699.094465	1.071426
	699.286932	1.070194
	699.479386	1.072058
	699.671825	1.072480
	699.864249	1.072991
	700.056660	1.072735
	700.249056	1.072068
	700.441438	1.072092
	700.633806	1.073587
	700.826160	1.073080
	701.018499	1.071980
	701.210824	1.071206
	701.403135	1.070309
	701.595432	1.070976
	701.787714	1.070455
	701.979982	1.069586
	702.172236	1.070124
	702.364476	1.070817
	702.556702	1.070938
	702.748913	1.070147
	702.941110	1.069849
	703.133293	1.069038
	703.325461	1.069951
	703.517615	1.070620
	703.709755	1.069411
	703.901881	1.068565
	704.093993	1.068036
	704.286090	1.069262
	704.478173	1.069282
	704.670242	1.069446
	704.862296	1.069621
	705.054337	1.068587
	705.246363	1.067082
	705.438375	1.066863
	705.630372	1.064954
	705.822356	1.064264
	706.014325	1.064179
	706.206279	1.061520
	706.398220	1.059471
	706.590146	1.058658
	706.782058	1.059225
	706.973956	1.058638
	707.165840	1.055669
	707.357709	1.054946
	707.549564	1.054003
	707.741405	1.052785
	707.933231	1.051057
	708.125043	1.051920
	708.316841	1.051932
	708.508625	1.051433
	708.700395	1.051156
	708.892150	1.051123
	709.083891	1.051650
	709.275617	1.051659
	709.467330	1.050689
	709.659028	1.051673
	709.850712	1.051262
	710.042381	1.050675
	710.234037	1.050144
	710.425678	1.050502
	710.617305	1.050767
	710.808917	1.050287
	711.000515	1.050596
	711.192099	1.048570
	711.383669	1.048360
	711.575225	1.048197
	711.766766	1.049140
	711.958293	1.048543
	712.149805	1.047003
	712.341304	1.047098
	712.532788	1.046102
	712.724258	1.047022
	712.915713	1.047466
	713.107154	1.047982
	713.298581	1.048408
	713.489994	1.047903
	713.681392	1.047854
	713.872776	1.047731
	714.064146	1.047061
	714.255502	1.047313
	714.446843	1.048167
	714.638170	1.048247
	714.829483	1.048541
	715.020781	1.047540
	715.212065	1.045481
	715.403335	1.045146
	715.594591	1.045313
	715.785832	1.044432
	715.977059	1.045010
	716.168272	1.044877
	716.359470	1.044914
	716.550654	1.043181
	716.741824	1.043326
	716.932979	1.043932
	717.124121	1.044926
	717.315247	1.044505
	717.506360	1.044766
	717.697458	1.044222
	717.888542	1.044324
	718.079612	1.042937
	718.270668	1.043147
	718.461709	1.041352
	718.652736	1.041159
	718.843748	1.042015
	719.034746	1.040570
	719.225730	1.040525
	719.416700	1.038922
	719.607655	1.040066
	719.798596	1.039400
	719.989523	1.037165
	720.180435	1.036779
	720.371333	1.036414
	720.562217	1.035268
	720.753087	1.033113
	720.943942	1.032982
	721.134783	1.032073
	721.325609	1.030215
	721.516422	1.030037
	721.707219	1.028595
	721.898003	1.028068
	722.088772	1.026311
	722.279527	1.023815
	722.470268	1.022784
	722.660994	1.021493
	722.851707	1.021123
	723.042404	1.019462
	723.233088	1.018290
	723.423757	1.016422
	723.614412	1.015526
	723.805052	1.015834
	723.995678	1.014019
	724.186290	1.012500
	724.376887	1.011321
	724.567471	1.010892
	724.758039	1.010426
	724.948594	1.009496
	725.139134	1.008386
	725.329660	1.008861
	725.520172	1.007318
	725.710669	1.006481
	725.901152	1.005019
	726.091620	1.004215
	726.282075	1.003807
	726.472514	1.003094
	726.662940	1.002368
	726.853351	1.003225
	727.043748	1.003855
	727.234131	1.004276
	727.424499	1.004858
	727.614853	1.004279
	727.805193	1.003548
	727.995518	1.004102
	728.185829	1.004500
	728.376125	1.005486
	728.566408	1.004495
	728.756675	1.003466
	728.946929	1.002500
	729.137168	1.001838
	729.327393	1.000213
	729.517604	1.000276
	729.707800	0.999411
	729.897982	0.997810
	730.088149	0.997868
	730.278302	0.996919
	730.468441	0.997164
	730.658566	0.996795
	730.848676	0.996388
	731.038771	0.998046
	731.228853	0.996603
	731.418920	0.996237
	731.608973	0.996928
	731.799011	0.996323
	731.989035	0.996631
	732.179045	0.996886
	732.369040	0.997727
	732.559021	0.996633
	732.748988	0.996396
	732.938940	0.996668
	733.128878	0.994577
	733.318801	0.993644
	733.508711	0.991782
	733.698605	0.990970
	733.888486	0.991029
	734.078352	0.990969
	734.268204	0.989443
	734.458041	0.989171
	734.647864	0.989951
	734.837673	0.989375
	735.027467	0.989318
	735.217247	0.989345
	735.407013	0.988867
	735.596764	0.988930
	735.786501	0.988725
	735.976223	0.989130
	736.165932	0.990486
	736.355625	0.989895
	736.545305	0.989483
	736.734970	0.990566
	736.924620	0.989699
	737.114257	0.990571
	737.303879	0.991708
	737.493486	0.992854
	737.683079	0.994681
	737.872658	0.995160
	738.062222	0.996248
	738.251772	0.997701
	738.441308	0.998552
	738.630829	0.998777
	738.820336	0.999907
	739.009829	1.001910
	739.199307	1.001672
	739.388771	1.003396
	739.578220	1.003699
	739.767655	1.003902
	739.957076	1.003127
	740.146482	1.003253
	740.335874	1.003668
	740.525251	1.005158
	740.714615	1.005185
	740.903963	1.005017
	741.093298	1.004386
	741.282618	1.006549
	741.471923	1.007415
	741.661214	1.009043
	741.850491	1.010515
	742.039753	1.009859
	742.229001	1.011153
	742.418235	1.012181
	742.607454	1.011938
	742.796659	1.013377
	742.985849	1.014170
	743.175025	1.014156
	743.364187	1.015902
	743.553334	1.015795
	743.742467	1.016663
	743.931586	1.015301
	744.120690	1.016545
	744.309779	1.015470
	744.498855	1.014298
	744.687916	1.015951
	744.876962	1.015493
	745.065994	1.015835
	745.255012	1.016889
	745.444015	1.017329
	745.633004	1.017184
	745.821978	1.017892
	746.010938	1.017341
	746.199884	1.017314
	746.388815	1.018512
	746.577732	1.019152
	746.766634	1.019975
	746.955522	1.019914
	747.144396	1.021165
	747.333255	1.022710
	747.522100	1.024756
	747.710930	1.023436
	747.899746	1.022669
	748.088548	1.024146
	748.277335	1.025094
	748.466108	1.025871
	748.654866	1.026532
	748.843610	1.027477
	749.032339	1.026634
	749.221054	1.025792
	749.409755	1.026821
	749.598441	1.027541
	749.787113	1.028115
	749.975770	1.028301
	750.164413	1.028779
	750.353042	1.028423
[truncated: 1,648 more rows]
