# Supplementary material for: Metasurface analogues of molecular diastereomers from hierarchical multiscale chiral interactions with biomolecules
Source: Nat Commun. 2026 Apr 22;17:5541. doi: 10.1038/s41467-026-72200-6 (PMC13287669; doi:10.1038/s41467-026-72200-6)
Supplement: Supplementary file 3 — Supplementary Data 1 (Raw data) [file 41467_2026_72200_MOESM3_ESM.zip › Raw_Data/Reflectivity/Antistrept_strept_sequence/Buffer/Ref_ARRAY3_RH_90_2.txt]

	345.453658	1.003197
	345.669646	1.003067
	345.885622	1.002922
	346.101585	1.002761
	346.317535	1.002582
	346.533471	1.002382
	346.749395	1.002159
	346.965306	1.001909
	347.181204	1.001630
	347.397089	1.001318
	347.612961	1.000969
	347.828820	1.000583
	348.044666	1.000156
	348.260499	0.999690
	348.476319	0.999187
	348.692126	0.998656
	348.907920	0.998111
	349.123701	0.997574
	349.339469	0.997074
	349.555224	0.996648
	349.770966	0.996336
	349.986695	0.996172
	350.202412	0.996180
	350.418115	0.996367
	350.633805	0.996716
	350.849482	0.997198
	351.065147	0.997771
	351.280798	0.998396
	351.496436	0.999035
	351.712062	0.999661
	351.927674	1.000255
	352.143273	1.003116
	352.358860	1.002948
	352.574433	1.002892
	352.789993	1.001477
	353.005541	1.000425
	353.221075	0.999546
	353.436597	1.001752
	353.652105	1.001777
	353.867600	1.000472
	354.083083	1.002153
	354.298552	1.003369
	354.514009	1.004152
	354.729452	1.003764
	354.944883	1.004134
	355.160300	1.004967
	355.375705	1.004097
	355.591096	1.006362
	355.806474	1.008234
	356.021840	1.008037
	356.237192	1.006889
	356.452532	1.005880
	356.667858	1.005821
	356.883172	1.006126
	357.098472	1.007570
	357.313760	1.007844
	357.529034	1.005874
	357.744295	1.004714
	357.959544	1.004860
	358.174779	1.004130
	358.390002	1.001620
	358.605211	1.001319
	358.820407	1.001781
	359.035591	1.000319
	359.250761	1.001859
	359.465919	1.004147
	359.681063	1.004072
	359.896194	1.003917
	360.111313	1.001767
	360.326418	1.003313
	360.541510	1.003352
	360.756589	1.005040
	360.971656	1.006371
	361.186709	1.006248
	361.401749	1.007444
	361.616776	1.006597
	361.831790	1.006663
	362.046792	1.004946
	362.261780	1.004572
	362.476755	1.007213
	362.691717	1.005813
	362.906666	1.004999
	363.121602	1.001885
	363.336525	1.004446
	363.551435	1.004802
	363.766332	1.004418
	363.981216	1.004448
	364.196087	1.006257
	364.410945	1.007116
	364.625790	1.007123
	364.840621	1.007480
	365.055440	1.006732
	365.270246	1.003322
	365.485039	1.000914
	365.699818	0.999873
	365.914585	1.001009
	366.129339	1.000862
	366.344079	1.000260
	366.558807	0.997218
	366.773521	0.994524
	366.988223	0.995669
	367.202911	0.995495
	367.417587	0.996651
	367.632249	0.994551
	367.846898	0.994390
	368.061535	0.994615
	368.276158	0.994633
	368.490768	0.995520
	368.705365	0.994352
	368.919949	0.991654
	369.134521	0.990447
	369.349079	0.990604
	369.563624	0.992330
	369.778155	0.993837
	369.992674	0.994851
	370.207180	0.993551
	370.421673	0.991854
	370.636153	0.990869
	370.850619	0.991394
	371.065073	0.990528
	371.279514	0.990944
	371.493941	0.990246
	371.708356	0.990619
	371.922757	0.991999
	372.137145	0.993757
	372.351521	0.993806
	372.565883	0.991942
	372.780232	0.991767
	372.994568	0.993344
	373.208891	0.994185
	373.423201	0.994203
	373.637498	0.995909
	373.851782	0.996899
	374.066053	0.998245
	374.280311	1.001079
	374.494556	1.000416
	374.708787	1.002988
	374.923006	1.004828
	375.137211	1.006271
	375.351404	1.008056
	375.565583	1.005957
	375.779750	1.008189
	375.993903	1.009476
	376.208043	1.012566
	376.422170	1.013481
	376.636284	1.014657
	376.850385	1.014888
	377.064473	1.014718
	377.278548	1.013124
	377.492610	1.011294
	377.706658	1.010796
	377.920694	1.010257
	378.134717	1.010712
	378.348726	1.010749
	378.562722	1.009538
	378.776706	1.009296
	378.990676	1.007694
	379.204633	1.007793
	379.418577	1.009212
	379.632508	1.009588
	379.846426	1.010557
	380.060331	1.010660
	380.274223	1.010292
	380.488101	1.007950
	380.701967	1.006960
	380.915819	1.007829
	381.129659	1.007905
	381.343485	1.006821
	381.557298	1.005216
	381.771098	1.004225
	381.984886	1.005216
	382.198659	1.006431
	382.412420	1.006655
	382.626168	1.005738
	382.839903	1.004257
	383.053624	1.001275
	383.267333	0.999547
	383.481028	0.999395
	383.694711	1.000576
	383.908380	0.999781
	384.122036	0.999642
	384.335679	0.999186
	384.549309	1.000410
	384.762926	1.001026
	384.976530	0.999443
	385.190120	0.997151
	385.403698	0.996509
	385.617262	0.997366
	385.830814	0.995756
	386.044352	0.995810
	386.257877	0.998406
	386.471389	1.000287
	386.684888	1.000763
	386.898374	1.000552
	387.111847	1.001799
	387.325306	1.000953
	387.538753	1.001010
	387.752186	0.998578
	387.965606	0.998094
	388.179014	0.999109
	388.392408	0.999319
	388.605789	1.000444
	388.819156	1.000757
	389.032511	0.999536
	389.245853	0.999069
	389.459181	0.997088
	389.672497	0.996205
	389.885799	0.995502
	390.099088	0.994124
	390.312364	0.993196
	390.525627	0.994298
	390.738877	0.995742
	390.952114	0.995895
	391.165337	0.995507
	391.378548	0.997295
	391.591745	0.996709
	391.804929	0.995105
	392.018100	0.996102
	392.231258	0.996228
	392.444403	0.994951
	392.657535	0.995197
	392.870653	0.994191
	393.083759	0.992769
	393.296851	0.993846
	393.509930	0.993471
	393.722996	0.995412
	393.936049	0.994936
	394.149089	0.993799
	394.362116	0.993182
	394.575129	0.992077
	394.788130	0.991314
	395.001117	0.992453
	395.214091	0.992216
	395.427052	0.993436
	395.640000	0.993514
	395.852935	0.995285
	396.065857	0.996960
	396.278765	0.998925
	396.491660	1.002413
	396.704543	1.003548
	396.917412	1.004328
	397.130268	1.003269
	397.343110	1.003499
	397.555940	1.005199
	397.768757	1.006422
	397.981560	1.006850
	398.194350	1.010112
	398.407127	1.010869
	398.619891	1.011072
	398.832642	1.013003
	399.045380	1.013790
	399.258104	1.012969
	399.470815	1.014172
	399.683514	1.013252
	399.896199	1.013728
	400.108870	1.013227
	400.321529	1.012404
	400.534175	1.014371
	400.746807	1.016922
	400.959427	1.016397
	401.172033	1.014193
	401.384626	1.013923
	401.597205	1.013591
	401.809772	1.011057
	402.022326	1.010375
	402.234866	1.009446
	402.447393	1.008278
	402.659907	1.008228
	402.872408	1.006695
	403.084896	1.007164
	403.297370	1.007898
	403.509832	1.006836
	403.722280	1.004908
	403.934715	1.005523
	404.147137	1.003258
	404.359546	0.999125
	404.571941	0.999298
	404.784323	0.997897
	404.996693	0.997322
	405.209049	0.997667
	405.421392	0.996273
	405.633721	0.995315
	405.846038	0.993709
	406.058341	0.993809
	406.270632	0.992368
	406.482909	0.992611
	406.695172	0.992866
	406.907423	0.990872
	407.119661	0.991389
	407.331885	0.991434
	407.544096	0.992510
	407.756294	0.992041
	407.968479	0.992482
	408.180651	0.992898
	408.392809	0.993468
	408.604954	0.993564
	408.817086	0.994908
	409.029205	0.995599
	409.241311	0.996250
	409.453404	0.994108
	409.665483	0.995267
	409.877549	0.994525
	410.089602	0.997080
	410.301642	0.998089
	410.513669	0.998569
	410.725682	0.998018
	410.937682	0.999346
	411.149669	0.999992
	411.361643	1.000635
	411.573604	1.001905
	411.785551	1.002562
	411.997486	1.003746
	412.209407	1.004142
	412.421315	1.003820
	412.633210	1.006323
	412.845091	1.006423
	413.056959	1.005028
	413.268815	1.002695
	413.480657	1.002302
	413.692485	1.002198
	413.904301	1.000807
	414.116103	1.003627
	414.327892	1.003062
	414.539668	1.001987
	414.751431	1.003456
	414.963181	1.004101
	415.174917	1.004639
	415.386640	1.005263
	415.598350	1.005025
	415.810047	1.006652
	416.021730	1.006050
	416.233401	1.006851
	416.445058	1.006213
	416.656702	1.007877
	416.868332	1.006263
	417.079950	1.005776
	417.291554	1.006116
	417.503145	1.006023
	417.714723	1.006926
	417.926288	1.007156
	418.137839	1.006207
	418.349377	1.005756
	418.560903	1.004868
	418.772414	1.007266
	418.983913	1.006549
	419.195398	1.004214
	419.406870	1.003937
	419.618329	1.000840
	419.829775	1.001087
	420.041208	1.000099
	420.252627	0.998802
	420.464033	0.996309
	420.675426	0.997477
	420.886805	0.996340
	421.098172	0.996642
	421.309525	0.996574
	421.520865	0.997018
	421.732192	0.993827
	421.943505	0.995887
	422.154805	0.996545
	422.366092	0.998826
	422.577366	0.997948
	422.788627	0.999074
	422.999874	0.999811
	423.211108	1.001384
	423.422329	1.002635
	423.633537	1.003737
	423.844731	1.003515
	424.055913	1.003702
	424.267081	1.003247
	424.478235	1.001538
	424.689377	1.003458
	424.900505	1.003358
	425.111620	1.003229
	425.322722	1.002223
	425.533811	0.998687
	425.744886	0.997096
	425.955948	0.996790
	426.166997	0.999183
	426.378032	0.998415
	426.589055	0.998164
	426.800064	0.998067
	427.011060	0.995566
	427.222042	0.995269
	427.433012	0.996311
	427.643968	0.995167
	427.854911	0.995650
	428.065840	0.994389
	428.276757	0.995641
	428.487660	0.994486
	428.698550	0.994605
	428.909427	0.995419
	429.120290	0.994447
	429.331140	0.995291
	429.541977	0.994269
	429.752801	0.993574
	429.963611	0.992972
	430.174408	0.993171
	430.385192	0.992006
	430.595963	0.992385
	430.806720	0.992793
	431.017464	0.991917
	431.228195	0.991587
	431.438913	0.991210
	431.649617	0.989556
	431.860308	0.989102
	432.070986	0.990327
	432.281650	0.990662
	432.492302	0.992047
	432.702940	0.990383
	432.913565	0.989395
	433.124176	0.990868
	433.334774	0.994103
	433.545359	0.994718
	433.755931	0.995993
	433.966489	0.994953
	434.177035	0.995221
	434.387567	0.996231
	434.598085	0.998857
	434.808591	0.999189
	435.019083	0.999442
	435.229562	0.999235
	435.440027	0.999553
	435.650479	0.999527
	435.860918	0.999995
	436.071344	1.000649
	436.281757	0.999106
	436.492156	0.999151
	436.702542	0.998934
	436.912914	0.999027
	437.123274	0.999216
	437.333620	0.999350
	437.543953	0.998042
	437.754272	0.997737
	437.964578	0.996921
	438.174871	0.995917
	438.385151	0.995577
	438.595417	0.995427
	438.805670	0.995344
	439.015910	0.996524
	439.226137	0.995898
	439.436350	0.995996
	439.646550	0.997183
	439.856737	0.998299
	440.066910	0.997709
	440.277070	0.995685
	440.487217	0.995831
	440.697351	0.995849
	440.907471	0.996274
	441.117578	0.997107
	441.327671	0.997199
	441.537752	0.996888
	441.747819	0.996700
	441.957873	0.996353
	442.167913	0.996777
	442.377940	0.997394
	442.587954	0.998035
	442.797955	0.996947
	443.007942	0.997474
	443.217916	0.997162
	443.427877	0.997169
	443.637824	0.997485
	443.847758	0.997224
	444.057679	0.996701
	444.267586	0.996850
	444.477481	0.998094
	444.687361	1.000503
	444.897229	0.999021
	445.107083	0.996876
	445.316924	0.996616
	445.526752	0.999348
	445.736566	0.999671
	445.946367	0.998579
	446.156155	0.995787
	446.365929	0.995544
	446.575690	0.994716
	446.785438	0.993386
	446.995173	0.992361
	447.204894	0.991861
	447.414602	0.991764
	447.624296	0.989697
	447.833977	0.988451
	448.043645	0.988825
	448.253300	0.987886
	448.462941	0.987746
	448.672569	0.987283
	448.882184	0.987426
	449.091785	0.988132
	449.301373	0.986558
	449.510948	0.986517
	449.720509	0.986872
	449.930057	0.987278
	450.139592	0.988304
	450.349113	0.987583
	450.558621	0.986675
	450.768116	0.985714
	450.977597	0.985636
	451.187066	0.986381
	451.396520	0.986126
	451.605962	0.986613
	451.815390	0.986478
	452.024805	0.986615
	452.234206	0.986453
	452.443594	0.986572
	452.652969	0.986144
	452.862330	0.986561
	453.071678	0.988567
	453.281013	0.989122
	453.490335	0.990338
	453.699643	0.991445
	453.908938	0.991456
	454.118219	0.992864
	454.327487	0.992747
	454.536742	0.993326
	454.745983	0.993398
	454.955211	0.994183
	455.164426	0.993306
	455.373627	0.993588
	455.582815	0.992780
	455.791990	0.993723
	456.001152	0.995371
	456.210300	0.995761
	456.419434	0.995940
	456.628556	0.996068
	456.837664	0.995321
	457.046758	0.995757
	457.255839	0.995457
	457.464907	0.993271
	457.673962	0.994118
	457.883003	0.994370
	458.092031	0.992532
	458.301046	0.990551
	458.510047	0.990213
	458.719035	0.989007
	458.928009	0.988963
	459.136970	0.986804
	459.345918	0.985868
	459.554852	0.987213
	459.763774	0.986990
	459.972681	0.985321
	460.181576	0.983934
	460.390457	0.984666
	460.599324	0.984908
	460.808178	0.982256
	461.017019	0.981439
	461.225847	0.980660
	461.434661	0.979795
	461.643462	0.979316
	461.852249	0.977933
	462.061023	0.978894
	462.269784	0.979806
	462.478531	0.977924
	462.687265	0.976173
	462.895986	0.975204
	463.104693	0.974202
	463.313387	0.974870
	463.522068	0.975674
	463.730735	0.975603
	463.939389	0.976427
	464.148029	0.978070
	464.356656	0.980413
	464.565270	0.979717
	464.773870	0.980471
	464.982457	0.982291
	465.191030	0.982606
	465.399591	0.983594
	465.608137	0.984353
	465.816671	0.985069
	466.025191	0.987137
	466.233697	0.986853
	466.442191	0.985848
	466.650671	0.985982
	466.859137	0.986957
	467.067590	0.987641
	467.276030	0.988268
	467.484456	0.989245
	467.692869	0.989802
	467.901269	0.990169
	468.109655	0.989107
	468.318028	0.992201
	468.526387	0.991706
	468.734733	0.991021
	468.943066	0.990118
	469.151385	0.990531
	469.359691	0.990532
	469.567984	0.991553
	469.776263	0.990723
	469.984528	0.989821
	470.192781	0.989416
	470.401020	0.990347
	470.609245	0.990416
	470.817457	0.991096
	471.025656	0.991151
	471.233841	0.990675
	471.442013	0.989856
	471.650172	0.990167
	471.858317	0.991496
	472.066448	0.991149
	472.274567	0.990725
	472.482672	0.989567
	472.690763	0.990410
	472.898841	0.990880
	473.106906	0.990309
	473.314957	0.989325
	473.522995	0.989692
	473.731020	0.990546
	473.939031	0.992164
	474.147029	0.992044
	474.355013	0.990992
	474.562984	0.990368
	474.770941	0.988878
	474.978885	0.988256
	475.186816	0.988908
	475.394733	0.989500
	475.602637	0.989560
	475.810527	0.991091
	476.018404	0.990658
	476.226268	0.990049
	476.434118	0.990279
	476.641955	0.989215
	476.849778	0.988139
	477.057588	0.987250
	477.265385	0.987860
	477.473168	0.986294
	477.680937	0.984960
	477.888694	0.983929
	478.096436	0.982949
	478.304166	0.982378
	478.511882	0.982524
	478.719584	0.980965
	478.927274	0.980819
	479.134949	0.982201
	479.342612	0.981581
	479.550260	0.982173
	479.757896	0.981301
	479.965518	0.980687
	480.173126	0.979996
	480.380722	0.977986
	480.588303	0.978047
	480.795872	0.976182
	481.003426	0.975095
	481.210968	0.975195
	481.418496	0.975565
	481.626010	0.977379
	481.833511	0.978696
	482.040999	0.977939
	482.248473	0.978817
	482.455934	0.978579
	482.663382	0.980486
	482.870816	0.980972
	483.078236	0.978961
	483.285643	0.979865
	483.493037	0.980897
	483.700417	0.981676
	483.907784	0.981461
	484.115137	0.983638
	484.322477	0.983563
	484.529803	0.983203
	484.737116	0.983935
	484.944416	0.984439
	485.151702	0.985513
	485.358975	0.984508
	485.566234	0.984819
	485.773479	0.986284
	485.980712	0.987818
	486.187931	0.988729
	486.395136	0.989543
	486.602328	0.988789
	486.809506	0.988767
	487.016671	0.990080
	487.223823	0.991411
	487.430961	0.992739
	487.638086	0.992162
	487.845197	0.990701
	488.052295	0.989581
	488.259379	0.988335
	488.466450	0.986627
	488.673507	0.985472
	488.880551	0.985265
	489.087582	0.983874
	489.294599	0.983789
	489.501602	0.983509
	489.708592	0.982737
	489.915569	0.983032
	490.122532	0.984074
	490.329482	0.981905
	490.536418	0.981273
	490.743341	0.982308
	490.950250	0.983160
	491.157146	0.981686
	491.364029	0.981566
	491.570897	0.981192
	491.777753	0.980766
	491.984595	0.981650
	492.191423	0.979078
	492.398238	0.979285
	492.605040	0.979151
	492.811828	0.979047
	493.018603	0.979313
	493.225364	0.977841
	493.432111	0.979378
	493.638846	0.978384
	493.845566	0.978460
	494.052274	0.978109
	494.258967	0.977166
	494.465648	0.975351
	494.672314	0.974719
	494.878968	0.974561
	495.085608	0.976117
	495.292234	0.974900
	495.498847	0.974071
	495.705446	0.975117
	495.912032	0.974877
	496.118605	0.974268
	496.325164	0.973554
	496.531709	0.974120
	496.738241	0.973012
	496.944759	0.973534
	497.151264	0.974135
	497.357756	0.973758
	497.564234	0.974469
	497.770698	0.974073
	497.977149	0.975063
	498.183587	0.975845
	498.390011	0.974426
	498.596422	0.974234
	498.802819	0.974092
	499.009202	0.972806
	499.215572	0.972183
	499.421929	0.971129
	499.628272	0.969954
	499.834602	0.969647
	500.040918	0.968091
	500.247220	0.966692
	500.453509	0.966451
	500.659785	0.966874
	500.866047	0.968696
	501.072296	0.969992
	501.278531	0.970697
	501.484752	0.969918
	501.690960	0.972378
	501.897155	0.973646
	502.103336	0.974686
	502.309504	0.974748
	502.515658	0.974458
	502.721798	0.973379
	502.927925	0.974723
	503.134039	0.975133
	503.340139	0.973959
	503.546225	0.973866
	503.752298	0.973908
	503.958358	0.974741
	504.164404	0.974573
	504.370436	0.973856
	504.576455	0.972614
	504.782461	0.974210
	504.988453	0.973967
	505.194431	0.974036
	505.400396	0.973224
	505.606347	0.973050
	505.812285	0.973635
	506.018209	0.972510
	506.224120	0.972671
	506.430017	0.972666
	506.635901	0.973341
	506.841771	0.974751
	507.047628	0.975072
	507.253471	0.976061
	507.459301	0.974610
	507.665117	0.972818
	507.870920	0.972809
	508.076709	0.974358
	508.282484	0.974429
	508.488247	0.971874
	508.693995	0.970853
	508.899730	0.970046
	509.105451	0.970291
	509.311159	0.970078
	509.516854	0.968916
	509.722535	0.969053
	509.928202	0.968770
	510.133856	0.966203
	510.339496	0.966493
	510.545123	0.965669
	510.750736	0.964718
	510.956336	0.963920
	511.161922	0.963388
	511.367494	0.962828
	511.573053	0.963446
	511.778599	0.962588
	511.984131	0.965793
	512.189649	0.966465
	512.395154	0.965880
	512.600645	0.966518
	512.806123	0.967766
	513.011587	0.968790
	513.217038	0.969723
	513.422475	0.969956
	513.627899	0.970122
	513.833309	0.969421
	514.038705	0.970462
	514.244088	0.969774
	514.449458	0.969203
	514.654814	0.967641
	514.860156	0.967570
	515.065485	0.966174
	515.270800	0.967016
	515.476102	0.966273
	515.681390	0.966609
	515.886664	0.967398
	516.091925	0.967753
	516.297173	0.969089
	516.502407	0.968267
	516.707627	0.968604
	516.912834	0.968907
	517.118027	0.970388
	517.323207	0.971484
	517.528373	0.972332
	517.733525	0.971983
	517.938664	0.972965
	518.143790	0.973286
	518.348901	0.974096
	518.554000	0.974289
	518.759084	0.974497
	518.964156	0.974388
	519.169213	0.974100
	519.374257	0.974028
	519.579288	0.973191
	519.784305	0.972400
	519.989308	0.972857
	520.194298	0.973402
	520.399274	0.973004
	520.604236	0.970387
	520.809185	0.968256
	521.014121	0.969225
	521.219043	0.969451
	521.423951	0.971551
	521.628846	0.970267
	521.833727	0.969388
	522.038595	0.969792
	522.243449	0.969329
	522.448289	0.969544
	522.653116	0.971052
	522.857929	0.969019
	523.062729	0.969012
	523.267515	0.969645
	523.472287	0.970068
	523.677046	0.969537
	523.881792	0.969353
	524.086524	0.968926
	524.291242	0.969603
	524.495946	0.968381
	524.700637	0.967594
	524.905315	0.966799
	525.109979	0.966590
	525.314629	0.966384
	525.519266	0.966014
	525.723889	0.963637
	525.928498	0.961762
	526.133094	0.960373
	526.337677	0.960848
	526.542245	0.961033
	526.746800	0.960845
	526.951342	0.959822
	527.155870	0.959491
	527.360384	0.960649
	527.564885	0.960115
	527.769372	0.960480
	527.973846	0.961032
	528.178306	0.962126
	528.382752	0.961871
	528.587185	0.961646
	528.791604	0.962075
	528.996010	0.963267
	529.200402	0.964435
	529.404780	0.965443
	529.609145	0.965720
	529.813496	0.963900
	530.017833	0.963588
	530.222157	0.963990
	530.426468	0.962052
	530.630764	0.961233
	530.835048	0.960368
	531.039317	0.961183
	531.243573	0.962279
	531.447815	0.961699
	531.652044	0.961140
	531.856259	0.959536
	532.060461	0.959082
	532.264648	0.959382
	532.468823	0.959243
	532.672983	0.960773
	532.877130	0.959843
	533.081264	0.960940
	533.285383	0.961793
	533.489490	0.962592
	533.693582	0.963722
	533.897661	0.961725
	534.101726	0.962166
	534.305778	0.962690
	534.509816	0.962957
	534.713841	0.962470
	534.917851	0.961009
	535.121849	0.960369
	535.325832	0.961966
	535.529802	0.962035
	535.733759	0.960865
	535.937701	0.960264
	536.141630	0.958358
	536.345546	0.957240
	536.549448	0.956732
	536.753336	0.956302
	536.957210	0.953781
	537.161071	0.953097
	537.364919	0.952372
	537.568752	0.951434
	537.772572	0.950918
	537.976379	0.950809
	538.180172	0.952241
	538.383951	0.953477
	538.587716	0.954556
	538.791468	0.955083
	538.995206	0.954707
	539.198931	0.955377
	539.402642	0.956449
	539.606339	0.957459
	539.810023	0.956450
	540.013693	0.958015
	540.217349	0.957566
	540.420992	0.957633
	540.624621	0.957553
	540.828237	0.958585
	541.031839	0.959833
	541.235427	0.958817
	541.439001	0.958814
	541.642562	0.958845
	541.846109	0.959310
	542.049643	0.959807
	542.253163	0.959644
	542.456669	0.959590
	542.660162	0.959688
	542.863641	0.961503
	543.067106	0.961637
	543.270558	0.962212
	543.473996	0.960231
	543.677420	0.959218
	543.880831	0.959137
	544.084228	0.959725
	544.287612	0.961051
	544.490981	0.963097
	544.694338	0.962290
	544.897680	0.962759
	545.101009	0.962309
	545.304324	0.963059
	545.507625	0.963756
	545.710913	0.963171
	545.914187	0.962822
	546.117448	0.962245
	546.320695	0.962169
	546.523928	0.962286
	546.727147	0.961519
	546.930353	0.959915
	547.133546	0.959159
	547.336724	0.959134
	547.539889	0.957022
	547.743040	0.955034
	547.946178	0.954286
	548.149301	0.953037
	548.352412	0.952080
	548.555508	0.952509
	548.758591	0.952179
	548.961660	0.951014
	549.164716	0.950029
	549.367757	0.950267
	549.570785	0.949634
	549.773800	0.949027
	549.976801	0.949207
	550.179788	0.948648
	550.382761	0.947976
	550.585721	0.947393
	550.788667	0.945624
	550.991599	0.944511
	551.194518	0.943418
	551.397423	0.942985
	551.600315	0.940110
	551.803192	0.939615
	552.006056	0.939502
	552.208906	0.940477
	552.411743	0.939885
	552.614566	0.939266
	552.817375	0.939839
	553.020171	0.940134
	553.222953	0.940626
	553.425721	0.940010
	553.628475	0.939619
	553.831216	0.938466
	554.033943	0.938515
	554.236657	0.937418
	554.439356	0.936591
	554.642042	0.936556
	554.844715	0.937248
	555.047373	0.937106
	555.250018	0.936085
	555.452650	0.936289
	555.655267	0.936235
	555.857871	0.937354
	556.060461	0.937754
	556.263038	0.938174
	556.465600	0.939761
	556.668150	0.940294
	556.870685	0.939574
	557.073207	0.940309
	557.275715	0.941556
	557.478209	0.940868
	557.680689	0.942343
	557.883156	0.941338
	558.085609	0.943516
	558.288049	0.943419
	558.490475	0.944281
	558.692887	0.945113
	558.895285	0.944959
	559.097670	0.946303
	559.300040	0.947059
	559.502398	0.948138
	559.704741	0.949071
	559.907071	0.951305
	560.109387	0.952712
	560.311689	0.953292
	560.513978	0.953843
	560.716253	0.953893
	560.918514	0.954209
	561.120762	0.954634
	561.322995	0.954622
	561.525215	0.955681
	561.727422	0.956301
	561.929614	0.956600
	562.131793	0.957353
	562.333958	0.957512
	562.536110	0.957024
	562.738248	0.957260
	562.940372	0.957797
	563.142482	0.958045
	563.344578	0.958756
	563.546661	0.958305
	563.748730	0.957892
	563.950786	0.959604
	564.152827	0.959382
	564.354855	0.959103
	564.556870	0.958646
	564.758870	0.958241
	564.960857	0.960415
	565.162830	0.961421
	565.364789	0.961281
	565.566735	0.960927
	565.768666	0.960205
	565.970584	0.960694
	566.172489	0.963101
	566.374379	0.962633
	566.576256	0.964027
	566.778119	0.963978
	566.979969	0.964888
	567.181805	0.964419
	567.383626	0.964853
	567.585435	0.965712
	567.787229	0.965506
	567.989010	0.965622
	568.190777	0.966239
	568.392530	0.966754
	568.594269	0.968313
	568.795995	0.969145
	568.997707	0.970365
	569.199405	0.971077
	569.401090	0.973114
	569.602761	0.972743
	569.804418	0.973653
	570.006061	0.973375
	570.207690	0.974249
	570.409306	0.973443
	570.610908	0.974061
	570.812497	0.974410
	571.014071	0.975270
	571.215632	0.975445
	571.417179	0.976255
	571.618712	0.977632
	571.820232	0.977033
	572.021737	0.977025
	572.223229	0.976328
	572.424707	0.976061
	572.626172	0.975824
	572.827623	0.975654
	573.029060	0.975779
	573.230483	0.975829
	573.431892	0.975463
	573.633288	0.976115
	573.834670	0.975023
	574.036038	0.974173
	574.237392	0.972883
	574.438733	0.973971
	574.640060	0.973082
	574.841373	0.973747
	575.042672	0.974451
	575.243958	0.974608
	575.445230	0.974498
	575.646488	0.974564
	575.847732	0.974971
	576.048962	0.975328
	576.250179	0.976070
	576.451382	0.977420
	576.652571	0.978142
	576.853747	0.978240
	577.054908	0.979236
	577.256056	0.979024
	577.457190	0.978551
	577.658310	0.978463
	577.859417	0.979291
	578.060510	0.980903
	578.261589	0.982105
	578.462654	0.981534
	578.663705	0.982503
	578.864743	0.982234
	579.065767	0.982282
	579.266777	0.982889
	579.467773	0.983453
	579.668755	0.983148
	579.869724	0.984768
	580.070679	0.986157
	580.271620	0.986383
	580.472548	0.989193
	580.673461	0.990757
	580.874361	0.990813
	581.075247	0.989786
	581.276119	0.989561
	581.476978	0.988583
	581.677822	0.987116
	581.878653	0.988414
	582.079470	0.988063
	582.280273	0.987570
	582.481063	0.987419
	582.681838	0.987347
	582.882600	0.987692
	583.083348	0.987773
	583.284083	0.987446
	583.484803	0.986680
	583.685510	0.985667
	583.886203	0.985156
	584.086882	0.985219
	584.287547	0.984919
	584.488199	0.985445
	584.688836	0.985900
	584.889460	0.987259
	585.090070	0.988027
	585.290666	0.988600
	585.491249	0.989277
	585.691818	0.989700
	585.892372	0.990089
	586.092914	0.991443
	586.293441	0.992961
	586.493954	0.994253
	586.694454	0.993706
	586.894940	0.995939
	587.095412	0.996342
	587.295870	0.996798
	587.496314	0.996880
	587.696745	0.997323
	587.897162	0.996897
	588.097565	0.997961
	588.297954	0.999988
	588.498329	1.000491
	588.698691	0.999608
	588.899038	1.000178
	589.099372	1.001341
	589.299692	1.002687
	589.499998	1.003447
	589.700291	1.004730
	589.900569	1.005852
	590.100834	1.006778
	590.301085	1.006988
	590.501322	1.007839
	590.701546	1.007488
	590.901755	1.007051
	591.101951	1.008870
	591.302132	1.009787
	591.502300	1.010848
	591.702455	1.012096
	591.902595	1.013106
	592.102722	1.014190
	592.302834	1.015431
	592.502933	1.017176
	592.703018	1.015448
	592.903089	1.014310
	593.103147	1.015337
	593.303190	1.015804
	593.503220	1.015730
	593.703236	1.016961
	593.903238	1.017976
	594.103226	1.017339
	594.303200	1.017870
	594.503161	1.018203
	594.703108	1.019189
	594.903040	1.020154
	595.102960	1.020507
	595.302865	1.021529
	595.502756	1.021265
	595.702634	1.022558
	595.902497	1.023094
	596.102347	1.024241
	596.302183	1.025472
	596.502005	1.026779
	596.701813	1.026804
	596.901608	1.027623
	597.101388	1.026802
	597.301155	1.026766
	597.500908	1.027092
	597.700647	1.026694
	597.900372	1.027465
	598.100083	1.027918
	598.299781	1.027828
	598.499465	1.027722
	598.699134	1.028944
	598.898790	1.030226
	599.098432	1.029501
	599.298061	1.029859
	599.497675	1.029621
	599.697275	1.028515
	599.896862	1.029326
	600.096435	1.029343
	600.295994	1.028806
	600.495539	1.028636
	600.695070	1.028725
	600.894588	1.027886
	601.094091	1.028794
	601.293581	1.027668
	601.493056	1.026723
	601.692518	1.025816
	601.891966	1.024592
	602.091401	1.025612
	602.290821	1.024995
	602.490227	1.023822
	602.689620	1.023086
	602.888999	1.024085
	603.088363	1.025480
	603.287714	1.024470
	603.487052	1.025639
	603.686375	1.025467
	603.885684	1.026694
	604.084980	1.027861
	604.284261	1.027250
	604.483529	1.027135
	604.682783	1.026703
	604.882023	1.027334
	605.081249	1.028749
	605.280461	1.028817
	605.479660	1.029641
	605.678844	1.029180
	605.878015	1.029829
	606.077172	1.029377
	606.276314	1.029154
	606.475443	1.029476
	606.674558	1.029727
	606.873660	1.029269
	607.072747	1.030144
	607.271820	1.031367
	607.470880	1.030637
	607.669926	1.030825
	607.868957	1.031797
	608.067975	1.032159
	608.266979	1.031186
	608.465969	1.031322
	608.664946	1.030445
	608.863908	1.031440
	609.062857	1.030757
	609.261791	1.029921
	609.460712	1.029807
	609.659619	1.029707
	609.858511	1.029993
	610.057390	1.029330
	610.256256	1.028666
	610.455107	1.027837
	610.653944	1.026256
	610.852767	1.025385
	611.051577	1.023949
	611.250373	1.024546
	611.449154	1.023738
	611.647922	1.022496
	611.846676	1.023417
	612.045416	1.022604
	612.244142	1.022738
	612.442854	1.022272
	612.641553	1.021468
	612.840237	1.021162
	613.038908	1.021984
	613.237564	1.020216
	613.436207	1.020622
	613.634836	1.022290
	613.833451	1.022603
	614.032052	1.023925
	614.230639	1.023609
	614.429212	1.024441
	614.627771	1.025358
	614.826316	1.025709
	615.024848	1.026697
	615.223365	1.028256
	615.421869	1.030247
	615.620358	1.030663
	615.818834	1.031600
	616.017296	1.031745
	616.215744	1.032285
	616.414178	1.032377
	616.612598	1.033101
	616.811004	1.034509
	617.009396	1.035070
	617.207775	1.035099
	617.406139	1.035225
	617.604490	1.035736
	617.802826	1.036887
	618.001149	1.037324
	618.199458	1.039154
	618.397752	1.040739
	618.596033	1.042958
	618.794300	1.044153
	618.992553	1.046040
	619.190792	1.046407
	619.389018	1.047146
	619.587229	1.046766
	619.785426	1.048196
	619.983609	1.047078
	620.181779	1.047277
	620.379934	1.046759
	620.578076	1.045471
	620.776204	1.044953
	620.974317	1.043668
	621.172417	1.042786
	621.370503	1.042497
	621.568575	1.041262
	621.766633	1.040951
	621.964677	1.040811
	622.162707	1.040067
	622.360723	1.040008
	622.558725	1.040046
	622.756714	1.040898
	622.954688	1.041775
	623.152648	1.042032
	623.350595	1.041635
	623.548527	1.040672
	623.746446	1.041022
	623.944350	1.040227
	624.142241	1.040308
	624.340118	1.041000
	624.537981	1.041684
	624.735829	1.041973
	624.933664	1.040173
	625.131485	1.039384
	625.329292	1.041127
	625.527085	1.040974
	625.724864	1.039633
	625.922629	1.040025
	626.120381	1.040400
	626.318118	1.040028
	626.515841	1.040045
	626.713550	1.039915
	626.911246	1.040380
	627.108927	1.040072
	627.306595	1.039298
	627.504248	1.039137
	627.701888	1.039562
	627.899513	1.040630
	628.097125	1.041137
	628.294722	1.040549
	628.492306	1.041183
	628.689876	1.041584
	628.887432	1.041695
	629.084973	1.041306
	629.282501	1.042515
	629.480015	1.042857
	629.677515	1.043144
	629.875001	1.043687
	630.072473	1.044411
	630.269931	1.045768
	630.467375	1.045741
	630.664805	1.046190
	630.862221	1.045872
	631.059623	1.045021
	631.257011	1.043761
	631.454385	1.042460
	631.651746	1.042298
	631.849092	1.040176
	632.046424	1.039603
	632.243742	1.039165
	632.441047	1.038431
	632.638337	1.038243
	632.835613	1.037248
	633.032876	1.037920
	633.230124	1.037996
	633.427358	1.037452
	633.624579	1.038096
	633.821785	1.037438
	634.018978	1.037495
	634.216156	1.037804
	634.413321	1.037519
	634.610471	1.036954
	634.807608	1.037897
	635.004730	1.038127
	635.201839	1.037804
	635.398933	1.035359
	635.596014	1.036658
	635.793081	1.038076
	635.990133	1.037004
	636.187172	1.037975
	636.384196	1.037952
	636.581207	1.038375
	636.778204	1.038782
	636.975186	1.040094
	637.172155	1.040803
	637.369110	1.040581
	637.566050	1.041493
	637.762977	1.043256
	637.959890	1.043133
	638.156788	1.043656
	638.353673	1.044783
	638.550544	1.044739
	638.747400	1.044902
	638.944243	1.045465
	639.141072	1.046845
	639.337886	1.048104
	639.534687	1.049390
	639.731474	1.049109
	639.928246	1.049811
	640.125005	1.048350
	640.321750	1.049966
	640.518480	1.050387
	640.715197	1.050574
	640.911899	1.049683
	641.108588	1.052020
	641.305263	1.051414
	641.501923	1.051321
	641.698570	1.051561
	641.895202	1.053094
	642.091821	1.053498
	642.288426	1.052588
	642.485016	1.052738
	642.681593	1.050694
	642.878155	1.050760
	643.074704	1.050210
	643.271238	1.049950
	643.467759	1.048683
	643.664265	1.047251
	643.860757	1.047417
	644.057236	1.047132
	644.253700	1.047016
	644.450151	1.047693
	644.646587	1.046676
	644.843009	1.047416
	645.039418	1.047099
	645.235812	1.045802
	645.432192	1.046439
	645.628558	1.045665
	645.824911	1.045479
	646.021249	1.045798
	646.217573	1.045171
	646.413883	1.044997
	646.610179	1.044580
	646.806461	1.044461
	647.002729	1.044039
	647.198983	1.044171
	647.395223	1.046653
	647.591449	1.046675
	647.787661	1.045888
	647.983859	1.048382
	648.180043	1.048392
	648.376212	1.048418
	648.572368	1.049572
	648.768510	1.051289
	648.964638	1.051767
	649.160751	1.052733
	649.356851	1.054008
	649.552937	1.054947
	649.749008	1.054964
	649.945066	1.055461
	650.141109	1.054692
	650.337138	1.053878
	650.533154	1.053795
	650.729155	1.055360
	650.925142	1.056566
	651.121116	1.056824
	651.317075	1.058364
	651.513020	1.058162
	651.708951	1.058488
	651.904868	1.057495
	652.100771	1.059482
	652.296660	1.059829
	652.492535	1.060958
	652.688396	1.061887
	652.884242	1.063888
	653.080075	1.062657
	653.275894	1.064117
	653.471699	1.065902
	653.667489	1.067224
	653.863266	1.066576
	654.059028	1.065134
	654.254776	1.064288
	654.450511	1.064742
	654.646231	1.065352
	654.841937	1.065086
	655.037629	1.064754
	655.233308	1.063701
	655.428972	1.064408
	655.624622	1.066108
	655.820258	1.065875
	656.015879	1.066745
	656.211487	1.066905
	656.407081	1.066551
	656.602661	1.066631
	656.798226	1.066943
	656.993778	1.064374
	657.189315	1.063655
	657.384839	1.065016
	657.580348	1.064646
	657.775843	1.066080
	657.971324	1.064339
	658.166791	1.064332
	658.362244	1.065006
	658.557683	1.067125
	658.753108	1.067429
	658.948519	1.066085
	659.143916	1.066734
	659.339298	1.066938
	659.534667	1.067359
	659.730022	1.068840
	659.925362	1.069994
	660.120688	1.071226
	660.316001	1.072181
	660.511299	1.072581
	660.706583	1.072006
	660.901853	1.072965
	661.097109	1.073709
	661.292351	1.073193
	661.487578	1.072528
	661.682792	1.072006
	661.877992	1.072970
	662.073177	1.074591
	662.268349	1.076393
	662.463506	1.076705
	662.658649	1.078306
	662.853779	1.078451
	663.048894	1.079983
	663.243995	1.080008
	663.439081	1.079952
	663.634154	1.080377
	663.829213	1.082500
	664.024258	1.083404
	664.219288	1.084880
	664.414305	1.084579
	664.609307	1.084706
	664.804295	1.084920
	664.999269	1.084940
	665.194229	1.084858
	665.389175	1.084851
	665.584107	1.083931
	665.779025	1.083343
	665.973928	1.084421
	666.168818	1.085563
	666.363693	1.085565
	666.558555	1.085200
	666.753402	1.084559
	666.948235	1.083170
	667.143054	1.084337
	667.337859	1.083706
	667.532650	1.082060
	667.727427	1.082750
	667.922189	1.081755
	668.116938	1.081429
	668.311672	1.080145
	668.506392	1.079777
	668.701098	1.078700
	668.895790	1.078961
	669.090468	1.079809
	669.285132	1.077946
	669.479782	1.077657
	669.674417	1.077781
	669.869039	1.078538
	670.063646	1.079286
	670.258239	1.079103
	670.452819	1.078597
	670.647384	1.077971
	670.841934	1.080803
	671.036471	1.082297
	671.230994	1.082839
	671.425502	1.084443
	671.619997	1.085461
	671.814477	1.086351
	672.008943	1.085795
	672.203395	1.087602
	672.397833	1.088614
	672.592257	1.088530
	672.786667	1.088427
	672.981062	1.088502
	673.175444	1.087690
	673.369811	1.089640
	673.564164	1.090364
	673.758503	1.089975
	673.952828	1.089934
	674.147139	1.088362
	674.341435	1.089454
	674.535718	1.087638
	674.729986	1.087149
	674.924240	1.087381
	675.118480	1.087462
	675.312706	1.088231
	675.506918	1.089500
	675.701116	1.089552
	675.895299	1.088765
	676.089469	1.087065
	676.283624	1.087997
	676.477765	1.088016
	676.671892	1.088408
	676.866005	1.087413
	677.060103	1.086505
	677.254188	1.085952
	677.448258	1.085496
	677.642315	1.085432
	677.836357	1.084634
	678.030385	1.084027
	678.224398	1.082288
	678.418398	1.082295
	678.612384	1.081904
	678.806355	1.081926
	679.000312	1.081476
	679.194255	1.081302
	679.388184	1.081860
	679.582099	1.080216
	679.776000	1.079825
	679.969886	1.078957
	680.163758	1.078013
	680.357617	1.077106
	680.551461	1.077647
	680.745290	1.078310
	680.939106	1.079034
	681.132908	1.080243
	681.326695	1.082061
	681.520468	1.082492
	681.714227	1.082631
	681.907972	1.082903
	682.101703	1.083473
	682.295419	1.084868
	682.489122	1.085809
	682.682810	1.084542
	682.876484	1.084538
	683.070144	1.083388
	683.263790	1.084429
	683.457421	1.083681
	683.651039	1.082847
	683.844642	1.083405
	684.038231	1.083103
	684.231806	1.081864
	684.425367	1.082166
	684.618913	1.081699
	684.812446	1.081319
	685.005964	1.081327
	685.199468	1.079693
	685.392958	1.079248
	685.586433	1.078609
	685.779895	1.077543
	685.973342	1.077534
	686.166775	1.076724
	686.360194	1.077476
	686.553599	1.078350
	686.746990	1.078915
	686.940366	1.079683
	687.133729	1.079718
	687.327077	1.080224
	687.520411	1.078585
	687.713730	1.078818
	687.907036	1.079079
	688.100327	1.078193
	688.293604	1.078991
	688.486867	1.077735
	688.680116	1.078962
	688.873351	1.078799
	689.066571	1.077771
	689.259777	1.078131
	689.452970	1.078142
	689.646147	1.079590
	689.839311	1.081066
	690.032461	1.081444
	690.225596	1.079814
	690.418717	1.079331
	690.611824	1.079840
	690.804917	1.079815
	690.997995	1.079256
	691.191059	1.079137
	691.384110	1.079106
	691.577145	1.080749
	691.770167	1.080680
	691.963175	1.081911
	692.156168	1.082866
	692.349147	1.083658
	692.542112	1.083379
	692.735063	1.083692
	692.927999	1.082603
	693.120922	1.081717
	693.313830	1.081083
	693.506724	1.081005
	693.699603	1.081248
	693.892469	1.080537
	694.085320	1.079685
	694.278157	1.078782
	694.470980	1.078793
	694.663789	1.077463
	694.856583	1.078297
	695.049364	1.077163
	695.242130	1.076609
	695.434881	1.076096
	695.627619	1.076746
	695.820342	1.075829
	696.013052	1.075548
	696.205747	1.074083
	696.398427	1.072977
	696.591094	1.070968
	696.783746	1.071973
	696.976384	1.071492
	697.169008	1.070348
	697.361618	1.070417
	697.554213	1.070182
	697.746795	1.070240
	697.939362	1.071011
	698.131914	1.071464
	698.324453	1.073371
	698.516977	1.072785
	698.709487	1.071151
	698.901983	1.070433
	699.094465	1.069635
	699.286932	1.070029
	699.479386	1.070149
	699.671825	1.070538
	699.864249	1.070965
	700.056660	1.069566
	700.249056	1.070040
	700.441438	1.070411
	700.633806	1.070137
	700.826160	1.071681
	701.018499	1.071019
	701.210824	1.070262
	701.403135	1.069727
	701.595432	1.066839
	701.787714	1.065909
	701.979982	1.067125
	702.172236	1.067754
	702.364476	1.066482
	702.556702	1.066438
	702.748913	1.066286
	702.941110	1.066368
	703.133293	1.067341
	703.325461	1.066154
	703.517615	1.065122
	703.709755	1.064680
	703.901881	1.064701
	704.093993	1.063386
	704.286090	1.062433
	704.478173	1.060863
	704.670242	1.060702
	704.862296	1.061707
	705.054337	1.059981
	705.246363	1.057846
	705.438375	1.056617
	705.630372	1.056475
	705.822356	1.054750
	706.014325	1.053747
	706.206279	1.052654
	706.398220	1.052214
	706.590146	1.051808
	706.782058	1.051407
	706.973956	1.051557
	707.165840	1.051961
	707.357709	1.050092
	707.549564	1.048930
	707.741405	1.048024
	707.933231	1.047826
	708.125043	1.048522
	708.316841	1.049980
	708.508625	1.048755
	708.700395	1.049540
	708.892150	1.049811
	709.083891	1.049664
	709.275617	1.050037
	709.467330	1.051082
	709.659028	1.050943
	709.850712	1.051830
	710.042381	1.051336
	710.234037	1.051620
	710.425678	1.053322
	710.617305	1.053184
	710.808917	1.052917
	711.000515	1.053364
	711.192099	1.053784
	711.383669	1.054468
	711.575225	1.053833
	711.766766	1.053083
	711.958293	1.051766
	712.149805	1.051553
	712.341304	1.052057
	712.532788	1.050771
	712.724258	1.050560
	712.915713	1.051719
	713.107154	1.050406
	713.298581	1.051277
	713.489994	1.051735
	713.681392	1.051049
	713.872776	1.049969
	714.064146	1.051239
	714.255502	1.049892
	714.446843	1.049360
	714.638170	1.049119
	714.829483	1.046589
	715.020781	1.045456
	715.212065	1.045540
	715.403335	1.043851
	715.594591	1.042424
	715.785832	1.040130
	715.977059	1.039453
	716.168272	1.039749
	716.359470	1.039030
	716.550654	1.036429
	716.741824	1.035058
	716.932979	1.034587
	717.124121	1.032924
	717.315247	1.031073
	717.506360	1.030420
	717.697458	1.030125
	717.888542	1.030450
	718.079612	1.029616
	718.270668	1.029103
	718.461709	1.029192
	718.652736	1.028419
	718.843748	1.026961
	719.034746	1.026714
	719.225730	1.026733
	719.416700	1.027001
	719.607655	1.026695
	719.798596	1.025732
	719.989523	1.023933
	720.180435	1.023513
	720.371333	1.022953
	720.562217	1.022054
	720.753087	1.021664
	720.943942	1.021523
	721.134783	1.020602
	721.325609	1.020291
	721.516422	1.019457
	721.707219	1.018248
	721.898003	1.017276
	722.088772	1.015211
	722.279527	1.014693
	722.470268	1.014549
	722.660994	1.014500
	722.851707	1.013390
	723.042404	1.012673
	723.233088	1.012315
	723.423757	1.013500
	723.614412	1.014031
	723.805052	1.012320
	723.995678	1.011981
	724.186290	1.011261
	724.376887	1.010973
	724.567471	1.009080
	724.758039	1.008987
	724.948594	1.008727
	725.139134	1.008768
	725.329660	1.007471
	725.520172	1.005322
	725.710669	1.003781
	725.901152	1.002793
	726.091620	1.002109
	726.282075	1.000197
	726.472514	1.000719
	726.662940	1.000183
	726.853351	0.998262
	727.043748	0.997182
	727.234131	0.995204
	727.424499	0.994520
	727.614853	0.994972
	727.805193	0.994328
	727.995518	0.993029
	728.185829	0.993160
	728.376125	0.993407
	728.566408	0.993134
	728.756675	0.993227
	728.946929	0.993204
	729.137168	0.991801
	729.327393	0.990230
	729.517604	0.989175
	729.707800	0.988648
	729.897982	0.988994
	730.088149	0.987580
	730.278302	0.986946
	730.468441	0.986035
	730.658566	0.985909
	730.848676	0.985798
	731.038771	0.985209
	731.228853	0.984798
	731.418920	0.984049
	731.608973	0.985367
	731.799011	0.984936
	731.989035	0.984043
	732.179045	0.985083
	732.369040	0.985480
	732.559021	0.984883
	732.748988	0.985056
	732.938940	0.987159
	733.128878	0.987751
	733.318801	0.988250
	733.508711	0.988338
	733.698605	0.989334
	733.888486	0.990549
	734.078352	0.991417
	734.268204	0.991465
	734.458041	0.992161
	734.647864	0.992870
	734.837673	0.993081
	735.027467	0.993707
	735.217247	0.994014
	735.407013	0.995043
	735.596764	0.995217
	735.786501	0.996345
	735.976223	0.996448
	736.165932	0.996224
	736.355625	0.997552
	736.545305	0.996729
	736.734970	0.995990
	736.924620	0.996537
	737.114257	0.997034
	737.303879	0.998049
	737.493486	0.999316
	737.683079	1.000085
	737.872658	0.999773
	738.062222	0.999823
	738.251772	1.001256
	738.441308	1.001862
	738.630829	1.003260
	738.820336	1.006018
	739.009829	1.007654
	739.199307	1.006959
	739.388771	1.006033
	739.578220	1.004989
	739.767655	1.003901
	739.957076	1.003987
	740.146482	1.003976
	740.335874	1.005007
	740.525251	1.006131
	740.714615	1.005689
	740.903963	1.006255
	741.093298	1.006979
	741.282618	1.008708
	741.471923	1.007930
	741.661214	1.009851
	741.850491	1.009460
	742.039753	1.010452
	742.229001	1.011331
	742.418235	1.010901
	742.607454	1.012239
	742.796659	1.013097
	742.985849	1.013405
	743.175025	1.012860
	743.364187	1.014625
	743.553334	1.014978
	743.742467	1.014942
	743.931586	1.016178
	744.120690	1.017067
	744.309779	1.018762
	744.498855	1.017581
	744.687916	1.018158
	744.876962	1.019046
	745.065994	1.019596
	745.255012	1.019717
	745.444015	1.019510
	745.633004	1.017734
	745.821978	1.017116
	746.010938	1.016081
	746.199884	1.015639
	746.388815	1.017248
	746.577732	1.016343
	746.766634	1.015256
	746.955522	1.014784
	747.144396	1.015017
	747.333255	1.014810
	747.522100	1.014362
	747.710930	1.015485
	747.899746	1.014485
	748.088548	1.014523
	748.277335	1.015362
	748.466108	1.014831
	748.654866	1.017276
	748.843610	1.017885
	749.032339	1.018100
	749.221054	1.017671
	749.409755	1.017443
	749.598441	1.017972
	749.787113	1.016992
	749.975770	1.016418
	750.164413	1.015995
	750.353042	1.014271
[truncated: 1,648 more rows]
