# Supplementary material for: Metasurface analogues of molecular diastereomers from hierarchical multiscale chiral interactions with biomolecules
Source: Nat Commun. 2026 Apr 22;17:5541. doi: 10.1038/s41467-026-72200-6 (PMC13287669; doi:10.1038/s41467-026-72200-6)
Supplement: Supplementary file 3 — Supplementary Data 1 (Raw data) [file 41467_2026_72200_MOESM3_ESM.zip › Raw_Data/Reflectivity/Antistrept_strept_sequence/Buffer/Ref_ARRAY3_RH_90_3.txt]

	345.453658	0.998299
	345.669646	0.998167
	345.885622	0.998016
	346.101585	0.997842
	346.317535	0.997642
	346.533471	0.997412
	346.749395	0.997147
	346.965306	0.996841
	347.181204	0.996489
	347.397089	0.996083
	347.612961	0.995616
	347.828820	0.995080
	348.044666	0.994468
	348.260499	0.993774
	348.476319	0.992997
	348.692126	0.992140
	348.907920	0.991215
	349.123701	0.990244
	349.339469	0.989264
	349.555224	0.988326
	349.770966	0.987491
	349.986695	0.986821
	350.202412	0.986368
	350.418115	0.986166
	350.633805	0.986217
	350.849482	0.986502
	351.065147	0.986977
	351.280798	0.987591
	351.496436	0.988294
	351.712062	0.989041
	351.927674	0.989797
	352.143273	0.989123
	352.358860	0.995588
	352.574433	0.995168
	352.789993	0.996597
	353.005541	0.998805
	353.221075	0.998853
	353.436597	0.999920
	353.652105	0.999752
	353.867600	0.998158
	354.083083	0.999487
	354.298552	1.001125
	354.514009	1.001545
	354.729452	1.000283
	354.944883	0.998622
	355.160300	0.994171
	355.375705	0.993529
	355.591096	0.993937
	355.806474	0.993553
	356.021840	0.991277
	356.237192	0.987944
	356.452532	0.987982
	356.667858	0.989288
	356.883172	0.991032
	357.098472	0.991205
	357.313760	0.991589
	357.529034	0.992013
	357.744295	0.993871
	357.959544	0.991429
	358.174779	0.992014
	358.390002	0.991617
	358.605211	0.991682
	358.820407	0.992631
	359.035591	0.992329
	359.250761	0.988347
	359.465919	0.989628
	359.681063	0.988790
	359.896194	0.988014
	360.111313	0.987624
	360.326418	0.986605
	360.541510	0.986432
	360.756589	0.986280
	360.971656	0.985800
	361.186709	0.986301
	361.401749	0.986684
	361.616776	0.984971
	361.831790	0.985748
	362.046792	0.985776
	362.261780	0.986061
	362.476755	0.987846
	362.691717	0.986176
	362.906666	0.986915
	363.121602	0.985525
	363.336525	0.984386
	363.551435	0.984125
	363.766332	0.982552
	363.981216	0.983046
	364.196087	0.985171
	364.410945	0.984742
	364.625790	0.986224
	364.840621	0.988590
	365.055440	0.989900
	365.270246	0.991643
	365.485039	0.990207
	365.699818	0.991374
	365.914585	0.990522
	366.129339	0.990566
	366.344079	0.991085
	366.558807	0.991111
	366.773521	0.991096
	366.988223	0.991569
	367.202911	0.990149
	367.417587	0.989249
	367.632249	0.988559
	367.846898	0.990906
	368.061535	0.993387
	368.276158	0.995589
	368.490768	0.995787
	368.705365	0.994583
	368.919949	0.995578
	369.134521	0.994961
	369.349079	0.995219
	369.563624	0.995912
	369.778155	0.997255
	369.992674	0.997001
	370.207180	0.997738
	370.421673	0.999918
	370.636153	1.000032
	370.850619	0.998665
	371.065073	1.002532
	371.279514	1.002262
	371.493941	1.001155
	371.708356	1.001641
	371.922757	0.999404
	372.137145	1.000926
	372.351521	1.002934
	372.565883	1.000587
	372.780232	1.001943
	372.994568	1.001578
	373.208891	1.003482
	373.423201	1.004979
	373.637498	1.004181
	373.851782	1.002623
	374.066053	1.001096
	374.280311	1.000111
	374.494556	0.998437
	374.708787	0.998603
	374.923006	0.999003
	375.137211	0.999322
	375.351404	0.998581
	375.565583	0.997400
	375.779750	0.996873
	375.993903	0.995130
	376.208043	0.994330
	376.422170	0.995977
	376.636284	0.996731
	376.850385	0.999425
	377.064473	0.999174
	377.278548	0.998885
	377.492610	0.999243
	377.706658	0.998352
	377.920694	0.996819
	378.134717	0.997079
	378.348726	0.994301
	378.562722	0.993824
	378.776706	0.992390
	378.990676	0.994305
	379.204633	0.993706
	379.418577	0.993524
	379.632508	0.993779
	379.846426	0.993121
	380.060331	0.994959
	380.274223	0.995942
	380.488101	0.996504
	380.701967	0.997038
	380.915819	0.995672
	381.129659	0.994671
	381.343485	0.992239
	381.557298	0.991952
	381.771098	0.993207
	381.984886	0.992280
	382.198659	0.993951
	382.412420	0.993921
	382.626168	0.993766
	382.839903	0.995603
	383.053624	0.997050
	383.267333	0.995804
	383.481028	0.994547
	383.694711	0.993783
	383.908380	0.994040
	384.122036	0.994498
	384.335679	0.995400
	384.549309	0.995627
	384.762926	0.996424
	384.976530	0.998496
	385.190120	0.997464
	385.403698	0.997871
	385.617262	0.996945
	385.830814	0.994465
	386.044352	0.994248
	386.257877	0.991652
	386.471389	0.989649
	386.684888	0.988265
	386.898374	0.988227
	387.111847	0.987773
	387.325306	0.987867
	387.538753	0.989567
	387.752186	0.990433
	387.965606	0.990802
	388.179014	0.990715
	388.392408	0.991035
	388.605789	0.991043
	388.819156	0.991607
	389.032511	0.993096
	389.245853	0.995356
	389.459181	0.995414
	389.672497	0.996342
	389.885799	0.994182
	390.099088	0.994917
	390.312364	0.994035
	390.525627	0.992211
	390.738877	0.991988
	390.952114	0.992486
	391.165337	0.991423
	391.378548	0.992618
	391.591745	0.992615
	391.804929	0.995333
	392.018100	0.996993
	392.231258	0.999155
	392.444403	1.002647
	392.657535	1.001399
	392.870653	1.004240
	393.083759	1.004444
	393.296851	1.005719
	393.509930	1.004834
	393.722996	1.005848
	393.936049	1.006493
	394.149089	1.007382
	394.362116	1.008023
	394.575129	1.007202
	394.788130	1.006323
	395.001117	1.006352
	395.214091	1.007418
	395.427052	1.008337
	395.640000	1.008482
	395.852935	1.006764
	396.065857	1.004734
	396.278765	1.005976
	396.491660	1.005372
	396.704543	1.006860
	396.917412	1.007084
	397.130268	1.005570
	397.343110	1.003859
	397.555940	1.006014
	397.768757	1.003541
	397.981560	1.003553
	398.194350	1.002152
	398.407127	0.999708
	398.619891	1.000098
	398.832642	1.000881
	399.045380	1.001146
	399.258104	1.000456
	399.470815	0.999277
	399.683514	1.001297
	399.896199	1.001297
	400.108870	1.002741
	400.321529	1.003039
	400.534175	1.003612
	400.746807	1.002830
	400.959427	1.002232
	401.172033	1.002402
	401.384626	1.003584
	401.597205	1.001132
	401.809772	1.001550
	402.022326	1.000560
	402.234866	1.000827
	402.447393	0.999869
	402.659907	0.997528
	402.872408	0.999670
	403.084896	0.998652
	403.297370	0.998871
	403.509832	1.000342
	403.722280	1.001222
	403.934715	0.999442
	404.147137	1.000830
	404.359546	1.003156
	404.571941	1.003710
	404.784323	1.004876
	404.996693	1.004582
	405.209049	1.003252
	405.421392	1.002286
	405.633721	1.003914
	405.846038	1.003416
	406.058341	1.002810
	406.270632	1.000932
	406.482909	1.001058
	406.695172	1.000508
	406.907423	1.000212
	407.119661	0.999364
	407.331885	0.999268
	407.544096	1.001164
	407.756294	1.001124
	407.968479	0.999856
	408.180651	0.998740
	408.392809	0.996555
	408.604954	0.996713
	408.817086	0.996617
	409.029205	0.996325
	409.241311	0.996018
	409.453404	0.996806
	409.665483	0.995505
	409.877549	0.995288
	410.089602	0.995585
	410.301642	0.995428
	410.513669	0.995077
	410.725682	0.994028
	410.937682	0.993728
	411.149669	0.995158
	411.361643	0.997524
	411.573604	0.997565
	411.785551	0.996000
	411.997486	0.996559
	412.209407	0.997063
	412.421315	1.000212
	412.633210	1.000101
	412.845091	1.001342
	413.056959	1.001871
	413.268815	1.002206
	413.480657	1.001899
	413.692485	1.001468
	413.904301	1.000296
	414.116103	0.999824
	414.327892	0.998193
	414.539668	0.999170
	414.751431	0.998079
	414.963181	0.997873
	415.174917	0.997137
	415.386640	0.998569
	415.598350	0.999505
	415.810047	0.998060
	416.021730	0.998712
	416.233401	0.998262
	416.445058	0.998761
	416.656702	0.997800
	416.868332	1.000472
	417.079950	1.000050
	417.291554	0.998218
	417.503145	1.000169
	417.714723	0.999385
	417.926288	0.998970
	418.137839	1.000709
	418.349377	0.999377
	418.560903	0.999482
	418.772414	1.000090
	418.983913	0.999259
	419.195398	0.999610
	419.406870	0.999582
	419.618329	0.999336
	419.829775	0.997341
	420.041208	0.995074
	420.252627	0.994607
	420.464033	0.992791
	420.675426	0.991713
	420.886805	0.991417
	421.098172	0.990624
	421.309525	0.992801
	421.520865	0.991810
	421.732192	0.992545
	421.943505	0.993359
	422.154805	0.993486
	422.366092	0.994558
	422.577366	0.996374
	422.788627	0.996832
	422.999874	0.997761
	423.211108	1.000324
	423.422329	0.999419
	423.633537	1.000985
	423.844731	1.001778
	424.055913	1.002257
	424.267081	1.000587
	424.478235	1.001333
	424.689377	1.002852
	424.900505	1.003400
	425.111620	1.004205
	425.322722	1.003763
	425.533811	1.003744
	425.744886	1.002587
	425.955948	1.002321
	426.166997	1.001356
	426.378032	1.000196
	426.589055	1.001925
	426.800064	1.001405
	427.011060	1.002454
	427.222042	1.002439
	427.433012	1.002787
	427.643968	1.003732
	427.854911	1.006612
	428.065840	1.005242
	428.276757	1.004937
	428.487660	1.003512
	428.698550	1.002737
	428.909427	1.002020
	429.120290	1.001802
	429.331140	0.999618
	429.541977	0.999726
	429.752801	0.998989
	429.963611	0.997783
	430.174408	0.997566
	430.385192	0.996112
	430.595963	0.997541
	430.806720	0.996744
	431.017464	0.995329
	431.228195	0.996171
	431.438913	0.994581
	431.649617	0.991146
	431.860308	0.989481
	432.070986	0.988973
	432.281650	0.988041
	432.492302	0.986705
	432.702940	0.987584
	432.913565	0.989130
	433.124176	0.990487
	433.334774	0.989488
	433.545359	0.990169
	433.755931	0.990543
	433.966489	0.991417
	434.177035	0.991505
	434.387567	0.993203
	434.598085	0.991388
	434.808591	0.992100
	435.019083	0.992686
	435.229562	0.992981
	435.440027	0.993598
	435.650479	0.993575
	435.860918	0.993124
	436.071344	0.992624
	436.281757	0.992708
	436.492156	0.995363
	436.702542	0.997223
	436.912914	0.998262
	437.123274	1.000387
	437.333620	0.999868
	437.543953	1.001485
	437.754272	1.000259
	437.964578	1.001739
	438.174871	1.000051
	438.385151	1.000170
	438.595417	1.001071
	438.805670	0.999016
	439.015910	0.999413
	439.226137	0.999756
	439.436350	0.999061
	439.646550	0.999707
	439.856737	0.998563
	440.066910	0.997920
	440.277070	0.996989
	440.487217	0.996765
	440.697351	0.993645
	440.907471	0.992985
	441.117578	0.991939
	441.327671	0.992360
	441.537752	0.992737
	441.747819	0.992837
	441.957873	0.993316
	442.167913	0.993599
	442.377940	0.993392
	442.587954	0.991675
	442.797955	0.992768
	443.007942	0.991661
	443.217916	0.991000
	443.427877	0.990032
	443.637824	0.989004
	443.847758	0.987640
	444.057679	0.985371
	444.267586	0.983796
	444.477481	0.985361
	444.687361	0.984858
	444.897229	0.983725
	445.107083	0.983100
	445.316924	0.982369
	445.526752	0.983022
	445.736566	0.982920
	445.946367	0.983024
	446.156155	0.983093
	446.365929	0.982943
	446.575690	0.983700
	446.785438	0.983208
	446.995173	0.984321
	447.204894	0.984518
	447.414602	0.985904
	447.624296	0.986611
	447.833977	0.988082
	448.043645	0.987691
	448.253300	0.989066
	448.462941	0.991275
	448.672569	0.991073
	448.882184	0.990713
	449.091785	0.993428
	449.301373	0.992541
	449.510948	0.992369
	449.720509	0.992469
	449.930057	0.990549
	450.139592	0.991020
	450.349113	0.988332
	450.558621	0.989149
	450.768116	0.987275
	450.977597	0.987999
	451.187066	0.986603
	451.396520	0.987631
	451.605962	0.989614
	451.815390	0.990353
	452.024805	0.991579
	452.234206	0.991322
	452.443594	0.988658
	452.652969	0.988160
	452.862330	0.987381
	453.071678	0.987192
	453.281013	0.986855
	453.490335	0.985759
	453.699643	0.986619
	453.908938	0.986732
	454.118219	0.986888
	454.327487	0.988100
	454.536742	0.986764
	454.745983	0.985205
	454.955211	0.986072
	455.164426	0.984212
	455.373627	0.985369
	455.582815	0.983205
	455.791990	0.982684
	456.001152	0.983422
	456.210300	0.981004
	456.419434	0.979164
	456.628556	0.979872
	456.837664	0.979601
	457.046758	0.980131
	457.255839	0.979224
	457.464907	0.978964
	457.673962	0.979166
	457.883003	0.979237
	458.092031	0.979721
	458.301046	0.980444
	458.510047	0.979995
	458.719035	0.979342
	458.928009	0.980645
	459.136970	0.982417
	459.345918	0.982439
	459.554852	0.983996
	459.763774	0.982871
	459.972681	0.983001
	460.181576	0.984987
	460.390457	0.985684
	460.599324	0.984508
	460.808178	0.986329
	461.017019	0.986146
	461.225847	0.984600
	461.434661	0.985904
	461.643462	0.986880
	461.852249	0.986566
	462.061023	0.985815
	462.269784	0.985776
	462.478531	0.983215
	462.687265	0.983822
	462.895986	0.983739
	463.104693	0.985826
	463.313387	0.985984
	463.522068	0.986312
	463.730735	0.987115
	463.939389	0.987942
	464.148029	0.986113
	464.356656	0.986869
	464.565270	0.986306
	464.773870	0.984198
	464.982457	0.984056
	465.191030	0.986530
	465.399591	0.987019
	465.608137	0.987304
	465.816671	0.986613
	466.025191	0.985834
	466.233697	0.987792
	466.442191	0.989062
	466.650671	0.988748
	466.859137	0.988514
	467.067590	0.987075
	467.276030	0.986861
	467.484456	0.987030
	467.692869	0.985468
	467.901269	0.987003
	468.109655	0.986357
	468.318028	0.986010
	468.526387	0.985624
	468.734733	0.983486
	468.943066	0.983524
	469.151385	0.985702
	469.359691	0.984384
	469.567984	0.985768
	469.776263	0.985281
	469.984528	0.986031
	470.192781	0.986530
	470.401020	0.987361
	470.609245	0.987551
	470.817457	0.988763
	471.025656	0.990393
	471.233841	0.991069
	471.442013	0.991045
	471.650172	0.992612
	471.858317	0.990703
	472.066448	0.991205
	472.274567	0.991037
	472.482672	0.990446
	472.690763	0.989148
	472.898841	0.987338
	473.106906	0.987837
	473.314957	0.987023
	473.522995	0.984557
	473.731020	0.983242
	473.939031	0.982129
	474.147029	0.982284
	474.355013	0.981922
	474.562984	0.980782
	474.770941	0.980513
	474.978885	0.979746
	475.186816	0.979918
	475.394733	0.981093
	475.602637	0.980295
	475.810527	0.979281
	476.018404	0.979414
	476.226268	0.979389
	476.434118	0.978815
	476.641955	0.979702
	476.849778	0.981140
	477.057588	0.981362
	477.265385	0.981399
	477.473168	0.983162
	477.680937	0.984938
	477.888694	0.983703
	478.096436	0.982604
	478.304166	0.982434
	478.511882	0.985019
	478.719584	0.985937
	478.927274	0.986982
	479.134949	0.986206
	479.342612	0.986071
	479.550260	0.986234
	479.757896	0.985479
	479.965518	0.987440
	480.173126	0.987036
	480.380722	0.988628
	480.588303	0.987592
	480.795872	0.985701
	481.003426	0.986769
	481.210968	0.987893
	481.418496	0.988373
	481.626010	0.989153
	481.833511	0.988420
	482.040999	0.989686
	482.248473	0.989270
	482.455934	0.989863
	482.663382	0.990025
	482.870816	0.990109
	483.078236	0.989923
	483.285643	0.990132
	483.493037	0.989212
	483.700417	0.987505
	483.907784	0.987646
	484.115137	0.987074
	484.322477	0.984078
	484.529803	0.983591
	484.737116	0.983435
	484.944416	0.982196
	485.151702	0.982823
	485.358975	0.982962
	485.566234	0.982842
	485.773479	0.980903
	485.980712	0.979839
	486.187931	0.981195
	486.395136	0.980541
	486.602328	0.980829
	486.809506	0.979052
	487.016671	0.977145
	487.223823	0.975688
	487.430961	0.975809
	487.638086	0.976916
	487.845197	0.976698
	488.052295	0.975967
	488.259379	0.975740
	488.466450	0.976111
	488.673507	0.974520
	488.880551	0.973966
	489.087582	0.974463
	489.294599	0.975279
	489.501602	0.975376
	489.708592	0.974059
	489.915569	0.974929
	490.122532	0.973080
	490.329482	0.970981
	490.536418	0.971066
	490.743341	0.971460
	490.950250	0.971988
	491.157146	0.970452
	491.364029	0.969781
	491.570897	0.968222
	491.777753	0.968046
	491.984595	0.969803
	492.191423	0.969505
	492.398238	0.970914
	492.605040	0.970634
	492.811828	0.971222
	493.018603	0.970044
	493.225364	0.969933
	493.432111	0.971763
	493.638846	0.972255
	493.845566	0.972049
	494.052274	0.973059
	494.258967	0.973542
	494.465648	0.974766
	494.672314	0.974469
	494.878968	0.974214
	495.085608	0.974863
	495.292234	0.974191
	495.498847	0.976185
	495.705446	0.977076
	495.912032	0.975868
	496.118605	0.977208
	496.325164	0.977951
	496.531709	0.977465
	496.738241	0.976543
	496.944759	0.977916
	497.151264	0.978329
	497.357756	0.976949
	497.564234	0.977451
	497.770698	0.976649
	497.977149	0.977614
	498.183587	0.976798
	498.390011	0.976944
	498.596422	0.978234
	498.802819	0.977408
	499.009202	0.978255
	499.215572	0.978118
	499.421929	0.977042
	499.628272	0.977827
	499.834602	0.979605
	500.040918	0.979917
	500.247220	0.979045
	500.453509	0.980416
	500.659785	0.979395
	500.866047	0.980064
	501.072296	0.978716
	501.278531	0.978844
	501.484752	0.979870
	501.690960	0.978701
	501.897155	0.975607
	502.103336	0.975643
	502.309504	0.974358
	502.515658	0.974677
	502.721798	0.973474
	502.927925	0.972782
	503.134039	0.972463
	503.340139	0.972535
	503.546225	0.972713
	503.752298	0.973109
	503.958358	0.974973
	504.164404	0.976156
	504.370436	0.976352
	504.576455	0.975678
	504.782461	0.975525
	504.988453	0.974666
	505.194431	0.974515
	505.400396	0.974214
	505.606347	0.974433
	505.812285	0.974574
	506.018209	0.973676
	506.224120	0.974147
	506.430017	0.973799
	506.635901	0.973112
	506.841771	0.972300
	507.047628	0.972064
	507.253471	0.971998
	507.459301	0.972359
	507.665117	0.971870
	507.870920	0.970983
	508.076709	0.969306
	508.282484	0.967953
	508.488247	0.969081
	508.693995	0.968182
	508.899730	0.966674
	509.105451	0.965990
	509.311159	0.967257
	509.516854	0.967006
	509.722535	0.966464
	509.928202	0.968255
	510.133856	0.968180
	510.339496	0.969043
	510.545123	0.968506
	510.750736	0.969313
	510.956336	0.969850
	511.161922	0.969642
	511.367494	0.968727
	511.573053	0.968042
	511.778599	0.967389
	511.984131	0.969241
	512.189649	0.969613
	512.395154	0.967601
	512.600645	0.967015
	512.806123	0.966517
	513.011587	0.966262
	513.217038	0.966542
	513.422475	0.964332
	513.627899	0.964370
	513.833309	0.964718
	514.038705	0.963036
	514.244088	0.962331
	514.449458	0.963315
	514.654814	0.962775
	514.860156	0.963105
	515.065485	0.960732
	515.270800	0.962148
	515.476102	0.961865
	515.681390	0.961262
	515.886664	0.960403
	516.091925	0.960552
	516.297173	0.960510
	516.502407	0.958696
	516.707627	0.958676
	516.912834	0.959206
	517.118027	0.959003
	517.323207	0.958216
	517.528373	0.957910
	517.733525	0.957580
	517.938664	0.956294
	518.143790	0.956821
	518.348901	0.956106
	518.554000	0.954641
	518.759084	0.953794
	518.964156	0.954446
	519.169213	0.955241
	519.374257	0.956364
	519.579288	0.955850
	519.784305	0.956636
	519.989308	0.957148
	520.194298	0.957614
	520.399274	0.958040
	520.604236	0.959196
	520.809185	0.959678
	521.014121	0.959962
	521.219043	0.960637
	521.423951	0.961526
	521.628846	0.962370
	521.833727	0.962629
	522.038595	0.964002
	522.243449	0.966149
	522.448289	0.965878
	522.653116	0.965552
	522.857929	0.965808
	523.062729	0.965800
	523.267515	0.964862
	523.472287	0.964642
	523.677046	0.964063
	523.881792	0.964972
	524.086524	0.965163
	524.291242	0.965505
	524.495946	0.965041
	524.700637	0.965807
	524.905315	0.966353
	525.109979	0.967799
	525.314629	0.968809
	525.519266	0.968764
	525.723889	0.968748
	525.928498	0.968734
	526.133094	0.968958
	526.337677	0.966898
	526.542245	0.967488
	526.746800	0.966860
	526.951342	0.966084
	527.155870	0.964499
	527.360384	0.963885
	527.564885	0.962978
	527.769372	0.961260
	527.973846	0.960749
	528.178306	0.961709
	528.382752	0.961535
	528.587185	0.960394
	528.791604	0.959644
	528.996010	0.960341
	529.200402	0.959931
	529.404780	0.959238
	529.609145	0.958242
	529.813496	0.958432
	530.017833	0.957890
	530.222157	0.957523
	530.426468	0.957842
	530.630764	0.956421
	530.835048	0.956953
	531.039317	0.959289
	531.243573	0.959445
	531.447815	0.959227
	531.652044	0.959577
	531.856259	0.959300
	532.060461	0.959290
	532.264648	0.958736
	532.468823	0.958555
	532.672983	0.958595
	532.877130	0.959165
	533.081264	0.959012
	533.285383	0.959657
	533.489490	0.958960
	533.693582	0.959583
	533.897661	0.960762
	534.101726	0.961503
	534.305778	0.961522
	534.509816	0.958917
	534.713841	0.957549
	534.917851	0.957956
	535.121849	0.958349
	535.325832	0.957369
	535.529802	0.956096
	535.733759	0.956746
	535.937701	0.956416
	536.141630	0.955713
	536.345546	0.956415
	536.549448	0.956753
	536.753336	0.957449
	536.957210	0.956135
	537.161071	0.955809
	537.364919	0.955880
	537.568752	0.954928
	537.772572	0.954306
	537.976379	0.954708
	538.180172	0.954443
	538.383951	0.954227
	538.587716	0.953039
	538.791468	0.953752
	538.995206	0.952404
	539.198931	0.951784
	539.402642	0.951323
	539.606339	0.951806
	539.810023	0.951500
	540.013693	0.951809
	540.217349	0.951720
	540.420992	0.951302
	540.624621	0.949558
	540.828237	0.949774
	541.031839	0.950631
	541.235427	0.950847
	541.439001	0.951587
	541.642562	0.951801
	541.846109	0.952577
	542.049643	0.952312
	542.253163	0.952090
	542.456669	0.952823
	542.660162	0.952586
	542.863641	0.951802
	543.067106	0.951093
	543.270558	0.950708
	543.473996	0.950390
	543.677420	0.950743
	543.880831	0.951076
	544.084228	0.950775
	544.287612	0.950782
	544.490981	0.950652
	544.694338	0.951389
	544.897680	0.951602
	545.101009	0.951187
	545.304324	0.951057
	545.507625	0.951414
	545.710913	0.951370
	545.914187	0.952074
	546.117448	0.951376
	546.320695	0.949296
	546.523928	0.947933
	546.727147	0.947387
	546.930353	0.948443
	547.133546	0.948449
	547.336724	0.946139
	547.539889	0.944755
	547.743040	0.945949
	547.946178	0.946781
	548.149301	0.945870
	548.352412	0.944541
	548.555508	0.945738
	548.758591	0.944525
	548.961660	0.943422
	549.164716	0.942557
	549.367757	0.943249
	549.570785	0.942407
	549.773800	0.942546
	549.976801	0.944437
	550.179788	0.944816
	550.382761	0.943091
	550.585721	0.941441
	550.788667	0.941777
	550.991599	0.941734
	551.194518	0.942922
	551.397423	0.943298
	551.600315	0.944134
	551.803192	0.945094
	552.006056	0.944951
	552.208906	0.943946
	552.411743	0.943919
	552.614566	0.944529
	552.817375	0.944434
	553.020171	0.945720
	553.222953	0.947113
	553.425721	0.948226
	553.628475	0.949870
	553.831216	0.950600
	554.033943	0.950952
	554.236657	0.950131
	554.439356	0.949455
	554.642042	0.950380
	554.844715	0.949821
	555.047373	0.950559
	555.250018	0.951427
	555.452650	0.952566
	555.655267	0.953126
	555.857871	0.952466
	556.060461	0.953024
	556.263038	0.953153
	556.465600	0.952726
	556.668150	0.952574
	556.870685	0.952839
	557.073207	0.951950
	557.275715	0.951245
	557.478209	0.951299
	557.680689	0.951039
	557.883156	0.951229
	558.085609	0.950032
	558.288049	0.949550
	558.490475	0.950007
	558.692887	0.949706
	558.895285	0.950437
	559.097670	0.948542
	559.300040	0.949044
	559.502398	0.949018
	559.704741	0.949794
	559.907071	0.950504
	560.109387	0.949120
	560.311689	0.947893
	560.513978	0.947515
	560.716253	0.947753
	560.918514	0.947033
	561.120762	0.948318
	561.322995	0.948643
	561.525215	0.947620
	561.727422	0.947383
	561.929614	0.948968
	562.131793	0.949965
	562.333958	0.948679
	562.536110	0.948486
	562.738248	0.949683
	562.940372	0.951956
	563.142482	0.952289
	563.344578	0.953315
	563.546661	0.952335
	563.748730	0.952785
	563.950786	0.953269
	564.152827	0.952958
	564.354855	0.952947
	564.556870	0.954780
	564.758870	0.954920
	564.960857	0.955715
	565.162830	0.957441
	565.364789	0.958609
	565.566735	0.960009
	565.768666	0.960355
	565.970584	0.960281
	566.172489	0.959894
	566.374379	0.959998
	566.576256	0.960526
	566.778119	0.961923
	566.979969	0.962123
	567.181805	0.961314
	567.383626	0.959013
	567.585435	0.958453
	567.787229	0.958070
	567.989010	0.958563
	568.190777	0.959495
	568.392530	0.959245
	568.594269	0.959083
	568.795995	0.959703
	568.997707	0.960460
	569.199405	0.960737
	569.401090	0.961181
	569.602761	0.961060
	569.804418	0.960019
	570.006061	0.960448
	570.207690	0.959636
	570.409306	0.960711
	570.610908	0.960659
	570.812497	0.960658
	571.014071	0.962485
	571.215632	0.962571
	571.417179	0.964737
	571.618712	0.963421
	571.820232	0.963113
	572.021737	0.964043
	572.223229	0.963768
	572.424707	0.963868
	572.626172	0.964792
	572.827623	0.965537
	573.029060	0.966650
	573.230483	0.968466
	573.431892	0.968220
	573.633288	0.968343
	573.834670	0.969001
	574.036038	0.969793
	574.237392	0.969669
	574.438733	0.969033
	574.640060	0.969548
	574.841373	0.970217
	575.042672	0.969650
	575.243958	0.968514
	575.445230	0.969911
	575.646488	0.970962
	575.847732	0.972193
	576.048962	0.973217
	576.250179	0.973375
	576.451382	0.974270
	576.652571	0.974000
	576.853747	0.974609
	577.054908	0.974857
	577.256056	0.975307
	577.457190	0.975871
	577.658310	0.976280
	577.859417	0.976210
	578.060510	0.977181
	578.261589	0.977328
	578.462654	0.977364
	578.663705	0.977571
	578.864743	0.977470
	579.065767	0.976085
	579.266777	0.974801
	579.467773	0.975513
	579.668755	0.977328
	579.869724	0.979156
	580.070679	0.979347
	580.271620	0.979602
	580.472548	0.980370
	580.673461	0.980555
	580.874361	0.982207
	581.075247	0.981903
	581.276119	0.981621
	581.476978	0.980525
	581.677822	0.980334
	581.878653	0.979926
	582.079470	0.981268
	582.280273	0.982774
	582.481063	0.983034
	582.681838	0.983554
	582.882600	0.985319
	583.083348	0.986107
	583.284083	0.985642
	583.484803	0.985498
	583.685510	0.985047
	583.886203	0.986240
	584.086882	0.987169
	584.287547	0.986524
	584.488199	0.987221
	584.688836	0.988166
	584.889460	0.988540
	585.090070	0.988565
	585.290666	0.988794
	585.491249	0.987596
	585.691818	0.987186
	585.892372	0.987431
	586.092914	0.988527
	586.293441	0.988681
	586.493954	0.988769
	586.694454	0.990357
	586.894940	0.990439
	587.095412	0.991641
	587.295870	0.992900
	587.496314	0.994824
	587.696745	0.994741
	587.897162	0.995708
	588.097565	0.995929
	588.297954	0.997593
	588.498329	0.998071
	588.698691	0.998788
	588.899038	0.998902
	589.099372	0.997976
	589.299692	0.999243
	589.499998	1.000016
	589.700291	1.000382
	589.900569	1.000584
	590.100834	1.001515
	590.301085	1.000463
	590.501322	1.001270
	590.701546	1.003492
	590.901755	1.004410
	591.101951	1.005346
	591.302132	1.006935
	591.502300	1.007272
	591.702455	1.008905
	591.902595	1.009938
	592.102722	1.010634
	592.302834	1.011375
	592.502933	1.012894
	592.703018	1.012946
	592.903089	1.012850
	593.103147	1.010947
	593.303190	1.011412
	593.503220	1.011060
	593.703236	1.012103
	593.903238	1.011164
	594.103226	1.011781
	594.303200	1.012099
	594.503161	1.011585
	594.703108	1.012469
	594.903040	1.012216
	595.102960	1.012006
	595.302865	1.011562
	595.502756	1.012089
	595.702634	1.011756
	595.902497	1.012634
	596.102347	1.012815
	596.302183	1.012564
	596.502005	1.013911
	596.701813	1.014567
	596.901608	1.014250
	597.101388	1.014306
	597.301155	1.016266
	597.500908	1.016827
	597.700647	1.018237
	597.900372	1.019630
	598.100083	1.020035
	598.299781	1.019889
	598.499465	1.020639
	598.699134	1.021259
	598.898790	1.021148
	599.098432	1.023344
	599.298061	1.022601
	599.497675	1.022969
	599.697275	1.023280
	599.896862	1.023139
	600.096435	1.023451
	600.295994	1.024268
	600.495539	1.022564
	600.695070	1.023154
	600.894588	1.022495
	601.094091	1.023220
	601.293581	1.023916
	601.493056	1.024138
	601.692518	1.023828
	601.891966	1.024844
	602.091401	1.026495
	602.290821	1.026803
	602.490227	1.027382
	602.689620	1.028220
	602.888999	1.028110
	603.088363	1.027545
	603.287714	1.026826
	603.487052	1.028066
	603.686375	1.029507
	603.885684	1.029808
	604.084980	1.030405
	604.284261	1.030565
	604.483529	1.031819
	604.682783	1.031378
	604.882023	1.031116
	605.081249	1.030621
	605.280461	1.030759
	605.479660	1.029670
	605.678844	1.029067
	605.878015	1.028276
	606.077172	1.028943
	606.276314	1.028370
	606.475443	1.029234
	606.674558	1.028496
	606.873660	1.026397
	607.072747	1.027354
	607.271820	1.027332
	607.470880	1.027251
	607.669926	1.026929
	607.868957	1.027288
	608.067975	1.025243
	608.266979	1.025750
	608.465969	1.025792
	608.664946	1.024767
	608.863908	1.024964
	609.062857	1.025248
	609.261791	1.025597
	609.460712	1.024063
	609.659619	1.022969
	609.858511	1.022509
	610.057390	1.021016
	610.256256	1.021306
	610.455107	1.022173
	610.653944	1.021120
	610.852767	1.021163
	611.051577	1.020485
	611.250373	1.018176
	611.449154	1.017521
	611.647922	1.016637
	611.846676	1.015103
	612.045416	1.015908
	612.244142	1.015194
	612.442854	1.014705
	612.641553	1.015241
	612.840237	1.014439
	613.038908	1.014273
	613.237564	1.014576
	613.436207	1.015989
	613.634836	1.014852
	613.833451	1.016346
	614.032052	1.016993
	614.230639	1.016568
	614.429212	1.018609
	614.627771	1.019247
	614.826316	1.020959
	615.024848	1.021771
	615.223365	1.023250
	615.421869	1.024333
	615.620358	1.024234
	615.818834	1.025633
	616.017296	1.026911
	616.215744	1.028499
	616.414178	1.028403
	616.612598	1.029116
	616.811004	1.029642
	617.009396	1.029879
	617.207775	1.031093
	617.406139	1.031661
	617.604490	1.033078
	617.802826	1.033037
	618.001149	1.033844
	618.199458	1.034338
	618.397752	1.034924
	618.596033	1.033840
	618.794300	1.034142
	618.992553	1.035298
	619.190792	1.036202
	619.389018	1.035730
	619.587229	1.036497
	619.785426	1.036805
	619.983609	1.035981
	620.181779	1.037654
	620.379934	1.038084
	620.578076	1.038180
	620.776204	1.037395
	620.974317	1.037911
	621.172417	1.037302
	621.370503	1.037553
	621.568575	1.036942
	621.766633	1.037090
	621.964677	1.036347
	622.162707	1.037178
	622.360723	1.037218
	622.558725	1.035617
	622.756714	1.036617
	622.954688	1.035141
	623.152648	1.034225
	623.350595	1.034108
	623.548527	1.034894
	623.746446	1.035624
	623.944350	1.035983
	624.142241	1.036226
	624.340118	1.036008
	624.537981	1.036394
	624.735829	1.037432
	624.933664	1.037642
	625.131485	1.037985
	625.329292	1.037840
	625.527085	1.037162
	625.724864	1.037017
	625.922629	1.035720
	626.120381	1.034847
	626.318118	1.036495
	626.515841	1.035240
	626.713550	1.036551
	626.911246	1.035712
	627.108927	1.035617
	627.306595	1.035454
	627.504248	1.036555
	627.701888	1.037639
	627.899513	1.038843
	628.097125	1.040150
	628.294722	1.040354
	628.492306	1.041043
	628.689876	1.040805
	628.887432	1.040787
	629.084973	1.042127
	629.282501	1.042443
	629.480015	1.042385
	629.677515	1.041554
	629.875001	1.041775
	630.072473	1.042567
	630.269931	1.042063
	630.467375	1.042801
	630.664805	1.043389
	630.862221	1.043162
	631.059623	1.045392
	631.257011	1.044903
	631.454385	1.045133
	631.651746	1.044416
	631.849092	1.042930
	632.046424	1.043060
	632.243742	1.042951
	632.441047	1.042033
	632.638337	1.041933
	632.835613	1.042903
	633.032876	1.041705
	633.230124	1.041719
	633.427358	1.042027
	633.624579	1.043135
	633.821785	1.043298
	634.018978	1.043920
	634.216156	1.043574
	634.413321	1.042929
	634.610471	1.042706
	634.807608	1.041988
	635.004730	1.042469
	635.201839	1.044168
	635.398933	1.045156
	635.596014	1.044450
	635.793081	1.044718
	635.990133	1.044906
	636.187172	1.044421
	636.384196	1.044609
	636.581207	1.044263
	636.778204	1.043286
	636.975186	1.042423
	637.172155	1.041372
	637.369110	1.039915
	637.566050	1.038379
	637.762977	1.039359
	637.959890	1.040629
	638.156788	1.041928
	638.353673	1.042065
	638.550544	1.041632
	638.747400	1.041231
	638.944243	1.041425
	639.141072	1.041241
	639.337886	1.042404
	639.534687	1.042876
	639.731474	1.042791
	639.928246	1.042981
	640.125005	1.043002
	640.321750	1.041262
	640.518480	1.041709
	640.715197	1.042117
	640.911899	1.041970
	641.108588	1.040955
	641.305263	1.040365
	641.501923	1.041032
	641.698570	1.041368
	641.895202	1.042139
	642.091821	1.042008
	642.288426	1.042472
	642.485016	1.041911
	642.681593	1.041326
	642.878155	1.042152
	643.074704	1.041295
	643.271238	1.041939
	643.467759	1.041819
	643.664265	1.042456
	643.860757	1.043192
	644.057236	1.044017
	644.253700	1.044242
	644.450151	1.045138
	644.646587	1.045277
	644.843009	1.046280
	645.039418	1.046644
	645.235812	1.047805
	645.432192	1.047439
	645.628558	1.047622
	645.824911	1.047681
	646.021249	1.048152
	646.217573	1.049014
	646.413883	1.049924
	646.610179	1.050754
	646.806461	1.051978
	647.002729	1.052934
	647.198983	1.052774
	647.395223	1.052820
	647.591449	1.053406
	647.787661	1.053354
	647.983859	1.053471
	648.180043	1.053814
	648.376212	1.054239
	648.572368	1.055379
	648.768510	1.055309
	648.964638	1.056259
	649.160751	1.056816
	649.356851	1.057306
	649.552937	1.058580
	649.749008	1.059521
	649.945066	1.060483
	650.141109	1.060429
	650.337138	1.061324
	650.533154	1.062424
	650.729155	1.062815
	650.925142	1.064166
	651.121116	1.064084
	651.317075	1.063201
	651.513020	1.063270
	651.708951	1.064648
	651.904868	1.064226
	652.100771	1.063744
	652.296660	1.064943
	652.492535	1.065362
	652.688396	1.066166
	652.884242	1.066436
	653.080075	1.066758
	653.275894	1.067122
	653.471699	1.067153
	653.667489	1.067377
	653.863266	1.068490
	654.059028	1.067399
	654.254776	1.066795
	654.450511	1.066784
	654.646231	1.068213
	654.841937	1.067860
	655.037629	1.068546
	655.233308	1.067343
	655.428972	1.069044
	655.624622	1.068153
	655.820258	1.067391
	656.015879	1.068754
	656.211487	1.068775
	656.407081	1.068483
	656.602661	1.068074
	656.798226	1.067599
	656.993778	1.068693
	657.189315	1.067670
	657.384839	1.066739
	657.580348	1.066199
	657.775843	1.067058
	657.971324	1.067504
	658.166791	1.068102
	658.362244	1.068511
	658.557683	1.069579
	658.753108	1.069590
	658.948519	1.069574
	659.143916	1.069683
	659.339298	1.069443
	659.534667	1.070403
	659.730022	1.070442
	659.925362	1.071914
	660.120688	1.072900
	660.316001	1.073555
	660.511299	1.072858
	660.706583	1.073458
	660.901853	1.074374
	661.097109	1.074266
	661.292351	1.074743
	661.487578	1.075553
	661.682792	1.075384
	661.877992	1.074487
	662.073177	1.075886
	662.268349	1.074475
	662.463506	1.073647
	662.658649	1.073620
	662.853779	1.071811
	663.048894	1.073845
	663.243995	1.074583
	663.439081	1.074587
	663.634154	1.074408
	663.829213	1.074806
	664.024258	1.075524
	664.219288	1.076006
	664.414305	1.076146
	664.609307	1.076339
	664.804295	1.076063
	664.999269	1.075375
	665.194229	1.075502
	665.389175	1.074507
	665.584107	1.074542
	665.779025	1.073809
	665.973928	1.073762
	666.168818	1.074415
	666.363693	1.075567
	666.558555	1.075792
	666.753402	1.076936
	666.948235	1.076299
	667.143054	1.076918
	667.337859	1.076204
	667.532650	1.076991
	667.727427	1.078535
	667.922189	1.076881
	668.116938	1.076698
	668.311672	1.076724
	668.506392	1.078632
	668.701098	1.079721
	668.895790	1.079794
	669.090468	1.079691
	669.285132	1.080965
	669.479782	1.082083
	669.674417	1.082214
	669.869039	1.082909
	670.063646	1.083036
	670.258239	1.082549
	670.452819	1.082331
	670.647384	1.082320
	670.841934	1.082377
	671.036471	1.082260
	671.230994	1.083177
	671.425502	1.082518
	671.619997	1.082671
	671.814477	1.081712
	672.008943	1.082426
	672.203395	1.082154
	672.397833	1.081925
	672.592257	1.081998
	672.786667	1.081042
	672.981062	1.080751
	673.175444	1.082132
	673.369811	1.081586
	673.564164	1.082387
	673.758503	1.082479
	673.952828	1.082472
	674.147139	1.082823
	674.341435	1.083530
	674.535718	1.084381
	674.729986	1.085844
	674.924240	1.084692
	675.118480	1.084786
	675.312706	1.084709
	675.506918	1.084157
	675.701116	1.084531
	675.895299	1.083052
	676.089469	1.082555
	676.283624	1.081687
	676.477765	1.080250
	676.671892	1.079361
	676.866005	1.080867
	677.060103	1.079639
	677.254188	1.081707
	677.448258	1.081968
	677.642315	1.081389
	677.836357	1.082948
	678.030385	1.084203
	678.224398	1.084190
	678.418398	1.084817
	678.612384	1.084838
	678.806355	1.085777
	679.000312	1.086675
	679.194255	1.086555
	679.388184	1.087173
	679.582099	1.088074
	679.776000	1.089104
	679.969886	1.089271
	680.163758	1.090642
	680.357617	1.090664
	680.551461	1.089652
	680.745290	1.089479
	680.939106	1.090932
	681.132908	1.091001
	681.326695	1.089541
	681.520468	1.089577
	681.714227	1.089363
	681.907972	1.087729
	682.101703	1.088633
	682.295419	1.087710
	682.489122	1.087380
	682.682810	1.087695
	682.876484	1.087844
	683.070144	1.087668
	683.263790	1.087210
	683.457421	1.086683
	683.651039	1.088285
	683.844642	1.087662
	684.038231	1.088367
	684.231806	1.088160
	684.425367	1.087940
	684.618913	1.087986
	684.812446	1.088403
	685.005964	1.086221
	685.199468	1.084847
	685.392958	1.084031
	685.586433	1.085175
	685.779895	1.084002
	685.973342	1.084362
	686.166775	1.083396
	686.360194	1.082746
	686.553599	1.081899
	686.746990	1.081761
	686.940366	1.080005
	687.133729	1.080358
	687.327077	1.080686
	687.520411	1.078827
	687.713730	1.079229
	687.907036	1.078938
	688.100327	1.079956
	688.293604	1.080117
	688.486867	1.081081
	688.680116	1.081212
	688.873351	1.083286
	689.066571	1.081880
	689.259777	1.081024
	689.452970	1.082163
	689.646147	1.082504
	689.839311	1.082167
	690.032461	1.083359
	690.225596	1.082980
	690.418717	1.083565
	690.611824	1.083759
	690.804917	1.083292
	690.997995	1.085033
	691.191059	1.084420
	691.384110	1.084317
	691.577145	1.083412
	691.770167	1.085017
	691.963175	1.084965
	692.156168	1.084355
	692.349147	1.085125
	692.542112	1.084666
	692.735063	1.083468
	692.927999	1.081645
	693.120922	1.081895
	693.313830	1.079463
	693.506724	1.077056
	693.699603	1.077107
	693.892469	1.075441
	694.085320	1.074589
	694.278157	1.073351
	694.470980	1.073218
	694.663789	1.073837
	694.856583	1.073262
	695.049364	1.074254
	695.242130	1.074930
	695.434881	1.073941
	695.627619	1.073128
	695.820342	1.071605
	696.013052	1.071900
	696.205747	1.071472
	696.398427	1.071535
	696.591094	1.070670
	696.783746	1.071861
	696.976384	1.073554
	697.169008	1.073465
	697.361618	1.073030
	697.554213	1.073456
	697.746795	1.072595
	697.939362	1.073652
	698.131914	1.075333
	698.324453	1.076244
	698.516977	1.076310
	698.709487	1.078270
	698.901983	1.076698
	699.094465	1.075585
	699.286932	1.076068
	699.479386	1.075570
	699.671825	1.075634
	699.864249	1.073821
	700.056660	1.074586
	700.249056	1.075867
	700.441438	1.074543
	700.633806	1.073184
	700.826160	1.072438
	701.018499	1.073128
	701.210824	1.073398
	701.403135	1.073754
	701.595432	1.073389
	701.787714	1.072610
	701.979982	1.071193
	702.172236	1.071018
	702.364476	1.071145
	702.556702	1.071695
	702.748913	1.070457
	702.941110	1.070606
	703.133293	1.069698
	703.325461	1.070088
	703.517615	1.069092
	703.709755	1.068261
	703.901881	1.066814
	704.093993	1.065482
	704.286090	1.062319
	704.478173	1.059853
	704.670242	1.057568
	704.862296	1.054616
	705.054337	1.055602
	705.246363	1.054653
	705.438375	1.054288
	705.630372	1.053372
	705.822356	1.053863
	706.014325	1.054584
	706.206279	1.053090
	706.398220	1.051956
	706.590146	1.052292
	706.782058	1.051656
	706.973956	1.051055
	707.165840	1.051271
	707.357709	1.050472
	707.549564	1.050674
	707.741405	1.050488
	707.933231	1.050653
	708.125043	1.049523
	708.316841	1.050528
	708.508625	1.050564
	708.700395	1.050364
	708.892150	1.051544
	709.083891	1.051739
	709.275617	1.050844
	709.467330	1.051739
	709.659028	1.051897
	709.850712	1.050678
	710.042381	1.050396
	710.234037	1.049629
	710.425678	1.047916
	710.617305	1.049108
	710.808917	1.049944
	711.000515	1.050832
	711.192099	1.052030
	711.383669	1.053380
	711.575225	1.053501
	711.766766	1.052125
	711.958293	1.049935
	712.149805	1.050755
	712.341304	1.050924
	712.532788	1.051773
	712.724258	1.052482
	712.915713	1.051629
	713.107154	1.051166
	713.298581	1.052374
	713.489994	1.052447
	713.681392	1.051843
	713.872776	1.051675
	714.064146	1.051794
	714.255502	1.050867
	714.446843	1.050915
	714.638170	1.050137
	714.829483	1.049353
	715.020781	1.048714
	715.212065	1.047504
	715.403335	1.045142
	715.594591	1.044726
	715.785832	1.041736
	715.977059	1.041966
	716.168272	1.040792
	716.359470	1.040629
	716.550654	1.039896
	716.741824	1.037976
	716.932979	1.038565
	717.124121	1.036340
	717.315247	1.035684
	717.506360	1.033176
	717.697458	1.031385
	717.888542	1.030855
	718.079612	1.029069
	718.270668	1.027796
	718.461709	1.026322
	718.652736	1.026121
	718.843748	1.025484
	719.034746	1.024104
	719.225730	1.022776
	719.416700	1.022217
	719.607655	1.021449
	719.798596	1.021777
	719.989523	1.020957
	720.180435	1.020421
	720.371333	1.018303
	720.562217	1.015860
	720.753087	1.015491
	720.943942	1.016103
	721.134783	1.015792
	721.325609	1.014780
	721.516422	1.015250
	721.707219	1.014856
	721.898003	1.015898
	722.088772	1.016026
	722.279527	1.016003
	722.470268	1.015607
	722.660994	1.014966
	722.851707	1.013045
	723.042404	1.010676
	723.233088	1.010276
	723.423757	1.010854
	723.614412	1.012052
	723.805052	1.010836
	723.995678	1.009996
	724.186290	1.009006
	724.376887	1.008290
	724.567471	1.008562
	724.758039	1.008232
	724.948594	1.007389
	725.139134	1.007215
	725.329660	1.008195
	725.520172	1.007933
	725.710669	1.007502
	725.901152	1.007637
	726.091620	1.007256
	726.282075	1.007453
	726.472514	1.006543
	726.662940	1.006175
	726.853351	1.006645
	727.043748	1.007052
	727.234131	1.005690
	727.424499	1.006069
	727.614853	1.004356
	727.805193	1.004149
	727.995518	1.002840
	728.185829	1.002319
	728.376125	1.001636
	728.566408	0.999465
	728.756675	0.998789
	728.946929	0.997154
	729.137168	0.997133
	729.327393	0.997858
	729.517604	0.998015
	729.707800	0.999387
	729.897982	0.998814
	730.088149	0.999038
	730.278302	0.997344
	730.468441	0.995739
	730.658566	0.995863
	730.848676	0.995659
	731.038771	0.995907
	731.228853	0.996012
	731.418920	0.995313
	731.608973	0.994771
	731.799011	0.994238
	731.989035	0.995511
	732.179045	0.996774
	732.369040	0.996128
	732.559021	0.997037
	732.748988	0.996597
	732.938940	0.998169
	733.128878	0.998794
	733.318801	0.999125
	733.508711	0.997428
	733.698605	0.998536
	733.888486	0.998970
	734.078352	0.997659
	734.268204	0.997667
	734.458041	0.998715
	734.647864	1.000167
	734.837673	1.000317
	735.027467	1.000262
	735.217247	0.998540
	735.407013	0.998570
	735.596764	0.997965
	735.786501	0.999807
	735.976223	1.001366
	736.165932	1.001630
	736.355625	1.002707
	736.545305	1.002117
	736.734970	1.002031
	736.924620	1.002649
	737.114257	1.002175
	737.303879	1.003288
	737.493486	1.003783
	737.683079	1.003080
	737.872658	1.002398
	738.062222	1.002497
	738.251772	1.002818
	738.441308	1.002097
	738.630829	1.001598
	738.820336	1.001423
	739.009829	1.002110
	739.199307	1.003403
	739.388771	1.002961
	739.578220	1.003446
	739.767655	1.004610
	739.957076	1.003823
	740.146482	1.003695
	740.335874	1.004953
	740.525251	1.005141
	740.714615	1.005845
	740.903963	1.005388
	741.093298	1.005684
	741.282618	1.005126
	741.471923	1.003658
	741.661214	1.003563
	741.850491	1.005038
	742.039753	1.005157
	742.229001	1.005034
	742.418235	1.006611
	742.607454	1.006740
	742.796659	1.007162
	742.985849	1.007086
	743.175025	1.006989
	743.364187	1.008075
	743.553334	1.009949
	743.742467	1.011098
	743.931586	1.011815
	744.120690	1.012235
	744.309779	1.013624
	744.498855	1.014156
	744.687916	1.013602
	744.876962	1.014326
	745.065994	1.016457
	745.255012	1.016701
	745.444015	1.016549
	745.633004	1.018943
	745.821978	1.018123
	746.010938	1.018001
	746.199884	1.017728
	746.388815	1.018603
	746.577732	1.017953
	746.766634	1.019627
	746.955522	1.020608
	747.144396	1.022090
	747.333255	1.020931
	747.522100	1.021188
	747.710930	1.021241
	747.899746	1.021384
	748.088548	1.021667
	748.277335	1.021182
	748.466108	1.021201
	748.654866	1.022234
	748.843610	1.020658
	749.032339	1.020581
	749.221054	1.021762
	749.409755	1.022667
	749.598441	1.024462
	749.787113	1.025409
	749.975770	1.027477
	750.164413	1.029233
	750.353042	1.030323
[truncated: 1,648 more rows]
