# Supplementary material for: Metasurface analogues of molecular diastereomers from hierarchical multiscale chiral interactions with biomolecules
Source: Nat Commun. 2026 Apr 22;17:5541. doi: 10.1038/s41467-026-72200-6 (PMC13287669; doi:10.1038/s41467-026-72200-6)
Supplement: Supplementary file 3 — Supplementary Data 1 (Raw data) [file 41467_2026_72200_MOESM3_ESM.zip › Raw_Data/Reflectivity/Antistrept_strept_sequence/Buffer/Ref_ARRAY3_RH_90_4.txt]

	345.453658	0.998603
	345.669646	0.998535
	345.885622	0.998449
	346.101585	0.998342
	346.317535	0.998209
	346.533471	0.998045
	346.749395	0.997845
	346.965306	0.997599
	347.181204	0.997301
	347.397089	0.996940
	347.612961	0.996504
	347.828820	0.995981
	348.044666	0.995357
	348.260499	0.994618
	348.476319	0.993753
	348.692126	0.992754
	348.907920	0.991623
	349.123701	0.990374
	349.339469	0.989040
	349.555224	0.987673
	349.770966	0.986347
	349.986695	0.985145
	350.202412	0.984150
	350.418115	0.983428
	350.633805	0.983013
	350.849482	0.982905
	351.065147	0.983072
	351.280798	0.983464
	351.496436	0.984023
	351.712062	0.984694
	351.927674	0.985430
	352.143273	0.981507
	352.358860	0.990496
	352.574433	0.990212
	352.789993	0.990301
	353.005541	0.991486
	353.221075	0.991596
	353.436597	0.990199
	353.652105	0.992176
	353.867600	0.993443
	354.083083	0.996226
	354.298552	0.996050
	354.514009	0.995383
	354.729452	0.998632
	354.944883	0.996979
	355.160300	0.997007
	355.375705	0.998908
	355.591096	0.997108
	355.806474	0.996954
	356.021840	0.996247
	356.237192	0.998065
	356.452532	0.997650
	356.667858	0.998553
	356.883172	0.998591
	357.098472	0.998465
	357.313760	0.999355
	357.529034	1.000025
	357.744295	1.000839
	357.959544	1.002306
	358.174779	1.003972
	358.390002	1.006222
	358.605211	1.008122
	358.820407	1.007847
	359.035591	1.005969
	359.250761	1.005369
	359.465919	1.005249
	359.681063	1.006162
	359.896194	1.006204
	360.111313	1.006624
	360.326418	1.005150
	360.541510	1.006640
	360.756589	1.008128
	360.971656	1.006865
	361.186709	1.006947
	361.401749	1.005461
	361.616776	1.004847
	361.831790	1.002713
	362.046792	1.002406
	362.261780	1.001161
	362.476755	1.000669
	362.691717	0.999494
	362.906666	1.000224
	363.121602	1.001220
	363.336525	1.000368
	363.551435	1.000480
	363.766332	1.001156
	363.981216	1.000107
	364.196087	1.000190
	364.410945	1.001446
	364.625790	1.000206
	364.840621	1.000068
	365.055440	1.000433
	365.270246	1.002154
	365.485039	1.001598
	365.699818	1.002256
	365.914585	1.003358
	366.129339	1.003385
	366.344079	1.003744
	366.558807	1.004199
	366.773521	1.004747
	366.988223	1.004782
	367.202911	1.004414
	367.417587	1.004238
	367.632249	1.005009
	367.846898	1.002188
	368.061535	1.003296
	368.276158	1.002266
	368.490768	1.002653
	368.705365	1.003958
	368.919949	1.004315
	369.134521	1.006222
	369.349079	1.004603
	369.563624	1.004550
	369.778155	1.005568
	369.992674	1.006253
	370.207180	1.006478
	370.421673	1.005811
	370.636153	1.007242
	370.850619	1.007215
	371.065073	1.007108
	371.279514	1.006589
	371.493941	1.004690
	371.708356	1.003240
	371.922757	1.003674
	372.137145	1.003044
	372.351521	1.002081
	372.565883	1.002089
	372.780232	1.003376
	372.994568	1.002072
	373.208891	1.000729
	373.423201	1.001420
	373.637498	0.998841
	373.851782	0.994762
	374.066053	0.995134
	374.280311	0.995090
	374.494556	0.994724
	374.708787	0.995722
	374.923006	0.994580
	375.137211	0.994852
	375.351404	0.995770
	375.565583	0.995950
	375.779750	0.998242
	375.993903	0.998802
	376.208043	0.999071
	376.422170	1.001059
	376.636284	1.001869
	376.850385	1.002778
	377.064473	1.001908
	377.278548	1.001982
	377.492610	1.002202
	377.706658	1.001666
	377.920694	1.001355
	378.134717	1.001325
	378.348726	1.000328
	378.562722	1.000859
	378.776706	1.001429
	378.990676	1.001080
	379.204633	1.000186
	379.418577	1.001004
	379.632508	1.002786
	379.846426	1.002827
	380.060331	1.003871
	380.274223	1.003125
	380.488101	1.005129
	380.701967	1.003619
	380.915819	1.005651
	381.129659	1.006130
	381.343485	1.009023
	381.557298	1.008440
	381.771098	1.009590
	381.984886	1.009328
	382.198659	1.010807
	382.412420	1.011029
	382.626168	1.012053
	382.839903	1.010159
	383.053624	1.010051
	383.267333	1.009983
	383.481028	1.011875
	383.694711	1.009800
	383.908380	1.010780
	384.122036	1.009806
	384.335679	1.009134
	384.549309	1.008898
	384.762926	1.008546
	384.976530	1.008172
	385.190120	1.007942
	385.403698	1.006236
	385.617262	1.006385
	385.830814	1.005756
	386.044352	1.007591
	386.257877	1.005718
	386.471389	1.004497
	386.684888	1.003468
	386.898374	1.004705
	387.111847	1.003991
	387.325306	1.004989
	387.538753	1.007220
	387.752186	1.007448
	387.965606	1.010855
	388.179014	1.010921
	388.392408	1.010701
	388.605789	1.012553
	388.819156	1.011237
	389.032511	1.011429
	389.245853	1.008955
	389.459181	1.007229
	389.672497	1.005356
	389.885799	1.003824
	390.099088	1.004857
	390.312364	1.006271
	390.525627	1.004912
	390.738877	1.005438
	390.952114	1.005940
	391.165337	1.004794
	391.378548	1.004764
	391.591745	1.003229
	391.804929	1.002321
	392.018100	1.001811
	392.231258	1.001966
	392.444403	1.000708
	392.657535	0.999694
	392.870653	1.000130
	393.083759	1.000313
	393.296851	1.002177
	393.509930	1.002997
	393.722996	1.003602
	393.936049	1.001519
	394.149089	1.002027
	394.362116	0.998878
	394.575129	1.000195
	394.788130	0.997947
	395.001117	0.997202
	395.214091	0.997358
	395.427052	0.999236
	395.640000	0.999242
	395.852935	0.997624
	396.065857	0.996975
	396.278765	0.995849
	396.491660	0.994380
	396.704543	0.992168
	396.917412	0.989159
	397.130268	0.989373
	397.343110	0.989118
	397.555940	0.989760
	397.768757	0.988993
	397.981560	0.987692
	398.194350	0.988589
	398.407127	0.991160
	398.619891	0.990961
	398.832642	0.990146
	399.045380	0.990708
	399.258104	0.991878
	399.470815	0.992862
	399.683514	0.995128
	399.896199	0.995487
	400.108870	0.996227
	400.321529	0.995411
	400.534175	0.994932
	400.746807	0.995038
	400.959427	0.993425
	401.172033	0.995110
	401.384626	0.992744
	401.597205	0.990266
	401.809772	0.989353
	402.022326	0.988808
	402.234866	0.990299
	402.447393	0.990658
	402.659907	0.991066
	402.872408	0.993243
	403.084896	0.993858
	403.297370	0.991282
	403.509832	0.991037
	403.722280	0.990586
	403.934715	0.989459
	404.147137	0.990803
	404.359546	0.993324
	404.571941	0.994956
	404.784323	0.995319
	404.996693	0.994964
	405.209049	0.996481
	405.421392	0.997398
	405.633721	0.999727
	405.846038	1.000390
	406.058341	1.000487
	406.270632	1.000291
	406.482909	0.998654
	406.695172	0.998611
	406.907423	0.999746
	407.119661	0.999511
	407.331885	1.001195
	407.544096	1.001091
	407.756294	1.002471
	407.968479	1.003356
	408.180651	1.000499
	408.392809	0.998671
	408.604954	0.996666
	408.817086	0.998811
	409.029205	0.998849
	409.241311	0.998390
	409.453404	0.997599
	409.665483	0.999584
	409.877549	1.001255
	410.089602	1.000676
	410.301642	1.000025
	410.513669	0.999680
	410.725682	1.000564
	410.937682	1.001587
	411.149669	1.002042
	411.361643	1.003314
	411.573604	1.003533
	411.785551	1.006909
	411.997486	1.004599
	412.209407	1.005956
	412.421315	1.005220
	412.633210	1.005592
	412.845091	1.006132
	413.056959	1.006848
	413.268815	1.008076
	413.480657	1.007310
	413.692485	1.007337
	413.904301	1.007394
	414.116103	1.006232
	414.327892	1.007411
	414.539668	1.006596
	414.751431	1.007589
	414.963181	1.007529
	415.174917	1.007920
	415.386640	1.009224
	415.598350	1.012456
	415.810047	1.013251
	416.021730	1.011900
	416.233401	1.012107
	416.445058	1.012904
	416.656702	1.012716
	416.868332	1.013659
	417.079950	1.013636
	417.291554	1.011172
	417.503145	1.011866
	417.714723	1.011805
	417.926288	1.011608
	418.137839	1.012154
	418.349377	1.014086
	418.560903	1.013059
	418.772414	1.013381
	418.983913	1.013103
	419.195398	1.011227
	419.406870	1.010019
	419.618329	1.009406
	419.829775	1.008717
	420.041208	1.007905
	420.252627	1.008835
	420.464033	1.006809
	420.675426	1.006109
	420.886805	1.005471
	421.098172	1.005912
	421.309525	1.004791
	421.520865	1.005860
	421.732192	1.004761
	421.943505	1.004053
	422.154805	1.004381
	422.366092	1.004828
	422.577366	1.003789
	422.788627	1.004303
	422.999874	1.005108
	423.211108	1.006477
	423.422329	1.007850
	423.633537	1.008890
	423.844731	1.008679
	424.055913	1.009165
	424.267081	1.009967
	424.478235	1.010989
	424.689377	1.009935
	424.900505	1.011703
	425.111620	1.010131
	425.322722	1.010118
	425.533811	1.010192
	425.744886	1.011108
	425.955948	1.009844
	426.166997	1.008348
	426.378032	1.007963
	426.589055	1.006731
	426.800064	1.002977
	427.011060	1.000861
	427.222042	1.000190
	427.433012	1.001354
	427.643968	1.002067
	427.854911	1.001352
	428.065840	1.001261
	428.276757	0.999110
	428.487660	0.997340
	428.698550	0.994276
	428.909427	0.992699
	429.120290	0.993920
	429.331140	0.994049
	429.541977	0.993267
	429.752801	0.991833
	429.963611	0.993560
	430.174408	0.992308
	430.385192	0.990679
	430.595963	0.990991
	430.806720	0.989895
	431.017464	0.989228
	431.228195	0.988021
	431.438913	0.987643
	431.649617	0.984922
	431.860308	0.983760
	432.070986	0.984076
	432.281650	0.983895
	432.492302	0.984946
	432.702940	0.985934
	432.913565	0.987290
	433.124176	0.984609
	433.334774	0.987351
	433.545359	0.986360
	433.755931	0.985380
	433.966489	0.985149
	434.177035	0.986188
	434.387567	0.987807
	434.598085	0.988312
	434.808591	0.988619
	435.019083	0.989116
	435.229562	0.988460
	435.440027	0.989118
	435.650479	0.986221
	435.860918	0.985772
	436.071344	0.985516
	436.281757	0.985245
	436.492156	0.984735
	436.702542	0.987892
	436.912914	0.988455
	437.123274	0.987694
	437.333620	0.990077
	437.543953	0.990817
	437.754272	0.991891
	437.964578	0.993125
	438.174871	0.993819
	438.385151	0.991982
	438.595417	0.989906
	438.805670	0.989283
	439.015910	0.988892
	439.226137	0.988991
	439.436350	0.988986
	439.646550	0.990604
	439.856737	0.992605
	440.066910	0.993210
	440.277070	0.992241
	440.487217	0.990600
	440.697351	0.992235
	440.907471	0.993659
	441.117578	0.993855
	441.327671	0.993898
	441.537752	0.994567
	441.747819	0.996258
	441.957873	0.995755
	442.167913	0.995940
	442.377940	0.995450
	442.587954	0.994624
	442.797955	0.991754
	443.007942	0.995059
	443.217916	0.996024
	443.427877	0.993744
	443.637824	0.996337
	443.847758	0.993322
	444.057679	0.992545
	444.267586	0.991903
	444.477481	0.993101
	444.687361	0.993167
	444.897229	0.992579
	445.107083	0.993897
	445.316924	0.994787
	445.526752	0.993734
	445.736566	0.994310
	445.946367	0.995971
	446.156155	0.995930
	446.365929	0.993850
	446.575690	0.993321
	446.785438	0.994085
	446.995173	0.993297
	447.204894	0.991190
	447.414602	0.989088
	447.624296	0.988349
	447.833977	0.986415
	448.043645	0.985776
	448.253300	0.986036
	448.462941	0.987548
	448.672569	0.989664
	448.882184	0.990889
	449.091785	0.991660
	449.301373	0.993252
	449.510948	0.992625
	449.720509	0.992819
	449.930057	0.994193
	450.139592	0.992128
	450.349113	0.991615
	450.558621	0.989516
	450.768116	0.990356
	450.977597	0.988833
	451.187066	0.988341
	451.396520	0.988487
	451.605962	0.987976
	451.815390	0.988512
	452.024805	0.988041
	452.234206	0.989117
	452.443594	0.990696
	452.652969	0.988667
	452.862330	0.987419
	453.071678	0.988225
	453.281013	0.989362
	453.490335	0.989108
	453.699643	0.988349
	453.908938	0.988365
	454.118219	0.987413
	454.327487	0.986926
	454.536742	0.986216
	454.745983	0.985334
	454.955211	0.983152
	455.164426	0.982940
	455.373627	0.985028
	455.582815	0.985104
	455.791990	0.982953
	456.001152	0.982209
	456.210300	0.984388
	456.419434	0.982552
	456.628556	0.984875
	456.837664	0.985416
	457.046758	0.985760
	457.255839	0.984621
	457.464907	0.984495
	457.673962	0.984216
	457.883003	0.984562
	458.092031	0.983839
	458.301046	0.985164
	458.510047	0.984873
	458.719035	0.985344
	458.928009	0.984089
	459.136970	0.984526
	459.345918	0.984931
	459.554852	0.983601
	459.763774	0.984135
	459.972681	0.984153
	460.181576	0.986472
	460.390457	0.985446
	460.599324	0.987385
	460.808178	0.988372
	461.017019	0.988203
	461.225847	0.990131
	461.434661	0.990248
	461.643462	0.989820
	461.852249	0.990147
	462.061023	0.990467
	462.269784	0.990203
	462.478531	0.992004
	462.687265	0.991908
	462.895986	0.993038
	463.104693	0.992872
	463.313387	0.993212
	463.522068	0.993369
	463.730735	0.994081
	463.939389	0.995841
	464.148029	0.996254
	464.356656	0.997543
	464.565270	1.000117
	464.773870	1.001592
	464.982457	1.000170
	465.191030	0.998649
	465.399591	0.998235
	465.608137	1.000192
	465.816671	0.998366
	466.025191	0.999205
	466.233697	1.000791
	466.442191	0.998099
	466.650671	0.998185
	466.859137	1.000246
	467.067590	1.001001
	467.276030	1.000931
	467.484456	0.999688
	467.692869	1.001352
	467.901269	1.000197
	468.109655	0.998957
	468.318028	0.999326
	468.526387	0.998461
	468.734733	0.996087
	468.943066	0.994879
	469.151385	0.993846
	469.359691	0.992528
	469.567984	0.990560
	469.776263	0.990671
	469.984528	0.989421
	470.192781	0.989012
	470.401020	0.990447
	470.609245	0.989824
	470.817457	0.991501
	471.025656	0.990340
	471.233841	0.989151
	471.442013	0.987616
	471.650172	0.986674
	471.858317	0.987224
	472.066448	0.986505
	472.274567	0.986700
	472.482672	0.985431
	472.690763	0.985043
	472.898841	0.983278
	473.106906	0.983006
	473.314957	0.982870
	473.522995	0.983015
	473.731020	0.983096
	473.939031	0.983227
	474.147029	0.983415
	474.355013	0.983622
	474.562984	0.984251
	474.770941	0.983144
	474.978885	0.984129
	475.186816	0.984384
	475.394733	0.984137
	475.602637	0.984110
	475.810527	0.984982
	476.018404	0.985209
	476.226268	0.985247
	476.434118	0.985700
	476.641955	0.984957
	476.849778	0.987025
	477.057588	0.987250
	477.265385	0.986413
	477.473168	0.986316
	477.680937	0.986280
	477.888694	0.986147
	478.096436	0.988024
	478.304166	0.987979
	478.511882	0.989032
	478.719584	0.989719
	478.927274	0.988774
	479.134949	0.990928
	479.342612	0.990885
	479.550260	0.987355
	479.757896	0.985991
	479.965518	0.985086
	480.173126	0.985037
	480.380722	0.984799
	480.588303	0.984448
	480.795872	0.984581
	481.003426	0.984186
	481.210968	0.984400
	481.418496	0.984791
	481.626010	0.984202
	481.833511	0.982803
	482.040999	0.982604
	482.248473	0.982394
	482.455934	0.981227
	482.663382	0.980929
	482.870816	0.982093
	483.078236	0.981569
	483.285643	0.981726
	483.493037	0.980808
	483.700417	0.981405
	483.907784	0.981070
	484.115137	0.979983
	484.322477	0.978626
	484.529803	0.979181
	484.737116	0.978748
	484.944416	0.977771
	485.151702	0.976565
	485.358975	0.977108
	485.566234	0.977962
	485.773479	0.979230
	485.980712	0.978470
	486.187931	0.978614
	486.395136	0.978446
	486.602328	0.979409
	486.809506	0.979268
	487.016671	0.979285
	487.223823	0.979631
	487.430961	0.980712
	487.638086	0.981153
	487.845197	0.981473
	488.052295	0.981247
	488.259379	0.981986
	488.466450	0.980601
	488.673507	0.979943
	488.880551	0.980961
	489.087582	0.983272
	489.294599	0.984998
	489.501602	0.984094
	489.708592	0.984548
	489.915569	0.982543
	490.122532	0.982852
	490.329482	0.983277
	490.536418	0.982814
	490.743341	0.982404
	490.950250	0.981525
	491.157146	0.982872
	491.364029	0.981518
	491.570897	0.980370
	491.777753	0.980651
	491.984595	0.980240
	492.191423	0.981474
	492.398238	0.982365
	492.605040	0.981708
	492.811828	0.982271
	493.018603	0.979425
	493.225364	0.981195
	493.432111	0.980067
	493.638846	0.979338
	493.845566	0.978649
	494.052274	0.978628
	494.258967	0.977220
	494.465648	0.978622
	494.672314	0.978949
	494.878968	0.978461
	495.085608	0.978319
	495.292234	0.979400
	495.498847	0.978973
	495.705446	0.978344
	495.912032	0.977224
	496.118605	0.975709
	496.325164	0.974492
	496.531709	0.974388
	496.738241	0.974899
	496.944759	0.974793
	497.151264	0.972221
	497.357756	0.971467
	497.564234	0.971262
	497.770698	0.973035
	497.977149	0.972025
	498.183587	0.972141
	498.390011	0.971024
	498.596422	0.971101
	498.802819	0.971791
	499.009202	0.974278
	499.215572	0.972288
	499.421929	0.973168
	499.628272	0.974663
	499.834602	0.974936
	500.040918	0.975413
	500.247220	0.974673
	500.453509	0.974308
	500.659785	0.974284
	500.866047	0.972840
	501.072296	0.975071
	501.278531	0.976148
	501.484752	0.975492
	501.690960	0.974200
	501.897155	0.974666
	502.103336	0.975245
	502.309504	0.975271
	502.515658	0.977076
	502.721798	0.975828
	502.927925	0.975580
	503.134039	0.976487
	503.340139	0.976430
	503.546225	0.976010
	503.752298	0.975646
	503.958358	0.976405
	504.164404	0.977737
	504.370436	0.975924
	504.576455	0.976031
	504.782461	0.976547
	504.988453	0.975695
	505.194431	0.976050
	505.400396	0.974066
	505.606347	0.973476
	505.812285	0.973160
	506.018209	0.972842
	506.224120	0.973207
	506.430017	0.972369
	506.635901	0.971794
	506.841771	0.973024
	507.047628	0.972474
	507.253471	0.970565
	507.459301	0.971405
	507.665117	0.970727
	507.870920	0.968948
	508.076709	0.966998
	508.282484	0.966312
	508.488247	0.966824
	508.693995	0.966608
	508.899730	0.965979
	509.105451	0.964768
	509.311159	0.963892
	509.516854	0.965286
	509.722535	0.965784
	509.928202	0.966029
	510.133856	0.966453
	510.339496	0.966309
	510.545123	0.966403
	510.750736	0.965919
	510.956336	0.966621
	511.161922	0.966951
	511.367494	0.967245
	511.573053	0.965895
	511.778599	0.966949
	511.984131	0.966910
	512.189649	0.965676
	512.395154	0.965698
	512.600645	0.965610
	512.806123	0.964644
	513.011587	0.964183
	513.217038	0.965573
	513.422475	0.966726
	513.627899	0.965403
	513.833309	0.967106
	514.038705	0.968614
	514.244088	0.969707
	514.449458	0.968240
	514.654814	0.967921
	514.860156	0.965832
	515.065485	0.964317
	515.270800	0.965125
	515.476102	0.964758
	515.681390	0.963882
	515.886664	0.963907
	516.091925	0.964877
	516.297173	0.965256
	516.502407	0.965850
	516.707627	0.964916
	516.912834	0.965161
	517.118027	0.964482
	517.323207	0.964392
	517.528373	0.964082
	517.733525	0.962792
	517.938664	0.964491
	518.143790	0.966222
	518.348901	0.965201
	518.554000	0.965668
	518.759084	0.965849
	518.964156	0.966873
	519.169213	0.967978
	519.374257	0.967387
	519.579288	0.968361
	519.784305	0.968399
	519.989308	0.968028
	520.194298	0.966900
	520.399274	0.966858
	520.604236	0.966314
	520.809185	0.967399
	521.014121	0.966349
	521.219043	0.966368
	521.423951	0.967168
	521.628846	0.968644
	521.833727	0.969267
	522.038595	0.967462
	522.243449	0.968500
	522.448289	0.968044
	522.653116	0.967291
	522.857929	0.965565
	523.062729	0.965519
	523.267515	0.964965
	523.472287	0.964109
	523.677046	0.965007
	523.881792	0.965500
	524.086524	0.964211
	524.291242	0.964547
	524.495946	0.965015
	524.700637	0.964270
	524.905315	0.962768
	525.109979	0.963574
	525.314629	0.964439
	525.519266	0.963918
	525.723889	0.963444
	525.928498	0.963755
	526.133094	0.963783
	526.337677	0.962706
	526.542245	0.961228
	526.746800	0.959773
	526.951342	0.961097
	527.155870	0.960454
	527.360384	0.962491
	527.564885	0.964538
	527.769372	0.963774
	527.973846	0.963846
	528.178306	0.965215
	528.382752	0.966737
	528.587185	0.968023
	528.791604	0.968566
	528.996010	0.967825
	529.200402	0.968552
	529.404780	0.970301
	529.609145	0.970658
	529.813496	0.969979
	530.017833	0.968886
	530.222157	0.970190
	530.426468	0.969736
	530.630764	0.968884
	530.835048	0.969837
	531.039317	0.971477
	531.243573	0.971209
	531.447815	0.971464
	531.652044	0.971603
	531.856259	0.971659
	532.060461	0.970089
	532.264648	0.969310
	532.468823	0.967990
	532.672983	0.967161
	532.877130	0.968336
	533.081264	0.967702
	533.285383	0.967345
	533.489490	0.967967
	533.693582	0.967394
	533.897661	0.966121
	534.101726	0.965116
	534.305778	0.963543
	534.509816	0.963583
	534.713841	0.962595
	534.917851	0.962865
	535.121849	0.962144
	535.325832	0.962022
	535.529802	0.960905
	535.733759	0.960444
	535.937701	0.959923
	536.141630	0.960129
	536.345546	0.957856
	536.549448	0.957566
	536.753336	0.957342
	536.957210	0.954877
	537.161071	0.954870
	537.364919	0.955109
	537.568752	0.953580
	537.772572	0.954027
	537.976379	0.955179
	538.180172	0.953436
	538.383951	0.952765
	538.587716	0.952377
	538.791468	0.952848
	538.995206	0.953952
	539.198931	0.954182
	539.402642	0.953703
	539.606339	0.954608
	539.810023	0.954335
	540.013693	0.953773
	540.217349	0.954018
	540.420992	0.954507
	540.624621	0.956257
	540.828237	0.955300
	541.031839	0.954996
	541.235427	0.954214
	541.439001	0.954319
	541.642562	0.953565
	541.846109	0.951610
	542.049643	0.952285
	542.253163	0.951569
	542.456669	0.953021
	542.660162	0.953194
	542.863641	0.953219
	543.067106	0.953825
	543.270558	0.953799
	543.473996	0.953021
	543.677420	0.952728
	543.880831	0.952977
	544.084228	0.951522
	544.287612	0.951216
	544.490981	0.951513
	544.694338	0.951689
	544.897680	0.950317
	545.101009	0.951494
	545.304324	0.949985
	545.507625	0.951676
	545.710913	0.950513
	545.914187	0.949680
	546.117448	0.950066
	546.320695	0.950184
	546.523928	0.950512
	546.727147	0.952059
	546.930353	0.952863
	547.133546	0.951427
	547.336724	0.950027
	547.539889	0.949214
	547.743040	0.948116
	547.946178	0.948474
	548.149301	0.947321
	548.352412	0.946729
	548.555508	0.944335
	548.758591	0.944324
	548.961660	0.943556
	549.164716	0.942300
	549.367757	0.942845
	549.570785	0.943110
	549.773800	0.943473
	549.976801	0.942453
	550.179788	0.942533
	550.382761	0.942050
	550.585721	0.942351
	550.788667	0.942469
	550.991599	0.943370
	551.194518	0.943011
	551.397423	0.941592
	551.600315	0.942294
	551.803192	0.942395
	552.006056	0.940782
	552.208906	0.939488
	552.411743	0.939288
	552.614566	0.939430
	552.817375	0.939635
	553.020171	0.937681
	553.222953	0.936614
	553.425721	0.935645
	553.628475	0.935338
	553.831216	0.936694
	554.033943	0.937253
	554.236657	0.938780
	554.439356	0.939684
	554.642042	0.940680
	554.844715	0.940443
	555.047373	0.939399
	555.250018	0.939466
	555.452650	0.939983
	555.655267	0.940343
	555.857871	0.938853
	556.060461	0.940129
	556.263038	0.939849
	556.465600	0.940970
	556.668150	0.942233
	556.870685	0.940828
	557.073207	0.940665
	557.275715	0.943663
	557.478209	0.943096
	557.680689	0.944443
	557.883156	0.944437
	558.085609	0.944931
	558.288049	0.946131
	558.490475	0.946239
	558.692887	0.946788
	558.895285	0.946271
	559.097670	0.945985
	559.300040	0.944779
	559.502398	0.944436
	559.704741	0.944287
	559.907071	0.943237
	560.109387	0.944939
	560.311689	0.943411
	560.513978	0.943608
	560.716253	0.943917
	560.918514	0.945312
	561.120762	0.944806
	561.322995	0.946053
	561.525215	0.947775
	561.727422	0.948940
	561.929614	0.948771
	562.131793	0.949626
	562.333958	0.951350
	562.536110	0.951790
	562.738248	0.951537
	562.940372	0.952487
	563.142482	0.952051
	563.344578	0.952197
	563.546661	0.952119
	563.748730	0.954007
	563.950786	0.954736
	564.152827	0.954492
	564.354855	0.955245
	564.556870	0.957698
	564.758870	0.957701
	564.960857	0.957299
	565.162830	0.957686
	565.364789	0.958605
	565.566735	0.960629
	565.768666	0.962035
	565.970584	0.962633
	566.172489	0.962374
	566.374379	0.962684
	566.576256	0.962292
	566.778119	0.960308
	566.979969	0.960809
	567.181805	0.960457
	567.383626	0.961800
	567.585435	0.962497
	567.787229	0.962855
	567.989010	0.962987
	568.190777	0.965317
	568.392530	0.965144
	568.594269	0.966095
	568.795995	0.965957
	568.997707	0.965398
	569.199405	0.967094
	569.401090	0.967677
	569.602761	0.966468
	569.804418	0.967188
	570.006061	0.966368
	570.207690	0.966651
	570.409306	0.967553
	570.610908	0.967416
	570.812497	0.968474
	571.014071	0.968494
	571.215632	0.969310
	571.417179	0.968518
	571.618712	0.968001
	571.820232	0.968357
	572.021737	0.968348
	572.223229	0.968732
	572.424707	0.968231
	572.626172	0.969233
	572.827623	0.969851
	573.029060	0.970633
	573.230483	0.971344
	573.431892	0.972698
	573.633288	0.973759
	573.834670	0.974289
	574.036038	0.974763
	574.237392	0.975964
	574.438733	0.977117
	574.640060	0.977608
	574.841373	0.976945
	575.042672	0.977500
	575.243958	0.977288
	575.445230	0.977270
	575.646488	0.977426
	575.847732	0.977625
	576.048962	0.977925
	576.250179	0.976734
	576.451382	0.977739
	576.652571	0.977758
	576.853747	0.976439
	577.054908	0.977222
	577.256056	0.977135
	577.457190	0.977923
	577.658310	0.978717
	577.859417	0.978825
	578.060510	0.978478
	578.261589	0.979857
	578.462654	0.980238
	578.663705	0.981052
	578.864743	0.981717
	579.065767	0.982311
	579.266777	0.982235
	579.467773	0.983351
	579.668755	0.982756
	579.869724	0.983038
	580.070679	0.983231
	580.271620	0.983928
	580.472548	0.983853
	580.673461	0.984613
	580.874361	0.984924
	581.075247	0.986079
	581.276119	0.986257
	581.476978	0.985935
	581.677822	0.986364
	581.878653	0.988008
	582.079470	0.987878
	582.280273	0.989719
	582.481063	0.990141
	582.681838	0.990732
	582.882600	0.991565
	583.083348	0.989950
	583.284083	0.990389
	583.484803	0.991760
	583.685510	0.991853
	583.886203	0.992235
	584.086882	0.992404
	584.287547	0.993416
	584.488199	0.994912
	584.688836	0.996408
	584.889460	0.997393
	585.090070	0.998696
	585.290666	0.999289
	585.491249	1.000182
	585.691818	1.001289
	585.892372	1.001339
	586.092914	1.000828
	586.293441	0.999841
	586.493954	1.000162
	586.694454	0.998067
	586.894940	0.995464
	587.095412	0.995437
	587.295870	0.995676
	587.496314	0.996291
	587.696745	0.997452
	587.897162	0.997115
	588.097565	0.998663
	588.297954	0.998375
	588.498329	0.998871
	588.698691	0.998958
	588.899038	0.999615
	589.099372	1.000865
	589.299692	1.000632
	589.499998	1.002012
	589.700291	1.001519
	589.900569	1.000431
	590.100834	1.000800
	590.301085	1.000207
	590.501322	1.000497
	590.701546	1.000771
	590.901755	1.001661
	591.101951	1.001724
	591.302132	1.003418
	591.502300	1.003192
	591.702455	1.003847
	591.902595	1.005419
	592.102722	1.006751
	592.302834	1.007765
	592.502933	1.007159
	592.703018	1.007626
	592.903089	1.008314
	593.103147	1.009047
	593.303190	1.009892
	593.503220	1.010959
	593.703236	1.012991
	593.903238	1.013765
	594.103226	1.013934
	594.303200	1.015053
	594.503161	1.014993
	594.703108	1.016002
	594.903040	1.016900
	595.102960	1.017447
	595.302865	1.019236
	595.502756	1.021162
	595.702634	1.022054
	595.902497	1.023136
	596.102347	1.024658
	596.302183	1.027101
	596.502005	1.027177
	596.701813	1.028891
	596.901608	1.028714
	597.101388	1.028430
	597.301155	1.028081
	597.500908	1.028754
	597.700647	1.027272
	597.900372	1.026173
	598.100083	1.026602
	598.299781	1.025428
	598.499465	1.025344
	598.699134	1.025313
	598.898790	1.025719
	599.098432	1.027932
	599.298061	1.029458
	599.497675	1.028343
	599.697275	1.027130
	599.896862	1.027235
	600.096435	1.026634
	600.295994	1.025179
	600.495539	1.026298
	600.695070	1.025929
	600.894588	1.024919
	601.094091	1.024682
	601.293581	1.024933
	601.493056	1.024212
	601.692518	1.023916
	601.891966	1.023594
	602.091401	1.024129
	602.290821	1.022531
	602.490227	1.023755
	602.689620	1.023928
	602.888999	1.024060
	603.088363	1.023787
	603.287714	1.023894
	603.487052	1.023319
	603.686375	1.023955
	603.885684	1.023654
	604.084980	1.023993
	604.284261	1.023191
	604.483529	1.022796
	604.682783	1.023395
	604.882023	1.023859
	605.081249	1.023320
	605.280461	1.023389
	605.479660	1.023218
	605.678844	1.023495
	605.878015	1.022592
	606.077172	1.022749
	606.276314	1.022354
	606.475443	1.022536
	606.674558	1.023289
	606.873660	1.023878
	607.072747	1.023671
	607.271820	1.023813
	607.470880	1.024066
	607.669926	1.024617
	607.868957	1.022661
	608.067975	1.022063
	608.266979	1.020977
	608.465969	1.019097
	608.664946	1.018806
	608.863908	1.018250
	609.062857	1.017614
	609.261791	1.017652
	609.460712	1.018537
	609.659619	1.018713
	609.858511	1.019201
	610.057390	1.019131
	610.256256	1.018298
	610.455107	1.020233
	610.653944	1.020690
	610.852767	1.020252
	611.051577	1.021200
	611.250373	1.021701
	611.449154	1.021237
	611.647922	1.023009
	611.846676	1.023660
	612.045416	1.024129
	612.244142	1.025437
	612.442854	1.026435
	612.641553	1.025398
	612.840237	1.026924
	613.038908	1.028206
	613.237564	1.028603
	613.436207	1.027777
	613.634836	1.028506
	613.833451	1.028047
	614.032052	1.029285
	614.230639	1.030482
	614.429212	1.031847
	614.627771	1.032941
	614.826316	1.032833
	615.024848	1.034418
	615.223365	1.035640
	615.421869	1.036676
	615.620358	1.037305
	615.818834	1.038314
	616.017296	1.037637
	616.215744	1.038370
	616.414178	1.038757
	616.612598	1.039303
	616.811004	1.040419
	617.009396	1.040921
	617.207775	1.040726
	617.406139	1.040635
	617.604490	1.041292
	617.802826	1.041173
	618.001149	1.040103
	618.199458	1.040291
	618.397752	1.040294
	618.596033	1.040686
	618.794300	1.039992
	618.992553	1.038099
	619.190792	1.037999
	619.389018	1.038126
	619.587229	1.037432
	619.785426	1.035699
	619.983609	1.034530
	620.181779	1.035114
	620.379934	1.035143
	620.578076	1.035866
	620.776204	1.035648
	620.974317	1.036383
	621.172417	1.036141
	621.370503	1.035337
	621.568575	1.034146
	621.766633	1.034185
	621.964677	1.033145
	622.162707	1.033749
	622.360723	1.035008
	622.558725	1.035123
	622.756714	1.035512
	622.954688	1.035663
	623.152648	1.035702
	623.350595	1.035779
	623.548527	1.035666
	623.746446	1.034198
	623.944350	1.034339
	624.142241	1.034133
	624.340118	1.034769
	624.537981	1.035543
	624.735829	1.036191
	624.933664	1.035624
	625.131485	1.035055
	625.329292	1.034886
	625.527085	1.034808
	625.724864	1.034372
	625.922629	1.034711
	626.120381	1.034387
	626.318118	1.034269
	626.515841	1.034396
	626.713550	1.034040
	626.911246	1.034846
	627.108927	1.034795
	627.306595	1.034217
	627.504248	1.033833
	627.701888	1.031854
	627.899513	1.031613
	628.097125	1.032985
	628.294722	1.032548
	628.492306	1.033372
	628.689876	1.033514
	628.887432	1.033857
	629.084973	1.032657
	629.282501	1.033110
	629.480015	1.034478
	629.677515	1.034427
	629.875001	1.033857
	630.072473	1.034826
	630.269931	1.035032
	630.467375	1.034931
	630.664805	1.035032
	630.862221	1.035477
	631.059623	1.037110
	631.257011	1.036993
	631.454385	1.036476
	631.651746	1.037289
	631.849092	1.037745
	632.046424	1.039011
	632.243742	1.038238
	632.441047	1.037766
	632.638337	1.037528
	632.835613	1.039224
	633.032876	1.037730
	633.230124	1.037756
	633.427358	1.039161
	633.624579	1.039852
	633.821785	1.039847
	634.018978	1.041307
	634.216156	1.042104
	634.413321	1.041660
	634.610471	1.041432
	634.807608	1.041368
	635.004730	1.041386
	635.201839	1.040878
	635.398933	1.041212
	635.596014	1.040900
	635.793081	1.040780
	635.990133	1.039866
	636.187172	1.040354
	636.384196	1.039954
	636.581207	1.039705
	636.778204	1.039374
	636.975186	1.039139
	637.172155	1.038873
	637.369110	1.038854
	637.566050	1.038297
	637.762977	1.037749
	637.959890	1.038785
	638.156788	1.039069
	638.353673	1.038755
	638.550544	1.039549
	638.747400	1.040345
	638.944243	1.040443
	639.141072	1.039842
	639.337886	1.039115
	639.534687	1.038221
	639.731474	1.040306
	639.928246	1.040748
	640.125005	1.042294
	640.321750	1.042992
	640.518480	1.042667
	640.715197	1.042010
	640.911899	1.042192
	641.108588	1.043596
	641.305263	1.044301
	641.501923	1.043037
	641.698570	1.042463
	641.895202	1.043133
	642.091821	1.044157
	642.288426	1.043969
	642.485016	1.044770
	642.681593	1.044320
	642.878155	1.044503
	643.074704	1.044911
	643.271238	1.045959
	643.467759	1.047184
	643.664265	1.047827
	643.860757	1.047350
	644.057236	1.046298
	644.253700	1.047558
	644.450151	1.048881
	644.646587	1.049331
	644.843009	1.048521
	645.039418	1.048711
	645.235812	1.047836
	645.432192	1.047194
	645.628558	1.047677
	645.824911	1.047641
	646.021249	1.046481
	646.217573	1.044841
	646.413883	1.044214
	646.610179	1.043239
	646.806461	1.043589
	647.002729	1.043401
	647.198983	1.043419
	647.395223	1.042442
	647.591449	1.042842
	647.787661	1.042975
	647.983859	1.045542
	648.180043	1.045387
	648.376212	1.045051
	648.572368	1.044029
	648.768510	1.043398
	648.964638	1.045326
	649.160751	1.046381
	649.356851	1.046223
	649.552937	1.046913
	649.749008	1.047397
	649.945066	1.047788
	650.141109	1.048914
	650.337138	1.050489
	650.533154	1.049688
	650.729155	1.050432
	650.925142	1.051395
	651.121116	1.050799
	651.317075	1.051954
	651.513020	1.052347
	651.708951	1.052555
	651.904868	1.053268
	652.100771	1.052504
	652.296660	1.053054
	652.492535	1.052987
	652.688396	1.053486
	652.884242	1.053355
	653.080075	1.052488
	653.275894	1.052419
	653.471699	1.054151
	653.667489	1.053974
	653.863266	1.055208
	654.059028	1.055419
	654.254776	1.057348
	654.450511	1.057830
	654.646231	1.058951
	654.841937	1.060496
	655.037629	1.061376
	655.233308	1.061312
	655.428972	1.061345
	655.624622	1.061201
	655.820258	1.062205
	656.015879	1.065296
	656.211487	1.065252
	656.407081	1.064196
	656.602661	1.064554
	656.798226	1.064600
	656.993778	1.063960
	657.189315	1.064929
	657.384839	1.064993
	657.580348	1.064331
	657.775843	1.063510
	657.971324	1.065081
	658.166791	1.065869
	658.362244	1.066189
	658.557683	1.067628
	658.753108	1.068353
	658.948519	1.069038
	659.143916	1.067973
	659.339298	1.068378
	659.534667	1.067687
	659.730022	1.069048
	659.925362	1.067271
	660.120688	1.066917
	660.316001	1.067753
	660.511299	1.068968
	660.706583	1.070652
	660.901853	1.070835
	661.097109	1.070256
	661.292351	1.071347
	661.487578	1.071289
	661.682792	1.071950
	661.877992	1.071968
	662.073177	1.070881
	662.268349	1.069570
	662.463506	1.070741
	662.658649	1.069735
	662.853779	1.068039
	663.048894	1.067589
	663.243995	1.067774
	663.439081	1.067389
	663.634154	1.067776
	663.829213	1.067850
	664.024258	1.068274
	664.219288	1.067899
	664.414305	1.069072
	664.609307	1.069801
	664.804295	1.070110
	664.999269	1.071439
	665.194229	1.071789
	665.389175	1.071990
	665.584107	1.074466
	665.779025	1.073902
	665.973928	1.073781
	666.168818	1.073581
	666.363693	1.074888
	666.558555	1.075011
	666.753402	1.075706
	666.948235	1.075911
	667.143054	1.076734
	667.337859	1.078106
	667.532650	1.077616
	667.727427	1.078367
	667.922189	1.076614
	668.116938	1.076161
	668.311672	1.077584
	668.506392	1.077426
	668.701098	1.077722
	668.895790	1.078155
	669.090468	1.078098
	669.285132	1.078072
	669.479782	1.079002
	669.674417	1.079894
	669.869039	1.078632
	670.063646	1.079311
	670.258239	1.079402
	670.452819	1.078560
	670.647384	1.077206
	670.841934	1.074959
	671.036471	1.075483
	671.230994	1.075355
	671.425502	1.075594
	671.619997	1.073657
	671.814477	1.074694
	672.008943	1.074764
	672.203395	1.074774
	672.397833	1.074114
	672.592257	1.072944
	672.786667	1.070956
	672.981062	1.069749
	673.175444	1.069033
	673.369811	1.068405
	673.564164	1.068027
	673.758503	1.066972
	673.952828	1.067322
	674.147139	1.067261
	674.341435	1.066744
	674.535718	1.067310
	674.729986	1.068119
	674.924240	1.069028
	675.118480	1.067556
	675.312706	1.069986
	675.506918	1.069629
	675.701116	1.068507
	675.895299	1.068458
	676.089469	1.068424
	676.283624	1.067882
	676.477765	1.066209
	676.671892	1.066017
	676.866005	1.065060
	677.060103	1.065499
	677.254188	1.066066
	677.448258	1.064878
	677.642315	1.065709
	677.836357	1.066512
	678.030385	1.066313
	678.224398	1.064944
	678.418398	1.064920
	678.612384	1.065676
	678.806355	1.065623
	679.000312	1.066642
	679.194255	1.067078
	679.388184	1.068575
	679.582099	1.067739
	679.776000	1.069891
	679.969886	1.071227
	680.163758	1.070096
	680.357617	1.070186
	680.551461	1.069330
	680.745290	1.070517
	680.939106	1.070449
	681.132908	1.070998
	681.326695	1.070925
	681.520468	1.071544
	681.714227	1.073401
	681.907972	1.072539
	682.101703	1.072541
	682.295419	1.073557
	682.489122	1.073557
	682.682810	1.074971
	682.876484	1.075201
	683.070144	1.074971
	683.263790	1.074944
	683.457421	1.076594
	683.651039	1.076254
	683.844642	1.076670
	684.038231	1.076302
	684.231806	1.076578
	684.425367	1.078469
	684.618913	1.080237
	684.812446	1.081022
	685.005964	1.081065
	685.199468	1.081567
	685.392958	1.082899
	685.586433	1.083235
	685.779895	1.083730
	685.973342	1.083992
	686.166775	1.084004
	686.360194	1.083495
	686.553599	1.082000
	686.746990	1.080423
	686.940366	1.080806
	687.133729	1.078064
	687.327077	1.076794
	687.520411	1.078184
	687.713730	1.076656
	687.907036	1.076106
	688.100327	1.074171
	688.293604	1.074517
	688.486867	1.073936
	688.680116	1.074527
	688.873351	1.074441
	689.066571	1.073275
	689.259777	1.072090
	689.452970	1.071325
	689.646147	1.071124
	689.839311	1.070089
	690.032461	1.070206
	690.225596	1.070464
	690.418717	1.069255
	690.611824	1.069368
	690.804917	1.068307
	690.997995	1.066330
	691.191059	1.065410
	691.384110	1.065520
	691.577145	1.064113
	691.770167	1.061905
	691.963175	1.063506
	692.156168	1.064059
	692.349147	1.064335
	692.542112	1.063477
	692.735063	1.063663
	692.927999	1.064570
	693.120922	1.065018
	693.313830	1.065847
	693.506724	1.065048
	693.699603	1.065340
	693.892469	1.066334
	694.085320	1.065243
	694.278157	1.064502
	694.470980	1.063874
	694.663789	1.064032
	694.856583	1.064515
	695.049364	1.063300
	695.242130	1.063942
	695.434881	1.063991
	695.627619	1.064259
	695.820342	1.065105
	696.013052	1.065083
	696.205747	1.064722
	696.398427	1.064173
	696.591094	1.064232
	696.783746	1.063887
	696.976384	1.063921
	697.169008	1.061901
	697.361618	1.062304
	697.554213	1.061794
	697.746795	1.061560
	697.939362	1.060565
	698.131914	1.058015
	698.324453	1.058425
	698.516977	1.058589
	698.709487	1.057764
	698.901983	1.058140
	699.094465	1.057982
	699.286932	1.056300
	699.479386	1.056091
	699.671825	1.054624
	699.864249	1.055188
	700.056660	1.055229
	700.249056	1.056377
	700.441438	1.055303
	700.633806	1.053752
	700.826160	1.053269
	701.018499	1.053095
	701.210824	1.052392
	701.403135	1.051651
	701.595432	1.052480
	701.787714	1.053598
	701.979982	1.054433
	702.172236	1.054555
	702.364476	1.054345
	702.556702	1.054649
	702.748913	1.054980
	702.941110	1.055695
	703.133293	1.056629
	703.325461	1.057689
	703.517615	1.059323
	703.709755	1.058558
	703.901881	1.058801
	704.093993	1.059966
	704.286090	1.061158
	704.478173	1.062611
	704.670242	1.061989
	704.862296	1.061893
	705.054337	1.061592
	705.246363	1.060319
	705.438375	1.060126
	705.630372	1.059116
	705.822356	1.058800
	706.014325	1.058504
	706.206279	1.058861
	706.398220	1.058375
	706.590146	1.058615
	706.782058	1.060250
	706.973956	1.058310
	707.165840	1.058004
	707.357709	1.058108
	707.549564	1.055843
	707.741405	1.056641
	707.933231	1.055791
	708.125043	1.053920
	708.316841	1.052711
	708.508625	1.052087
	708.700395	1.051289
	708.892150	1.051236
	709.083891	1.050533
	709.275617	1.049070
	709.467330	1.047527
	709.659028	1.047076
	709.850712	1.047927
	710.042381	1.046968
	710.234037	1.046123
	710.425678	1.045007
	710.617305	1.042851
	710.808917	1.041620
	711.000515	1.041614
	711.192099	1.042000
	711.383669	1.042055
	711.575225	1.040882
	711.766766	1.040886
	711.958293	1.039180
	712.149805	1.038787
	712.341304	1.039966
	712.532788	1.040439
	712.724258	1.040511
	712.915713	1.040793
	713.107154	1.042017
	713.298581	1.041409
	713.489994	1.039309
	713.681392	1.038361
	713.872776	1.037951
	714.064146	1.039085
	714.255502	1.039988
	714.446843	1.039506
	714.638170	1.039720
	714.829483	1.039894
	715.020781	1.038958
	715.212065	1.037398
	715.403335	1.038472
	715.594591	1.038393
	715.785832	1.036895
	715.977059	1.036092
	716.168272	1.034240
	716.359470	1.033547
	716.550654	1.034955
	716.741824	1.033632
	716.932979	1.033637
	717.124121	1.032598
	717.315247	1.032147
	717.506360	1.030673
	717.697458	1.029138
	717.888542	1.028421
	718.079612	1.026892
	718.270668	1.024382
	718.461709	1.022100
	718.652736	1.021848
	718.843748	1.021191
	719.034746	1.019268
	719.225730	1.020129
	719.416700	1.018210
	719.607655	1.016003
	719.798596	1.015586
	719.989523	1.014551
	720.180435	1.013825
	720.371333	1.012065
	720.562217	1.011538
	720.753087	1.010743
	720.943942	1.008920
	721.134783	1.007822
	721.325609	1.007233
	721.516422	1.005701
	721.707219	1.003425
	721.898003	1.002549
	722.088772	1.002166
	722.279527	1.001249
	722.470268	1.002075
	722.660994	1.001124
	722.851707	1.000111
	723.042404	0.999708
	723.233088	0.999854
	723.423757	0.999437
	723.614412	0.998608
	723.805052	0.999132
	723.995678	0.998292
	724.186290	0.997469
	724.376887	0.996701
	724.567471	0.997073
	724.758039	0.995902
	724.948594	0.995421
	725.139134	0.996649
	725.329660	0.995788
	725.520172	0.996389
	725.710669	0.995613
	725.901152	0.994020
	726.091620	0.995126
	726.282075	0.994098
	726.472514	0.994009
	726.662940	0.993259
	726.853351	0.994466
	727.043748	0.994187
	727.234131	0.993241
	727.424499	0.994298
	727.614853	0.994552
	727.805193	0.994110
	727.995518	0.995245
	728.185829	0.993730
	728.376125	0.992745
	728.566408	0.992012
	728.756675	0.992092
	728.946929	0.991871
	729.137168	0.992315
	729.327393	0.993829
	729.517604	0.993039
	729.707800	0.993898
	729.897982	0.994906
	730.088149	0.996433
	730.278302	0.995913
	730.468441	0.995432
	730.658566	0.995313
	730.848676	0.994484
	731.038771	0.993714
	731.228853	0.993846
	731.418920	0.993516
	731.608973	0.993394
	731.799011	0.992411
	731.989035	0.991544
	732.179045	0.990497
	732.369040	0.989676
	732.559021	0.989678
	732.748988	0.988863
	732.938940	0.987945
	733.128878	0.988778
	733.318801	0.989533
	733.508711	0.989693
	733.698605	0.988770
	733.888486	0.989968
	734.078352	0.990496
	734.268204	0.991184
	734.458041	0.990394
	734.647864	0.989798
	734.837673	0.989719
	735.027467	0.990000
	735.217247	0.990822
	735.407013	0.990363
	735.596764	0.990413
	735.786501	0.989771
	735.976223	0.991910
	736.165932	0.992029
	736.355625	0.990631
	736.545305	0.990920
	736.734970	0.991096
	736.924620	0.992881
	737.114257	0.992355
	737.303879	0.992416
	737.493486	0.992510
	737.683079	0.990757
	737.872658	0.990973
	738.062222	0.990474
	738.251772	0.991776
	738.441308	0.993190
	738.630829	0.994139
	738.820336	0.994401
	739.009829	0.994055
	739.199307	0.994136
	739.388771	0.995877
	739.578220	0.995665
	739.767655	0.995638
	739.957076	0.996895
	740.146482	0.997718
	740.335874	0.997365
	740.525251	0.996270
	740.714615	0.996967
	740.903963	0.997620
	741.093298	0.999107
	741.282618	0.999664
	741.471923	0.999022
	741.661214	1.000483
	741.850491	1.002078
	742.039753	1.002164
	742.229001	1.001786
	742.418235	1.002490
	742.607454	1.003810
	742.796659	1.004262
	742.985849	1.004298
	743.175025	1.004765
	743.364187	1.005817
	743.553334	1.007356
	743.742467	1.006720
	743.931586	1.006113
	744.120690	1.006584
	744.309779	1.006747
	744.498855	1.007834
	744.687916	1.006401
	744.876962	1.005803
	745.065994	1.005258
	745.255012	1.006321
	745.444015	1.007590
	745.633004	1.007667
	745.821978	1.007813
	746.010938	1.008510
	746.199884	1.009603
	746.388815	1.009401
	746.577732	1.009428
	746.766634	1.009685
	746.955522	1.009108
	747.144396	1.009199
	747.333255	1.009897
	747.522100	1.010329
	747.710930	1.009568
	747.899746	1.010219
	748.088548	1.009221
	748.277335	1.009262
	748.466108	1.009137
	748.654866	1.009611
	748.843610	1.009789
	749.032339	1.010357
	749.221054	1.011453
	749.409755	1.011699
	749.598441	1.010673
	749.787113	1.011438
	749.975770	1.010465
	750.164413	1.008270
	750.353042	1.008595
[truncated: 1,648 more rows]
