# Supplementary material for: Metasurface analogues of molecular diastereomers from hierarchical multiscale chiral interactions with biomolecules
Source: Nat Commun. 2026 Apr 22;17:5541. doi: 10.1038/s41467-026-72200-6 (PMC13287669; doi:10.1038/s41467-026-72200-6)
Supplement: Supplementary file 3 — Supplementary Data 1 (Raw data) [file 41467_2026_72200_MOESM3_ESM.zip › Raw_Data/Reflectivity/Antistrept_strept_sequence/Buffer/Ref_ARRAY3_RH_90_5.txt]

	345.453658	0.996086
	345.669646	0.996466
	345.885622	0.996884
	346.101585	0.997345
	346.317535	0.997853
	346.533471	0.998416
	346.749395	0.999038
	346.965306	0.999729
	347.181204	1.000494
	347.397089	1.001340
	347.612961	1.002276
	347.828820	1.003304
	348.044666	1.004428
	348.260499	1.005642
	348.476319	1.006935
	348.692126	1.008282
	348.907920	1.009643
	349.123701	1.010959
	349.339469	1.012150
	349.555224	1.013124
	349.770966	1.013784
	349.986695	1.014047
	350.202412	1.013866
	350.418115	1.013241
	350.633805	1.012223
	350.849482	1.010901
	351.065147	1.009385
	351.280798	1.007779
	351.496436	1.006174
	351.712062	1.004636
	351.927674	1.003206
	352.143273	1.004414
	352.358860	1.001779
	352.574433	0.999624
	352.789993	0.998584
	353.005541	0.999009
	353.221075	1.000296
	353.436597	0.999203
	353.652105	0.999171
	353.867600	0.999280
	354.083083	0.997861
	354.298552	0.996661
	354.514009	0.995546
	354.729452	0.996461
	354.944883	0.997073
	355.160300	0.996252
	355.375705	0.996024
	355.591096	0.992533
	355.806474	0.993495
	356.021840	0.991792
	356.237192	0.993438
	356.452532	0.996129
	356.667858	0.998089
	356.883172	0.997139
	357.098472	0.997674
	357.313760	0.997342
	357.529034	0.999071
	357.744295	0.999988
	357.959544	1.001050
	358.174779	0.999626
	358.390002	0.999019
	358.605211	0.997114
	358.820407	0.998236
	359.035591	0.997825
	359.250761	0.996270
	359.465919	0.997199
	359.681063	0.999043
	359.896194	1.001313
	360.111313	1.002291
	360.326418	1.003115
	360.541510	1.003022
	360.756589	1.000376
	360.971656	1.002362
	361.186709	1.001753
	361.401749	1.002982
	361.616776	1.004913
	361.831790	1.004595
	362.046792	1.005556
	362.261780	1.007767
	362.476755	1.007875
	362.691717	1.008345
	362.906666	1.008884
	363.121602	1.009287
	363.336525	1.009372
	363.551435	1.009994
	363.766332	1.009445
	363.981216	1.009162
	364.196087	1.008187
	364.410945	1.008108
	364.625790	1.007685
	364.840621	1.007515
	365.055440	1.008881
	365.270246	1.008397
	365.485039	1.008902
	365.699818	1.010123
	365.914585	1.010488
	366.129339	1.009862
	366.344079	1.008661
	366.558807	1.009083
	366.773521	1.008035
	366.988223	1.005178
	367.202911	1.005481
	367.417587	1.006348
	367.632249	1.006097
	367.846898	1.006583
	368.061535	1.005707
	368.276158	1.004952
	368.490768	1.006398
	368.705365	1.007960
	368.919949	1.006979
	369.134521	1.009078
	369.349079	1.007416
	369.563624	1.005700
	369.778155	1.005832
	369.992674	1.005737
	370.207180	1.007069
	370.421673	1.007938
	370.636153	1.008521
	370.850619	1.006272
	371.065073	1.004138
	371.279514	1.004256
	371.493941	1.005150
	371.708356	1.005850
	371.922757	1.004372
	372.137145	1.003659
	372.351521	1.005694
	372.565883	1.007343
	372.780232	1.009067
	372.994568	1.008270
	373.208891	1.009111
	373.423201	1.008973
	373.637498	1.007670
	373.851782	1.009175
	374.066053	1.007748
	374.280311	1.008130
	374.494556	1.008528
	374.708787	1.009150
	374.923006	1.009284
	375.137211	1.009662
	375.351404	1.010972
	375.565583	1.012771
	375.779750	1.015385
	375.993903	1.013556
	376.208043	1.013078
	376.422170	1.011434
	376.636284	1.010616
	376.850385	1.009658
	377.064473	1.009089
	377.278548	1.007823
	377.492610	1.007252
	377.706658	1.006818
	377.920694	1.006200
	378.134717	1.004792
	378.348726	1.002051
	378.562722	1.000838
	378.776706	0.998452
	378.990676	0.997859
	379.204633	0.999315
	379.418577	0.998697
	379.632508	0.997625
	379.846426	0.996879
	380.060331	0.997778
	380.274223	0.997193
	380.488101	0.996777
	380.701967	0.997813
	380.915819	0.996576
	381.129659	0.996673
	381.343485	0.997541
	381.557298	0.994933
	381.771098	0.994833
	381.984886	0.996027
	382.198659	0.996978
	382.412420	0.997767
	382.626168	0.998348
	382.839903	0.996370
	383.053624	0.995444
	383.267333	0.994337
	383.481028	0.994735
	383.694711	0.992580
	383.908380	0.992781
	384.122036	0.992720
	384.335679	0.991142
	384.549309	0.990144
	384.762926	0.991663
	384.976530	0.991412
	385.190120	0.992529
	385.403698	0.991126
	385.617262	0.990698
	385.830814	0.990404
	386.044352	0.990409
	386.257877	0.988378
	386.471389	0.988910
	386.684888	0.990786
	386.898374	0.991697
	387.111847	0.992478
	387.325306	0.994224
	387.538753	0.994667
	387.752186	0.994332
	387.965606	0.995264
	388.179014	0.996957
	388.392408	0.996515
	388.605789	0.994220
	388.819156	0.991402
	389.032511	0.992167
	389.245853	0.991895
	389.459181	0.990945
	389.672497	0.991604
	389.885799	0.990630
	390.099088	0.989139
	390.312364	0.990550
	390.525627	0.988469
	390.738877	0.988434
	390.952114	0.987994
	391.165337	0.986427
	391.378548	0.989173
	391.591745	0.989390
	391.804929	0.992871
	392.018100	0.993245
	392.231258	0.992115
	392.444403	0.992729
	392.657535	0.991701
	392.870653	0.992410
	393.083759	0.991334
	393.296851	0.991507
	393.509930	0.994012
	393.722996	0.994522
	393.936049	0.993554
	394.149089	0.994920
	394.362116	0.995645
	394.575129	0.998693
	394.788130	0.999091
	395.001117	0.998323
	395.214091	0.996775
	395.427052	0.995070
	395.640000	0.994364
	395.852935	0.993793
	396.065857	0.995111
	396.278765	0.995872
	396.491660	0.993787
	396.704543	0.994624
	396.917412	0.992185
	397.130268	0.992289
	397.343110	0.993368
	397.555940	0.995263
	397.768757	0.994115
	397.981560	0.994205
	398.194350	0.995051
	398.407127	0.996881
	398.619891	0.997745
	398.832642	0.996058
	399.045380	0.996089
	399.258104	0.997949
	399.470815	0.995992
	399.683514	0.995520
	399.896199	0.994201
	400.108870	0.995150
	400.321529	0.994904
	400.534175	0.994213
	400.746807	0.994609
	400.959427	0.995508
	401.172033	0.994226
	401.384626	0.994373
	401.597205	0.994914
	401.809772	0.994929
	402.022326	0.996357
	402.234866	0.997247
	402.447393	0.997239
	402.659907	0.996899
	402.872408	0.999113
	403.084896	1.000934
	403.297370	0.999214
	403.509832	1.000731
	403.722280	1.000790
	403.934715	1.001634
	404.147137	1.004224
	404.359546	1.002342
	404.571941	1.003345
	404.784323	1.001821
	404.996693	1.002894
	405.209049	1.002168
	405.421392	1.001644
	405.633721	1.002122
	405.846038	1.004004
	406.058341	1.007296
	406.270632	1.009185
	406.482909	1.007071
	406.695172	1.006398
	406.907423	1.009248
	407.119661	1.010250
	407.331885	1.009934
	407.544096	1.007949
	407.756294	1.006913
	407.968479	1.008756
	408.180651	1.007274
	408.392809	1.008697
	408.604954	1.007168
	408.817086	1.009575
	409.029205	1.009889
	409.241311	1.007252
	409.453404	1.007718
	409.665483	1.004862
	409.877549	1.006266
	410.089602	1.003630
	410.301642	1.002672
	410.513669	0.999968
	410.725682	0.998476
	410.937682	0.997538
	411.149669	0.994742
	411.361643	0.993691
	411.573604	0.993418
	411.785551	0.992272
	411.997486	0.989973
	412.209407	0.988697
	412.421315	0.989482
	412.633210	0.988859
	412.845091	0.988580
	413.056959	0.988433
	413.268815	0.987451
	413.480657	0.987995
	413.692485	0.987760
	413.904301	0.987451
	414.116103	0.986948
	414.327892	0.986893
	414.539668	0.986626
	414.751431	0.987090
	414.963181	0.985314
	415.174917	0.984593
	415.386640	0.985102
	415.598350	0.985550
	415.810047	0.984309
	416.021730	0.984867
	416.233401	0.987005
	416.445058	0.988529
	416.656702	0.988448
	416.868332	0.989923
	417.079950	0.990271
	417.291554	0.991392
	417.503145	0.991028
	417.714723	0.992489
	417.926288	0.993428
	418.137839	0.994975
	418.349377	0.996407
	418.560903	0.999478
	418.772414	0.998681
	418.983913	0.997874
	419.195398	0.998245
	419.406870	1.000628
	419.618329	1.003144
	419.829775	1.003100
	420.041208	1.004288
	420.252627	1.005040
	420.464033	1.005627
	420.675426	1.005123
	420.886805	1.002709
	421.098172	1.004459
	421.309525	1.002971
	421.520865	1.003047
	421.732192	1.002104
	421.943505	1.000163
	422.154805	1.000338
	422.366092	0.997935
	422.577366	0.999258
	422.788627	0.998402
	422.999874	0.999663
	423.211108	0.999781
	423.422329	0.999388
	423.633537	1.000064
	423.844731	0.998744
	424.055913	1.000201
	424.267081	1.000853
	424.478235	0.998671
	424.689377	1.000070
	424.900505	1.001227
	425.111620	1.000451
	425.322722	0.999059
	425.533811	0.998641
	425.744886	0.999799
	425.955948	0.998551
	426.166997	0.999124
	426.378032	0.998912
	426.589055	0.999337
	426.800064	0.998927
	427.011060	0.999179
	427.222042	0.997918
	427.433012	0.999179
	427.643968	0.999036
	427.854911	0.999696
	428.065840	0.999489
	428.276757	1.001438
	428.487660	1.002818
	428.698550	1.004502
	428.909427	1.003312
	429.120290	1.002591
	429.331140	1.000860
	429.541977	1.000212
	429.752801	1.000109
	429.963611	1.000128
	430.174408	0.998918
	430.385192	1.000333
	430.595963	1.000069
	430.806720	1.001671
	431.017464	1.002143
	431.228195	1.002765
	431.438913	1.002664
	431.649617	1.003908
	431.860308	1.005225
	432.070986	1.005272
	432.281650	1.004766
	432.492302	1.002860
	432.702940	1.001541
	432.913565	1.000047
	433.124176	0.998588
	433.334774	0.996771
	433.545359	0.998184
	433.755931	0.997593
	433.966489	0.997926
	434.177035	0.997782
	434.387567	1.000210
	434.598085	0.999694
	434.808591	1.000034
	435.019083	1.000642
	435.229562	1.001399
	435.440027	1.000884
	435.650479	1.000558
	435.860918	0.999219
	436.071344	1.000157
	436.281757	1.001035
	436.492156	1.000914
	436.702542	1.003070
	436.912914	1.001124
	437.123274	0.998458
	437.333620	0.999159
	437.543953	0.997385
	437.754272	0.996357
	437.964578	0.995327
	438.174871	0.995430
	438.385151	0.995546
	438.595417	0.992511
	438.805670	0.993576
	439.015910	0.992041
	439.226137	0.990375
	439.436350	0.988677
	439.646550	0.988698
	439.856737	0.988255
	440.066910	0.987226
	440.277070	0.987383
	440.487217	0.985677
	440.697351	0.986017
	440.907471	0.987200
	441.117578	0.986174
	441.327671	0.983675
	441.537752	0.981884
	441.747819	0.982461
	441.957873	0.981526
	442.167913	0.983075
	442.377940	0.982620
	442.587954	0.981434
	442.797955	0.979811
	443.007942	0.982186
	443.217916	0.982053
	443.427877	0.983960
	443.637824	0.984001
	443.847758	0.984821
	444.057679	0.985945
	444.267586	0.986625
	444.477481	0.987042
	444.687361	0.987428
	444.897229	0.987428
	445.107083	0.988061
	445.316924	0.989344
	445.526752	0.989667
	445.736566	0.990268
	445.946367	0.990999
	446.156155	0.992565
	446.365929	0.992757
	446.575690	0.993540
	446.785438	0.994410
	446.995173	0.996273
	447.204894	0.994813
	447.414602	0.996080
	447.624296	0.996820
	447.833977	0.997414
	448.043645	0.998834
	448.253300	0.998887
	448.462941	0.998195
	448.672569	0.998925
	448.882184	0.997190
	449.091785	0.995751
	449.301373	0.995074
	449.510948	0.994361
	449.720509	0.994059
	449.930057	0.993661
	450.139592	0.992567
	450.349113	0.991280
	450.558621	0.991366
	450.768116	0.992617
	450.977597	0.992241
	451.187066	0.991038
	451.396520	0.993904
	451.605962	0.993123
	451.815390	0.992636
	452.024805	0.992342
	452.234206	0.992722
	452.443594	0.991940
	452.652969	0.991568
	452.862330	0.992334
	453.071678	0.990777
	453.281013	0.993294
	453.490335	0.992374
	453.699643	0.990714
	453.908938	0.990631
	454.118219	0.991941
	454.327487	0.992943
	454.536742	0.991592
	454.745983	0.991593
	454.955211	0.990384
	455.164426	0.991006
	455.373627	0.991172
	455.582815	0.992362
	455.791990	0.990984
	456.001152	0.990463
	456.210300	0.990785
	456.419434	0.989634
	456.628556	0.989817
	456.837664	0.988466
	457.046758	0.988806
	457.255839	0.990604
	457.464907	0.990187
	457.673962	0.988591
	457.883003	0.987710
	458.092031	0.986038
	458.301046	0.985727
	458.510047	0.986253
	458.719035	0.984610
	458.928009	0.984464
	459.136970	0.984022
	459.345918	0.986099
	459.554852	0.987017
	459.763774	0.986320
	459.972681	0.987214
	460.181576	0.988412
	460.390457	0.987733
	460.599324	0.988483
	460.808178	0.988329
	461.017019	0.988867
	461.225847	0.990883
	461.434661	0.991415
	461.643462	0.990586
	461.852249	0.991041
	462.061023	0.992534
	462.269784	0.991094
	462.478531	0.990601
	462.687265	0.991206
	462.895986	0.992626
	463.104693	0.995324
	463.313387	0.995597
	463.522068	0.995238
	463.730735	0.993736
	463.939389	0.993531
	464.148029	0.990475
	464.356656	0.989112
	464.565270	0.989184
	464.773870	0.990154
	464.982457	0.990474
	465.191030	0.991008
	465.399591	0.990764
	465.608137	0.989505
	465.816671	0.989701
	466.025191	0.989374
	466.233697	0.988929
	466.442191	0.988896
	466.650671	0.985991
	466.859137	0.984492
	467.067590	0.984735
	467.276030	0.982565
	467.484456	0.982207
	467.692869	0.983075
	467.901269	0.983229
	468.109655	0.983328
	468.318028	0.983017
	468.526387	0.985046
	468.734733	0.985136
	468.943066	0.983929
	469.151385	0.985078
	469.359691	0.984135
	469.567984	0.984287
	469.776263	0.983549
	469.984528	0.982340
	470.192781	0.981265
	470.401020	0.980289
	470.609245	0.979378
	470.817457	0.979381
	471.025656	0.982137
	471.233841	0.981125
	471.442013	0.984227
	471.650172	0.984199
	471.858317	0.987021
	472.066448	0.986479
	472.274567	0.985872
	472.482672	0.987305
	472.690763	0.988679
	472.898841	0.988242
	473.106906	0.989244
	473.314957	0.988406
	473.522995	0.988328
	473.731020	0.987446
	473.939031	0.986250
	474.147029	0.986108
	474.355013	0.987574
	474.562984	0.987595
	474.770941	0.987633
	474.978885	0.987240
	475.186816	0.986104
	475.394733	0.986906
	475.602637	0.986639
	475.810527	0.984135
	476.018404	0.982448
	476.226268	0.980378
	476.434118	0.981029
	476.641955	0.979399
	476.849778	0.981539
	477.057588	0.980850
	477.265385	0.980551
	477.473168	0.978162
	477.680937	0.976775
	477.888694	0.975235
	478.096436	0.976022
	478.304166	0.975766
	478.511882	0.976812
	478.719584	0.976342
	478.927274	0.974916
	479.134949	0.975862
	479.342612	0.978025
	479.550260	0.978682
	479.757896	0.978328
	479.965518	0.980855
	480.173126	0.981412
	480.380722	0.980803
	480.588303	0.980182
	480.795872	0.981350
	481.003426	0.982088
	481.210968	0.981015
	481.418496	0.980819
	481.626010	0.980641
	481.833511	0.980371
	482.040999	0.982947
	482.248473	0.985149
	482.455934	0.986039
	482.663382	0.985317
	482.870816	0.984682
	483.078236	0.985258
	483.285643	0.988816
	483.493037	0.989406
	483.700417	0.988863
	483.907784	0.990958
	484.115137	0.988939
	484.322477	0.989042
	484.529803	0.987040
	484.737116	0.987775
	484.944416	0.988625
	485.151702	0.988483
	485.358975	0.989204
	485.566234	0.989688
	485.773479	0.989983
	485.980712	0.990476
	486.187931	0.990421
	486.395136	0.991099
	486.602328	0.991073
	486.809506	0.990532
	487.016671	0.989515
	487.223823	0.988992
	487.430961	0.987963
	487.638086	0.988497
	487.845197	0.988527
	488.052295	0.987445
	488.259379	0.986086
	488.466450	0.985844
	488.673507	0.987084
	488.880551	0.986822
	489.087582	0.985600
	489.294599	0.985805
	489.501602	0.982613
	489.708592	0.981635
	489.915569	0.979589
	490.122532	0.978736
	490.329482	0.977989
	490.536418	0.978312
	490.743341	0.977206
	490.950250	0.977178
	491.157146	0.977605
	491.364029	0.975742
	491.570897	0.976720
	491.777753	0.975945
	491.984595	0.974614
	492.191423	0.975834
	492.398238	0.975748
	492.605040	0.974401
	492.811828	0.975474
	493.018603	0.975664
	493.225364	0.976543
	493.432111	0.975571
	493.638846	0.974671
	493.845566	0.973196
	494.052274	0.973462
	494.258967	0.975820
	494.465648	0.975747
	494.672314	0.974919
	494.878968	0.975004
	495.085608	0.973480
	495.292234	0.972200
	495.498847	0.973166
	495.705446	0.973767
	495.912032	0.972110
	496.118605	0.972971
	496.325164	0.972091
	496.531709	0.971697
	496.738241	0.972288
	496.944759	0.971772
	497.151264	0.972977
	497.357756	0.973573
	497.564234	0.973303
	497.770698	0.973801
	497.977149	0.973773
	498.183587	0.974421
	498.390011	0.974502
	498.596422	0.974487
	498.802819	0.975061
	499.009202	0.976539
	499.215572	0.977280
	499.421929	0.977824
	499.628272	0.978407
	499.834602	0.979551
	500.040918	0.978787
	500.247220	0.978376
	500.453509	0.979050
	500.659785	0.979578
	500.866047	0.980045
	501.072296	0.979772
	501.278531	0.977150
	501.484752	0.976521
	501.690960	0.976328
	501.897155	0.975563
	502.103336	0.975744
	502.309504	0.975229
	502.515658	0.975642
	502.721798	0.977365
	502.927925	0.978928
	503.134039	0.979663
	503.340139	0.979805
	503.546225	0.980552
	503.752298	0.978719
	503.958358	0.979366
	504.164404	0.979416
	504.370436	0.979742
	504.576455	0.980792
	504.782461	0.980836
	504.988453	0.979903
	505.194431	0.980615
	505.400396	0.978991
	505.606347	0.977610
	505.812285	0.977162
	506.018209	0.975449
	506.224120	0.974515
	506.430017	0.976382
	506.635901	0.976654
	506.841771	0.974245
	507.047628	0.975019
	507.253471	0.973939
	507.459301	0.973715
	507.665117	0.974356
	507.870920	0.975053
	508.076709	0.974190
	508.282484	0.974755
	508.488247	0.974550
	508.693995	0.974130
	508.899730	0.974366
	509.105451	0.973413
	509.311159	0.973207
	509.516854	0.973606
	509.722535	0.972444
	509.928202	0.972587
	510.133856	0.972462
	510.339496	0.973340
	510.545123	0.972851
	510.750736	0.971369
	510.956336	0.971822
	511.161922	0.972523
	511.367494	0.971302
	511.573053	0.969630
	511.778599	0.969085
	511.984131	0.969403
	512.189649	0.970400
	512.395154	0.969789
	512.600645	0.970300
	512.806123	0.969970
	513.011587	0.969505
	513.217038	0.969206
	513.422475	0.968584
	513.627899	0.967978
	513.833309	0.969358
	514.038705	0.969546
	514.244088	0.969647
	514.449458	0.969672
	514.654814	0.970976
	514.860156	0.971704
	515.065485	0.972556
	515.270800	0.972500
	515.476102	0.972652
	515.681390	0.973602
	515.886664	0.973399
	516.091925	0.973857
	516.297173	0.974775
	516.502407	0.975199
	516.707627	0.976494
	516.912834	0.976078
	517.118027	0.976615
	517.323207	0.975231
	517.528373	0.974758
	517.733525	0.973136
	517.938664	0.973693
	518.143790	0.973971
	518.348901	0.972492
	518.554000	0.972618
	518.759084	0.973886
	518.964156	0.973263
	519.169213	0.972952
	519.374257	0.974029
	519.579288	0.973448
	519.784305	0.974561
	519.989308	0.973839
	520.194298	0.973196
	520.399274	0.972993
	520.604236	0.973471
	520.809185	0.972451
	521.014121	0.972064
	521.219043	0.972042
	521.423951	0.971413
	521.628846	0.970006
	521.833727	0.968395
	522.038595	0.968300
	522.243449	0.967328
	522.448289	0.966783
	522.653116	0.966232
	522.857929	0.964655
	523.062729	0.963042
	523.267515	0.962349
	523.472287	0.961575
	523.677046	0.959896
	523.881792	0.959983
	524.086524	0.960011
	524.291242	0.959136
	524.495946	0.959073
	524.700637	0.957177
	524.905315	0.957957
	525.109979	0.957707
	525.314629	0.957156
	525.519266	0.958436
	525.723889	0.957786
	525.928498	0.956742
	526.133094	0.956275
	526.337677	0.955185
	526.542245	0.955743
	526.746800	0.955389
	526.951342	0.955517
	527.155870	0.955330
	527.360384	0.956408
	527.564885	0.957999
	527.769372	0.959593
	527.973846	0.958866
	528.178306	0.958515
	528.382752	0.959197
	528.587185	0.958035
	528.791604	0.958338
	528.996010	0.958533
	529.200402	0.959413
	529.404780	0.958900
	529.609145	0.958199
	529.813496	0.957922
	530.017833	0.958557
	530.222157	0.960081
	530.426468	0.960033
	530.630764	0.960658
	530.835048	0.961357
	531.039317	0.962425
	531.243573	0.962651
	531.447815	0.961919
	531.652044	0.961437
	531.856259	0.962577
	532.060461	0.963255
	532.264648	0.961438
	532.468823	0.959954
	532.672983	0.960435
	532.877130	0.960890
	533.081264	0.960150
	533.285383	0.960241
	533.489490	0.959985
	533.693582	0.958914
	533.897661	0.959159
	534.101726	0.958483
	534.305778	0.958228
	534.509816	0.957050
	534.713841	0.955707
	534.917851	0.954848
	535.121849	0.954209
	535.325832	0.953252
	535.529802	0.954227
	535.733759	0.954025
	535.937701	0.953393
	536.141630	0.952695
	536.345546	0.951756
	536.549448	0.951447
	536.753336	0.951728
	536.957210	0.949946
	537.161071	0.949709
	537.364919	0.947811
	537.568752	0.946990
	537.772572	0.947272
	537.976379	0.945963
	538.180172	0.944555
	538.383951	0.944265
	538.587716	0.943886
	538.791468	0.944015
	538.995206	0.943323
	539.198931	0.943836
	539.402642	0.943757
	539.606339	0.944373
	539.810023	0.945199
	540.013693	0.945661
	540.217349	0.944416
	540.420992	0.945415
	540.624621	0.945920
	540.828237	0.946267
	541.031839	0.947973
	541.235427	0.949106
	541.439001	0.949325
	541.642562	0.947293
	541.846109	0.947483
	542.049643	0.948044
	542.253163	0.948931
	542.456669	0.948425
	542.660162	0.948196
	542.863641	0.947835
	543.067106	0.946673
	543.270558	0.946640
	543.473996	0.946802
	543.677420	0.945940
	543.880831	0.945271
	544.084228	0.946149
	544.287612	0.945196
	544.490981	0.944732
	544.694338	0.945820
	544.897680	0.947503
	545.101009	0.946622
	545.304324	0.946694
	545.507625	0.946910
	545.710913	0.948828
	545.914187	0.948373
	546.117448	0.948465
	546.320695	0.947199
	546.523928	0.947211
	546.727147	0.946624
	546.930353	0.945878
	547.133546	0.947095
	547.336724	0.946762
	547.539889	0.946269
	547.743040	0.945606
	547.946178	0.943721
	548.149301	0.943737
	548.352412	0.942738
	548.555508	0.942313
	548.758591	0.942359
	548.961660	0.941042
	549.164716	0.940305
	549.367757	0.941232
	549.570785	0.941420
	549.773800	0.941340
	549.976801	0.940235
	550.179788	0.939836
	550.382761	0.939220
	550.585721	0.938844
	550.788667	0.939147
	550.991599	0.939717
	551.194518	0.939005
	551.397423	0.939235
	551.600315	0.939509
	551.803192	0.940737
	552.006056	0.942169
	552.208906	0.941854
	552.411743	0.941084
	552.614566	0.942022
	552.817375	0.941891
	553.020171	0.940383
	553.222953	0.941223
	553.425721	0.941238
	553.628475	0.940148
	553.831216	0.940305
	554.033943	0.940711
	554.236657	0.941076
	554.439356	0.940785
	554.642042	0.939912
	554.844715	0.939724
	555.047373	0.940559
	555.250018	0.940445
	555.452650	0.941588
	555.655267	0.942471
	555.857871	0.943894
	556.060461	0.944562
	556.263038	0.945697
	556.465600	0.945865
	556.668150	0.947292
	556.870685	0.947046
	557.073207	0.946729
	557.275715	0.946754
	557.478209	0.948050
	557.680689	0.948180
	557.883156	0.947853
	558.085609	0.946589
	558.288049	0.947509
	558.490475	0.947259
	558.692887	0.947724
	558.895285	0.947202
	559.097670	0.947463
	559.300040	0.947380
	559.502398	0.947114
	559.704741	0.947559
	559.907071	0.948291
	560.109387	0.948206
	560.311689	0.949157
	560.513978	0.948660
	560.716253	0.947598
	560.918514	0.947824
	561.120762	0.949068
	561.322995	0.950327
	561.525215	0.951189
	561.727422	0.950225
	561.929614	0.949577
	562.131793	0.949569
	562.333958	0.949988
	562.536110	0.950253
	562.738248	0.949479
	562.940372	0.949005
	563.142482	0.948831
	563.344578	0.948084
	563.546661	0.949684
	563.748730	0.950303
	563.950786	0.951802
	564.152827	0.951404
	564.354855	0.951771
	564.556870	0.950644
	564.758870	0.950755
	564.960857	0.951208
	565.162830	0.951610
	565.364789	0.952870
	565.566735	0.952260
	565.768666	0.951639
	565.970584	0.951527
	566.172489	0.951790
	566.374379	0.953469
	566.576256	0.954377
	566.778119	0.954288
	566.979969	0.955820
	567.181805	0.956852
	567.383626	0.956609
	567.585435	0.957987
	567.787229	0.958353
	567.989010	0.959430
	568.190777	0.959129
	568.392530	0.958395
	568.594269	0.957502
	568.795995	0.957558
	568.997707	0.956719
	569.199405	0.956970
	569.401090	0.957550
	569.602761	0.956993
	569.804418	0.957300
	570.006061	0.957579
	570.207690	0.958674
	570.409306	0.959126
	570.610908	0.958553
	570.812497	0.958595
	571.014071	0.958906
	571.215632	0.959712
	571.417179	0.959970
	571.618712	0.960479
	571.820232	0.961519
	572.021737	0.961266
	572.223229	0.960189
	572.424707	0.961719
	572.626172	0.960483
	572.827623	0.960526
	573.029060	0.961670
	573.230483	0.962488
	573.431892	0.962691
	573.633288	0.961980
	573.834670	0.960066
	574.036038	0.959361
	574.237392	0.958824
	574.438733	0.958570
	574.640060	0.958650
	574.841373	0.957338
	575.042672	0.957667
	575.243958	0.958238
	575.445230	0.958313
	575.646488	0.959604
	575.847732	0.959310
	576.048962	0.960140
	576.250179	0.958055
	576.451382	0.958709
	576.652571	0.958133
	576.853747	0.959405
	577.054908	0.959529
	577.256056	0.960155
	577.457190	0.960013
	577.658310	0.961240
	577.859417	0.962160
	578.060510	0.963756
	578.261589	0.965416
	578.462654	0.965266
	578.663705	0.966110
	578.864743	0.966266
	579.065767	0.968363
	579.266777	0.969457
	579.467773	0.970833
	579.668755	0.971494
	579.869724	0.971673
	580.070679	0.972951
	580.271620	0.973792
	580.472548	0.972783
	580.673461	0.973472
	580.874361	0.974635
	581.075247	0.976074
	581.276119	0.975867
	581.476978	0.978106
	581.677822	0.978995
	581.878653	0.981243
	582.079470	0.981729
	582.280273	0.982038
	582.481063	0.983052
	582.681838	0.984162
	582.882600	0.984902
	583.083348	0.986890
	583.284083	0.988157
	583.484803	0.987830
	583.685510	0.987719
	583.886203	0.989317
	584.086882	0.990351
	584.287547	0.990531
	584.488199	0.991934
	584.688836	0.991360
	584.889460	0.992452
	585.090070	0.992782
	585.290666	0.993366
	585.491249	0.992881
	585.691818	0.992458
	585.892372	0.992020
	586.092914	0.993204
	586.293441	0.994853
	586.493954	0.995204
	586.694454	0.995258
	586.894940	0.996114
	587.095412	0.996712
	587.295870	0.996896
	587.496314	0.997510
	587.696745	0.997227
	587.897162	0.996651
	588.097565	0.996433
	588.297954	0.996805
	588.498329	0.997839
	588.698691	0.999287
	588.899038	1.000197
	589.099372	1.001305
	589.299692	1.002171
	589.499998	1.002537
	589.700291	1.003199
	589.900569	1.002892
	590.100834	1.002402
	590.301085	1.001131
	590.501322	1.000894
	590.701546	1.003006
	590.901755	1.002016
	591.101951	1.003847
	591.302132	1.003462
	591.502300	1.003437
	591.702455	1.002394
	591.902595	1.004727
	592.102722	1.004943
	592.302834	1.004808
	592.502933	1.004447
	592.703018	1.005654
	592.903089	1.006016
	593.103147	1.007406
	593.303190	1.007070
	593.503220	1.008739
	593.703236	1.008036
	593.903238	1.008484
	594.103226	1.007824
	594.303200	1.008527
	594.503161	1.009921
	594.703108	1.010127
	594.903040	1.011342
	595.102960	1.013656
	595.302865	1.013073
	595.502756	1.013258
	595.702634	1.013840
	595.902497	1.015562
	596.102347	1.016394
	596.302183	1.016012
	596.502005	1.017665
	596.701813	1.016981
	596.901608	1.017861
	597.101388	1.018921
	597.301155	1.019930
	597.500908	1.020067
	597.700647	1.020880
	597.900372	1.020897
	598.100083	1.022299
	598.299781	1.022707
	598.499465	1.021850
	598.699134	1.022245
	598.898790	1.022531
	599.098432	1.022762
	599.298061	1.023149
	599.497675	1.023165
	599.697275	1.023725
	599.896862	1.025397
	600.096435	1.027020
	600.295994	1.028199
	600.495539	1.027309
	600.695070	1.028061
	600.894588	1.027510
	601.094091	1.026955
	601.293581	1.027056
	601.493056	1.027067
	601.692518	1.025632
	601.891966	1.025921
	602.091401	1.024992
	602.290821	1.024542
	602.490227	1.026897
	602.689620	1.027989
	602.888999	1.026973
	603.088363	1.027348
	603.287714	1.025175
	603.487052	1.023314
	603.686375	1.022687
	603.885684	1.023133
	604.084980	1.020506
	604.284261	1.020786
	604.483529	1.020849
	604.682783	1.021062
	604.882023	1.020241
	605.081249	1.020638
	605.280461	1.019364
	605.479660	1.020303
	605.678844	1.020124
	605.878015	1.019741
	606.077172	1.020006
	606.276314	1.020416
	606.475443	1.019959
	606.674558	1.019745
	606.873660	1.020639
	607.072747	1.020120
	607.271820	1.018312
	607.470880	1.018239
	607.669926	1.016654
	607.868957	1.017380
	608.067975	1.017298
	608.266979	1.017111
	608.465969	1.017480
	608.664946	1.017148
	608.863908	1.018474
	609.062857	1.017771
	609.261791	1.018012
	609.460712	1.017210
	609.659619	1.018322
	609.858511	1.018810
	610.057390	1.019809
	610.256256	1.019017
	610.455107	1.019096
	610.653944	1.019293
	610.852767	1.019823
	611.051577	1.020538
	611.250373	1.021334
	611.449154	1.022000
	611.647922	1.022494
	611.846676	1.022562
	612.045416	1.022491
	612.244142	1.022081
	612.442854	1.021422
	612.641553	1.022087
	612.840237	1.022563
	613.038908	1.022468
	613.237564	1.022411
	613.436207	1.021642
	613.634836	1.021735
	613.833451	1.023891
	614.032052	1.023207
	614.230639	1.024936
	614.429212	1.027207
	614.627771	1.025710
	614.826316	1.025413
	615.024848	1.025679
	615.223365	1.025486
	615.421869	1.026821
	615.620358	1.028553
	615.818834	1.028094
	616.017296	1.028463
	616.215744	1.029808
	616.414178	1.030184
	616.612598	1.031213
	616.811004	1.030874
	617.009396	1.031606
	617.207775	1.031724
	617.406139	1.032274
	617.604490	1.031692
	617.802826	1.031736
	618.001149	1.032524
	618.199458	1.032226
	618.397752	1.032262
	618.596033	1.033836
	618.794300	1.033373
	618.992553	1.033152
	619.190792	1.034085
	619.389018	1.034992
	619.587229	1.035310
	619.785426	1.036801
	619.983609	1.037256
	620.181779	1.037197
	620.379934	1.037263
	620.578076	1.037311
	620.776204	1.036982
	620.974317	1.035234
	621.172417	1.035255
	621.370503	1.035000
	621.568575	1.035103
	621.766633	1.034606
	621.964677	1.034659
	622.162707	1.033944
	622.360723	1.033515
	622.558725	1.032896
	622.756714	1.032744
	622.954688	1.033478
	623.152648	1.033257
	623.350595	1.031716
	623.548527	1.032232
	623.746446	1.032977
	623.944350	1.032990
	624.142241	1.031320
	624.340118	1.030597
	624.537981	1.031297
	624.735829	1.031705
	624.933664	1.030698
	625.131485	1.030925
	625.329292	1.031937
	625.527085	1.033344
	625.724864	1.033957
	625.922629	1.032830
	626.120381	1.033858
	626.318118	1.033668
	626.515841	1.033067
	626.713550	1.033470
	626.911246	1.033455
	627.108927	1.032914
	627.306595	1.032299
	627.504248	1.031416
	627.701888	1.031106
	627.899513	1.031995
	628.097125	1.032289
	628.294722	1.032756
	628.492306	1.033574
	628.689876	1.032790
	628.887432	1.033575
	629.084973	1.033275
	629.282501	1.033699
	629.480015	1.034516
	629.677515	1.034710
	629.875001	1.035201
	630.072473	1.034430
	630.269931	1.034515
	630.467375	1.035440
	630.664805	1.033688
	630.862221	1.034882
	631.059623	1.035160
	631.257011	1.034058
	631.454385	1.034342
	631.651746	1.035281
	631.849092	1.035456
	632.046424	1.035118
	632.243742	1.035553
	632.441047	1.035428
	632.638337	1.034553
	632.835613	1.033983
	633.032876	1.035062
	633.230124	1.035540
	633.427358	1.035180
	633.624579	1.036677
	633.821785	1.037189
	634.018978	1.037407
	634.216156	1.037555
	634.413321	1.039102
	634.610471	1.040040
	634.807608	1.040941
	635.004730	1.040989
	635.201839	1.040369
	635.398933	1.040806
	635.596014	1.039173
	635.793081	1.038964
	635.990133	1.038203
	636.187172	1.039660
	636.384196	1.041238
	636.581207	1.041041
	636.778204	1.040564
	636.975186	1.041983
	637.172155	1.043639
	637.369110	1.042491
	637.566050	1.042489
	637.762977	1.042466
	637.959890	1.041806
	638.156788	1.042456
	638.353673	1.041955
	638.550544	1.041388
	638.747400	1.041909
	638.944243	1.041860
	639.141072	1.042158
	639.337886	1.042553
	639.534687	1.043007
	639.731474	1.043669
	639.928246	1.043271
	640.125005	1.043066
	640.321750	1.043278
	640.518480	1.042431
	640.715197	1.042675
	640.911899	1.042485
	641.108588	1.041693
	641.305263	1.041858
	641.501923	1.041395
	641.698570	1.040744
	641.895202	1.040108
	642.091821	1.040227
	642.288426	1.040569
	642.485016	1.040263
	642.681593	1.041623
	642.878155	1.041316
	643.074704	1.041991
	643.271238	1.042541
	643.467759	1.042040
	643.664265	1.042637
	643.860757	1.042223
	644.057236	1.043057
	644.253700	1.043427
	644.450151	1.044182
	644.646587	1.044774
	644.843009	1.045011
	645.039418	1.045954
	645.235812	1.046660
	645.432192	1.048058
	645.628558	1.048105
	645.824911	1.048814
	646.021249	1.049430
	646.217573	1.048784
	646.413883	1.047744
	646.610179	1.047869
	646.806461	1.047438
	647.002729	1.046896
	647.198983	1.047302
	647.395223	1.048618
	647.591449	1.050658
	647.787661	1.050644
	647.983859	1.051506
	648.180043	1.051814
	648.376212	1.051461
	648.572368	1.051855
	648.768510	1.051961
	648.964638	1.050999
	649.160751	1.050816
	649.356851	1.051513
	649.552937	1.051152
	649.749008	1.051463
	649.945066	1.052167
	650.141109	1.052325
	650.337138	1.053728
	650.533154	1.055017
	650.729155	1.054316
	650.925142	1.054607
	651.121116	1.054255
	651.317075	1.054992
	651.513020	1.055286
	651.708951	1.055355
	651.904868	1.055578
	652.100771	1.056803
	652.296660	1.056685
	652.492535	1.056716
	652.688396	1.056631
	652.884242	1.056475
	653.080075	1.057858
	653.275894	1.056857
	653.471699	1.056564
	653.667489	1.055699
	653.863266	1.056191
	654.059028	1.056636
	654.254776	1.057066
	654.450511	1.057211
	654.646231	1.057407
	654.841937	1.058353
	655.037629	1.059015
	655.233308	1.059526
	655.428972	1.060525
	655.624622	1.060169
	655.820258	1.060306
	656.015879	1.060284
	656.211487	1.060875
	656.407081	1.060248
	656.602661	1.061682
	656.798226	1.063579
	656.993778	1.063975
	657.189315	1.065001
	657.384839	1.066641
	657.580348	1.067343
	657.775843	1.067682
	657.971324	1.067695
	658.166791	1.069016
	658.362244	1.070652
	658.557683	1.070514
	658.753108	1.071576
	658.948519	1.071724
	659.143916	1.072435
	659.339298	1.073834
	659.534667	1.074395
	659.730022	1.074653
	659.925362	1.075636
	660.120688	1.075638
	660.316001	1.076239
	660.511299	1.077249
	660.706583	1.078156
	660.901853	1.080393
	661.097109	1.080159
	661.292351	1.079788
	661.487578	1.081103
	661.682792	1.080922
	661.877992	1.080786
	662.073177	1.080495
	662.268349	1.080822
	662.463506	1.080687
	662.658649	1.081755
	662.853779	1.080755
	663.048894	1.081385
	663.243995	1.081013
	663.439081	1.081389
	663.634154	1.081533
	663.829213	1.081997
	664.024258	1.081445
	664.219288	1.080782
	664.414305	1.080293
	664.609307	1.080818
	664.804295	1.079742
	664.999269	1.078558
	665.194229	1.077846
	665.389175	1.077200
	665.584107	1.077740
	665.779025	1.079167
	665.973928	1.078401
	666.168818	1.077917
	666.363693	1.077607
	666.558555	1.078334
	666.753402	1.077576
	666.948235	1.077730
	667.143054	1.077988
	667.337859	1.078373
	667.532650	1.079139
	667.727427	1.080215
	667.922189	1.081781
	668.116938	1.082320
	668.311672	1.083963
	668.506392	1.085857
	668.701098	1.085969
	668.895790	1.086835
	669.090468	1.087397
	669.285132	1.086602
	669.479782	1.086164
	669.674417	1.086162
	669.869039	1.085699
	670.063646	1.087487
	670.258239	1.087722
	670.452819	1.087794
	670.647384	1.087937
	670.841934	1.089273
	671.036471	1.089849
	671.230994	1.090211
	671.425502	1.090776
	671.619997	1.092363
	671.814477	1.091611
	672.008943	1.092768
	672.203395	1.092668
	672.397833	1.092597
	672.592257	1.091024
	672.786667	1.090103
	672.981062	1.089062
	673.175444	1.088941
	673.369811	1.088123
	673.564164	1.087592
	673.758503	1.087406
	673.952828	1.087442
	674.147139	1.086888
	674.341435	1.086369
	674.535718	1.085349
	674.729986	1.085428
	674.924240	1.084107
	675.118480	1.085183
	675.312706	1.084270
	675.506918	1.082759
	675.701116	1.082406
	675.895299	1.080762
	676.089469	1.079789
	676.283624	1.079931
	676.477765	1.078773
	676.671892	1.077948
	676.866005	1.078238
	677.060103	1.078586
	677.254188	1.079276
	677.448258	1.079232
	677.642315	1.077991
	677.836357	1.078676
	678.030385	1.078853
	678.224398	1.078840
	678.418398	1.077464
	678.612384	1.077660
	678.806355	1.077999
	679.000312	1.079540
	679.194255	1.080985
	679.388184	1.080772
	679.582099	1.082435
	679.776000	1.082356
	679.969886	1.083090
	680.163758	1.084127
	680.357617	1.082780
	680.551461	1.083503
	680.745290	1.085019
	680.939106	1.084977
	681.132908	1.085576
	681.326695	1.086157
	681.520468	1.087276
	681.714227	1.087998
	681.907972	1.086968
	682.101703	1.087189
	682.295419	1.089744
	682.489122	1.089933
	682.682810	1.089804
	682.876484	1.091830
	683.070144	1.092597
	683.263790	1.091526
	683.457421	1.090387
	683.651039	1.089904
	683.844642	1.090171
	684.038231	1.089708
	684.231806	1.088940
	684.425367	1.089910
	684.618913	1.089026
	684.812446	1.088125
	685.005964	1.088655
	685.199468	1.086809
	685.392958	1.086625
	685.586433	1.086893
	685.779895	1.086206
	685.973342	1.086514
	686.166775	1.085626
	686.360194	1.084914
	686.553599	1.084649
	686.746990	1.085667
	686.940366	1.083992
	687.133729	1.082952
	687.327077	1.082641
	687.520411	1.080943
	687.713730	1.080941
	687.907036	1.081234
	688.100327	1.080912
	688.293604	1.081131
	688.486867	1.081947
	688.680116	1.079799
	688.873351	1.079628
	689.066571	1.078773
	689.259777	1.079252
	689.452970	1.077690
	689.646147	1.078223
	689.839311	1.076747
	690.032461	1.076122
	690.225596	1.076700
	690.418717	1.077820
	690.611824	1.076901
	690.804917	1.075661
	690.997995	1.075020
	691.191059	1.076152
	691.384110	1.075649
	691.577145	1.076180
	691.770167	1.075885
	691.963175	1.076365
	692.156168	1.075952
	692.349147	1.075179
	692.542112	1.073284
	692.735063	1.074030
	692.927999	1.074662
	693.120922	1.074343
	693.313830	1.073818
	693.506724	1.075296
	693.699603	1.075801
	693.892469	1.076479
	694.085320	1.075573
	694.278157	1.074928
	694.470980	1.073991
	694.663789	1.073374
	694.856583	1.072677
	695.049364	1.072378
	695.242130	1.072174
	695.434881	1.073630
	695.627619	1.072991
	695.820342	1.073046
	696.013052	1.072704
	696.205747	1.072871
	696.398427	1.073615
	696.591094	1.074476
	696.783746	1.074592
	696.976384	1.076209
	697.169008	1.075518
	697.361618	1.075011
	697.554213	1.076177
	697.746795	1.074387
	697.939362	1.074231
	698.131914	1.076225
	698.324453	1.076282
	698.516977	1.075401
	698.709487	1.076023
	698.901983	1.075862
	699.094465	1.076503
	699.286932	1.076667
	699.479386	1.075448
	699.671825	1.075210
	699.864249	1.075548
	700.056660	1.074173
	700.249056	1.073968
	700.441438	1.075037
	700.633806	1.074688
	700.826160	1.075378
	701.018499	1.075361
	701.210824	1.074810
	701.403135	1.073031
	701.595432	1.072943
	701.787714	1.072130
	701.979982	1.070892
	702.172236	1.069088
	702.364476	1.069588
	702.556702	1.069007
	702.748913	1.069863
	702.941110	1.069165
	703.133293	1.068633
	703.325461	1.067534
	703.517615	1.067886
	703.709755	1.066653
	703.901881	1.067143
	704.093993	1.067178
	704.286090	1.067137
	704.478173	1.066497
	704.670242	1.065488
	704.862296	1.065144
	705.054337	1.064844
	705.246363	1.062903
	705.438375	1.061786
	705.630372	1.060779
	705.822356	1.059138
	706.014325	1.059586
	706.206279	1.060212
	706.398220	1.058770
	706.590146	1.058071
	706.782058	1.058127
	706.973956	1.058858
	707.165840	1.058709
	707.357709	1.058038
	707.549564	1.057868
	707.741405	1.057059
	707.933231	1.057286
	708.125043	1.057578
	708.316841	1.055468
	708.508625	1.053994
	708.700395	1.052697
	708.892150	1.052785
	709.083891	1.054252
	709.275617	1.053217
	709.467330	1.054095
	709.659028	1.054322
	709.850712	1.053184
	710.042381	1.052576
	710.234037	1.052815
	710.425678	1.051896
	710.617305	1.051952
	710.808917	1.051173
	711.000515	1.051261
	711.192099	1.052518
	711.383669	1.051398
	711.575225	1.050765
	711.766766	1.051646
	711.958293	1.051115
	712.149805	1.050305
	712.341304	1.049105
	712.532788	1.047816
	712.724258	1.045840
	712.915713	1.045896
	713.107154	1.044683
	713.298581	1.044712
	713.489994	1.045102
	713.681392	1.045266
	713.872776	1.045582
	714.064146	1.046306
	714.255502	1.047765
	714.446843	1.046459
	714.638170	1.046522
	714.829483	1.046361
	715.020781	1.046649
	715.212065	1.046366
	715.403335	1.046431
	715.594591	1.046261
	715.785832	1.046193
	715.977059	1.046402
	716.168272	1.044799
	716.359470	1.042480
	716.550654	1.042115
	716.741824	1.041133
	716.932979	1.041109
	717.124121	1.040563
	717.315247	1.039974
	717.506360	1.039362
	717.697458	1.038815
	717.888542	1.038796
	718.079612	1.038910
	718.270668	1.038884
	718.461709	1.038105
	718.652736	1.035299
	718.843748	1.033721
	719.034746	1.033421
	719.225730	1.032390
	719.416700	1.032142
	719.607655	1.031104
	719.798596	1.029218
	719.989523	1.030210
	720.180435	1.030208
	720.371333	1.030312
	720.562217	1.029005
	720.753087	1.027271
	720.943942	1.028355
	721.134783	1.028584
	721.325609	1.029017
	721.516422	1.028146
	721.707219	1.027558
	721.898003	1.026529
	722.088772	1.026165
	722.279527	1.024541
	722.470268	1.024494
	722.660994	1.022384
	722.851707	1.022317
	723.042404	1.022406
	723.233088	1.021831
	723.423757	1.020945
	723.614412	1.019081
	723.805052	1.018531
	723.995678	1.018155
	724.186290	1.017414
	724.376887	1.018081
	724.567471	1.017010
	724.758039	1.016380
	724.948594	1.015853
	725.139134	1.015333
	725.329660	1.014709
	725.520172	1.014208
	725.710669	1.012738
	725.901152	1.012822
	726.091620	1.011500
	726.282075	1.009633
	726.472514	1.008110
	726.662940	1.006219
	726.853351	1.005342
	727.043748	1.003812
	727.234131	1.001780
	727.424499	1.000774
	727.614853	0.998672
	727.805193	0.998058
	727.995518	0.997090
	728.185829	0.997193
	728.376125	0.996447
	728.566408	0.995935
	728.756675	0.995434
	728.946929	0.994775
	729.137168	0.994466
	729.327393	0.994538
	729.517604	0.993911
	729.707800	0.993008
	729.897982	0.991158
	730.088149	0.990360
	730.278302	0.990803
	730.468441	0.991308
	730.658566	0.990593
	730.848676	0.990267
	731.038771	0.990952
	731.228853	0.990914
	731.418920	0.990668
	731.608973	0.990062
	731.799011	0.990357
	731.989035	0.990780
	732.179045	0.992506
	732.369040	0.993971
	732.559021	0.995056
	732.748988	0.994249
	732.938940	0.994722
	733.128878	0.995103
	733.318801	0.994943
	733.508711	0.995692
	733.698605	0.995739
	733.888486	0.999039
	734.078352	0.998962
	734.268204	0.999429
	734.458041	0.999359
	734.647864	0.999424
	734.837673	0.998910
	735.027467	0.997737
	735.217247	0.998787
	735.407013	1.000448
	735.596764	1.003070
	735.786501	1.002443
	735.976223	1.001838
	736.165932	1.002111
	736.355625	1.002358
	736.545305	1.002694
	736.734970	1.002923
	736.924620	1.003520
	737.114257	1.002661
	737.303879	1.002781
	737.493486	1.000991
	737.683079	1.001135
	737.872658	1.001809
	738.062222	1.002082
	738.251772	1.003248
	738.441308	1.003047
	738.630829	1.002921
	738.820336	1.003817
	739.009829	1.003427
	739.199307	1.004634
	739.388771	1.004650
	739.578220	1.007051
	739.767655	1.005398
	739.957076	1.005337
	740.146482	1.005642
	740.335874	1.005583
	740.525251	1.005448
	740.714615	1.005460
	740.903963	1.004922
	741.093298	1.004203
	741.282618	1.004801
	741.471923	1.006552
	741.661214	1.006968
	741.850491	1.006885
	742.039753	1.007919
	742.229001	1.008647
	742.418235	1.009702
	742.607454	1.010717
	742.796659	1.012432
	742.985849	1.013355
	743.175025	1.015287
	743.364187	1.017310
	743.553334	1.017756
	743.742467	1.018925
	743.931586	1.019470
	744.120690	1.018846
	744.309779	1.020054
	744.498855	1.020134
	744.687916	1.020185
	744.876962	1.020190
	745.065994	1.021394
	745.255012	1.022705
	745.444015	1.021170
	745.633004	1.021172
	745.821978	1.023238
	746.010938	1.022979
	746.199884	1.023303
	746.388815	1.025310
	746.577732	1.027079
	746.766634	1.028165
	746.955522	1.027506
	747.144396	1.025609
	747.333255	1.025693
	747.522100	1.025272
	747.710930	1.026040
	747.899746	1.027422
	748.088548	1.027336
	748.277335	1.026329
	748.466108	1.025641
	748.654866	1.026220
	748.843610	1.025516
	749.032339	1.024852
	749.221054	1.025933
	749.409755	1.025689
	749.598441	1.025127
	749.787113	1.024892
	749.975770	1.024760
	750.164413	1.023193
	750.353042	1.022506
[truncated: 1,648 more rows]
