# Supplementary material for: Metasurface analogues of molecular diastereomers from hierarchical multiscale chiral interactions with biomolecules
Source: Nat Commun. 2026 Apr 22;17:5541. doi: 10.1038/s41467-026-72200-6 (PMC13287669; doi:10.1038/s41467-026-72200-6)
Supplement: Supplementary file 3 — Supplementary Data 1 (Raw data) [file 41467_2026_72200_MOESM3_ESM.zip › Raw_Data/Reflectivity/Antistrept_strept_sequence/Buffer/Ref_ARRAY3_RS_0_1.txt]

	345.453658	0.999492
	345.669646	0.999649
	345.885622	0.999838
	346.101585	1.000064
	346.317535	1.000333
	346.533471	1.000655
	346.749395	1.001037
	346.965306	1.001491
	347.181204	1.002031
	347.397089	1.002670
	347.612961	1.003426
	347.828820	1.004316
	348.044666	1.005359
	348.260499	1.006572
	348.476319	1.007967
	348.692126	1.009551
	348.907920	1.011313
	349.123701	1.013222
	349.339469	1.015222
	349.555224	1.017226
	349.770966	1.019119
	349.986695	1.020775
	350.202412	1.022075
	350.418115	1.022932
	350.633805	1.023307
	350.849482	1.023215
	351.065147	1.022716
	351.280798	1.021895
	351.496436	1.020843
	351.712062	1.019648
	351.927674	1.018379
	352.143273	1.018154
	352.358860	1.009461
	352.574433	1.008728
	352.789993	1.008481
	353.005541	1.007362
	353.221075	1.008463
	353.436597	1.007332
	353.652105	1.006879
	353.867600	1.007102
	354.083083	1.007827
	354.298552	1.007257
	354.514009	1.006851
	354.729452	1.007907
	354.944883	1.007427
	355.160300	1.007105
	355.375705	1.007107
	355.591096	1.006864
	355.806474	1.003214
	356.021840	1.002799
	356.237192	1.001194
	356.452532	0.998399
	356.667858	0.998264
	356.883172	0.998632
	357.098472	0.999481
	357.313760	1.000691
	357.529034	1.000603
	357.744295	1.001573
	357.959544	1.001946
	358.174779	1.002219
	358.390002	1.002221
	358.605211	1.002107
	358.820407	1.001744
	359.035591	1.002145
	359.250761	1.003592
	359.465919	1.003023
	359.681063	1.002339
	359.896194	1.001105
	360.111313	0.999163
	360.326418	1.000671
	360.541510	1.001058
	360.756589	1.001361
	360.971656	1.001276
	361.186709	1.001621
	361.401749	1.001796
	361.616776	1.001907
	361.831790	1.001122
	362.046792	1.000891
	362.261780	0.999715
	362.476755	0.998651
	362.691717	0.997025
	362.906666	0.997545
	363.121602	0.996579
	363.336525	0.998025
	363.551435	0.998014
	363.766332	0.998560
	363.981216	0.997506
	364.196087	0.995973
	364.410945	0.996650
	364.625790	0.994682
	364.840621	0.994519
	365.055440	0.993508
	365.270246	0.994816
	365.485039	0.995983
	365.699818	0.996410
	365.914585	0.996691
	366.129339	0.995491
	366.344079	0.995922
	366.558807	0.996123
	366.773521	0.995906
	366.988223	0.994843
	367.202911	0.994034
	367.417587	0.994285
	367.632249	0.993281
	367.846898	0.993409
	368.061535	0.993066
	368.276158	0.993940
	368.490768	0.993739
	368.705365	0.994018
	368.919949	0.995805
	369.134521	0.996026
	369.349079	0.997082
	369.563624	0.998257
	369.778155	1.000414
	369.992674	1.000418
	370.207180	0.999558
	370.421673	0.998450
	370.636153	0.999972
	370.850619	1.001306
	371.065073	1.001593
	371.279514	1.001914
	371.493941	1.002872
	371.708356	1.003611
	371.922757	1.003493
	372.137145	1.002807
	372.351521	1.002004
	372.565883	1.001270
	372.780232	0.999244
	372.994568	0.999212
	373.208891	0.999124
	373.423201	0.998223
	373.637498	0.998793
	373.851782	0.998104
	374.066053	0.997921
	374.280311	0.997061
	374.494556	0.996977
	374.708787	0.997849
	374.923006	0.996832
	375.137211	0.996001
	375.351404	0.996440
	375.565583	0.996037
	375.779750	0.996461
	375.993903	0.997090
	376.208043	0.999481
	376.422170	0.999841
	376.636284	1.000397
	376.850385	1.000300
	377.064473	1.000681
	377.278548	1.001037
	377.492610	0.999619
	377.706658	1.000294
	377.920694	0.998852
	378.134717	0.997884
	378.348726	0.998644
	378.562722	0.997077
	378.776706	0.995426
	378.990676	0.993865
	379.204633	0.996569
	379.418577	0.996109
	379.632508	0.996599
	379.846426	0.996884
	380.060331	0.998193
	380.274223	0.997796
	380.488101	0.999306
	380.701967	1.000720
	380.915819	1.000438
	381.129659	1.000204
	381.343485	0.999051
	381.557298	0.999983
	381.771098	0.999149
	381.984886	1.000708
	382.198659	0.998354
	382.412420	0.999829
	382.626168	1.000195
	382.839903	0.999706
	383.053624	1.000232
	383.267333	1.001970
	383.481028	1.003348
	383.694711	1.003960
	383.908380	1.003638
	384.122036	1.004293
	384.335679	1.003331
	384.549309	1.002373
	384.762926	1.002243
	384.976530	1.001328
	385.190120	1.000472
	385.403698	1.001582
	385.617262	1.000717
	385.830814	1.001263
	386.044352	1.001615
	386.257877	1.001487
	386.471389	1.002160
	386.684888	1.002098
	386.898374	1.002331
	387.111847	1.002032
	387.325306	1.002519
	387.538753	1.001446
	387.752186	1.002066
	387.965606	1.003309
	388.179014	1.004443
	388.392408	1.006238
	388.605789	1.006317
	388.819156	1.008515
	389.032511	1.008730
	389.245853	1.007509
	389.459181	1.008054
	389.672497	1.007958
	389.885799	1.006845
	390.099088	1.006502
	390.312364	1.005958
	390.525627	1.004580
	390.738877	1.003551
	390.952114	1.002946
	391.165337	1.004344
	391.378548	1.003515
	391.591745	1.005146
	391.804929	1.004775
	392.018100	1.006665
	392.231258	1.005017
	392.444403	1.004858
	392.657535	1.003545
	392.870653	1.001496
	393.083759	1.001159
	393.296851	1.000187
	393.509930	0.998929
	393.722996	0.999420
	393.936049	0.999758
	394.149089	0.999586
	394.362116	0.999391
	394.575129	0.998517
	394.788130	0.999334
	395.001117	0.999885
	395.214091	1.000604
	395.427052	0.998926
	395.640000	0.999028
	395.852935	0.999898
	396.065857	1.000025
	396.278765	0.999768
	396.491660	1.000051
	396.704543	0.999758
	396.917412	0.999042
	397.130268	1.001323
	397.343110	1.002646
	397.555940	1.002961
	397.768757	1.002853
	397.981560	1.003920
	398.194350	1.004848
	398.407127	1.003545
	398.619891	1.005040
	398.832642	1.007206
	399.045380	1.006327
	399.258104	1.006636
	399.470815	1.006875
	399.683514	1.006086
	399.896199	1.007225
	400.108870	1.007386
	400.321529	1.008438
	400.534175	1.010012
	400.746807	1.011561
	400.959427	1.012433
	401.172033	1.010963
	401.384626	1.008464
	401.597205	1.009513
	401.809772	1.009784
	402.022326	1.008923
	402.234866	1.009777
	402.447393	1.009195
	402.659907	1.007259
	402.872408	1.006904
	403.084896	1.004668
	403.297370	1.002668
	403.509832	1.002078
	403.722280	1.002720
	403.934715	1.002553
	404.147137	1.002519
	404.359546	0.999415
	404.571941	0.997153
	404.784323	0.997839
	404.996693	0.996180
	405.209049	0.995038
	405.421392	0.993703
	405.633721	0.993657
	405.846038	0.995663
	406.058341	0.994363
	406.270632	0.996148
	406.482909	0.994416
	406.695172	0.993191
	406.907423	0.993287
	407.119661	0.993226
	407.331885	0.993057
	407.544096	0.993036
	407.756294	0.993715
	407.968479	0.993113
	408.180651	0.994580
	408.392809	0.994695
	408.604954	0.995358
	408.817086	0.996396
	409.029205	0.996338
	409.241311	0.996436
	409.453404	0.995710
	409.665483	0.996289
	409.877549	0.997817
	410.089602	0.998126
	410.301642	0.998608
	410.513669	0.999401
	410.725682	1.000078
	410.937682	1.001056
	411.149669	1.000933
	411.361643	1.000803
	411.573604	1.001445
	411.785551	1.000157
	411.997486	0.999919
	412.209407	0.999274
	412.421315	0.999531
	412.633210	1.000238
	412.845091	1.001855
	413.056959	1.001199
	413.268815	1.000499
	413.480657	1.000220
	413.692485	0.998991
	413.904301	0.998771
	414.116103	0.999277
	414.327892	1.001476
	414.539668	1.001225
	414.751431	0.999872
	414.963181	1.000019
	415.174917	0.998477
	415.386640	0.997529
	415.598350	0.997993
	415.810047	0.997185
	416.021730	0.998736
	416.233401	0.999558
	416.445058	1.000477
	416.656702	1.002009
	416.868332	1.002269
	417.079950	1.003521
	417.291554	1.006250
	417.503145	1.007544
	417.714723	1.007384
	417.926288	1.006794
	418.137839	1.007657
	418.349377	1.010126
	418.560903	1.010753
	418.772414	1.010568
	418.983913	1.010656
	419.195398	1.011759
	419.406870	1.014951
	419.618329	1.016794
	419.829775	1.015213
	420.041208	1.014353
	420.252627	1.014784
	420.464033	1.014528
	420.675426	1.013843
	420.886805	1.013862
	421.098172	1.012370
	421.309525	1.012152
	421.520865	1.010299
	421.732192	1.009473
	421.943505	1.008555
	422.154805	1.008174
	422.366092	1.008062
	422.577366	1.007045
	422.788627	1.008810
	422.999874	1.006755
	423.211108	1.004692
	423.422329	1.002227
	423.633537	1.000616
	423.844731	0.998563
	424.055913	0.998755
	424.267081	0.998574
	424.478235	0.996470
	424.689377	0.995327
	424.900505	0.995059
	425.111620	0.993380
	425.322722	0.994553
	425.533811	0.993324
	425.744886	0.990984
	425.955948	0.990794
	426.166997	0.991072
	426.378032	0.992197
	426.589055	0.992121
	426.800064	0.992236
	427.011060	0.990759
	427.222042	0.989193
	427.433012	0.989486
	427.643968	0.991279
	427.854911	0.993328
	428.065840	0.992867
	428.276757	0.994208
	428.487660	0.993987
	428.698550	0.996600
	428.909427	0.997382
	429.120290	0.999196
	429.331140	1.000987
	429.541977	1.001283
	429.752801	1.001555
	429.963611	1.001574
	430.174408	1.002943
	430.385192	1.003020
	430.595963	1.004629
	430.806720	1.006994
	431.017464	1.006999
	431.228195	1.006296
	431.438913	1.007242
	431.649617	1.007790
	431.860308	1.009736
	432.070986	1.008644
	432.281650	1.006266
	432.492302	1.003459
	432.702940	1.003763
	432.913565	1.004149
	433.124176	1.005113
	433.334774	1.005262
	433.545359	1.005552
	433.755931	1.005971
	433.966489	1.006805
	434.177035	1.006235
	434.387567	1.006458
	434.598085	1.006365
	434.808591	1.007443
	435.019083	1.006529
	435.229562	1.006253
	435.440027	1.007327
	435.650479	1.004347
	435.860918	1.005185
	436.071344	1.005933
	436.281757	1.007795
	436.492156	1.007778
	436.702542	1.008348
	436.912914	1.008440
	437.123274	1.007522
	437.333620	1.007290
	437.543953	1.007345
	437.754272	1.007434
	437.964578	1.008385
	438.174871	1.005359
	438.385151	1.003908
	438.595417	1.003289
	438.805670	1.003194
	439.015910	1.003866
	439.226137	1.001587
	439.436350	1.002029
	439.646550	1.000300
	439.856737	0.999756
	440.066910	0.999099
	440.277070	0.999195
	440.487217	0.998451
	440.697351	0.994941
	440.907471	0.997490
	441.117578	0.996327
	441.327671	0.996127
	441.537752	0.995291
	441.747819	0.995014
	441.957873	0.993542
	442.167913	0.992027
	442.377940	0.989948
	442.587954	0.991056
	442.797955	0.989672
	443.007942	0.988670
	443.217916	0.987539
	443.427877	0.987700
	443.637824	0.986226
	443.847758	0.988738
	444.057679	0.989295
	444.267586	0.989790
	444.477481	0.987978
	444.687361	0.987517
	444.897229	0.987758
	445.107083	0.987725
	445.316924	0.989868
	445.526752	0.991349
	445.736566	0.993381
	445.946367	0.993192
	446.156155	0.995410
	446.365929	0.995345
	446.575690	0.996317
	446.785438	0.996174
	446.995173	0.998443
	447.204894	1.000338
	447.414602	1.000780
	447.624296	1.000879
	447.833977	1.003645
	448.043645	1.004843
	448.253300	1.004975
	448.462941	1.008994
	448.672569	1.008630
	448.882184	1.008176
	449.091785	1.007818
	449.301373	1.009295
	449.510948	1.009572
	449.720509	1.009022
	449.930057	1.007589
	450.139592	1.007293
	450.349113	1.006639
	450.558621	1.005786
	450.768116	1.005695
	450.977597	1.005783
	451.187066	1.006020
	451.396520	1.005980
	451.605962	1.005013
	451.815390	1.004491
	452.024805	1.003027
	452.234206	1.000589
	452.443594	0.998996
	452.652969	0.998891
	452.862330	0.999348
	453.071678	0.999240
	453.281013	0.996824
	453.490335	0.997321
	453.699643	0.996338
	453.908938	0.995456
	454.118219	0.995843
	454.327487	0.993690
	454.536742	0.993117
	454.745983	0.992811
	454.955211	0.992814
	455.164426	0.993086
	455.373627	0.992352
	455.582815	0.992717
	455.791990	0.991592
	456.001152	0.993124
	456.210300	0.992892
	456.419434	0.993419
	456.628556	0.990825
	456.837664	0.990784
	457.046758	0.990202
	457.255839	0.991586
	457.464907	0.993251
	457.673962	0.995020
	457.883003	0.996830
	458.092031	0.995944
	458.301046	0.995315
	458.510047	0.996608
	458.719035	0.997849
	458.928009	0.997457
	459.136970	0.997507
	459.345918	0.998138
	459.554852	1.000826
	459.763774	1.000790
	459.972681	1.000402
	460.181576	1.003369
	460.390457	1.004142
	460.599324	1.003115
	460.808178	1.002988
	461.017019	1.004126
	461.225847	1.002753
	461.434661	1.004088
	461.643462	1.004193
	461.852249	1.003739
	462.061023	1.002280
	462.269784	1.001318
	462.478531	1.000395
	462.687265	1.001505
	462.895986	1.001657
	463.104693	1.000475
	463.313387	0.999966
	463.522068	0.998680
	463.730735	0.999046
	463.939389	0.999554
	464.148029	1.000012
	464.356656	1.000100
	464.565270	0.997076
	464.773870	0.998997
	464.982457	0.999728
	465.191030	1.000821
	465.399591	1.002101
	465.608137	1.001122
	465.816671	1.000793
	466.025191	1.001210
	466.233697	1.000864
	466.442191	1.000059
	466.650671	0.999855
	466.859137	0.999748
	467.067590	0.999153
	467.276030	0.998740
	467.484456	0.998911
	467.692869	0.998407
	467.901269	0.998168
	468.109655	0.999134
	468.318028	0.997935
	468.526387	0.998413
	468.734733	0.999470
	468.943066	0.999454
	469.151385	1.000848
	469.359691	1.000675
	469.567984	1.001527
	469.776263	1.001858
	469.984528	1.002493
	470.192781	1.000927
	470.401020	1.000459
	470.609245	0.998004
	470.817457	0.998788
	471.025656	1.001666
	471.233841	1.000430
	471.442013	0.998713
	471.650172	0.999606
	471.858317	1.001942
	472.066448	1.000114
	472.274567	0.999805
	472.482672	0.998816
	472.690763	1.000037
	472.898841	0.997714
	473.106906	0.996920
	473.314957	0.997939
	473.522995	0.999760
	473.731020	0.999105
	473.939031	0.998281
	474.147029	0.996835
	474.355013	0.995645
	474.562984	0.996493
	474.770941	0.996553
	474.978885	0.995180
	475.186816	0.992281
	475.394733	0.992733
	475.602637	0.992551
	475.810527	0.992938
	476.018404	0.993362
	476.226268	0.994986
	476.434118	0.995594
	476.641955	0.995190
	476.849778	0.994248
	477.057588	0.994828
	477.265385	0.996406
	477.473168	0.995065
	477.680937	0.993081
	477.888694	0.992586
	478.096436	0.990287
	478.304166	0.989906
	478.511882	0.988992
	478.719584	0.989785
	478.927274	0.989145
	479.134949	0.989904
	479.342612	0.990813
	479.550260	0.990914
	479.757896	0.991327
	479.965518	0.992093
	480.173126	0.992295
	480.380722	0.992292
	480.588303	0.992360
	480.795872	0.991271
	481.003426	0.993875
	481.210968	0.994847
	481.418496	0.994875
	481.626010	0.993945
	481.833511	0.993498
	482.040999	0.995375
	482.248473	0.994492
	482.455934	0.993125
	482.663382	0.993250
	482.870816	0.993070
	483.078236	0.991293
	483.285643	0.992402
	483.493037	0.992103
	483.700417	0.988940
	483.907784	0.988621
	484.115137	0.990085
	484.322477	0.988846
	484.529803	0.987775
	484.737116	0.989547
	484.944416	0.988905
	485.151702	0.989868
	485.358975	0.990416
	485.566234	0.989677
	485.773479	0.990405
	485.980712	0.988254
	486.187931	0.987959
	486.395136	0.987493
	486.602328	0.988018
	486.809506	0.986496
	487.016671	0.987771
	487.223823	0.986857
	487.430961	0.986984
	487.638086	0.987827
	487.845197	0.990330
	488.052295	0.989387
	488.259379	0.989421
	488.466450	0.989150
	488.673507	0.989283
	488.880551	0.988547
	489.087582	0.987745
	489.294599	0.986093
	489.501602	0.984057
	489.708592	0.982514
	489.915569	0.982530
	490.122532	0.982006
	490.329482	0.984052
	490.536418	0.984457
	490.743341	0.984730
	490.950250	0.986540
	491.157146	0.986724
	491.364029	0.985978
	491.570897	0.987179
	491.777753	0.987036
	491.984595	0.986021
	492.191423	0.985402
	492.398238	0.986808
	492.605040	0.985982
	492.811828	0.986036
	493.018603	0.985794
	493.225364	0.986353
	493.432111	0.987306
	493.638846	0.986408
	493.845566	0.986629
	494.052274	0.985403
	494.258967	0.985621
	494.465648	0.983813
	494.672314	0.982131
	494.878968	0.979934
	495.085608	0.979309
	495.292234	0.976786
	495.498847	0.975263
	495.705446	0.974096
	495.912032	0.972570
	496.118605	0.971665
	496.325164	0.971639
	496.531709	0.971268
	496.738241	0.969950
	496.944759	0.971585
	497.151264	0.971647
	497.357756	0.970166
	497.564234	0.969016
	497.770698	0.969511
	497.977149	0.969003
	498.183587	0.969194
	498.390011	0.968919
	498.596422	0.969512
	498.802819	0.968703
	499.009202	0.968765
	499.215572	0.967649
	499.421929	0.967754
	499.628272	0.967039
	499.834602	0.965858
	500.040918	0.966744
	500.247220	0.965993
	500.453509	0.965549
	500.659785	0.965901
	500.866047	0.966162
	501.072296	0.966937
	501.278531	0.966335
	501.484752	0.966277
	501.690960	0.966338
	501.897155	0.966884
	502.103336	0.969155
	502.309504	0.969459
	502.515658	0.969669
	502.721798	0.969839
	502.927925	0.969047
	503.134039	0.968777
	503.340139	0.970282
	503.546225	0.968899
	503.752298	0.969433
	503.958358	0.972259
	504.164404	0.972182
	504.370436	0.972583
	504.576455	0.974279
	504.782461	0.974743
	504.988453	0.974636
	505.194431	0.974119
	505.400396	0.974036
	505.606347	0.974966
	505.812285	0.975916
	506.018209	0.974470
	506.224120	0.973725
	506.430017	0.971962
	506.635901	0.971914
	506.841771	0.971263
	507.047628	0.969876
	507.253471	0.967789
	507.459301	0.967805
	507.665117	0.968905
	507.870920	0.968945
	508.076709	0.968912
	508.282484	0.969207
	508.488247	0.968949
	508.693995	0.968819
	508.899730	0.969612
	509.105451	0.970047
	509.311159	0.971247
	509.516854	0.971700
	509.722535	0.972150
	509.928202	0.973582
	510.133856	0.974416
	510.339496	0.974122
	510.545123	0.973436
	510.750736	0.975067
	510.956336	0.975085
	511.161922	0.975224
	511.367494	0.975559
	511.573053	0.975488
	511.778599	0.974778
	511.984131	0.975475
	512.189649	0.975630
	512.395154	0.977909
	512.600645	0.976580
	512.806123	0.978118
	513.011587	0.978152
	513.217038	0.979269
	513.422475	0.980697
	513.627899	0.980834
	513.833309	0.980161
	514.038705	0.979794
	514.244088	0.979190
	514.449458	0.978182
	514.654814	0.977490
	514.860156	0.977240
	515.065485	0.975779
	515.270800	0.974946
	515.476102	0.975981
	515.681390	0.975140
	515.886664	0.974002
	516.091925	0.975266
	516.297173	0.974586
	516.502407	0.972637
	516.707627	0.973372
	516.912834	0.973539
	517.118027	0.972704
	517.323207	0.972710
	517.528373	0.972528
	517.733525	0.972840
	517.938664	0.972268
	518.143790	0.971073
	518.348901	0.970388
	518.554000	0.971203
	518.759084	0.971782
	518.964156	0.971054
	519.169213	0.969669
	519.374257	0.968868
	519.579288	0.969932
	519.784305	0.971824
	519.989308	0.971118
	520.194298	0.969514
	520.399274	0.970517
	520.604236	0.970066
	520.809185	0.970008
	521.014121	0.971081
	521.219043	0.971454
	521.423951	0.972602
	521.628846	0.973217
	521.833727	0.973953
	522.038595	0.973232
	522.243449	0.971821
	522.448289	0.970613
	522.653116	0.970159
	522.857929	0.969088
	523.062729	0.968863
	523.267515	0.967217
	523.472287	0.967081
	523.677046	0.966507
	523.881792	0.964460
	524.086524	0.963913
	524.291242	0.965200
	524.495946	0.966223
	524.700637	0.966721
	524.905315	0.966620
	525.109979	0.966487
	525.314629	0.965120
	525.519266	0.965287
	525.723889	0.963608
	525.928498	0.960659
	526.133094	0.959608
	526.337677	0.959434
	526.542245	0.957809
	526.746800	0.957097
	526.951342	0.957815
	527.155870	0.955911
	527.360384	0.956251
	527.564885	0.956311
	527.769372	0.956884
	527.973846	0.955195
	528.178306	0.955688
	528.382752	0.956983
	528.587185	0.955611
	528.791604	0.957738
	528.996010	0.957622
	529.200402	0.958429
	529.404780	0.959558
	529.609145	0.959716
	529.813496	0.960438
	530.017833	0.960485
	530.222157	0.960504
	530.426468	0.961132
	530.630764	0.961171
	530.835048	0.960765
	531.039317	0.960696
	531.243573	0.959943
	531.447815	0.960889
	531.652044	0.960653
	531.856259	0.960464
	532.060461	0.959775
	532.264648	0.958905
	532.468823	0.960822
	532.672983	0.960348
	532.877130	0.960224
	533.081264	0.960327
	533.285383	0.960108
	533.489490	0.960587
	533.693582	0.960441
	533.897661	0.960635
	534.101726	0.962046
	534.305778	0.961313
	534.509816	0.960846
	534.713841	0.961885
	534.917851	0.962598
	535.121849	0.962861
	535.325832	0.963199
	535.529802	0.963871
	535.733759	0.964424
	535.937701	0.964903
	536.141630	0.965142
	536.345546	0.966717
	536.549448	0.967523
	536.753336	0.967935
	536.957210	0.966943
	537.161071	0.966816
	537.364919	0.966358
	537.568752	0.966098
	537.772572	0.965538
	537.976379	0.965096
	538.180172	0.964880
	538.383951	0.965318
	538.587716	0.964823
	538.791468	0.964695
	538.995206	0.965138
	539.198931	0.965025
	539.402642	0.963465
	539.606339	0.964127
	539.810023	0.964407
	540.013693	0.964255
	540.217349	0.965202
	540.420992	0.965923
	540.624621	0.966396
	540.828237	0.964856
	541.031839	0.965691
	541.235427	0.966136
	541.439001	0.966533
	541.642562	0.966509
	541.846109	0.966228
	542.049643	0.966575
	542.253163	0.965697
	542.456669	0.964887
	542.660162	0.963491
	542.863641	0.962713
	543.067106	0.962840
	543.270558	0.961817
	543.473996	0.961855
	543.677420	0.961822
	543.880831	0.961588
	544.084228	0.963215
	544.287612	0.962498
	544.490981	0.963751
	544.694338	0.963038
	544.897680	0.961542
	545.101009	0.962340
	545.304324	0.962226
	545.507625	0.962865
	545.710913	0.964701
	545.914187	0.964244
	546.117448	0.966010
	546.320695	0.965461
	546.523928	0.964159
	546.727147	0.964851
	546.930353	0.965199
	547.133546	0.964002
	547.336724	0.964311
	547.539889	0.965490
	547.743040	0.965750
	547.946178	0.966274
	548.149301	0.966318
	548.352412	0.966212
	548.555508	0.966311
	548.758591	0.965642
	548.961660	0.964737
	549.164716	0.963711
	549.367757	0.964027
	549.570785	0.963632
	549.773800	0.961361
	549.976801	0.961792
	550.179788	0.962979
	550.382761	0.962903
	550.585721	0.963057
	550.788667	0.964050
	550.991599	0.964556
	551.194518	0.964574
	551.397423	0.965342
	551.600315	0.965883
	551.803192	0.967130
	552.006056	0.967803
	552.208906	0.967308
	552.411743	0.967522
	552.614566	0.967987
	552.817375	0.969336
	553.020171	0.969838
	553.222953	0.972292
	553.425721	0.974479
	553.628475	0.974469
	553.831216	0.975566
	554.033943	0.976647
	554.236657	0.977347
	554.439356	0.978163
	554.642042	0.979660
	554.844715	0.980238
	555.047373	0.983408
	555.250018	0.984723
	555.452650	0.984716
	555.655267	0.987555
	555.857871	0.987903
	556.060461	0.988461
	556.263038	0.989572
	556.465600	0.989033
	556.668150	0.991554
	556.870685	0.991081
	557.073207	0.991889
	557.275715	0.991387
	557.478209	0.993681
	557.680689	0.994737
	557.883156	0.995906
	558.085609	0.997089
	558.288049	0.999024
	558.490475	0.999332
	558.692887	1.000181
	558.895285	1.000071
	559.097670	0.999605
	559.300040	1.000513
	559.502398	1.001363
	559.704741	1.000780
	559.907071	0.999241
	560.109387	0.999834
	560.311689	0.998801
	560.513978	1.000957
	560.716253	1.001602
	560.918514	1.002592
	561.120762	1.002648
	561.322995	1.002721
	561.525215	1.003326
	561.727422	1.003991
	561.929614	1.004140
	562.131793	1.006236
	562.333958	1.008060
	562.536110	1.007799
	562.738248	1.009639
	562.940372	1.010076
	563.142482	1.010135
	563.344578	1.011137
	563.546661	1.012768
	563.748730	1.013381
	563.950786	1.013667
	564.152827	1.014082
	564.354855	1.014857
	564.556870	1.016180
	564.758870	1.018737
	564.960857	1.019979
	565.162830	1.020353
	565.364789	1.021660
	565.566735	1.022274
	565.768666	1.023505
	565.970584	1.024755
	566.172489	1.028690
	566.374379	1.030302
	566.576256	1.030508
	566.778119	1.031016
	566.979969	1.031504
	567.181805	1.032970
	567.383626	1.033396
	567.585435	1.033595
	567.787229	1.035780
	567.989010	1.036269
	568.190777	1.036758
	568.392530	1.037537
	568.594269	1.039542
	568.795995	1.040639
	568.997707	1.040492
	569.199405	1.041590
	569.401090	1.043648
	569.602761	1.047874
	569.804418	1.047623
	570.006061	1.048317
	570.207690	1.049481
	570.409306	1.049362
	570.610908	1.047779
	570.812497	1.047390
	571.014071	1.047670
	571.215632	1.048867
	571.417179	1.049043
	571.618712	1.048207
	571.820232	1.049303
	572.021737	1.050759
	572.223229	1.052696
	572.424707	1.054347
	572.626172	1.056827
	572.827623	1.056200
	573.029060	1.056993
	573.230483	1.056578
	573.431892	1.056994
	573.633288	1.058008
	573.834670	1.058338
	574.036038	1.060118
	574.237392	1.060940
	574.438733	1.062047
	574.640060	1.061445
	574.841373	1.062815
	575.042672	1.062870
	575.243958	1.063930
	575.445230	1.064799
	575.646488	1.064549
	575.847732	1.065645
	576.048962	1.066762
	576.250179	1.066355
	576.451382	1.067627
	576.652571	1.068541
	576.853747	1.069509
	577.054908	1.069398
	577.256056	1.069837
	577.457190	1.069900
	577.658310	1.071133
	577.859417	1.072236
	578.060510	1.073309
	578.261589	1.073749
	578.462654	1.072532
	578.663705	1.071799
	578.864743	1.073715
	579.065767	1.075353
	579.266777	1.076075
	579.467773	1.076916
	579.668755	1.076718
	579.869724	1.077127
	580.070679	1.077658
	580.271620	1.079277
	580.472548	1.080835
	580.673461	1.081551
	580.874361	1.080695
	581.075247	1.081405
	581.276119	1.082468
	581.476978	1.082955
	581.677822	1.083802
	581.878653	1.083084
	582.079470	1.084214
	582.280273	1.083302
	582.481063	1.083007
	582.681838	1.082462
	582.882600	1.082966
	583.083348	1.083453
	583.284083	1.084375
	583.484803	1.084993
	583.685510	1.087797
	583.886203	1.089647
	584.086882	1.090294
	584.287547	1.090282
	584.488199	1.091232
	584.688836	1.091304
	584.889460	1.090870
	585.090070	1.092146
	585.290666	1.091920
	585.491249	1.091601
	585.691818	1.093422
	585.892372	1.094308
	586.092914	1.095751
	586.293441	1.095942
	586.493954	1.097326
	586.694454	1.098583
	586.894940	1.100082
	587.095412	1.100443
	587.295870	1.102445
	587.496314	1.101687
	587.696745	1.101063
	587.897162	1.101119
	588.097565	1.099732
	588.297954	1.098985
	588.498329	1.098930
	588.698691	1.099653
	588.899038	1.099545
	589.099372	1.099994
	589.299692	1.100942
	589.499998	1.100750
	589.700291	1.101259
	589.900569	1.102275
	590.100834	1.101938
	590.301085	1.102854
	590.501322	1.103682
	590.701546	1.104295
	590.901755	1.106121
	591.101951	1.105932
	591.302132	1.106073
	591.502300	1.106030
	591.702455	1.104641
	591.902595	1.103709
	592.102722	1.104032
	592.302834	1.104451
	592.502933	1.103182
	592.703018	1.102345
	592.903089	1.103115
	593.103147	1.104111
	593.303190	1.105054
	593.503220	1.104338
	593.703236	1.104982
	593.903238	1.104278
	594.103226	1.105200
	594.303200	1.105877
	594.503161	1.107700
	594.703108	1.109348
	594.903040	1.110315
	595.102960	1.112177
	595.302865	1.113954
	595.502756	1.115009
	595.702634	1.114878
	595.902497	1.113878
	596.102347	1.114001
	596.302183	1.114254
	596.502005	1.115730
	596.701813	1.116255
	596.901608	1.116882
	597.101388	1.120027
	597.301155	1.119706
	597.500908	1.119667
	597.700647	1.120882
	597.900372	1.121555
	598.100083	1.124118
	598.299781	1.125802
	598.499465	1.126617
	598.699134	1.127533
	598.898790	1.127481
	599.098432	1.128153
	599.298061	1.128817
	599.497675	1.127867
	599.697275	1.129377
	599.896862	1.130840
	600.096435	1.132792
	600.295994	1.133985
	600.495539	1.133953
	600.695070	1.134556
	600.894588	1.136410
	601.094091	1.138195
	601.293581	1.138097
	601.493056	1.138618
	601.692518	1.139739
	601.891966	1.142286
	602.091401	1.143610
	602.290821	1.145672
	602.490227	1.145901
	602.689620	1.146108
	602.888999	1.146160
	603.088363	1.146511
	603.287714	1.147712
	603.487052	1.146221
	603.686375	1.146053
	603.885684	1.147242
	604.084980	1.149193
	604.284261	1.150638
	604.483529	1.151359
	604.682783	1.151595
	604.882023	1.152679
	605.081249	1.152755
	605.280461	1.152630
	605.479660	1.153258
	605.678844	1.154251
	605.878015	1.154703
	606.077172	1.157100
	606.276314	1.158004
	606.475443	1.158611
	606.674558	1.159738
	606.873660	1.159573
	607.072747	1.159771
	607.271820	1.160343
	607.470880	1.159816
	607.669926	1.160420
	607.868957	1.161715
	608.067975	1.162561
	608.266979	1.161645
	608.465969	1.163069
	608.664946	1.163131
	608.863908	1.164759
	609.062857	1.165160
	609.261791	1.163736
	609.460712	1.163768
	609.659619	1.165911
	609.858511	1.167253
	610.057390	1.167509
	610.256256	1.167881
	610.455107	1.168991
	610.653944	1.167399
	610.852767	1.168081
	611.051577	1.168887
	611.250373	1.169625
	611.449154	1.169885
	611.647922	1.169189
	611.846676	1.168699
	612.045416	1.168068
	612.244142	1.167019
	612.442854	1.167630
	612.641553	1.168750
	612.840237	1.170837
	613.038908	1.170298
	613.237564	1.170228
	613.436207	1.171790
	613.634836	1.170960
	613.833451	1.171160
	614.032052	1.172937
	614.230639	1.171845
	614.429212	1.173337
	614.627771	1.174026
	614.826316	1.175715
	615.024848	1.177375
	615.223365	1.176970
	615.421869	1.176995
	615.620358	1.178417
	615.818834	1.177415
	616.017296	1.178759
	616.215744	1.179712
	616.414178	1.179591
	616.612598	1.179664
	616.811004	1.180694
	617.009396	1.180822
	617.207775	1.182496
	617.406139	1.183522
	617.604490	1.184800
	617.802826	1.186079
	618.001149	1.187282
	618.199458	1.188122
	618.397752	1.189840
	618.596033	1.189478
	618.794300	1.189931
	618.992553	1.190182
	619.190792	1.190064
	619.389018	1.190814
	619.587229	1.191744
	619.785426	1.191214
	619.983609	1.188471
	620.181779	1.188522
	620.379934	1.190312
	620.578076	1.189240
	620.776204	1.191033
	620.974317	1.190344
	621.172417	1.190247
	621.370503	1.190022
	621.568575	1.191298
	621.766633	1.190579
	621.964677	1.191095
	622.162707	1.191580
	622.360723	1.191797
	622.558725	1.191652
	622.756714	1.193884
	622.954688	1.191986
	623.152648	1.193796
	623.350595	1.193045
	623.548527	1.193605
	623.746446	1.193580
	623.944350	1.194409
	624.142241	1.195221
	624.340118	1.196690
	624.537981	1.196742
	624.735829	1.198514
	624.933664	1.200090
	625.131485	1.200722
	625.329292	1.202223
	625.527085	1.204343
	625.724864	1.207358
	625.922629	1.210425
	626.120381	1.211477
	626.318118	1.213674
	626.515841	1.214766
	626.713550	1.215941
	626.911246	1.217366
	627.108927	1.218634
	627.306595	1.220349
	627.504248	1.221015
	627.701888	1.223275
	627.899513	1.227344
	628.097125	1.229745
	628.294722	1.231591
	628.492306	1.233169
	628.689876	1.234329
	628.887432	1.236326
	629.084973	1.239344
	629.282501	1.241325
	629.480015	1.242906
	629.677515	1.243849
	629.875001	1.245189
	630.072473	1.247681
	630.269931	1.249174
	630.467375	1.249670
	630.664805	1.252074
	630.862221	1.252818
	631.059623	1.255094
	631.257011	1.259202
	631.454385	1.261116
	631.651746	1.263143
	631.849092	1.264921
	632.046424	1.269781
	632.243742	1.271181
	632.441047	1.272620
	632.638337	1.275281
	632.835613	1.275666
	633.032876	1.275904
	633.230124	1.279158
	633.427358	1.283069
	633.624579	1.284524
	633.821785	1.288110
	634.018978	1.290386
	634.216156	1.293591
	634.413321	1.296366
	634.610471	1.297145
	634.807608	1.299234
	635.004730	1.304377
	635.201839	1.304577
	635.398933	1.305909
	635.596014	1.307616
	635.793081	1.311262
	635.990133	1.313227
	636.187172	1.315922
	636.384196	1.318654
	636.581207	1.319929
	636.778204	1.320303
	636.975186	1.321414
	637.172155	1.322674
	637.369110	1.323436
	637.566050	1.322966
	637.762977	1.323975
	637.959890	1.324433
	638.156788	1.323389
	638.353673	1.324299
	638.550544	1.324880
	638.747400	1.324459
	638.944243	1.323255
	639.141072	1.321795
	639.337886	1.320699
	639.534687	1.321557
	639.731474	1.320674
	639.928246	1.320225
	640.125005	1.319342
	640.321750	1.317657
	640.518480	1.316205
	640.715197	1.314769
	640.911899	1.313644
	641.108588	1.310310
	641.305263	1.308152
	641.501923	1.306839
	641.698570	1.305535
	641.895202	1.305448
	642.091821	1.304657
	642.288426	1.304133
	642.485016	1.302681
	642.681593	1.300395
	642.878155	1.299968
	643.074704	1.298625
	643.271238	1.294646
	643.467759	1.292487
	643.664265	1.290335
	643.860757	1.287590
	644.057236	1.284160
	644.253700	1.281738
	644.450151	1.279988
	644.646587	1.277545
	644.843009	1.275446
	645.039418	1.276730
	645.235812	1.274605
	645.432192	1.272774
	645.628558	1.272660
	645.824911	1.271180
	646.021249	1.269666
	646.217573	1.266720
	646.413883	1.263743
	646.610179	1.263490
	646.806461	1.262295
	647.002729	1.259781
	647.198983	1.257315
	647.395223	1.255956
	647.591449	1.254197
	647.787661	1.251010
	647.983859	1.249037
	648.180043	1.245787
	648.376212	1.242476
	648.572368	1.240721
	648.768510	1.239605
	648.964638	1.236086
	649.160751	1.234189
	649.356851	1.231394
	649.552937	1.228689
	649.749008	1.225754
	649.945066	1.223210
	650.141109	1.221200
	650.337138	1.218786
	650.533154	1.214168
	650.729155	1.213285
	650.925142	1.211586
	651.121116	1.209773
	651.317075	1.208031
	651.513020	1.204790
	651.708951	1.201877
	651.904868	1.199263
	652.100771	1.195626
	652.296660	1.193291
	652.492535	1.192234
	652.688396	1.191016
	652.884242	1.188321
	653.080075	1.187391
	653.275894	1.186590
	653.471699	1.185342
	653.667489	1.185630
	653.863266	1.184065
	654.059028	1.183132
	654.254776	1.180379
	654.450511	1.179842
	654.646231	1.178818
	654.841937	1.178740
	655.037629	1.177796
	655.233308	1.178164
	655.428972	1.177475
	655.624622	1.175706
	655.820258	1.175768
	656.015879	1.175288
	656.211487	1.177601
	656.407081	1.178161
	656.602661	1.178316
	656.798226	1.179282
	656.993778	1.179179
	657.189315	1.179282
	657.384839	1.179048
	657.580348	1.177646
	657.775843	1.175715
	657.971324	1.175456
	658.166791	1.177330
	658.362244	1.178595
	658.557683	1.178619
	658.753108	1.178459
	658.948519	1.179533
	659.143916	1.180826
	659.339298	1.182793
	659.534667	1.182136
	659.730022	1.181965
	659.925362	1.182103
	660.120688	1.183277
	660.316001	1.183590
	660.511299	1.182814
	660.706583	1.182105
	660.901853	1.184321
	661.097109	1.183860
	661.292351	1.185284
	661.487578	1.186524
	661.682792	1.186548
	661.877992	1.186424
	662.073177	1.188274
	662.268349	1.188494
	662.463506	1.190121
	662.658649	1.189897
	662.853779	1.190031
	663.048894	1.191544
	663.243995	1.192161
	663.439081	1.192979
	663.634154	1.194590
	663.829213	1.196059
	664.024258	1.198511
	664.219288	1.201451
	664.414305	1.201928
	664.609307	1.203903
	664.804295	1.205233
	664.999269	1.207329
	665.194229	1.207519
	665.389175	1.209961
	665.584107	1.209232
	665.779025	1.210678
	665.973928	1.211684
	666.168818	1.214575
	666.363693	1.216465
	666.558555	1.218760
	666.753402	1.219836
	666.948235	1.219665
	667.143054	1.220667
	667.337859	1.220565
	667.532650	1.222682
	667.727427	1.223380
	667.922189	1.225392
	668.116938	1.224229
	668.311672	1.224858
	668.506392	1.225773
	668.701098	1.227487
	668.895790	1.228528
	669.090468	1.231214
	669.285132	1.233787
	669.479782	1.236492
	669.674417	1.239505
	669.869039	1.243156
	670.063646	1.244612
	670.258239	1.247070
	670.452819	1.249537
	670.647384	1.250415
	670.841934	1.250970
	671.036471	1.252685
	671.230994	1.253440
	671.425502	1.255065
	671.619997	1.257890
	671.814477	1.259490
	672.008943	1.260013
	672.203395	1.262393
	672.397833	1.265775
	672.592257	1.269844
	672.786667	1.271114
	672.981062	1.274597
	673.175444	1.276031
	673.369811	1.278503
	673.564164	1.282200
	673.758503	1.285037
	673.952828	1.287659
	674.147139	1.291013
	674.341435	1.293459
	674.535718	1.295181
	674.729986	1.298618
	674.924240	1.299961
	675.118480	1.303164
	675.312706	1.306353
	675.506918	1.309333
	675.701116	1.312576
	675.895299	1.311195
	676.089469	1.312094
	676.283624	1.312296
	676.477765	1.311239
	676.671892	1.312500
	676.866005	1.312039
	677.060103	1.315179
	677.254188	1.316029
	677.448258	1.318425
	677.642315	1.319446
	677.836357	1.319608
	678.030385	1.319623
	678.224398	1.319174
	678.418398	1.320244
	678.612384	1.319318
	678.806355	1.321623
	679.000312	1.322891
	679.194255	1.325498
	679.388184	1.325939
	679.582099	1.327697
	679.776000	1.328940
	679.969886	1.329838
	680.163758	1.331387
	680.357617	1.333671
	680.551461	1.334100
	680.745290	1.334674
	680.939106	1.335344
	681.132908	1.334520
	681.326695	1.334431
	681.520468	1.336661
	681.714227	1.335605
	681.907972	1.334623
	682.101703	1.334360
	682.295419	1.333707
	682.489122	1.333099
	682.682810	1.332560
	682.876484	1.333152
	683.070144	1.331824
	683.263790	1.332109
	683.457421	1.331387
	683.651039	1.332156
	683.844642	1.332725
	684.038231	1.333364
	684.231806	1.334944
	684.425367	1.335385
	684.618913	1.336031
	684.812446	1.336333
	685.005964	1.338163
	685.199468	1.337957
	685.392958	1.338212
	685.586433	1.340834
	685.779895	1.339542
	685.973342	1.336450
	686.166775	1.336438
	686.360194	1.336925
	686.553599	1.335969
	686.746990	1.333950
	686.940366	1.332164
	687.133729	1.330429
	687.327077	1.328144
	687.520411	1.326840
	687.713730	1.329366
	687.907036	1.329381
	688.100327	1.329647
	688.293604	1.331452
	688.486867	1.330865
	688.680116	1.333161
	688.873351	1.332851
	689.066571	1.333499
	689.259777	1.331779
	689.452970	1.330813
	689.646147	1.331857
	689.839311	1.332163
	690.032461	1.331222
	690.225596	1.331573
	690.418717	1.331247
	690.611824	1.330988
	690.804917	1.330714
	690.997995	1.329462
	691.191059	1.328789
	691.384110	1.327871
	691.577145	1.326687
	691.770167	1.326715
	691.963175	1.324792
	692.156168	1.323075
	692.349147	1.323381
	692.542112	1.322960
	692.735063	1.321688
	692.927999	1.320457
	693.120922	1.320969
	693.313830	1.318366
	693.506724	1.318073
	693.699603	1.317305
	693.892469	1.315837
	694.085320	1.312614
	694.278157	1.313197
	694.470980	1.310690
	694.663789	1.307272
	694.856583	1.305939
	695.049364	1.304380
	695.242130	1.303251
	695.434881	1.301773
	695.627619	1.301132
	695.820342	1.299700
	696.013052	1.297663
	696.205747	1.295001
	696.398427	1.292446
	696.591094	1.290099
	696.783746	1.287421
	696.976384	1.285467
	697.169008	1.283802
	697.361618	1.280198
	697.554213	1.276646
	697.746795	1.275746
	697.939362	1.274711
	698.131914	1.271166
	698.324453	1.269649
	698.516977	1.270049
	698.709487	1.269536
	698.901983	1.268046
	699.094465	1.267834
	699.286932	1.265815
	699.479386	1.263814
	699.671825	1.261040
	699.864249	1.259287
	700.056660	1.258651
	700.249056	1.257617
	700.441438	1.256230
	700.633806	1.253718
	700.826160	1.250636
	701.018499	1.251196
	701.210824	1.250467
	701.403135	1.249674
	701.595432	1.248733
	701.787714	1.247740
	701.979982	1.246970
	702.172236	1.247852
	702.364476	1.247417
	702.556702	1.246663
	702.748913	1.246729
	702.941110	1.245455
	703.133293	1.245353
	703.325461	1.244484
	703.517615	1.245395
	703.709755	1.244904
	703.901881	1.246052
	704.093993	1.246248
	704.286090	1.244434
	704.478173	1.244395
	704.670242	1.243823
	704.862296	1.243294
	705.054337	1.241977
	705.246363	1.240385
	705.438375	1.238543
	705.630372	1.236322
	705.822356	1.234336
	706.014325	1.230976
	706.206279	1.230663
	706.398220	1.230064
	706.590146	1.228475
	706.782058	1.226942
	706.973956	1.225428
	707.165840	1.224493
	707.357709	1.223083
	707.549564	1.221275
	707.741405	1.220634
	707.933231	1.218955
	708.125043	1.217185
	708.316841	1.215175
	708.508625	1.212813
	708.700395	1.211246
	708.892150	1.209853
	709.083891	1.206979
	709.275617	1.205761
	709.467330	1.204800
	709.659028	1.201801
	709.850712	1.202198
	710.042381	1.200235
	710.234037	1.196961
	710.425678	1.195023
	710.617305	1.193877
	710.808917	1.192016
	711.000515	1.190545
	711.192099	1.189432
	711.383669	1.188231
	711.575225	1.188816
	711.766766	1.186716
	711.958293	1.185659
	712.149805	1.184321
	712.341304	1.184071
	712.532788	1.183832
	712.724258	1.181586
	712.915713	1.180799
	713.107154	1.179275
	713.298581	1.179465
	713.489994	1.179470
	713.681392	1.178335
	713.872776	1.177126
	714.064146	1.176162
	714.255502	1.174777
	714.446843	1.173487
	714.638170	1.174354
	714.829483	1.174569
	715.020781	1.173878
	715.212065	1.173501
	715.403335	1.173086
	715.594591	1.171098
	715.785832	1.169174
	715.977059	1.169720
	716.168272	1.167931
	716.359470	1.166997
	716.550654	1.164398
	716.741824	1.162325
	716.932979	1.159748
	717.124121	1.157176
	717.315247	1.155914
	717.506360	1.157406
	717.697458	1.157516
	717.888542	1.155938
	718.079612	1.153584
	718.270668	1.152620
	718.461709	1.151889
	718.652736	1.149515
	718.843748	1.147370
	719.034746	1.147242
	719.225730	1.146434
	719.416700	1.143441
	719.607655	1.141220
	719.798596	1.140122
	719.989523	1.140059
	720.180435	1.138919
	720.371333	1.138719
	720.562217	1.136672
	720.753087	1.136952
	720.943942	1.134503
	721.134783	1.130984
	721.325609	1.130885
	721.516422	1.127701
	721.707219	1.125929
	721.898003	1.124215
	722.088772	1.122413
	722.279527	1.121387
	722.470268	1.120245
	722.660994	1.118960
	722.851707	1.120031
	723.042404	1.119992
	723.233088	1.116986
	723.423757	1.114164
	723.614412	1.112546
	723.805052	1.111520
	723.995678	1.110417
	724.186290	1.109111
	724.376887	1.107731
	724.567471	1.105865
	724.758039	1.106219
	724.948594	1.103221
	725.139134	1.101489
	725.329660	1.099287
	725.520172	1.099113
	725.710669	1.098126
	725.901152	1.098104
	726.091620	1.096122
	726.282075	1.095774
	726.472514	1.093046
	726.662940	1.091943
	726.853351	1.088918
	727.043748	1.087607
	727.234131	1.087542
	727.424499	1.087524
	727.614853	1.086966
	727.805193	1.085864
	727.995518	1.085220
	728.185829	1.083254
	728.376125	1.082112
	728.566408	1.082598
	728.756675	1.082766
	728.946929	1.082465
	729.137168	1.080242
	729.327393	1.078806
	729.517604	1.077645
	729.707800	1.077040
	729.897982	1.076566
	730.088149	1.075835
	730.278302	1.076903
	730.468441	1.075736
	730.658566	1.073962
	730.848676	1.072336
	731.038771	1.071652
	731.228853	1.070875
	731.418920	1.070434
	731.608973	1.069403
	731.799011	1.068719
	731.989035	1.066374
	732.179045	1.064754
	732.369040	1.063001
	732.559021	1.062855
	732.748988	1.064101
	732.938940	1.062800
	733.128878	1.062579
	733.318801	1.062169
	733.508711	1.062410
	733.698605	1.062224
	733.888486	1.060831
	734.078352	1.060917
	734.268204	1.060096
	734.458041	1.057541
	734.647864	1.055145
	734.837673	1.054729
	735.027467	1.055231
	735.217247	1.055382
	735.407013	1.054653
	735.596764	1.052653
	735.786501	1.052358
	735.976223	1.051937
	736.165932	1.050280
	736.355625	1.047903
	736.545305	1.047978
	736.734970	1.047574
	736.924620	1.048312
	737.114257	1.046735
	737.303879	1.046394
	737.493486	1.046154
	737.683079	1.046174
	737.872658	1.044699
	738.062222	1.044701
	738.251772	1.044772
	738.441308	1.046862
	738.630829	1.048527
	738.820336	1.048636
	739.009829	1.047233
	739.199307	1.046899
	739.388771	1.046083
	739.578220	1.044748
	739.767655	1.045584
	739.957076	1.047649
	740.146482	1.045847
	740.335874	1.045143
	740.525251	1.044823
	740.714615	1.044289
	740.903963	1.043562
	741.093298	1.042930
	741.282618	1.043106
	741.471923	1.043832
	741.661214	1.043249
	741.850491	1.041793
	742.039753	1.042240
	742.229001	1.041680
	742.418235	1.041370
	742.607454	1.042145
	742.796659	1.043193
	742.985849	1.043575
	743.175025	1.043249
	743.364187	1.044311
	743.553334	1.044610
	743.742467	1.044400
	743.931586	1.043944
	744.120690	1.043782
	744.309779	1.043713
	744.498855	1.045061
	744.687916	1.045599
	744.876962	1.046356
	745.065994	1.046880
	745.255012	1.047057
	745.444015	1.048079
	745.633004	1.048833
	745.821978	1.049025
	746.010938	1.049186
	746.199884	1.050296
	746.388815	1.050841
	746.577732	1.050511
	746.766634	1.049587
	746.955522	1.048134
	747.144396	1.047510
	747.333255	1.045299
	747.522100	1.044271
	747.710930	1.044708
	747.899746	1.045343
	748.088548	1.043713
	748.277335	1.044985
	748.466108	1.044670
	748.654866	1.044514
	748.843610	1.044054
	749.032339	1.042905
	749.221054	1.043977
	749.409755	1.045214
	749.598441	1.044237
	749.787113	1.044749
	749.975770	1.044044
	750.164413	1.042480
	750.353042	1.041280
[truncated: 1,648 more rows]
