# Supplementary material for: Metasurface analogues of molecular diastereomers from hierarchical multiscale chiral interactions with biomolecules
Source: Nat Commun. 2026 Apr 22;17:5541. doi: 10.1038/s41467-026-72200-6 (PMC13287669; doi:10.1038/s41467-026-72200-6)
Supplement: Supplementary file 3 — Supplementary Data 1 (Raw data) [file 41467_2026_72200_MOESM3_ESM.zip › Raw_Data/Reflectivity/Antistrept_strept_sequence/Buffer/Ref_ARRAY3_RS_0_2.txt]

	345.453658	1.001925
	345.669646	1.002511
	345.885622	1.003143
	346.101585	1.003825
	346.317535	1.004561
	346.533471	1.005355
	346.749395	1.006210
	346.965306	1.007130
	347.181204	1.008116
	347.397089	1.009167
	347.612961	1.010279
	347.828820	1.011443
	348.044666	1.012641
	348.260499	1.013846
	348.476319	1.015016
	348.692126	1.016096
	348.907920	1.017010
	349.123701	1.017665
	349.339469	1.017960
	349.555224	1.017796
	349.770966	1.017098
	349.986695	1.015834
	350.202412	1.014033
	350.418115	1.011786
	350.633805	1.009233
	350.849482	1.006535
	351.065147	1.003843
	351.280798	1.001282
	351.496436	0.998934
	351.712062	0.996844
	351.927674	0.995026
	352.143273	0.991238
	352.358860	0.994450
	352.574433	0.991191
	352.789993	0.990437
	353.005541	0.990307
	353.221075	0.989686
	353.436597	0.987348
	353.652105	0.985669
	353.867600	0.985366
	354.083083	0.985843
	354.298552	0.984793
	354.514009	0.984572
	354.729452	0.984611
	354.944883	0.986443
	355.160300	0.987710
	355.375705	0.988054
	355.591096	0.989568
	355.806474	0.990517
	356.021840	0.991739
	356.237192	0.991527
	356.452532	0.991406
	356.667858	0.992533
	356.883172	0.991619
	357.098472	0.992803
	357.313760	0.992969
	357.529034	0.994645
	357.744295	0.993500
	357.959544	0.994602
	358.174779	0.994518
	358.390002	0.995694
	358.605211	0.996142
	358.820407	0.996831
	359.035591	0.996423
	359.250761	0.998467
	359.465919	0.998795
	359.681063	0.999992
	359.896194	0.999772
	360.111313	0.998650
	360.326418	1.002275
	360.541510	1.003794
	360.756589	1.006695
	360.971656	1.007269
	361.186709	1.008228
	361.401749	1.007848
	361.616776	1.010768
	361.831790	1.011197
	362.046792	1.011608
	362.261780	1.011803
	362.476755	1.011491
	362.691717	1.013789
	362.906666	1.012022
	363.121602	1.012581
	363.336525	1.012250
	363.551435	1.009029
	363.766332	1.007860
	363.981216	1.006871
	364.196087	1.007156
	364.410945	1.007088
	364.625790	1.004726
	364.840621	1.006125
	365.055440	1.005145
	365.270246	1.004308
	365.485039	1.001444
	365.699818	1.001480
	365.914585	1.001671
	366.129339	0.999263
	366.344079	0.997960
	366.558807	0.997956
	366.773521	0.996829
	366.988223	0.997268
	367.202911	0.996660
	367.417587	0.995484
	367.632249	0.996888
	367.846898	0.996518
	368.061535	0.997033
	368.276158	0.997715
	368.490768	0.997373
	368.705365	0.995018
	368.919949	0.993207
	369.134521	0.992477
	369.349079	0.991015
	369.563624	0.990937
	369.778155	0.990626
	369.992674	0.990429
	370.207180	0.990963
	370.421673	0.989577
	370.636153	0.989081
	370.850619	0.990206
	371.065073	0.991243
	371.279514	0.991792
	371.493941	0.991481
	371.708356	0.991893
	371.922757	0.991159
	372.137145	0.993343
	372.351521	0.993454
	372.565883	0.994597
	372.780232	0.995711
	372.994568	0.998117
	373.208891	1.003503
	373.423201	1.002762
	373.637498	1.004244
	373.851782	1.004845
	374.066053	1.006358
	374.280311	1.007108
	374.494556	1.010077
	374.708787	1.006835
	374.923006	1.006449
	375.137211	1.005640
	375.351404	1.004555
	375.565583	1.004765
	375.779750	1.005296
	375.993903	1.007030
	376.208043	1.008068
	376.422170	1.008433
	376.636284	1.008595
	376.850385	1.008993
	377.064473	1.009684
	377.278548	1.009697
	377.492610	1.009945
	377.706658	1.010679
	377.920694	1.009604
	378.134717	1.008437
	378.348726	1.007881
	378.562722	1.008127
	378.776706	1.009071
	378.990676	1.007227
	379.204633	1.006464
	379.418577	1.006755
	379.632508	1.007012
	379.846426	1.007475
	380.060331	1.006323
	380.274223	1.005860
	380.488101	1.005517
	380.701967	1.003512
	380.915819	1.001584
	381.129659	0.999700
	381.343485	0.997604
	381.557298	0.997161
	381.771098	0.997640
	381.984886	0.999415
	382.198659	0.999043
	382.412420	0.996239
	382.626168	0.995122
	382.839903	0.995192
	383.053624	0.996182
	383.267333	0.994964
	383.481028	0.995611
	383.694711	0.996622
	383.908380	0.997761
	384.122036	0.998094
	384.335679	0.998148
	384.549309	0.998367
	384.762926	0.998923
	384.976530	1.000174
	385.190120	1.001435
	385.403698	1.001997
	385.617262	1.003773
	385.830814	1.004581
	386.044352	1.004070
	386.257877	1.002098
	386.471389	1.004277
	386.684888	1.003836
	386.898374	1.002993
	387.111847	1.002276
	387.325306	1.001202
	387.538753	1.000270
	387.752186	1.001961
	387.965606	1.003330
	388.179014	1.002320
	388.392408	1.004594
	388.605789	1.004968
	388.819156	1.003758
	389.032511	1.003571
	389.245853	1.002704
	389.459181	1.002414
	389.672497	1.002376
	389.885799	1.001058
	390.099088	1.001812
	390.312364	1.002839
	390.525627	1.001239
	390.738877	1.001596
	390.952114	1.000512
	391.165337	1.000100
	391.378548	0.998946
	391.591745	0.999242
	391.804929	0.997169
	392.018100	0.996473
	392.231258	0.996401
	392.444403	0.995354
	392.657535	0.994122
	392.870653	0.994456
	393.083759	0.993147
	393.296851	0.992727
	393.509930	0.992769
	393.722996	0.992120
	393.936049	0.993521
	394.149089	0.994672
	394.362116	0.996041
	394.575129	0.996935
	394.788130	0.995446
	395.001117	0.995490
	395.214091	0.994710
	395.427052	0.996046
	395.640000	0.998033
	395.852935	0.997228
	396.065857	0.997914
	396.278765	0.997511
	396.491660	0.999406
	396.704543	1.000117
	396.917412	0.999166
	397.130268	0.997804
	397.343110	0.997278
	397.555940	0.997418
	397.768757	0.997454
	397.981560	0.998247
	398.194350	0.998523
	398.407127	0.998571
	398.619891	0.996898
	398.832642	0.998574
	399.045380	1.000206
	399.258104	0.999912
	399.470815	0.998146
	399.683514	0.998330
	399.896199	0.998052
	400.108870	0.996900
	400.321529	0.996486
	400.534175	0.995049
	400.746807	0.993358
	400.959427	0.991602
	401.172033	0.992297
	401.384626	0.991048
	401.597205	0.990208
	401.809772	0.988283
	402.022326	0.988433
	402.234866	0.988020
	402.447393	0.987048
	402.659907	0.986805
	402.872408	0.986895
	403.084896	0.984933
	403.297370	0.982399
	403.509832	0.982851
	403.722280	0.982762
	403.934715	0.982329
	404.147137	0.982102
	404.359546	0.984237
	404.571941	0.983303
	404.784323	0.983375
	404.996693	0.984073
	405.209049	0.986139
	405.421392	0.988589
	405.633721	0.989639
	405.846038	0.988908
	406.058341	0.992173
	406.270632	0.992056
	406.482909	0.993018
	406.695172	0.994011
	406.907423	0.993448
	407.119661	0.992324
	407.331885	0.992733
	407.544096	0.991644
	407.756294	0.993368
	407.968479	0.994346
	408.180651	0.994445
	408.392809	0.996972
	408.604954	0.995888
	408.817086	0.995829
	409.029205	0.995790
	409.241311	0.996779
	409.453404	0.996500
	409.665483	0.997320
	409.877549	0.998645
	410.089602	1.000293
	410.301642	1.001351
	410.513669	1.002770
	410.725682	1.004513
	410.937682	1.004634
	411.149669	1.005271
	411.361643	1.006316
	411.573604	1.007277
	411.785551	1.005414
	411.997486	1.006875
	412.209407	1.007035
	412.421315	1.006491
	412.633210	1.005420
	412.845091	1.004189
	413.056959	1.003812
	413.268815	1.003493
	413.480657	1.003313
	413.692485	1.003208
	413.904301	1.001502
	414.116103	0.999791
	414.327892	1.001558
	414.539668	1.002612
	414.751431	1.003395
	414.963181	1.003188
	415.174917	1.002256
	415.386640	1.002470
	415.598350	1.001836
	415.810047	1.000858
	416.021730	1.001813
	416.233401	1.004065
	416.445058	1.002719
	416.656702	1.002254
	416.868332	1.001980
	417.079950	1.003717
	417.291554	1.002179
	417.503145	1.001979
	417.714723	1.002581
	417.926288	1.002870
	418.137839	1.001984
	418.349377	1.000669
	418.560903	0.998586
	418.772414	0.998492
	418.983913	0.994676
	419.195398	0.994379
	419.406870	0.993250
	419.618329	0.991912
	419.829775	0.991698
	420.041208	0.991632
	420.252627	0.991059
	420.464033	0.992640
	420.675426	0.993492
	420.886805	0.991660
	421.098172	0.993027
	421.309525	0.991766
	421.520865	0.992337
	421.732192	0.993339
	421.943505	0.994338
	422.154805	0.993361
	422.366092	0.993946
	422.577366	0.994685
	422.788627	0.996017
	422.999874	0.994708
	423.211108	0.993096
	423.422329	0.992066
	423.633537	0.992098
	423.844731	0.993536
	424.055913	0.994101
	424.267081	0.994236
	424.478235	0.995563
	424.689377	0.997320
	424.900505	0.995964
	425.111620	0.996502
	425.322722	0.997454
	425.533811	0.997891
	425.744886	0.999376
	425.955948	1.000291
	426.166997	1.000309
	426.378032	0.997069
	426.589055	0.997495
	426.800064	0.998712
	427.011060	1.000001
	427.222042	0.998776
	427.433012	0.998164
	427.643968	1.000084
	427.854911	1.000662
	428.065840	1.000312
	428.276757	0.999714
	428.487660	0.999273
	428.698550	1.000158
	428.909427	0.999995
	429.120290	1.000005
	429.331140	1.000586
	429.541977	1.000431
	429.752801	1.000277
	429.963611	0.998690
	430.174408	0.999162
	430.385192	0.999516
	430.595963	0.999997
	430.806720	0.998363
	431.017464	0.997272
	431.228195	0.996702
	431.438913	0.999217
	431.649617	0.998582
	431.860308	0.998313
	432.070986	0.998322
	432.281650	0.996160
	432.492302	0.997390
	432.702940	0.997768
	432.913565	0.998149
	433.124176	0.999506
	433.334774	0.998472
	433.545359	0.998129
	433.755931	0.997475
	433.966489	0.997311
	434.177035	0.996169
	434.387567	0.995680
	434.598085	0.995381
	434.808591	0.995346
	435.019083	0.997568
	435.229562	0.998995
	435.440027	0.998685
	435.650479	0.998363
	435.860918	0.998359
	436.071344	0.998856
	436.281757	1.000034
	436.492156	1.000580
	436.702542	0.999809
	436.912914	1.000198
	437.123274	0.999422
	437.333620	0.999417
	437.543953	0.999473
	437.754272	0.999916
	437.964578	0.999375
	438.174871	0.998877
	438.385151	0.998584
	438.595417	0.998091
	438.805670	0.997904
	439.015910	0.997373
	439.226137	0.999352
	439.436350	0.999733
	439.646550	1.000624
	439.856737	1.001389
	440.066910	1.002966
	440.277070	1.004247
	440.487217	1.002640
	440.697351	1.002957
	440.907471	1.003754
	441.117578	1.003597
	441.327671	1.005613
	441.537752	1.006881
	441.747819	1.005933
	441.957873	1.005010
	442.167913	1.003620
	442.377940	1.003219
	442.587954	1.002938
	442.797955	1.003122
	443.007942	1.003232
	443.217916	1.002516
	443.427877	1.000093
	443.637824	1.000115
	443.847758	0.999824
	444.057679	0.999107
	444.267586	0.997256
	444.477481	0.994390
	444.687361	0.993503
	444.897229	0.992160
	445.107083	0.993434
	445.316924	0.992636
	445.526752	0.992383
	445.736566	0.992059
	445.946367	0.992472
	446.156155	0.992814
	446.365929	0.993438
	446.575690	0.993741
	446.785438	0.992117
	446.995173	0.992673
	447.204894	0.993049
	447.414602	0.993886
	447.624296	0.992918
	447.833977	0.992898
	448.043645	0.991961
	448.253300	0.991873
	448.462941	0.989215
	448.672569	0.990119
	448.882184	0.990772
	449.091785	0.991118
	449.301373	0.990823
	449.510948	0.991285
	449.720509	0.992048
	449.930057	0.994412
	450.139592	0.994567
	450.349113	0.994404
	450.558621	0.994361
	450.768116	0.994168
	450.977597	0.993811
	451.187066	0.994347
	451.396520	0.995394
	451.605962	0.995398
	451.815390	0.995258
	452.024805	0.998021
	452.234206	0.996927
	452.443594	0.996653
	452.652969	0.997760
	452.862330	0.997288
	453.071678	0.998262
	453.281013	0.998072
	453.490335	0.998305
	453.699643	0.998524
	453.908938	0.999901
	454.118219	0.999224
	454.327487	0.997860
	454.536742	0.998599
	454.745983	0.997835
	454.955211	0.998424
	455.164426	1.000063
	455.373627	0.999900
	455.582815	0.999682
	455.791990	0.998256
	456.001152	0.997896
	456.210300	0.996372
	456.419434	0.996069
	456.628556	0.994350
	456.837664	0.993555
	457.046758	0.991682
	457.255839	0.992877
	457.464907	0.994142
	457.673962	0.994076
	457.883003	0.993996
	458.092031	0.994617
	458.301046	0.993973
	458.510047	0.996076
	458.719035	0.995632
	458.928009	0.994118
	459.136970	0.992591
	459.345918	0.992228
	459.554852	0.993273
	459.763774	0.994021
	459.972681	0.993788
	460.181576	0.994073
	460.390457	0.994703
	460.599324	0.994795
	460.808178	0.994192
	461.017019	0.994102
	461.225847	0.996708
	461.434661	0.994948
	461.643462	0.993153
	461.852249	0.993361
	462.061023	0.994384
	462.269784	0.995275
	462.478531	0.994657
	462.687265	0.994268
	462.895986	0.994452
	463.104693	0.994222
	463.313387	0.993411
	463.522068	0.994324
	463.730735	0.994753
	463.939389	0.995143
	464.148029	0.994449
	464.356656	0.995208
	464.565270	0.996975
	464.773870	0.994732
	464.982457	0.995238
	465.191030	0.996457
	465.399591	0.995691
	465.608137	0.997066
	465.816671	0.996626
	466.025191	0.998657
	466.233697	0.999301
	466.442191	0.998827
	466.650671	0.997612
	466.859137	0.998416
	467.067590	0.999583
	467.276030	0.999090
	467.484456	0.998915
	467.692869	1.000813
	467.901269	0.998715
	468.109655	0.999938
	468.318028	0.998985
	468.526387	0.998297
	468.734733	0.997464
	468.943066	0.998747
	469.151385	0.996923
	469.359691	0.996478
	469.567984	0.995123
	469.776263	0.994765
	469.984528	0.994431
	470.192781	0.992513
	470.401020	0.993346
	470.609245	0.992738
	470.817457	0.992052
	471.025656	0.992304
	471.233841	0.990067
	471.442013	0.989368
	471.650172	0.989487
	471.858317	0.987973
	472.066448	0.989676
	472.274567	0.989594
	472.482672	0.988792
	472.690763	0.989737
	472.898841	0.989612
	473.106906	0.990158
	473.314957	0.989431
	473.522995	0.991349
	473.731020	0.991556
	473.939031	0.990296
	474.147029	0.991247
	474.355013	0.991556
	474.562984	0.991730
	474.770941	0.992206
	474.978885	0.992621
	475.186816	0.993150
	475.394733	0.993989
	475.602637	0.994747
	475.810527	0.995790
	476.018404	0.995135
	476.226268	0.994231
	476.434118	0.994183
	476.641955	0.994907
	476.849778	0.994293
	477.057588	0.993708
	477.265385	0.994445
	477.473168	0.995622
	477.680937	0.997689
	477.888694	0.998096
	478.096436	0.999768
	478.304166	0.999124
	478.511882	1.000783
	478.719584	1.000691
	478.927274	1.000103
	479.134949	1.001445
	479.342612	1.003841
	479.550260	1.004188
	479.757896	1.003265
	479.965518	1.005084
	480.173126	1.004877
	480.380722	1.003775
	480.588303	1.005571
	480.795872	1.005193
	481.003426	1.004729
	481.210968	1.003395
	481.418496	1.002228
	481.626010	0.999191
	481.833511	0.999381
	482.040999	0.999156
	482.248473	0.999189
	482.455934	0.999534
	482.663382	0.998130
	482.870816	0.998769
	483.078236	0.998407
	483.285643	0.999653
	483.493037	0.999018
	483.700417	0.997575
	483.907784	0.998098
	484.115137	0.997877
	484.322477	0.998341
	484.529803	1.000084
	484.737116	0.998237
	484.944416	0.997584
	485.151702	0.997363
	485.358975	0.996733
	485.566234	0.996224
	485.773479	0.996146
	485.980712	0.995611
	486.187931	0.993978
	486.395136	0.992614
	486.602328	0.991561
	486.809506	0.991048
	487.016671	0.992373
	487.223823	0.991853
	487.430961	0.991229
	487.638086	0.991188
	487.845197	0.990441
	488.052295	0.988694
	488.259379	0.986273
	488.466450	0.984920
	488.673507	0.985461
	488.880551	0.985010
	489.087582	0.984180
	489.294599	0.981839
	489.501602	0.981213
	489.708592	0.982088
	489.915569	0.979129
	490.122532	0.977506
	490.329482	0.976558
	490.536418	0.976290
	490.743341	0.976053
	490.950250	0.976493
	491.157146	0.974479
	491.364029	0.973236
	491.570897	0.975121
	491.777753	0.976535
	491.984595	0.976235
	492.191423	0.975227
	492.398238	0.975472
	492.605040	0.974440
	492.811828	0.975461
	493.018603	0.976335
	493.225364	0.973799
	493.432111	0.973044
	493.638846	0.972640
	493.845566	0.972303
	494.052274	0.972982
	494.258967	0.974357
	494.465648	0.974590
	494.672314	0.974693
	494.878968	0.975703
	495.085608	0.974894
	495.292234	0.974299
	495.498847	0.975090
	495.705446	0.974846
	495.912032	0.973508
	496.118605	0.973093
	496.325164	0.974783
	496.531709	0.975192
	496.738241	0.975024
	496.944759	0.974746
	497.151264	0.974976
	497.357756	0.975444
	497.564234	0.975817
	497.770698	0.974912
	497.977149	0.974616
	498.183587	0.974006
	498.390011	0.972646
	498.596422	0.973592
	498.802819	0.973038
	499.009202	0.972590
	499.215572	0.973339
	499.421929	0.973818
	499.628272	0.973301
	499.834602	0.972885
	500.040918	0.972224
	500.247220	0.972529
	500.453509	0.971840
	500.659785	0.971334
	500.866047	0.971046
	501.072296	0.969712
	501.278531	0.968126
	501.484752	0.966717
	501.690960	0.966084
	501.897155	0.966275
	502.103336	0.965656
	502.309504	0.965337
	502.515658	0.966998
	502.721798	0.968296
	502.927925	0.968606
	503.134039	0.968984
	503.340139	0.969846
	503.546225	0.968249
	503.752298	0.968914
	503.958358	0.970328
	504.164404	0.969613
	504.370436	0.968134
	504.576455	0.966565
	504.782461	0.968495
	504.988453	0.969096
	505.194431	0.968935
	505.400396	0.967803
	505.606347	0.966550
	505.812285	0.967110
	506.018209	0.966168
	506.224120	0.965514
	506.430017	0.966961
	506.635901	0.965824
	506.841771	0.964333
	507.047628	0.964685
	507.253471	0.963199
	507.459301	0.962747
	507.665117	0.963291
	507.870920	0.964237
	508.076709	0.964152
	508.282484	0.964431
	508.488247	0.964781
	508.693995	0.965395
	508.899730	0.965138
	509.105451	0.964331
	509.311159	0.963716
	509.516854	0.963601
	509.722535	0.962993
	509.928202	0.962859
	510.133856	0.961393
	510.339496	0.961645
	510.545123	0.962281
	510.750736	0.964181
	510.956336	0.964882
	511.161922	0.965551
	511.367494	0.966947
	511.573053	0.968489
	511.778599	0.969420
	511.984131	0.968097
	512.189649	0.968442
	512.395154	0.968780
	512.600645	0.970769
	512.806123	0.970697
	513.011587	0.971118
	513.217038	0.970873
	513.422475	0.970768
	513.627899	0.970744
	513.833309	0.970729
	514.038705	0.972178
	514.244088	0.972743
	514.449458	0.974064
	514.654814	0.974566
	514.860156	0.975053
	515.065485	0.975504
	515.270800	0.974302
	515.476102	0.973686
	515.681390	0.972751
	515.886664	0.972166
	516.091925	0.973185
	516.297173	0.974121
	516.502407	0.974117
	516.707627	0.973647
	516.912834	0.973788
	517.118027	0.974855
	517.323207	0.972529
	517.528373	0.971864
	517.733525	0.969870
	517.938664	0.970598
	518.143790	0.969313
	518.348901	0.967374
	518.554000	0.967738
	518.759084	0.967746
	518.964156	0.966400
	519.169213	0.966545
	519.374257	0.967024
	519.579288	0.965925
	519.784305	0.967325
	519.989308	0.965554
	520.194298	0.963580
	520.399274	0.964360
	520.604236	0.964091
	520.809185	0.963789
	521.014121	0.962305
	521.219043	0.961698
	521.423951	0.961366
	521.628846	0.961786
	521.833727	0.961678
	522.038595	0.961222
	522.243449	0.961548
	522.448289	0.962038
	522.653116	0.963385
	522.857929	0.963579
	523.062729	0.964868
	523.267515	0.964281
	523.472287	0.965997
	523.677046	0.965932
	523.881792	0.964779
	524.086524	0.965098
	524.291242	0.964292
	524.495946	0.964491
	524.700637	0.965236
	524.905315	0.965196
	525.109979	0.962933
	525.314629	0.962494
	525.519266	0.962008
	525.723889	0.962570
	525.928498	0.961446
	526.133094	0.960948
	526.337677	0.962299
	526.542245	0.961913
	526.746800	0.961757
	526.951342	0.960635
	527.155870	0.963168
	527.360384	0.962796
	527.564885	0.963481
	527.769372	0.964664
	527.973846	0.965258
	528.178306	0.966508
	528.382752	0.964722
	528.587185	0.964893
	528.791604	0.963397
	528.996010	0.961359
	529.200402	0.960742
	529.404780	0.959669
	529.609145	0.958200
	529.813496	0.957479
	530.017833	0.956295
	530.222157	0.957336
	530.426468	0.956492
	530.630764	0.956269
	530.835048	0.957569
	531.039317	0.956681
	531.243573	0.958179
	531.447815	0.958594
	531.652044	0.957600
	531.856259	0.956641
	532.060461	0.956162
	532.264648	0.954869
	532.468823	0.955355
	532.672983	0.956347
	532.877130	0.957122
	533.081264	0.957408
	533.285383	0.958219
	533.489490	0.961157
	533.693582	0.961086
	533.897661	0.960445
	534.101726	0.960147
	534.305778	0.961557
	534.509816	0.963013
	534.713841	0.963927
	534.917851	0.964717
	535.121849	0.965368
	535.325832	0.966449
	535.529802	0.966295
	535.733759	0.966759
	535.937701	0.966310
	536.141630	0.965953
	536.345546	0.965969
	536.549448	0.965708
	536.753336	0.966471
	536.957210	0.967388
	537.161071	0.966465
	537.364919	0.967041
	537.568752	0.969290
	537.772572	0.969540
	537.976379	0.970879
	538.180172	0.970210
	538.383951	0.971852
	538.587716	0.972379
	538.791468	0.972161
	538.995206	0.972194
	539.198931	0.973553
	539.402642	0.974138
	539.606339	0.971015
	539.810023	0.970986
	540.013693	0.969381
	540.217349	0.969321
	540.420992	0.968907
	540.624621	0.967077
	540.828237	0.967430
	541.031839	0.965792
	541.235427	0.965721
	541.439001	0.966036
	541.642562	0.964600
	541.846109	0.964994
	542.049643	0.965862
	542.253163	0.967495
	542.456669	0.966908
	542.660162	0.966817
	542.863641	0.966783
	543.067106	0.967915
	543.270558	0.967663
	543.473996	0.968619
	543.677420	0.967386
	543.880831	0.967943
	544.084228	0.967746
	544.287612	0.968500
	544.490981	0.968817
	544.694338	0.970552
	544.897680	0.971765
	545.101009	0.973031
	545.304324	0.973031
	545.507625	0.973236
	545.710913	0.972689
	545.914187	0.970851
	546.117448	0.971584
	546.320695	0.972554
	546.523928	0.974704
	546.727147	0.975531
	546.930353	0.976538
	547.133546	0.976722
	547.336724	0.976723
	547.539889	0.977140
	547.743040	0.977386
	547.946178	0.977781
	548.149301	0.978713
	548.352412	0.980753
	548.555508	0.980305
	548.758591	0.982652
	548.961660	0.983989
	549.164716	0.984200
	549.367757	0.984329
	549.570785	0.985553
	549.773800	0.986562
	549.976801	0.988053
	550.179788	0.989944
	550.382761	0.988142
	550.585721	0.989178
	550.788667	0.987936
	550.991599	0.988659
	551.194518	0.988495
	551.397423	0.988728
	551.600315	0.988676
	551.803192	0.989227
	552.006056	0.991491
	552.208906	0.992655
	552.411743	0.993093
	552.614566	0.992624
	552.817375	0.991807
	553.020171	0.992501
	553.222953	0.991750
	553.425721	0.992618
	553.628475	0.991934
	553.831216	0.992709
	554.033943	0.995539
	554.236657	0.995506
	554.439356	0.995332
	554.642042	0.994079
	554.844715	0.994934
	555.047373	0.995640
	555.250018	0.995382
	555.452650	0.993908
	555.655267	0.993940
	555.857871	0.994415
	556.060461	0.995162
	556.263038	0.994500
	556.465600	0.994609
	556.668150	0.995562
	556.870685	0.995451
	557.073207	0.995509
	557.275715	0.995077
	557.478209	0.994131
	557.680689	0.994638
	557.883156	0.994803
	558.085609	0.995377
	558.288049	0.996267
	558.490475	0.996992
	558.692887	0.999212
	558.895285	0.998734
	559.097670	0.997360
	559.300040	0.997785
	559.502398	0.997847
	559.704741	0.997858
	559.907071	0.998841
	560.109387	0.999074
	560.311689	0.999783
	560.513978	0.999689
	560.716253	0.998725
	560.918514	0.999772
	561.120762	1.000526
	561.322995	1.000226
	561.525215	1.001092
	561.727422	1.002431
	561.929614	1.003258
	562.131793	1.004855
	562.333958	1.004294
	562.536110	1.003424
	562.738248	1.005337
	562.940372	1.005230
	563.142482	1.005933
	563.344578	1.007459
	563.546661	1.007346
	563.748730	1.008833
	563.950786	1.009749
	564.152827	1.011564
	564.354855	1.011217
	564.556870	1.010566
	564.758870	1.011664
	564.960857	1.012236
	565.162830	1.014025
	565.364789	1.015579
	565.566735	1.016397
	565.768666	1.017346
	565.970584	1.019082
	566.172489	1.020085
	566.374379	1.019142
	566.576256	1.020376
	566.778119	1.021875
	566.979969	1.023530
	567.181805	1.024340
	567.383626	1.026298
	567.585435	1.028163
	567.787229	1.029908
	567.989010	1.030674
	568.190777	1.032050
	568.392530	1.034213
	568.594269	1.034363
	568.795995	1.035563
	568.997707	1.036551
	569.199405	1.039097
	569.401090	1.038774
	569.602761	1.041267
	569.804418	1.043718
	570.006061	1.044901
	570.207690	1.047014
	570.409306	1.048121
	570.610908	1.050394
	570.812497	1.051514
	571.014071	1.052749
	571.215632	1.053127
	571.417179	1.054636
	571.618712	1.055102
	571.820232	1.056759
	572.021737	1.056956
	572.223229	1.056696
	572.424707	1.058757
	572.626172	1.060022
	572.827623	1.061677
	573.029060	1.063102
	573.230483	1.065353
	573.431892	1.065561
	573.633288	1.067949
	573.834670	1.068591
	574.036038	1.069671
	574.237392	1.070988
	574.438733	1.069746
	574.640060	1.070204
	574.841373	1.071242
	575.042672	1.070934
	575.243958	1.070971
	575.445230	1.072701
	575.646488	1.073398
	575.847732	1.075668
	576.048962	1.076371
	576.250179	1.076584
	576.451382	1.075676
	576.652571	1.077087
	576.853747	1.078579
	577.054908	1.078987
	577.256056	1.080316
	577.457190	1.080795
	577.658310	1.080172
	577.859417	1.080635
	578.060510	1.081537
	578.261589	1.081565
	578.462654	1.082284
	578.663705	1.083295
	578.864743	1.083850
	579.065767	1.085183
	579.266777	1.085241
	579.467773	1.084679
	579.668755	1.083961
	579.869724	1.084285
	580.070679	1.084554
	580.271620	1.085633
	580.472548	1.086192
	580.673461	1.084942
	580.874361	1.086079
	581.075247	1.087340
	581.276119	1.088627
	581.476978	1.088967
	581.677822	1.090215
	581.878653	1.090567
	582.079470	1.092257
	582.280273	1.092185
	582.481063	1.092974
	582.681838	1.092787
	582.882600	1.092890
	583.083348	1.093927
	583.284083	1.093903
	583.484803	1.093898
	583.685510	1.095491
	583.886203	1.094851
	584.086882	1.096096
	584.287547	1.096354
	584.488199	1.097542
	584.688836	1.098195
	584.889460	1.097877
	585.090070	1.098224
	585.290666	1.098311
	585.491249	1.096703
	585.691818	1.096992
	585.892372	1.095597
	586.092914	1.095442
	586.293441	1.094231
	586.493954	1.093622
	586.694454	1.095327
	586.894940	1.095980
	587.095412	1.095228
	587.295870	1.096108
	587.496314	1.097215
	587.696745	1.096945
	587.897162	1.097167
	588.097565	1.096686
	588.297954	1.097336
	588.498329	1.097344
	588.698691	1.098115
	588.899038	1.098140
	589.099372	1.098385
	589.299692	1.099709
	589.499998	1.099748
	589.700291	1.101234
	589.900569	1.101606
	590.100834	1.103163
	590.301085	1.103403
	590.501322	1.105055
	590.701546	1.105135
	590.901755	1.105974
	591.101951	1.106612
	591.302132	1.105533
	591.502300	1.105721
	591.702455	1.105506
	591.902595	1.106615
	592.102722	1.106965
	592.302834	1.108916
	592.502933	1.110270
	592.703018	1.110879
	592.903089	1.112703
	593.103147	1.113963
	593.303190	1.114515
	593.503220	1.115095
	593.703236	1.115474
	593.903238	1.117174
	594.103226	1.118739
	594.303200	1.118091
	594.503161	1.119716
	594.703108	1.120497
	594.903040	1.123172
	595.102960	1.125623
	595.302865	1.126873
	595.502756	1.126933
	595.702634	1.128206
	595.902497	1.128970
	596.102347	1.131013
	596.302183	1.130029
	596.502005	1.132093
	596.701813	1.132836
	596.901608	1.132285
	597.101388	1.133341
	597.301155	1.133727
	597.500908	1.132693
	597.700647	1.135541
	597.900372	1.134545
	598.100083	1.134579
	598.299781	1.135949
	598.499465	1.138279
	598.699134	1.138831
	598.898790	1.138974
	599.098432	1.140272
	599.298061	1.141290
	599.497675	1.140030
	599.697275	1.139431
	599.896862	1.141144
	600.096435	1.140807
	600.295994	1.142643
	600.495539	1.143670
	600.695070	1.146455
	600.894588	1.148614
	601.094091	1.149621
	601.293581	1.150328
	601.493056	1.151610
	601.692518	1.154362
	601.891966	1.154276
	602.091401	1.155051
	602.290821	1.156034
	602.490227	1.157714
	602.689620	1.156583
	602.888999	1.157095
	603.088363	1.158556
	603.287714	1.157896
	603.487052	1.158307
	603.686375	1.159864
	603.885684	1.163481
	604.084980	1.165132
	604.284261	1.166572
	604.483529	1.167584
	604.682783	1.168619
	604.882023	1.171605
	605.081249	1.171538
	605.280461	1.172981
	605.479660	1.174165
	605.678844	1.176856
	605.878015	1.178464
	606.077172	1.180684
	606.276314	1.182803
	606.475443	1.185328
	606.674558	1.187078
	606.873660	1.186814
	607.072747	1.188228
	607.271820	1.187796
	607.470880	1.187287
	607.669926	1.187956
	607.868957	1.188548
	608.067975	1.189004
	608.266979	1.189810
	608.465969	1.190001
	608.664946	1.187487
	608.863908	1.186415
	609.062857	1.186649
	609.261791	1.186368
	609.460712	1.185960
	609.659619	1.185922
	609.858511	1.182313
	610.057390	1.183008
	610.256256	1.183185
	610.455107	1.181926
	610.653944	1.180950
	610.852767	1.180158
	611.051577	1.180542
	611.250373	1.178785
	611.449154	1.177388
	611.647922	1.177880
	611.846676	1.178887
	612.045416	1.178110
	612.244142	1.178576
	612.442854	1.177341
	612.641553	1.176467
	612.840237	1.174119
	613.038908	1.170494
	613.237564	1.171235
	613.436207	1.171416
	613.634836	1.171144
	613.833451	1.169325
	614.032052	1.168445
	614.230639	1.168039
	614.429212	1.168664
	614.627771	1.166891
	614.826316	1.167599
	615.024848	1.168550
	615.223365	1.167200
	615.421869	1.168311
	615.620358	1.168804
	615.818834	1.169046
	616.017296	1.170156
	616.215744	1.171043
	616.414178	1.171288
	616.612598	1.172037
	616.811004	1.173379
	617.009396	1.172606
	617.207775	1.174084
	617.406139	1.172587
	617.604490	1.175051
	617.802826	1.174714
	618.001149	1.174104
	618.199458	1.175189
	618.397752	1.174865
	618.596033	1.175071
	618.794300	1.174450
	618.992553	1.175135
	619.190792	1.174542
	619.389018	1.174149
	619.587229	1.175346
	619.785426	1.176853
	619.983609	1.176559
	620.181779	1.177456
	620.379934	1.178294
	620.578076	1.177417
	620.776204	1.181290
	620.974317	1.182458
	621.172417	1.183505
	621.370503	1.183672
	621.568575	1.184689
	621.766633	1.185754
	621.964677	1.187904
	622.162707	1.187611
	622.360723	1.189433
	622.558725	1.191164
	622.756714	1.192906
	622.954688	1.194380
	623.152648	1.194608
	623.350595	1.195417
	623.548527	1.197558
	623.746446	1.198580
	623.944350	1.198921
	624.142241	1.199973
	624.340118	1.200853
	624.537981	1.202072
	624.735829	1.204506
	624.933664	1.205719
	625.131485	1.208608
	625.329292	1.208934
	625.527085	1.211589
	625.724864	1.212763
	625.922629	1.214545
	626.120381	1.217187
	626.318118	1.220193
	626.515841	1.222342
	626.713550	1.223948
	626.911246	1.225783
	627.108927	1.226673
	627.306595	1.228959
	627.504248	1.230843
	627.701888	1.232007
	627.899513	1.235008
	628.097125	1.236448
	628.294722	1.238062
	628.492306	1.240704
	628.689876	1.241992
	628.887432	1.241966
	629.084973	1.244015
	629.282501	1.245803
	629.480015	1.249840
	629.677515	1.251374
	629.875001	1.252854
	630.072473	1.256519
	630.269931	1.257243
	630.467375	1.258047
	630.664805	1.261252
	630.862221	1.262882
	631.059623	1.265205
	631.257011	1.268912
	631.454385	1.271381
	631.651746	1.274473
	631.849092	1.275980
	632.046424	1.280995
	632.243742	1.282373
	632.441047	1.282971
	632.638337	1.287032
	632.835613	1.287191
	633.032876	1.288430
	633.230124	1.290477
	633.427358	1.293798
	633.624579	1.295932
	633.821785	1.298276
	634.018978	1.301689
	634.216156	1.305689
	634.413321	1.308537
	634.610471	1.309666
	634.807608	1.309934
	635.004730	1.312202
	635.201839	1.313509
	635.398933	1.315038
	635.596014	1.316616
	635.793081	1.317990
	635.990133	1.321085
	636.187172	1.322564
	636.384196	1.322266
	636.581207	1.323737
	636.778204	1.322217
	636.975186	1.323657
	637.172155	1.324723
	637.369110	1.326456
	637.566050	1.326209
	637.762977	1.326292
	637.959890	1.326922
	638.156788	1.326237
	638.353673	1.325682
	638.550544	1.322835
	638.747400	1.321348
	638.944243	1.321661
	639.141072	1.319748
	639.337886	1.318144
	639.534687	1.316252
	639.731474	1.315876
	639.928246	1.313173
	640.125005	1.312993
	640.321750	1.310573
	640.518480	1.307603
	640.715197	1.306919
	640.911899	1.307565
	641.108588	1.305715
	641.305263	1.303542
	641.501923	1.301092
	641.698570	1.298139
	641.895202	1.296486
	642.091821	1.296192
	642.288426	1.295403
	642.485016	1.294045
	642.681593	1.289437
	642.878155	1.289157
	643.074704	1.287244
	643.271238	1.283930
	643.467759	1.281951
	643.664265	1.279808
	643.860757	1.276796
	644.057236	1.273719
	644.253700	1.273387
	644.450151	1.272116
	644.646587	1.269656
	644.843009	1.269642
	645.039418	1.269635
	645.235812	1.269658
	645.432192	1.268108
	645.628558	1.266664
	645.824911	1.265580
	646.021249	1.262789
	646.217573	1.260695
	646.413883	1.256965
	646.610179	1.256904
	646.806461	1.256068
	647.002729	1.254245
	647.198983	1.251208
	647.395223	1.249701
	647.591449	1.246787
	647.787661	1.245260
	647.983859	1.240073
	648.180043	1.238668
	648.376212	1.238276
	648.572368	1.235606
	648.768510	1.234187
	648.964638	1.231904
	649.160751	1.229645
	649.356851	1.227432
	649.552937	1.224946
	649.749008	1.223405
	649.945066	1.220677
	650.141109	1.218704
	650.337138	1.216370
	650.533154	1.213144
	650.729155	1.212252
	650.925142	1.209712
	651.121116	1.207297
	651.317075	1.205905
	651.513020	1.204536
	651.708951	1.203786
	651.904868	1.201814
	652.100771	1.200118
	652.296660	1.197975
	652.492535	1.196705
	652.688396	1.194022
	652.884242	1.192678
	653.080075	1.191228
	653.275894	1.189691
	653.471699	1.188501
	653.667489	1.188197
	653.863266	1.188422
	654.059028	1.187498
	654.254776	1.185543
	654.450511	1.184324
	654.646231	1.184026
	654.841937	1.181976
	655.037629	1.181579
	655.233308	1.180991
	655.428972	1.181203
	655.624622	1.180986
	655.820258	1.182225
	656.015879	1.183606
	656.211487	1.183074
	656.407081	1.182866
	656.602661	1.182167
	656.798226	1.181290
	656.993778	1.180709
	657.189315	1.178926
	657.384839	1.178881
	657.580348	1.178107
	657.775843	1.177746
	657.971324	1.177344
	658.166791	1.177237
	658.362244	1.179533
	658.557683	1.177945
	658.753108	1.177945
	658.948519	1.175455
	659.143916	1.175946
	659.339298	1.175882
	659.534667	1.176704
	659.730022	1.177113
	659.925362	1.179536
	660.120688	1.178183
	660.316001	1.178385
	660.511299	1.179468
	660.706583	1.181041
	660.901853	1.180872
	661.097109	1.182921
	661.292351	1.183468
	661.487578	1.185166
	661.682792	1.185942
	661.877992	1.185888
	662.073177	1.186370
	662.268349	1.186099
	662.463506	1.188996
	662.658649	1.189155
	662.853779	1.188832
	663.048894	1.189661
	663.243995	1.189254
	663.439081	1.191002
	663.634154	1.193506
	663.829213	1.195095
	664.024258	1.195086
	664.219288	1.197698
	664.414305	1.199654
	664.609307	1.202370
	664.804295	1.202984
	664.999269	1.204587
	665.194229	1.207088
	665.389175	1.209164
	665.584107	1.213068
	665.779025	1.214666
	665.973928	1.215532
	666.168818	1.218001
	666.363693	1.220390
	666.558555	1.222017
	666.753402	1.224756
	666.948235	1.226017
	667.143054	1.228728
	667.337859	1.230453
	667.532650	1.232502
	667.727427	1.233937
	667.922189	1.234285
	668.116938	1.236986
	668.311672	1.237750
	668.506392	1.239774
	668.701098	1.242274
	668.895790	1.245587
	669.090468	1.249159
	669.285132	1.252246
	669.479782	1.255244
	669.674417	1.256063
	669.869039	1.258243
	670.063646	1.260638
	670.258239	1.261471
	670.452819	1.264120
	670.647384	1.265992
	670.841934	1.268545
	671.036471	1.271754
	671.230994	1.275109
	671.425502	1.277978
	671.619997	1.282074
	671.814477	1.284526
	672.008943	1.286368
	672.203395	1.289258
	672.397833	1.292802
	672.592257	1.293217
	672.786667	1.296410
	672.981062	1.296745
	673.175444	1.297775
	673.369811	1.300117
	673.564164	1.300714
	673.758503	1.302421
	673.952828	1.303456
	674.147139	1.307252
	674.341435	1.308632
	674.535718	1.311771
	674.729986	1.313408
	674.924240	1.315835
	675.118480	1.317867
	675.312706	1.319833
	675.506918	1.319436
	675.701116	1.320806
	675.895299	1.321855
	676.089469	1.322035
	676.283624	1.322938
	676.477765	1.325319
	676.671892	1.327586
	676.866005	1.329380
	677.060103	1.331212
	677.254188	1.333946
	677.448258	1.333199
	677.642315	1.333578
	677.836357	1.334250
	678.030385	1.335061
	678.224398	1.335222
	678.418398	1.336249
	678.612384	1.335304
	678.806355	1.335931
	679.000312	1.335937
	679.194255	1.337664
	679.388184	1.337606
	679.582099	1.336807
	679.776000	1.337753
	679.969886	1.337401
	680.163758	1.337891
	680.357617	1.338963
	680.551461	1.339197
	680.745290	1.339101
	680.939106	1.338494
	681.132908	1.337180
	681.326695	1.337126
	681.520468	1.338565
	681.714227	1.339254
	681.907972	1.338942
	682.101703	1.338774
	682.295419	1.339379
	682.489122	1.338578
	682.682810	1.339730
	682.876484	1.339289
	683.070144	1.338778
	683.263790	1.338459
	683.457421	1.336609
	683.651039	1.336734
	683.844642	1.336674
	684.038231	1.334991
	684.231806	1.332048
	684.425367	1.332994
	684.618913	1.331793
	684.812446	1.333021
	685.005964	1.335236
	685.199468	1.332164
	685.392958	1.330135
	685.586433	1.329272
	685.779895	1.328591
	685.973342	1.327270
	686.166775	1.326472
	686.360194	1.323950
	686.553599	1.323074
	686.746990	1.322280
	686.940366	1.322225
	687.133729	1.320999
	687.327077	1.322291
	687.520411	1.321925
	687.713730	1.324496
	687.907036	1.326824
	688.100327	1.326763
	688.293604	1.326013
	688.486867	1.326190
	688.680116	1.326753
	688.873351	1.325453
	689.066571	1.325415
	689.259777	1.325251
	689.452970	1.325439
	689.646147	1.325159
	689.839311	1.324036
	690.032461	1.324125
	690.225596	1.324491
	690.418717	1.324430
	690.611824	1.324871
	690.804917	1.325309
	690.997995	1.324795
	691.191059	1.324953
	691.384110	1.326705
	691.577145	1.326253
	691.770167	1.325735
	691.963175	1.325475
	692.156168	1.323977
	692.349147	1.325076
	692.542112	1.323969
	692.735063	1.323554
	692.927999	1.321341
	693.120922	1.319932
	693.313830	1.319698
	693.506724	1.318636
	693.699603	1.317737
	693.892469	1.316316
	694.085320	1.313583
	694.278157	1.311212
	694.470980	1.310701
	694.663789	1.310117
	694.856583	1.308072
	695.049364	1.304886
	695.242130	1.302136
	695.434881	1.297754
	695.627619	1.295602
	695.820342	1.294509
	696.013052	1.293745
	696.205747	1.291352
	696.398427	1.289408
	696.591094	1.286204
	696.783746	1.280619
	696.976384	1.279625
	697.169008	1.277655
	697.361618	1.275771
	697.554213	1.274767
	697.746795	1.271986
	697.939362	1.269535
	698.131914	1.269359
	698.324453	1.268416
	698.516977	1.268076
	698.709487	1.266640
	698.901983	1.266290
	699.094465	1.261780
	699.286932	1.261888
	699.479386	1.258627
	699.671825	1.256234
	699.864249	1.255458
	700.056660	1.255512
	700.249056	1.253856
	700.441438	1.251374
	700.633806	1.251821
	700.826160	1.250640
	701.018499	1.250076
	701.210824	1.248433
	701.403135	1.246987
	701.595432	1.246119
	701.787714	1.245411
	701.979982	1.243255
	702.172236	1.244153
	702.364476	1.244767
	702.556702	1.244316
	702.748913	1.242537
	702.941110	1.241111
	703.133293	1.238730
	703.325461	1.239109
	703.517615	1.238384
	703.709755	1.237194
	703.901881	1.236181
	704.093993	1.233378
	704.286090	1.232887
	704.478173	1.230763
	704.670242	1.231283
	704.862296	1.231130
	705.054337	1.228208
	705.246363	1.226429
	705.438375	1.224568
	705.630372	1.223802
	705.822356	1.221886
	706.014325	1.222666
	706.206279	1.220729
	706.398220	1.217899
	706.590146	1.216875
	706.782058	1.216158
	706.973956	1.213157
	707.165840	1.212478
	707.357709	1.212362
	707.549564	1.210249
	707.741405	1.208307
	707.933231	1.205589
	708.125043	1.204937
	708.316841	1.203477
	708.508625	1.201496
	708.700395	1.199579
	708.892150	1.199008
	709.083891	1.197192
	709.275617	1.194828
	709.467330	1.193036
	709.659028	1.191929
	709.850712	1.189597
	710.042381	1.187897
	710.234037	1.185125
	710.425678	1.184858
	710.617305	1.183817
	710.808917	1.185013
	711.000515	1.183678
	711.192099	1.183621
	711.383669	1.183082
	711.575225	1.182053
	711.766766	1.179590
	711.958293	1.177435
	712.149805	1.177280
	712.341304	1.176156
	712.532788	1.175619
	712.724258	1.174785
	712.915713	1.173916
	713.107154	1.175248
	713.298581	1.176025
	713.489994	1.175642
	713.681392	1.177613
	713.872776	1.177551
	714.064146	1.176805
	714.255502	1.176998
	714.446843	1.178179
	714.638170	1.179192
	714.829483	1.180592
	715.020781	1.179401
	715.212065	1.178814
	715.403335	1.177437
	715.594591	1.177617
	715.785832	1.177579
	715.977059	1.177117
	716.168272	1.177184
	716.359470	1.176810
	716.550654	1.175175
	716.741824	1.174474
	716.932979	1.175192
	717.124121	1.173458
	717.315247	1.172409
	717.506360	1.172764
	717.697458	1.169779
	717.888542	1.167588
	718.079612	1.167251
	718.270668	1.165282
	718.461709	1.164214
	718.652736	1.163315
	718.843748	1.161602
	719.034746	1.159627
	719.225730	1.157552
	719.416700	1.156345
	719.607655	1.155383
	719.798596	1.152334
	719.989523	1.151216
	720.180435	1.148950
	720.371333	1.146459
	720.562217	1.144756
	720.753087	1.141678
	720.943942	1.139825
	721.134783	1.138375
	721.325609	1.136383
	721.516422	1.133821
	721.707219	1.132181
	721.898003	1.131725
	722.088772	1.129564
	722.279527	1.126891
	722.470268	1.124525
	722.660994	1.122165
	722.851707	1.119682
	723.042404	1.117075
	723.233088	1.115903
	723.423757	1.115090
	723.614412	1.116235
	723.805052	1.114711
	723.995678	1.112384
	724.186290	1.110639
	724.376887	1.109984
	724.567471	1.108908
	724.758039	1.107374
	724.948594	1.105381
	725.139134	1.104774
	725.329660	1.103853
	725.520172	1.102795
	725.710669	1.102636
	725.901152	1.100936
	726.091620	1.099316
	726.282075	1.098579
	726.472514	1.097078
	726.662940	1.096024
	726.853351	1.094318
	727.043748	1.092895
	727.234131	1.091965
	727.424499	1.090383
	727.614853	1.088242
	727.805193	1.087310
	727.995518	1.086558
	728.185829	1.085325
	728.376125	1.084036
	728.566408	1.080269
	728.756675	1.080420
	728.946929	1.077750
	729.137168	1.076523
	729.327393	1.076148
	729.517604	1.075571
	729.707800	1.073205
	729.897982	1.072085
	730.088149	1.069598
	730.278302	1.069248
	730.468441	1.068775
	730.658566	1.067086
	730.848676	1.067518
	731.038771	1.067399
	731.228853	1.067494
	731.418920	1.067187
	731.608973	1.065696
	731.799011	1.067328
	731.989035	1.066879
	732.179045	1.066339
	732.369040	1.068005
	732.559021	1.067396
	732.748988	1.068407
	732.938940	1.069272
	733.128878	1.070258
	733.318801	1.071471
	733.508711	1.070638
	733.698605	1.070397
	733.888486	1.071109
	734.078352	1.070743
	734.268204	1.070001
	734.458041	1.070839
	734.647864	1.070588
	734.837673	1.070842
	735.027467	1.069336
	735.217247	1.067779
	735.407013	1.067416
	735.596764	1.067651
	735.786501	1.066962
	735.976223	1.065116
	736.165932	1.064664
	736.355625	1.064080
	736.545305	1.064181
	736.734970	1.062412
	736.924620	1.062088
	737.114257	1.061423
	737.303879	1.061126
	737.493486	1.061442
	737.683079	1.062628
	737.872658	1.061299
	738.062222	1.059861
	738.251772	1.057485
	738.441308	1.055636
	738.630829	1.055315
	738.820336	1.053950
	739.009829	1.052189
	739.199307	1.051269
	739.388771	1.049373
	739.578220	1.046361
	739.767655	1.044673
	739.957076	1.043493
	740.146482	1.043979
	740.335874	1.042414
	740.525251	1.043540
	740.714615	1.042223
	740.903963	1.040757
	741.093298	1.040524
	741.282618	1.038648
	741.471923	1.038711
	741.661214	1.039020
	741.850491	1.038348
	742.039753	1.039456
	742.229001	1.041446
	742.418235	1.041435
	742.607454	1.042213
	742.796659	1.042016
	742.985849	1.043400
	743.175025	1.043837
	743.364187	1.044359
	743.553334	1.045088
	743.742467	1.044694
	743.931586	1.043943
	744.120690	1.046447
	744.309779	1.046671
	744.498855	1.047580
	744.687916	1.049219
	744.876962	1.048443
	745.065994	1.049415
	745.255012	1.050947
	745.444015	1.050991
	745.633004	1.051874
	745.821978	1.052464
	746.010938	1.052336
	746.199884	1.052194
	746.388815	1.052307
	746.577732	1.052955
	746.766634	1.053854
	746.955522	1.053053
	747.144396	1.052119
	747.333255	1.053176
	747.522100	1.053582
	747.710930	1.053848
	747.899746	1.053871
	748.088548	1.055373
	748.277335	1.058018
	748.466108	1.058449
	748.654866	1.058181
	748.843610	1.057579
	749.032339	1.055944
	749.221054	1.053170
	749.409755	1.052734
	749.598441	1.053109
	749.787113	1.053118
	749.975770	1.052959
	750.164413	1.052811
	750.353042	1.052289
[truncated: 1,648 more rows]
