# Supplementary material for: Metasurface analogues of molecular diastereomers from hierarchical multiscale chiral interactions with biomolecules
Source: Nat Commun. 2026 Apr 22;17:5541. doi: 10.1038/s41467-026-72200-6 (PMC13287669; doi:10.1038/s41467-026-72200-6)
Supplement: Supplementary file 3 — Supplementary Data 1 (Raw data) [file 41467_2026_72200_MOESM3_ESM.zip › Raw_Data/Reflectivity/Antistrept_strept_sequence/Buffer/Ref_ARRAY3_RS_0_3.txt]

	345.453658	1.003064
	345.669646	1.003051
	345.885622	1.003023
	346.101585	1.002977
	346.317535	1.002909
	346.533471	1.002813
	346.749395	1.002684
	346.965306	1.002515
	347.181204	1.002297
	347.397089	1.002020
	347.612961	1.001673
	347.828820	1.001243
	348.044666	1.000714
	348.260499	1.000074
	348.476319	0.999308
	348.692126	0.998407
	348.907920	0.997369
	349.123701	0.996205
	349.339469	0.994942
	349.555224	0.993628
	349.770966	0.992331
	349.986695	0.991131
	350.202412	0.990111
	350.418115	0.989339
	350.633805	0.988854
	350.849482	0.988666
	351.065147	0.988753
	351.280798	0.989072
	351.496436	0.989573
	351.712062	0.990204
	351.927674	0.990920
	352.143273	0.989951
	352.358860	0.994384
	352.574433	0.994247
	352.789993	0.994992
	353.005541	0.996187
	353.221075	0.997258
	353.436597	0.997769
	353.652105	0.999486
	353.867600	1.001014
	354.083083	1.002523
	354.298552	1.001236
	354.514009	1.004043
	354.729452	1.006703
	354.944883	1.008674
	355.160300	1.009714
	355.375705	1.010294
	355.591096	1.010280
	355.806474	1.011325
	356.021840	1.011470
	356.237192	1.010635
	356.452532	1.009813
	356.667858	1.010759
	356.883172	1.011057
	357.098472	1.010106
	357.313760	1.010667
	357.529034	1.010074
	357.744295	1.008860
	357.959544	1.009349
	358.174779	1.008066
	358.390002	1.008898
	358.605211	1.006733
	358.820407	1.002701
	359.035591	1.002509
	359.250761	1.002067
	359.465919	1.001065
	359.681063	1.000593
	359.896194	1.001011
	360.111313	1.000101
	360.326418	0.999075
	360.541510	0.998608
	360.756589	0.996840
	360.971656	0.995457
	361.186709	0.996174
	361.401749	0.996940
	361.616776	0.996232
	361.831790	0.996361
	362.046792	0.995755
	362.261780	0.995575
	362.476755	0.993352
	362.691717	0.993424
	362.906666	0.992313
	363.121602	0.992368
	363.336525	0.991395
	363.551435	0.991073
	363.766332	0.992302
	363.981216	0.992469
	364.196087	0.993452
	364.410945	0.992480
	364.625790	0.993261
	364.840621	0.992756
	365.055440	0.992097
	365.270246	0.991256
	365.485039	0.991330
	365.699818	0.990205
	365.914585	0.993241
	366.129339	0.994172
	366.344079	0.995314
	366.558807	0.997417
	366.773521	0.997333
	366.988223	0.996543
	367.202911	0.996464
	367.417587	0.998941
	367.632249	0.998257
	367.846898	0.997532
	368.061535	0.996511
	368.276158	0.995547
	368.490768	0.993558
	368.705365	0.993825
	368.919949	0.993972
	369.134521	0.995678
	369.349079	0.995437
	369.563624	0.995159
	369.778155	0.993589
	369.992674	0.993436
	370.207180	0.991750
	370.421673	0.990496
	370.636153	0.992091
	370.850619	0.992000
	371.065073	0.990732
	371.279514	0.989794
	371.493941	0.988782
	371.708356	0.989167
	371.922757	0.989409
	372.137145	0.988275
	372.351521	0.987607
	372.565883	0.988469
	372.780232	0.988800
	372.994568	0.988398
	373.208891	0.987509
	373.423201	0.989072
	373.637498	0.988597
	373.851782	0.988593
	374.066053	0.989382
	374.280311	0.990443
	374.494556	0.989494
	374.708787	0.990079
	374.923006	0.992104
	375.137211	0.992564
	375.351404	0.993339
	375.565583	0.995151
	375.779750	0.996215
	375.993903	0.996322
	376.208043	0.996610
	376.422170	0.996506
	376.636284	0.995913
	376.850385	0.994072
	377.064473	0.992504
	377.278548	0.992780
	377.492610	0.994642
	377.706658	0.994695
	377.920694	0.993615
	378.134717	0.994031
	378.348726	0.996167
	378.562722	0.995899
	378.776706	0.997868
	378.990676	0.996698
	379.204633	0.998974
	379.418577	0.999885
	379.632508	0.999163
	379.846426	0.998302
	380.060331	0.997763
	380.274223	0.997231
	380.488101	0.997398
	380.701967	0.998361
	380.915819	0.998070
	381.129659	0.999563
	381.343485	0.999993
	381.557298	1.001514
	381.771098	1.002787
	381.984886	1.002336
	382.198659	0.999918
	382.412420	0.999236
	382.626168	0.997420
	382.839903	0.997174
	383.053624	0.996611
	383.267333	0.998145
	383.481028	0.998852
	383.694711	0.996930
	383.908380	0.997194
	384.122036	0.997769
	384.335679	0.997927
	384.549309	0.995622
	384.762926	0.996073
	384.976530	0.994748
	385.190120	0.995734
	385.403698	0.998134
	385.617262	0.997033
	385.830814	0.996416
	386.044352	0.996604
	386.257877	0.998097
	386.471389	0.996432
	386.684888	0.996867
	386.898374	0.999260
	387.111847	0.999341
	387.325306	0.999070
	387.538753	0.998609
	387.752186	0.998130
	387.965606	0.999672
	388.179014	1.000772
	388.392408	1.000904
	388.605789	1.000335
	388.819156	0.999354
	389.032511	0.997936
	389.245853	0.995558
	389.459181	0.996595
	389.672497	0.996318
	389.885799	0.996203
	390.099088	0.995464
	390.312364	0.994554
	390.525627	0.994422
	390.738877	0.996032
	390.952114	0.995641
	391.165337	0.995878
	391.378548	0.995276
	391.591745	0.997356
	391.804929	0.998504
	392.018100	0.999560
	392.231258	0.998336
	392.444403	0.998090
	392.657535	0.997961
	392.870653	0.997935
	393.083759	0.999070
	393.296851	1.000140
	393.509930	1.000320
	393.722996	1.001071
	393.936049	1.002277
	394.149089	1.001739
	394.362116	0.999712
	394.575129	0.998855
	394.788130	0.998728
	395.001117	1.000338
	395.214091	1.001889
	395.427052	1.001064
	395.640000	1.003096
	395.852935	1.005885
	396.065857	1.005593
	396.278765	1.007569
	396.491660	1.009289
	396.704543	1.010789
	396.917412	1.010805
	397.130268	1.009365
	397.343110	1.011281
	397.555940	1.011852
	397.768757	1.010701
	397.981560	1.012213
	398.194350	1.010328
	398.407127	1.010009
	398.619891	1.009966
	398.832642	1.009686
	399.045380	1.009183
	399.258104	1.008897
	399.470815	1.009237
	399.683514	1.008206
	399.896199	1.006501
	400.108870	1.007259
	400.321529	1.008056
	400.534175	1.009536
	400.746807	1.012013
	400.959427	1.010611
	401.172033	1.009160
	401.384626	1.009029
	401.597205	1.009038
	401.809772	1.008125
	402.022326	1.007633
	402.234866	1.008201
	402.447393	1.005261
	402.659907	1.004166
	402.872408	1.002987
	403.084896	1.003436
	403.297370	1.003752
	403.509832	1.004147
	403.722280	1.001984
	403.934715	1.003380
	404.147137	1.004629
	404.359546	1.004388
	404.571941	1.004229
	404.784323	1.004010
	404.996693	1.003385
	405.209049	1.004673
	405.421392	1.004223
	405.633721	1.004541
	405.846038	1.006381
	406.058341	1.004250
	406.270632	1.005017
	406.482909	1.004641
	406.695172	1.004436
	406.907423	1.003327
	407.119661	1.004578
	407.331885	1.007055
	407.544096	1.006982
	407.756294	1.006898
	407.968479	1.006873
	408.180651	1.006972
	408.392809	1.009276
	408.604954	1.011221
	408.817086	1.012290
	409.029205	1.013398
	409.241311	1.012236
	409.453404	1.011889
	409.665483	1.013584
	409.877549	1.013165
	410.089602	1.013804
	410.301642	1.012501
	410.513669	1.014009
	410.725682	1.013357
	410.937682	1.011649
	411.149669	1.010710
	411.361643	1.009809
	411.573604	1.009762
	411.785551	1.010569
	411.997486	1.011395
	412.209407	1.011663
	412.421315	1.012375
	412.633210	1.013562
	412.845091	1.013884
	413.056959	1.013978
	413.268815	1.012708
	413.480657	1.009998
	413.692485	1.007488
	413.904301	1.005522
	414.116103	1.003388
	414.327892	1.003610
	414.539668	1.000849
	414.751431	0.999301
	414.963181	0.996803
	415.174917	0.995533
	415.386640	0.995286
	415.598350	0.994436
	415.810047	0.997083
	416.021730	0.998251
	416.233401	0.999010
	416.445058	0.998818
	416.656702	0.998099
	416.868332	0.998512
	417.079950	0.999975
	417.291554	1.000982
	417.503145	1.001066
	417.714723	1.001576
	417.926288	1.002176
	418.137839	1.000325
	418.349377	0.998817
	418.560903	0.998012
	418.772414	0.997765
	418.983913	0.999357
	419.195398	0.997395
	419.406870	0.999157
	419.618329	0.998515
	419.829775	0.999562
	420.041208	1.001185
	420.252627	1.001764
	420.464033	1.003212
	420.675426	1.003364
	420.886805	1.004520
	421.098172	1.005079
	421.309525	1.005860
	421.520865	1.006821
	421.732192	1.006071
	421.943505	1.008527
	422.154805	1.009110
	422.366092	1.009603
	422.577366	1.007153
	422.788627	1.005656
	422.999874	1.006549
	423.211108	1.004880
	423.422329	1.003776
	423.633537	1.003895
	423.844731	1.003388
	424.055913	1.005271
	424.267081	1.006146
	424.478235	1.006302
	424.689377	1.005731
	424.900505	1.005192
	425.111620	1.004388
	425.322722	1.002869
	425.533811	1.000745
	425.744886	0.998169
	425.955948	0.997008
	426.166997	0.996886
	426.378032	0.997659
	426.589055	0.998426
	426.800064	0.998162
	427.011060	1.000470
	427.222042	0.997815
	427.433012	0.998212
	427.643968	0.997192
	427.854911	0.997110
	428.065840	0.998201
	428.276757	0.999738
	428.487660	1.002101
	428.698550	0.999792
	428.909427	1.001052
	429.120290	1.000503
	429.331140	1.000225
	429.541977	1.001422
	429.752801	1.001271
	429.963611	1.000542
	430.174408	1.001012
	430.385192	1.001130
	430.595963	1.000999
	430.806720	0.999753
	431.017464	0.999994
	431.228195	1.000629
	431.438913	1.001914
	431.649617	1.000784
	431.860308	1.000569
	432.070986	1.002973
	432.281650	1.000518
	432.492302	1.001267
	432.702940	1.003565
	432.913565	0.999957
	433.124176	0.999172
	433.334774	0.998853
	433.545359	0.999452
	433.755931	0.998293
	433.966489	0.998599
	434.177035	0.998592
	434.387567	0.997674
	434.598085	0.997546
	434.808591	0.995930
	435.019083	0.995726
	435.229562	0.994837
	435.440027	0.995576
	435.650479	0.996899
	435.860918	0.995161
	436.071344	0.995803
	436.281757	0.995967
	436.492156	0.995591
	436.702542	0.997751
	436.912914	0.996578
	437.123274	0.996379
	437.333620	0.997290
	437.543953	0.999021
	437.754272	0.999219
	437.964578	0.999711
	438.174871	1.001088
	438.385151	1.001127
	438.595417	1.003797
	438.805670	1.004809
	439.015910	1.005874
	439.226137	1.004872
	439.436350	1.003456
	439.646550	1.005756
	439.856737	1.005392
	440.066910	1.004575
	440.277070	1.005243
	440.487217	1.005778
	440.697351	1.006626
	440.907471	1.006324
	441.117578	1.006838
	441.327671	1.005742
	441.537752	1.006397
	441.747819	1.005409
	441.957873	1.006575
	442.167913	1.008128
	442.377940	1.008976
	442.587954	1.006663
	442.797955	1.006010
	443.007942	1.004280
	443.217916	1.002236
	443.427877	1.001597
	443.637824	1.000632
	443.847758	0.999519
	444.057679	0.998386
	444.267586	0.994275
	444.477481	0.993534
	444.687361	0.993659
	444.897229	0.992043
	445.107083	0.994042
	445.316924	0.991903
	445.526752	0.988493
	445.736566	0.988844
	445.946367	0.987330
	446.156155	0.985315
	446.365929	0.983902
	446.575690	0.984206
	446.785438	0.985690
	446.995173	0.984263
	447.204894	0.984424
	447.414602	0.984481
	447.624296	0.984856
	447.833977	0.984985
	448.043645	0.985706
	448.253300	0.985019
	448.462941	0.984922
	448.672569	0.985605
	448.882184	0.986498
	449.091785	0.986107
	449.301373	0.986576
	449.510948	0.986531
	449.720509	0.989339
	449.930057	0.991094
	450.139592	0.992204
	450.349113	0.994249
	450.558621	0.994903
	450.768116	0.995710
	450.977597	0.996828
	451.187066	0.997922
	451.396520	0.998833
	451.605962	0.997986
	451.815390	0.998415
	452.024805	1.000380
	452.234206	1.002359
	452.443594	1.002581
	452.652969	1.002153
	452.862330	1.002834
	453.071678	1.002120
	453.281013	1.002953
	453.490335	1.003581
	453.699643	1.004781
	453.908938	1.002732
	454.118219	1.002661
	454.327487	1.002012
	454.536742	1.002080
	454.745983	1.002500
	454.955211	1.000464
	455.164426	0.999410
	455.373627	1.001695
	455.582815	1.000627
	455.791990	0.999658
	456.001152	0.999388
	456.210300	0.999762
	456.419434	0.998935
	456.628556	0.998817
	456.837664	0.998999
	457.046758	1.000088
	457.255839	0.998775
	457.464907	0.997635
	457.673962	0.997697
	457.883003	0.995691
	458.092031	0.996334
	458.301046	0.996453
	458.510047	0.996102
	458.719035	0.996234
	458.928009	0.998572
	459.136970	0.999305
	459.345918	0.999429
	459.554852	0.996599
	459.763774	0.997903
	459.972681	0.998413
	460.181576	0.998016
	460.390457	0.996949
	460.599324	0.996237
	460.808178	0.994872
	461.017019	0.995028
	461.225847	0.994585
	461.434661	0.995731
	461.643462	0.995390
	461.852249	0.995982
	462.061023	0.996151
	462.269784	0.996221
	462.478531	0.996577
	462.687265	0.995854
	462.895986	0.996532
	463.104693	0.994793
	463.313387	0.994786
	463.522068	0.996407
	463.730735	0.993511
	463.939389	0.994646
	464.148029	0.994409
	464.356656	0.995434
	464.565270	0.994281
	464.773870	0.993349
	464.982457	0.992544
	465.191030	0.991552
	465.399591	0.991073
	465.608137	0.991712
	465.816671	0.994043
	466.025191	0.993715
	466.233697	0.995101
	466.442191	0.992026
	466.650671	0.992624
	466.859137	0.991742
	467.067590	0.992339
	467.276030	0.994037
	467.484456	0.993551
	467.692869	0.994295
	467.901269	0.992650
	468.109655	0.991432
	468.318028	0.991760
	468.526387	0.991199
	468.734733	0.993180
	468.943066	0.991305
	469.151385	0.991553
	469.359691	0.991150
	469.567984	0.989328
	469.776263	0.989149
	469.984528	0.990989
	470.192781	0.992010
	470.401020	0.991856
	470.609245	0.992763
	470.817457	0.993764
	471.025656	0.994738
	471.233841	0.994703
	471.442013	0.996070
	471.650172	0.994944
	471.858317	0.995028
	472.066448	0.994966
	472.274567	0.995865
	472.482672	0.994768
	472.690763	0.994579
	472.898841	0.993973
	473.106906	0.993787
	473.314957	0.993316
	473.522995	0.993120
	473.731020	0.992959
	473.939031	0.993824
	474.147029	0.991444
	474.355013	0.991250
	474.562984	0.990973
	474.770941	0.991191
	474.978885	0.992201
	475.186816	0.991213
	475.394733	0.990676
	475.602637	0.991574
	475.810527	0.992045
	476.018404	0.993477
	476.226268	0.990866
	476.434118	0.991340
	476.641955	0.990808
	476.849778	0.990756
	477.057588	0.991179
	477.265385	0.990060
	477.473168	0.990195
	477.680937	0.991611
	477.888694	0.992433
	478.096436	0.992077
	478.304166	0.992466
	478.511882	0.990287
	478.719584	0.990500
	478.927274	0.988119
	479.134949	0.988015
	479.342612	0.988330
	479.550260	0.988730
	479.757896	0.988486
	479.965518	0.987634
	480.173126	0.987488
	480.380722	0.986238
	480.588303	0.988562
	480.795872	0.987746
	481.003426	0.987392
	481.210968	0.989484
	481.418496	0.987248
	481.626010	0.986096
	481.833511	0.987080
	482.040999	0.986945
	482.248473	0.988978
	482.455934	0.989702
	482.663382	0.990047
	482.870816	0.989682
	483.078236	0.989502
	483.285643	0.988875
	483.493037	0.989113
	483.700417	0.987787
	483.907784	0.988981
	484.115137	0.985711
	484.322477	0.984175
	484.529803	0.982571
	484.737116	0.982179
	484.944416	0.981914
	485.151702	0.981891
	485.358975	0.980387
	485.566234	0.980073
	485.773479	0.980266
	485.980712	0.980440
	486.187931	0.980956
	486.395136	0.980650
	486.602328	0.980535
	486.809506	0.981620
	487.016671	0.982043
	487.223823	0.983334
	487.430961	0.983168
	487.638086	0.982812
	487.845197	0.982084
	488.052295	0.984600
	488.259379	0.984812
	488.466450	0.984695
	488.673507	0.984274
	488.880551	0.985078
	489.087582	0.986316
	489.294599	0.986835
	489.501602	0.986511
	489.708592	0.985401
	489.915569	0.986494
	490.122532	0.988676
	490.329482	0.989436
	490.536418	0.988532
	490.743341	0.988197
	490.950250	0.988656
	491.157146	0.989770
	491.364029	0.989144
	491.570897	0.990421
	491.777753	0.991586
	491.984595	0.990475
	492.191423	0.990309
	492.398238	0.990985
	492.605040	0.988479
	492.811828	0.988310
	493.018603	0.988484
	493.225364	0.986729
	493.432111	0.988084
	493.638846	0.988389
	493.845566	0.986510
	494.052274	0.987042
	494.258967	0.988048
	494.465648	0.986758
	494.672314	0.987642
	494.878968	0.986116
	495.085608	0.985845
	495.292234	0.983409
	495.498847	0.983375
	495.705446	0.981932
	495.912032	0.980818
	496.118605	0.977546
	496.325164	0.978930
	496.531709	0.977199
	496.738241	0.978426
	496.944759	0.978025
	497.151264	0.976995
	497.357756	0.976371
	497.564234	0.976621
	497.770698	0.976470
	497.977149	0.976005
	498.183587	0.975845
	498.390011	0.974870
	498.596422	0.974659
	498.802819	0.973863
	499.009202	0.974583
	499.215572	0.974508
	499.421929	0.975287
	499.628272	0.975099
	499.834602	0.974479
	500.040918	0.973781
	500.247220	0.974429
	500.453509	0.975275
	500.659785	0.975419
	500.866047	0.974827
	501.072296	0.975046
	501.278531	0.976874
	501.484752	0.975930
	501.690960	0.975269
	501.897155	0.973439
	502.103336	0.973533
	502.309504	0.974303
	502.515658	0.974775
	502.721798	0.974961
	502.927925	0.973793
	503.134039	0.975032
	503.340139	0.976723
	503.546225	0.976776
	503.752298	0.976997
	503.958358	0.976772
	504.164404	0.976544
	504.370436	0.977452
	504.576455	0.978534
	504.782461	0.978885
	504.988453	0.979284
	505.194431	0.981445
	505.400396	0.981104
	505.606347	0.982220
	505.812285	0.982790
	506.018209	0.982596
	506.224120	0.982469
	506.430017	0.981555
	506.635901	0.980553
	506.841771	0.980705
	507.047628	0.981479
	507.253471	0.979823
	507.459301	0.979159
	507.665117	0.978443
	507.870920	0.979236
	508.076709	0.977303
	508.282484	0.976524
	508.488247	0.976173
	508.693995	0.978104
	508.899730	0.975961
	509.105451	0.974129
	509.311159	0.973448
	509.516854	0.974179
	509.722535	0.975084
	509.928202	0.975282
	510.133856	0.973881
	510.339496	0.973338
	510.545123	0.972811
	510.750736	0.972092
	510.956336	0.971775
	511.161922	0.972116
	511.367494	0.972311
	511.573053	0.972102
	511.778599	0.971040
	511.984131	0.969980
	512.189649	0.970550
	512.395154	0.969810
	512.600645	0.972039
	512.806123	0.972298
	513.011587	0.973607
	513.217038	0.974104
	513.422475	0.973202
	513.627899	0.973298
	513.833309	0.971677
	514.038705	0.971696
	514.244088	0.971049
	514.449458	0.972506
	514.654814	0.973141
	514.860156	0.973763
	515.065485	0.974739
	515.270800	0.974373
	515.476102	0.975282
	515.681390	0.973928
	515.886664	0.974160
	516.091925	0.975003
	516.297173	0.974212
	516.502407	0.974082
	516.707627	0.974492
	516.912834	0.973410
	517.118027	0.972831
	517.323207	0.973211
	517.528373	0.972505
	517.733525	0.972314
	517.938664	0.972616
	518.143790	0.971799
	518.348901	0.970459
	518.554000	0.969249
	518.759084	0.966954
	518.964156	0.967475
	519.169213	0.965856
	519.374257	0.963393
	519.579288	0.961945
	519.784305	0.961680
	519.989308	0.961098
	520.194298	0.960841
	520.399274	0.959140
	520.604236	0.958777
	520.809185	0.958081
	521.014121	0.958189
	521.219043	0.958725
	521.423951	0.958635
	521.628846	0.958401
	521.833727	0.958363
	522.038595	0.957293
	522.243449	0.957769
	522.448289	0.958111
	522.653116	0.957972
	522.857929	0.956885
	523.062729	0.957436
	523.267515	0.958195
	523.472287	0.958729
	523.677046	0.959022
	523.881792	0.959986
	524.086524	0.960317
	524.291242	0.960978
	524.495946	0.961346
	524.700637	0.960316
	524.905315	0.959614
	525.109979	0.959755
	525.314629	0.958853
	525.519266	0.958521
	525.723889	0.958393
	525.928498	0.959296
	526.133094	0.959155
	526.337677	0.959103
	526.542245	0.958098
	526.746800	0.959667
	526.951342	0.960158
	527.155870	0.960182
	527.360384	0.959903
	527.564885	0.959039
	527.769372	0.958824
	527.973846	0.958741
	528.178306	0.960184
	528.382752	0.960300
	528.587185	0.958972
	528.791604	0.958637
	528.996010	0.959917
	529.200402	0.958696
	529.404780	0.959461
	529.609145	0.959546
	529.813496	0.959508
	530.017833	0.958768
	530.222157	0.957882
	530.426468	0.958155
	530.630764	0.957208
	530.835048	0.957744
	531.039317	0.956820
	531.243573	0.957906
	531.447815	0.956795
	531.652044	0.957954
	531.856259	0.959690
	532.060461	0.960214
	532.264648	0.959002
	532.468823	0.959886
	532.672983	0.959947
	532.877130	0.961140
	533.081264	0.962554
	533.285383	0.964301
	533.489490	0.964522
	533.693582	0.964611
	533.897661	0.964828
	534.101726	0.965600
	534.305778	0.966687
	534.509816	0.967310
	534.713841	0.967585
	534.917851	0.967827
	535.121849	0.968297
	535.325832	0.968479
	535.529802	0.968344
	535.733759	0.968689
	535.937701	0.969693
	536.141630	0.967680
	536.345546	0.967716
	536.549448	0.967299
	536.753336	0.966659
	536.957210	0.966851
	537.161071	0.968101
	537.364919	0.970251
	537.568752	0.970283
	537.772572	0.971993
	537.976379	0.971888
	538.180172	0.969893
	538.383951	0.968537
	538.587716	0.967958
	538.791468	0.966090
	538.995206	0.966917
	539.198931	0.965473
	539.402642	0.965388
	539.606339	0.965034
	539.810023	0.964582
	540.013693	0.964215
	540.217349	0.962756
	540.420992	0.963057
	540.624621	0.962400
	540.828237	0.962020
	541.031839	0.962461
	541.235427	0.961669
	541.439001	0.959974
	541.642562	0.959989
	541.846109	0.959901
	542.049643	0.960279
	542.253163	0.960292
	542.456669	0.961404
	542.660162	0.961510
	542.863641	0.959997
	543.067106	0.960806
	543.270558	0.961190
	543.473996	0.962578
	543.677420	0.963256
	543.880831	0.964070
	544.084228	0.964315
	544.287612	0.965495
	544.490981	0.965975
	544.694338	0.967620
	544.897680	0.967047
	545.101009	0.967420
	545.304324	0.967972
	545.507625	0.967519
	545.710913	0.968213
	545.914187	0.969652
	546.117448	0.969731
	546.320695	0.971321
	546.523928	0.973422
	546.727147	0.973763
	546.930353	0.975054
	547.133546	0.975507
	547.336724	0.976350
	547.539889	0.976700
	547.743040	0.977256
	547.946178	0.978470
	548.149301	0.978822
	548.352412	0.978683
	548.555508	0.980296
	548.758591	0.980567
	548.961660	0.979064
	549.164716	0.979414
	549.367757	0.980419
	549.570785	0.980250
	549.773800	0.979709
	549.976801	0.980047
	550.179788	0.978929
	550.382761	0.979778
	550.585721	0.981089
	550.788667	0.982171
	550.991599	0.981565
	551.194518	0.982673
	551.397423	0.982136
	551.600315	0.982031
	551.803192	0.980992
	552.006056	0.980620
	552.208906	0.981489
	552.411743	0.981352
	552.614566	0.982394
	552.817375	0.981725
	553.020171	0.981420
	553.222953	0.980539
	553.425721	0.979694
	553.628475	0.979794
	553.831216	0.979642
	554.033943	0.980635
	554.236657	0.980147
	554.439356	0.979742
	554.642042	0.978887
	554.844715	0.978234
	555.047373	0.979615
	555.250018	0.980874
	555.452650	0.981452
	555.655267	0.981768
	555.857871	0.981013
	556.060461	0.980355
	556.263038	0.980081
	556.465600	0.981520
	556.668150	0.980627
	556.870685	0.980653
	557.073207	0.980799
	557.275715	0.982067
	557.478209	0.982706
	557.680689	0.983131
	557.883156	0.983410
	558.085609	0.982783
	558.288049	0.983646
	558.490475	0.984010
	558.692887	0.984024
	558.895285	0.985071
	559.097670	0.986456
	559.300040	0.987320
	559.502398	0.988252
	559.704741	0.988464
	559.907071	0.989206
	560.109387	0.990110
	560.311689	0.991230
	560.513978	0.991574
	560.716253	0.992240
	560.918514	0.992910
	561.120762	0.994600
	561.322995	0.998575
	561.525215	0.999955
	561.727422	1.001537
	561.929614	1.004095
	562.131793	1.005740
	562.333958	1.006586
	562.536110	1.008709
	562.738248	1.009455
	562.940372	1.011090
	563.142482	1.012431
	563.344578	1.015542
	563.546661	1.016314
	563.748730	1.019547
	563.950786	1.020704
	564.152827	1.023170
	564.354855	1.025011
	564.556870	1.026331
	564.758870	1.028321
	564.960857	1.030244
	565.162830	1.030617
	565.364789	1.030833
	565.566735	1.031994
	565.768666	1.033430
	565.970584	1.034467
	566.172489	1.037665
	566.374379	1.039519
	566.576256	1.041311
	566.778119	1.042875
	566.979969	1.044832
	567.181805	1.047198
	567.383626	1.047548
	567.585435	1.048363
	567.787229	1.048685
	567.989010	1.048420
	568.190777	1.050427
	568.392530	1.052094
	568.594269	1.052551
	568.795995	1.052477
	568.997707	1.051732
	569.199405	1.051737
	569.401090	1.052702
	569.602761	1.053271
	569.804418	1.053457
	570.006061	1.053206
	570.207690	1.053825
	570.409306	1.054574
	570.610908	1.053212
	570.812497	1.053363
	571.014071	1.054439
	571.215632	1.054802
	571.417179	1.054332
	571.618712	1.054964
	571.820232	1.056205
	572.021737	1.056519
	572.223229	1.057056
	572.424707	1.058217
	572.626172	1.057734
	572.827623	1.058335
	573.029060	1.058679
	573.230483	1.059963
	573.431892	1.059427
	573.633288	1.058191
	573.834670	1.059345
	574.036038	1.060715
	574.237392	1.060733
	574.438733	1.063529
	574.640060	1.065667
	574.841373	1.066907
	575.042672	1.068000
	575.243958	1.068496
	575.445230	1.069342
	575.646488	1.069721
	575.847732	1.071764
	576.048962	1.072109
	576.250179	1.073557
	576.451382	1.074700
	576.652571	1.077314
	576.853747	1.077961
	577.054908	1.079437
	577.256056	1.079377
	577.457190	1.081540
	577.658310	1.083569
	577.859417	1.084201
	578.060510	1.084632
	578.261589	1.086676
	578.462654	1.088126
	578.663705	1.088825
	578.864743	1.088539
	579.065767	1.089925
	579.266777	1.091745
	579.467773	1.091475
	579.668755	1.091791
	579.869724	1.092279
	580.070679	1.092417
	580.271620	1.093060
	580.472548	1.093511
	580.673461	1.092075
	580.874361	1.092059
	581.075247	1.092793
	581.276119	1.094040
	581.476978	1.093956
	581.677822	1.093363
	581.878653	1.091888
	582.079470	1.091845
	582.280273	1.091879
	582.481063	1.091064
	582.681838	1.091683
	582.882600	1.093137
	583.083348	1.093597
	583.284083	1.093840
	583.484803	1.093196
	583.685510	1.094336
	583.886203	1.094052
	584.086882	1.093930
	584.287547	1.093644
	584.488199	1.093990
	584.688836	1.093204
	584.889460	1.093952
	585.090070	1.094667
	585.290666	1.094190
	585.491249	1.093415
	585.691818	1.094260
	585.892372	1.096639
	586.092914	1.098235
	586.293441	1.098724
	586.493954	1.099792
	586.694454	1.100032
	586.894940	1.101258
	587.095412	1.102378
	587.295870	1.103977
	587.496314	1.105495
	587.696745	1.106920
	587.897162	1.107065
	588.097565	1.106395
	588.297954	1.106697
	588.498329	1.108234
	588.698691	1.109053
	588.899038	1.108696
	589.099372	1.108322
	589.299692	1.108242
	589.499998	1.108808
	589.700291	1.108062
	589.900569	1.107766
	590.100834	1.109203
	590.301085	1.110550
	590.501322	1.112347
	590.701546	1.111659
	590.901755	1.111404
	591.101951	1.111832
	591.302132	1.112223
	591.502300	1.110501
	591.702455	1.110085
	591.902595	1.111029
	592.102722	1.111093
	592.302834	1.111257
	592.502933	1.112200
	592.703018	1.112170
	592.903089	1.113693
	593.103147	1.113543
	593.303190	1.112500
	593.503220	1.112566
	593.703236	1.112367
	593.903238	1.113786
	594.103226	1.114260
	594.303200	1.114760
	594.503161	1.114033
	594.703108	1.115792
	594.903040	1.116120
	595.102960	1.116025
	595.302865	1.116130
	595.502756	1.117200
	595.702634	1.119624
	595.902497	1.120487
	596.102347	1.121112
	596.302183	1.122371
	596.502005	1.122749
	596.701813	1.121839
	596.901608	1.123031
	597.101388	1.123235
	597.301155	1.123598
	597.500908	1.126169
	597.700647	1.129426
	597.900372	1.131016
	598.100083	1.130635
	598.299781	1.131449
	598.499465	1.134096
	598.699134	1.135666
	598.898790	1.137147
	599.098432	1.137945
	599.298061	1.137325
	599.497675	1.136939
	599.697275	1.137721
	599.896862	1.137856
	600.096435	1.137383
	600.295994	1.138950
	600.495539	1.140053
	600.695070	1.141697
	600.894588	1.143321
	601.094091	1.144547
	601.293581	1.144964
	601.493056	1.145875
	601.692518	1.147431
	601.891966	1.150630
	602.091401	1.153618
	602.290821	1.154248
	602.490227	1.154748
	602.689620	1.155048
	602.888999	1.155464
	603.088363	1.156629
	603.287714	1.157894
	603.487052	1.157752
	603.686375	1.158444
	603.885684	1.159617
	604.084980	1.159285
	604.284261	1.159374
	604.483529	1.160042
	604.682783	1.160103
	604.882023	1.160312
	605.081249	1.159953
	605.280461	1.161891
	605.479660	1.163113
	605.678844	1.163931
	605.878015	1.164759
	606.077172	1.165088
	606.276314	1.165522
	606.475443	1.166664
	606.674558	1.169192
	606.873660	1.167541
	607.072747	1.168010
	607.271820	1.170550
	607.470880	1.171728
	607.669926	1.171782
	607.868957	1.171589
	608.067975	1.172802
	608.266979	1.173757
	608.465969	1.172128
	608.664946	1.173457
	608.863908	1.174239
	609.062857	1.174282
	609.261791	1.173752
	609.460712	1.174125
	609.659619	1.173318
	609.858511	1.171703
	610.057390	1.171802
	610.256256	1.172841
	610.455107	1.173248
	610.653944	1.170624
	610.852767	1.170773
	611.051577	1.169979
	611.250373	1.168745
	611.449154	1.169969
	611.647922	1.169331
	611.846676	1.168466
	612.045416	1.168819
	612.244142	1.171044
	612.442854	1.169633
	612.641553	1.169164
	612.840237	1.169680
	613.038908	1.168918
	613.237564	1.168116
	613.436207	1.169203
	613.634836	1.170531
	613.833451	1.171106
	614.032052	1.169739
	614.230639	1.166605
	614.429212	1.167748
	614.627771	1.168643
	614.826316	1.167295
	615.024848	1.166051
	615.223365	1.164759
	615.421869	1.164779
	615.620358	1.163998
	615.818834	1.162694
	616.017296	1.162944
	616.215744	1.164477
	616.414178	1.165829
	616.612598	1.166265
	616.811004	1.167219
	617.009396	1.167790
	617.207775	1.168368
	617.406139	1.168457
	617.604490	1.169648
	617.802826	1.170479
	618.001149	1.173373
	618.199458	1.173121
	618.397752	1.175270
	618.596033	1.176328
	618.794300	1.177685
	618.992553	1.180537
	619.190792	1.181697
	619.389018	1.181145
	619.587229	1.182356
	619.785426	1.184458
	619.983609	1.185910
	620.181779	1.184804
	620.379934	1.184980
	620.578076	1.186878
	620.776204	1.187691
	620.974317	1.188535
	621.172417	1.189089
	621.370503	1.191573
	621.568575	1.191745
	621.766633	1.192310
	621.964677	1.193869
	622.162707	1.194131
	622.360723	1.194307
	622.558725	1.195969
	622.756714	1.198609
	622.954688	1.198675
	623.152648	1.199135
	623.350595	1.199889
	623.548527	1.201033
	623.746446	1.201697
	623.944350	1.204092
	624.142241	1.203302
	624.340118	1.203666
	624.537981	1.206905
	624.735829	1.209704
	624.933664	1.210447
	625.131485	1.211766
	625.329292	1.212699
	625.527085	1.215959
	625.724864	1.216396
	625.922629	1.217103
	626.120381	1.219174
	626.318118	1.222665
	626.515841	1.223528
	626.713550	1.224687
	626.911246	1.226773
	627.108927	1.230630
	627.306595	1.232627
	627.504248	1.232831
	627.701888	1.235729
	627.899513	1.237643
	628.097125	1.239435
	628.294722	1.239369
	628.492306	1.239306
	628.689876	1.241162
	628.887432	1.242272
	629.084973	1.244593
	629.282501	1.246404
	629.480015	1.250340
	629.677515	1.252171
	629.875001	1.254901
	630.072473	1.256166
	630.269931	1.259127
	630.467375	1.261008
	630.664805	1.262668
	630.862221	1.262575
	631.059623	1.264425
	631.257011	1.266610
	631.454385	1.268012
	631.651746	1.272062
	631.849092	1.272758
	632.046424	1.273353
	632.243742	1.275302
	632.441047	1.277089
	632.638337	1.278888
	632.835613	1.278502
	633.032876	1.280389
	633.230124	1.281224
	633.427358	1.282343
	633.624579	1.283668
	633.821785	1.286279
	634.018978	1.286725
	634.216156	1.288126
	634.413321	1.289199
	634.610471	1.289414
	634.807608	1.291225
	635.004730	1.293152
	635.201839	1.295116
	635.398933	1.297839
	635.596014	1.297733
	635.793081	1.301900
	635.990133	1.300829
	636.187172	1.304598
	636.384196	1.304590
	636.581207	1.306009
	636.778204	1.307394
	636.975186	1.308690
	637.172155	1.311195
	637.369110	1.314472
	637.566050	1.315187
	637.762977	1.317214
	637.959890	1.318826
	638.156788	1.318622
	638.353673	1.320064
	638.550544	1.319706
	638.747400	1.320458
	638.944243	1.320937
	639.141072	1.319219
	639.337886	1.319055
	639.534687	1.319976
	639.731474	1.316989
	639.928246	1.317558
	640.125005	1.315598
	640.321750	1.315770
	640.518480	1.315258
	640.715197	1.315230
	640.911899	1.314386
	641.108588	1.312893
	641.305263	1.312886
	641.501923	1.310883
	641.698570	1.308755
	641.895202	1.307315
	642.091821	1.306283
	642.288426	1.303368
	642.485016	1.300699
	642.681593	1.299697
	642.878155	1.298598
	643.074704	1.295715
	643.271238	1.292736
	643.467759	1.291223
	643.664265	1.287043
	643.860757	1.285259
	644.057236	1.284253
	644.253700	1.283712
	644.450151	1.281554
	644.646587	1.278567
	644.843009	1.277236
	645.039418	1.274097
	645.235812	1.273116
	645.432192	1.270522
	645.628558	1.269305
	645.824911	1.266170
	646.021249	1.264555
	646.217573	1.263330
	646.413883	1.262511
	646.610179	1.260778
	646.806461	1.258004
	647.002729	1.256488
	647.198983	1.255467
	647.395223	1.253282
	647.591449	1.252254
	647.787661	1.249480
	647.983859	1.249559
	648.180043	1.246865
	648.376212	1.246706
	648.572368	1.245100
	648.768510	1.242678
	648.964638	1.241284
	649.160751	1.238519
	649.356851	1.236058
	649.552937	1.235423
	649.749008	1.233670
	649.945066	1.232064
	650.141109	1.232143
	650.337138	1.230327
	650.533154	1.230124
	650.729155	1.228219
	650.925142	1.225710
	651.121116	1.223761
	651.317075	1.220303
	651.513020	1.218194
	651.708951	1.217665
	651.904868	1.215447
	652.100771	1.214365
	652.296660	1.211086
	652.492535	1.210470
	652.688396	1.207782
	652.884242	1.207489
	653.080075	1.206342
	653.275894	1.205144
	653.471699	1.202980
	653.667489	1.201520
	653.863266	1.200193
	654.059028	1.197596
	654.254776	1.197066
	654.450511	1.198092
	654.646231	1.195400
	654.841937	1.193701
	655.037629	1.194452
	655.233308	1.194240
	655.428972	1.193597
	655.624622	1.192599
	655.820258	1.192311
	656.015879	1.192014
	656.211487	1.188665
	656.407081	1.187228
	656.602661	1.185557
	656.798226	1.185353
	656.993778	1.185949
	657.189315	1.184974
	657.384839	1.184155
	657.580348	1.184344
	657.775843	1.184804
	657.971324	1.184160
	658.166791	1.183481
	658.362244	1.183311
	658.557683	1.183558
	658.753108	1.183822
	658.948519	1.182751
	659.143916	1.182907
	659.339298	1.182380
	659.534667	1.182854
	659.730022	1.181299
	659.925362	1.180533
	660.120688	1.182278
	660.316001	1.182240
	660.511299	1.182205
	660.706583	1.182460
	660.901853	1.183559
	661.097109	1.185310
	661.292351	1.186397
	661.487578	1.184698
	661.682792	1.185344
	661.877992	1.187958
	662.073177	1.188095
	662.268349	1.188634
	662.463506	1.189814
	662.658649	1.191214
	662.853779	1.191691
	663.048894	1.192061
	663.243995	1.195165
	663.439081	1.195940
	663.634154	1.196959
	663.829213	1.198153
	664.024258	1.199647
	664.219288	1.201601
	664.414305	1.203663
	664.609307	1.205633
	664.804295	1.206325
	664.999269	1.209029
	665.194229	1.210040
	665.389175	1.211676
	665.584107	1.215312
	665.779025	1.217777
	665.973928	1.219354
	666.168818	1.221821
	666.363693	1.222875
	666.558555	1.226017
	666.753402	1.229121
	666.948235	1.230470
	667.143054	1.232726
	667.337859	1.232348
	667.532650	1.235136
	667.727427	1.237062
	667.922189	1.237736
	668.116938	1.241134
	668.311672	1.242799
	668.506392	1.245795
	668.701098	1.248898
	668.895790	1.251701
	669.090468	1.253841
	669.285132	1.256413
	669.479782	1.259029
	669.674417	1.259771
	669.869039	1.262658
	670.063646	1.264578
	670.258239	1.265825
	670.452819	1.267015
	670.647384	1.268646
	670.841934	1.270357
	671.036471	1.271717
	671.230994	1.273470
	671.425502	1.273147
	671.619997	1.276336
	671.814477	1.278992
	672.008943	1.278386
	672.203395	1.280335
	672.397833	1.282047
	672.592257	1.284520
	672.786667	1.285892
	672.981062	1.287797
	673.175444	1.290773
	673.369811	1.293837
	673.564164	1.294262
	673.758503	1.293990
	673.952828	1.296107
	674.147139	1.300387
	674.341435	1.299980
	674.535718	1.301019
	674.729986	1.301501
	674.924240	1.303886
	675.118480	1.306265
	675.312706	1.309045
	675.506918	1.309822
	675.701116	1.310437
	675.895299	1.313570
	676.089469	1.315686
	676.283624	1.315563
	676.477765	1.316550
	676.671892	1.319514
	676.866005	1.321008
	677.060103	1.323213
	677.254188	1.325169
	677.448258	1.325492
	677.642315	1.326925
	677.836357	1.329378
	678.030385	1.330301
	678.224398	1.332191
	678.418398	1.333128
	678.612384	1.335034
	678.806355	1.335710
	679.000312	1.337208
	679.194255	1.342119
	679.388184	1.343519
	679.582099	1.344022
	679.776000	1.343681
	679.969886	1.345075
	680.163758	1.346615
	680.357617	1.348979
	680.551461	1.348400
	680.745290	1.348574
	680.939106	1.349788
	681.132908	1.351150
	681.326695	1.349748
	681.520468	1.351818
	681.714227	1.352752
	681.907972	1.352789
	682.101703	1.352477
	682.295419	1.353190
	682.489122	1.353320
	682.682810	1.353997
	682.876484	1.352399
	683.070144	1.352157
	683.263790	1.353149
	683.457421	1.352907
	683.651039	1.352627
	683.844642	1.352286
	684.038231	1.350779
	684.231806	1.350453
	684.425367	1.350550
	684.618913	1.349071
	684.812446	1.348674
	685.005964	1.345724
	685.199468	1.344017
	685.392958	1.344954
	685.586433	1.343987
	685.779895	1.341957
	685.973342	1.337892
	686.166775	1.339611
	686.360194	1.337869
	686.553599	1.339386
	686.746990	1.337717
	686.940366	1.336409
	687.133729	1.335330
	687.327077	1.333932
	687.520411	1.333639
	687.713730	1.332944
	687.907036	1.333037
	688.100327	1.333132
	688.293604	1.333817
	688.486867	1.332321
	688.680116	1.332389
	688.873351	1.330670
	689.066571	1.332325
	689.259777	1.331115
	689.452970	1.329600
	689.646147	1.328247
	689.839311	1.328648
	690.032461	1.327894
	690.225596	1.327508
	690.418717	1.328005
	690.611824	1.327480
	690.804917	1.325835
	690.997995	1.323493
	691.191059	1.323000
	691.384110	1.321874
	691.577145	1.322388
	691.770167	1.322341
	691.963175	1.321562
	692.156168	1.321458
	692.349147	1.321144
	692.542112	1.320582
	692.735063	1.320524
	692.927999	1.320798
	693.120922	1.321760
	693.313830	1.320200
	693.506724	1.318212
	693.699603	1.315556
	693.892469	1.315730
	694.085320	1.314558
	694.278157	1.312081
	694.470980	1.310514
	694.663789	1.308798
	694.856583	1.306529
	695.049364	1.304931
	695.242130	1.303048
	695.434881	1.299975
	695.627619	1.296861
	695.820342	1.296550
	696.013052	1.295222
	696.205747	1.292727
	696.398427	1.290381
	696.591094	1.287316
	696.783746	1.286128
	696.976384	1.285572
	697.169008	1.284136
	697.361618	1.283765
	697.554213	1.281281
	697.746795	1.281581
	697.939362	1.279367
	698.131914	1.278602
	698.324453	1.275989
	698.516977	1.276463
	698.709487	1.274927
	698.901983	1.272688
	699.094465	1.270749
	699.286932	1.269608
	699.479386	1.267002
	699.671825	1.266065
	699.864249	1.264947
	700.056660	1.262869
	700.249056	1.263712
	700.441438	1.260381
	700.633806	1.261645
	700.826160	1.258555
	701.018499	1.260248
	701.210824	1.258900
	701.403135	1.257795
	701.595432	1.256033
	701.787714	1.255483
	701.979982	1.254895
	702.172236	1.251530
	702.364476	1.251360
	702.556702	1.250483
	702.748913	1.251268
	702.941110	1.250129
	703.133293	1.250809
	703.325461	1.251065
	703.517615	1.249666
	703.709755	1.249024
	703.901881	1.248061
	704.093993	1.247941
	704.286090	1.247448
	704.478173	1.245969
	704.670242	1.245069
	704.862296	1.243019
	705.054337	1.240744
	705.246363	1.239545
	705.438375	1.239256
	705.630372	1.233912
	705.822356	1.231988
	706.014325	1.228932
	706.206279	1.226572
	706.398220	1.224677
	706.590146	1.224677
	706.782058	1.223110
	706.973956	1.221168
	707.165840	1.220317
	707.357709	1.221137
	707.549564	1.220877
	707.741405	1.219696
	707.933231	1.218113
	708.125043	1.217085
	708.316841	1.217092
	708.508625	1.215911
	708.700395	1.212486
	708.892150	1.209055
	709.083891	1.206288
	709.275617	1.206253
	709.467330	1.203755
	709.659028	1.201368
	709.850712	1.199640
	710.042381	1.199135
	710.234037	1.197796
	710.425678	1.195298
	710.617305	1.194567
	710.808917	1.192803
	711.000515	1.192901
	711.192099	1.194254
	711.383669	1.193402
	711.575225	1.192778
	711.766766	1.192894
	711.958293	1.191692
	712.149805	1.192719
	712.341304	1.191281
	712.532788	1.191104
	712.724258	1.188072
	712.915713	1.186995
	713.107154	1.188045
	713.298581	1.187191
	713.489994	1.186370
	713.681392	1.185857
	713.872776	1.187274
	714.064146	1.186025
	714.255502	1.185647
	714.446843	1.185220
	714.638170	1.184201
	714.829483	1.182150
	715.020781	1.180132
	715.212065	1.179309
	715.403335	1.178646
	715.594591	1.177957
	715.785832	1.177078
	715.977059	1.175859
	716.168272	1.176037
	716.359470	1.173831
	716.550654	1.171174
	716.741824	1.170367
	716.932979	1.169874
	717.124121	1.168401
	717.315247	1.169208
	717.506360	1.168175
	717.697458	1.168198
	717.888542	1.168931
	718.079612	1.169061
	718.270668	1.168191
	718.461709	1.166623
	718.652736	1.165980
	718.843748	1.164397
	719.034746	1.163028
	719.225730	1.160093
	719.416700	1.157185
	719.607655	1.155017
	719.798596	1.153856
	719.989523	1.151555
	720.180435	1.149134
	720.371333	1.148616
	720.562217	1.147357
	720.753087	1.146038
	720.943942	1.145165
	721.134783	1.143637
	721.325609	1.143068
	721.516422	1.141020
	721.707219	1.140171
	721.898003	1.138658
	722.088772	1.138438
	722.279527	1.136006
	722.470268	1.136178
	722.660994	1.134881
	722.851707	1.131065
	723.042404	1.129260
	723.233088	1.128093
	723.423757	1.125542
	723.614412	1.122697
	723.805052	1.120113
	723.995678	1.117677
	724.186290	1.116472
	724.376887	1.114904
	724.567471	1.113500
	724.758039	1.111931
	724.948594	1.110683
	725.139134	1.108321
	725.329660	1.107492
	725.520172	1.105625
	725.710669	1.105389
	725.901152	1.104221
	726.091620	1.103349
	726.282075	1.102486
	726.472514	1.102130
	726.662940	1.102103
	726.853351	1.100047
	727.043748	1.099510
	727.234131	1.098481
	727.424499	1.097545
	727.614853	1.096665
	727.805193	1.094530
	727.995518	1.093320
	728.185829	1.094302
	728.376125	1.093576
	728.566408	1.090779
	728.756675	1.089279
	728.946929	1.088660
	729.137168	1.086259
	729.327393	1.086075
	729.517604	1.084836
	729.707800	1.083757
	729.897982	1.081296
	730.088149	1.081226
	730.278302	1.080091
	730.468441	1.080285
	730.658566	1.079404
	730.848676	1.078880
	731.038771	1.079464
	731.228853	1.078600
	731.418920	1.078621
	731.608973	1.076804
	731.799011	1.077321
	731.989035	1.076645
	732.179045	1.076136
	732.369040	1.074969
	732.559021	1.074167
	732.748988	1.074218
	732.938940	1.073562
	733.128878	1.072697
	733.318801	1.071367
	733.508711	1.069371
	733.698605	1.066532
	733.888486	1.064664
	734.078352	1.063187
	734.268204	1.061346
	734.458041	1.062459
	734.647864	1.061822
	734.837673	1.059238
	735.027467	1.060239
	735.217247	1.060343
	735.407013	1.060743
	735.596764	1.061481
	735.786501	1.060912
	735.976223	1.060968
	736.165932	1.061185
	736.355625	1.060357
	736.545305	1.060032
	736.734970	1.059859
	736.924620	1.059245
	737.114257	1.059662
	737.303879	1.059669
	737.493486	1.060647
	737.683079	1.059219
	737.872658	1.058766
	738.062222	1.057532
	738.251772	1.056646
	738.441308	1.057143
	738.630829	1.056069
	738.820336	1.055862
	739.009829	1.056058
	739.199307	1.054732
	739.388771	1.054501
	739.578220	1.055704
	739.767655	1.054058
	739.957076	1.054308
	740.146482	1.055475
	740.335874	1.054609
	740.525251	1.054287
	740.714615	1.054117
	740.903963	1.053350
	741.093298	1.051058
	741.282618	1.050745
	741.471923	1.051235
	741.661214	1.050770
	741.850491	1.050082
	742.039753	1.050681
	742.229001	1.049249
	742.418235	1.049816
	742.607454	1.048071
	742.796659	1.048552
	742.985849	1.048750
	743.175025	1.049693
	743.364187	1.049076
	743.553334	1.048739
	743.742467	1.048391
	743.931586	1.048831
	744.120690	1.047458
	744.309779	1.046103
	744.498855	1.044319
	744.687916	1.045093
	744.876962	1.044041
	745.065994	1.042892
	745.255012	1.042773
	745.444015	1.042684
	745.633004	1.042681
	745.821978	1.042939
	746.010938	1.041393
	746.199884	1.039671
	746.388815	1.040502
	746.577732	1.040527
	746.766634	1.040397
	746.955522	1.039634
	747.144396	1.039621
	747.333255	1.038714
	747.522100	1.039045
	747.710930	1.039021
	747.899746	1.037980
	748.088548	1.038031
	748.277335	1.040198
	748.466108	1.040885
	748.654866	1.040876
	748.843610	1.040959
	749.032339	1.042510
	749.221054	1.043247
	749.409755	1.043921
	749.598441	1.046294
	749.787113	1.046931
	749.975770	1.048207
	750.164413	1.049353
	750.353042	1.050037
[truncated: 1,648 more rows]
