# Supplementary material for: Metasurface analogues of molecular diastereomers from hierarchical multiscale chiral interactions with biomolecules
Source: Nat Commun. 2026 Apr 22;17:5541. doi: 10.1038/s41467-026-72200-6 (PMC13287669; doi:10.1038/s41467-026-72200-6)
Supplement: Supplementary file 3 — Supplementary Data 1 (Raw data) [file 41467_2026_72200_MOESM3_ESM.zip › Raw_Data/Reflectivity/Antistrept_strept_sequence/Buffer/Ref_ARRAY3_RS_0_4.txt]

	345.453658	1.002081
	345.669646	1.001835
	345.885622	1.001553
	346.101585	1.001232
	346.317535	1.000864
	346.533471	1.000443
	346.749395	0.999959
	346.965306	0.999405
	347.181204	0.998768
	347.397089	0.998037
	347.612961	0.997200
	347.828820	0.996244
	348.044666	0.995159
	348.260499	0.993936
	348.476319	0.992574
	348.692126	0.991081
	348.907920	0.989480
	349.123701	0.987816
	349.339469	0.986154
	349.555224	0.984584
	349.770966	0.983212
	349.986695	0.982142
	350.202412	0.981464
	350.418115	0.981226
	350.633805	0.981430
	350.849482	0.982033
	351.065147	0.982958
	351.280798	0.984114
	351.496436	0.985413
	351.712062	0.986776
	351.927674	0.988146
	352.143273	0.984687
	352.358860	0.992156
	352.574433	0.994312
	352.789993	0.994211
	353.005541	0.995391
	353.221075	0.995991
	353.436597	0.996029
	353.652105	0.996830
	353.867600	0.997921
	354.083083	0.998694
	354.298552	1.000236
	354.514009	1.001102
	354.729452	1.002455
	354.944883	1.003746
	355.160300	1.003022
	355.375705	1.003985
	355.591096	1.004095
	355.806474	1.006208
	356.021840	1.008118
	356.237192	1.008000
	356.452532	1.008239
	356.667858	1.008607
	356.883172	1.009005
	357.098472	1.009182
	357.313760	1.011317
	357.529034	1.013090
	357.744295	1.012305
	357.959544	1.014631
	358.174779	1.014521
	358.390002	1.013763
	358.605211	1.011895
	358.820407	1.012710
	359.035591	1.012361
	359.250761	1.011206
	359.465919	1.010211
	359.681063	1.009461
	359.896194	1.009216
	360.111313	1.008490
	360.326418	1.006383
	360.541510	1.005326
	360.756589	1.005738
	360.971656	1.005431
	361.186709	1.003100
	361.401749	1.002436
	361.616776	1.004630
	361.831790	1.003171
	362.046792	1.001372
	362.261780	1.002587
	362.476755	1.003416
	362.691717	1.003499
	362.906666	1.003429
	363.121602	1.001369
	363.336525	1.002626
	363.551435	1.000752
	363.766332	0.999723
	363.981216	1.000443
	364.196087	1.002441
	364.410945	1.003879
	364.625790	1.003242
	364.840621	1.003120
	365.055440	1.001655
	365.270246	1.003781
	365.485039	1.003108
	365.699818	1.002702
	365.914585	1.005970
	366.129339	1.007311
	366.344079	1.007806
	366.558807	1.007626
	366.773521	1.009120
	366.988223	1.008082
	367.202911	1.008875
	367.417587	1.008661
	367.632249	1.009677
	367.846898	1.012166
	368.061535	1.013709
	368.276158	1.015197
	368.490768	1.015132
	368.705365	1.016478
	368.919949	1.016141
	369.134521	1.015921
	369.349079	1.015825
	369.563624	1.017509
	369.778155	1.015470
	369.992674	1.016090
	370.207180	1.016833
	370.421673	1.018097
	370.636153	1.017077
	370.850619	1.016510
	371.065073	1.014314
	371.279514	1.012649
	371.493941	1.013627
	371.708356	1.015362
	371.922757	1.013089
	372.137145	1.012001
	372.351521	1.012523
	372.565883	1.012608
	372.780232	1.012545
	372.994568	1.010663
	373.208891	1.008993
	373.423201	1.008305
	373.637498	1.009978
	373.851782	1.011289
	374.066053	1.011575
	374.280311	1.012899
	374.494556	1.012821
	374.708787	1.011066
	374.923006	1.008433
	375.137211	1.008271
	375.351404	1.005281
	375.565583	1.004252
	375.779750	1.003675
	375.993903	1.002832
	376.208043	1.003082
	376.422170	1.001183
	376.636284	1.001704
	376.850385	1.002298
	377.064473	1.003758
	377.278548	1.001620
	377.492610	1.002138
	377.706658	1.002418
	377.920694	1.004010
	378.134717	1.003899
	378.348726	1.003676
	378.562722	1.005649
	378.776706	1.006697
	378.990676	1.005316
	379.204633	1.004560
	379.418577	1.005794
	379.632508	1.007553
	379.846426	1.005705
	380.060331	1.008245
	380.274223	1.009457
	380.488101	1.011385
	380.701967	1.012567
	380.915819	1.010658
	381.129659	1.009085
	381.343485	1.009770
	381.557298	1.009930
	381.771098	1.008431
	381.984886	1.008526
	382.198659	1.007526
	382.412420	1.009023
	382.626168	1.007205
	382.839903	1.007508
	383.053624	1.007802
	383.267333	1.008411
	383.481028	1.006822
	383.694711	1.005643
	383.908380	1.006238
	384.122036	1.006531
	384.335679	1.007365
	384.549309	1.005876
	384.762926	1.003829
	384.976530	1.003487
	385.190120	1.002849
	385.403698	1.001890
	385.617262	1.000126
	385.830814	0.998315
	386.044352	0.997938
	386.257877	0.996390
	386.471389	0.995382
	386.684888	0.993640
	386.898374	0.993099
	387.111847	0.989694
	387.325306	0.987762
	387.538753	0.986487
	387.752186	0.985374
	387.965606	0.986869
	388.179014	0.987443
	388.392408	0.988473
	388.605789	0.987893
	388.819156	0.987943
	389.032511	0.988511
	389.245853	0.989222
	389.459181	0.989030
	389.672497	0.989433
	389.885799	0.990424
	390.099088	0.991244
	390.312364	0.993094
	390.525627	0.994217
	390.738877	0.995552
	390.952114	0.996229
	391.165337	0.997129
	391.378548	0.998542
	391.591745	0.997260
	391.804929	0.999305
	392.018100	1.001004
	392.231258	1.003456
	392.444403	1.004372
	392.657535	1.004726
	392.870653	1.007030
	393.083759	1.005233
	393.296851	1.007164
	393.509930	1.007060
	393.722996	1.006768
	393.936049	1.008361
	394.149089	1.010669
	394.362116	1.009863
	394.575129	1.009074
	394.788130	1.009356
	395.001117	1.008439
	395.214091	1.009645
	395.427052	1.008995
	395.640000	1.007877
	395.852935	1.010151
	396.065857	1.011166
	396.278765	1.009754
	396.491660	1.009952
	396.704543	1.010774
	396.917412	1.008857
	397.130268	1.007398
	397.343110	1.005353
	397.555940	1.005442
	397.768757	1.004055
	397.981560	1.003292
	398.194350	1.003393
	398.407127	1.002604
	398.619891	1.001482
	398.832642	1.000130
	399.045380	1.000131
	399.258104	0.998663
	399.470815	0.997633
	399.683514	0.998194
	399.896199	0.993756
	400.108870	0.994672
	400.321529	0.995050
	400.534175	0.993933
	400.746807	0.994173
	400.959427	0.993360
	401.172033	0.993587
	401.384626	0.992383
	401.597205	0.992746
	401.809772	0.993478
	402.022326	0.995626
	402.234866	0.996137
	402.447393	0.997661
	402.659907	0.998643
	402.872408	1.000181
	403.084896	1.001396
	403.297370	1.001486
	403.509832	1.000918
	403.722280	0.999736
	403.934715	0.998419
	404.147137	0.999767
	404.359546	0.998618
	404.571941	1.000124
	404.784323	0.999040
	404.996693	0.997982
	405.209049	0.997444
	405.421392	0.996610
	405.633721	0.996580
	405.846038	0.997449
	406.058341	0.998763
	406.270632	0.996147
	406.482909	0.995736
	406.695172	0.996865
	406.907423	0.997011
	407.119661	0.996323
	407.331885	0.996495
	407.544096	0.997748
	407.756294	0.998086
	407.968479	0.999910
	408.180651	0.999845
	408.392809	0.999522
	408.604954	1.001373
	408.817086	1.001191
	409.029205	1.000517
	409.241311	1.001381
	409.453404	1.001764
	409.665483	1.001386
	409.877549	1.001639
	410.089602	1.002690
	410.301642	1.003847
	410.513669	1.004174
	410.725682	1.004918
	410.937682	1.004109
	411.149669	1.005210
	411.361643	1.005176
	411.573604	1.004540
	411.785551	1.003214
	411.997486	1.002627
	412.209407	1.004078
	412.421315	1.004056
	412.633210	1.002630
	412.845091	1.004257
	413.056959	1.002829
	413.268815	1.001225
	413.480657	1.003385
	413.692485	1.003566
	413.904301	1.005117
	414.116103	1.003843
	414.327892	1.004759
	414.539668	1.005823
	414.751431	1.006485
	414.963181	1.005209
	415.174917	1.004367
	415.386640	1.004934
	415.598350	1.004527
	415.810047	1.002413
	416.021730	0.999023
	416.233401	0.998874
	416.445058	0.998329
	416.656702	0.997213
	416.868332	0.997727
	417.079950	0.995741
	417.291554	0.995417
	417.503145	0.993211
	417.714723	0.992882
	417.926288	0.992778
	418.137839	0.991123
	418.349377	0.990684
	418.560903	0.991302
	418.772414	0.990695
	418.983913	0.990169
	419.195398	0.990968
	419.406870	0.992609
	419.618329	0.991859
	419.829775	0.993162
	420.041208	0.993199
	420.252627	0.993521
	420.464033	0.993882
	420.675426	0.994038
	420.886805	0.994138
	421.098172	0.994541
	421.309525	0.996649
	421.520865	0.997996
	421.732192	0.997299
	421.943505	0.997050
	422.154805	0.998211
	422.366092	0.997804
	422.577366	0.998380
	422.788627	0.999516
	422.999874	1.000891
	423.211108	1.000947
	423.422329	1.000716
	423.633537	0.999958
	423.844731	1.001637
	424.055913	1.001169
	424.267081	1.001340
	424.478235	1.001544
	424.689377	1.003703
	424.900505	1.002488
	425.111620	1.002733
	425.322722	1.003911
	425.533811	1.004899
	425.744886	1.005062
	425.955948	1.005951
	426.166997	1.006629
	426.378032	1.006840
	426.589055	1.007630
	426.800064	1.007908
	427.011060	1.010227
	427.222042	1.011080
	427.433012	1.011521
	427.643968	1.011548
	427.854911	1.012093
	428.065840	1.012622
	428.276757	1.010658
	428.487660	1.010249
	428.698550	1.009254
	428.909427	1.010753
	429.120290	1.009327
	429.331140	1.007950
	429.541977	1.005975
	429.752801	1.003038
	429.963611	1.003415
	430.174408	1.003218
	430.385192	1.003850
	430.595963	1.002334
	430.806720	1.000748
	431.017464	1.001252
	431.228195	1.000441
	431.438913	0.998888
	431.649617	0.997631
	431.860308	0.997607
	432.070986	0.997755
	432.281650	0.996417
	432.492302	0.997425
	432.702940	0.997465
	432.913565	0.996866
	433.124176	0.997014
	433.334774	0.997394
	433.545359	0.997100
	433.755931	0.997566
	433.966489	0.997732
	434.177035	0.996201
	434.387567	0.995026
	434.598085	0.994949
	434.808591	0.996016
	435.019083	0.994419
	435.229562	0.995499
	435.440027	0.995991
	435.650479	0.996924
	435.860918	0.994531
	436.071344	0.994552
	436.281757	0.994661
	436.492156	0.997562
	436.702542	0.997097
	436.912914	0.997675
	437.123274	0.998322
	437.333620	0.999711
	437.543953	0.997914
	437.754272	0.999104
	437.964578	0.998670
	438.174871	1.000403
	438.385151	0.999742
	438.595417	0.999475
	438.805670	0.999708
	439.015910	1.001236
	439.226137	1.002318
	439.436350	1.002651
	439.646550	1.003666
	439.856737	1.002825
	440.066910	1.002513
	440.277070	1.002631
	440.487217	1.002913
	440.697351	1.001593
	440.907471	1.001564
	441.117578	1.001896
	441.327671	1.001710
	441.537752	1.002202
	441.747819	1.002747
	441.957873	1.004717
	442.167913	1.003983
	442.377940	1.005913
	442.587954	1.007237
	442.797955	1.005133
	443.007942	1.004222
	443.217916	1.004297
	443.427877	1.005199
	443.637824	1.006437
	443.847758	1.005954
	444.057679	1.006841
	444.267586	1.009005
	444.477481	1.008098
	444.687361	1.007788
	444.897229	1.006575
	445.107083	1.008698
	445.316924	1.008875
	445.526752	1.008050
	445.736566	1.008032
	445.946367	1.007946
	446.156155	1.007784
	446.365929	1.008115
	446.575690	1.006747
	446.785438	1.007361
	446.995173	1.008409
	447.204894	1.008260
	447.414602	1.008881
	447.624296	1.008708
	447.833977	1.010044
	448.043645	1.009619
	448.253300	1.007708
	448.462941	1.007424
	448.672569	1.008347
	448.882184	1.008473
	449.091785	1.008942
	449.301373	1.006350
	449.510948	1.006234
	449.720509	1.004908
	449.930057	1.003099
	450.139592	1.001418
	450.349113	1.002126
	450.558621	1.001508
	450.768116	1.002827
	450.977597	1.000052
	451.187066	1.001171
	451.396520	1.002141
	451.605962	1.002671
	451.815390	1.002756
	452.024805	1.001991
	452.234206	1.003097
	452.443594	1.001540
	452.652969	1.002105
	452.862330	1.003340
	453.071678	1.002363
	453.281013	1.000672
	453.490335	1.001624
	453.699643	1.001405
	453.908938	1.003238
	454.118219	1.002503
	454.327487	1.003728
	454.536742	1.004278
	454.745983	1.002774
	454.955211	1.002600
	455.164426	1.000806
	455.373627	1.000112
	455.582815	1.000816
	455.791990	1.001564
	456.001152	1.002161
	456.210300	0.999321
	456.419434	0.996232
	456.628556	0.996880
	456.837664	0.994905
	457.046758	0.993306
	457.255839	0.993505
	457.464907	0.993294
	457.673962	0.995346
	457.883003	0.995648
	458.092031	0.996433
	458.301046	0.997351
	458.510047	0.998165
	458.719035	0.998509
	458.928009	0.997916
	459.136970	1.000004
	459.345918	1.002408
	459.554852	1.000873
	459.763774	0.999604
	459.972681	0.999991
	460.181576	0.999756
	460.390457	0.999411
	460.599324	0.999129
	460.808178	0.998702
	461.017019	0.997556
	461.225847	0.997709
	461.434661	0.996963
	461.643462	0.994639
	461.852249	0.994218
	462.061023	0.993844
	462.269784	0.993596
	462.478531	0.994220
	462.687265	0.995715
	462.895986	0.997405
	463.104693	0.997762
	463.313387	0.998482
	463.522068	0.998629
	463.730735	0.998734
	463.939389	0.997990
	464.148029	0.996878
	464.356656	0.996181
	464.565270	0.997480
	464.773870	0.997537
	464.982457	0.996911
	465.191030	0.996946
	465.399591	0.996012
	465.608137	0.993847
	465.816671	0.994043
	466.025191	0.994738
	466.233697	0.994803
	466.442191	0.996551
	466.650671	0.996114
	466.859137	0.998217
	467.067590	0.998167
	467.276030	0.995282
	467.484456	0.994825
	467.692869	0.996265
	467.901269	0.996642
	468.109655	0.996626
	468.318028	0.996344
	468.526387	0.994966
	468.734733	0.993940
	468.943066	0.994909
	469.151385	0.995997
	469.359691	0.995756
	469.567984	0.996987
	469.776263	0.997843
	469.984528	0.999802
	470.192781	1.000984
	470.401020	1.000933
	470.609245	1.000563
	470.817457	1.000031
	471.025656	0.998400
	471.233841	0.996892
	471.442013	0.996499
	471.650172	0.997457
	471.858317	0.996045
	472.066448	0.994599
	472.274567	0.995142
	472.482672	0.994956
	472.690763	0.994912
	472.898841	0.994247
	473.106906	0.993763
	473.314957	0.992622
	473.522995	0.991881
	473.731020	0.992554
	473.939031	0.991532
	474.147029	0.991737
	474.355013	0.993640
	474.562984	0.994737
	474.770941	0.996623
	474.978885	0.997164
	475.186816	0.995673
	475.394733	0.995327
	475.602637	0.993400
	475.810527	0.994733
	476.018404	0.994673
	476.226268	0.993779
	476.434118	0.992877
	476.641955	0.992794
	476.849778	0.992349
	477.057588	0.993331
	477.265385	0.993622
	477.473168	0.993760
	477.680937	0.992691
	477.888694	0.992568
	478.096436	0.990458
	478.304166	0.989667
	478.511882	0.989933
	478.719584	0.990823
	478.927274	0.993115
	479.134949	0.992551
	479.342612	0.992067
	479.550260	0.991879
	479.757896	0.991982
	479.965518	0.993601
	480.173126	0.992763
	480.380722	0.990251
	480.588303	0.991165
	480.795872	0.989936
	481.003426	0.989398
	481.210968	0.991368
	481.418496	0.990803
	481.626010	0.989965
	481.833511	0.989947
	482.040999	0.988847
	482.248473	0.987973
	482.455934	0.987268
	482.663382	0.985974
	482.870816	0.985001
	483.078236	0.986641
	483.285643	0.985486
	483.493037	0.983833
	483.700417	0.985092
	483.907784	0.985945
	484.115137	0.988043
	484.322477	0.986930
	484.529803	0.987553
	484.737116	0.987948
	484.944416	0.988673
	485.151702	0.989203
	485.358975	0.990105
	485.566234	0.989783
	485.773479	0.989364
	485.980712	0.990410
	486.187931	0.991059
	486.395136	0.992987
	486.602328	0.993258
	486.809506	0.992294
	487.016671	0.992798
	487.223823	0.991573
	487.430961	0.990580
	487.638086	0.991267
	487.845197	0.992916
	488.052295	0.991653
	488.259379	0.994144
	488.466450	0.993968
	488.673507	0.993111
	488.880551	0.992855
	489.087582	0.994378
	489.294599	0.994398
	489.501602	0.995493
	489.708592	0.994707
	489.915569	0.992381
	490.122532	0.992303
	490.329482	0.992358
	490.536418	0.990802
	490.743341	0.991571
	490.950250	0.992437
	491.157146	0.993691
	491.364029	0.993217
	491.570897	0.990616
	491.777753	0.990158
	491.984595	0.990103
	492.191423	0.990761
	492.398238	0.990806
	492.605040	0.989859
	492.811828	0.990922
	493.018603	0.991007
	493.225364	0.989383
	493.432111	0.990238
	493.638846	0.990676
	493.845566	0.988172
	494.052274	0.986676
	494.258967	0.986617
	494.465648	0.986148
	494.672314	0.985031
	494.878968	0.985419
	495.085608	0.984454
	495.292234	0.984096
	495.498847	0.984547
	495.705446	0.983070
	495.912032	0.983120
	496.118605	0.983144
	496.325164	0.981755
	496.531709	0.982281
	496.738241	0.980601
	496.944759	0.981545
	497.151264	0.981401
	497.357756	0.980625
	497.564234	0.979855
	497.770698	0.980428
	497.977149	0.978956
	498.183587	0.980681
	498.390011	0.981233
	498.596422	0.979999
	498.802819	0.980018
	499.009202	0.979478
	499.215572	0.979640
	499.421929	0.981654
	499.628272	0.981276
	499.834602	0.982236
	500.040918	0.981778
	500.247220	0.980268
	500.453509	0.979432
	500.659785	0.981027
	500.866047	0.981302
	501.072296	0.981001
	501.278531	0.980814
	501.484752	0.980714
	501.690960	0.979778
	501.897155	0.979600
	502.103336	0.979121
	502.309504	0.979361
	502.515658	0.981208
	502.721798	0.979490
	502.927925	0.977344
	503.134039	0.978195
	503.340139	0.977943
	503.546225	0.978897
	503.752298	0.977190
	503.958358	0.977566
	504.164404	0.977501
	504.370436	0.977549
	504.576455	0.977711
	504.782461	0.975951
	504.988453	0.974609
	505.194431	0.974382
	505.400396	0.973785
	505.606347	0.972329
	505.812285	0.971892
	506.018209	0.970054
	506.224120	0.969022
	506.430017	0.967906
	506.635901	0.967469
	506.841771	0.966145
	507.047628	0.965581
	507.253471	0.966151
	507.459301	0.965655
	507.665117	0.965903
	507.870920	0.965826
	508.076709	0.965909
	508.282484	0.964961
	508.488247	0.965041
	508.693995	0.965676
	508.899730	0.965743
	509.105451	0.964817
	509.311159	0.965145
	509.516854	0.965230
	509.722535	0.964928
	509.928202	0.963896
	510.133856	0.964231
	510.339496	0.964614
	510.545123	0.963718
	510.750736	0.961260
	510.956336	0.962321
	511.161922	0.964116
	511.367494	0.963327
	511.573053	0.963439
	511.778599	0.963504
	511.984131	0.963882
	512.189649	0.965037
	512.395154	0.965845
	512.600645	0.966375
	512.806123	0.967639
	513.011587	0.969688
	513.217038	0.971015
	513.422475	0.969524
	513.627899	0.971237
	513.833309	0.971832
	514.038705	0.972077
	514.244088	0.972958
	514.449458	0.974124
	514.654814	0.975624
	514.860156	0.975562
	515.065485	0.974415
	515.270800	0.974858
	515.476102	0.976422
	515.681390	0.977297
	515.886664	0.977691
	516.091925	0.976542
	516.297173	0.975434
	516.502407	0.976113
	516.707627	0.976825
	516.912834	0.975967
	517.118027	0.976119
	517.323207	0.976052
	517.528373	0.976193
	517.733525	0.976248
	517.938664	0.974090
	518.143790	0.973755
	518.348901	0.972641
	518.554000	0.971478
	518.759084	0.971134
	518.964156	0.970052
	519.169213	0.970307
	519.374257	0.970324
	519.579288	0.969429
	519.784305	0.968740
	519.989308	0.968110
	520.194298	0.967282
	520.399274	0.966156
	520.604236	0.965761
	520.809185	0.964321
	521.014121	0.963544
	521.219043	0.961134
	521.423951	0.959880
	521.628846	0.959584
	521.833727	0.959109
	522.038595	0.956542
	522.243449	0.954899
	522.448289	0.954578
	522.653116	0.953688
	522.857929	0.952751
	523.062729	0.952974
	523.267515	0.955092
	523.472287	0.954065
	523.677046	0.953250
	523.881792	0.954618
	524.086524	0.955345
	524.291242	0.954454
	524.495946	0.953726
	524.700637	0.953090
	524.905315	0.952787
	525.109979	0.952707
	525.314629	0.953524
	525.519266	0.952014
	525.723889	0.952299
	525.928498	0.953702
	526.133094	0.953212
	526.337677	0.954050
	526.542245	0.954214
	526.746800	0.954928
	526.951342	0.955293
	527.155870	0.956076
	527.360384	0.957390
	527.564885	0.958259
	527.769372	0.957969
	527.973846	0.958771
	528.178306	0.959348
	528.382752	0.959392
	528.587185	0.960748
	528.791604	0.961909
	528.996010	0.960358
	529.200402	0.961200
	529.404780	0.960946
	529.609145	0.960064
	529.813496	0.960968
	530.017833	0.961549
	530.222157	0.961036
	530.426468	0.961648
	530.630764	0.962620
	530.835048	0.963983
	531.039317	0.965435
	531.243573	0.965248
	531.447815	0.966190
	531.652044	0.965030
	531.856259	0.966096
	532.060461	0.965420
	532.264648	0.964889
	532.468823	0.964624
	532.672983	0.964326
	532.877130	0.964152
	533.081264	0.963052
	533.285383	0.962942
	533.489490	0.962452
	533.693582	0.963302
	533.897661	0.963061
	534.101726	0.961409
	534.305778	0.960306
	534.509816	0.960073
	534.713841	0.960161
	534.917851	0.960905
	535.121849	0.961018
	535.325832	0.960829
	535.529802	0.960293
	535.733759	0.958949
	535.937701	0.959744
	536.141630	0.960320
	536.345546	0.959579
	536.549448	0.958554
	536.753336	0.958133
	536.957210	0.957780
	537.161071	0.957900
	537.364919	0.957579
	537.568752	0.957600
	537.772572	0.956048
	537.976379	0.957671
	538.180172	0.956442
	538.383951	0.957655
	538.587716	0.958031
	538.791468	0.958845
	538.995206	0.960165
	539.198931	0.961376
	539.402642	0.961614
	539.606339	0.960467
	539.810023	0.959034
	540.013693	0.960309
	540.217349	0.961373
	540.420992	0.962210
	540.624621	0.961223
	540.828237	0.960709
	541.031839	0.960361
	541.235427	0.961132
	541.439001	0.962226
	541.642562	0.961285
	541.846109	0.962567
	542.049643	0.965047
	542.253163	0.963805
	542.456669	0.963784
	542.660162	0.964464
	542.863641	0.965021
	543.067106	0.963502
	543.270558	0.962674
	543.473996	0.961934
	543.677420	0.961829
	543.880831	0.962498
	544.084228	0.962583
	544.287612	0.961947
	544.490981	0.963268
	544.694338	0.962888
	544.897680	0.962386
	545.101009	0.962943
	545.304324	0.964539
	545.507625	0.965815
	545.710913	0.966876
	545.914187	0.967128
	546.117448	0.967943
	546.320695	0.968290
	546.523928	0.968653
	546.727147	0.969542
	546.930353	0.970606
	547.133546	0.972033
	547.336724	0.971933
	547.539889	0.972352
	547.743040	0.972347
	547.946178	0.973151
	548.149301	0.973789
	548.352412	0.973910
	548.555508	0.973238
	548.758591	0.973420
	548.961660	0.973465
	549.164716	0.974906
	549.367757	0.975497
	549.570785	0.975449
	549.773800	0.975146
	549.976801	0.976584
	550.179788	0.979050
	550.382761	0.978070
	550.585721	0.980635
	550.788667	0.979782
	550.991599	0.980618
	551.194518	0.979498
	551.397423	0.980352
	551.600315	0.979478
	551.803192	0.979671
	552.006056	0.979574
	552.208906	0.980687
	552.411743	0.981913
	552.614566	0.982872
	552.817375	0.982032
	553.020171	0.981906
	553.222953	0.983535
	553.425721	0.983397
	553.628475	0.983620
	553.831216	0.982463
	554.033943	0.983859
	554.236657	0.983815
	554.439356	0.984016
	554.642042	0.985850
	554.844715	0.985145
	555.047373	0.985641
	555.250018	0.985984
	555.452650	0.986761
	555.655267	0.987375
	555.857871	0.989269
	556.060461	0.989592
	556.263038	0.990719
	556.465600	0.991286
	556.668150	0.991273
	556.870685	0.991685
	557.073207	0.993439
	557.275715	0.995780
	557.478209	0.996589
	557.680689	0.996624
	557.883156	0.996764
	558.085609	0.997767
	558.288049	0.998805
	558.490475	0.998740
	558.692887	0.998598
	558.895285	1.000062
	559.097670	1.000100
	559.300040	1.001018
	559.502398	1.000310
	559.704741	0.999911
	559.907071	1.000505
	560.109387	1.000323
	560.311689	1.000642
	560.513978	1.001409
	560.716253	1.001724
	560.918514	1.002024
	561.120762	1.002830
	561.322995	1.005394
	561.525215	1.006348
	561.727422	1.006391
	561.929614	1.006796
	562.131793	1.008692
	562.333958	1.009017
	562.536110	1.009179
	562.738248	1.011767
	562.940372	1.012162
	563.142482	1.014542
	563.344578	1.014642
	563.546661	1.017419
	563.748730	1.017662
	563.950786	1.019089
	564.152827	1.018609
	564.354855	1.021291
	564.556870	1.023390
	564.758870	1.022174
	564.960857	1.023028
	565.162830	1.024575
	565.364789	1.026120
	565.566735	1.025797
	565.768666	1.025301
	565.970584	1.026986
	566.172489	1.029092
	566.374379	1.028198
	566.576256	1.031187
	566.778119	1.031664
	566.979969	1.032384
	567.181805	1.034231
	567.383626	1.035135
	567.585435	1.034689
	567.787229	1.036893
	567.989010	1.037517
	568.190777	1.038066
	568.392530	1.039647
	568.594269	1.040086
	568.795995	1.042548
	568.997707	1.045485
	569.199405	1.045654
	569.401090	1.045680
	569.602761	1.046493
	569.804418	1.047161
	570.006061	1.048148
	570.207690	1.048838
	570.409306	1.048233
	570.610908	1.047007
	570.812497	1.047268
	571.014071	1.048343
	571.215632	1.047934
	571.417179	1.047607
	571.618712	1.048049
	571.820232	1.049374
	572.021737	1.049745
	572.223229	1.049847
	572.424707	1.050963
	572.626172	1.052330
	572.827623	1.054843
	573.029060	1.055215
	573.230483	1.056901
	573.431892	1.057448
	573.633288	1.057475
	573.834670	1.056985
	574.036038	1.058605
	574.237392	1.060072
	574.438733	1.060270
	574.640060	1.061433
	574.841373	1.061289
	575.042672	1.061841
	575.243958	1.063442
	575.445230	1.063897
	575.646488	1.066009
	575.847732	1.066696
	576.048962	1.066096
	576.250179	1.066979
	576.451382	1.069459
	576.652571	1.069763
	576.853747	1.070770
	577.054908	1.072548
	577.256056	1.072957
	577.457190	1.073353
	577.658310	1.074832
	577.859417	1.075568
	578.060510	1.076764
	578.261589	1.078127
	578.462654	1.079102
	578.663705	1.081861
	578.864743	1.081707
	579.065767	1.082248
	579.266777	1.083156
	579.467773	1.086509
	579.668755	1.087017
	579.869724	1.089863
	580.070679	1.091507
	580.271620	1.093667
	580.472548	1.096030
	580.673461	1.097308
	580.874361	1.099052
	581.075247	1.098999
	581.276119	1.097688
	581.476978	1.099441
	581.677822	1.101740
	581.878653	1.102116
	582.079470	1.103261
	582.280273	1.103126
	582.481063	1.102886
	582.681838	1.103717
	582.882600	1.104664
	583.083348	1.103583
	583.284083	1.102645
	583.484803	1.104555
	583.685510	1.105158
	583.886203	1.104676
	584.086882	1.103606
	584.287547	1.105508
	584.488199	1.105912
	584.688836	1.105355
	584.889460	1.104605
	585.090070	1.101672
	585.290666	1.101891
	585.491249	1.100752
	585.691818	1.101176
	585.892372	1.098299
	586.092914	1.097510
	586.293441	1.096683
	586.493954	1.095054
	586.694454	1.094928
	586.894940	1.094275
	587.095412	1.094852
	587.295870	1.094262
	587.496314	1.094354
	587.696745	1.094356
	587.897162	1.094947
	588.097565	1.093310
	588.297954	1.094735
	588.498329	1.094211
	588.698691	1.093457
	588.899038	1.093924
	589.099372	1.092996
	589.299692	1.091652
	589.499998	1.091803
	589.700291	1.092601
	589.900569	1.090327
	590.100834	1.090864
	590.301085	1.092940
	590.501322	1.091602
	590.701546	1.093154
	590.901755	1.094339
	591.101951	1.095327
	591.302132	1.098035
	591.502300	1.099997
	591.702455	1.100344
	591.902595	1.103339
	592.102722	1.104605
	592.302834	1.106017
	592.502933	1.106949
	592.703018	1.107592
	592.903089	1.109829
	593.103147	1.111022
	593.303190	1.112846
	593.503220	1.116123
	593.703236	1.117264
	593.903238	1.118036
	594.103226	1.118005
	594.303200	1.117681
	594.503161	1.119275
	594.703108	1.120348
	594.903040	1.122694
	595.102960	1.124564
	595.302865	1.126215
	595.502756	1.129484
	595.702634	1.129245
	595.902497	1.131451
	596.102347	1.133024
	596.302183	1.133434
	596.502005	1.133470
	596.701813	1.133340
	596.901608	1.132933
	597.101388	1.134731
	597.301155	1.135538
	597.500908	1.136354
	597.700647	1.135857
	597.900372	1.135618
	598.100083	1.137441
	598.299781	1.138753
	598.499465	1.139995
	598.699134	1.140823
	598.898790	1.142035
	599.098432	1.142659
	599.298061	1.143224
	599.497675	1.144517
	599.697275	1.143897
	599.896862	1.143677
	600.096435	1.141904
	600.295994	1.141864
	600.495539	1.140710
	600.695070	1.140174
	600.894588	1.142033
	601.094091	1.142780
	601.293581	1.144259
	601.493056	1.145116
	601.692518	1.145717
	601.891966	1.145651
	602.091401	1.147732
	602.290821	1.148503
	602.490227	1.150214
	602.689620	1.151700
	602.888999	1.151305
	603.088363	1.151871
	603.287714	1.153768
	603.487052	1.153270
	603.686375	1.155038
	603.885684	1.154449
	604.084980	1.155373
	604.284261	1.156307
	604.483529	1.156885
	604.682783	1.158615
	604.882023	1.160758
	605.081249	1.161617
	605.280461	1.162929
	605.479660	1.163309
	605.678844	1.164312
	605.878015	1.165700
	606.077172	1.166240
	606.276314	1.167856
	606.475443	1.169147
	606.674558	1.171511
	606.873660	1.173871
	607.072747	1.172873
	607.271820	1.173195
	607.470880	1.174313
	607.669926	1.175710
	607.868957	1.176370
	608.067975	1.175920
	608.266979	1.176390
	608.465969	1.177692
	608.664946	1.177850
	608.863908	1.178109
	609.062857	1.179519
	609.261791	1.178473
	609.460712	1.179956
	609.659619	1.180085
	609.858511	1.180974
	610.057390	1.181127
	610.256256	1.182065
	610.455107	1.182694
	610.653944	1.181922
	610.852767	1.183825
	611.051577	1.183025
	611.250373	1.183532
	611.449154	1.185631
	611.647922	1.185518
	611.846676	1.185387
	612.045416	1.185610
	612.244142	1.185588
	612.442854	1.184483
	612.641553	1.186171
	612.840237	1.187477
	613.038908	1.186541
	613.237564	1.187092
	613.436207	1.185630
	613.634836	1.186033
	613.833451	1.184227
	614.032052	1.184892
	614.230639	1.184247
	614.429212	1.184719
	614.627771	1.182447
	614.826316	1.181734
	615.024848	1.182576
	615.223365	1.181872
	615.421869	1.181664
	615.620358	1.181723
	615.818834	1.180587
	616.017296	1.182906
	616.215744	1.182956
	616.414178	1.184674
	616.612598	1.185389
	616.811004	1.185957
	617.009396	1.185481
	617.207775	1.186229
	617.406139	1.185504
	617.604490	1.186069
	617.802826	1.187063
	618.001149	1.186589
	618.199458	1.188468
	618.397752	1.187642
	618.596033	1.189417
	618.794300	1.188980
	618.992553	1.187500
	619.190792	1.187712
	619.389018	1.187618
	619.587229	1.188989
	619.785426	1.187573
	619.983609	1.187987
	620.181779	1.189134
	620.379934	1.190200
	620.578076	1.191786
	620.776204	1.191912
	620.974317	1.193722
	621.172417	1.194851
	621.370503	1.197289
	621.568575	1.197263
	621.766633	1.197346
	621.964677	1.200056
	622.162707	1.201800
	622.360723	1.202568
	622.558725	1.204179
	622.756714	1.205310
	622.954688	1.204184
	623.152648	1.204519
	623.350595	1.204709
	623.548527	1.203717
	623.746446	1.203894
	623.944350	1.204769
	624.142241	1.205336
	624.340118	1.206935
	624.537981	1.209882
	624.735829	1.210625
	624.933664	1.210232
	625.131485	1.211176
	625.329292	1.211366
	625.527085	1.213513
	625.724864	1.214887
	625.922629	1.218277
	626.120381	1.219002
	626.318118	1.220438
	626.515841	1.221382
	626.713550	1.223497
	626.911246	1.225316
	627.108927	1.227025
	627.306595	1.228289
	627.504248	1.229977
	627.701888	1.232571
	627.899513	1.236439
	628.097125	1.238749
	628.294722	1.241240
	628.492306	1.242392
	628.689876	1.244875
	628.887432	1.247030
	629.084973	1.249584
	629.282501	1.252190
	629.480015	1.254896
	629.677515	1.258882
	629.875001	1.259402
	630.072473	1.262005
	630.269931	1.262956
	630.467375	1.265254
	630.664805	1.266458
	630.862221	1.267834
	631.059623	1.270049
	631.257011	1.272609
	631.454385	1.276818
	631.651746	1.279086
	631.849092	1.282632
	632.046424	1.284691
	632.243742	1.286284
	632.441047	1.287923
	632.638337	1.289354
	632.835613	1.291983
	633.032876	1.293659
	633.230124	1.295358
	633.427358	1.294345
	633.624579	1.297833
	633.821785	1.300260
	634.018978	1.301094
	634.216156	1.302774
	634.413321	1.305999
	634.610471	1.307289
	634.807608	1.309338
	635.004730	1.312975
	635.201839	1.315763
	635.398933	1.319327
	635.596014	1.320674
	635.793081	1.323102
	635.990133	1.325289
	636.187172	1.328491
	636.384196	1.328951
	636.581207	1.329737
	636.778204	1.331262
	636.975186	1.334291
	637.172155	1.336962
	637.369110	1.338279
	637.566050	1.338618
	637.762977	1.339079
	637.959890	1.338344
	638.156788	1.338298
	638.353673	1.340800
	638.550544	1.340251
	638.747400	1.339012
	638.944243	1.337595
	639.141072	1.335752
	639.337886	1.335878
	639.534687	1.335703
	639.731474	1.337181
	639.928246	1.336735
	640.125005	1.336384
	640.321750	1.334894
	640.518480	1.334329
	640.715197	1.333924
	640.911899	1.334513
	641.108588	1.332377
	641.305263	1.329331
	641.501923	1.327972
	641.698570	1.325887
	641.895202	1.324229
	642.091821	1.323698
	642.288426	1.321251
	642.485016	1.319412
	642.681593	1.319298
	642.878155	1.319023
	643.074704	1.316756
	643.271238	1.315704
	643.467759	1.312159
	643.664265	1.309722
	643.860757	1.306723
	644.057236	1.305894
	644.253700	1.304651
	644.450151	1.301247
	644.646587	1.297345
	644.843009	1.294799
	645.039418	1.293200
	645.235812	1.290952
	645.432192	1.290459
	645.628558	1.287584
	645.824911	1.286009
	646.021249	1.283434
	646.217573	1.282296
	646.413883	1.280388
	646.610179	1.278871
	646.806461	1.277020
	647.002729	1.274987
	647.198983	1.273510
	647.395223	1.269868
	647.591449	1.268499
	647.787661	1.266275
	647.983859	1.263027
	648.180043	1.258458
	648.376212	1.255666
	648.572368	1.252546
	648.768510	1.248255
	648.964638	1.245362
	649.160751	1.242239
	649.356851	1.237973
	649.552937	1.234702
	649.749008	1.231355
	649.945066	1.229233
	650.141109	1.225673
	650.337138	1.220560
	650.533154	1.218072
	650.729155	1.215732
	650.925142	1.213199
	651.121116	1.213908
	651.317075	1.214622
	651.513020	1.214532
	651.708951	1.212904
	651.904868	1.210514
	652.100771	1.208757
	652.296660	1.205455
	652.492535	1.205142
	652.688396	1.204749
	652.884242	1.202956
	653.080075	1.201565
	653.275894	1.202148
	653.471699	1.201834
	653.667489	1.201047
	653.863266	1.202362
	654.059028	1.200151
	654.254776	1.200683
	654.450511	1.201313
	654.646231	1.199959
	654.841937	1.198437
	655.037629	1.200112
	655.233308	1.199806
	655.428972	1.199260
	655.624622	1.198660
	655.820258	1.198862
	656.015879	1.197816
	656.211487	1.197726
	656.407081	1.197453
	656.602661	1.198085
	656.798226	1.198717
	656.993778	1.197654
	657.189315	1.197449
	657.384839	1.196882
	657.580348	1.196251
	657.775843	1.195914
	657.971324	1.197055
	658.166791	1.196128
	658.362244	1.196294
	658.557683	1.196706
	658.753108	1.195286
	658.948519	1.194104
	659.143916	1.192881
	659.339298	1.191370
	659.534667	1.190198
	659.730022	1.188341
	659.925362	1.188050
	660.120688	1.187266
	660.316001	1.186148
	660.511299	1.186779
	660.706583	1.187974
	660.901853	1.187355
	661.097109	1.186888
	661.292351	1.187292
	661.487578	1.186879
	661.682792	1.187886
	661.877992	1.186668
	662.073177	1.187647
	662.268349	1.188338
	662.463506	1.188679
	662.658649	1.188966
	662.853779	1.191246
	663.048894	1.190574
	663.243995	1.189711
	663.439081	1.190323
	663.634154	1.189571
	663.829213	1.190674
	664.024258	1.192040
	664.219288	1.195426
	664.414305	1.194898
	664.609307	1.194787
	664.804295	1.196334
	664.999269	1.200026
	665.194229	1.199332
	665.389175	1.200153
	665.584107	1.201487
	665.779025	1.203032
	665.973928	1.206510
	666.168818	1.208210
	666.363693	1.211794
	666.558555	1.215365
	666.753402	1.218615
	666.948235	1.219861
	667.143054	1.222194
	667.337859	1.224453
	667.532650	1.227813
	667.727427	1.230206
	667.922189	1.232689
	668.116938	1.234582
	668.311672	1.237728
	668.506392	1.240644
	668.701098	1.242896
	668.895790	1.244074
	669.090468	1.245050
	669.285132	1.248214
	669.479782	1.251378
	669.674417	1.255835
	669.869039	1.260189
	670.063646	1.264620
	670.258239	1.267231
	670.452819	1.269293
	670.647384	1.272221
	670.841934	1.274290
	671.036471	1.277179
	671.230994	1.281762
	671.425502	1.285911
	671.619997	1.288772
	671.814477	1.290373
	672.008943	1.292410
	672.203395	1.295991
	672.397833	1.296609
	672.592257	1.297174
	672.786667	1.298530
	672.981062	1.300068
	673.175444	1.300920
	673.369811	1.303839
	673.564164	1.304880
	673.758503	1.306207
	673.952828	1.306826
	674.147139	1.308120
	674.341435	1.310712
	674.535718	1.313716
	674.729986	1.315399
	674.924240	1.316193
	675.118480	1.317984
	675.312706	1.318426
	675.506918	1.321411
	675.701116	1.324049
	675.895299	1.324923
	676.089469	1.326265
	676.283624	1.327281
	676.477765	1.328550
	676.671892	1.329472
	676.866005	1.329514
	677.060103	1.332509
	677.254188	1.334002
	677.448258	1.336948
	677.642315	1.337292
	677.836357	1.337419
	678.030385	1.339035
	678.224398	1.339357
	678.418398	1.340420
	678.612384	1.339607
	678.806355	1.340273
	679.000312	1.339747
	679.194255	1.340236
	679.388184	1.340954
	679.582099	1.341236
	679.776000	1.342560
	679.969886	1.343376
	680.163758	1.342902
	680.357617	1.345106
	680.551461	1.346587
	680.745290	1.348258
	680.939106	1.351089
	681.132908	1.352847
	681.326695	1.355498
	681.520468	1.355247
	681.714227	1.355045
	681.907972	1.353658
	682.101703	1.352518
	682.295419	1.351443
	682.489122	1.351091
	682.682810	1.351083
	682.876484	1.350066
	683.070144	1.350103
	683.263790	1.348206
	683.457421	1.347960
	683.651039	1.347084
	683.844642	1.346752
	684.038231	1.344819
	684.231806	1.347534
	684.425367	1.349855
	684.618913	1.349860
	684.812446	1.350860
	685.005964	1.352173
	685.199468	1.351016
	685.392958	1.349618
	685.586433	1.350841
	685.779895	1.350777
	685.973342	1.351006
	686.166775	1.350375
	686.360194	1.349448
	686.553599	1.351077
	686.746990	1.351116
	686.940366	1.351853
	687.133729	1.351999
	687.327077	1.351341
	687.520411	1.349537
	687.713730	1.347761
	687.907036	1.347053
	688.100327	1.347154
	688.293604	1.347644
	688.486867	1.346038
	688.680116	1.344692
	688.873351	1.344594
	689.066571	1.344429
	689.259777	1.343438
	689.452970	1.341539
	689.646147	1.339701
	689.839311	1.338189
	690.032461	1.337496
	690.225596	1.334781
	690.418717	1.335551
	690.611824	1.334969
	690.804917	1.335303
	690.997995	1.335173
	691.191059	1.334748
	691.384110	1.334342
	691.577145	1.332565
	691.770167	1.331520
	691.963175	1.331489
	692.156168	1.328065
	692.349147	1.326363
	692.542112	1.324489
	692.735063	1.323411
	692.927999	1.321304
	693.120922	1.319336
	693.313830	1.317040
	693.506724	1.315920
	693.699603	1.315604
	693.892469	1.314845
	694.085320	1.312714
	694.278157	1.311639
	694.470980	1.312777
	694.663789	1.312567
	694.856583	1.309712
	695.049364	1.308103
	695.242130	1.306144
	695.434881	1.305615
	695.627619	1.306027
	695.820342	1.307285
	696.013052	1.305092
	696.205747	1.301813
	696.398427	1.299950
	696.591094	1.297994
	696.783746	1.296625
	696.976384	1.296599
	697.169008	1.296218
	697.361618	1.293236
	697.554213	1.292673
	697.746795	1.292638
	697.939362	1.292915
	698.131914	1.292452
	698.324453	1.289779
	698.516977	1.290455
	698.709487	1.289759
	698.901983	1.288321
	699.094465	1.286989
	699.286932	1.285883
	699.479386	1.285896
	699.671825	1.284260
	699.864249	1.284971
	700.056660	1.284605
	700.249056	1.283155
	700.441438	1.281098
	700.633806	1.278827
	700.826160	1.276465
	701.018499	1.275212
	701.210824	1.274904
	701.403135	1.275191
	701.595432	1.274060
	701.787714	1.272255
	701.979982	1.272010
	702.172236	1.269866
	702.364476	1.269239
	702.556702	1.267856
	702.748913	1.265591
	702.941110	1.262785
	703.133293	1.259796
	703.325461	1.258671
	703.517615	1.257107
	703.709755	1.256188
	703.901881	1.255303
	704.093993	1.254890
	704.286090	1.253629
	704.478173	1.252976
	704.670242	1.252239
	704.862296	1.249582
	705.054337	1.248538
	705.246363	1.245442
	705.438375	1.241805
	705.630372	1.239946
	705.822356	1.239078
	706.014325	1.238456
	706.206279	1.236131
	706.398220	1.235292
	706.590146	1.234450
	706.782058	1.233621
	706.973956	1.232636
	707.165840	1.231177
	707.357709	1.231067
	707.549564	1.229531
	707.741405	1.227933
	707.933231	1.227003
	708.125043	1.227392
	708.316841	1.227564
	708.508625	1.225572
	708.700395	1.223220
	708.892150	1.220957
	709.083891	1.221077
	709.275617	1.220964
	709.467330	1.219767
	709.659028	1.218250
	709.850712	1.216592
	710.042381	1.215430
	710.234037	1.211848
	710.425678	1.210949
	710.617305	1.210209
	710.808917	1.208633
	711.000515	1.207232
	711.192099	1.206287
	711.383669	1.205768
	711.575225	1.203786
	711.766766	1.200650
	711.958293	1.200607
	712.149805	1.199159
	712.341304	1.198270
	712.532788	1.197768
	712.724258	1.195798
	712.915713	1.194563
	713.107154	1.193359
	713.298581	1.191524
	713.489994	1.189903
	713.681392	1.188333
	713.872776	1.186435
	714.064146	1.185206
	714.255502	1.182770
	714.446843	1.180631
	714.638170	1.180160
	714.829483	1.180540
	715.020781	1.179141
	715.212065	1.177481
	715.403335	1.176716
	715.594591	1.176206
	715.785832	1.174597
	715.977059	1.174359
	716.168272	1.172194
	716.359470	1.170164
	716.550654	1.169119
	716.741824	1.168117
	716.932979	1.166328
	717.124121	1.166727
	717.315247	1.166929
	717.506360	1.166332
	717.697458	1.166406
	717.888542	1.166015
	718.079612	1.164640
	718.270668	1.163529
	718.461709	1.162612
	718.652736	1.162585
	718.843748	1.162324
	719.034746	1.160119
	719.225730	1.159071
	719.416700	1.157737
	719.607655	1.158038
	719.798596	1.156650
	719.989523	1.154990
	720.180435	1.154284
	720.371333	1.153254
	720.562217	1.152014
	720.753087	1.149101
	720.943942	1.146181
	721.134783	1.143496
	721.325609	1.141856
	721.516422	1.141511
	721.707219	1.140996
	721.898003	1.139535
	722.088772	1.136947
	722.279527	1.135436
	722.470268	1.133742
	722.660994	1.131465
	722.851707	1.130756
	723.042404	1.130263
	723.233088	1.128372
	723.423757	1.125865
	723.614412	1.122907
	723.805052	1.122920
	723.995678	1.121396
	724.186290	1.120477
	724.376887	1.118709
	724.567471	1.116534
	724.758039	1.114591
	724.948594	1.113507
	725.139134	1.112744
	725.329660	1.112099
	725.520172	1.111248
	725.710669	1.107813
	725.901152	1.106311
	726.091620	1.106399
	726.282075	1.105701
	726.472514	1.104475
	726.662940	1.102611
	726.853351	1.102061
	727.043748	1.100734
	727.234131	1.099876
	727.424499	1.097389
	727.614853	1.096189
	727.805193	1.094751
	727.995518	1.093164
	728.185829	1.091755
	728.376125	1.090279
	728.566408	1.090792
	728.756675	1.091659
	728.946929	1.090147
	729.137168	1.090214
	729.327393	1.088144
	729.517604	1.086794
	729.707800	1.086163
	729.897982	1.084966
	730.088149	1.084094
	730.278302	1.082651
	730.468441	1.082113
	730.658566	1.081283
	730.848676	1.079465
	731.038771	1.079981
	731.228853	1.077853
	731.418920	1.077237
	731.608973	1.074378
	731.799011	1.071891
	731.989035	1.069498
	732.179045	1.067110
	732.369040	1.066744
	732.559021	1.067176
	732.748988	1.068160
	732.938940	1.066430
	733.128878	1.063653
	733.318801	1.060940
	733.508711	1.061366
	733.698605	1.060319
	733.888486	1.060061
	734.078352	1.058806
	734.268204	1.058925
	734.458041	1.055924
	734.647864	1.053453
	734.837673	1.051695
	735.027467	1.051953
	735.217247	1.052005
	735.407013	1.050693
	735.596764	1.049382
	735.786501	1.048404
	735.976223	1.047984
	736.165932	1.048023
	736.355625	1.048531
	736.545305	1.048909
	736.734970	1.047005
	736.924620	1.045478
	737.114257	1.045102
	737.303879	1.045194
	737.493486	1.043918
	737.683079	1.045996
	737.872658	1.045393
	738.062222	1.044492
	738.251772	1.044650
	738.441308	1.044791
	738.630829	1.045183
	738.820336	1.042903
	739.009829	1.043280
	739.199307	1.042392
	739.388771	1.041420
	739.578220	1.042243
	739.767655	1.044169
	739.957076	1.044131
	740.146482	1.045201
	740.335874	1.042943
	740.525251	1.043291
	740.714615	1.043076
	740.903963	1.043570
	741.093298	1.043815
	741.282618	1.042526
	741.471923	1.043154
	741.661214	1.044365
	741.850491	1.044032
	742.039753	1.044160
	742.229001	1.044513
	742.418235	1.045069
	742.607454	1.044853
	742.796659	1.044964
	742.985849	1.043921
	743.175025	1.044740
	743.364187	1.044247
	743.553334	1.044165
	743.742467	1.044848
	743.931586	1.044879
	744.120690	1.044472
	744.309779	1.042411
	744.498855	1.041927
	744.687916	1.043499
	744.876962	1.043122
	745.065994	1.043025
	745.255012	1.042946
	745.444015	1.042382
	745.633004	1.043036
	745.821978	1.042687
	746.010938	1.043321
	746.199884	1.042783
	746.388815	1.043064
	746.577732	1.043502
	746.766634	1.043862
	746.955522	1.044116
	747.144396	1.043849
	747.333255	1.045038
	747.522100	1.045678
	747.710930	1.046044
	747.899746	1.044883
	748.088548	1.042601
	748.277335	1.044502
	748.466108	1.044300
	748.654866	1.045289
	748.843610	1.045730
	749.032339	1.046773
	749.221054	1.045507
	749.409755	1.044757
	749.598441	1.044600
	749.787113	1.045116
	749.975770	1.044127
	750.164413	1.043305
	750.353042	1.043612
[truncated: 1,648 more rows]
