# Supplementary material for: Metasurface analogues of molecular diastereomers from hierarchical multiscale chiral interactions with biomolecules
Source: Nat Commun. 2026 Apr 22;17:5541. doi: 10.1038/s41467-026-72200-6 (PMC13287669; doi:10.1038/s41467-026-72200-6)
Supplement: Supplementary file 3 — Supplementary Data 1 (Raw data) [file 41467_2026_72200_MOESM3_ESM.zip › Raw_Data/Reflectivity/Antistrept_strept_sequence/Buffer/Ref_ARRAY3_RS_0_5.txt]

	345.453658	0.999411
	345.669646	0.998854
	345.885622	0.998263
	346.101585	0.997637
	346.317535	0.996974
	346.533471	0.996274
	346.749395	0.995539
	346.965306	0.994771
	347.181204	0.993974
	347.397089	0.993157
	347.612961	0.992334
	347.828820	0.991523
	348.044666	0.990752
	348.260499	0.990059
	348.476319	0.989495
	348.692126	0.989125
	348.907920	0.989023
	349.123701	0.989276
	349.339469	0.989966
	349.555224	0.991159
	349.770966	0.992885
	349.986695	0.995119
	350.202412	0.997778
	350.418115	1.000720
	350.633805	1.003777
	350.849482	1.006777
	351.065147	1.009578
	351.280798	1.012082
	351.496436	1.014238
	351.712062	1.016036
	351.927674	1.017492
	352.143273	1.025396
	352.358860	1.016006
	352.574433	1.017026
	352.789993	1.016680
	353.005541	1.019050
	353.221075	1.018880
	353.436597	1.020725
	353.652105	1.022059
	353.867600	1.021925
	354.083083	1.020655
	354.298552	1.019641
	354.514009	1.019253
	354.729452	1.019399
	354.944883	1.020003
	355.160300	1.018385
	355.375705	1.018306
	355.591096	1.017136
	355.806474	1.017159
	356.021840	1.016069
	356.237192	1.016386
	356.452532	1.016977
	356.667858	1.016886
	356.883172	1.016046
	357.098472	1.013609
	357.313760	1.010832
	357.529034	1.010822
	357.744295	1.009063
	357.959544	1.010771
	358.174779	1.011028
	358.390002	1.011964
	358.605211	1.011153
	358.820407	1.010554
	359.035591	1.011027
	359.250761	1.008350
	359.465919	1.008155
	359.681063	1.007900
	359.896194	1.007865
	360.111313	1.007951
	360.326418	1.009388
	360.541510	1.007151
	360.756589	1.008275
	360.971656	1.007363
	361.186709	1.005963
	361.401749	1.005886
	361.616776	1.006534
	361.831790	1.006262
	362.046792	1.007198
	362.261780	1.009055
	362.476755	1.008147
	362.691717	1.007908
	362.906666	1.008832
	363.121602	1.009612
	363.336525	1.011041
	363.551435	1.011313
	363.766332	1.011052
	363.981216	1.012736
	364.196087	1.010775
	364.410945	1.011802
	364.625790	1.011808
	364.840621	1.009828
	365.055440	1.009876
	365.270246	1.007715
	365.485039	1.006869
	365.699818	1.007001
	365.914585	1.007648
	366.129339	1.005929
	366.344079	1.005984
	366.558807	1.004027
	366.773521	1.005844
	366.988223	1.005515
	367.202911	1.005662
	367.417587	1.006976
	367.632249	1.007339
	367.846898	1.007724
	368.061535	1.008528
	368.276158	1.009294
	368.490768	1.009028
	368.705365	1.008238
	368.919949	1.009474
	369.134521	1.010099
	369.349079	1.009491
	369.563624	1.006760
	369.778155	1.004882
	369.992674	1.003209
	370.207180	1.004560
	370.421673	1.003620
	370.636153	1.004649
	370.850619	1.005269
	371.065073	1.004425
	371.279514	1.006317
	371.493941	1.004952
	371.708356	1.005204
	371.922757	1.003570
	372.137145	1.001684
	372.351521	1.003728
	372.565883	1.004225
	372.780232	1.003643
	372.994568	1.004148
	373.208891	1.002798
	373.423201	1.000124
	373.637498	0.999888
	373.851782	0.998656
	374.066053	0.998565
	374.280311	0.996767
	374.494556	0.997262
	374.708787	0.996423
	374.923006	0.994437
	375.137211	0.994485
	375.351404	0.994613
	375.565583	0.996394
	375.779750	0.994775
	375.993903	0.994800
	376.208043	0.994658
	376.422170	0.993783
	376.636284	0.993730
	376.850385	0.992474
	377.064473	0.990684
	377.278548	0.991387
	377.492610	0.990760
	377.706658	0.991392
	377.920694	0.994005
	378.134717	0.993943
	378.348726	0.993384
	378.562722	0.995088
	378.776706	0.997096
	378.990676	0.997335
	379.204633	0.997451
	379.418577	0.999586
	379.632508	1.000536
	379.846426	0.999850
	380.060331	0.998822
	380.274223	1.000523
	380.488101	1.000395
	380.701967	1.002075
	380.915819	1.004011
	381.129659	1.003677
	381.343485	1.002640
	381.557298	1.002251
	381.771098	1.001016
	381.984886	1.000287
	382.198659	0.998306
	382.412420	0.998631
	382.626168	1.000080
	382.839903	1.002509
	383.053624	1.003622
	383.267333	1.002184
	383.481028	1.002483
	383.694711	1.001400
	383.908380	1.002011
	384.122036	1.003480
	384.335679	1.000629
	384.549309	0.998991
	384.762926	0.999843
	384.976530	1.000770
	385.190120	1.002518
	385.403698	1.001468
	385.617262	1.000796
	385.830814	0.999110
	386.044352	0.997270
	386.257877	0.995818
	386.471389	0.995949
	386.684888	0.996377
	386.898374	0.996149
	387.111847	0.995060
	387.325306	0.995075
	387.538753	0.993137
	387.752186	0.992336
	387.965606	0.993866
	388.179014	0.992706
	388.392408	0.989580
	388.605789	0.987054
	388.819156	0.987717
	389.032511	0.985891
	389.245853	0.986429
	389.459181	0.984291
	389.672497	0.982546
	389.885799	0.983891
	390.099088	0.984319
	390.312364	0.985327
	390.525627	0.984771
	390.738877	0.984857
	390.952114	0.982478
	391.165337	0.981341
	391.378548	0.983176
	391.591745	0.982293
	391.804929	0.981054
	392.018100	0.979454
	392.231258	0.980303
	392.444403	0.980954
	392.657535	0.981931
	392.870653	0.983098
	393.083759	0.986082
	393.296851	0.984907
	393.509930	0.984320
	393.722996	0.982260
	393.936049	0.981478
	394.149089	0.983024
	394.362116	0.984126
	394.575129	0.983520
	394.788130	0.986314
	395.001117	0.989449
	395.214091	0.993193
	395.427052	0.994726
	395.640000	0.995002
	395.852935	0.995846
	396.065857	0.997349
	396.278765	0.998882
	396.491660	1.001746
	396.704543	1.003191
	396.917412	1.003374
	397.130268	1.002913
	397.343110	1.003741
	397.555940	1.005890
	397.768757	1.006407
	397.981560	1.006499
	398.194350	1.005906
	398.407127	1.006579
	398.619891	1.005746
	398.832642	1.004732
	399.045380	1.003686
	399.258104	1.004412
	399.470815	1.004031
	399.683514	1.002852
	399.896199	1.002394
	400.108870	1.002039
	400.321529	1.000355
	400.534175	1.002074
	400.746807	1.000729
	400.959427	1.000133
	401.172033	1.000475
	401.384626	1.000976
	401.597205	1.000214
	401.809772	1.000194
	402.022326	1.001533
	402.234866	0.999899
	402.447393	1.000511
	402.659907	1.000468
	402.872408	0.999479
	403.084896	0.999510
	403.297370	0.998574
	403.509832	0.998532
	403.722280	0.997471
	403.934715	0.997493
	404.147137	0.999172
	404.359546	0.999256
	404.571941	0.999791
	404.784323	0.999299
	404.996693	1.000807
	405.209049	1.001141
	405.421392	1.000255
	405.633721	1.000372
	405.846038	0.998967
	406.058341	0.999289
	406.270632	1.000252
	406.482909	1.000485
	406.695172	1.001794
	406.907423	1.003153
	407.119661	1.003552
	407.331885	1.005660
	407.544096	1.008475
	407.756294	1.009625
	407.968479	1.009135
	408.180651	1.008739
	408.392809	1.008028
	408.604954	1.008667
	408.817086	1.007951
	409.029205	1.008844
	409.241311	1.009997
	409.453404	1.009067
	409.665483	1.008614
	409.877549	1.007801
	410.089602	1.008313
	410.301642	1.008600
	410.513669	1.009248
	410.725682	1.006964
	410.937682	1.006730
	411.149669	1.005870
	411.361643	1.006103
	411.573604	1.005412
	411.785551	1.005690
	411.997486	1.006150
	412.209407	1.005442
	412.421315	1.005680
	412.633210	1.004071
	412.845091	1.005151
	413.056959	1.004419
	413.268815	1.005460
	413.480657	1.004335
	413.692485	1.004634
	413.904301	1.004769
	414.116103	1.004111
	414.327892	1.003717
	414.539668	1.004968
	414.751431	1.006298
	414.963181	1.006515
	415.174917	1.007782
	415.386640	1.006205
	415.598350	1.009106
	415.810047	1.008657
	416.021730	1.009317
	416.233401	1.008329
	416.445058	1.008011
	416.656702	1.007555
	416.868332	1.008265
	417.079950	1.007423
	417.291554	1.007895
	417.503145	1.007315
	417.714723	1.006682
	417.926288	1.007290
	418.137839	1.006640
	418.349377	1.005392
	418.560903	1.005828
	418.772414	1.006933
	418.983913	1.005897
	419.195398	1.005115
	419.406870	1.006205
	419.618329	1.008861
	419.829775	1.010544
	420.041208	1.010723
	420.252627	1.010149
	420.464033	1.010959
	420.675426	1.012639
	420.886805	1.010755
	421.098172	1.009584
	421.309525	1.011392
	421.520865	1.010879
	421.732192	1.011932
	421.943505	1.011464
	422.154805	1.011382
	422.366092	1.010286
	422.577366	1.011555
	422.788627	1.009943
	422.999874	1.008839
	423.211108	1.007720
	423.422329	1.006204
	423.633537	1.005533
	423.844731	1.004749
	424.055913	1.002563
	424.267081	1.000624
	424.478235	1.000577
	424.689377	1.000368
	424.900505	0.999856
	425.111620	1.000886
	425.322722	1.000863
	425.533811	1.001825
	425.744886	1.001010
	425.955948	1.001093
	426.166997	1.001522
	426.378032	1.001098
	426.589055	1.001581
	426.800064	1.000733
	427.011060	1.002279
	427.222042	1.003256
	427.433012	1.001727
	427.643968	0.998242
	427.854911	0.997116
	428.065840	0.995179
	428.276757	0.996735
	428.487660	0.994482
	428.698550	0.994822
	428.909427	0.994250
	429.120290	0.995571
	429.331140	0.996164
	429.541977	0.996829
	429.752801	0.997285
	429.963611	0.997675
	430.174408	0.996696
	430.385192	0.997395
	430.595963	1.000043
	430.806720	1.000315
	431.017464	1.002849
	431.228195	1.003288
	431.438913	1.004608
	431.649617	1.004903
	431.860308	1.006076
	432.070986	1.006779
	432.281650	1.007918
	432.492302	1.008727
	432.702940	1.008400
	432.913565	1.006397
	433.124176	1.004457
	433.334774	1.002506
	433.545359	0.999814
	433.755931	1.000558
	433.966489	1.003351
	434.177035	1.002284
	434.387567	1.003761
	434.598085	1.003071
	434.808591	1.002779
	435.019083	1.002589
	435.229562	1.001885
	435.440027	0.998454
	435.650479	0.999169
	435.860918	0.999853
	436.071344	0.999537
	436.281757	0.998817
	436.492156	0.998045
	436.702542	0.997729
	436.912914	0.999204
	437.123274	0.999583
	437.333620	0.998233
	437.543953	0.997613
	437.754272	0.998814
	437.964578	0.998424
	438.174871	0.998746
	438.385151	0.999776
	438.595417	0.999504
	438.805670	0.999509
	439.015910	0.998349
	439.226137	0.997936
	439.436350	0.997637
	439.646550	0.997690
	439.856737	0.995438
	440.066910	0.993757
	440.277070	0.993398
	440.487217	0.994799
	440.697351	0.995392
	440.907471	0.996325
	441.117578	0.996346
	441.327671	0.996340
	441.537752	0.996252
	441.747819	0.995110
	441.957873	0.997306
	442.167913	0.997361
	442.377940	0.997267
	442.587954	0.996843
	442.797955	0.997538
	443.007942	0.997649
	443.217916	0.997482
	443.427877	0.997800
	443.637824	0.997304
	443.847758	0.995419
	444.057679	0.996616
	444.267586	0.996548
	444.477481	0.995242
	444.687361	0.995236
	444.897229	0.994988
	445.107083	0.995082
	445.316924	0.993315
	445.526752	0.992556
	445.736566	0.993510
	445.946367	0.994216
	446.156155	0.995810
	446.365929	0.996909
	446.575690	0.996998
	446.785438	0.995406
	446.995173	0.997429
	447.204894	0.996564
	447.414602	0.997537
	447.624296	0.997657
	447.833977	0.997041
	448.043645	0.996074
	448.253300	0.996751
	448.462941	0.996204
	448.672569	0.995321
	448.882184	0.994266
	449.091785	0.996123
	449.301373	0.996966
	449.510948	0.997856
	449.720509	0.999716
	449.930057	0.999001
	450.139592	0.998173
	450.349113	0.999212
	450.558621	0.997605
	450.768116	0.997197
	450.977597	0.996923
	451.187066	0.993948
	451.396520	0.994313
	451.605962	0.993346
	451.815390	0.991949
	452.024805	0.990864
	452.234206	0.991404
	452.443594	0.992516
	452.652969	0.991748
	452.862330	0.989464
	453.071678	0.989354
	453.281013	0.988473
	453.490335	0.987108
	453.699643	0.986235
	453.908938	0.984717
	454.118219	0.983616
	454.327487	0.983325
	454.536742	0.984269
	454.745983	0.980231
	454.955211	0.979151
	455.164426	0.979696
	455.373627	0.978117
	455.582815	0.978470
	455.791990	0.980411
	456.001152	0.982639
	456.210300	0.981329
	456.419434	0.982352
	456.628556	0.983409
	456.837664	0.984143
	457.046758	0.984596
	457.255839	0.986945
	457.464907	0.987184
	457.673962	0.990195
	457.883003	0.989721
	458.092031	0.990866
	458.301046	0.989338
	458.510047	0.988520
	458.719035	0.990106
	458.928009	0.991420
	459.136970	0.991419
	459.345918	0.993445
	459.554852	0.994396
	459.763774	0.993336
	459.972681	0.995948
	460.181576	0.996800
	460.390457	0.997436
	460.599324	0.997656
	460.808178	1.000372
	461.017019	1.001875
	461.225847	1.004783
	461.434661	1.005287
	461.643462	1.007602
	461.852249	1.005549
	462.061023	1.005255
	462.269784	1.004298
	462.478531	1.001732
	462.687265	1.001158
	462.895986	1.001440
	463.104693	1.000109
	463.313387	1.001655
	463.522068	1.001060
	463.730735	1.000073
	463.939389	1.001784
	464.148029	0.999283
	464.356656	0.996936
	464.565270	0.997907
	464.773870	0.999326
	464.982457	0.997857
	465.191030	0.995075
	465.399591	0.995611
	465.608137	0.996607
	465.816671	0.995794
	466.025191	0.996158
	466.233697	0.995142
	466.442191	0.993010
	466.650671	0.994552
	466.859137	0.996580
	467.067590	0.997191
	467.276030	0.997232
	467.484456	0.999889
	467.692869	1.002075
	467.901269	1.001099
	468.109655	1.003651
	468.318028	1.004703
	468.526387	1.003344
	468.734733	1.002547
	468.943066	1.002772
	469.151385	1.003091
	469.359691	1.003580
	469.567984	1.003459
	469.776263	1.003254
	469.984528	1.002255
	470.192781	1.002566
	470.401020	0.999100
	470.609245	0.998610
	470.817457	0.997492
	471.025656	0.999345
	471.233841	0.999308
	471.442013	0.998922
	471.650172	0.998020
	471.858317	0.998913
	472.066448	0.998633
	472.274567	0.999417
	472.482672	1.000991
	472.690763	0.998778
	472.898841	0.998655
	473.106906	0.998976
	473.314957	0.998822
	473.522995	0.997280
	473.731020	0.997230
	473.939031	0.994496
	474.147029	0.993245
	474.355013	0.990792
	474.562984	0.991177
	474.770941	0.990407
	474.978885	0.989433
	475.186816	0.989208
	475.394733	0.987960
	475.602637	0.986175
	475.810527	0.986886
	476.018404	0.986076
	476.226268	0.986591
	476.434118	0.987055
	476.641955	0.986975
	476.849778	0.988607
	477.057588	0.988854
	477.265385	0.988022
	477.473168	0.987427
	477.680937	0.988176
	477.888694	0.990055
	478.096436	0.989328
	478.304166	0.989421
	478.511882	0.989735
	478.719584	0.988890
	478.927274	0.990361
	479.134949	0.994433
	479.342612	0.994071
	479.550260	0.993092
	479.757896	0.992017
	479.965518	0.992703
	480.173126	0.992071
	480.380722	0.990190
	480.588303	0.989672
	480.795872	0.989612
	481.003426	0.988592
	481.210968	0.988258
	481.418496	0.986609
	481.626010	0.986543
	481.833511	0.985020
	482.040999	0.984186
	482.248473	0.984424
	482.455934	0.983359
	482.663382	0.983038
	482.870816	0.981190
	483.078236	0.981057
	483.285643	0.980556
	483.493037	0.980670
	483.700417	0.979702
	483.907784	0.980551
	484.115137	0.980794
	484.322477	0.979744
	484.529803	0.979833
	484.737116	0.979818
	484.944416	0.979251
	485.151702	0.977874
	485.358975	0.980015
	485.566234	0.980440
	485.773479	0.980773
	485.980712	0.979587
	486.187931	0.978665
	486.395136	0.978539
	486.602328	0.978897
	486.809506	0.978743
	487.016671	0.979815
	487.223823	0.978855
	487.430961	0.979222
	487.638086	0.979619
	487.845197	0.979052
	488.052295	0.978436
	488.259379	0.980748
	488.466450	0.981975
	488.673507	0.981406
	488.880551	0.980337
	489.087582	0.980518
	489.294599	0.979865
	489.501602	0.978100
	489.708592	0.980319
	489.915569	0.982490
	490.122532	0.985564
	490.329482	0.986073
	490.536418	0.986913
	490.743341	0.987830
	490.950250	0.988703
	491.157146	0.989115
	491.364029	0.989423
	491.570897	0.989376
	491.777753	0.988353
	491.984595	0.988182
	492.191423	0.987917
	492.398238	0.988460
	492.605040	0.988118
	492.811828	0.986671
	493.018603	0.987530
	493.225364	0.988240
	493.432111	0.987777
	493.638846	0.986254
	493.845566	0.985551
	494.052274	0.985593
	494.258967	0.984893
	494.465648	0.985258
	494.672314	0.985909
	494.878968	0.984662
	495.085608	0.984939
	495.292234	0.986053
	495.498847	0.985977
	495.705446	0.985578
	495.912032	0.983943
	496.118605	0.983087
	496.325164	0.983373
	496.531709	0.983577
	496.738241	0.982356
	496.944759	0.983485
	497.151264	0.982909
	497.357756	0.982265
	497.564234	0.982570
	497.770698	0.982676
	497.977149	0.981409
	498.183587	0.980398
	498.390011	0.978264
	498.596422	0.979640
	498.802819	0.979725
	499.009202	0.977164
	499.215572	0.976290
	499.421929	0.975656
	499.628272	0.974444
	499.834602	0.974602
	500.040918	0.973851
	500.247220	0.972363
	500.453509	0.971932
	500.659785	0.972817
	500.866047	0.970962
	501.072296	0.968198
	501.278531	0.969215
	501.484752	0.968956
	501.690960	0.968794
	501.897155	0.969018
	502.103336	0.968823
	502.309504	0.967067
	502.515658	0.967158
	502.721798	0.965120
	502.927925	0.965028
	503.134039	0.963800
	503.340139	0.962142
	503.546225	0.961256
	503.752298	0.962187
	503.958358	0.962559
	504.164404	0.962995
	504.370436	0.962648
	504.576455	0.963654
	504.782461	0.964064
	504.988453	0.965266
	505.194431	0.964717
	505.400396	0.965466
	505.606347	0.964980
	505.812285	0.964698
	506.018209	0.963138
	506.224120	0.963775
	506.430017	0.964868
	506.635901	0.964775
	506.841771	0.965857
	507.047628	0.966687
	507.253471	0.966810
	507.459301	0.966619
	507.665117	0.967033
	507.870920	0.965828
	508.076709	0.966407
	508.282484	0.966059
	508.488247	0.967727
	508.693995	0.968431
	508.899730	0.968510
	509.105451	0.967300
	509.311159	0.967681
	509.516854	0.966550
	509.722535	0.966756
	509.928202	0.966933
	510.133856	0.966668
	510.339496	0.966919
	510.545123	0.965798
	510.750736	0.965351
	510.956336	0.964605
	511.161922	0.962481
	511.367494	0.962560
	511.573053	0.963062
	511.778599	0.963056
	511.984131	0.964301
	512.189649	0.964373
	512.395154	0.962902
	512.600645	0.961331
	512.806123	0.961628
	513.011587	0.960639
	513.217038	0.959396
	513.422475	0.959347
	513.627899	0.960692
	513.833309	0.959886
	514.038705	0.960204
	514.244088	0.958926
	514.449458	0.957693
	514.654814	0.959186
	514.860156	0.960666
	515.065485	0.961459
	515.270800	0.963129
	515.476102	0.962625
	515.681390	0.963394
	515.886664	0.963239
	516.091925	0.964463
	516.297173	0.964446
	516.502407	0.965083
	516.707627	0.965142
	516.912834	0.964908
	517.118027	0.964309
	517.323207	0.964259
	517.528373	0.964339
	517.733525	0.964357
	517.938664	0.964595
	518.143790	0.963987
	518.348901	0.963756
	518.554000	0.964304
	518.759084	0.964202
	518.964156	0.964141
	519.169213	0.966042
	519.374257	0.965903
	519.579288	0.966074
	519.784305	0.965131
	519.989308	0.965221
	520.194298	0.965287
	520.399274	0.964877
	520.604236	0.964403
	520.809185	0.964253
	521.014121	0.964549
	521.219043	0.964557
	521.423951	0.963499
	521.628846	0.963990
	521.833727	0.964137
	522.038595	0.963484
	522.243449	0.962170
	522.448289	0.961078
	522.653116	0.961099
	522.857929	0.960817
	523.062729	0.961042
	523.267515	0.960251
	523.472287	0.959500
	523.677046	0.959484
	523.881792	0.957870
	524.086524	0.958194
	524.291242	0.957741
	524.495946	0.956253
	524.700637	0.956303
	524.905315	0.957096
	525.109979	0.958668
	525.314629	0.958161
	525.519266	0.958300
	525.723889	0.958141
	525.928498	0.958182
	526.133094	0.957986
	526.337677	0.957609
	526.542245	0.958688
	526.746800	0.960430
	526.951342	0.961299
	527.155870	0.959440
	527.360384	0.959698
	527.564885	0.958570
	527.769372	0.956848
	527.973846	0.957151
	528.178306	0.957082
	528.382752	0.958725
	528.587185	0.958208
	528.791604	0.957016
	528.996010	0.957956
	529.200402	0.958138
	529.404780	0.958449
	529.609145	0.959163
	529.813496	0.958757
	530.017833	0.958145
	530.222157	0.960776
	530.426468	0.960134
	530.630764	0.960312
	530.835048	0.961841
	531.039317	0.961950
	531.243573	0.962966
	531.447815	0.963239
	531.652044	0.963199
	531.856259	0.963387
	532.060461	0.962383
	532.264648	0.963196
	532.468823	0.965539
	532.672983	0.965081
	532.877130	0.967326
	533.081264	0.967487
	533.285383	0.968082
	533.489490	0.968868
	533.693582	0.968114
	533.897661	0.968143
	534.101726	0.966916
	534.305778	0.966756
	534.509816	0.966641
	534.713841	0.966478
	534.917851	0.965674
	535.121849	0.965215
	535.325832	0.963263
	535.529802	0.961976
	535.733759	0.962977
	535.937701	0.963706
	536.141630	0.965271
	536.345546	0.966068
	536.549448	0.965923
	536.753336	0.966356
	536.957210	0.966682
	537.161071	0.966830
	537.364919	0.966749
	537.568752	0.965858
	537.772572	0.966028
	537.976379	0.966426
	538.180172	0.966083
	538.383951	0.967237
	538.587716	0.965974
	538.791468	0.966740
	538.995206	0.965551
	539.198931	0.964642
	539.402642	0.964938
	539.606339	0.966099
	539.810023	0.966109
	540.013693	0.966750
	540.217349	0.968497
	540.420992	0.967461
	540.624621	0.967352
	540.828237	0.967368
	541.031839	0.967492
	541.235427	0.968441
	541.439001	0.967345
	541.642562	0.966962
	541.846109	0.966946
	542.049643	0.966789
	542.253163	0.966896
	542.456669	0.966643
	542.660162	0.964605
	542.863641	0.964723
	543.067106	0.964393
	543.270558	0.963049
	543.473996	0.963694
	543.677420	0.963270
	543.880831	0.963299
	544.084228	0.963688
	544.287612	0.965027
	544.490981	0.966361
	544.694338	0.966747
	544.897680	0.967110
	545.101009	0.967938
	545.304324	0.966971
	545.507625	0.966040
	545.710913	0.967152
	545.914187	0.967035
	546.117448	0.966479
	546.320695	0.965622
	546.523928	0.967307
	546.727147	0.966978
	546.930353	0.966580
	547.133546	0.967107
	547.336724	0.968321
	547.539889	0.968310
	547.743040	0.969953
	547.946178	0.972630
	548.149301	0.972752
	548.352412	0.974095
	548.555508	0.973901
	548.758591	0.974677
	548.961660	0.976707
	549.164716	0.977310
	549.367757	0.979543
	549.570785	0.979642
	549.773800	0.981323
	549.976801	0.981949
	550.179788	0.982252
	550.382761	0.983049
	550.585721	0.984471
	550.788667	0.985026
	550.991599	0.987533
	551.194518	0.987628
	551.397423	0.989515
	551.600315	0.990690
	551.803192	0.989823
	552.006056	0.990387
	552.208906	0.991032
	552.411743	0.991770
	552.614566	0.989517
	552.817375	0.990408
	553.020171	0.990340
	553.222953	0.989142
	553.425721	0.990748
	553.628475	0.991325
	553.831216	0.991474
	554.033943	0.992004
	554.236657	0.992619
	554.439356	0.992299
	554.642042	0.993812
	554.844715	0.993664
	555.047373	0.993648
	555.250018	0.993276
	555.452650	0.995082
	555.655267	0.995929
	555.857871	0.996546
	556.060461	0.997971
	556.263038	0.997814
	556.465600	0.998071
	556.668150	0.997723
	556.870685	0.997474
	557.073207	0.997275
	557.275715	0.995913
	557.478209	0.996886
	557.680689	0.997558
	557.883156	0.999614
	558.085609	0.999734
	558.288049	0.999808
	558.490475	1.001491
	558.692887	1.002672
	558.895285	1.002500
	559.097670	1.002829
	559.300040	1.004052
	559.502398	1.005239
	559.704741	1.006604
	559.907071	1.007352
	560.109387	1.008490
	560.311689	1.008928
	560.513978	1.008890
	560.716253	1.009507
	560.918514	1.010715
	561.120762	1.011485
	561.322995	1.010699
	561.525215	1.012122
	561.727422	1.012067
	561.929614	1.013662
	562.131793	1.013730
	562.333958	1.014463
	562.536110	1.015132
	562.738248	1.014597
	562.940372	1.016464
	563.142482	1.017210
	563.344578	1.017166
	563.546661	1.018773
	563.748730	1.019953
	563.950786	1.019403
	564.152827	1.020442
	564.354855	1.022495
	564.556870	1.022520
	564.758870	1.022198
	564.960857	1.024579
	565.162830	1.026676
	565.364789	1.028238
	565.566735	1.029299
	565.768666	1.029294
	565.970584	1.030528
	566.172489	1.031278
	566.374379	1.031445
	566.576256	1.031954
	566.778119	1.032203
	566.979969	1.032583
	567.181805	1.033245
	567.383626	1.033906
	567.585435	1.034947
	567.787229	1.035318
	567.989010	1.036321
	568.190777	1.036817
	568.392530	1.037069
	568.594269	1.038418
	568.795995	1.039244
	568.997707	1.040609
	569.199405	1.042853
	569.401090	1.044963
	569.602761	1.047590
	569.804418	1.048633
	570.006061	1.050098
	570.207690	1.051358
	570.409306	1.052459
	570.610908	1.053520
	570.812497	1.053584
	571.014071	1.054888
	571.215632	1.054671
	571.417179	1.055831
	571.618712	1.057345
	571.820232	1.056973
	572.021737	1.057760
	572.223229	1.059273
	572.424707	1.061209
	572.626172	1.062285
	572.827623	1.064432
	573.029060	1.065147
	573.230483	1.066762
	573.431892	1.067828
	573.633288	1.069907
	573.834670	1.071628
	574.036038	1.073074
	574.237392	1.073884
	574.438733	1.075077
	574.640060	1.076172
	574.841373	1.076357
	575.042672	1.077887
	575.243958	1.078514
	575.445230	1.077590
	575.646488	1.079968
	575.847732	1.081524
	576.048962	1.081323
	576.250179	1.082790
	576.451382	1.083532
	576.652571	1.082360
	576.853747	1.083507
	577.054908	1.084192
	577.256056	1.083424
	577.457190	1.082972
	577.658310	1.083044
	577.859417	1.084727
	578.060510	1.085723
	578.261589	1.084940
	578.462654	1.085589
	578.663705	1.085882
	578.864743	1.085283
	579.065767	1.087151
	579.266777	1.087296
	579.467773	1.088577
	579.668755	1.088221
	579.869724	1.089417
	580.070679	1.088733
	580.271620	1.088985
	580.472548	1.090503
	580.673461	1.091192
	580.874361	1.091735
	581.075247	1.092475
	581.276119	1.091627
	581.476978	1.091424
	581.677822	1.091276
	581.878653	1.091392
	582.079470	1.091960
	582.280273	1.091348
	582.481063	1.092651
	582.681838	1.091755
	582.882600	1.090847
	583.083348	1.091128
	583.284083	1.089254
	583.484803	1.090080
	583.685510	1.091159
	583.886203	1.091047
	584.086882	1.092194
	584.287547	1.091473
	584.488199	1.091665
	584.688836	1.090700
	584.889460	1.090958
	585.090070	1.091667
	585.290666	1.092926
	585.491249	1.091980
	585.691818	1.092606
	585.892372	1.091986
	586.092914	1.092382
	586.293441	1.091690
	586.493954	1.091422
	586.694454	1.089718
	586.894940	1.088396
	587.095412	1.088465
	587.295870	1.089758
	587.496314	1.090837
	587.696745	1.094060
	587.897162	1.094950
	588.097565	1.094414
	588.297954	1.095207
	588.498329	1.096443
	588.698691	1.097713
	588.899038	1.099148
	589.099372	1.100189
	589.299692	1.100318
	589.499998	1.102284
	589.700291	1.103654
	589.900569	1.105121
	590.100834	1.106082
	590.301085	1.107768
	590.501322	1.108840
	590.701546	1.109820
	590.901755	1.111058
	591.101951	1.112350
	591.302132	1.111708
	591.502300	1.112352
	591.702455	1.111734
	591.902595	1.113646
	592.102722	1.115077
	592.302834	1.118713
	592.502933	1.119754
	592.703018	1.119937
	592.903089	1.119309
	593.103147	1.120909
	593.303190	1.120779
	593.503220	1.122564
	593.703236	1.122717
	593.903238	1.123348
	594.103226	1.122557
	594.303200	1.122037
	594.503161	1.122939
	594.703108	1.120093
	594.903040	1.122052
	595.102960	1.122339
	595.302865	1.123363
	595.502756	1.124999
	595.702634	1.125920
	595.902497	1.126045
	596.102347	1.127546
	596.302183	1.128435
	596.502005	1.130014
	596.701813	1.130375
	596.901608	1.130610
	597.101388	1.131503
	597.301155	1.131014
	597.500908	1.131899
	597.700647	1.132350
	597.900372	1.131838
	598.100083	1.132416
	598.299781	1.132753
	598.499465	1.131981
	598.699134	1.132870
	598.898790	1.134148
	599.098432	1.135968
	599.298061	1.138390
	599.497675	1.138846
	599.697275	1.139441
	599.896862	1.139937
	600.096435	1.141078
	600.295994	1.143407
	600.495539	1.145381
	600.695070	1.146553
	600.894588	1.148101
	601.094091	1.147829
	601.293581	1.147435
	601.493056	1.149067
	601.692518	1.151219
	601.891966	1.151884
	602.091401	1.153602
	602.290821	1.154945
	602.490227	1.154123
	602.689620	1.154945
	602.888999	1.154260
	603.088363	1.155683
	603.287714	1.158116
	603.487052	1.158860
	603.686375	1.158878
	603.885684	1.159730
	604.084980	1.160818
	604.284261	1.160889
	604.483529	1.160314
	604.682783	1.160990
	604.882023	1.161309
	605.081249	1.161653
	605.280461	1.161436
	605.479660	1.162173
	605.678844	1.161779
	605.878015	1.161839
	606.077172	1.163515
	606.276314	1.165509
	606.475443	1.166947
	606.674558	1.168054
	606.873660	1.168825
	607.072747	1.169223
	607.271820	1.169315
	607.470880	1.169320
	607.669926	1.171675
	607.868957	1.174049
	608.067975	1.174386
	608.266979	1.173145
	608.465969	1.172516
	608.664946	1.173123
	608.863908	1.172010
	609.062857	1.172307
	609.261791	1.171534
	609.460712	1.172715
	609.659619	1.170825
	609.858511	1.171786
	610.057390	1.170967
	610.256256	1.170553
	610.455107	1.169256
	610.653944	1.170463
	610.852767	1.169667
	611.051577	1.170004
	611.250373	1.170949
	611.449154	1.171323
	611.647922	1.172249
	611.846676	1.173329
	612.045416	1.174237
	612.244142	1.174113
	612.442854	1.173250
	612.641553	1.171824
	612.840237	1.171621
	613.038908	1.171095
	613.237564	1.172165
	613.436207	1.172644
	613.634836	1.172498
	613.833451	1.172736
	614.032052	1.173222
	614.230639	1.172102
	614.429212	1.171988
	614.627771	1.173388
	614.826316	1.171775
	615.024848	1.173156
	615.223365	1.173472
	615.421869	1.172018
	615.620358	1.172887
	615.818834	1.173594
	616.017296	1.175903
	616.215744	1.176017
	616.414178	1.176712
	616.612598	1.174492
	616.811004	1.174818
	617.009396	1.175726
	617.207775	1.179161
	617.406139	1.179370
	617.604490	1.180376
	617.802826	1.181677
	618.001149	1.183412
	618.199458	1.183673
	618.397752	1.184143
	618.596033	1.184784
	618.794300	1.185038
	618.992553	1.185956
	619.190792	1.185783
	619.389018	1.188341
	619.587229	1.188634
	619.785426	1.187359
	619.983609	1.185985
	620.181779	1.186100
	620.379934	1.187210
	620.578076	1.187453
	620.776204	1.186985
	620.974317	1.189398
	621.172417	1.190289
	621.370503	1.191014
	621.568575	1.190334
	621.766633	1.192034
	621.964677	1.190916
	622.162707	1.191525
	622.360723	1.193364
	622.558725	1.194300
	622.756714	1.194836
	622.954688	1.196177
	623.152648	1.198792
	623.350595	1.199322
	623.548527	1.200626
	623.746446	1.201690
	623.944350	1.202791
	624.142241	1.203470
	624.340118	1.205316
	624.537981	1.206113
	624.735829	1.208671
	624.933664	1.209836
	625.131485	1.210067
	625.329292	1.210185
	625.527085	1.213233
	625.724864	1.216504
	625.922629	1.217538
	626.120381	1.219877
	626.318118	1.222980
	626.515841	1.225586
	626.713550	1.228065
	626.911246	1.231180
	627.108927	1.233219
	627.306595	1.233789
	627.504248	1.236640
	627.701888	1.237929
	627.899513	1.241623
	628.097125	1.243868
	628.294722	1.246803
	628.492306	1.248923
	628.689876	1.253949
	628.887432	1.256928
	629.084973	1.258297
	629.282501	1.258949
	629.480015	1.263229
	629.677515	1.265437
	629.875001	1.267802
	630.072473	1.270250
	630.269931	1.269943
	630.467375	1.270469
	630.664805	1.271521
	630.862221	1.272804
	631.059623	1.275189
	631.257011	1.277233
	631.454385	1.279052
	631.651746	1.282602
	631.849092	1.285853
	632.046424	1.287746
	632.243742	1.287732
	632.441047	1.288549
	632.638337	1.291317
	632.835613	1.293493
	633.032876	1.293448
	633.230124	1.293803
	633.427358	1.295672
	633.624579	1.297024
	633.821785	1.297963
	634.018978	1.299345
	634.216156	1.303089
	634.413321	1.304315
	634.610471	1.304479
	634.807608	1.306359
	635.004730	1.307877
	635.201839	1.307062
	635.398933	1.309007
	635.596014	1.307996
	635.793081	1.309877
	635.990133	1.310635
	636.187172	1.311134
	636.384196	1.309761
	636.581207	1.310150
	636.778204	1.309408
	636.975186	1.308073
	637.172155	1.310723
	637.369110	1.313246
	637.566050	1.314079
	637.762977	1.312718
	637.959890	1.314302
	638.156788	1.314965
	638.353673	1.314072
	638.550544	1.313491
	638.747400	1.311717
	638.944243	1.310675
	639.141072	1.311150
	639.337886	1.309458
	639.534687	1.310081
	639.731474	1.311016
	639.928246	1.309429
	640.125005	1.308271
	640.321750	1.306503
	640.518480	1.306475
	640.715197	1.306924
	640.911899	1.306995
	641.108588	1.306859
	641.305263	1.306277
	641.501923	1.305655
	641.698570	1.304668
	641.895202	1.304342
	642.091821	1.300685
	642.288426	1.301279
	642.485016	1.300235
	642.681593	1.298448
	642.878155	1.297991
	643.074704	1.297212
	643.271238	1.297305
	643.467759	1.295436
	643.664265	1.293034
	643.860757	1.289694
	644.057236	1.287244
	644.253700	1.287594
	644.450151	1.286893
	644.646587	1.284290
	644.843009	1.281715
	645.039418	1.280478
	645.235812	1.278850
	645.432192	1.275420
	645.628558	1.273916
	645.824911	1.271847
	646.021249	1.268834
	646.217573	1.264995
	646.413883	1.261290
	646.610179	1.260688
	646.806461	1.257353
	647.002729	1.255403
	647.198983	1.251357
	647.395223	1.247367
	647.591449	1.246109
	647.787661	1.242651
	647.983859	1.237861
	648.180043	1.235785
	648.376212	1.235150
	648.572368	1.232668
	648.768510	1.231714
	648.964638	1.231364
	649.160751	1.229258
	649.356851	1.227045
	649.552937	1.223737
	649.749008	1.223403
	649.945066	1.219393
	650.141109	1.216362
	650.337138	1.214619
	650.533154	1.213149
	650.729155	1.211407
	650.925142	1.209066
	651.121116	1.206558
	651.317075	1.207222
	651.513020	1.206215
	651.708951	1.204545
	651.904868	1.203435
	652.100771	1.201904
	652.296660	1.202596
	652.492535	1.202005
	652.688396	1.199135
	652.884242	1.197378
	653.080075	1.197189
	653.275894	1.197061
	653.471699	1.194052
	653.667489	1.193042
	653.863266	1.191760
	654.059028	1.191646
	654.254776	1.190931
	654.450511	1.190331
	654.646231	1.192043
	654.841937	1.192053
	655.037629	1.191595
	655.233308	1.189257
	655.428972	1.188819
	655.624622	1.186738
	655.820258	1.186792
	656.015879	1.185678
	656.211487	1.184749
	656.407081	1.183170
	656.602661	1.182563
	656.798226	1.181391
	656.993778	1.179013
	657.189315	1.178451
	657.384839	1.179573
	657.580348	1.177737
	657.775843	1.177000
	657.971324	1.177693
	658.166791	1.178161
	658.362244	1.177997
	658.557683	1.176672
	658.753108	1.176343
	658.948519	1.175281
	659.143916	1.176802
	659.339298	1.177789
	659.534667	1.177256
	659.730022	1.178371
	659.925362	1.180106
	660.120688	1.180815
	660.316001	1.180239
	660.511299	1.182441
	660.706583	1.182537
	660.901853	1.183393
	661.097109	1.183680
	661.292351	1.182885
	661.487578	1.182714
	661.682792	1.181384
	661.877992	1.183281
	662.073177	1.185604
	662.268349	1.187074
	662.463506	1.187068
	662.658649	1.187130
	662.853779	1.189733
	663.048894	1.191518
	663.243995	1.191911
	663.439081	1.191754
	663.634154	1.193428
	663.829213	1.194806
	664.024258	1.196795
	664.219288	1.197836
	664.414305	1.198255
	664.609307	1.202600
	664.804295	1.205045
	664.999269	1.207424
	665.194229	1.209862
	665.389175	1.212423
	665.584107	1.215418
	665.779025	1.215600
	665.973928	1.218666
	666.168818	1.220849
	666.363693	1.224904
	666.558555	1.226173
	666.753402	1.229508
	666.948235	1.231142
	667.143054	1.233536
	667.337859	1.234187
	667.532650	1.237025
	667.727427	1.237501
	667.922189	1.240227
	668.116938	1.241906
	668.311672	1.244321
	668.506392	1.246849
	668.701098	1.248365
	668.895790	1.251573
	669.090468	1.254137
	669.285132	1.255227
	669.479782	1.258829
	669.674417	1.260538
	669.869039	1.262738
	670.063646	1.263360
	670.258239	1.265759
	670.452819	1.266873
	670.647384	1.268474
	670.841934	1.271101
	671.036471	1.272026
	671.230994	1.273528
	671.425502	1.276924
	671.619997	1.278437
	671.814477	1.280690
	672.008943	1.280421
	672.203395	1.281876
	672.397833	1.281913
	672.592257	1.282217
	672.786667	1.283471
	672.981062	1.283319
	673.175444	1.285230
	673.369811	1.287285
	673.564164	1.290491
	673.758503	1.292510
	673.952828	1.293347
	674.147139	1.294628
	674.341435	1.297500
	674.535718	1.299984
	674.729986	1.301031
	674.924240	1.300550
	675.118480	1.303760
	675.312706	1.306621
	675.506918	1.309153
	675.701116	1.310615
	675.895299	1.312184
	676.089469	1.313625
	676.283624	1.316724
	676.477765	1.317165
	676.671892	1.318364
	676.866005	1.318754
	677.060103	1.320806
	677.254188	1.323012
	677.448258	1.323314
	677.642315	1.326248
	677.836357	1.327616
	678.030385	1.328785
	678.224398	1.329494
	678.418398	1.331907
	678.612384	1.330686
	678.806355	1.331020
	679.000312	1.332779
	679.194255	1.335179
	679.388184	1.336524
	679.582099	1.339469
	679.776000	1.341731
	679.969886	1.343399
	680.163758	1.345294
	680.357617	1.346920
	680.551461	1.348446
	680.745290	1.350504
	680.939106	1.352985
	681.132908	1.354358
	681.326695	1.354547
	681.520468	1.354848
	681.714227	1.355054
	681.907972	1.354237
	682.101703	1.353787
	682.295419	1.355284
	682.489122	1.355208
	682.682810	1.354843
	682.876484	1.355702
	683.070144	1.356442
	683.263790	1.357486
	683.457421	1.356731
	683.651039	1.355779
	683.844642	1.355524
	684.038231	1.355305
	684.231806	1.356013
	684.425367	1.356577
	684.618913	1.354613
	684.812446	1.354449
	685.005964	1.353939
	685.199468	1.354328
	685.392958	1.354350
	685.586433	1.353346
	685.779895	1.351784
	685.973342	1.350852
	686.166775	1.347018
	686.360194	1.343250
	686.553599	1.342780
	686.746990	1.340722
	686.940366	1.339203
	687.133729	1.337679
	687.327077	1.332518
	687.520411	1.330124
	687.713730	1.329503
	687.907036	1.326889
	688.100327	1.324833
	688.293604	1.321052
	688.486867	1.319792
	688.680116	1.318461
	688.873351	1.316966
	689.066571	1.315450
	689.259777	1.313476
	689.452970	1.311594
	689.646147	1.312784
	689.839311	1.310897
	690.032461	1.310342
	690.225596	1.308274
	690.418717	1.307256
	690.611824	1.307563
	690.804917	1.307810
	690.997995	1.306767
	691.191059	1.307644
	691.384110	1.305746
	691.577145	1.303627
	691.770167	1.305158
	691.963175	1.306038
	692.156168	1.303761
	692.349147	1.304088
	692.542112	1.303569
	692.735063	1.301141
	692.927999	1.300647
	693.120922	1.300985
	693.313830	1.300970
	693.506724	1.300970
	693.699603	1.302010
	693.892469	1.302883
	694.085320	1.301857
	694.278157	1.303414
	694.470980	1.304628
	694.663789	1.305954
	694.856583	1.306218
	695.049364	1.304028
	695.242130	1.302565
	695.434881	1.302332
	695.627619	1.302254
	695.820342	1.301559
	696.013052	1.298316
	696.205747	1.297761
	696.398427	1.297667
	696.591094	1.297451
	696.783746	1.295611
	696.976384	1.294528
	697.169008	1.292734
	697.361618	1.290000
	697.554213	1.289485
	697.746795	1.286071
	697.939362	1.285353
	698.131914	1.286130
	698.324453	1.283042
	698.516977	1.282973
	698.709487	1.281295
	698.901983	1.277819
	699.094465	1.279238
	699.286932	1.278199
	699.479386	1.274633
	699.671825	1.274139
	699.864249	1.273034
	700.056660	1.274446
	700.249056	1.273186
	700.441438	1.272434
	700.633806	1.269497
	700.826160	1.268253
	701.018499	1.268946
	701.210824	1.268265
	701.403135	1.264656
	701.595432	1.263973
	701.787714	1.260422
	701.979982	1.258446
	702.172236	1.257757
	702.364476	1.256774
	702.556702	1.253448
	702.748913	1.253267
	702.941110	1.249681
	703.133293	1.249280
	703.325461	1.250544
	703.517615	1.246390
	703.709755	1.243800
	703.901881	1.243440
	704.093993	1.242445
	704.286090	1.240590
	704.478173	1.240310
	704.670242	1.239749
	704.862296	1.238406
	705.054337	1.238476
	705.246363	1.236453
	705.438375	1.235229
	705.630372	1.233257
	705.822356	1.232422
	706.014325	1.229980
	706.206279	1.228903
	706.398220	1.227079
	706.590146	1.225255
	706.782058	1.224158
	706.973956	1.224275
	707.165840	1.223222
	707.357709	1.221710
	707.549564	1.220598
	707.741405	1.221199
	707.933231	1.220165
	708.125043	1.216753
	708.316841	1.215510
	708.508625	1.216604
	708.700395	1.215831
	708.892150	1.213608
	709.083891	1.212516
	709.275617	1.209261
	709.467330	1.208610
	709.659028	1.208042
	709.850712	1.205563
	710.042381	1.204757
	710.234037	1.202410
	710.425678	1.199919
	710.617305	1.200436
	710.808917	1.197959
	711.000515	1.197368
	711.192099	1.197346
	711.383669	1.195320
	711.575225	1.192920
	711.766766	1.190745
	711.958293	1.189359
	712.149805	1.187676
	712.341304	1.185637
	712.532788	1.184385
	712.724258	1.182145
	712.915713	1.178768
	713.107154	1.176833
	713.298581	1.174513
	713.489994	1.174042
	713.681392	1.172454
	713.872776	1.171041
	714.064146	1.170611
	714.255502	1.169318
	714.446843	1.166364
	714.638170	1.164951
	714.829483	1.163565
	715.020781	1.160983
	715.212065	1.161916
	715.403335	1.161681
	715.594591	1.161055
	715.785832	1.159962
	715.977059	1.158152
	716.168272	1.157118
	716.359470	1.156620
	716.550654	1.154557
	716.741824	1.154034
	716.932979	1.154190
	717.124121	1.154359
	717.315247	1.154245
	717.506360	1.154821
	717.697458	1.156656
	717.888542	1.156147
	718.079612	1.156304
	718.270668	1.156950
	718.461709	1.157804
	718.652736	1.156231
	718.843748	1.155383
	719.034746	1.155740
	719.225730	1.153925
	719.416700	1.152879
	719.607655	1.151304
	719.798596	1.151864
	719.989523	1.149996
	720.180435	1.146597
	720.371333	1.143829
	720.562217	1.142077
	720.753087	1.139689
	720.943942	1.140371
	721.134783	1.140257
	721.325609	1.139756
	721.516422	1.139606
	721.707219	1.137276
	721.898003	1.136044
	722.088772	1.135082
	722.279527	1.134038
	722.470268	1.131669
	722.660994	1.128411
	722.851707	1.125231
	723.042404	1.124307
	723.233088	1.122115
	723.423757	1.119434
	723.614412	1.118206
	723.805052	1.117063
	723.995678	1.116743
	724.186290	1.114947
	724.376887	1.111948
	724.567471	1.109583
	724.758039	1.107632
	724.948594	1.105306
	725.139134	1.102916
	725.329660	1.101936
	725.520172	1.099318
	725.710669	1.095898
	725.901152	1.094379
	726.091620	1.092696
	726.282075	1.092435
	726.472514	1.090975
	726.662940	1.089533
	726.853351	1.088265
	727.043748	1.086699
	727.234131	1.084497
	727.424499	1.081749
	727.614853	1.081967
	727.805193	1.082172
	727.995518	1.081366
	728.185829	1.081919
	728.376125	1.080853
	728.566408	1.080323
	728.756675	1.078039
	728.946929	1.075833
	729.137168	1.074524
	729.327393	1.072785
	729.517604	1.072583
	729.707800	1.071341
	729.897982	1.069806
	730.088149	1.066975
	730.278302	1.066523
	730.468441	1.066827
	730.658566	1.064586
	730.848676	1.064489
	731.038771	1.064012
	731.228853	1.063695
	731.418920	1.063037
	731.608973	1.063927
	731.799011	1.065323
	731.989035	1.065394
	732.179045	1.066418
	732.369040	1.067967
	732.559021	1.067131
	732.748988	1.065085
	732.938940	1.063792
	733.128878	1.061643
	733.318801	1.061577
	733.508711	1.061248
	733.698605	1.059659
	733.888486	1.056080
	734.078352	1.055927
	734.268204	1.055373
	734.458041	1.056200
	734.647864	1.056622
	734.837673	1.057790
	735.027467	1.058631
	735.217247	1.058081
	735.407013	1.057087
	735.596764	1.056493
	735.786501	1.054749
	735.976223	1.054536
	736.165932	1.056005
	736.355625	1.055423
	736.545305	1.056108
	736.734970	1.056130
	736.924620	1.056544
	737.114257	1.056742
	737.303879	1.056732
	737.493486	1.059118
	737.683079	1.059159
	737.872658	1.058860
	738.062222	1.058213
	738.251772	1.057301
	738.441308	1.056185
	738.630829	1.054669
	738.820336	1.054238
	739.009829	1.055282
	739.199307	1.056705
	739.388771	1.056070
	739.578220	1.055509
	739.767655	1.053892
	739.957076	1.051631
	740.146482	1.049328
	740.335874	1.047475
	740.525251	1.047796
	740.714615	1.046813
	740.903963	1.046465
	741.093298	1.046004
	741.282618	1.046834
	741.471923	1.046870
	741.661214	1.048472
	741.850491	1.049017
	742.039753	1.048141
	742.229001	1.048283
	742.418235	1.049504
	742.607454	1.048958
	742.796659	1.048821
	742.985849	1.048784
	743.175025	1.048288
	743.364187	1.047353
	743.553334	1.045657
	743.742467	1.044001
	743.931586	1.042774
	744.120690	1.041455
	744.309779	1.042840
	744.498855	1.041860
	744.687916	1.042420
	744.876962	1.041718
	745.065994	1.042016
	745.255012	1.043289
	745.444015	1.043097
	745.633004	1.043367
	745.821978	1.044260
	746.010938	1.045312
	746.199884	1.043820
	746.388815	1.043748
	746.577732	1.044264
	746.766634	1.044082
	746.955522	1.044586
	747.144396	1.044777
	747.333255	1.046156
	747.522100	1.046121
	747.710930	1.045842
	747.899746	1.046155
	748.088548	1.046368
	748.277335	1.046847
	748.466108	1.047436
	748.654866	1.049320
	748.843610	1.050397
	749.032339	1.047759
	749.221054	1.046860
	749.409755	1.046504
	749.598441	1.046190
	749.787113	1.047284
	749.975770	1.048255
	750.164413	1.048706
	750.353042	1.049178
[truncated: 1,648 more rows]
