# Supplementary material for: Metasurface analogues of molecular diastereomers from hierarchical multiscale chiral interactions with biomolecules
Source: Nat Commun. 2026 Apr 22;17:5541. doi: 10.1038/s41467-026-72200-6 (PMC13287669; doi:10.1038/s41467-026-72200-6)
Supplement: Supplementary file 3 — Supplementary Data 1 (Raw data) [file 41467_2026_72200_MOESM3_ESM.zip › Raw_Data/Reflectivity/Antistrept_strept_sequence/Buffer/Ref_ARRAY3_RS_90_1.txt]

	345.453658	1.003617
	345.669646	1.003339
	345.885622	1.003037
	346.101585	1.002707
	346.317535	1.002348
	346.533471	1.001955
	346.749395	1.001525
	346.965306	1.001054
	347.181204	1.000540
	347.397089	0.999977
	347.612961	0.999365
	347.828820	0.998702
	348.044666	0.997990
	348.260499	0.997233
	348.476319	0.996443
	348.692126	0.995639
	348.907920	0.994848
	349.123701	0.994111
	349.339469	0.993476
	349.555224	0.993000
	349.770966	0.992735
	349.986695	0.992724
	350.202412	0.992984
	350.418115	0.993502
	350.633805	0.994236
	350.849482	0.995124
	351.065147	0.996097
	351.280798	0.997088
	351.496436	0.998046
	351.712062	0.998936
	351.927674	0.999734
	352.143273	0.997450
	352.358860	0.998285
	352.574433	0.999566
	352.789993	0.999296
	353.005541	0.999142
	353.221075	0.999090
	353.436597	0.999137
	353.652105	0.998840
	353.867600	0.998637
	354.083083	0.999330
	354.298552	0.999752
	354.514009	0.999280
	354.729452	1.000593
	354.944883	1.001541
	355.160300	1.002818
	355.375705	1.001489
	355.591096	1.000589
	355.806474	0.999729
	356.021840	0.998844
	356.237192	0.998990
	356.452532	0.998537
	356.667858	0.998013
	356.883172	0.999022
	357.098472	0.998846
	357.313760	0.999440
	357.529034	0.999671
	357.744295	0.998759
	357.959544	0.997530
	358.174779	0.995236
	358.390002	0.995447
	358.605211	0.993406
	358.820407	0.993306
	359.035591	0.992942
	359.250761	0.993493
	359.465919	0.993881
	359.681063	0.994049
	359.896194	0.994159
	360.111313	0.992645
	360.326418	0.989668
	360.541510	0.990297
	360.756589	0.990393
	360.971656	0.989816
	361.186709	0.989364
	361.401749	0.989349
	361.616776	0.986965
	361.831790	0.988088
	362.046792	0.986540
	362.261780	0.986742
	362.476755	0.987409
	362.691717	0.987682
	362.906666	0.988725
	363.121602	0.988713
	363.336525	0.987697
	363.551435	0.987644
	363.766332	0.989492
	363.981216	0.991635
	364.196087	0.991443
	364.410945	0.992081
	364.625790	0.994813
	364.840621	0.994621
	365.055440	0.995748
	365.270246	0.996505
	365.485039	0.997129
	365.699818	0.996413
	365.914585	0.998515
	366.129339	0.998480
	366.344079	0.999209
	366.558807	0.999921
	366.773521	1.002017
	366.988223	1.004202
	367.202911	1.003765
	367.417587	1.005526
	367.632249	1.005069
	367.846898	1.006163
	368.061535	1.007483
	368.276158	1.007698
	368.490768	1.006667
	368.705365	1.006391
	368.919949	1.007774
	369.134521	1.009938
	369.349079	1.012442
	369.563624	1.013657
	369.778155	1.011896
	369.992674	1.011128
	370.207180	1.010679
	370.421673	1.009478
	370.636153	1.009160
	370.850619	1.008610
	371.065073	1.009692
	371.279514	1.008765
	371.493941	1.010480
	371.708356	1.008492
	371.922757	1.006442
	372.137145	1.004846
	372.351521	1.003598
	372.565883	1.003274
	372.780232	1.003392
	372.994568	1.001142
	373.208891	1.000923
	373.423201	1.001749
	373.637498	1.000437
	373.851782	0.997845
	374.066053	0.996819
	374.280311	0.997599
	374.494556	0.997400
	374.708787	0.997422
	374.923006	0.996255
	375.137211	0.996285
	375.351404	0.995574
	375.565583	0.995638
	375.779750	0.996745
	375.993903	0.995596
	376.208043	0.995352
	376.422170	0.996598
	376.636284	0.996548
	376.850385	0.995571
	377.064473	0.995764
	377.278548	0.997442
	377.492610	0.998122
	377.706658	0.996345
	377.920694	0.996137
	378.134717	0.995639
	378.348726	0.997939
	378.562722	0.997121
	378.776706	0.998520
	378.990676	0.998456
	379.204633	0.998630
	379.418577	0.999651
	379.632508	1.001842
	379.846426	1.002026
	380.060331	1.003454
	380.274223	1.004094
	380.488101	1.004365
	380.701967	1.005365
	380.915819	1.003180
	381.129659	1.001655
	381.343485	1.001312
	381.557298	1.003518
	381.771098	1.004533
	381.984886	1.004125
	382.198659	1.003879
	382.412420	1.002782
	382.626168	1.002220
	382.839903	1.005760
	383.053624	1.003384
	383.267333	1.001606
	383.481028	1.000783
	383.694711	0.998833
	383.908380	0.998192
	384.122036	0.995301
	384.335679	0.996110
	384.549309	0.993433
	384.762926	0.993310
	384.976530	0.993023
	385.190120	0.992870
	385.403698	0.994209
	385.617262	0.994561
	385.830814	0.993295
	386.044352	0.994833
	386.257877	0.993594
	386.471389	0.993362
	386.684888	0.991801
	386.898374	0.993446
	387.111847	0.995182
	387.325306	0.993031
	387.538753	0.993436
	387.752186	0.994357
	387.965606	0.995460
	388.179014	0.992835
	388.392408	0.994782
	388.605789	0.994750
	388.819156	0.993522
	389.032511	0.996232
	389.245853	0.997360
	389.459181	0.996876
	389.672497	0.999068
	389.885799	0.999774
	390.099088	0.999114
	390.312364	0.998795
	390.525627	0.999247
	390.738877	0.999933
	390.952114	0.999800
	391.165337	0.998730
	391.378548	0.996732
	391.591745	0.996633
	391.804929	0.996417
	392.018100	0.995935
	392.231258	0.994757
	392.444403	0.994278
	392.657535	0.994199
	392.870653	0.993120
	393.083759	0.991829
	393.296851	0.991954
	393.509930	0.990217
	393.722996	0.989807
	393.936049	0.991150
	394.149089	0.993414
	394.362116	0.992215
	394.575129	0.990920
	394.788130	0.988384
	395.001117	0.988066
	395.214091	0.986215
	395.427052	0.986800
	395.640000	0.985106
	395.852935	0.982470
	396.065857	0.983280
	396.278765	0.982894
	396.491660	0.983315
	396.704543	0.983784
	396.917412	0.984020
	397.130268	0.984388
	397.343110	0.984729
	397.555940	0.984242
	397.768757	0.983743
	397.981560	0.984241
	398.194350	0.983190
	398.407127	0.982833
	398.619891	0.983496
	398.832642	0.982832
	399.045380	0.983080
	399.258104	0.983269
	399.470815	0.982826
	399.683514	0.985788
	399.896199	0.986554
	400.108870	0.986127
	400.321529	0.987508
	400.534175	0.988139
	400.746807	0.987922
	400.959427	0.986454
	401.172033	0.988163
	401.384626	0.986766
	401.597205	0.986823
	401.809772	0.987382
	402.022326	0.986542
	402.234866	0.987011
	402.447393	0.985839
	402.659907	0.984060
	402.872408	0.984225
	403.084896	0.984591
	403.297370	0.983449
	403.509832	0.983587
	403.722280	0.982244
	403.934715	0.983022
	404.147137	0.983521
	404.359546	0.984230
	404.571941	0.986356
	404.784323	0.986141
	404.996693	0.987653
	405.209049	0.988568
	405.421392	0.989837
	405.633721	0.989620
	405.846038	0.993205
	406.058341	0.994583
	406.270632	0.995828
	406.482909	0.997783
	406.695172	0.998951
	406.907423	1.001070
	407.119661	0.998767
	407.331885	1.000888
	407.544096	1.002095
	407.756294	1.004566
	407.968479	1.004956
	408.180651	1.006623
	408.392809	1.006897
	408.604954	1.007771
	408.817086	1.007854
	409.029205	1.008561
	409.241311	1.010412
	409.453404	1.009827
	409.665483	1.009042
	409.877549	1.008573
	410.089602	1.008308
	410.301642	1.007758
	410.513669	1.007110
	410.725682	1.007478
	410.937682	1.006429
	411.149669	1.006904
	411.361643	1.007016
	411.573604	1.007198
	411.785551	1.008308
	411.997486	1.006701
	412.209407	1.006588
	412.421315	1.006987
	412.633210	1.005376
	412.845091	1.005430
	413.056959	1.004213
	413.268815	1.003733
	413.480657	1.000776
	413.692485	0.998386
	413.904301	0.997330
	414.116103	0.996758
	414.327892	0.996459
	414.539668	0.995905
	414.751431	0.996708
	414.963181	0.995252
	415.174917	0.993918
	415.386640	0.993947
	415.598350	0.993885
	415.810047	0.994444
	416.021730	0.992942
	416.233401	0.992922
	416.445058	0.993417
	416.656702	0.995391
	416.868332	0.994427
	417.079950	0.994510
	417.291554	0.994714
	417.503145	0.994278
	417.714723	0.995915
	417.926288	0.995356
	418.137839	0.997172
	418.349377	0.998418
	418.560903	0.998817
	418.772414	0.999676
	418.983913	1.000548
	419.195398	1.000523
	419.406870	1.001901
	419.618329	1.000587
	419.829775	1.001250
	420.041208	1.001888
	420.252627	1.001556
	420.464033	1.001316
	420.675426	1.002669
	420.886805	1.002540
	421.098172	1.001131
	421.309525	1.001990
	421.520865	1.002044
	421.732192	1.002623
	421.943505	1.002048
	422.154805	1.000699
	422.366092	0.999459
	422.577366	1.000417
	422.788627	1.000291
	422.999874	1.000648
	423.211108	0.998761
	423.422329	0.999049
	423.633537	0.999567
	423.844731	0.999883
	424.055913	0.999742
	424.267081	0.999466
	424.478235	1.000208
	424.689377	0.999010
	424.900505	0.997895
	425.111620	0.997069
	425.322722	0.995434
	425.533811	0.995578
	425.744886	0.992454
	425.955948	0.992061
	426.166997	0.992165
	426.378032	0.992105
	426.589055	0.992995
	426.800064	0.993475
	427.011060	0.991530
	427.222042	0.992638
	427.433012	0.993201
	427.643968	0.992683
	427.854911	0.992130
	428.065840	0.992053
	428.276757	0.991765
	428.487660	0.992386
	428.698550	0.990795
	428.909427	0.990221
	429.120290	0.989462
	429.331140	0.987906
	429.541977	0.985917
	429.752801	0.986767
	429.963611	0.989005
	430.174408	0.989416
	430.385192	0.991050
	430.595963	0.991922
	430.806720	0.992011
	431.017464	0.993249
	431.228195	0.993795
	431.438913	0.996808
	431.649617	0.996458
	431.860308	0.996896
	432.070986	0.995693
	432.281650	0.994533
	432.492302	0.997754
	432.702940	0.997186
	432.913565	1.000121
	433.124176	0.998995
	433.334774	1.000672
	433.545359	0.999519
	433.755931	1.000201
	433.966489	1.001392
	434.177035	1.000487
	434.387567	0.999424
	434.598085	0.999253
	434.808591	1.001062
	435.019083	1.000789
	435.229562	1.000959
	435.440027	1.001538
	435.650479	0.999551
	435.860918	1.000200
	436.071344	1.001454
	436.281757	1.002415
	436.492156	1.001747
	436.702542	1.001816
	436.912914	1.001736
	437.123274	1.000283
	437.333620	0.999655
	437.543953	0.999095
	437.754272	0.999047
	437.964578	0.999198
	438.174871	0.998868
	438.385151	0.996171
	438.595417	0.996878
	438.805670	0.996670
	439.015910	0.995375
	439.226137	0.993388
	439.436350	0.991670
	439.646550	0.990294
	439.856737	0.991517
	440.066910	0.991042
	440.277070	0.990068
	440.487217	0.987448
	440.697351	0.990043
	440.907471	0.989686
	441.117578	0.988201
	441.327671	0.985428
	441.537752	0.985283
	441.747819	0.986735
	441.957873	0.987608
	442.167913	0.988592
	442.377940	0.989693
	442.587954	0.989591
	442.797955	0.988661
	443.007942	0.989949
	443.217916	0.990823
	443.427877	0.989611
	443.637824	0.989935
	443.847758	0.989165
	444.057679	0.988603
	444.267586	0.987449
	444.477481	0.987296
	444.687361	0.988054
	444.897229	0.989597
	445.107083	0.991778
	445.316924	0.992638
	445.526752	0.993273
	445.736566	0.991765
	445.946367	0.993326
	446.156155	0.993225
	446.365929	0.993032
	446.575690	0.993876
	446.785438	0.995007
	446.995173	0.996212
	447.204894	0.997284
	447.414602	0.999768
	447.624296	1.000869
	447.833977	1.002760
	448.043645	1.002854
	448.253300	1.001933
	448.462941	1.005191
	448.672569	1.005524
	448.882184	1.006165
	449.091785	1.005282
	449.301373	1.005548
	449.510948	1.005958
	449.720509	1.007506
	449.930057	1.009893
	450.139592	1.008008
	450.349113	1.007400
	450.558621	1.007669
	450.768116	1.006826
	450.977597	1.007079
	451.187066	1.006035
	451.396520	1.005682
	451.605962	1.006701
	451.815390	1.006205
	452.024805	1.006278
	452.234206	1.005800
	452.443594	1.005465
	452.652969	1.003058
	452.862330	1.002944
	453.071678	1.001282
	453.281013	1.003072
	453.490335	1.000310
	453.699643	1.000239
	453.908938	0.997770
	454.118219	0.998396
	454.327487	0.996674
	454.536742	0.994990
	454.745983	0.995328
	454.955211	0.993561
	455.164426	0.994592
	455.373627	0.993616
	455.582815	0.993285
	455.791990	0.992474
	456.001152	0.990710
	456.210300	0.989221
	456.419434	0.989862
	456.628556	0.990022
	456.837664	0.990021
	457.046758	0.992279
	457.255839	0.993911
	457.464907	0.992920
	457.673962	0.993918
	457.883003	0.993724
	458.092031	0.991438
	458.301046	0.991497
	458.510047	0.991219
	458.719035	0.992044
	458.928009	0.991319
	459.136970	0.993544
	459.345918	0.993830
	459.554852	0.995572
	459.763774	0.996403
	459.972681	0.998174
	460.181576	0.998272
	460.390457	0.996182
	460.599324	0.994780
	460.808178	0.996721
	461.017019	0.998260
	461.225847	0.997149
	461.434661	0.998404
	461.643462	0.998369
	461.852249	0.999106
	462.061023	0.999757
	462.269784	0.999524
	462.478531	0.998601
	462.687265	0.997350
	462.895986	0.997554
	463.104693	0.996460
	463.313387	0.995468
	463.522068	0.993691
	463.730735	0.991621
	463.939389	0.994122
	464.148029	0.994577
	464.356656	0.992979
	464.565270	0.992290
	464.773870	0.992261
	464.982457	0.992091
	465.191030	0.992723
	465.399591	0.995745
	465.608137	0.995823
	465.816671	0.997130
	466.025191	0.997666
	466.233697	0.996981
	466.442191	0.994694
	466.650671	0.994906
	466.859137	0.993621
	467.067590	0.993993
	467.276030	0.992073
	467.484456	0.991008
	467.692869	0.992439
	467.901269	0.990000
	468.109655	0.989342
	468.318028	0.987845
	468.526387	0.987955
	468.734733	0.988551
	468.943066	0.989456
	469.151385	0.988235
	469.359691	0.988850
	469.567984	0.990162
	469.776263	0.988800
	469.984528	0.988997
	470.192781	0.988122
	470.401020	0.988028
	470.609245	0.987988
	470.817457	0.990288
	471.025656	0.990450
	471.233841	0.992773
	471.442013	0.993367
	471.650172	0.993980
	471.858317	0.993160
	472.066448	0.994431
	472.274567	0.993645
	472.482672	0.992649
	472.690763	0.992678
	472.898841	0.990927
	473.106906	0.991902
	473.314957	0.993983
	473.522995	0.993802
	473.731020	0.993165
	473.939031	0.992665
	474.147029	0.992049
	474.355013	0.991267
	474.562984	0.991482
	474.770941	0.991455
	474.978885	0.991358
	475.186816	0.991587
	475.394733	0.991813
	475.602637	0.991432
	475.810527	0.991078
	476.018404	0.990724
	476.226268	0.994205
	476.434118	0.996438
	476.641955	0.996259
	476.849778	0.996989
	477.057588	0.997833
	477.265385	0.996819
	477.473168	0.997369
	477.680937	0.996442
	477.888694	0.995954
	478.096436	0.994992
	478.304166	0.994056
	478.511882	0.991687
	478.719584	0.989828
	478.927274	0.990304
	479.134949	0.989673
	479.342612	0.991919
	479.550260	0.991411
	479.757896	0.990197
	479.965518	0.992297
	480.173126	0.991924
	480.380722	0.993233
	480.588303	0.993129
	480.795872	0.994078
	481.003426	0.995589
	481.210968	0.996136
	481.418496	0.995132
	481.626010	0.995986
	481.833511	0.998632
	482.040999	1.000195
	482.248473	1.001375
	482.455934	1.001149
	482.663382	0.999946
	482.870816	1.001367
	483.078236	1.000478
	483.285643	1.000812
	483.493037	1.002399
	483.700417	1.003244
	483.907784	1.003319
	484.115137	1.002647
	484.322477	1.003516
	484.529803	1.003557
	484.737116	1.002210
	484.944416	1.002410
	485.151702	1.003030
	485.358975	1.002229
	485.566234	1.002655
	485.773479	1.003138
	485.980712	1.002874
	486.187931	1.001818
	486.395136	1.001985
	486.602328	1.002317
	486.809506	1.001242
	487.016671	1.002500
	487.223823	1.003166
	487.430961	1.003593
	487.638086	1.004298
	487.845197	1.006199
	488.052295	1.005719
	488.259379	1.005479
	488.466450	1.005889
	488.673507	1.006594
	488.880551	1.004513
	489.087582	1.004115
	489.294599	1.005055
	489.501602	1.004073
	489.708592	1.002965
	489.915569	1.003537
	490.122532	1.002513
	490.329482	1.003406
	490.536418	1.003217
	490.743341	1.003055
	490.950250	1.003178
	491.157146	1.005158
	491.364029	1.005842
	491.570897	1.005603
	491.777753	1.004849
	491.984595	1.001955
	492.191423	1.002433
	492.398238	1.002784
	492.605040	1.001759
	492.811828	1.002747
	493.018603	0.999669
	493.225364	0.998386
	493.432111	0.996715
	493.638846	0.996433
	493.845566	0.994791
	494.052274	0.996097
	494.258967	0.995202
	494.465648	0.994918
	494.672314	0.994392
	494.878968	0.994045
	495.085608	0.994432
	495.292234	0.995492
	495.498847	0.994726
	495.705446	0.996052
	495.912032	0.996863
	496.118605	0.994952
	496.325164	0.994091
	496.531709	0.993390
	496.738241	0.993723
	496.944759	0.992258
	497.151264	0.991535
	497.357756	0.992027
	497.564234	0.992463
	497.770698	0.992713
	497.977149	0.991691
	498.183587	0.993384
	498.390011	0.992378
	498.596422	0.992272
	498.802819	0.992359
	499.009202	0.993411
	499.215572	0.994298
	499.421929	0.996681
	499.628272	0.996609
	499.834602	0.996772
	500.040918	0.997009
	500.247220	0.997688
	500.453509	0.996571
	500.659785	0.996525
	500.866047	0.996001
	501.072296	0.995765
	501.278531	0.996504
	501.484752	0.997366
	501.690960	0.997526
	501.897155	0.995398
	502.103336	0.995059
	502.309504	0.995332
	502.515658	0.993840
	502.721798	0.995378
	502.927925	0.996248
	503.134039	0.996275
	503.340139	0.995934
	503.546225	0.996028
	503.752298	0.994949
	503.958358	0.993998
	504.164404	0.992611
	504.370436	0.993017
	504.576455	0.994103
	504.782461	0.993364
	504.988453	0.993056
	505.194431	0.993618
	505.400396	0.993309
	505.606347	0.992401
	505.812285	0.993510
	506.018209	0.995797
	506.224120	0.996778
	506.430017	0.997137
	506.635901	0.997323
	506.841771	1.000086
	507.047628	1.001363
	507.253471	1.001928
	507.459301	1.001672
	507.665117	1.002596
	507.870920	1.002428
	508.076709	1.003773
	508.282484	1.004961
	508.488247	1.004486
	508.693995	1.005792
	508.899730	1.006980
	509.105451	1.006640
	509.311159	1.005626
	509.516854	1.005649
	509.722535	1.006527
	509.928202	1.007028
	510.133856	1.005223
	510.339496	1.004237
	510.545123	1.005539
	510.750736	1.003980
	510.956336	1.004598
	511.161922	1.005348
	511.367494	1.004845
	511.573053	1.003174
	511.778599	1.002666
	511.984131	1.002231
	512.189649	1.002654
	512.395154	1.001107
	512.600645	1.000644
	512.806123	0.998379
	513.011587	0.996711
	513.217038	0.995196
	513.422475	0.995188
	513.627899	0.995227
	513.833309	0.994343
	514.038705	0.994190
	514.244088	0.993942
	514.449458	0.994237
	514.654814	0.994169
	514.860156	0.993778
	515.065485	0.995077
	515.270800	0.994777
	515.476102	0.995203
	515.681390	0.995437
	515.886664	0.996180
	516.091925	0.994466
	516.297173	0.995247
	516.502407	0.996632
	516.707627	0.997805
	516.912834	0.999379
	517.118027	0.998383
	517.323207	0.999634
	517.528373	1.000460
	517.733525	1.000517
	517.938664	0.998408
	518.143790	1.001719
	518.348901	1.003003
	518.554000	1.001351
	518.759084	1.000564
	518.964156	1.002928
	519.169213	1.003632
	519.374257	1.004426
	519.579288	1.003425
	519.784305	1.004040
	519.989308	1.003999
	520.194298	1.004789
	520.399274	1.005597
	520.604236	1.006132
	520.809185	1.005440
	521.014121	1.005600
	521.219043	1.005149
	521.423951	1.004288
	521.628846	1.004704
	521.833727	1.003372
	522.038595	1.003731
	522.243449	1.002928
	522.448289	1.000361
	522.653116	0.999806
	522.857929	0.999999
	523.062729	1.000834
	523.267515	1.000218
	523.472287	1.000346
	523.677046	0.999175
	523.881792	0.999471
	524.086524	0.998394
	524.291242	0.997256
	524.495946	0.995195
	524.700637	0.994022
	524.905315	0.993840
	525.109979	0.994083
	525.314629	0.994136
	525.519266	0.994108
	525.723889	0.993750
	525.928498	0.993384
	526.133094	0.992540
	526.337677	0.991777
	526.542245	0.991835
	526.746800	0.991458
	526.951342	0.992215
	527.155870	0.991661
	527.360384	0.991447
	527.564885	0.992665
	527.769372	0.992987
	527.973846	0.992019
	528.178306	0.992514
	528.382752	0.992628
	528.587185	0.994823
	528.791604	0.993617
	528.996010	0.993313
	529.200402	0.992110
	529.404780	0.990260
	529.609145	0.990706
	529.813496	0.990185
	530.017833	0.990152
	530.222157	0.990589
	530.426468	0.992288
	530.630764	0.990399
	530.835048	0.989944
	531.039317	0.991503
	531.243573	0.991341
	531.447815	0.991428
	531.652044	0.991812
	531.856259	0.991746
	532.060461	0.992976
	532.264648	0.993460
	532.468823	0.994378
	532.672983	0.994658
	532.877130	0.994699
	533.081264	0.995089
	533.285383	0.995720
	533.489490	0.995899
	533.693582	0.995579
	533.897661	0.997450
	534.101726	0.996353
	534.305778	0.997231
	534.509816	0.997205
	534.713841	0.997263
	534.917851	0.997599
	535.121849	0.998454
	535.325832	0.998400
	535.529802	0.996923
	535.733759	0.997334
	535.937701	0.996742
	536.141630	0.995540
	536.345546	0.994247
	536.549448	0.994390
	536.753336	0.995407
	536.957210	0.995635
	537.161071	0.994363
	537.364919	0.993738
	537.568752	0.993835
	537.772572	0.994354
	537.976379	0.994020
	538.180172	0.995811
	538.383951	0.995299
	538.587716	0.997047
	538.791468	0.996672
	538.995206	0.996963
	539.198931	0.996761
	539.402642	0.995623
	539.606339	0.996866
	539.810023	0.998348
	540.013693	0.998252
	540.217349	0.997928
	540.420992	0.997712
	540.624621	0.997524
	540.828237	0.996702
	541.031839	0.996684
	541.235427	0.996191
	541.439001	0.994805
	541.642562	0.995889
	541.846109	0.996550
	542.049643	0.996634
	542.253163	0.996525
	542.456669	0.995663
	542.660162	0.995252
	542.863641	0.993871
	543.067106	0.993476
	543.270558	0.992412
	543.473996	0.992997
	543.677420	0.994101
	543.880831	0.994913
	544.084228	0.994906
	544.287612	0.994597
	544.490981	0.995618
	544.694338	0.994131
	544.897680	0.994710
	545.101009	0.995137
	545.304324	0.995142
	545.507625	0.994665
	545.710913	0.994154
	545.914187	0.993623
	546.117448	0.993759
	546.320695	0.990685
	546.523928	0.990680
	546.727147	0.989902
	546.930353	0.989515
	547.133546	0.989548
	547.336724	0.989874
	547.539889	0.987525
	547.743040	0.988059
	547.946178	0.988218
	548.149301	0.986353
	548.352412	0.985151
	548.555508	0.984428
	548.758591	0.983253
	548.961660	0.983700
	549.164716	0.982538
	549.367757	0.982084
	549.570785	0.981895
	549.773800	0.982072
	549.976801	0.981812
	550.179788	0.982090
	550.382761	0.981658
	550.585721	0.980498
	550.788667	0.980938
	550.991599	0.980510
	551.194518	0.980956
	551.397423	0.980379
	551.600315	0.982572
	551.803192	0.984373
	552.006056	0.984677
	552.208906	0.984491
	552.411743	0.984671
	552.614566	0.984363
	552.817375	0.983258
	553.020171	0.981996
	553.222953	0.982048
	553.425721	0.981002
	553.628475	0.980656
	553.831216	0.981897
	554.033943	0.981007
	554.236657	0.981306
	554.439356	0.980899
	554.642042	0.980850
	554.844715	0.982839
	555.047373	0.982975
	555.250018	0.983937
	555.452650	0.984745
	555.655267	0.986473
	555.857871	0.986090
	556.060461	0.986268
	556.263038	0.985639
	556.465600	0.987258
	556.668150	0.988308
	556.870685	0.986318
	557.073207	0.988524
	557.275715	0.988964
	557.478209	0.990015
	557.680689	0.992046
	557.883156	0.993345
	558.085609	0.993456
	558.288049	0.993974
	558.490475	0.994467
	558.692887	0.995453
	558.895285	0.995635
	559.097670	0.996418
	559.300040	0.996112
	559.502398	0.995181
	559.704741	0.994993
	559.907071	0.997318
	560.109387	0.995930
	560.311689	0.993594
	560.513978	0.995161
	560.716253	0.995940
	560.918514	0.995997
	561.120762	0.996865
	561.322995	0.997796
	561.525215	0.999377
	561.727422	0.999048
	561.929614	1.002061
	562.131793	1.003243
	562.333958	1.002943
	562.536110	1.002876
	562.738248	1.003195
	562.940372	1.003742
	563.142482	1.004603
	563.344578	1.004871
	563.546661	1.006757
	563.748730	1.007142
	563.950786	1.005898
	564.152827	1.005410
	564.354855	1.004220
	564.556870	1.004401
	564.758870	1.004351
	564.960857	1.004516
	565.162830	1.004472
	565.364789	1.006788
	565.566735	1.006391
	565.768666	1.005330
	565.970584	1.006697
	566.172489	1.006439
	566.374379	1.005965
	566.576256	1.005828
	566.778119	1.006277
	566.979969	1.007283
	567.181805	1.006492
	567.383626	1.004934
	567.585435	1.005298
	567.787229	1.005950
	567.989010	1.005167
	568.190777	1.005269
	568.392530	1.006678
	568.594269	1.007229
	568.795995	1.007679
	568.997707	1.008566
	569.199405	1.011462
	569.401090	1.013763
	569.602761	1.015371
	569.804418	1.014889
	570.006061	1.013365
	570.207690	1.011912
	570.409306	1.013155
	570.610908	1.013346
	570.812497	1.014821
	571.014071	1.016371
	571.215632	1.018105
	571.417179	1.018844
	571.618712	1.019091
	571.820232	1.020154
	572.021737	1.020597
	572.223229	1.020135
	572.424707	1.021134
	572.626172	1.022346
	572.827623	1.023149
	573.029060	1.022041
	573.230483	1.022543
	573.431892	1.025046
	573.633288	1.025991
	573.834670	1.025697
	574.036038	1.026286
	574.237392	1.025766
	574.438733	1.026197
	574.640060	1.027044
	574.841373	1.027211
	575.042672	1.028365
	575.243958	1.029150
	575.445230	1.030408
	575.646488	1.031802
	575.847732	1.030814
	576.048962	1.032343
	576.250179	1.032625
	576.451382	1.032602
	576.652571	1.033233
	576.853747	1.033101
	577.054908	1.032238
	577.256056	1.032936
	577.457190	1.034700
	577.658310	1.033866
	577.859417	1.034325
	578.060510	1.034546
	578.261589	1.034196
	578.462654	1.035020
	578.663705	1.036178
	578.864743	1.036815
	579.065767	1.037962
	579.266777	1.037646
	579.467773	1.037030
	579.668755	1.038600
	579.869724	1.037931
	580.070679	1.038566
	580.271620	1.040392
	580.472548	1.042238
	580.673461	1.042364
	580.874361	1.044384
	581.075247	1.045360
	581.276119	1.045683
	581.476978	1.046225
	581.677822	1.045230
	581.878653	1.045395
	582.079470	1.046916
	582.280273	1.047789
	582.481063	1.049862
	582.681838	1.050579
	582.882600	1.052625
	583.083348	1.052566
	583.284083	1.053097
	583.484803	1.051885
	583.685510	1.053365
	583.886203	1.053264
	584.086882	1.053929
	584.287547	1.054237
	584.488199	1.054058
	584.688836	1.054365
	584.889460	1.057160
	585.090070	1.057365
	585.290666	1.060308
	585.491249	1.062272
	585.691818	1.062211
	585.892372	1.061698
	586.092914	1.061251
	586.293441	1.062129
	586.493954	1.061739
	586.694454	1.061721
	586.894940	1.060899
	587.095412	1.060949
	587.295870	1.062335
	587.496314	1.062743
	587.696745	1.062879
	587.897162	1.062351
	588.097565	1.064126
	588.297954	1.062813
	588.498329	1.063304
	588.698691	1.065411
	588.899038	1.066359
	589.099372	1.068031
	589.299692	1.069947
	589.499998	1.069603
	589.700291	1.069614
	589.900569	1.070214
	590.100834	1.071060
	590.301085	1.072257
	590.501322	1.072234
	590.701546	1.072132
	590.901755	1.071736
	591.101951	1.069844
	591.302132	1.070259
	591.502300	1.070013
	591.702455	1.071385
	591.902595	1.072355
	592.102722	1.074606
	592.302834	1.076104
	592.502933	1.074796
	592.703018	1.075132
	592.903089	1.075715
	593.103147	1.075508
	593.303190	1.075721
	593.503220	1.076747
	593.703236	1.076986
	593.903238	1.077287
	594.103226	1.078590
	594.303200	1.078049
	594.503161	1.079194
	594.703108	1.078718
	594.903040	1.078869
	595.102960	1.079492
	595.302865	1.080985
	595.502756	1.081314
	595.702634	1.082151
	595.902497	1.081084
	596.102347	1.083086
	596.302183	1.083678
	596.502005	1.084316
	596.701813	1.085678
	596.901608	1.086356
	597.101388	1.086429
	597.301155	1.086795
	597.500908	1.085128
	597.700647	1.084404
	597.900372	1.082587
	598.100083	1.081165
	598.299781	1.081124
	598.499465	1.081633
	598.699134	1.082369
	598.898790	1.082842
	599.098432	1.084494
	599.298061	1.085920
	599.497675	1.085700
	599.697275	1.086108
	599.896862	1.085753
	600.096435	1.087268
	600.295994	1.087047
	600.495539	1.088982
	600.695070	1.088154
	600.894588	1.087208
	601.094091	1.086903
	601.293581	1.086809
	601.493056	1.085657
	601.692518	1.086612
	601.891966	1.087344
	602.091401	1.087361
	602.290821	1.086235
	602.490227	1.086547
	602.689620	1.087283
	602.888999	1.087584
	603.088363	1.088315
	603.287714	1.090845
	603.487052	1.089683
	603.686375	1.091501
	603.885684	1.092139
	604.084980	1.091554
	604.284261	1.091301
	604.483529	1.090727
	604.682783	1.092554
	604.882023	1.092800
	605.081249	1.094223
	605.280461	1.095089
	605.479660	1.095818
	605.678844	1.097269
	605.878015	1.098557
	606.077172	1.097771
	606.276314	1.097429
	606.475443	1.097826
	606.674558	1.099839
	606.873660	1.101550
	607.072747	1.102775
	607.271820	1.102882
	607.470880	1.101596
	607.669926	1.101067
	607.868957	1.102758
	608.067975	1.102526
	608.266979	1.102754
	608.465969	1.102560
	608.664946	1.102804
	608.863908	1.103498
	609.062857	1.104335
	609.261791	1.103739
	609.460712	1.103896
	609.659619	1.104828
	609.858511	1.103666
	610.057390	1.105693
	610.256256	1.107262
	610.455107	1.109043
	610.653944	1.109771
	610.852767	1.110517
	611.051577	1.110064
	611.250373	1.110309
	611.449154	1.110008
	611.647922	1.109380
	611.846676	1.109814
	612.045416	1.110462
	612.244142	1.109480
	612.442854	1.110446
	612.641553	1.109959
	612.840237	1.111963
	613.038908	1.113384
	613.237564	1.115297
	613.436207	1.115696
	613.634836	1.116702
	613.833451	1.117727
	614.032052	1.119722
	614.230639	1.120068
	614.429212	1.121851
	614.627771	1.122247
	614.826316	1.122654
	615.024848	1.122665
	615.223365	1.122126
	615.421869	1.121735
	615.620358	1.124025
	615.818834	1.124084
	616.017296	1.123745
	616.215744	1.125444
	616.414178	1.125588
	616.612598	1.126326
	616.811004	1.126511
	617.009396	1.127292
	617.207775	1.126930
	617.406139	1.126995
	617.604490	1.125773
	617.802826	1.125487
	618.001149	1.124173
	618.199458	1.123881
	618.397752	1.122743
	618.596033	1.123377
	618.794300	1.120815
	618.992553	1.119297
	619.190792	1.117728
	619.389018	1.116541
	619.587229	1.115308
	619.785426	1.114472
	619.983609	1.112113
	620.181779	1.111223
	620.379934	1.110376
	620.578076	1.110000
	620.776204	1.107553
	620.974317	1.105725
	621.172417	1.105190
	621.370503	1.105078
	621.568575	1.103690
	621.766633	1.101910
	621.964677	1.100835
	622.162707	1.098952
	622.360723	1.098070
	622.558725	1.096881
	622.756714	1.094799
	622.954688	1.092240
	623.152648	1.092072
	623.350595	1.091616
	623.548527	1.091386
	623.746446	1.091383
	623.944350	1.092512
	624.142241	1.091858
	624.340118	1.091214
	624.537981	1.090417
	624.735829	1.090921
	624.933664	1.091094
	625.131485	1.090438
	625.329292	1.090676
	625.527085	1.090528
	625.724864	1.091334
	625.922629	1.091231
	626.120381	1.090647
	626.318118	1.090623
	626.515841	1.090113
	626.713550	1.089730
	626.911246	1.090182
	627.108927	1.090119
	627.306595	1.092247
	627.504248	1.094035
	627.701888	1.094608
	627.899513	1.093760
	628.097125	1.095787
	628.294722	1.096042
	628.492306	1.097383
	628.689876	1.097569
	628.887432	1.098596
	629.084973	1.097691
	629.282501	1.099444
	629.480015	1.098876
	629.677515	1.100639
	629.875001	1.100204
	630.072473	1.099711
	630.269931	1.100179
	630.467375	1.101565
	630.664805	1.102069
	630.862221	1.103126
	631.059623	1.103423
	631.257011	1.103770
	631.454385	1.103156
	631.651746	1.104847
	631.849092	1.104505
	632.046424	1.104146
	632.243742	1.105829
	632.441047	1.106374
	632.638337	1.105944
	632.835613	1.107548
	633.032876	1.108358
	633.230124	1.107045
	633.427358	1.105396
	633.624579	1.103948
	633.821785	1.103915
	634.018978	1.105519
	634.216156	1.105758
	634.413321	1.105534
	634.610471	1.105947
	634.807608	1.107140
	635.004730	1.107056
	635.201839	1.106576
	635.398933	1.106531
	635.596014	1.105887
	635.793081	1.106322
	635.990133	1.104821
	636.187172	1.105468
	636.384196	1.105806
	636.581207	1.106294
	636.778204	1.105511
	636.975186	1.105523
	637.172155	1.104495
	637.369110	1.103351
	637.566050	1.104042
	637.762977	1.103915
	637.959890	1.103160
	638.156788	1.102151
	638.353673	1.102606
	638.550544	1.103177
	638.747400	1.102472
	638.944243	1.103032
	639.141072	1.103835
	639.337886	1.101814
	639.534687	1.099848
	639.731474	1.098926
	639.928246	1.099279
	640.125005	1.098872
	640.321750	1.097389
	640.518480	1.096726
	640.715197	1.098004
	640.911899	1.098029
	641.108588	1.099286
	641.305263	1.097777
	641.501923	1.097825
	641.698570	1.097068
	641.895202	1.097184
	642.091821	1.097869
	642.288426	1.099543
	642.485016	1.098594
	642.681593	1.097431
	642.878155	1.097583
	643.074704	1.097368
	643.271238	1.096694
	643.467759	1.096916
	643.664265	1.096664
	643.860757	1.097960
	644.057236	1.098775
	644.253700	1.099126
	644.450151	1.097936
	644.646587	1.099116
	644.843009	1.098044
	645.039418	1.099089
	645.235812	1.099595
	645.432192	1.101376
	645.628558	1.102967
	645.824911	1.104819
	646.021249	1.105057
	646.217573	1.105987
	646.413883	1.108266
	646.610179	1.108957
	646.806461	1.108043
	647.002729	1.110005
	647.198983	1.110785
	647.395223	1.109526
	647.591449	1.110845
	647.787661	1.111214
	647.983859	1.112468
	648.180043	1.113268
	648.376212	1.114152
	648.572368	1.113904
	648.768510	1.115772
	648.964638	1.115620
	649.160751	1.116543
	649.356851	1.117765
	649.552937	1.117137
	649.749008	1.116784
	649.945066	1.117459
	650.141109	1.119606
	650.337138	1.120244
	650.533154	1.120122
	650.729155	1.120769
	650.925142	1.119839
	651.121116	1.117383
	651.317075	1.118332
	651.513020	1.120150
	651.708951	1.120754
	651.904868	1.120899
	652.100771	1.120664
	652.296660	1.122150
	652.492535	1.122826
	652.688396	1.122012
	652.884242	1.122813
	653.080075	1.122375
	653.275894	1.123390
	653.471699	1.125003
	653.667489	1.127208
	653.863266	1.126879
	654.059028	1.126807
	654.254776	1.125701
	654.450511	1.125710
	654.646231	1.127562
	654.841937	1.127008
	655.037629	1.127734
	655.233308	1.129195
	655.428972	1.130631
	655.624622	1.131122
	655.820258	1.132733
	656.015879	1.133541
	656.211487	1.133900
	656.407081	1.135658
	656.602661	1.136292
	656.798226	1.138677
	656.993778	1.139011
	657.189315	1.140450
	657.384839	1.140034
	657.580348	1.141513
	657.775843	1.140977
	657.971324	1.140909
	658.166791	1.141527
	658.362244	1.139858
	658.557683	1.139791
	658.753108	1.140933
	658.948519	1.141123
	659.143916	1.142091
	659.339298	1.144471
	659.534667	1.144926
	659.730022	1.145643
	659.925362	1.145855
	660.120688	1.145736
	660.316001	1.145699
	660.511299	1.147131
	660.706583	1.145532
	660.901853	1.145009
	661.097109	1.144278
	661.292351	1.143339
	661.487578	1.142224
	661.682792	1.143207
	661.877992	1.143495
	662.073177	1.142179
	662.268349	1.140572
	662.463506	1.138874
	662.658649	1.140905
	662.853779	1.141141
	663.048894	1.142548
	663.243995	1.143339
	663.439081	1.143270
	663.634154	1.143061
	663.829213	1.144786
	664.024258	1.146155
	664.219288	1.148268
	664.414305	1.149272
	664.609307	1.150611
	664.804295	1.151073
	664.999269	1.152640
	665.194229	1.152551
	665.389175	1.152552
	665.584107	1.150395
	665.779025	1.150146
	665.973928	1.148596
	666.168818	1.150950
	666.363693	1.153110
	666.558555	1.153755
	666.753402	1.154653
	666.948235	1.155416
	667.143054	1.156577
	667.337859	1.158013
	667.532650	1.157928
	667.727427	1.157360
	667.922189	1.158687
	668.116938	1.159552
	668.311672	1.160352
	668.506392	1.160947
	668.701098	1.161661
	668.895790	1.162728
	669.090468	1.163806
	669.285132	1.163888
	669.479782	1.163965
	669.674417	1.165400
	669.869039	1.164856
	670.063646	1.165153
	670.258239	1.166382
	670.452819	1.165380
	670.647384	1.166255
	670.841934	1.164959
	671.036471	1.163714
	671.230994	1.162462
	671.425502	1.161180
	671.619997	1.160863
	671.814477	1.159860
	672.008943	1.157747
	672.203395	1.157598
	672.397833	1.155769
	672.592257	1.154732
	672.786667	1.154798
	672.981062	1.154119
	673.175444	1.153744
	673.369811	1.155518
	673.564164	1.156150
	673.758503	1.155496
	673.952828	1.155451
	674.147139	1.156174
	674.341435	1.157291
	674.535718	1.156825
	674.729986	1.156255
	674.924240	1.155710
	675.118480	1.156623
	675.312706	1.156565
	675.506918	1.155837
	675.701116	1.154849
	675.895299	1.154797
	676.089469	1.152949
	676.283624	1.152848
	676.477765	1.151588
	676.671892	1.151110
	676.866005	1.150573
	677.060103	1.149909
	677.254188	1.149104
	677.448258	1.148362
	677.642315	1.148412
	677.836357	1.149318
	678.030385	1.147374
	678.224398	1.146580
	678.418398	1.145874
	678.612384	1.146078
	678.806355	1.147351
	679.000312	1.146280
	679.194255	1.146046
	679.388184	1.147432
	679.582099	1.147113
	679.776000	1.146296
	679.969886	1.146007
	680.163758	1.145890
	680.357617	1.145579
	680.551461	1.145605
	680.745290	1.145711
	680.939106	1.144423
	681.132908	1.144497
	681.326695	1.143746
	681.520468	1.141603
	681.714227	1.141985
	681.907972	1.141274
	682.101703	1.141650
	682.295419	1.141633
	682.489122	1.138906
	682.682810	1.139872
	682.876484	1.140299
	683.070144	1.139379
	683.263790	1.137907
	683.457421	1.138131
	683.651039	1.137867
	683.844642	1.137711
	684.038231	1.135932
	684.231806	1.135160
	684.425367	1.135869
	684.618913	1.135244
	684.812446	1.134816
	685.005964	1.134982
	685.199468	1.134541
	685.392958	1.133618
	685.586433	1.133341
	685.779895	1.133728
	685.973342	1.135763
	686.166775	1.135223
	686.360194	1.132497
	686.553599	1.133734
	686.746990	1.134097
	686.940366	1.132862
	687.133729	1.132577
	687.327077	1.133715
	687.520411	1.134308
	687.713730	1.135137
	687.907036	1.136192
	688.100327	1.136096
	688.293604	1.136849
	688.486867	1.136129
	688.680116	1.134762
	688.873351	1.133928
	689.066571	1.133815
	689.259777	1.134509
	689.452970	1.133786
	689.646147	1.133970
	689.839311	1.134367
	690.032461	1.134543
	690.225596	1.134515
	690.418717	1.134162
	690.611824	1.133895
	690.804917	1.136282
	690.997995	1.136766
	691.191059	1.137316
	691.384110	1.137238
	691.577145	1.137906
	691.770167	1.138685
	691.963175	1.140404
	692.156168	1.140801
	692.349147	1.141117
	692.542112	1.140531
	692.735063	1.140889
	692.927999	1.141335
	693.120922	1.139893
	693.313830	1.140177
	693.506724	1.139948
	693.699603	1.138313
	693.892469	1.136251
	694.085320	1.135574
	694.278157	1.135450
	694.470980	1.132781
	694.663789	1.130760
	694.856583	1.130460
	695.049364	1.131745
	695.242130	1.130418
	695.434881	1.128851
	695.627619	1.127828
	695.820342	1.127455
	696.013052	1.128914
	696.205747	1.128111
	696.398427	1.127526
	696.591094	1.128395
	696.783746	1.127624
	696.976384	1.126571
	697.169008	1.125301
	697.361618	1.126318
	697.554213	1.125469
	697.746795	1.123200
	697.939362	1.122133
	698.131914	1.122935
	698.324453	1.120400
	698.516977	1.120091
	698.709487	1.121007
	698.901983	1.120990
	699.094465	1.119923
	699.286932	1.120878
	699.479386	1.119514
	699.671825	1.118612
	699.864249	1.117643
	700.056660	1.117541
	700.249056	1.116387
	700.441438	1.117250
	700.633806	1.117122
	700.826160	1.117860
	701.018499	1.116485
	701.210824	1.116030
	701.403135	1.115433
	701.595432	1.115179
	701.787714	1.116291
	701.979982	1.116616
	702.172236	1.117357
	702.364476	1.118761
	702.556702	1.118968
	702.748913	1.119143
	702.941110	1.117898
	703.133293	1.119563
	703.325461	1.119447
	703.517615	1.119474
	703.709755	1.118353
	703.901881	1.117853
	704.093993	1.117006
	704.286090	1.116083
	704.478173	1.114280
	704.670242	1.112459
	704.862296	1.111219
	705.054337	1.110339
	705.246363	1.109427
	705.438375	1.109688
	705.630372	1.110119
	705.822356	1.108403
	706.014325	1.108776
	706.206279	1.110112
	706.398220	1.110149
	706.590146	1.109388
	706.782058	1.107588
	706.973956	1.106089
	707.165840	1.105620
	707.357709	1.105793
	707.549564	1.107828
	707.741405	1.105394
	707.933231	1.105297
	708.125043	1.104398
	708.316841	1.104295
	708.508625	1.104797
	708.700395	1.104435
	708.892150	1.103820
	709.083891	1.101358
	709.275617	1.099933
	709.467330	1.099788
	709.659028	1.100157
	709.850712	1.100625
	710.042381	1.101380
	710.234037	1.102813
	710.425678	1.101363
	710.617305	1.100936
	710.808917	1.102071
	711.000515	1.100598
	711.192099	1.099641
	711.383669	1.098743
	711.575225	1.098206
	711.766766	1.097299
	711.958293	1.098156
	712.149805	1.097218
	712.341304	1.096521
	712.532788	1.094331
	712.724258	1.093921
	712.915713	1.093271
	713.107154	1.093584
	713.298581	1.094144
	713.489994	1.093043
	713.681392	1.092462
	713.872776	1.092415
	714.064146	1.091775
	714.255502	1.089461
	714.446843	1.087957
	714.638170	1.087600
	714.829483	1.084631
	715.020781	1.084344
	715.212065	1.083178
	715.403335	1.081603
	715.594591	1.080581
	715.785832	1.078899
	715.977059	1.077413
	716.168272	1.077018
	716.359470	1.076693
	716.550654	1.075871
	716.741824	1.074554
	716.932979	1.073908
	717.124121	1.072793
	717.315247	1.071310
	717.506360	1.071909
	717.697458	1.071267
	717.888542	1.069551
	718.079612	1.068604
	718.270668	1.068589
	718.461709	1.068670
	718.652736	1.069559
	718.843748	1.069004
	719.034746	1.068919
	719.225730	1.067183
	719.416700	1.066722
	719.607655	1.065708
	719.798596	1.064668
	719.989523	1.062259
	720.180435	1.059648
	720.371333	1.058139
	720.562217	1.057170
	720.753087	1.056765
	720.943942	1.056970
	721.134783	1.054282
	721.325609	1.054143
	721.516422	1.052080
	721.707219	1.051491
	721.898003	1.049023
	722.088772	1.048223
	722.279527	1.046054
	722.470268	1.042839
	722.660994	1.041328
	722.851707	1.041220
	723.042404	1.040582
	723.233088	1.038645
	723.423757	1.037485
	723.614412	1.033368
	723.805052	1.030971
	723.995678	1.029642
	724.186290	1.027160
	724.376887	1.026829
	724.567471	1.025100
	724.758039	1.023188
	724.948594	1.020601
	725.139134	1.019293
	725.329660	1.017804
	725.520172	1.016706
	725.710669	1.015569
	725.901152	1.015970
	726.091620	1.014526
	726.282075	1.011478
	726.472514	1.012179
	726.662940	1.010592
	726.853351	1.008749
	727.043748	1.008143
	727.234131	1.007858
	727.424499	1.008161
	727.614853	1.007718
	727.805193	1.007952
	727.995518	1.006521
	728.185829	1.008052
	728.376125	1.007897
	728.566408	1.008013
	728.756675	1.009089
	728.946929	1.010003
	729.137168	1.010837
	729.327393	1.011502
	729.517604	1.012467
	729.707800	1.012372
	729.897982	1.012342
	730.088149	1.013189
	730.278302	1.012511
	730.468441	1.013271
	730.658566	1.013700
	730.848676	1.013526
	731.038771	1.013306
	731.228853	1.013438
	731.418920	1.013910
	731.608973	1.014067
	731.799011	1.015142
	731.989035	1.014341
	732.179045	1.015160
	732.369040	1.015378
	732.559021	1.014694
	732.748988	1.015705
	732.938940	1.015254
	733.128878	1.016733
	733.318801	1.016291
	733.508711	1.017187
	733.698605	1.018384
	733.888486	1.018911
	734.078352	1.018976
	734.268204	1.020857
	734.458041	1.020865
	734.647864	1.019517
	734.837673	1.020561
	735.027467	1.020503
	735.217247	1.022772
	735.407013	1.024681
	735.596764	1.025395
	735.786501	1.027014
	735.976223	1.025278
	736.165932	1.025385
	736.355625	1.026970
	736.545305	1.028734
	736.734970	1.028946
	736.924620	1.031158
	737.114257	1.031314
	737.303879	1.030216
	737.493486	1.028602
	737.683079	1.028387
	737.872658	1.029483
	738.062222	1.029146
	738.251772	1.030575
	738.441308	1.030563
	738.630829	1.031174
	738.820336	1.031607
	739.009829	1.031588
	739.199307	1.032667
	739.388771	1.031483
	739.578220	1.033048
	739.767655	1.031872
	739.957076	1.032052
	740.146482	1.031772
	740.335874	1.031149
	740.525251	1.030650
	740.714615	1.030332
	740.903963	1.030328
	741.093298	1.029828
	741.282618	1.029908
	741.471923	1.029420
	741.661214	1.029479
	741.850491	1.029137
	742.039753	1.027986
	742.229001	1.027391
	742.418235	1.027884
	742.607454	1.028344
	742.796659	1.028021
	742.985849	1.027627
	743.175025	1.028382
	743.364187	1.027361
	743.553334	1.029440
	743.742467	1.028449
	743.931586	1.029332
	744.120690	1.030685
	744.309779	1.033088
	744.498855	1.034933
	744.687916	1.036691
	744.876962	1.038145
	745.065994	1.038623
	745.255012	1.037783
	745.444015	1.039583
	745.633004	1.041689
	745.821978	1.041475
	746.010938	1.040998
	746.199884	1.043629
	746.388815	1.044680
	746.577732	1.046186
	746.766634	1.047199
	746.955522	1.047867
	747.144396	1.049972
	747.333255	1.050370
	747.522100	1.051598
	747.710930	1.053450
	747.899746	1.053384
	748.088548	1.053977
	748.277335	1.055006
	748.466108	1.053485
	748.654866	1.053372
	748.843610	1.052895
	749.032339	1.054361
	749.221054	1.056274
	749.409755	1.057725
	749.598441	1.057497
	749.787113	1.058127
	749.975770	1.060869
	750.164413	1.061597
	750.353042	1.062192
[truncated: 1,648 more rows]
