# Supplementary material for: Metasurface analogues of molecular diastereomers from hierarchical multiscale chiral interactions with biomolecules
Source: Nat Commun. 2026 Apr 22;17:5541. doi: 10.1038/s41467-026-72200-6 (PMC13287669; doi:10.1038/s41467-026-72200-6)
Supplement: Supplementary file 3 — Supplementary Data 1 (Raw data) [file 41467_2026_72200_MOESM3_ESM.zip › Raw_Data/Reflectivity/Antistrept_strept_sequence/Buffer/Ref_ARRAY3_RS_90_2.txt]

	345.453658	0.993573
	345.669646	0.994337
	345.885622	0.995186
	346.101585	0.996129
	346.317535	0.997182
	346.533471	0.998358
	346.749395	0.999675
	346.965306	1.001149
	347.181204	1.002803
	347.397089	1.004655
	347.612961	1.006728
	347.828820	1.009038
	348.044666	1.011598
	348.260499	1.014411
	348.476319	1.017460
	348.692126	1.020703
	348.907920	1.024061
	349.123701	1.027408
	349.339469	1.030570
	349.555224	1.033330
	349.770966	1.035450
	349.986695	1.036717
	350.202412	1.036985
	350.418115	1.036217
	350.633805	1.034494
	350.849482	1.031994
	351.065147	1.028950
	351.280798	1.025601
	351.496436	1.022155
	351.712062	1.018774
	351.927674	1.015565
	352.143273	1.014406
	352.358860	1.009508
	352.574433	1.007537
	352.789993	1.007533
	353.005541	1.006649
	353.221075	1.005686
	353.436597	1.004670
	353.652105	1.003021
	353.867600	1.003268
	354.083083	1.001609
	354.298552	1.000667
	354.514009	0.998133
	354.729452	0.995339
	354.944883	0.993888
	355.160300	0.993004
	355.375705	0.991558
	355.591096	0.992034
	355.806474	0.992541
	356.021840	0.991544
	356.237192	0.991876
	356.452532	0.990299
	356.667858	0.990315
	356.883172	0.991133
	357.098472	0.990070
	357.313760	0.991375
	357.529034	0.991690
	357.744295	0.990269
	357.959544	0.989249
	358.174779	0.990139
	358.390002	0.991502
	358.605211	0.992803
	358.820407	0.995279
	359.035591	0.993984
	359.250761	0.992992
	359.465919	0.993518
	359.681063	0.994136
	359.896194	0.993431
	360.111313	0.995103
	360.326418	0.996664
	360.541510	0.997934
	360.756589	0.999148
	360.971656	0.998025
	361.186709	0.998942
	361.401749	1.001291
	361.616776	1.003427
	361.831790	1.004123
	362.046792	1.004685
	362.261780	1.006495
	362.476755	1.005445
	362.691717	1.005577
	362.906666	1.005721
	363.121602	1.004612
	363.336525	1.004361
	363.551435	1.005880
	363.766332	1.006787
	363.981216	1.006900
	364.196087	1.006802
	364.410945	1.007507
	364.625790	1.005046
	364.840621	1.007285
	365.055440	1.006596
	365.270246	1.007882
	365.485039	1.005935
	365.699818	1.006951
	365.914585	1.005343
	366.129339	1.005660
	366.344079	1.005882
	366.558807	1.007302
	366.773521	1.009543
	366.988223	1.008328
	367.202911	1.007903
	367.417587	1.007328
	367.632249	1.005345
	367.846898	1.005103
	368.061535	1.006491
	368.276158	1.006259
	368.490768	1.007957
	368.705365	1.007107
	368.919949	1.005805
	369.134521	1.006357
	369.349079	1.006159
	369.563624	1.006391
	369.778155	1.005135
	369.992674	1.003791
	370.207180	1.005646
	370.421673	1.004770
	370.636153	1.003808
	370.850619	1.005039
	371.065073	1.005827
	371.279514	1.004474
	371.493941	1.004910
	371.708356	1.003275
	371.922757	1.001649
	372.137145	1.003386
	372.351521	1.003862
	372.565883	1.003987
	372.780232	1.002827
	372.994568	1.001553
	373.208891	1.000247
	373.423201	1.001739
	373.637498	1.002201
	373.851782	1.001412
	374.066053	1.000728
	374.280311	1.000597
	374.494556	0.997814
	374.708787	0.995044
	374.923006	0.994008
	375.137211	0.992850
	375.351404	0.991555
	375.565583	0.992147
	375.779750	0.991696
	375.993903	0.990462
	376.208043	0.991069
	376.422170	0.991916
	376.636284	0.991587
	376.850385	0.989742
	377.064473	0.990495
	377.278548	0.988388
	377.492610	0.985925
	377.706658	0.986993
	377.920694	0.986346
	378.134717	0.986046
	378.348726	0.987624
	378.562722	0.989644
	378.776706	0.989300
	378.990676	0.991437
	379.204633	0.991771
	379.418577	0.992815
	379.632508	0.990456
	379.846426	0.989012
	380.060331	0.990002
	380.274223	0.989744
	380.488101	0.988751
	380.701967	0.989450
	380.915819	0.989809
	381.129659	0.990525
	381.343485	0.990888
	381.557298	0.989666
	381.771098	0.989320
	381.984886	0.990060
	382.198659	0.989893
	382.412420	0.990739
	382.626168	0.991902
	382.839903	0.994710
	383.053624	0.995793
	383.267333	0.994686
	383.481028	0.996667
	383.694711	0.997033
	383.908380	0.996200
	384.122036	0.997741
	384.335679	0.999546
	384.549309	0.998091
	384.762926	0.999136
	384.976530	0.999988
	385.190120	0.999193
	385.403698	0.999302
	385.617262	1.000610
	385.830814	1.001188
	386.044352	1.003160
	386.257877	1.004547
	386.471389	1.001350
	386.684888	1.000749
	386.898374	1.000984
	387.111847	1.000234
	387.325306	0.998560
	387.538753	0.998897
	387.752186	0.998448
	387.965606	0.998581
	388.179014	0.999602
	388.392408	0.998013
	388.605789	0.996317
	388.819156	0.996337
	389.032511	0.997121
	389.245853	0.997334
	389.459181	0.996850
	389.672497	0.996940
	389.885799	0.998803
	390.099088	0.997627
	390.312364	0.999858
	390.525627	1.001660
	390.738877	1.003526
	390.952114	1.001998
	391.165337	1.002315
	391.378548	1.001459
	391.591745	1.001660
	391.804929	1.001200
	392.018100	1.001253
	392.231258	1.000546
	392.444403	0.998952
	392.657535	1.000341
	392.870653	0.999685
	393.083759	0.998547
	393.296851	0.997561
	393.509930	0.996631
	393.722996	0.995635
	393.936049	0.996211
	394.149089	0.996318
	394.362116	0.994363
	394.575129	0.994227
	394.788130	0.996208
	395.001117	0.996350
	395.214091	0.997763
	395.427052	0.999169
	395.640000	0.998667
	395.852935	0.998407
	396.065857	0.999705
	396.278765	0.998533
	396.491660	0.998220
	396.704543	0.998714
	396.917412	1.000689
	397.130268	0.999939
	397.343110	0.999613
	397.555940	1.001963
	397.768757	1.003024
	397.981560	1.003393
	398.194350	1.003939
	398.407127	1.004510
	398.619891	1.004124
	398.832642	1.002803
	399.045380	1.002053
	399.258104	1.001324
	399.470815	1.002219
	399.683514	1.002149
	399.896199	1.002510
	400.108870	1.002929
	400.321529	1.003016
	400.534175	1.002311
	400.746807	1.003096
	400.959427	1.004067
	401.172033	1.004160
	401.384626	1.004386
	401.597205	1.007077
	401.809772	1.007830
	402.022326	1.007878
	402.234866	1.007408
	402.447393	1.007353
	402.659907	1.008559
	402.872408	1.009304
	403.084896	1.008064
	403.297370	1.006497
	403.509832	1.004677
	403.722280	1.004147
	403.934715	1.004242
	404.147137	1.004842
	404.359546	1.004483
	404.571941	1.003616
	404.784323	1.004916
	404.996693	1.002954
	405.209049	1.002160
	405.421392	1.002218
	405.633721	0.999559
	405.846038	0.998755
	406.058341	0.995890
	406.270632	0.996572
	406.482909	0.997082
	406.695172	0.995703
	406.907423	0.996515
	407.119661	0.995840
	407.331885	0.995730
	407.544096	0.998262
	407.756294	0.997062
	407.968479	0.999235
	408.180651	0.998518
	408.392809	0.998478
	408.604954	0.998665
	408.817086	0.998687
	409.029205	0.998739
	409.241311	0.999905
	409.453404	0.999020
	409.665483	1.000088
	409.877549	1.000987
	410.089602	1.002458
	410.301642	1.004824
	410.513669	1.004418
	410.725682	1.004738
	410.937682	1.004627
	411.149669	1.004513
	411.361643	1.005703
	411.573604	1.005014
	411.785551	1.006244
	411.997486	1.007009
	412.209407	1.007210
	412.421315	1.007575
	412.633210	1.008462
	412.845091	1.008966
	413.056959	1.006995
	413.268815	1.006845
	413.480657	1.005231
	413.692485	1.004502
	413.904301	1.002476
	414.116103	1.001022
	414.327892	0.999277
	414.539668	0.998267
	414.751431	0.996962
	414.963181	0.996885
	415.174917	0.997026
	415.386640	0.999053
	415.598350	0.997869
	415.810047	0.995481
	416.021730	0.997557
	416.233401	0.998819
	416.445058	0.998512
	416.656702	0.996867
	416.868332	0.997861
	417.079950	0.997362
	417.291554	0.998015
	417.503145	0.998350
	417.714723	0.995725
	417.926288	0.995102
	418.137839	0.993575
	418.349377	0.992005
	418.560903	0.991902
	418.772414	0.992306
	418.983913	0.993515
	419.195398	0.991819
	419.406870	0.990597
	419.618329	0.992912
	419.829775	0.992351
	420.041208	0.991075
	420.252627	0.992019
	420.464033	0.991474
	420.675426	0.992743
	420.886805	0.992320
	421.098172	0.992643
	421.309525	0.992311
	421.520865	0.992893
	421.732192	0.994173
	421.943505	0.993845
	422.154805	0.993975
	422.366092	0.995755
	422.577366	0.996004
	422.788627	0.996209
	422.999874	0.996070
	423.211108	0.996342
	423.422329	0.996255
	423.633537	0.996114
	423.844731	0.996917
	424.055913	0.997501
	424.267081	0.997925
	424.478235	0.999295
	424.689377	0.999864
	424.900505	1.001138
	425.111620	1.002972
	425.322722	1.003468
	425.533811	1.001456
	425.744886	0.999771
	425.955948	1.000446
	426.166997	1.000800
	426.378032	1.000418
	426.589055	1.001631
	426.800064	1.002138
	427.011060	1.002227
	427.222042	1.004369
	427.433012	1.004377
	427.643968	1.004328
	427.854911	1.005179
	428.065840	1.005671
	428.276757	1.004274
	428.487660	1.003455
	428.698550	1.005029
	428.909427	1.004264
	429.120290	1.002747
	429.331140	1.002778
	429.541977	1.002515
	429.752801	1.001704
	429.963611	1.000208
	430.174408	1.000485
	430.385192	1.000338
	430.595963	1.000822
	430.806720	1.000602
	431.017464	1.001164
	431.228195	1.002713
	431.438913	1.002061
	431.649617	1.000820
	431.860308	0.999133
	432.070986	1.000397
	432.281650	0.999631
	432.492302	0.997830
	432.702940	0.997290
	432.913565	0.998817
	433.124176	1.001804
	433.334774	1.001682
	433.545359	1.001838
	433.755931	1.001686
	433.966489	1.001397
	434.177035	1.000231
	434.387567	0.999332
	434.598085	0.998902
	434.808591	0.997240
	435.019083	0.998554
	435.229562	0.998905
	435.440027	0.997871
	435.650479	0.997471
	435.860918	0.997618
	436.071344	0.998215
	436.281757	0.996609
	436.492156	0.996272
	436.702542	0.996903
	436.912914	0.997370
	437.123274	0.996796
	437.333620	0.997068
	437.543953	0.999233
	437.754272	0.999254
	437.964578	0.996591
	438.174871	0.996658
	438.385151	0.999091
	438.595417	0.999079
	438.805670	0.999642
	439.015910	0.998929
	439.226137	0.997639
	439.436350	0.996080
	439.646550	0.996415
	439.856737	0.996551
	440.066910	0.995828
	440.277070	0.996544
	440.487217	0.995349
	440.697351	0.995341
	440.907471	0.995889
	441.117578	0.996552
	441.327671	1.000000
	441.537752	0.998902
	441.747819	0.998784
	441.957873	0.996439
	442.167913	0.996619
	442.377940	0.997177
	442.587954	0.997851
	442.797955	1.000146
	443.007942	1.001420
	443.217916	1.001703
	443.427877	1.001306
	443.637824	1.002007
	443.847758	1.002614
	444.057679	1.000254
	444.267586	0.999668
	444.477481	1.000812
	444.687361	1.001327
	444.897229	0.999988
	445.107083	1.001088
	445.316924	1.003248
	445.526752	1.005457
	445.736566	1.004303
	445.946367	1.000901
	446.156155	1.002236
	446.365929	1.000585
	446.575690	1.000094
	446.785438	0.999247
	446.995173	0.999463
	447.204894	1.000289
	447.414602	0.999247
	447.624296	1.000251
	447.833977	0.998373
	448.043645	0.998274
	448.253300	0.998824
	448.462941	0.999779
	448.672569	0.999319
	448.882184	0.998930
	449.091785	1.000438
	449.301373	1.000087
	449.510948	1.000526
	449.720509	1.001622
	449.930057	1.003413
	450.139592	1.003757
	450.349113	1.002807
	450.558621	1.001978
	450.768116	1.003553
	450.977597	1.002802
	451.187066	1.000776
	451.396520	1.000807
	451.605962	0.999830
	451.815390	0.999030
	452.024805	0.999719
	452.234206	1.000439
	452.443594	1.001719
	452.652969	1.001719
	452.862330	1.004186
	453.071678	1.003240
	453.281013	1.003810
	453.490335	1.003780
	453.699643	1.002938
	453.908938	1.002424
	454.118219	0.998820
	454.327487	0.998858
	454.536742	0.998356
	454.745983	1.000808
	454.955211	1.000349
	455.164426	1.001329
	455.373627	1.000692
	455.582815	1.000662
	455.791990	0.999966
	456.001152	0.998196
	456.210300	0.997151
	456.419434	0.996286
	456.628556	0.995417
	456.837664	0.996290
	457.046758	0.995979
	457.255839	0.994508
	457.464907	0.994942
	457.673962	0.995407
	457.883003	0.994708
	458.092031	0.995181
	458.301046	0.994731
	458.510047	0.996493
	458.719035	0.998622
	458.928009	0.996875
	459.136970	0.997927
	459.345918	0.997229
	459.554852	0.996413
	459.763774	0.995923
	459.972681	0.996245
	460.181576	0.996740
	460.390457	0.996030
	460.599324	0.998130
	460.808178	0.997722
	461.017019	0.997843
	461.225847	0.997381
	461.434661	0.998267
	461.643462	0.996560
	461.852249	0.997228
	462.061023	0.997282
	462.269784	0.996804
	462.478531	0.995788
	462.687265	0.996209
	462.895986	0.997352
	463.104693	0.998089
	463.313387	0.997054
	463.522068	0.996762
	463.730735	0.997441
	463.939389	0.998358
	464.148029	0.998003
	464.356656	0.998242
	464.565270	0.999695
	464.773870	0.999871
	464.982457	1.000562
	465.191030	0.998136
	465.399591	0.997887
	465.608137	0.995991
	465.816671	0.995772
	466.025191	0.997390
	466.233697	0.997060
	466.442191	0.998543
	466.650671	0.998088
	466.859137	0.999623
	467.067590	0.998296
	467.276030	0.997684
	467.484456	0.997024
	467.692869	0.997861
	467.901269	0.996637
	468.109655	0.995926
	468.318028	0.994413
	468.526387	0.994692
	468.734733	0.996225
	468.943066	0.997807
	469.151385	0.998302
	469.359691	0.998016
	469.567984	0.997225
	469.776263	1.000154
	469.984528	1.000117
	470.192781	1.000063
	470.401020	1.001491
	470.609245	1.000098
	470.817457	0.999108
	471.025656	0.997794
	471.233841	0.996831
	471.442013	0.996559
	471.650172	0.997424
	471.858317	0.997066
	472.066448	0.997771
	472.274567	1.000656
	472.482672	1.001883
	472.690763	1.002560
	472.898841	1.003104
	473.106906	1.005575
	473.314957	1.004756
	473.522995	1.004872
	473.731020	1.006004
	473.939031	1.006633
	474.147029	1.007818
	474.355013	1.009048
	474.562984	1.007276
	474.770941	1.009725
	474.978885	1.009957
	475.186816	1.013083
	475.394733	1.012145
	475.602637	1.012038
	475.810527	1.011331
	476.018404	1.011385
	476.226268	1.009490
	476.434118	1.010704
	476.641955	1.011349
	476.849778	1.010399
	477.057588	1.010482
	477.265385	1.009468
	477.473168	1.009994
	477.680937	1.009242
	477.888694	1.010835
	478.096436	1.011470
	478.304166	1.011557
	478.511882	1.010765
	478.719584	1.010852
	478.927274	1.010589
	479.134949	1.008454
	479.342612	1.007985
	479.550260	1.006368
	479.757896	1.006866
	479.965518	1.006543
	480.173126	1.006027
	480.380722	1.004790
	480.588303	1.003840
	480.795872	1.003887
	481.003426	1.004592
	481.210968	1.004238
	481.418496	1.002720
	481.626010	1.001220
	481.833511	1.002218
	482.040999	1.000970
	482.248473	1.000643
	482.455934	0.998927
	482.663382	0.998583
	482.870816	0.996298
	483.078236	0.995274
	483.285643	0.996041
	483.493037	0.996874
	483.700417	0.995896
	483.907784	0.996734
	484.115137	0.997184
	484.322477	0.998055
	484.529803	0.998144
	484.737116	0.998027
	484.944416	0.997616
	485.151702	0.998278
	485.358975	0.999252
	485.566234	1.000413
	485.773479	0.999787
	485.980712	1.000713
	486.187931	1.000318
	486.395136	1.000197
	486.602328	0.999935
	486.809506	0.999495
	487.016671	1.000344
	487.223823	1.002042
	487.430961	1.001753
	487.638086	1.002278
	487.845197	1.000308
	488.052295	1.000682
	488.259379	1.000103
	488.466450	0.999601
	488.673507	1.001608
	488.880551	1.003387
	489.087582	1.001782
	489.294599	1.000533
	489.501602	1.001213
	489.708592	1.001458
	489.915569	1.000571
	490.122532	0.999872
	490.329482	1.001564
	490.536418	0.999859
	490.743341	0.999356
	490.950250	1.000418
	491.157146	0.999702
	491.364029	0.999861
	491.570897	0.999086
	491.777753	0.999101
	491.984595	0.998854
	492.191423	0.998360
	492.398238	0.997744
	492.605040	0.996710
	492.811828	0.997388
	493.018603	0.997288
	493.225364	0.998425
	493.432111	0.998907
	493.638846	0.998675
	493.845566	0.998933
	494.052274	0.999577
	494.258967	0.998217
	494.465648	0.996317
	494.672314	0.996244
	494.878968	0.996035
	495.085608	0.994226
	495.292234	0.993284
	495.498847	0.993797
	495.705446	0.993112
	495.912032	0.993085
	496.118605	0.992092
	496.325164	0.993829
	496.531709	0.994698
	496.738241	0.994739
	496.944759	0.993925
	497.151264	0.994619
	497.357756	0.996170
	497.564234	0.997207
	497.770698	0.998357
	497.977149	0.998661
	498.183587	0.997887
	498.390011	0.999347
	498.596422	0.999472
	498.802819	1.000610
	499.009202	1.001748
	499.215572	1.002716
	499.421929	1.003347
	499.628272	1.002833
	499.834602	1.003896
	500.040918	1.004633
	500.247220	1.006126
	500.453509	1.007469
	500.659785	1.007989
	500.866047	1.008795
	501.072296	1.010205
	501.278531	1.008843
	501.484752	1.009675
	501.690960	1.010477
	501.897155	1.011207
	502.103336	1.011233
	502.309504	1.010413
	502.515658	1.011154
	502.721798	1.011430
	502.927925	1.009631
	503.134039	1.011526
	503.340139	1.012640
	503.546225	1.011959
	503.752298	1.013320
	503.958358	1.011899
	504.164404	1.011629
	504.370436	1.012082
	504.576455	1.013028
	504.782461	1.012701
	504.988453	1.012429
	505.194431	1.013849
	505.400396	1.013243
	505.606347	1.012673
	505.812285	1.010878
	506.018209	1.009340
	506.224120	1.008729
	506.430017	1.007273
	506.635901	1.006077
	506.841771	1.006280
	507.047628	1.005404
	507.253471	1.004280
	507.459301	1.001757
	507.665117	1.001044
	507.870920	1.000304
	508.076709	1.000257
	508.282484	0.999635
	508.488247	0.999433
	508.693995	0.998568
	508.899730	0.998074
	509.105451	0.996633
	509.311159	0.995234
	509.516854	0.995557
	509.722535	0.995129
	509.928202	0.994645
	510.133856	0.995003
	510.339496	0.993789
	510.545123	0.993530
	510.750736	0.994213
	510.956336	0.993217
	511.161922	0.992196
	511.367494	0.993365
	511.573053	0.993181
	511.778599	0.994103
	511.984131	0.994593
	512.189649	0.996218
	512.395154	0.995962
	512.600645	0.996014
	512.806123	0.993725
	513.011587	0.994321
	513.217038	0.993640
	513.422475	0.994648
	513.627899	0.995080
	513.833309	0.996260
	514.038705	0.995825
	514.244088	0.995128
	514.449458	0.995006
	514.654814	0.995275
	514.860156	0.996022
	515.065485	0.996517
	515.270800	0.997248
	515.476102	0.998238
	515.681390	0.998872
	515.886664	0.998339
	516.091925	0.997976
	516.297173	0.996636
	516.502407	0.997420
	516.707627	0.997309
	516.912834	0.997890
	517.118027	0.998581
	517.323207	0.999537
	517.528373	1.000539
	517.733525	1.001033
	517.938664	1.001391
	518.143790	1.000803
	518.348901	1.001427
	518.554000	1.001285
	518.759084	1.002131
	518.964156	1.001689
	519.169213	1.001190
	519.374257	1.001236
	519.579288	1.001400
	519.784305	1.001380
	519.989308	1.002200
	520.194298	1.002389
	520.399274	1.001424
	520.604236	0.999765
	520.809185	1.000346
	521.014121	0.999792
	521.219043	0.999106
	521.423951	0.998160
	521.628846	0.998502
	521.833727	0.999099
	522.038595	0.998887
	522.243449	0.998267
	522.448289	0.999341
	522.653116	0.998542
	522.857929	0.999471
	523.062729	1.000361
	523.267515	1.001318
	523.472287	1.000968
	523.677046	1.001427
	523.881792	1.001368
	524.086524	1.002212
	524.291242	1.002873
	524.495946	1.003400
	524.700637	1.003786
	524.905315	1.004458
	525.109979	1.004255
	525.314629	1.004424
	525.519266	1.004455
	525.723889	1.004487
	525.928498	1.004605
	526.133094	1.003487
	526.337677	1.002173
	526.542245	1.000565
	526.746800	1.001533
	526.951342	1.001145
	527.155870	1.002130
	527.360384	0.999736
	527.564885	0.999401
	527.769372	0.998878
	527.973846	0.998941
	528.178306	0.997691
	528.382752	0.997607
	528.587185	0.997336
	528.791604	0.997559
	528.996010	0.997787
	529.200402	0.998435
	529.404780	0.999344
	529.609145	0.998207
	529.813496	0.997672
	530.017833	0.995664
	530.222157	0.995086
	530.426468	0.992842
	530.630764	0.992960
	530.835048	0.992195
	531.039317	0.992682
	531.243573	0.992028
	531.447815	0.991794
	531.652044	0.992243
	531.856259	0.991803
	532.060461	0.990715
	532.264648	0.991289
	532.468823	0.990997
	532.672983	0.989287
	532.877130	0.989843
	533.081264	0.990718
	533.285383	0.988823
	533.489490	0.987778
	533.693582	0.988392
	533.897661	0.987780
	534.101726	0.987769
	534.305778	0.989056
	534.509816	0.989180
	534.713841	0.991142
	534.917851	0.991428
	535.121849	0.993166
	535.325832	0.992737
	535.529802	0.992192
	535.733759	0.992761
	535.937701	0.993109
	536.141630	0.994709
	536.345546	0.994378
	536.549448	0.994323
	536.753336	0.994749
	536.957210	0.996347
	537.161071	0.995221
	537.364919	0.994627
	537.568752	0.993377
	537.772572	0.994537
	537.976379	0.993939
	538.180172	0.994895
	538.383951	0.995236
	538.587716	0.995536
	538.791468	0.995664
	538.995206	0.996832
	539.198931	0.996429
	539.402642	0.997215
	539.606339	0.995802
	539.810023	0.996991
	540.013693	0.996103
	540.217349	0.996235
	540.420992	0.996383
	540.624621	0.996168
	540.828237	0.995607
	541.031839	0.996058
	541.235427	0.996267
	541.439001	0.996045
	541.642562	0.996611
	541.846109	0.995738
	542.049643	0.996572
	542.253163	0.996978
	542.456669	0.998084
	542.660162	0.998383
	542.863641	0.998029
	543.067106	0.999188
	543.270558	0.999550
	543.473996	0.998709
	543.677420	0.998959
	543.880831	0.998237
	544.084228	0.998905
	544.287612	0.997873
	544.490981	0.998557
	544.694338	0.997735
	544.897680	0.996442
	545.101009	0.996182
	545.304324	0.994905
	545.507625	0.993703
	545.710913	0.993486
	545.914187	0.993382
	546.117448	0.993399
	546.320695	0.994796
	546.523928	0.994108
	546.727147	0.993226
	546.930353	0.993048
	547.133546	0.992284
	547.336724	0.990664
	547.539889	0.989644
	547.743040	0.989802
	547.946178	0.989498
	548.149301	0.988544
	548.352412	0.989014
	548.555508	0.989160
	548.758591	0.990844
	548.961660	0.992772
	549.164716	0.991886
	549.367757	0.990349
	549.570785	0.990597
	549.773800	0.990490
	549.976801	0.991297
	550.179788	0.992468
	550.382761	0.992471
	550.585721	0.992818
	550.788667	0.991834
	550.991599	0.991799
	551.194518	0.991897
	551.397423	0.993583
	551.600315	0.992574
	551.803192	0.991224
	552.006056	0.990912
	552.208906	0.991032
	552.411743	0.991270
	552.614566	0.991639
	552.817375	0.992008
	553.020171	0.993178
	553.222953	0.994874
	553.425721	0.995441
	553.628475	0.996830
	553.831216	0.998646
	554.033943	0.999211
	554.236657	0.999894
	554.439356	0.998847
	554.642042	0.998426
	554.844715	0.999229
	555.047373	0.999536
	555.250018	0.999864
	555.452650	0.997985
	555.655267	0.997773
	555.857871	0.997800
	556.060461	0.996948
	556.263038	0.997843
	556.465600	0.995792
	556.668150	0.996315
	556.870685	0.995046
	557.073207	0.994241
	557.275715	0.993638
	557.478209	0.993378
	557.680689	0.994102
	557.883156	0.993276
	558.085609	0.993942
	558.288049	0.993891
	558.490475	0.993244
	558.692887	0.992865
	558.895285	0.992625
	559.097670	0.992197
	559.300040	0.993228
	559.502398	0.992754
	559.704741	0.993664
	559.907071	0.993893
	560.109387	0.993343
	560.311689	0.995915
	560.513978	0.995882
	560.716253	0.996345
	560.918514	0.995664
	561.120762	0.995939
	561.322995	0.994267
	561.525215	0.994747
	561.727422	0.994306
	561.929614	0.990592
	562.131793	0.992023
	562.333958	0.991409
	562.536110	0.990419
	562.738248	0.991103
	562.940372	0.991318
	563.142482	0.993165
	563.344578	0.993893
	563.546661	0.994310
	563.748730	0.993816
	563.950786	0.994060
	564.152827	0.994048
	564.354855	0.995670
	564.556870	0.997957
	564.758870	0.999738
	564.960857	1.000604
	565.162830	1.001763
	565.364789	1.003621
	565.566735	1.003316
	565.768666	1.003670
	565.970584	1.003797
	566.172489	1.003487
	566.374379	1.004257
	566.576256	1.004322
	566.778119	1.004676
	566.979969	1.004933
	567.181805	1.004556
	567.383626	1.003417
	567.585435	1.003879
	567.787229	1.005017
	567.989010	1.005441
	568.190777	1.006711
	568.392530	1.007991
	568.594269	1.008461
	568.795995	1.009896
	568.997707	1.009959
	569.199405	1.010969
	569.401090	1.011307
	569.602761	1.011680
	569.804418	1.012062
	570.006061	1.011288
	570.207690	1.012274
	570.409306	1.012621
	570.610908	1.013694
	570.812497	1.014243
	571.014071	1.014107
	571.215632	1.015315
	571.417179	1.016734
	571.618712	1.016923
	571.820232	1.017793
	572.021737	1.018308
	572.223229	1.019401
	572.424707	1.020380
	572.626172	1.018744
	572.827623	1.019832
	573.029060	1.019650
	573.230483	1.021067
	573.431892	1.020066
	573.633288	1.021060
	573.834670	1.020099
	574.036038	1.020856
	574.237392	1.025062
	574.438733	1.024889
	574.640060	1.027892
	574.841373	1.028650
	575.042672	1.029786
	575.243958	1.030624
	575.445230	1.030463
	575.646488	1.031095
	575.847732	1.031002
	576.048962	1.030743
	576.250179	1.033392
	576.451382	1.034531
	576.652571	1.034283
	576.853747	1.033446
	577.054908	1.033052
	577.256056	1.034270
	577.457190	1.034736
	577.658310	1.034833
	577.859417	1.036088
	578.060510	1.036684
	578.261589	1.037581
	578.462654	1.037157
	578.663705	1.037331
	578.864743	1.038185
	579.065767	1.039041
	579.266777	1.039563
	579.467773	1.040786
	579.668755	1.042251
	579.869724	1.043619
	580.070679	1.045156
	580.271620	1.045772
	580.472548	1.046831
	580.673461	1.046993
	580.874361	1.047431
	581.075247	1.047984
	581.276119	1.048822
	581.476978	1.049143
	581.677822	1.049872
	581.878653	1.050834
	582.079470	1.052840
	582.280273	1.054332
	582.481063	1.055941
	582.681838	1.055631
	582.882600	1.056045
	583.083348	1.057800
	583.284083	1.058264
	583.484803	1.059233
	583.685510	1.060611
	583.886203	1.060579
	584.086882	1.060746
	584.287547	1.060503
	584.488199	1.060268
	584.688836	1.061009
	584.889460	1.062402
	585.090070	1.062742
	585.290666	1.062770
	585.491249	1.061882
	585.691818	1.062678
	585.892372	1.063142
	586.092914	1.063189
	586.293441	1.062200
	586.493954	1.061609
	586.694454	1.061943
	586.894940	1.059820
	587.095412	1.058181
	587.295870	1.057962
	587.496314	1.057871
	587.696745	1.056099
	587.897162	1.056036
	588.097565	1.057072
	588.297954	1.056883
	588.498329	1.055662
	588.698691	1.056132
	588.899038	1.057417
	589.099372	1.058600
	589.299692	1.058687
	589.499998	1.059048
	589.700291	1.058156
	589.900569	1.057997
	590.100834	1.058857
	590.301085	1.060305
	590.501322	1.060609
	590.701546	1.063604
	590.901755	1.064182
	591.101951	1.064393
	591.302132	1.065498
	591.502300	1.067429
	591.702455	1.069044
	591.902595	1.069594
	592.102722	1.070484
	592.302834	1.070372
	592.502933	1.072367
	592.703018	1.073324
	592.903089	1.074238
	593.103147	1.075834
	593.303190	1.077583
	593.503220	1.077958
	593.703236	1.078059
	593.903238	1.077902
	594.103226	1.078734
	594.303200	1.077785
	594.503161	1.077269
	594.703108	1.078330
	594.903040	1.079834
	595.102960	1.080056
	595.302865	1.079281
	595.502756	1.079570
	595.702634	1.079073
	595.902497	1.077298
	596.102347	1.078152
	596.302183	1.079792
	596.502005	1.079844
	596.701813	1.080084
	596.901608	1.081165
	597.101388	1.081398
	597.301155	1.080468
	597.500908	1.079041
	597.700647	1.079612
	597.900372	1.078719
	598.100083	1.077098
	598.299781	1.076877
	598.499465	1.077249
	598.699134	1.078096
	598.898790	1.076948
	599.098432	1.077345
	599.298061	1.079810
	599.497675	1.078199
	599.697275	1.079304
	599.896862	1.081427
	600.096435	1.081759
	600.295994	1.082773
	600.495539	1.084203
	600.695070	1.084884
	600.894588	1.086227
	601.094091	1.085933
	601.293581	1.086534
	601.493056	1.087884
	601.692518	1.088878
	601.891966	1.090744
	602.091401	1.092640
	602.290821	1.093408
	602.490227	1.093572
	602.689620	1.094741
	602.888999	1.093208
	603.088363	1.094633
	603.287714	1.095627
	603.487052	1.096085
	603.686375	1.096792
	603.885684	1.096699
	604.084980	1.096676
	604.284261	1.096886
	604.483529	1.098018
	604.682783	1.097563
	604.882023	1.098219
	605.081249	1.098388
	605.280461	1.096927
	605.479660	1.095264
	605.678844	1.095271
	605.878015	1.094382
	606.077172	1.094575
	606.276314	1.094672
	606.475443	1.095363
	606.674558	1.096090
	606.873660	1.095547
	607.072747	1.094815
	607.271820	1.095107
	607.470880	1.095770
	607.669926	1.097987
	607.868957	1.099241
	608.067975	1.101570
	608.266979	1.102168
	608.465969	1.102305
	608.664946	1.102318
	608.863908	1.101811
	609.062857	1.100394
	609.261791	1.100369
	609.460712	1.101150
	609.659619	1.103037
	609.858511	1.103161
	610.057390	1.103622
	610.256256	1.103644
	610.455107	1.104217
	610.653944	1.104000
	610.852767	1.103999
	611.051577	1.105454
	611.250373	1.105306
	611.449154	1.104592
	611.647922	1.107618
	611.846676	1.107054
	612.045416	1.107898
	612.244142	1.108645
	612.442854	1.108647
	612.641553	1.108864
	612.840237	1.110134
	613.038908	1.109943
	613.237564	1.111020
	613.436207	1.110661
	613.634836	1.111072
	613.833451	1.111778
	614.032052	1.113767
	614.230639	1.113622
	614.429212	1.113110
	614.627771	1.112985
	614.826316	1.113204
	615.024848	1.113766
	615.223365	1.112895
	615.421869	1.113698
	615.620358	1.114256
	615.818834	1.112274
	616.017296	1.111682
	616.215744	1.111604
	616.414178	1.111111
	616.612598	1.110411
	616.811004	1.111241
	617.009396	1.109729
	617.207775	1.109997
	617.406139	1.111495
	617.604490	1.110887
	617.802826	1.110625
	618.001149	1.112249
	618.199458	1.112526
	618.397752	1.112385
	618.596033	1.112655
	618.794300	1.113201
	618.992553	1.113317
	619.190792	1.113490
	619.389018	1.114665
	619.587229	1.115764
	619.785426	1.114613
	619.983609	1.114174
	620.181779	1.113032
	620.379934	1.111676
	620.578076	1.110305
	620.776204	1.111649
	620.974317	1.111677
	621.172417	1.111832
	621.370503	1.110358
	621.568575	1.108752
	621.766633	1.108177
	621.964677	1.107645
	622.162707	1.106903
	622.360723	1.107203
	622.558725	1.106530
	622.756714	1.107284
	622.954688	1.106502
	623.152648	1.106690
	623.350595	1.106124
	623.548527	1.106652
	623.746446	1.105772
	623.944350	1.107229
	624.142241	1.107043
	624.340118	1.106901
	624.537981	1.106957
	624.735829	1.106090
	624.933664	1.104179
	625.131485	1.104541
	625.329292	1.104073
	625.527085	1.104297
	625.724864	1.104629
	625.922629	1.105533
	626.120381	1.103827
	626.318118	1.104000
	626.515841	1.105016
	626.713550	1.105618
	626.911246	1.105365
	627.108927	1.104976
	627.306595	1.105653
	627.504248	1.106095
	627.701888	1.106807
	627.899513	1.109000
	628.097125	1.108874
	628.294722	1.108998
	628.492306	1.109866
	628.689876	1.110741
	628.887432	1.109260
	629.084973	1.109625
	629.282501	1.108887
	629.480015	1.107820
	629.677515	1.108450
	629.875001	1.108980
	630.072473	1.108144
	630.269931	1.109082
	630.467375	1.108650
	630.664805	1.108465
	630.862221	1.108374
	631.059623	1.108800
	631.257011	1.109635
	631.454385	1.108980
	631.651746	1.107618
	631.849092	1.107603
	632.046424	1.107261
	632.243742	1.107245
	632.441047	1.106933
	632.638337	1.106876
	632.835613	1.106416
	633.032876	1.107425
	633.230124	1.108460
	633.427358	1.108182
	633.624579	1.109781
	633.821785	1.110593
	634.018978	1.110944
	634.216156	1.112245
	634.413321	1.111167
	634.610471	1.111097
	634.807608	1.109758
	635.004730	1.109087
	635.201839	1.106636
	635.398933	1.106730
	635.596014	1.107091
	635.793081	1.107112
	635.990133	1.105552
	636.187172	1.104247
	636.384196	1.103293
	636.581207	1.102302
	636.778204	1.103897
	636.975186	1.105314
	637.172155	1.104807
	637.369110	1.106046
	637.566050	1.106932
	637.762977	1.108052
	637.959890	1.107308
	638.156788	1.106976
	638.353673	1.107231
	638.550544	1.107730
	638.747400	1.107072
	638.944243	1.108406
	639.141072	1.109203
	639.337886	1.110055
	639.534687	1.110686
	639.731474	1.108908
	639.928246	1.108648
	640.125005	1.108364
	640.321750	1.108068
	640.518480	1.106650
	640.715197	1.106526
	640.911899	1.107564
	641.108588	1.107866
	641.305263	1.107746
	641.501923	1.107949
	641.698570	1.107904
	641.895202	1.108080
	642.091821	1.107754
	642.288426	1.106031
	642.485016	1.106854
	642.681593	1.107295
	642.878155	1.107114
	643.074704	1.107099
	643.271238	1.106714
	643.467759	1.106629
	643.664265	1.105547
	643.860757	1.104710
	644.057236	1.107196
	644.253700	1.107781
	644.450151	1.108883
	644.646587	1.110595
	644.843009	1.111599
	645.039418	1.111218
	645.235812	1.110402
	645.432192	1.112284
	645.628558	1.112210
	645.824911	1.111252
	646.021249	1.111010
	646.217573	1.109618
	646.413883	1.111813
	646.610179	1.111071
	646.806461	1.111952
	647.002729	1.111904
	647.198983	1.113029
	647.395223	1.113553
	647.591449	1.114102
	647.787661	1.114296
	647.983859	1.113920
	648.180043	1.114462
	648.376212	1.115797
	648.572368	1.116318
	648.768510	1.116446
	648.964638	1.115937
	649.160751	1.118103
	649.356851	1.117797
	649.552937	1.117106
	649.749008	1.116197
	649.945066	1.115860
	650.141109	1.118470
	650.337138	1.119637
	650.533154	1.119166
	650.729155	1.120922
	650.925142	1.121370
	651.121116	1.124003
	651.317075	1.123969
	651.513020	1.122727
	651.708951	1.124345
	651.904868	1.124957
	652.100771	1.125746
	652.296660	1.127152
	652.492535	1.129036
	652.688396	1.129900
	652.884242	1.130419
	653.080075	1.130891
	653.275894	1.132143
	653.471699	1.132033
	653.667489	1.132114
	653.863266	1.131078
	654.059028	1.131527
	654.254776	1.133446
	654.450511	1.134280
	654.646231	1.133760
	654.841937	1.134073
	655.037629	1.133983
	655.233308	1.134619
	655.428972	1.136040
	655.624622	1.138386
	655.820258	1.141832
	656.015879	1.141409
	656.211487	1.143259
	656.407081	1.143799
	656.602661	1.144292
	656.798226	1.144790
	656.993778	1.146306
	657.189315	1.147567
	657.384839	1.147021
	657.580348	1.148300
	657.775843	1.148544
	657.971324	1.147407
	658.166791	1.148802
	658.362244	1.146005
	658.557683	1.147225
	658.753108	1.146313
	658.948519	1.146925
	659.143916	1.145934
	659.339298	1.146542
	659.534667	1.143047
	659.730022	1.140838
	659.925362	1.140865
	660.120688	1.140618
	660.316001	1.139769
	660.511299	1.141037
	660.706583	1.139549
	660.901853	1.139967
	661.097109	1.138509
	661.292351	1.138281
	661.487578	1.138405
	661.682792	1.139826
	661.877992	1.140635
	662.073177	1.140221
	662.268349	1.140252
	662.463506	1.141023
	662.658649	1.142022
	662.853779	1.141341
	663.048894	1.140022
	663.243995	1.141633
	663.439081	1.143496
	663.634154	1.145065
	663.829213	1.144713
	664.024258	1.146278
	664.219288	1.146284
	664.414305	1.146209
	664.609307	1.146923
	664.804295	1.147374
	664.999269	1.146947
	665.194229	1.146085
	665.389175	1.147217
	665.584107	1.148126
	665.779025	1.149914
	665.973928	1.152011
	666.168818	1.153166
	666.363693	1.153997
	666.558555	1.154370
	666.753402	1.156874
	666.948235	1.157866
	667.143054	1.159424
	667.337859	1.160638
	667.532650	1.162095
	667.727427	1.161812
	667.922189	1.163046
	668.116938	1.164354
	668.311672	1.166595
	668.506392	1.168102
	668.701098	1.168169
	668.895790	1.167484
	669.090468	1.166636
	669.285132	1.167567
	669.479782	1.166622
	669.674417	1.166829
	669.869039	1.168686
	670.063646	1.167079
	670.258239	1.167333
	670.452819	1.164954
	670.647384	1.166001
	670.841934	1.164507
	671.036471	1.164111
	671.230994	1.162544
	671.425502	1.163121
	671.619997	1.163482
	671.814477	1.162006
	672.008943	1.162294
	672.203395	1.161738
	672.397833	1.159373
	672.592257	1.159109
	672.786667	1.158215
	672.981062	1.157537
	673.175444	1.156293
	673.369811	1.156959
	673.564164	1.156170
	673.758503	1.155285
	673.952828	1.155387
	674.147139	1.154172
	674.341435	1.155139
	674.535718	1.153621
	674.729986	1.153829
	674.924240	1.154028
	675.118480	1.153024
	675.312706	1.152750
	675.506918	1.151772
	675.701116	1.152393
	675.895299	1.150778
	676.089469	1.149981
	676.283624	1.149898
	676.477765	1.148817
	676.671892	1.147777
	676.866005	1.148550
	677.060103	1.149915
	677.254188	1.150177
	677.448258	1.149968
	677.642315	1.150917
	677.836357	1.149800
	678.030385	1.149462
	678.224398	1.149419
	678.418398	1.151007
	678.612384	1.150151
	678.806355	1.151815
	679.000312	1.151863
	679.194255	1.151607
	679.388184	1.153209
	679.582099	1.154475
	679.776000	1.155102
	679.969886	1.154587
	680.163758	1.153586
	680.357617	1.152938
	680.551461	1.151209
	680.745290	1.151819
	680.939106	1.151966
	681.132908	1.150652
	681.326695	1.149650
	681.520468	1.148375
	681.714227	1.146537
	681.907972	1.145800
	682.101703	1.145194
	682.295419	1.145292
	682.489122	1.142650
	682.682810	1.142379
	682.876484	1.141043
	683.070144	1.139769
	683.263790	1.139633
	683.457421	1.138807
	683.651039	1.138758
	683.844642	1.136953
	684.038231	1.136912
	684.231806	1.136516
	684.425367	1.135816
	684.618913	1.136477
	684.812446	1.136347
	685.005964	1.136615
	685.199468	1.136729
	685.392958	1.136123
	685.586433	1.136509
	685.779895	1.136276
	685.973342	1.137570
	686.166775	1.135568
	686.360194	1.134691
	686.553599	1.136204
	686.746990	1.136023
	686.940366	1.135492
	687.133729	1.134993
	687.327077	1.134592
	687.520411	1.134765
	687.713730	1.136146
	687.907036	1.136217
	688.100327	1.136685
	688.293604	1.138351
	688.486867	1.139407
	688.680116	1.141352
	688.873351	1.141185
	689.066571	1.141531
	689.259777	1.142423
	689.452970	1.141354
	689.646147	1.143818
	689.839311	1.143860
	690.032461	1.143561
	690.225596	1.144029
	690.418717	1.143812
	690.611824	1.142610
	690.804917	1.142602
	690.997995	1.143446
	691.191059	1.141745
	691.384110	1.140708
	691.577145	1.139603
	691.770167	1.138401
	691.963175	1.138045
	692.156168	1.135943
	692.349147	1.136413
	692.542112	1.134827
	692.735063	1.134393
	692.927999	1.134260
	693.120922	1.134997
	693.313830	1.135402
	693.506724	1.134644
	693.699603	1.134011
	693.892469	1.134433
	694.085320	1.134183
	694.278157	1.134321
	694.470980	1.132281
	694.663789	1.132720
	694.856583	1.132238
	695.049364	1.131696
	695.242130	1.130695
	695.434881	1.129934
	695.627619	1.129444
	695.820342	1.128083
	696.013052	1.129488
	696.205747	1.130428
	696.398427	1.130087
	696.591094	1.130960
	696.783746	1.132459
	696.976384	1.132021
	697.169008	1.131574
	697.361618	1.130991
	697.554213	1.131126
	697.746795	1.129071
	697.939362	1.130088
	698.131914	1.132340
	698.324453	1.131299
	698.516977	1.132232
	698.709487	1.133845
	698.901983	1.133247
	699.094465	1.134720
	699.286932	1.134495
	699.479386	1.134969
	699.671825	1.135338
	699.864249	1.134995
	700.056660	1.135048
	700.249056	1.135450
	700.441438	1.133979
	700.633806	1.134797
	700.826160	1.133302
	701.018499	1.133977
	701.210824	1.133769
	701.403135	1.131327
	701.595432	1.131122
	701.787714	1.131016
	701.979982	1.129153
	702.172236	1.128701
	702.364476	1.129092
	702.556702	1.129011
	702.748913	1.126562
	702.941110	1.126261
	703.133293	1.126471
	703.325461	1.123960
	703.517615	1.124198
	703.709755	1.122865
	703.901881	1.123649
	704.093993	1.123229
	704.286090	1.122733
	704.478173	1.122104
	704.670242	1.121185
	704.862296	1.119262
	705.054337	1.118957
	705.246363	1.118267
	705.438375	1.117479
	705.630372	1.115836
	705.822356	1.115385
	706.014325	1.114093
	706.206279	1.114851
	706.398220	1.114105
	706.590146	1.112852
	706.782058	1.112065
	706.973956	1.111558
	707.165840	1.111351
	707.357709	1.113302
	707.549564	1.113505
	707.741405	1.111741
	707.933231	1.112264
	708.125043	1.111523
	708.316841	1.110857
	708.508625	1.109738
	708.700395	1.107845
	708.892150	1.107195
	709.083891	1.108315
	709.275617	1.107831
	709.467330	1.109543
	709.659028	1.108593
	709.850712	1.108571
	710.042381	1.110273
	710.234037	1.108569
	710.425678	1.107251
	710.617305	1.106957
	710.808917	1.105452
	711.000515	1.104179
	711.192099	1.102299
	711.383669	1.102401
	711.575225	1.102930
	711.766766	1.101629
	711.958293	1.101236
	712.149805	1.100336
	712.341304	1.098629
	712.532788	1.099217
	712.724258	1.097523
	712.915713	1.096326
	713.107154	1.096072
	713.298581	1.096101
	713.489994	1.095167
	713.681392	1.094576
	713.872776	1.094738
	714.064146	1.092853
	714.255502	1.090145
	714.446843	1.090654
	714.638170	1.088689
	714.829483	1.087406
	715.020781	1.088311
	715.212065	1.087881
	715.403335	1.087417
	715.594591	1.085475
	715.785832	1.083469
	715.977059	1.081680
	716.168272	1.081367
	716.359470	1.081365
	716.550654	1.080940
	716.741824	1.079441
	716.932979	1.079038
	717.124121	1.079347
	717.315247	1.079248
	717.506360	1.078118
	717.697458	1.077116
	717.888542	1.075791
	718.079612	1.075281
	718.270668	1.075606
	718.461709	1.074684
	718.652736	1.074685
	718.843748	1.073820
	719.034746	1.072847
	719.225730	1.071881
	719.416700	1.072334
	719.607655	1.071503
	719.798596	1.071867
	719.989523	1.071282
	720.180435	1.068868
	720.371333	1.069788
	720.562217	1.068408
	720.753087	1.067325
	720.943942	1.065858
	721.134783	1.063934
	721.325609	1.063073
	721.516422	1.061526
	721.707219	1.057781
	721.898003	1.056707
	722.088772	1.054915
	722.279527	1.053680
	722.470268	1.052608
	722.660994	1.051589
	722.851707	1.049846
	723.042404	1.050148
	723.233088	1.048149
	723.423757	1.047842
	723.614412	1.046215
	723.805052	1.044003
	723.995678	1.042619
	724.186290	1.041974
	724.376887	1.040849
	724.567471	1.039872
	724.758039	1.039378
	724.948594	1.035921
	725.139134	1.033709
	725.329660	1.033245
	725.520172	1.030875
	725.710669	1.029294
	725.901152	1.028935
	726.091620	1.026409
	726.282075	1.025816
	726.472514	1.023978
	726.662940	1.021693
	726.853351	1.020147
	727.043748	1.018132
	727.234131	1.016240
	727.424499	1.015624
	727.614853	1.016161
	727.805193	1.015617
	727.995518	1.015154
	728.185829	1.014580
	728.376125	1.014709
	728.566408	1.015282
	728.756675	1.015121
	728.946929	1.013812
	729.137168	1.013525
	729.327393	1.014031
	729.517604	1.014903
	729.707800	1.012834
	729.897982	1.014021
	730.088149	1.014822
	730.278302	1.014776
	730.468441	1.016213
	730.658566	1.017373
	730.848676	1.018872
	731.038771	1.019487
	731.228853	1.019555
	731.418920	1.018715
	731.608973	1.019110
	731.799011	1.019114
	731.989035	1.017489
	732.179045	1.019133
	732.369040	1.019957
	732.559021	1.020568
	732.748988	1.021404
	732.938940	1.021230
	733.128878	1.020524
	733.318801	1.020348
	733.508711	1.019522
	733.698605	1.018829
	733.888486	1.017023
	734.078352	1.017130
	734.268204	1.018124
	734.458041	1.018900
	734.647864	1.017215
	734.837673	1.017162
	735.027467	1.016536
	735.217247	1.015909
	735.407013	1.016826
	735.596764	1.016940
	735.786501	1.016660
	735.976223	1.015819
	736.165932	1.015675
	736.355625	1.014170
	736.545305	1.015036
	736.734970	1.014646
	736.924620	1.014393
	737.114257	1.013050
	737.303879	1.012693
	737.493486	1.012254
	737.683079	1.010938
	737.872658	1.011187
	738.062222	1.011001
	738.251772	1.011408
	738.441308	1.010145
	738.630829	1.011805
	738.820336	1.013441
	739.009829	1.014950
	739.199307	1.015052
	739.388771	1.014565
	739.578220	1.015384
	739.767655	1.016722
	739.957076	1.017593
	740.146482	1.018517
	740.335874	1.019278
	740.525251	1.020915
	740.714615	1.022037
	740.903963	1.023219
	741.093298	1.024277
	741.282618	1.028295
	741.471923	1.028734
	741.661214	1.029794
	741.850491	1.031921
	742.039753	1.033121
	742.229001	1.032425
	742.418235	1.033211
	742.607454	1.034341
	742.796659	1.035033
	742.985849	1.035741
	743.175025	1.035440
	743.364187	1.036944
	743.553334	1.038699
	743.742467	1.040071
	743.931586	1.039216
	744.120690	1.037564
	744.309779	1.037178
	744.498855	1.036495
	744.687916	1.039210
	744.876962	1.037851
	745.065994	1.037280
	745.255012	1.038365
	745.444015	1.040679
	745.633004	1.041525
	745.821978	1.041093
	746.010938	1.041187
	746.199884	1.041277
	746.388815	1.041706
	746.577732	1.041892
	746.766634	1.043354
	746.955522	1.043236
	747.144396	1.043632
	747.333255	1.042901
	747.522100	1.043820
	747.710930	1.044177
	747.899746	1.044093
	748.088548	1.043404
	748.277335	1.044343
	748.466108	1.043273
	748.654866	1.043268
	748.843610	1.044401
	749.032339	1.043240
	749.221054	1.046000
	749.409755	1.045284
	749.598441	1.045940
	749.787113	1.047361
	749.975770	1.049458
	750.164413	1.050506
	750.353042	1.050258
[truncated: 1,648 more rows]
