# Supplementary material for: Metasurface analogues of molecular diastereomers from hierarchical multiscale chiral interactions with biomolecules
Source: Nat Commun. 2026 Apr 22;17:5541. doi: 10.1038/s41467-026-72200-6 (PMC13287669; doi:10.1038/s41467-026-72200-6)
Supplement: Supplementary file 3 — Supplementary Data 1 (Raw data) [file 41467_2026_72200_MOESM3_ESM.zip › Raw_Data/Reflectivity/Antistrept_strept_sequence/Buffer/Ref_ARRAY3_RS_90_3.txt]

	345.453658	0.996863
	345.669646	0.996815
	345.885622	0.996769
	346.101585	0.996729
	346.317535	0.996695
	346.533471	0.996669
	346.749395	0.996656
	346.965306	0.996658
	347.181204	0.996680
	347.397089	0.996729
	347.612961	0.996810
	347.828820	0.996934
	348.044666	0.997110
	348.260499	0.997350
	348.476319	0.997667
	348.692126	0.998075
	348.907920	0.998583
	349.123701	0.999199
	349.339469	0.999921
	349.555224	1.000732
	349.770966	1.001605
	349.986695	1.002496
	350.202412	1.003353
	350.418115	1.004125
	350.633805	1.004767
	350.849482	1.005256
	351.065147	1.005583
	351.280798	1.005760
	351.496436	1.005806
	351.712062	1.005746
	351.927674	1.005606
	352.143273	1.008121
	352.358860	1.004707
	352.574433	1.004225
	352.789993	1.004547
	353.005541	1.003960
	353.221075	1.002924
	353.436597	1.003507
	353.652105	1.004215
	353.867600	1.004099
	354.083083	1.004507
	354.298552	1.003507
	354.514009	1.004656
	354.729452	1.003193
	354.944883	0.999583
	355.160300	0.998036
	355.375705	0.996494
	355.591096	0.995986
	355.806474	0.995512
	356.021840	0.996772
	356.237192	0.996380
	356.452532	0.996468
	356.667858	0.996743
	356.883172	0.997563
	357.098472	0.998805
	357.313760	0.999992
	357.529034	0.999017
	357.744295	0.997162
	357.959544	0.996442
	358.174779	0.995407
	358.390002	0.994835
	358.605211	0.993497
	358.820407	0.993916
	359.035591	0.995319
	359.250761	0.996535
	359.465919	0.998779
	359.681063	0.999070
	359.896194	0.999366
	360.111313	1.000387
	360.326418	0.999803
	360.541510	0.999725
	360.756589	0.999291
	360.971656	0.998910
	361.186709	0.999977
	361.401749	1.000544
	361.616776	1.000520
	361.831790	1.003377
	362.046792	1.002506
	362.261780	1.003436
	362.476755	1.004771
	362.691717	1.003455
	362.906666	1.003788
	363.121602	1.004108
	363.336525	1.004502
	363.551435	1.005493
	363.766332	1.005281
	363.981216	1.008829
	364.196087	1.009543
	364.410945	1.009555
	364.625790	1.011007
	364.840621	1.010988
	365.055440	1.011487
	365.270246	1.012326
	365.485039	1.011507
	365.699818	1.011888
	365.914585	1.010013
	366.129339	1.010135
	366.344079	1.011279
	366.558807	1.008591
	366.773521	1.008248
	366.988223	1.009556
	367.202911	1.008392
	367.417587	1.005950
	367.632249	1.003646
	367.846898	1.002701
	368.061535	1.002654
	368.276158	1.001200
	368.490768	1.001509
	368.705365	1.002665
	368.919949	1.002067
	369.134521	1.001442
	369.349079	1.000960
	369.563624	1.000652
	369.778155	0.999724
	369.992674	0.999904
	370.207180	0.997379
	370.421673	0.995907
	370.636153	0.995766
	370.850619	0.994352
	371.065073	0.991807
	371.279514	0.990423
	371.493941	0.990419
	371.708356	0.990328
	371.922757	0.989277
	372.137145	0.988120
	372.351521	0.987647
	372.565883	0.986524
	372.780232	0.985788
	372.994568	0.985860
	373.208891	0.986533
	373.423201	0.986491
	373.637498	0.985697
	373.851782	0.987024
	374.066053	0.987174
	374.280311	0.988012
	374.494556	0.988188
	374.708787	0.990181
	374.923006	0.987067
	375.137211	0.987214
	375.351404	0.987530
	375.565583	0.988178
	375.779750	0.990814
	375.993903	0.992250
	376.208043	0.995064
	376.422170	0.996353
	376.636284	0.997884
	376.850385	0.998298
	377.064473	0.997279
	377.278548	0.997139
	377.492610	0.998253
	377.706658	0.999473
	377.920694	1.002303
	378.134717	1.003957
	378.348726	1.005224
	378.562722	1.006199
	378.776706	1.005728
	378.990676	1.006807
	379.204633	1.007495
	379.418577	1.006739
	379.632508	1.010880
	379.846426	1.008221
	380.060331	1.007316
	380.274223	1.005511
	380.488101	1.006258
	380.701967	1.006106
	380.915819	1.006441
	381.129659	1.005725
	381.343485	1.007176
	381.557298	1.005570
	381.771098	1.004128
	381.984886	1.005307
	382.198659	1.003267
	382.412420	1.003243
	382.626168	1.003338
	382.839903	1.003432
	383.053624	1.003005
	383.267333	1.002218
	383.481028	1.001955
	383.694711	0.999495
	383.908380	0.999753
	384.122036	0.999505
	384.335679	0.998835
	384.549309	0.998331
	384.762926	0.997169
	384.976530	0.996952
	385.190120	0.997088
	385.403698	0.997553
	385.617262	0.997343
	385.830814	0.996703
	386.044352	0.998819
	386.257877	0.996168
	386.471389	0.995697
	386.684888	0.995743
	386.898374	0.994486
	387.111847	0.996153
	387.325306	0.994877
	387.538753	0.994419
	387.752186	0.995004
	387.965606	0.998317
	388.179014	0.998058
	388.392408	0.998881
	388.605789	0.998374
	388.819156	0.997806
	389.032511	0.996736
	389.245853	0.996579
	389.459181	0.996685
	389.672497	0.997041
	389.885799	0.998201
	390.099088	0.998589
	390.312364	1.001193
	390.525627	1.002879
	390.738877	1.004259
	390.952114	1.003206
	391.165337	1.003245
	391.378548	1.000878
	391.591745	1.001828
	391.804929	1.002723
	392.018100	1.003501
	392.231258	1.002072
	392.444403	1.002065
	392.657535	1.000488
	392.870653	1.000290
	393.083759	0.998601
	393.296851	0.999981
	393.509930	1.000201
	393.722996	0.998967
	393.936049	0.996825
	394.149089	0.997329
	394.362116	0.996293
	394.575129	0.998450
	394.788130	0.999885
	395.001117	0.999458
	395.214091	0.999651
	395.427052	1.000816
	395.640000	1.000959
	395.852935	1.000557
	396.065857	1.002105
	396.278765	1.001313
	396.491660	0.999921
	396.704543	1.000141
	396.917412	0.999928
	397.130268	0.998833
	397.343110	0.999693
	397.555940	0.998928
	397.768757	1.001531
	397.981560	1.000985
	398.194350	1.000976
	398.407127	0.998828
	398.619891	1.000176
	398.832642	1.001445
	399.045380	1.000378
	399.258104	1.003485
	399.470815	1.007659
	399.683514	1.009525
	399.896199	1.011017
	400.108870	1.008755
	400.321529	1.010531
	400.534175	1.012436
	400.746807	1.011479
	400.959427	1.010384
	401.172033	1.011095
	401.384626	1.011335
	401.597205	1.011738
	401.809772	1.012190
	402.022326	1.013700
	402.234866	1.013126
	402.447393	1.014374
	402.659907	1.015130
	402.872408	1.013335
	403.084896	1.014204
	403.297370	1.012085
	403.509832	1.013030
	403.722280	1.011309
	403.934715	1.011449
	404.147137	1.010437
	404.359546	1.011706
	404.571941	1.012041
	404.784323	1.011813
	404.996693	1.011220
	405.209049	1.011786
	405.421392	1.011040
	405.633721	1.008513
	405.846038	1.008273
	406.058341	1.005582
	406.270632	1.003175
	406.482909	1.001481
	406.695172	1.001098
	406.907423	1.000713
	407.119661	0.998461
	407.331885	0.999853
	407.544096	0.997643
	407.756294	0.997524
	407.968479	0.996800
	408.180651	0.996374
	408.392809	0.993609
	408.604954	0.993110
	408.817086	0.992447
	409.029205	0.991198
	409.241311	0.990345
	409.453404	0.989601
	409.665483	0.990650
	409.877549	0.989741
	410.089602	0.990572
	410.301642	0.991360
	410.513669	0.993482
	410.725682	0.992390
	410.937682	0.993208
	411.149669	0.995325
	411.361643	0.997805
	411.573604	0.998559
	411.785551	1.000379
	411.997486	1.001545
	412.209407	1.001755
	412.421315	0.997904
	412.633210	0.997853
	412.845091	0.997267
	413.056959	0.999194
	413.268815	0.999651
	413.480657	0.998695
	413.692485	1.000513
	413.904301	1.000492
	414.116103	1.000136
	414.327892	0.999672
	414.539668	0.998711
	414.751431	0.997771
	414.963181	0.997191
	415.174917	0.998842
	415.386640	0.998541
	415.598350	0.999274
	415.810047	1.000779
	416.021730	1.002017
	416.233401	1.004075
	416.445058	1.003209
	416.656702	1.005472
	416.868332	1.006603
	417.079950	1.007639
	417.291554	1.006331
	417.503145	1.005262
	417.714723	1.003514
	417.926288	0.999706
	418.137839	0.997070
	418.349377	0.996335
	418.560903	0.996958
	418.772414	0.994336
	418.983913	0.994152
	419.195398	0.991965
	419.406870	0.989689
	419.618329	0.990070
	419.829775	0.989531
	420.041208	0.991160
	420.252627	0.988749
	420.464033	0.989575
	420.675426	0.988337
	420.886805	0.986242
	421.098172	0.986367
	421.309525	0.988283
	421.520865	0.988899
	421.732192	0.988214
	421.943505	0.988197
	422.154805	0.989982
	422.366092	0.990560
	422.577366	0.990762
	422.788627	0.991469
	422.999874	0.993323
	423.211108	0.993072
	423.422329	0.992400
	423.633537	0.992577
	423.844731	0.993656
	424.055913	0.992911
	424.267081	0.995247
	424.478235	0.994614
	424.689377	0.995191
	424.900505	0.994731
	425.111620	0.995544
	425.322722	0.997051
	425.533811	0.996347
	425.744886	0.997952
	425.955948	0.997462
	426.166997	0.996581
	426.378032	0.998082
	426.589055	0.997239
	426.800064	0.996933
	427.011060	0.998378
	427.222042	0.999761
	427.433012	1.000893
	427.643968	1.002722
	427.854911	1.004252
	428.065840	1.004274
	428.276757	1.005214
	428.487660	1.002946
	428.698550	1.002309
	428.909427	1.002443
	429.120290	1.001066
	429.331140	1.000388
	429.541977	0.997369
	429.752801	0.996591
	429.963611	0.994570
	430.174408	0.992832
	430.385192	0.990383
	430.595963	0.989755
	430.806720	0.990677
	431.017464	0.989719
	431.228195	0.989708
	431.438913	0.987510
	431.649617	0.989037
	431.860308	0.987239
	432.070986	0.988628
	432.281650	0.989725
	432.492302	0.988621
	432.702940	0.989317
	432.913565	0.987677
	433.124176	0.989996
	433.334774	0.990801
	433.545359	0.991409
	433.755931	0.993108
	433.966489	0.995827
	434.177035	0.995898
	434.387567	0.995328
	434.598085	0.997496
	434.808591	0.997109
	435.019083	0.997758
	435.229562	0.998274
	435.440027	0.999227
	435.650479	0.999634
	435.860918	0.999034
	436.071344	0.999485
	436.281757	0.998476
	436.492156	0.998408
	436.702542	0.998328
	436.912914	0.998587
	437.123274	0.998687
	437.333620	1.001025
	437.543953	1.000022
	437.754272	1.000000
	437.964578	0.999061
	438.174871	0.998289
	438.385151	0.999100
	438.595417	0.999064
	438.805670	1.000146
	439.015910	1.000149
	439.226137	0.999209
	439.436350	0.999757
	439.646550	0.998883
	439.856737	0.997351
	440.066910	0.996047
	440.277070	0.995155
	440.487217	0.994254
	440.697351	0.995908
	440.907471	0.994110
	441.117578	0.990752
	441.327671	0.988714
	441.537752	0.989393
	441.747819	0.987014
	441.957873	0.987440
	442.167913	0.986743
	442.377940	0.986976
	442.587954	0.985841
	442.797955	0.985927
	443.007942	0.986568
	443.217916	0.988589
	443.427877	0.988161
	443.637824	0.987057
	443.847758	0.988184
	444.057679	0.987655
	444.267586	0.988088
	444.477481	0.985691
	444.687361	0.988800
	444.897229	0.989335
	445.107083	0.991890
	445.316924	0.993425
	445.526752	0.992817
	445.736566	0.995563
	445.946367	0.994934
	446.156155	0.994464
	446.365929	0.994913
	446.575690	0.995205
	446.785438	0.993556
	446.995173	0.993138
	447.204894	0.994902
	447.414602	0.995424
	447.624296	0.996558
	447.833977	0.995553
	448.043645	0.994550
	448.253300	0.993628
	448.462941	0.994628
	448.672569	0.996078
	448.882184	0.996629
	449.091785	0.997326
	449.301373	0.997218
	449.510948	0.998715
	449.720509	1.000592
	449.930057	1.000464
	450.139592	0.998678
	450.349113	0.999716
	450.558621	1.000122
	450.768116	1.000279
	450.977597	1.000309
	451.187066	1.001030
	451.396520	0.999917
	451.605962	0.998396
	451.815390	0.998440
	452.024805	0.996723
	452.234206	0.995838
	452.443594	0.996735
	452.652969	0.998840
	452.862330	0.998515
	453.071678	0.999829
	453.281013	1.000736
	453.490335	0.999793
	453.699643	0.997774
	453.908938	0.998005
	454.118219	0.999634
	454.327487	0.998393
	454.536742	0.997233
	454.745983	0.996672
	454.955211	0.996705
	455.164426	0.997618
	455.373627	0.996356
	455.582815	0.996941
	455.791990	0.996502
	456.001152	0.994709
	456.210300	0.995162
	456.419434	0.996763
	456.628556	0.997356
	456.837664	0.997518
	457.046758	0.998806
	457.255839	0.999381
	457.464907	0.998917
	457.673962	0.998756
	457.883003	0.996887
	458.092031	0.996754
	458.301046	0.998779
	458.510047	0.998433
	458.719035	0.998596
	458.928009	0.999982
	459.136970	0.998962
	459.345918	0.999268
	459.554852	0.999390
	459.763774	1.000188
	459.972681	1.000496
	460.181576	0.999550
	460.390457	0.999020
	460.599324	1.000613
	460.808178	1.002908
	461.017019	1.004294
	461.225847	1.004746
	461.434661	1.003929
	461.643462	1.002758
	461.852249	1.002307
	462.061023	1.003319
	462.269784	1.003765
	462.478531	1.002575
	462.687265	1.003316
	462.895986	1.003564
	463.104693	1.002789
	463.313387	1.004217
	463.522068	1.001599
	463.730735	1.002924
	463.939389	1.001522
	464.148029	1.002716
	464.356656	1.004979
	464.565270	1.004952
	464.773870	1.006954
	464.982457	1.006487
	465.191030	1.007152
	465.399591	1.006331
	465.608137	1.007553
	465.816671	1.006611
	466.025191	1.006527
	466.233697	1.004629
	466.442191	1.004818
	466.650671	1.004715
	466.859137	1.003426
	467.067590	1.002054
	467.276030	1.001831
	467.484456	1.000937
	467.692869	1.001198
	467.901269	1.000575
	468.109655	1.001867
	468.318028	1.000234
	468.526387	1.001047
	468.734733	1.001777
	468.943066	1.000854
	469.151385	1.000613
	469.359691	1.000753
	469.567984	1.000402
	469.776263	1.000212
	469.984528	1.001727
	470.192781	1.001263
	470.401020	1.000236
	470.609245	1.000857
	470.817457	1.000900
	471.025656	1.001053
	471.233841	1.000316
	471.442013	1.001110
	471.650172	0.999448
	471.858317	0.999556
	472.066448	0.999868
	472.274567	1.000376
	472.482672	1.000950
	472.690763	0.999464
	472.898841	1.000064
	473.106906	1.000833
	473.314957	1.000086
	473.522995	0.999112
	473.731020	0.998923
	473.939031	0.997344
	474.147029	0.997502
	474.355013	0.998247
	474.562984	0.999919
	474.770941	0.998847
	474.978885	0.998245
	475.186816	0.999034
	475.394733	1.000308
	475.602637	0.998095
	475.810527	0.997323
	476.018404	0.996565
	476.226268	0.997867
	476.434118	0.997990
	476.641955	0.999589
	476.849778	0.999724
	477.057588	0.998672
	477.265385	0.999506
	477.473168	0.999639
	477.680937	1.000502
	477.888694	1.000650
	478.096436	1.000976
	478.304166	1.000328
	478.511882	1.000269
	478.719584	0.999104
	478.927274	0.998493
	479.134949	0.997951
	479.342612	0.997106
	479.550260	0.997316
	479.757896	0.998902
	479.965518	0.999651
	480.173126	1.000718
	480.380722	1.000456
	480.588303	1.001026
	480.795872	1.002496
	481.003426	1.003632
	481.210968	1.003067
	481.418496	1.003885
	481.626010	1.004874
	481.833511	1.004809
	482.040999	1.005514
	482.248473	1.008138
	482.455934	1.008293
	482.663382	1.010194
	482.870816	1.010593
	483.078236	1.012744
	483.285643	1.013435
	483.493037	1.013643
	483.700417	1.012847
	483.907784	1.012662
	484.115137	1.012114
	484.322477	1.012001
	484.529803	1.011920
	484.737116	1.009310
	484.944416	1.008594
	485.151702	1.008523
	485.358975	1.008645
	485.566234	1.008939
	485.773479	1.009197
	485.980712	1.008454
	486.187931	1.006553
	486.395136	1.006588
	486.602328	1.006768
	486.809506	1.006007
	487.016671	1.005577
	487.223823	1.005258
	487.430961	1.007090
	487.638086	1.007495
	487.845197	1.007243
	488.052295	1.004956
	488.259379	1.006042
	488.466450	1.005871
	488.673507	1.005804
	488.880551	1.006786
	489.087582	1.008111
	489.294599	1.005788
	489.501602	1.005378
	489.708592	1.004131
	489.915569	1.002085
	490.122532	1.002763
	490.329482	1.002594
	490.536418	1.002829
	490.743341	1.002161
	490.950250	1.002228
	491.157146	1.002578
	491.364029	1.002796
	491.570897	1.003773
	491.777753	1.004618
	491.984595	1.004633
	492.191423	1.004495
	492.398238	1.003464
	492.605040	1.004131
	492.811828	1.005908
	493.018603	1.007116
	493.225364	1.008176
	493.432111	1.007654
	493.638846	1.006404
	493.845566	1.005888
	494.052274	1.006469
	494.258967	1.005933
	494.465648	1.006577
	494.672314	1.007388
	494.878968	1.007274
	495.085608	1.007395
	495.292234	1.005090
	495.498847	1.005272
	495.705446	1.005004
	495.912032	1.005919
	496.118605	1.005354
	496.325164	1.005307
	496.531709	1.004338
	496.738241	1.004848
	496.944759	1.006176
	497.151264	1.006788
	497.357756	1.007244
	497.564234	1.008376
	497.770698	1.008937
	497.977149	1.008201
	498.183587	1.009311
	498.390011	1.009395
	498.596422	1.010160
	498.802819	1.013121
	499.009202	1.012854
	499.215572	1.014099
	499.421929	1.015060
	499.628272	1.015170
	499.834602	1.015777
	500.040918	1.014895
	500.247220	1.014806
	500.453509	1.014178
	500.659785	1.014527
	500.866047	1.015079
	501.072296	1.016963
	501.278531	1.016078
	501.484752	1.016009
	501.690960	1.013317
	501.897155	1.014347
	502.103336	1.014751
	502.309504	1.015852
	502.515658	1.017115
	502.721798	1.015996
	502.927925	1.016475
	503.134039	1.016688
	503.340139	1.015517
	503.546225	1.016160
	503.752298	1.017477
	503.958358	1.017814
	504.164404	1.015337
	504.370436	1.014715
	504.576455	1.014852
	504.782461	1.015790
	504.988453	1.016086
	505.194431	1.014841
	505.400396	1.013304
	505.606347	1.012526
	505.812285	1.011741
	506.018209	1.010246
	506.224120	1.011041
	506.430017	1.010272
	506.635901	1.008902
	506.841771	1.008728
	507.047628	1.009651
	507.253471	1.010694
	507.459301	1.009941
	507.665117	1.010766
	507.870920	1.009703
	508.076709	1.009141
	508.282484	1.008711
	508.488247	1.008017
	508.693995	1.008149
	508.899730	1.007952
	509.105451	1.008926
	509.311159	1.008066
	509.516854	1.004898
	509.722535	1.004557
	509.928202	1.005750
	510.133856	1.004537
	510.339496	1.004926
	510.545123	1.006137
	510.750736	1.005945
	510.956336	1.004804
	511.161922	1.005526
	511.367494	1.004847
	511.573053	1.005884
	511.778599	1.004770
	511.984131	1.004865
	512.189649	1.006242
	512.395154	1.004409
	512.600645	1.005964
	512.806123	1.004576
	513.011587	1.005553
	513.217038	1.005542
	513.422475	1.006086
	513.627899	1.005589
	513.833309	1.005137
	514.038705	1.004275
	514.244088	1.005486
	514.449458	1.005158
	514.654814	1.004197
	514.860156	1.004770
	515.065485	1.005452
	515.270800	1.005711
	515.476102	1.006168
	515.681390	1.008244
	515.886664	1.009721
	516.091925	1.008939
	516.297173	1.009282
	516.502407	1.009171
	516.707627	1.009608
	516.912834	1.008184
	517.118027	1.006829
	517.323207	1.005292
	517.528373	1.004358
	517.733525	1.004668
	517.938664	1.004311
	518.143790	1.004757
	518.348901	1.002854
	518.554000	1.002609
	518.759084	1.001404
	518.964156	1.001783
	519.169213	1.001156
	519.374257	1.001467
	519.579288	1.001412
	519.784305	0.999384
	519.989308	0.997571
	520.194298	0.995498
	520.399274	0.996546
	520.604236	0.996654
	520.809185	0.996999
	521.014121	0.995486
	521.219043	0.995608
	521.423951	0.996105
	521.628846	0.995490
	521.833727	0.993786
	522.038595	0.994038
	522.243449	0.993975
	522.448289	0.993143
	522.653116	0.993882
	522.857929	0.992816
	523.062729	0.993922
	523.267515	0.993868
	523.472287	0.995804
	523.677046	0.994641
	523.881792	0.994829
	524.086524	0.993122
	524.291242	0.994996
	524.495946	0.995609
	524.700637	0.994906
	524.905315	0.995617
	525.109979	0.995333
	525.314629	0.996562
	525.519266	0.998760
	525.723889	0.997784
	525.928498	0.996770
	526.133094	0.997491
	526.337677	0.998948
	526.542245	0.999339
	526.746800	0.998977
	526.951342	1.000121
	527.155870	1.000696
	527.360384	1.001207
	527.564885	1.001422
	527.769372	1.000410
	527.973846	1.001291
	528.178306	1.000769
	528.382752	1.000982
	528.587185	1.000119
	528.791604	0.998523
	528.996010	0.996495
	529.200402	0.994663
	529.404780	0.995704
	529.609145	0.996794
	529.813496	0.997263
	530.017833	0.997080
	530.222157	0.997463
	530.426468	0.996350
	530.630764	0.995205
	530.835048	0.995005
	531.039317	0.995321
	531.243573	0.995000
	531.447815	0.994522
	531.652044	0.994773
	531.856259	0.995084
	532.060461	0.994815
	532.264648	0.993774
	532.468823	0.995431
	532.672983	0.995686
	532.877130	0.995676
	533.081264	0.995990
	533.285383	0.994421
	533.489490	0.994175
	533.693582	0.992625
	533.897661	0.991221
	534.101726	0.990043
	534.305778	0.991006
	534.509816	0.991949
	534.713841	0.990617
	534.917851	0.991619
	535.121849	0.991379
	535.325832	0.991673
	535.529802	0.991256
	535.733759	0.989709
	535.937701	0.989743
	536.141630	0.990757
	536.345546	0.990373
	536.549448	0.992426
	536.753336	0.992096
	536.957210	0.991935
	537.161071	0.992962
	537.364919	0.993852
	537.568752	0.993489
	537.772572	0.994314
	537.976379	0.992251
	538.180172	0.992666
	538.383951	0.994356
	538.587716	0.993787
	538.791468	0.994803
	538.995206	0.994412
	539.198931	0.994297
	539.402642	0.994428
	539.606339	0.995295
	539.810023	0.994432
	540.013693	0.993722
	540.217349	0.995132
	540.420992	0.995261
	540.624621	0.994047
	540.828237	0.994293
	541.031839	0.996429
	541.235427	0.996269
	541.439001	0.997192
	541.642562	0.998980
	541.846109	0.998335
	542.049643	0.998092
	542.253163	0.997930
	542.456669	0.998012
	542.660162	0.997058
	542.863641	0.998087
	543.067106	0.997334
	543.270558	0.998376
	543.473996	0.997724
	543.677420	0.997152
	543.880831	0.997366
	544.084228	0.997938
	544.287612	0.996861
	544.490981	0.995428
	544.694338	0.996283
	544.897680	0.995603
	545.101009	0.995290
	545.304324	0.994485
	545.507625	0.992749
	545.710913	0.992718
	545.914187	0.992715
	546.117448	0.992741
	546.320695	0.993593
	546.523928	0.993194
	546.727147	0.990805
	546.930353	0.991385
	547.133546	0.991498
	547.336724	0.990345
	547.539889	0.990777
	547.743040	0.990611
	547.946178	0.989765
	548.149301	0.990032
	548.352412	0.989181
	548.555508	0.989080
	548.758591	0.989713
	548.961660	0.988668
	549.164716	0.988006
	549.367757	0.987453
	549.570785	0.985443
	549.773800	0.985249
	549.976801	0.984175
	550.179788	0.983227
	550.382761	0.984198
	550.585721	0.985968
	550.788667	0.986093
	550.991599	0.985869
	551.194518	0.983572
	551.397423	0.984430
	551.600315	0.986286
	551.803192	0.986523
	552.006056	0.986640
	552.208906	0.986894
	552.411743	0.988133
	552.614566	0.987330
	552.817375	0.986975
	553.020171	0.987482
	553.222953	0.987045
	553.425721	0.986410
	553.628475	0.985312
	553.831216	0.985192
	554.033943	0.985518
	554.236657	0.986762
	554.439356	0.986430
	554.642042	0.985702
	554.844715	0.985764
	555.047373	0.986040
	555.250018	0.985052
	555.452650	0.986369
	555.655267	0.986344
	555.857871	0.986773
	556.060461	0.986411
	556.263038	0.987388
	556.465600	0.987277
	556.668150	0.987691
	556.870685	0.987886
	557.073207	0.987946
	557.275715	0.987224
	557.478209	0.987341
	557.680689	0.988225
	557.883156	0.989113
	558.085609	0.989527
	558.288049	0.990978
	558.490475	0.992217
	558.692887	0.992449
	558.895285	0.994047
	559.097670	0.995705
	559.300040	0.994015
	559.502398	0.993779
	559.704741	0.994454
	559.907071	0.995237
	560.109387	0.996252
	560.311689	0.995573
	560.513978	0.996226
	560.716253	0.997087
	560.918514	0.997201
	561.120762	0.998736
	561.322995	0.999659
	561.525215	1.000640
	561.727422	1.001225
	561.929614	1.003282
	562.131793	1.004830
	562.333958	1.006595
	562.536110	1.008674
	562.738248	1.009517
	562.940372	1.009474
	563.142482	1.009519
	563.344578	1.011240
	563.546661	1.012079
	563.748730	1.012390
	563.950786	1.009911
	564.152827	1.009940
	564.354855	1.009763
	564.556870	1.009893
	564.758870	1.009796
	564.960857	1.011341
	565.162830	1.012048
	565.364789	1.013201
	565.566735	1.014611
	565.768666	1.015082
	565.970584	1.016643
	566.172489	1.017678
	566.374379	1.018303
	566.576256	1.016796
	566.778119	1.017465
	566.979969	1.019105
	567.181805	1.019380
	567.383626	1.019142
	567.585435	1.018714
	567.787229	1.018076
	567.989010	1.018312
	568.190777	1.017924
	568.392530	1.018580
	568.594269	1.018291
	568.795995	1.019144
	568.997707	1.019470
	569.199405	1.020200
	569.401090	1.020740
	569.602761	1.022858
	569.804418	1.023246
	570.006061	1.023374
	570.207690	1.023391
	570.409306	1.025488
	570.610908	1.025945
	570.812497	1.025593
	571.014071	1.024642
	571.215632	1.023224
	571.417179	1.022823
	571.618712	1.024109
	571.820232	1.024016
	572.021737	1.024504
	572.223229	1.023689
	572.424707	1.022930
	572.626172	1.025498
	572.827623	1.026645
	573.029060	1.026822
	573.230483	1.027072
	573.431892	1.025032
	573.633288	1.024902
	573.834670	1.026827
	574.036038	1.027817
	574.237392	1.027639
	574.438733	1.027252
	574.640060	1.026542
	574.841373	1.027411
	575.042672	1.027399
	575.243958	1.028433
	575.445230	1.027122
	575.646488	1.027664
	575.847732	1.027946
	576.048962	1.026625
	576.250179	1.028597
	576.451382	1.029848
	576.652571	1.030343
	576.853747	1.032364
	577.054908	1.034769
	577.256056	1.035191
	577.457190	1.038668
	577.658310	1.039851
	577.859417	1.040814
	578.060510	1.040899
	578.261589	1.041646
	578.462654	1.042700
	578.663705	1.042492
	578.864743	1.045118
	579.065767	1.046202
	579.266777	1.046310
	579.467773	1.046490
	579.668755	1.047006
	579.869724	1.050235
	580.070679	1.053322
	580.271620	1.054006
	580.472548	1.055481
	580.673461	1.057562
	580.874361	1.058864
	581.075247	1.058700
	581.276119	1.059012
	581.476978	1.060059
	581.677822	1.061160
	581.878653	1.060966
	582.079470	1.061234
	582.280273	1.062427
	582.481063	1.063351
	582.681838	1.063364
	582.882600	1.063510
	583.083348	1.062901
	583.284083	1.063064
	583.484803	1.064511
	583.685510	1.066347
	583.886203	1.067632
	584.086882	1.069151
	584.287547	1.069191
	584.488199	1.068695
	584.688836	1.068634
	584.889460	1.067316
	585.090070	1.067387
	585.290666	1.067017
	585.491249	1.065920
	585.691818	1.067326
	585.892372	1.067237
	586.092914	1.066535
	586.293441	1.067404
	586.493954	1.067389
	586.694454	1.067620
	586.894940	1.069685
	587.095412	1.068137
	587.295870	1.068515
	587.496314	1.066722
	587.696745	1.068074
	587.897162	1.067847
	588.097565	1.068455
	588.297954	1.070924
	588.498329	1.071591
	588.698691	1.072835
	588.899038	1.074090
	589.099372	1.074465
	589.299692	1.073639
	589.499998	1.075184
	589.700291	1.072695
	589.900569	1.072500
	590.100834	1.072010
	590.301085	1.072804
	590.501322	1.073838
	590.701546	1.073617
	590.901755	1.075708
	591.101951	1.075814
	591.302132	1.076184
	591.502300	1.075895
	591.702455	1.075846
	591.902595	1.077265
	592.102722	1.076926
	592.302834	1.076499
	592.502933	1.075894
	592.703018	1.074814
	592.903089	1.075106
	593.103147	1.076131
	593.303190	1.075754
	593.503220	1.077168
	593.703236	1.077921
	593.903238	1.078753
	594.103226	1.079101
	594.303200	1.080319
	594.503161	1.080113
	594.703108	1.080394
	594.903040	1.081268
	595.102960	1.082308
	595.302865	1.082564
	595.502756	1.083664
	595.702634	1.083285
	595.902497	1.082839
	596.102347	1.081178
	596.302183	1.080618
	596.502005	1.080644
	596.701813	1.081463
	596.901608	1.081833
	597.101388	1.081525
	597.301155	1.081532
	597.500908	1.083402
	597.700647	1.084781
	597.900372	1.085810
	598.100083	1.089604
	598.299781	1.090368
	598.499465	1.091309
	598.699134	1.092697
	598.898790	1.093934
	599.098432	1.094729
	599.298061	1.096607
	599.497675	1.097324
	599.697275	1.099922
	599.896862	1.101347
	600.096435	1.100185
	600.295994	1.099937
	600.495539	1.099331
	600.695070	1.099828
	600.894588	1.099651
	601.094091	1.100814
	601.293581	1.100302
	601.493056	1.101575
	601.692518	1.102924
	601.891966	1.104026
	602.091401	1.104380
	602.290821	1.105555
	602.490227	1.105480
	602.689620	1.106548
	602.888999	1.108499
	603.088363	1.108320
	603.287714	1.108085
	603.487052	1.107371
	603.686375	1.107774
	603.885684	1.108824
	604.084980	1.108338
	604.284261	1.108254
	604.483529	1.107505
	604.682783	1.108931
	604.882023	1.109504
	605.081249	1.109141
	605.280461	1.107742
	605.479660	1.109367
	605.678844	1.110109
	605.878015	1.110484
	606.077172	1.110453
	606.276314	1.110449
	606.475443	1.110179
	606.674558	1.110531
	606.873660	1.111226
	607.072747	1.111063
	607.271820	1.110506
	607.470880	1.113065
	607.669926	1.113503
	607.868957	1.114659
	608.067975	1.115004
	608.266979	1.115384
	608.465969	1.116346
	608.664946	1.116441
	608.863908	1.116423
	609.062857	1.118226
	609.261791	1.119551
	609.460712	1.121583
	609.659619	1.122460
	609.858511	1.124936
	610.057390	1.126093
	610.256256	1.126777
	610.455107	1.127772
	610.653944	1.128234
	610.852767	1.129461
	611.051577	1.130072
	611.250373	1.129848
	611.449154	1.130680
	611.647922	1.131672
	611.846676	1.132235
	612.045416	1.131884
	612.244142	1.133699
	612.442854	1.133602
	612.641553	1.134836
	612.840237	1.135667
	613.038908	1.136047
	613.237564	1.136781
	613.436207	1.139026
	613.634836	1.138751
	613.833451	1.137917
	614.032052	1.137593
	614.230639	1.137340
	614.429212	1.136591
	614.627771	1.136554
	614.826316	1.135979
	615.024848	1.134091
	615.223365	1.133450
	615.421869	1.133339
	615.620358	1.133701
	615.818834	1.131279
	616.017296	1.130375
	616.215744	1.129014
	616.414178	1.128927
	616.612598	1.128562
	616.811004	1.125937
	617.009396	1.126179
	617.207775	1.125953
	617.406139	1.126292
	617.604490	1.126013
	617.802826	1.124686
	618.001149	1.124352
	618.199458	1.122898
	618.397752	1.121617
	618.596033	1.120961
	618.794300	1.120399
	618.992553	1.121670
	619.190792	1.121067
	619.389018	1.120047
	619.587229	1.118589
	619.785426	1.117746
	619.983609	1.116152
	620.181779	1.114539
	620.379934	1.114978
	620.578076	1.114677
	620.776204	1.115965
	620.974317	1.117384
	621.172417	1.114771
	621.370503	1.115126
	621.568575	1.114022
	621.766633	1.114333
	621.964677	1.113741
	622.162707	1.113970
	622.360723	1.113322
	622.558725	1.113393
	622.756714	1.112980
	622.954688	1.112699
	623.152648	1.112884
	623.350595	1.113022
	623.548527	1.111659
	623.746446	1.110942
	623.944350	1.109872
	624.142241	1.109916
	624.340118	1.109662
	624.537981	1.110635
	624.735829	1.110368
	624.933664	1.110267
	625.131485	1.111293
	625.329292	1.110528
	625.527085	1.108594
	625.724864	1.108053
	625.922629	1.107461
	626.120381	1.107207
	626.318118	1.107485
	626.515841	1.107415
	626.713550	1.108012
	626.911246	1.108490
	627.108927	1.109781
	627.306595	1.108832
	627.504248	1.107183
	627.701888	1.106231
	627.899513	1.108252
	628.097125	1.107983
	628.294722	1.108808
	628.492306	1.107247
	628.689876	1.106252
	628.887432	1.107034
	629.084973	1.107240
	629.282501	1.106141
	629.480015	1.105531
	629.677515	1.105163
	629.875001	1.106058
	630.072473	1.105697
	630.269931	1.105335
	630.467375	1.105607
	630.664805	1.106891
	630.862221	1.107282
	631.059623	1.106990
	631.257011	1.106715
	631.454385	1.107203
	631.651746	1.107484
	631.849092	1.108037
	632.046424	1.108692
	632.243742	1.108685
	632.441047	1.107613
	632.638337	1.107853
	632.835613	1.106386
	633.032876	1.104383
	633.230124	1.104603
	633.427358	1.105822
	633.624579	1.106219
	633.821785	1.106558
	634.018978	1.106220
	634.216156	1.106314
	634.413321	1.106328
	634.610471	1.106265
	634.807608	1.106677
	635.004730	1.106954
	635.201839	1.106678
	635.398933	1.106661
	635.596014	1.107851
	635.793081	1.109017
	635.990133	1.110040
	636.187172	1.110254
	636.384196	1.109878
	636.581207	1.109252
	636.778204	1.109131
	636.975186	1.108707
	637.172155	1.107634
	637.369110	1.107054
	637.566050	1.107974
	637.762977	1.107878
	637.959890	1.107843
	638.156788	1.107387
	638.353673	1.107332
	638.550544	1.108949
	638.747400	1.108233
	638.944243	1.107259
	639.141072	1.105747
	639.337886	1.106369
	639.534687	1.107207
	639.731474	1.107402
	639.928246	1.105688
	640.125005	1.105145
	640.321750	1.104776
	640.518480	1.104610
	640.715197	1.104127
	640.911899	1.104246
	641.108588	1.103647
	641.305263	1.104800
	641.501923	1.105616
	641.698570	1.105502
	641.895202	1.105251
	642.091821	1.104627
	642.288426	1.105767
	642.485016	1.105913
	642.681593	1.105547
	642.878155	1.106969
	643.074704	1.106043
	643.271238	1.106560
	643.467759	1.106159
	643.664265	1.106841
	643.860757	1.106751
	644.057236	1.106420
	644.253700	1.107687
	644.450151	1.107930
	644.646587	1.105977
	644.843009	1.106701
	645.039418	1.107505
	645.235812	1.109886
	645.432192	1.109830
	645.628558	1.111418
	645.824911	1.110335
	646.021249	1.110399
	646.217573	1.111882
	646.413883	1.112864
	646.610179	1.113782
	646.806461	1.115199
	647.002729	1.115722
	647.198983	1.117017
	647.395223	1.117861
	647.591449	1.120059
	647.787661	1.120133
	647.983859	1.120485
	648.180043	1.121312
	648.376212	1.121263
	648.572368	1.122485
	648.768510	1.123180
	648.964638	1.124919
	649.160751	1.125011
	649.356851	1.126678
	649.552937	1.126787
	649.749008	1.127734
	649.945066	1.127447
	650.141109	1.129787
	650.337138	1.130250
	650.533154	1.129572
	650.729155	1.131678
	650.925142	1.133202
	651.121116	1.136310
	651.317075	1.137293
	651.513020	1.137822
	651.708951	1.138716
	651.904868	1.138956
	652.100771	1.140641
	652.296660	1.142195
	652.492535	1.143007
	652.688396	1.144168
	652.884242	1.145179
	653.080075	1.146776
	653.275894	1.146915
	653.471699	1.149056
	653.667489	1.149287
	653.863266	1.149400
	654.059028	1.149727
	654.254776	1.151447
	654.450511	1.152129
	654.646231	1.152437
	654.841937	1.150958
	655.037629	1.152202
	655.233308	1.150628
	655.428972	1.151759
	655.624622	1.151434
	655.820258	1.150208
	656.015879	1.149752
	656.211487	1.147978
	656.407081	1.148226
	656.602661	1.149416
	656.798226	1.148503
	656.993778	1.149250
	657.189315	1.148178
	657.384839	1.148054
	657.580348	1.146874
	657.775843	1.147469
	657.971324	1.147434
	658.166791	1.147132
	658.362244	1.147755
	658.557683	1.148497
	658.753108	1.147260
	658.948519	1.147593
	659.143916	1.146479
	659.339298	1.146583
	659.534667	1.146104
	659.730022	1.144313
	659.925362	1.142472
	660.120688	1.142170
	660.316001	1.141257
	660.511299	1.139491
	660.706583	1.139552
	660.901853	1.139078
	661.097109	1.140549
	661.292351	1.140481
	661.487578	1.140675
	661.682792	1.140340
	661.877992	1.142284
	662.073177	1.141132
	662.268349	1.142127
	662.463506	1.142895
	662.658649	1.143876
	662.853779	1.145640
	663.048894	1.146054
	663.243995	1.146686
	663.439081	1.146869
	663.634154	1.146835
	663.829213	1.147802
	664.024258	1.147243
	664.219288	1.147580
	664.414305	1.149791
	664.609307	1.152646
	664.804295	1.154541
	664.999269	1.155651
	665.194229	1.156007
	665.389175	1.153841
	665.584107	1.155305
	665.779025	1.156254
	665.973928	1.157533
	666.168818	1.157149
	666.363693	1.159394
	666.558555	1.159115
	666.753402	1.160860
	666.948235	1.160515
	667.143054	1.161539
	667.337859	1.162192
	667.532650	1.162734
	667.727427	1.163975
	667.922189	1.163852
	668.116938	1.165277
	668.311672	1.164971
	668.506392	1.165032
	668.701098	1.166187
	668.895790	1.166743
	669.090468	1.168242
	669.285132	1.168373
	669.479782	1.169455
	669.674417	1.168324
	669.869039	1.170138
	670.063646	1.170534
	670.258239	1.169916
	670.452819	1.168199
	670.647384	1.168585
	670.841934	1.166377
	671.036471	1.167448
	671.230994	1.166791
	671.425502	1.165417
	671.619997	1.166659
	671.814477	1.167670
	672.008943	1.165453
	672.203395	1.166401
	672.397833	1.168331
	672.592257	1.168282
	672.786667	1.169520
	672.981062	1.169070
	673.175444	1.168314
	673.369811	1.167965
	673.564164	1.168030
	673.758503	1.167167
	673.952828	1.168198
	674.147139	1.168642
	674.341435	1.168298
	674.535718	1.168008
	674.729986	1.166727
	674.924240	1.165130
	675.118480	1.165323
	675.312706	1.165915
	675.506918	1.166072
	675.701116	1.167026
	675.895299	1.167974
	676.089469	1.169392
	676.283624	1.168875
	676.477765	1.167664
	676.671892	1.166399
	676.866005	1.164110
	677.060103	1.164857
	677.254188	1.166573
	677.448258	1.166902
	677.642315	1.166876
	677.836357	1.169014
	678.030385	1.169230
	678.224398	1.167238
	678.418398	1.168125
	678.612384	1.167768
	678.806355	1.167115
	679.000312	1.167446
	679.194255	1.166958
	679.388184	1.166182
	679.582099	1.165113
	679.776000	1.164401
	679.969886	1.163382
	680.163758	1.163968
	680.357617	1.163394
	680.551461	1.162389
	680.745290	1.161054
	680.939106	1.159791
	681.132908	1.159419
	681.326695	1.158123
	681.520468	1.159124
	681.714227	1.158568
	681.907972	1.159309
	682.101703	1.158278
	682.295419	1.158935
	682.489122	1.157501
	682.682810	1.158849
	682.876484	1.158035
	683.070144	1.158348
	683.263790	1.157432
	683.457421	1.157641
	683.651039	1.157378
	683.844642	1.157989
	684.038231	1.157456
	684.231806	1.156464
	684.425367	1.156070
	684.618913	1.154559
	684.812446	1.155137
	685.005964	1.154098
	685.199468	1.155306
	685.392958	1.154969
	685.586433	1.153745
	685.779895	1.153254
	685.973342	1.153254
	686.166775	1.153028
	686.360194	1.152156
	686.553599	1.151877
	686.746990	1.152278
	686.940366	1.150811
	687.133729	1.150500
	687.327077	1.151152
	687.520411	1.151919
	687.713730	1.153744
	687.907036	1.153389
	688.100327	1.154601
	688.293604	1.155497
	688.486867	1.155428
	688.680116	1.158082
	688.873351	1.158226
	689.066571	1.157825
	689.259777	1.158246
	689.452970	1.158008
	689.646147	1.156570
	689.839311	1.153860
	690.032461	1.154496
	690.225596	1.153977
	690.418717	1.152648
	690.611824	1.151820
	690.804917	1.152419
	690.997995	1.152113
	691.191059	1.151802
	691.384110	1.153197
	691.577145	1.153192
	691.770167	1.153517
	691.963175	1.153041
	692.156168	1.153448
	692.349147	1.154515
	692.542112	1.155539
	692.735063	1.155925
	692.927999	1.155661
	693.120922	1.156665
	693.313830	1.156324
	693.506724	1.155185
	693.699603	1.152555
	693.892469	1.152508
	694.085320	1.151712
	694.278157	1.151197
	694.470980	1.150311
	694.663789	1.148791
	694.856583	1.147513
	695.049364	1.147740
	695.242130	1.146256
	695.434881	1.144614
	695.627619	1.143837
	695.820342	1.142659
	696.013052	1.142468
	696.205747	1.142666
	696.398427	1.142592
	696.591094	1.140747
	696.783746	1.140197
	696.976384	1.138015
	697.169008	1.136894
	697.361618	1.137090
	697.554213	1.136154
	697.746795	1.133212
	697.939362	1.132843
	698.131914	1.131898
	698.324453	1.133063
	698.516977	1.132676
	698.709487	1.133692
	698.901983	1.133216
	699.094465	1.133225
	699.286932	1.135152
	699.479386	1.135308
	699.671825	1.135231
	699.864249	1.134894
	700.056660	1.132847
	700.249056	1.134344
	700.441438	1.131645
	700.633806	1.131207
	700.826160	1.132127
	701.018499	1.131716
	701.210824	1.131618
	701.403135	1.131827
	701.595432	1.134078
	701.787714	1.132489
	701.979982	1.132338
	702.172236	1.132602
	702.364476	1.134330
	702.556702	1.135576
	702.748913	1.136574
	702.941110	1.136001
	703.133293	1.134878
	703.325461	1.135043
	703.517615	1.133736
	703.709755	1.132313
	703.901881	1.132279
	704.093993	1.132281
	704.286090	1.130872
	704.478173	1.129624
	704.670242	1.129689
	704.862296	1.128707
	705.054337	1.129116
	705.246363	1.129211
	705.438375	1.130035
	705.630372	1.129630
	705.822356	1.127957
	706.014325	1.127234
	706.206279	1.127095
	706.398220	1.125957
	706.590146	1.124325
	706.782058	1.122910
	706.973956	1.122402
	707.165840	1.121172
	707.357709	1.119783
	707.549564	1.120071
	707.741405	1.118664
	707.933231	1.117151
	708.125043	1.115795
	708.316841	1.113973
	708.508625	1.113357
	708.700395	1.113301
	708.892150	1.113511
	709.083891	1.112087
	709.275617	1.110195
	709.467330	1.110329
	709.659028	1.110041
	709.850712	1.110300
	710.042381	1.109026
	710.234037	1.109739
	710.425678	1.109317
	710.617305	1.110386
	710.808917	1.110352
	711.000515	1.107846
	711.192099	1.107968
	711.383669	1.105434
	711.575225	1.104939
	711.766766	1.104871
	711.958293	1.102721
	712.149805	1.103069
	712.341304	1.103421
	712.532788	1.102344
	712.724258	1.101894
	712.915713	1.101325
	713.107154	1.099261
	713.298581	1.097750
	713.489994	1.097336
	713.681392	1.096551
	713.872776	1.096208
	714.064146	1.095661
	714.255502	1.094300
	714.446843	1.092843
	714.638170	1.092909
	714.829483	1.092275
	715.020781	1.091578
	715.212065	1.092146
	715.403335	1.092844
	715.594591	1.093311
	715.785832	1.092223
	715.977059	1.092616
	716.168272	1.093932
	716.359470	1.094859
	716.550654	1.095334
	716.741824	1.095199
	716.932979	1.094390
	717.124121	1.092076
	717.315247	1.091180
	717.506360	1.090870
	717.697458	1.090529
	717.888542	1.089531
	718.079612	1.088952
	718.270668	1.088971
	718.461709	1.089107
	718.652736	1.087711
	718.843748	1.087426
	719.034746	1.087468
	719.225730	1.085966
	719.416700	1.085921
	719.607655	1.085958
	719.798596	1.084933
	719.989523	1.084944
	720.180435	1.085609
	720.371333	1.083740
	720.562217	1.081884
	720.753087	1.080784
	720.943942	1.081367
	721.134783	1.079274
	721.325609	1.077997
	721.516422	1.076588
	721.707219	1.074790
	721.898003	1.071326
	722.088772	1.069565
	722.279527	1.066998
	722.470268	1.065165
	722.660994	1.064277
	722.851707	1.060169
	723.042404	1.059296
	723.233088	1.056230
	723.423757	1.053538
	723.614412	1.051677
	723.805052	1.050528
	723.995678	1.048489
	724.186290	1.046484
	724.376887	1.044039
	724.567471	1.041976
	724.758039	1.039480
	724.948594	1.036490
	725.139134	1.035685
	725.329660	1.034691
	725.520172	1.034495
	725.710669	1.032592
	725.901152	1.032217
	726.091620	1.030873
	726.282075	1.029756
	726.472514	1.027721
	726.662940	1.026893
	726.853351	1.026204
	727.043748	1.025965
	727.234131	1.024338
	727.424499	1.025049
	727.614853	1.024585
	727.805193	1.024476
	727.995518	1.022001
	728.185829	1.020466
	728.376125	1.018657
	728.566408	1.019166
	728.756675	1.019312
	728.946929	1.018386
	729.137168	1.018045
	729.327393	1.017459
	729.517604	1.017015
	729.707800	1.017246
	729.897982	1.017627
	730.088149	1.017224
	730.278302	1.016156
	730.468441	1.016506
	730.658566	1.016429
	730.848676	1.017145
	731.038771	1.015806
	731.228853	1.015541
	731.418920	1.014900
	731.608973	1.015658
	731.799011	1.014760
	731.989035	1.015341
	732.179045	1.014885
	732.369040	1.015003
	732.559021	1.013202
	732.748988	1.015149
	732.938940	1.014743
	733.128878	1.014558
	733.318801	1.015364
	733.508711	1.016206
	733.698605	1.016691
	733.888486	1.016781
	734.078352	1.017145
	734.268204	1.017433
	734.458041	1.019579
	734.647864	1.019712
	734.837673	1.019713
	735.027467	1.020878
	735.217247	1.021672
	735.407013	1.022285
	735.596764	1.021996
	735.786501	1.020256
	735.976223	1.019906
	736.165932	1.020048
	736.355625	1.021412
	736.545305	1.023063
	736.734970	1.022459
	736.924620	1.023843
	737.114257	1.023454
	737.303879	1.024291
	737.493486	1.024165
	737.683079	1.026014
	737.872658	1.026087
	738.062222	1.026555
	738.251772	1.027990
	738.441308	1.028609
	738.630829	1.028708
	738.820336	1.030129
	739.009829	1.030469
	739.199307	1.031491
	739.388771	1.030286
	739.578220	1.031446
	739.767655	1.031581
	739.957076	1.032296
	740.146482	1.031606
	740.335874	1.032541
	740.525251	1.033554
	740.714615	1.035870
	740.903963	1.035783
	741.093298	1.035796
	741.282618	1.035724
	741.471923	1.035521
	741.661214	1.035536
	741.850491	1.038205
	742.039753	1.037970
	742.229001	1.038258
	742.418235	1.038963
	742.607454	1.041058
	742.796659	1.042264
	742.985849	1.044800
	743.175025	1.046244
	743.364187	1.047933
	743.553334	1.048355
	743.742467	1.049619
	743.931586	1.050303
	744.120690	1.051574
	744.309779	1.051822
	744.498855	1.052994
	744.687916	1.053949
	744.876962	1.054537
	745.065994	1.056313
	745.255012	1.056902
	745.444015	1.058608
	745.633004	1.058467
	745.821978	1.059852
	746.010938	1.057791
	746.199884	1.057588
	746.388815	1.057709
	746.577732	1.057422
	746.766634	1.057129
	746.955522	1.056127
	747.144396	1.055414
	747.333255	1.056342
	747.522100	1.056616
	747.710930	1.057871
	747.899746	1.058214
	748.088548	1.059577
	748.277335	1.060499
	748.466108	1.060726
	748.654866	1.060879
	748.843610	1.061808
	749.032339	1.062345
	749.221054	1.061294
	749.409755	1.063156
	749.598441	1.065818
	749.787113	1.064740
	749.975770	1.065546
	750.164413	1.066397
	750.353042	1.065698
[truncated: 1,648 more rows]
