# Supplementary material for: Metasurface analogues of molecular diastereomers from hierarchical multiscale chiral interactions with biomolecules
Source: Nat Commun. 2026 Apr 22;17:5541. doi: 10.1038/s41467-026-72200-6 (PMC13287669; doi:10.1038/s41467-026-72200-6)
Supplement: Supplementary file 3 — Supplementary Data 1 (Raw data) [file 41467_2026_72200_MOESM3_ESM.zip › Raw_Data/Reflectivity/Antistrept_strept_sequence/Buffer/Ref_ARRAY3_RS_90_4.txt]

	345.453658	1.001570
	345.669646	1.001280
	345.885622	1.000972
	346.101585	1.000644
	346.317535	1.000295
	346.533471	0.999926
	346.749395	0.999534
	346.965306	0.999123
	347.181204	0.998691
	347.397089	0.998244
	347.612961	0.997787
	347.828820	0.997327
	348.044666	0.996877
	348.260499	0.996455
	348.476319	0.996085
	348.692126	0.995798
	348.907920	0.995634
	349.123701	0.995635
	349.339469	0.995846
	349.555224	0.996306
	349.770966	0.997035
	349.986695	0.998030
	350.202412	0.999254
	350.418115	1.000642
	350.633805	1.002109
	350.849482	1.003569
	351.065147	1.004947
	351.280798	1.006190
	351.496436	1.007269
	351.712062	1.008174
	351.927674	1.008911
	352.143273	1.010566
	352.358860	1.006492
	352.574433	1.007671
	352.789993	1.007204
	353.005541	1.008946
	353.221075	1.009677
	353.436597	1.008523
	353.652105	1.010209
	353.867600	1.007672
	354.083083	1.007693
	354.298552	1.008886
	354.514009	1.008192
	354.729452	1.007474
	354.944883	1.008590
	355.160300	1.007852
	355.375705	1.008165
	355.591096	1.008797
	355.806474	1.008458
	356.021840	1.010165
	356.237192	1.010572
	356.452532	1.010977
	356.667858	1.012655
	356.883172	1.013323
	357.098472	1.014758
	357.313760	1.013099
	357.529034	1.011090
	357.744295	1.010672
	357.959544	1.012991
	358.174779	1.013662
	358.390002	1.012946
	358.605211	1.012981
	358.820407	1.013415
	359.035591	1.012943
	359.250761	1.011542
	359.465919	1.010709
	359.681063	1.010944
	359.896194	1.010143
	360.111313	1.009169
	360.326418	1.008462
	360.541510	1.009361
	360.756589	1.009339
	360.971656	1.009950
	361.186709	1.010212
	361.401749	1.010292
	361.616776	1.009019
	361.831790	1.007606
	362.046792	1.007907
	362.261780	1.006041
	362.476755	1.006127
	362.691717	1.004815
	362.906666	1.005068
	363.121602	1.004309
	363.336525	1.005240
	363.551435	1.003688
	363.766332	1.003429
	363.981216	1.001557
	364.196087	1.001091
	364.410945	1.001499
	364.625790	1.000240
	364.840621	0.997286
	365.055440	0.994881
	365.270246	0.996109
	365.485039	0.996581
	365.699818	0.996390
	365.914585	0.995986
	366.129339	0.993643
	366.344079	0.993623
	366.558807	0.993877
	366.773521	0.993386
	366.988223	0.996792
	367.202911	0.996799
	367.417587	0.994690
	367.632249	0.996400
	367.846898	0.996000
	368.061535	0.995314
	368.276158	0.997342
	368.490768	0.997443
	368.705365	0.998077
	368.919949	1.000189
	369.134521	1.001454
	369.349079	1.001561
	369.563624	1.001978
	369.778155	1.001275
	369.992674	1.001538
	370.207180	0.998732
	370.421673	0.999288
	370.636153	1.001301
	370.850619	1.000211
	371.065073	0.998652
	371.279514	0.998233
	371.493941	0.998044
	371.708356	0.999202
	371.922757	0.999234
	372.137145	0.999106
	372.351521	0.999571
	372.565883	0.999275
	372.780232	0.998676
	372.994568	0.999255
	373.208891	0.998559
	373.423201	0.999531
	373.637498	0.998611
	373.851782	0.999714
	374.066053	1.000868
	374.280311	1.001627
	374.494556	1.002502
	374.708787	1.002378
	374.923006	1.004366
	375.137211	1.003441
	375.351404	1.002781
	375.565583	1.002916
	375.779750	1.004519
	375.993903	1.003708
	376.208043	1.004077
	376.422170	1.003131
	376.636284	1.003069
	376.850385	1.003907
	377.064473	1.006439
	377.278548	1.006009
	377.492610	1.005439
	377.706658	1.005235
	377.920694	1.007264
	378.134717	1.009359
	378.348726	1.008696
	378.562722	1.007300
	378.776706	1.006870
	378.990676	1.007487
	379.204633	1.009001
	379.418577	1.007598
	379.632508	1.006433
	379.846426	1.007421
	380.060331	1.005036
	380.274223	1.004946
	380.488101	1.005673
	380.701967	1.005198
	380.915819	1.004879
	381.129659	1.005553
	381.343485	1.003301
	381.557298	1.003808
	381.771098	1.002259
	381.984886	1.000952
	382.198659	0.998163
	382.412420	0.996732
	382.626168	0.996253
	382.839903	0.997502
	383.053624	0.996694
	383.267333	0.996400
	383.481028	0.996717
	383.694711	0.997377
	383.908380	0.997410
	384.122036	0.996771
	384.335679	0.995717
	384.549309	0.995743
	384.762926	0.994448
	384.976530	0.994428
	385.190120	0.994216
	385.403698	0.993712
	385.617262	0.995685
	385.830814	0.996114
	386.044352	0.996523
	386.257877	0.995883
	386.471389	0.996583
	386.684888	0.998361
	386.898374	0.999981
	387.111847	0.999407
	387.325306	0.999046
	387.538753	0.998184
	387.752186	0.997995
	387.965606	0.997427
	388.179014	0.998305
	388.392408	1.000226
	388.605789	1.001510
	388.819156	0.999755
	389.032511	1.001298
	389.245853	1.001348
	389.459181	1.001837
	389.672497	1.002163
	389.885799	1.002396
	390.099088	1.002674
	390.312364	1.002766
	390.525627	1.003082
	390.738877	1.002651
	390.952114	1.004980
	391.165337	1.005254
	391.378548	1.004537
	391.591745	1.005355
	391.804929	1.004400
	392.018100	1.002716
	392.231258	1.001389
	392.444403	1.001512
	392.657535	1.001994
	392.870653	1.001095
	393.083759	0.999389
	393.296851	1.000462
	393.509930	1.000165
	393.722996	0.998160
	393.936049	0.996749
	394.149089	0.995518
	394.362116	0.995757
	394.575129	0.995172
	394.788130	0.997059
	395.001117	0.995599
	395.214091	0.996283
	395.427052	0.997933
	395.640000	0.997689
	395.852935	0.996756
	396.065857	0.997718
	396.278765	0.997672
	396.491660	0.997220
	396.704543	0.994662
	396.917412	0.994021
	397.130268	0.994919
	397.343110	0.995372
	397.555940	0.998648
	397.768757	0.998912
	397.981560	0.998221
	398.194350	0.998737
	398.407127	0.999381
	398.619891	0.997623
	398.832642	0.997410
	399.045380	0.998063
	399.258104	0.998452
	399.470815	0.997689
	399.683514	0.997750
	399.896199	0.997502
	400.108870	0.998760
	400.321529	0.998452
	400.534175	0.999421
	400.746807	1.001208
	400.959427	1.001431
	401.172033	1.002519
	401.384626	1.002660
	401.597205	1.002294
	401.809772	1.004122
	402.022326	1.003631
	402.234866	1.003588
	402.447393	1.003554
	402.659907	1.003705
	402.872408	1.003224
	403.084896	1.001172
	403.297370	1.002363
	403.509832	1.003079
	403.722280	1.004180
	403.934715	1.001632
	404.147137	0.999794
	404.359546	1.000084
	404.571941	0.999122
	404.784323	1.000171
	404.996693	1.000856
	405.209049	1.001979
	405.421392	1.001346
	405.633721	1.002116
	405.846038	1.001459
	406.058341	1.001817
	406.270632	0.999636
	406.482909	0.999445
	406.695172	0.999292
	406.907423	0.999481
	407.119661	0.999573
	407.331885	0.998539
	407.544096	0.998627
	407.756294	0.995819
	407.968479	0.996631
	408.180651	0.997028
	408.392809	0.995402
	408.604954	0.995140
	408.817086	0.993669
	409.029205	0.991477
	409.241311	0.991605
	409.453404	0.991187
	409.665483	0.991427
	409.877549	0.991289
	410.089602	0.991860
	410.301642	0.991180
	410.513669	0.988841
	410.725682	0.986371
	410.937682	0.987254
	411.149669	0.987120
	411.361643	0.986313
	411.573604	0.987258
	411.785551	0.986459
	411.997486	0.983817
	412.209407	0.985299
	412.421315	0.987232
	412.633210	0.988398
	412.845091	0.987564
	413.056959	0.988009
	413.268815	0.989266
	413.480657	0.988919
	413.692485	0.989729
	413.904301	0.990327
	414.116103	0.989670
	414.327892	0.990025
	414.539668	0.990437
	414.751431	0.990031
	414.963181	0.992981
	415.174917	0.993875
	415.386640	0.996257
	415.598350	0.997446
	415.810047	0.998029
	416.021730	0.999527
	416.233401	0.998666
	416.445058	0.998045
	416.656702	0.998864
	416.868332	1.000188
	417.079950	1.002048
	417.291554	1.004673
	417.503145	1.008897
	417.714723	1.008709
	417.926288	1.008851
	418.137839	1.007916
	418.349377	1.008572
	418.560903	1.007857
	418.772414	1.007450
	418.983913	1.008168
	419.195398	1.010002
	419.406870	1.010306
	419.618329	1.010483
	419.829775	1.009573
	420.041208	1.010661
	420.252627	1.010572
	420.464033	1.010164
	420.675426	1.010085
	420.886805	1.009398
	421.098172	1.008735
	421.309525	1.009591
	421.520865	1.010579
	421.732192	1.011346
	421.943505	1.011377
	422.154805	1.011443
	422.366092	1.010731
	422.577366	1.009875
	422.788627	1.009320
	422.999874	1.008417
	423.211108	1.007670
	423.422329	1.006371
	423.633537	1.008229
	423.844731	1.006893
	424.055913	1.006703
	424.267081	1.007356
	424.478235	1.005741
	424.689377	1.006248
	424.900505	1.007222
	425.111620	1.006945
	425.322722	1.006921
	425.533811	1.006962
	425.744886	1.006463
	425.955948	1.007759
	426.166997	1.009197
	426.378032	1.009528
	426.589055	1.007908
	426.800064	1.007712
	427.011060	1.009036
	427.222042	1.008071
	427.433012	1.008892
	427.643968	1.008202
	427.854911	1.005236
	428.065840	1.003872
	428.276757	1.001779
	428.487660	1.002878
	428.698550	1.003213
	428.909427	1.003515
	429.120290	1.003279
	429.331140	1.004519
	429.541977	1.003814
	429.752801	1.005269
	429.963611	1.006700
	430.174408	1.004449
	430.385192	1.000505
	430.595963	1.000685
	430.806720	1.000870
	431.017464	1.000931
	431.228195	0.999607
	431.438913	0.998883
	431.649617	0.999662
	431.860308	1.001230
	432.070986	1.000088
	432.281650	0.998308
	432.492302	0.997288
	432.702940	0.997978
	432.913565	0.997261
	433.124176	0.997891
	433.334774	0.999045
	433.545359	1.000210
	433.755931	1.000584
	433.966489	1.001524
	434.177035	1.000793
	434.387567	1.000006
	434.598085	0.999581
	434.808591	0.998043
	435.019083	0.995636
	435.229562	0.995440
	435.440027	0.996728
	435.650479	0.995583
	435.860918	0.995933
	436.071344	0.995704
	436.281757	0.995811
	436.492156	0.995824
	436.702542	0.994855
	436.912914	0.995694
	437.123274	0.995276
	437.333620	0.996974
	437.543953	0.997954
	437.754272	0.998647
	437.964578	0.999772
	438.174871	1.000145
	438.385151	0.998896
	438.595417	1.003244
	438.805670	1.003606
	439.015910	1.000517
	439.226137	0.999443
	439.436350	0.998336
	439.646550	0.997726
	439.856737	0.996345
	440.066910	0.996100
	440.277070	0.993148
	440.487217	0.993012
	440.697351	0.993554
	440.907471	0.994001
	441.117578	0.993754
	441.327671	0.991736
	441.537752	0.990901
	441.747819	0.990246
	441.957873	0.992177
	442.167913	0.992145
	442.377940	0.991516
	442.587954	0.989435
	442.797955	0.988546
	443.007942	0.989473
	443.217916	0.989776
	443.427877	0.988459
	443.637824	0.988053
	443.847758	0.986445
	444.057679	0.986653
	444.267586	0.987316
	444.477481	0.988300
	444.687361	0.988691
	444.897229	0.987368
	445.107083	0.987743
	445.316924	0.989217
	445.526752	0.989811
	445.736566	0.989155
	445.946367	0.988789
	446.156155	0.988650
	446.365929	0.989000
	446.575690	0.988839
	446.785438	0.988551
	446.995173	0.988998
	447.204894	0.990127
	447.414602	0.991302
	447.624296	0.991351
	447.833977	0.993435
	448.043645	0.993271
	448.253300	0.992368
	448.462941	0.992413
	448.672569	0.991553
	448.882184	0.992797
	449.091785	0.993991
	449.301373	0.995138
	449.510948	0.996609
	449.720509	0.995881
	449.930057	0.998200
	450.139592	0.999100
	450.349113	0.998722
	450.558621	0.998306
	450.768116	0.997165
	450.977597	0.997129
	451.187066	0.997279
	451.396520	0.994667
	451.605962	0.993666
	451.815390	0.994241
	452.024805	0.992583
	452.234206	0.993393
	452.443594	0.992309
	452.652969	0.991271
	452.862330	0.990363
	453.071678	0.993520
	453.281013	0.992847
	453.490335	0.994647
	453.699643	0.995948
	453.908938	0.997055
	454.118219	0.997787
	454.327487	1.000009
	454.536742	1.000594
	454.745983	0.999093
	454.955211	0.998790
	455.164426	0.999432
	455.373627	1.000154
	455.582815	0.999353
	455.791990	0.997827
	456.001152	0.998215
	456.210300	0.998651
	456.419434	0.999063
	456.628556	1.000407
	456.837664	1.000904
	457.046758	1.001752
	457.255839	1.000207
	457.464907	0.998618
	457.673962	0.997853
	457.883003	0.998165
	458.092031	0.996144
	458.301046	0.994790
	458.510047	0.996267
	458.719035	0.997260
	458.928009	0.996967
	459.136970	0.996568
	459.345918	0.997619
	459.554852	0.995990
	459.763774	0.995972
	459.972681	0.992217
	460.181576	0.990991
	460.390457	0.992481
	460.599324	0.992137
	460.808178	0.991422
	461.017019	0.990722
	461.225847	0.991257
	461.434661	0.991253
	461.643462	0.991823
	461.852249	0.990985
	462.061023	0.990267
	462.269784	0.989631
	462.478531	0.991237
	462.687265	0.989480
	462.895986	0.989111
	463.104693	0.987470
	463.313387	0.986828
	463.522068	0.988971
	463.730735	0.989436
	463.939389	0.989612
	464.148029	0.988817
	464.356656	0.988069
	464.565270	0.988295
	464.773870	0.989270
	464.982457	0.988109
	465.191030	0.988045
	465.399591	0.989392
	465.608137	0.991556
	465.816671	0.990828
	466.025191	0.994294
	466.233697	0.992636
	466.442191	0.993412
	466.650671	0.994425
	466.859137	0.994793
	467.067590	0.994244
	467.276030	0.994400
	467.484456	0.995685
	467.692869	0.997261
	467.901269	0.996919
	468.109655	0.996923
	468.318028	0.998052
	468.526387	0.999036
	468.734733	0.999632
	468.943066	0.999270
	469.151385	0.999176
	469.359691	0.999415
	469.567984	0.997606
	469.776263	0.996803
	469.984528	0.995909
	470.192781	0.995795
	470.401020	0.996466
	470.609245	0.995301
	470.817457	0.996387
	471.025656	0.997806
	471.233841	0.998903
	471.442013	0.999327
	471.650172	0.999107
	471.858317	0.998296
	472.066448	0.998119
	472.274567	0.999525
	472.482672	0.998097
	472.690763	1.001278
	472.898841	1.000937
	473.106906	1.000914
	473.314957	0.999168
	473.522995	0.999470
	473.731020	0.999912
	473.939031	0.999487
	474.147029	1.000621
	474.355013	0.999639
	474.562984	1.000874
	474.770941	1.000350
	474.978885	0.999725
	475.186816	0.997502
	475.394733	0.997681
	475.602637	0.996097
	475.810527	0.997604
	476.018404	0.998822
	476.226268	0.997831
	476.434118	0.996656
	476.641955	0.997261
	476.849778	0.997657
	477.057588	0.997650
	477.265385	0.998430
	477.473168	0.999045
	477.680937	0.999221
	477.888694	1.001176
	478.096436	1.003111
	478.304166	1.002710
	478.511882	1.003438
	478.719584	1.001028
	478.927274	1.004278
	479.134949	1.003049
	479.342612	1.003329
	479.550260	1.004606
	479.757896	1.005104
	479.965518	1.006820
	480.173126	1.007779
	480.380722	1.007404
	480.588303	1.008217
	480.795872	1.008828
	481.003426	1.008760
	481.210968	1.008469
	481.418496	1.007932
	481.626010	1.008577
	481.833511	1.006840
	482.040999	1.005517
	482.248473	1.006807
	482.455934	1.007020
	482.663382	1.008192
	482.870816	1.008850
	483.078236	1.009201
	483.285643	1.010455
	483.493037	1.010681
	483.700417	1.010562
	483.907784	1.009722
	484.115137	1.008431
	484.322477	1.008682
	484.529803	1.008487
	484.737116	1.007308
	484.944416	1.008175
	485.151702	1.008139
	485.358975	1.007197
	485.566234	1.008031
	485.773479	1.007440
	485.980712	1.007228
	486.187931	1.005672
	486.395136	1.003168
	486.602328	1.004300
	486.809506	1.003358
	487.016671	1.003375
	487.223823	1.003513
	487.430961	1.004454
	487.638086	1.005097
	487.845197	1.006595
	488.052295	1.005309
	488.259379	1.006660
	488.466450	1.005690
	488.673507	1.005561
	488.880551	1.005739
	489.087582	1.006596
	489.294599	1.006367
	489.501602	1.007853
	489.708592	1.008191
	489.915569	1.006494
	490.122532	1.004450
	490.329482	1.005487
	490.536418	1.004942
	490.743341	1.004373
	490.950250	1.006088
	491.157146	1.005948
	491.364029	1.007202
	491.570897	1.008288
	491.777753	1.010499
	491.984595	1.010842
	492.191423	1.010846
	492.398238	1.010114
	492.605040	1.009199
	492.811828	1.008977
	493.018603	1.008179
	493.225364	1.007731
	493.432111	1.008286
	493.638846	1.008302
	493.845566	1.010222
	494.052274	1.009964
	494.258967	1.009487
	494.465648	1.011190
	494.672314	1.011741
	494.878968	1.011592
	495.085608	1.012704
	495.292234	1.012154
	495.498847	1.011704
	495.705446	1.012605
	495.912032	1.012278
	496.118605	1.012121
	496.325164	1.012672
	496.531709	1.012344
	496.738241	1.012725
	496.944759	1.012117
	497.151264	1.011544
	497.357756	1.011703
	497.564234	1.010592
	497.770698	1.011611
	497.977149	1.011506
	498.183587	1.010661
	498.390011	1.008753
	498.596422	1.007992
	498.802819	1.009595
	499.009202	1.012240
	499.215572	1.011867
	499.421929	1.012789
	499.628272	1.013563
	499.834602	1.012886
	500.040918	1.011749
	500.247220	1.012003
	500.453509	1.010349
	500.659785	1.010295
	500.866047	1.008671
	501.072296	1.008316
	501.278531	1.009413
	501.484752	1.009798
	501.690960	1.008927
	501.897155	1.008884
	502.103336	1.007154
	502.309504	1.005617
	502.515658	1.006154
	502.721798	1.006479
	502.927925	1.007470
	503.134039	1.009027
	503.340139	1.009581
	503.546225	1.008583
	503.752298	1.008000
	503.958358	1.008628
	504.164404	1.005943
	504.370436	1.005152
	504.576455	1.004623
	504.782461	1.004391
	504.988453	1.005594
	505.194431	1.005306
	505.400396	1.004898
	505.606347	1.005892
	505.812285	1.005318
	506.018209	1.005630
	506.224120	1.005785
	506.430017	1.004843
	506.635901	1.004838
	506.841771	1.006621
	507.047628	1.005441
	507.253471	1.004736
	507.459301	1.005852
	507.665117	1.004849
	507.870920	1.005229
	508.076709	1.006736
	508.282484	1.007230
	508.488247	1.008177
	508.693995	1.007959
	508.899730	1.008218
	509.105451	1.007823
	509.311159	1.007790
	509.516854	1.007034
	509.722535	1.008132
	509.928202	1.008516
	510.133856	1.008279
	510.339496	1.009103
	510.545123	1.009300
	510.750736	1.008977
	510.956336	1.008932
	511.161922	1.008666
	511.367494	1.008454
	511.573053	1.008179
	511.778599	1.010318
	511.984131	1.008461
	512.189649	1.008199
	512.395154	1.008944
	512.600645	1.008564
	512.806123	1.007879
	513.011587	1.007586
	513.217038	1.008565
	513.422475	1.008524
	513.627899	1.009247
	513.833309	1.009166
	514.038705	1.008683
	514.244088	1.008459
	514.449458	1.006952
	514.654814	1.007065
	514.860156	1.007365
	515.065485	1.007903
	515.270800	1.009041
	515.476102	1.006976
	515.681390	1.004904
	515.886664	1.002794
	516.091925	1.003175
	516.297173	1.003123
	516.502407	1.002319
	516.707627	1.002432
	516.912834	1.001384
	517.118027	1.000333
	517.323207	0.999895
	517.528373	1.000840
	517.733525	1.000800
	517.938664	1.001758
	518.143790	1.002219
	518.348901	1.002908
	518.554000	1.002451
	518.759084	1.002201
	518.964156	1.003121
	519.169213	1.004196
	519.374257	1.003581
	519.579288	1.004728
	519.784305	1.006742
	519.989308	1.007302
	520.194298	1.007743
	520.399274	1.008514
	520.604236	1.008436
	520.809185	1.008213
	521.014121	1.007150
	521.219043	1.006748
	521.423951	1.006472
	521.628846	1.006198
	521.833727	1.006417
	522.038595	1.007219
	522.243449	1.007322
	522.448289	1.007962
	522.653116	1.008110
	522.857929	1.006484
	523.062729	1.005737
	523.267515	1.005950
	523.472287	1.006248
	523.677046	1.007514
	523.881792	1.008661
	524.086524	1.008346
	524.291242	1.007429
	524.495946	1.008722
	524.700637	1.008515
	524.905315	1.006462
	525.109979	1.006527
	525.314629	1.005020
	525.519266	1.005253
	525.723889	1.003578
	525.928498	1.003704
	526.133094	1.002039
	526.337677	0.999154
	526.542245	0.998199
	526.746800	0.998072
	526.951342	0.998657
	527.155870	0.997995
	527.360384	0.998871
	527.564885	0.996788
	527.769372	0.996127
	527.973846	0.996274
	528.178306	0.995574
	528.382752	0.996053
	528.587185	0.996187
	528.791604	0.996981
	528.996010	0.997314
	529.200402	0.998509
	529.404780	0.999390
	529.609145	1.001124
	529.813496	1.001987
	530.017833	1.001358
	530.222157	1.003076
	530.426468	1.003462
	530.630764	1.002720
	530.835048	1.003501
	531.039317	1.003995
	531.243573	1.005273
	531.447815	1.005020
	531.652044	1.004391
	531.856259	1.003991
	532.060461	1.002846
	532.264648	1.001247
	532.468823	1.001255
	532.672983	1.001516
	532.877130	1.001112
	533.081264	0.999980
	533.285383	0.999280
	533.489490	1.000137
	533.693582	1.000592
	533.897661	0.999790
	534.101726	0.999271
	534.305778	0.998242
	534.509816	0.999080
	534.713841	0.999593
	534.917851	0.999554
	535.121849	0.999070
	535.325832	0.998713
	535.529802	0.998939
	535.733759	0.997369
	535.937701	0.997912
	536.141630	0.996719
	536.345546	0.995894
	536.549448	0.995640
	536.753336	0.994016
	536.957210	0.993328
	537.161071	0.992522
	537.364919	0.992989
	537.568752	0.992026
	537.772572	0.992461
	537.976379	0.992177
	538.180172	0.992072
	538.383951	0.991154
	538.587716	0.991370
	538.791468	0.993045
	538.995206	0.993038
	539.198931	0.994098
	539.402642	0.995208
	539.606339	0.995110
	539.810023	0.995149
	540.013693	0.996966
	540.217349	0.996897
	540.420992	0.998063
	540.624621	0.998876
	540.828237	0.999004
	541.031839	0.999269
	541.235427	0.999623
	541.439001	0.999618
	541.642562	0.999480
	541.846109	0.998579
	542.049643	0.997544
	542.253163	0.996964
	542.456669	0.997100
	542.660162	0.995453
	542.863641	0.995184
	543.067106	0.994938
	543.270558	0.995113
	543.473996	0.994792
	543.677420	0.993295
	543.880831	0.992625
	544.084228	0.991707
	544.287612	0.990823
	544.490981	0.991475
	544.694338	0.991757
	544.897680	0.990712
	545.101009	0.990566
	545.304324	0.991038
	545.507625	0.990962
	545.710913	0.991007
	545.914187	0.989959
	546.117448	0.990623
	546.320695	0.991760
	546.523928	0.991259
	546.727147	0.992041
	546.930353	0.990669
	547.133546	0.989993
	547.336724	0.989964
	547.539889	0.990093
	547.743040	0.989907
	547.946178	0.989834
	548.149301	0.990625
	548.352412	0.990761
	548.555508	0.991255
	548.758591	0.991576
	548.961660	0.992352
	549.164716	0.993192
	549.367757	0.994917
	549.570785	0.996511
	549.773800	0.996489
	549.976801	0.996791
	550.179788	0.997452
	550.382761	0.996714
	550.585721	0.996837
	550.788667	0.997142
	550.991599	0.998705
	551.194518	0.999992
	551.397423	1.000495
	551.600315	0.998856
	551.803192	0.998292
	552.006056	0.998901
	552.208906	0.998380
	552.411743	0.997033
	552.614566	0.997532
	552.817375	0.996805
	553.020171	0.998565
	553.222953	0.999280
	553.425721	0.998846
	553.628475	0.999021
	553.831216	0.999444
	554.033943	0.998831
	554.236657	0.998254
	554.439356	0.997692
	554.642042	0.997460
	554.844715	0.997886
	555.047373	0.997952
	555.250018	0.997459
	555.452650	0.998333
	555.655267	0.996534
	555.857871	0.996353
	556.060461	0.996655
	556.263038	0.996524
	556.465600	0.997453
	556.668150	0.996679
	556.870685	0.997007
	557.073207	0.998118
	557.275715	0.997164
	557.478209	0.997331
	557.680689	0.996703
	557.883156	0.996271
	558.085609	0.996349
	558.288049	0.996675
	558.490475	0.996908
	558.692887	0.996080
	558.895285	0.997533
	559.097670	0.997207
	559.300040	0.997168
	559.502398	0.997786
	559.704741	0.996664
	559.907071	0.996620
	560.109387	0.996638
	560.311689	0.997260
	560.513978	0.999142
	560.716253	0.998769
	560.918514	0.999785
	561.120762	0.999536
	561.322995	0.999792
	561.525215	1.000582
	561.727422	1.000557
	561.929614	0.999440
	562.131793	0.999359
	562.333958	0.999999
	562.536110	0.999743
	562.738248	1.001400
	562.940372	1.001950
	563.142482	1.004424
	563.344578	1.003715
	563.546661	1.004677
	563.748730	1.005666
	563.950786	1.006698
	564.152827	1.006110
	564.354855	1.008022
	564.556870	1.008700
	564.758870	1.010528
	564.960857	1.011029
	565.162830	1.012737
	565.364789	1.012013
	565.566735	1.012415
	565.768666	1.013532
	565.970584	1.013585
	566.172489	1.013526
	566.374379	1.013215
	566.576256	1.015652
	566.778119	1.016427
	566.979969	1.018091
	567.181805	1.018145
	567.383626	1.018726
	567.585435	1.020000
	567.787229	1.018863
	567.989010	1.019744
	568.190777	1.019414
	568.392530	1.020838
	568.594269	1.020749
	568.795995	1.021278
	568.997707	1.022036
	569.199405	1.022997
	569.401090	1.023537
	569.602761	1.024624
	569.804418	1.023341
	570.006061	1.024021
	570.207690	1.026250
	570.409306	1.026550
	570.610908	1.027892
	570.812497	1.027778
	571.014071	1.028107
	571.215632	1.028690
	571.417179	1.028539
	571.618712	1.029244
	571.820232	1.029414
	572.021737	1.030947
	572.223229	1.031574
	572.424707	1.033713
	572.626172	1.033719
	572.827623	1.033135
	573.029060	1.032699
	573.230483	1.033063
	573.431892	1.033742
	573.633288	1.034926
	573.834670	1.034991
	574.036038	1.035430
	574.237392	1.036763
	574.438733	1.037796
	574.640060	1.038029
	574.841373	1.040022
	575.042672	1.039899
	575.243958	1.041308
	575.445230	1.039766
	575.646488	1.039738
	575.847732	1.038161
	576.048962	1.039050
	576.250179	1.039570
	576.451382	1.042514
	576.652571	1.042693
	576.853747	1.043686
	577.054908	1.042914
	577.256056	1.043667
	577.457190	1.042707
	577.658310	1.042784
	577.859417	1.043022
	578.060510	1.044290
	578.261589	1.044374
	578.462654	1.045710
	578.663705	1.045682
	578.864743	1.044120
	579.065767	1.044659
	579.266777	1.045381
	579.467773	1.046246
	579.668755	1.047193
	579.869724	1.045957
	580.070679	1.047014
	580.271620	1.049686
	580.472548	1.051515
	580.673461	1.050419
	580.874361	1.050856
	581.075247	1.051302
	581.276119	1.052375
	581.476978	1.052239
	581.677822	1.052080
	581.878653	1.053658
	582.079470	1.055808
	582.280273	1.056735
	582.481063	1.056467
	582.681838	1.059187
	582.882600	1.059258
	583.083348	1.059614
	583.284083	1.061022
	583.484803	1.060025
	583.685510	1.060437
	583.886203	1.062070
	584.086882	1.063170
	584.287547	1.061570
	584.488199	1.061713
	584.688836	1.061644
	584.889460	1.062018
	585.090070	1.063041
	585.290666	1.065358
	585.491249	1.065972
	585.691818	1.067037
	585.892372	1.066124
	586.092914	1.067616
	586.293441	1.069090
	586.493954	1.070706
	586.694454	1.070867
	586.894940	1.072606
	587.095412	1.072623
	587.295870	1.072950
	587.496314	1.072844
	587.696745	1.073452
	587.897162	1.074672
	588.097565	1.075822
	588.297954	1.076437
	588.498329	1.076533
	588.698691	1.075947
	588.899038	1.074934
	589.099372	1.075141
	589.299692	1.076885
	589.499998	1.076800
	589.700291	1.077601
	589.900569	1.078432
	590.100834	1.081432
	590.301085	1.081654
	590.501322	1.082672
	590.701546	1.083760
	590.901755	1.086069
	591.101951	1.088379
	591.302132	1.089206
	591.502300	1.089497
	591.702455	1.089398
	591.902595	1.090424
	592.102722	1.091475
	592.302834	1.092548
	592.502933	1.091736
	592.703018	1.091018
	592.903089	1.092558
	593.103147	1.094233
	593.303190	1.095896
	593.503220	1.097210
	593.703236	1.097620
	593.903238	1.098627
	594.103226	1.098264
	594.303200	1.098775
	594.503161	1.099899
	594.703108	1.101221
	594.903040	1.100515
	595.102960	1.101553
	595.302865	1.102623
	595.502756	1.102384
	595.702634	1.102809
	595.902497	1.102953
	596.102347	1.102904
	596.302183	1.102805
	596.502005	1.104277
	596.701813	1.104477
	596.901608	1.104925
	597.101388	1.105255
	597.301155	1.104496
	597.500908	1.104233
	597.700647	1.104936
	597.900372	1.105508
	598.100083	1.107985
	598.299781	1.108456
	598.499465	1.107440
	598.699134	1.106438
	598.898790	1.107171
	599.098432	1.106981
	599.298061	1.106157
	599.497675	1.105252
	599.697275	1.105245
	599.896862	1.104799
	600.096435	1.104080
	600.295994	1.103965
	600.495539	1.102067
	600.695070	1.103598
	600.894588	1.104005
	601.094091	1.104094
	601.293581	1.103669
	601.493056	1.102939
	601.692518	1.103800
	601.891966	1.105035
	602.091401	1.106922
	602.290821	1.106641
	602.490227	1.106675
	602.689620	1.107191
	602.888999	1.107674
	603.088363	1.106839
	603.287714	1.106347
	603.487052	1.106682
	603.686375	1.106479
	603.885684	1.105761
	604.084980	1.106017
	604.284261	1.107659
	604.483529	1.107842
	604.682783	1.106739
	604.882023	1.108637
	605.081249	1.110342
	605.280461	1.110323
	605.479660	1.109971
	605.678844	1.111009
	605.878015	1.113383
	606.077172	1.113877
	606.276314	1.114665
	606.475443	1.115998
	606.674558	1.117140
	606.873660	1.118052
	607.072747	1.119954
	607.271820	1.119709
	607.470880	1.120421
	607.669926	1.120879
	607.868957	1.122620
	608.067975	1.123149
	608.266979	1.124918
	608.465969	1.125091
	608.664946	1.125790
	608.863908	1.126992
	609.062857	1.127126
	609.261791	1.129183
	609.460712	1.130041
	609.659619	1.130473
	609.858511	1.129918
	610.057390	1.129617
	610.256256	1.129976
	610.455107	1.129122
	610.653944	1.130797
	610.852767	1.132198
	611.051577	1.131767
	611.250373	1.130913
	611.449154	1.130491
	611.647922	1.130771
	611.846676	1.130652
	612.045416	1.129528
	612.244142	1.129726
	612.442854	1.128984
	612.641553	1.129845
	612.840237	1.129204
	613.038908	1.128199
	613.237564	1.128276
	613.436207	1.127414
	613.634836	1.128762
	613.833451	1.129271
	614.032052	1.128472
	614.230639	1.127854
	614.429212	1.128057
	614.627771	1.127446
	614.826316	1.127042
	615.024848	1.125119
	615.223365	1.125305
	615.421869	1.124685
	615.620358	1.124003
	615.818834	1.124071
	616.017296	1.124747
	616.215744	1.124323
	616.414178	1.123225
	616.612598	1.123984
	616.811004	1.125906
	617.009396	1.125073
	617.207775	1.124662
	617.406139	1.125472
	617.604490	1.125916
	617.802826	1.125810
	618.001149	1.125429
	618.199458	1.125637
	618.397752	1.125943
	618.596033	1.126773
	618.794300	1.126946
	618.992553	1.127145
	619.190792	1.126841
	619.389018	1.128431
	619.587229	1.127878
	619.785426	1.126785
	619.983609	1.126039
	620.181779	1.126954
	620.379934	1.125701
	620.578076	1.126133
	620.776204	1.125007
	620.974317	1.124195
	621.172417	1.124555
	621.370503	1.122791
	621.568575	1.122123
	621.766633	1.120790
	621.964677	1.121440
	622.162707	1.121757
	622.360723	1.121974
	622.558725	1.122144
	622.756714	1.120052
	622.954688	1.117603
	623.152648	1.117714
	623.350595	1.116708
	623.548527	1.116237
	623.746446	1.115513
	623.944350	1.113578
	624.142241	1.114649
	624.340118	1.114290
	624.537981	1.114331
	624.735829	1.114496
	624.933664	1.115059
	625.131485	1.115208
	625.329292	1.115435
	625.527085	1.115771
	625.724864	1.114156
	625.922629	1.114163
	626.120381	1.114429
	626.318118	1.112716
	626.515841	1.111582
	626.713550	1.111419
	626.911246	1.111418
	627.108927	1.110969
	627.306595	1.110416
	627.504248	1.110144
	627.701888	1.110560
	627.899513	1.111362
	628.097125	1.112184
	628.294722	1.112169
	628.492306	1.111638
	628.689876	1.111531
	628.887432	1.111097
	629.084973	1.112715
	629.282501	1.112908
	629.480015	1.113498
	629.677515	1.113031
	629.875001	1.112490
	630.072473	1.111358
	630.269931	1.111649
	630.467375	1.111585
	630.664805	1.112358
	630.862221	1.111867
	631.059623	1.111779
	631.257011	1.110907
	631.454385	1.109702
	631.651746	1.109914
	631.849092	1.110532
	632.046424	1.109462
	632.243742	1.109692
	632.441047	1.109198
	632.638337	1.108279
	632.835613	1.108060
	633.032876	1.107834
	633.230124	1.107287
	633.427358	1.106816
	633.624579	1.107399
	633.821785	1.107991
	634.018978	1.108072
	634.216156	1.108852
	634.413321	1.108340
	634.610471	1.109922
	634.807608	1.111955
	635.004730	1.112632
	635.201839	1.112089
	635.398933	1.113627
	635.596014	1.114738
	635.793081	1.114961
	635.990133	1.117106
	636.187172	1.117234
	636.384196	1.118575
	636.581207	1.120442
	636.778204	1.120745
	636.975186	1.121015
	637.172155	1.120748
	637.369110	1.121298
	637.566050	1.120768
	637.762977	1.121170
	637.959890	1.120293
	638.156788	1.119636
	638.353673	1.120346
	638.550544	1.120177
	638.747400	1.120675
	638.944243	1.120167
	639.141072	1.120980
	639.337886	1.121499
	639.534687	1.121006
	639.731474	1.121239
	639.928246	1.120071
	640.125005	1.118641
	640.321750	1.118027
	640.518480	1.119092
	640.715197	1.119036
	640.911899	1.118179
	641.108588	1.117485
	641.305263	1.117063
	641.501923	1.115925
	641.698570	1.116281
	641.895202	1.116778
	642.091821	1.116140
	642.288426	1.116518
	642.485016	1.117316
	642.681593	1.116503
	642.878155	1.116889
	643.074704	1.119382
	643.271238	1.119991
	643.467759	1.119841
	643.664265	1.120424
	643.860757	1.120400
	644.057236	1.121509
	644.253700	1.122172
	644.450151	1.122738
	644.646587	1.122827
	644.843009	1.122882
	645.039418	1.123807
	645.235812	1.124482
	645.432192	1.125754
	645.628558	1.125808
	645.824911	1.127190
	646.021249	1.128308
	646.217573	1.129503
	646.413883	1.130193
	646.610179	1.131461
	646.806461	1.131188
	647.002729	1.131733
	647.198983	1.132289
	647.395223	1.132216
	647.591449	1.133013
	647.787661	1.133681
	647.983859	1.133634
	648.180043	1.134795
	648.376212	1.135184
	648.572368	1.134509
	648.768510	1.134422
	648.964638	1.135088
	649.160751	1.134299
	649.356851	1.132759
	649.552937	1.133549
	649.749008	1.134758
	649.945066	1.135411
	650.141109	1.135977
	650.337138	1.136135
	650.533154	1.136410
	650.729155	1.137085
	650.925142	1.138128
	651.121116	1.137553
	651.317075	1.137530
	651.513020	1.137819
	651.708951	1.137996
	651.904868	1.136889
	652.100771	1.137249
	652.296660	1.138397
	652.492535	1.139331
	652.688396	1.139846
	652.884242	1.140085
	653.080075	1.140335
	653.275894	1.141062
	653.471699	1.143221
	653.667489	1.144062
	653.863266	1.144920
	654.059028	1.147168
	654.254776	1.147428
	654.450511	1.148958
	654.646231	1.150817
	654.841937	1.151884
	655.037629	1.150691
	655.233308	1.150574
	655.428972	1.151810
	655.624622	1.152719
	655.820258	1.154005
	656.015879	1.154909
	656.211487	1.154022
	656.407081	1.154558
	656.602661	1.153901
	656.798226	1.154682
	656.993778	1.153780
	657.189315	1.153135
	657.384839	1.154340
	657.580348	1.154386
	657.775843	1.155009
	657.971324	1.154533
	658.166791	1.154782
	658.362244	1.154274
	658.557683	1.154093
	658.753108	1.153667
	658.948519	1.154751
	659.143916	1.155057
	659.339298	1.155157
	659.534667	1.154671
	659.730022	1.155171
	659.925362	1.155249
	660.120688	1.155470
	660.316001	1.155668
	660.511299	1.155070
	660.706583	1.156760
	660.901853	1.155566
	661.097109	1.157580
	661.292351	1.158415
	661.487578	1.159771
	661.682792	1.158343
	661.877992	1.159430
	662.073177	1.157774
	662.268349	1.156780
	662.463506	1.156600
	662.658649	1.156342
	662.853779	1.155922
	663.048894	1.155715
	663.243995	1.156408
	663.439081	1.157227
	663.634154	1.157684
	663.829213	1.159306
	664.024258	1.159257
	664.219288	1.160508
	664.414305	1.161038
	664.609307	1.161356
	664.804295	1.164575
	664.999269	1.166230
	665.194229	1.167307
	665.389175	1.167698
	665.584107	1.166879
	665.779025	1.167569
	665.973928	1.169175
	666.168818	1.169890
	666.363693	1.170411
	666.558555	1.170061
	666.753402	1.170441
	666.948235	1.170459
	667.143054	1.172871
	667.337859	1.173206
	667.532650	1.171205
	667.727427	1.170521
	667.922189	1.170617
	668.116938	1.171099
	668.311672	1.170329
	668.506392	1.171695
	668.701098	1.172578
	668.895790	1.174138
	669.090468	1.174841
	669.285132	1.173389
	669.479782	1.174616
	669.674417	1.174392
	669.869039	1.176263
	670.063646	1.175977
	670.258239	1.177795
	670.452819	1.177176
	670.647384	1.177846
	670.841934	1.178299
	671.036471	1.177797
	671.230994	1.177498
	671.425502	1.177125
	671.619997	1.177355
	671.814477	1.177054
	672.008943	1.176480
	672.203395	1.174286
	672.397833	1.175461
	672.592257	1.172956
	672.786667	1.174198
	672.981062	1.172180
	673.175444	1.170460
	673.369811	1.169751
	673.564164	1.170240
	673.758503	1.168596
	673.952828	1.168592
	674.147139	1.171108
	674.341435	1.171447
	674.535718	1.172696
	674.729986	1.172882
	674.924240	1.175581
	675.118480	1.175318
	675.312706	1.174563
	675.506918	1.172862
	675.701116	1.172949
	675.895299	1.173117
	676.089469	1.172468
	676.283624	1.171937
	676.477765	1.171491
	676.671892	1.169684
	676.866005	1.168879
	677.060103	1.168749
	677.254188	1.168712
	677.448258	1.168613
	677.642315	1.169095
	677.836357	1.167529
	678.030385	1.166446
	678.224398	1.165674
	678.418398	1.165272
	678.612384	1.163977
	678.806355	1.164656
	679.000312	1.161644
	679.194255	1.161425
	679.388184	1.164811
	679.582099	1.165668
	679.776000	1.166208
	679.969886	1.166536
	680.163758	1.167864
	680.357617	1.167001
	680.551461	1.167521
	680.745290	1.166642
	680.939106	1.166973
	681.132908	1.167639
	681.326695	1.167523
	681.520468	1.168292
	681.714227	1.168411
	681.907972	1.167121
	682.101703	1.166597
	682.295419	1.165757
	682.489122	1.163896
	682.682810	1.161619
	682.876484	1.161203
	683.070144	1.160300
	683.263790	1.158464
	683.457421	1.157188
	683.651039	1.156491
	683.844642	1.154011
	684.038231	1.154700
	684.231806	1.153519
	684.425367	1.154555
	684.618913	1.153068
	684.812446	1.151749
	685.005964	1.152828
	685.199468	1.152174
	685.392958	1.152288
	685.586433	1.151524
	685.779895	1.152215
	685.973342	1.152071
	686.166775	1.151474
	686.360194	1.149984
	686.553599	1.149629
	686.746990	1.147719
	686.940366	1.145635
	687.133729	1.145955
	687.327077	1.145276
	687.520411	1.143857
	687.713730	1.144008
	687.907036	1.143008
	688.100327	1.142732
	688.293604	1.141547
	688.486867	1.141719
	688.680116	1.141111
	688.873351	1.141000
	689.066571	1.139855
	689.259777	1.140241
	689.452970	1.138976
	689.646147	1.138066
	689.839311	1.139344
	690.032461	1.139866
	690.225596	1.140781
	690.418717	1.141473
	690.611824	1.140785
	690.804917	1.142665
	690.997995	1.144309
	691.191059	1.144951
	691.384110	1.143733
	691.577145	1.142561
	691.770167	1.141600
	691.963175	1.141183
	692.156168	1.142601
	692.349147	1.142042
	692.542112	1.142929
	692.735063	1.142827
	692.927999	1.142952
	693.120922	1.143718
	693.313830	1.144238
	693.506724	1.143394
	693.699603	1.144712
	693.892469	1.144117
	694.085320	1.144958
	694.278157	1.145446
	694.470980	1.142965
	694.663789	1.142257
	694.856583	1.142600
	695.049364	1.143292
	695.242130	1.142418
	695.434881	1.141946
	695.627619	1.142074
	695.820342	1.141994
	696.013052	1.141606
	696.205747	1.141476
	696.398427	1.141780
	696.591094	1.141967
	696.783746	1.141592
	696.976384	1.142065
	697.169008	1.140886
	697.361618	1.141579
	697.554213	1.141972
	697.746795	1.141483
	697.939362	1.141555
	698.131914	1.141484
	698.324453	1.141548
	698.516977	1.140359
	698.709487	1.140802
	698.901983	1.138249
	699.094465	1.138332
	699.286932	1.138601
	699.479386	1.137467
	699.671825	1.137314
	699.864249	1.135365
	700.056660	1.135602
	700.249056	1.136111
	700.441438	1.137033
	700.633806	1.136579
	700.826160	1.134918
	701.018499	1.134776
	701.210824	1.134254
	701.403135	1.134445
	701.595432	1.133763
	701.787714	1.132060
	701.979982	1.130374
	702.172236	1.129615
	702.364476	1.128593
	702.556702	1.129056
	702.748913	1.127727
	702.941110	1.125060
	703.133293	1.125890
	703.325461	1.126284
	703.517615	1.126512
	703.709755	1.126379
	703.901881	1.125506
	704.093993	1.124900
	704.286090	1.125802
	704.478173	1.126116
	704.670242	1.125965
	704.862296	1.125323
	705.054337	1.124078
	705.246363	1.123952
	705.438375	1.121542
	705.630372	1.121984
	705.822356	1.120172
	706.014325	1.120093
	706.206279	1.121572
	706.398220	1.121980
	706.590146	1.120453
	706.782058	1.121205
	706.973956	1.122056
	707.165840	1.121098
	707.357709	1.121458
	707.549564	1.120451
	707.741405	1.121951
	707.933231	1.121594
	708.125043	1.119367
	708.316841	1.121297
	708.508625	1.121363
	708.700395	1.121293
	708.892150	1.122129
	709.083891	1.122014
	709.275617	1.122114
	709.467330	1.121575
	709.659028	1.121746
	709.850712	1.121241
	710.042381	1.119684
	710.234037	1.118976
	710.425678	1.116491
	710.617305	1.117165
	710.808917	1.117246
	711.000515	1.115372
	711.192099	1.114897
	711.383669	1.113513
	711.575225	1.113480
	711.766766	1.112314
	711.958293	1.110537
	712.149805	1.107663
	712.341304	1.106400
	712.532788	1.106816
	712.724258	1.104885
	712.915713	1.102970
	713.107154	1.103714
	713.298581	1.102806
	713.489994	1.103265
	713.681392	1.101094
	713.872776	1.100330
	714.064146	1.101194
	714.255502	1.099266
	714.446843	1.099139
	714.638170	1.098018
	714.829483	1.097894
	715.020781	1.096974
	715.212065	1.095637
	715.403335	1.095452
	715.594591	1.094653
	715.785832	1.094090
	715.977059	1.092793
	716.168272	1.091229
	716.359470	1.091209
	716.550654	1.091315
	716.741824	1.091354
	716.932979	1.089571
	717.124121	1.090765
	717.315247	1.089232
	717.506360	1.088074
	717.697458	1.086854
	717.888542	1.086152
	718.079612	1.086103
	718.270668	1.086361
	718.461709	1.083660
	718.652736	1.083142
	718.843748	1.083150
	719.034746	1.082371
	719.225730	1.081051
	719.416700	1.077694
	719.607655	1.077474
	719.798596	1.077571
	719.989523	1.074909
	720.180435	1.074796
	720.371333	1.072377
	720.562217	1.070807
	720.753087	1.068184
	720.943942	1.065703
	721.134783	1.064533
	721.325609	1.061704
	721.516422	1.060321
	721.707219	1.058990
	721.898003	1.057289
	722.088772	1.055737
	722.279527	1.052898
	722.470268	1.048388
	722.660994	1.045125
	722.851707	1.043373
	723.042404	1.041587
	723.233088	1.039493
	723.423757	1.038209
	723.614412	1.036902
	723.805052	1.036706
	723.995678	1.034526
	724.186290	1.033207
	724.376887	1.031838
	724.567471	1.031357
	724.758039	1.029551
	724.948594	1.028125
	725.139134	1.025332
	725.329660	1.024690
	725.520172	1.024295
	725.710669	1.023078
	725.901152	1.021593
	726.091620	1.019783
	726.282075	1.018689
	726.472514	1.016241
	726.662940	1.015922
	726.853351	1.016993
	727.043748	1.017001
	727.234131	1.016384
	727.424499	1.014772
	727.614853	1.014236
	727.805193	1.014677
	727.995518	1.015546
	728.185829	1.014681
	728.376125	1.014054
	728.566408	1.014346
	728.756675	1.014347
	728.946929	1.014906
	729.137168	1.016483
	729.327393	1.017016
	729.517604	1.017234
	729.707800	1.016474
	729.897982	1.017502
	730.088149	1.018873
	730.278302	1.017344
	730.468441	1.017607
	730.658566	1.017586
	730.848676	1.019021
	731.038771	1.020580
	731.228853	1.021433
	731.418920	1.022886
	731.608973	1.023888
	731.799011	1.022855
	731.989035	1.023932
	732.179045	1.025590
	732.369040	1.026102
	732.559021	1.027281
	732.748988	1.027005
	732.938940	1.027276
	733.128878	1.027107
	733.318801	1.027230
	733.508711	1.027875
	733.698605	1.028685
	733.888486	1.028626
	734.078352	1.031229
	734.268204	1.032138
	734.458041	1.032615
	734.647864	1.032324
	734.837673	1.033760
	735.027467	1.034563
	735.217247	1.035085
	735.407013	1.035631
	735.596764	1.037308
	735.786501	1.035152
	735.976223	1.035496
	736.165932	1.037702
	736.355625	1.035906
	736.545305	1.034719
	736.734970	1.033854
	736.924620	1.032875
	737.114257	1.033348
	737.303879	1.032930
	737.493486	1.033458
	737.683079	1.033643
	737.872658	1.033748
	738.062222	1.034031
	738.251772	1.033019
	738.441308	1.032866
	738.630829	1.031683
	738.820336	1.031672
	739.009829	1.032887
	739.199307	1.034095
	739.388771	1.034466
	739.578220	1.034703
	739.767655	1.035733
	739.957076	1.035392
	740.146482	1.036171
	740.335874	1.036187
	740.525251	1.035566
	740.714615	1.035598
	740.903963	1.035443
	741.093298	1.035335
	741.282618	1.036098
	741.471923	1.035317
	741.661214	1.034958
	741.850491	1.036262
	742.039753	1.036819
	742.229001	1.038056
	742.418235	1.038068
	742.607454	1.039202
	742.796659	1.038927
	742.985849	1.039428
	743.175025	1.040701
	743.364187	1.042415
	743.553334	1.044396
	743.742467	1.045219
	743.931586	1.048073
	744.120690	1.048254
	744.309779	1.047835
	744.498855	1.050057
	744.687916	1.052281
	744.876962	1.053085
	745.065994	1.053919
	745.255012	1.055189
	745.444015	1.057555
	745.633004	1.057904
	745.821978	1.058988
	746.010938	1.060231
	746.199884	1.062352
	746.388815	1.062959
	746.577732	1.062911
	746.766634	1.062358
	746.955522	1.062055
	747.144396	1.060966
	747.333255	1.063004
	747.522100	1.064220
	747.710930	1.063175
	747.899746	1.063833
	748.088548	1.064009
	748.277335	1.066133
	748.466108	1.067956
	748.654866	1.066660
	748.843610	1.066795
	749.032339	1.067651
	749.221054	1.067760
	749.409755	1.068496
	749.598441	1.068441
	749.787113	1.068178
	749.975770	1.068207
	750.164413	1.069126
	750.353042	1.070129
[truncated: 1,648 more rows]
