# Supplementary material for: Metasurface analogues of molecular diastereomers from hierarchical multiscale chiral interactions with biomolecules
Source: Nat Commun. 2026 Apr 22;17:5541. doi: 10.1038/s41467-026-72200-6 (PMC13287669; doi:10.1038/s41467-026-72200-6)
Supplement: Supplementary file 3 — Supplementary Data 1 (Raw data) [file 41467_2026_72200_MOESM3_ESM.zip › Raw_Data/Reflectivity/Antistrept_strept_sequence/Buffer/Ref_ARRAY3_RS_90_5.txt]

	345.453658	1.000700
	345.669646	1.000519
	345.885622	1.000317
	346.101585	1.000090
	346.317535	0.999836
	346.533471	0.999550
	346.749395	0.999228
	346.965306	0.998866
	347.181204	0.998457
	347.397089	0.997996
	347.612961	0.997478
	347.828820	0.996898
	348.044666	0.996251
	348.260499	0.995537
	348.476319	0.994758
	348.692126	0.993924
	348.907920	0.993054
	349.123701	0.992178
	349.339469	0.991338
	349.555224	0.990590
	349.770966	0.989995
	349.986695	0.989608
	350.202412	0.989474
	350.418115	0.989607
	350.633805	0.989995
	350.849482	0.990599
	351.065147	0.991362
	351.280798	0.992225
	351.496436	0.993132
	351.712062	0.994041
	351.927674	0.994919
	352.143273	0.996592
	352.358860	0.998408
	352.574433	1.000517
	352.789993	1.001656
	353.005541	0.999591
	353.221075	0.998560
	353.436597	0.997142
	353.652105	0.997678
	353.867600	0.997457
	354.083083	0.999897
	354.298552	1.001076
	354.514009	1.002324
	354.729452	1.002692
	354.944883	1.001076
	355.160300	0.999674
	355.375705	1.000334
	355.591096	1.001429
	355.806474	1.002525
	356.021840	1.000137
	356.237192	1.000997
	356.452532	0.999571
	356.667858	0.999338
	356.883172	1.000840
	357.098472	1.003970
	357.313760	1.004549
	357.529034	1.005252
	357.744295	1.005580
	357.959544	1.005030
	358.174779	1.006133
	358.390002	1.003633
	358.605211	1.003144
	358.820407	1.003537
	359.035591	1.002449
	359.250761	1.002274
	359.465919	1.002035
	359.681063	1.000638
	359.896194	1.000302
	360.111313	0.998491
	360.326418	0.998707
	360.541510	0.997955
	360.756589	0.997914
	360.971656	0.999513
	361.186709	0.998984
	361.401749	0.996925
	361.616776	0.996516
	361.831790	0.995130
	362.046792	0.995782
	362.261780	0.996511
	362.476755	0.994682
	362.691717	0.994425
	362.906666	0.995215
	363.121602	0.995369
	363.336525	0.994082
	363.551435	0.993566
	363.766332	0.993908
	363.981216	0.995838
	364.196087	0.997125
	364.410945	0.996488
	364.625790	0.995202
	364.840621	0.995147
	365.055440	0.994234
	365.270246	0.992374
	365.485039	0.992158
	365.699818	0.991800
	365.914585	0.991671
	366.129339	0.993039
	366.344079	0.994513
	366.558807	0.996499
	366.773521	0.996774
	366.988223	0.995620
	367.202911	0.993714
	367.417587	0.993706
	367.632249	0.992893
	367.846898	0.993226
	368.061535	0.994106
	368.276158	0.995127
	368.490768	0.993710
	368.705365	0.992639
	368.919949	0.991867
	369.134521	0.993866
	369.349079	0.993407
	369.563624	0.994123
	369.778155	0.995885
	369.992674	0.996853
	370.207180	0.995662
	370.421673	0.997393
	370.636153	0.997399
	370.850619	0.998733
	371.065073	0.999950
	371.279514	0.997802
	371.493941	0.999084
	371.708356	0.998486
	371.922757	0.996475
	372.137145	0.996288
	372.351521	0.996268
	372.565883	0.995173
	372.780232	0.995797
	372.994568	0.997088
	373.208891	0.999011
	373.423201	0.998852
	373.637498	0.997792
	373.851782	0.997089
	374.066053	0.996158
	374.280311	0.994867
	374.494556	0.995334
	374.708787	0.993437
	374.923006	0.992354
	375.137211	0.989562
	375.351404	0.987966
	375.565583	0.987029
	375.779750	0.986898
	375.993903	0.986981
	376.208043	0.988539
	376.422170	0.991022
	376.636284	0.991031
	376.850385	0.991147
	377.064473	0.991459
	377.278548	0.990419
	377.492610	0.991657
	377.706658	0.994238
	377.920694	0.994862
	378.134717	0.997626
	378.348726	0.999415
	378.562722	1.001327
	378.776706	1.000936
	378.990676	1.001397
	379.204633	1.003745
	379.418577	1.004087
	379.632508	1.003000
	379.846426	1.003040
	380.060331	1.004323
	380.274223	1.006202
	380.488101	1.006324
	380.701967	1.007924
	380.915819	1.009132
	381.129659	1.008628
	381.343485	1.009001
	381.557298	1.011352
	381.771098	1.012670
	381.984886	1.012587
	382.198659	1.013250
	382.412420	1.014423
	382.626168	1.016084
	382.839903	1.015133
	383.053624	1.014085
	383.267333	1.014251
	383.481028	1.013568
	383.694711	1.013502
	383.908380	1.012230
	384.122036	1.011344
	384.335679	1.010384
	384.549309	1.009513
	384.762926	1.008147
	384.976530	1.007426
	385.190120	1.006216
	385.403698	1.007058
	385.617262	1.006658
	385.830814	1.003460
	386.044352	1.002667
	386.257877	1.000137
	386.471389	0.996833
	386.684888	0.996221
	386.898374	0.996565
	387.111847	0.991265
	387.325306	0.991883
	387.538753	0.990611
	387.752186	0.987575
	387.965606	0.984629
	388.179014	0.984880
	388.392408	0.986501
	388.605789	0.987832
	388.819156	0.989171
	389.032511	0.990794
	389.245853	0.989311
	389.459181	0.989431
	389.672497	0.990352
	389.885799	0.989696
	390.099088	0.989100
	390.312364	0.989454
	390.525627	0.989371
	390.738877	0.987376
	390.952114	0.986923
	391.165337	0.986265
	391.378548	0.985847
	391.591745	0.984346
	391.804929	0.986220
	392.018100	0.986915
	392.231258	0.985269
	392.444403	0.985328
	392.657535	0.986320
	392.870653	0.986452
	393.083759	0.988601
	393.296851	0.987911
	393.509930	0.988494
	393.722996	0.989178
	393.936049	0.987139
	394.149089	0.988137
	394.362116	0.987353
	394.575129	0.986010
	394.788130	0.985006
	395.001117	0.986274
	395.214091	0.985451
	395.427052	0.984372
	395.640000	0.984364
	395.852935	0.983869
	396.065857	0.984394
	396.278765	0.983838
	396.491660	0.986100
	396.704543	0.984402
	396.917412	0.984875
	397.130268	0.985159
	397.343110	0.986396
	397.555940	0.986718
	397.768757	0.989143
	397.981560	0.990136
	398.194350	0.990697
	398.407127	0.991788
	398.619891	0.992685
	398.832642	0.994268
	399.045380	0.994552
	399.258104	0.996598
	399.470815	0.999949
	399.683514	0.999438
	399.896199	0.998173
	400.108870	1.000067
	400.321529	0.999512
	400.534175	0.998792
	400.746807	1.001259
	400.959427	1.002673
	401.172033	1.004553
	401.384626	1.003705
	401.597205	1.002622
	401.809772	1.003642
	402.022326	1.002393
	402.234866	1.002858
	402.447393	1.000900
	402.659907	1.000097
	402.872408	1.000517
	403.084896	1.000445
	403.297370	0.999942
	403.509832	0.999346
	403.722280	0.999700
	403.934715	1.001274
	404.147137	0.998901
	404.359546	0.999907
	404.571941	1.001477
	404.784323	1.001531
	404.996693	1.001198
	405.209049	1.000809
	405.421392	1.000863
	405.633721	1.000368
	405.846038	0.999027
	406.058341	0.996210
	406.270632	0.996717
	406.482909	0.996281
	406.695172	0.994187
	406.907423	0.993784
	407.119661	0.993530
	407.331885	0.993716
	407.544096	0.993009
	407.756294	0.993697
	407.968479	0.994184
	408.180651	0.996222
	408.392809	0.995899
	408.604954	0.996710
	408.817086	0.996402
	409.029205	0.997991
	409.241311	0.998633
	409.453404	0.998204
	409.665483	0.999891
	409.877549	1.001034
	410.089602	1.001182
	410.301642	1.001010
	410.513669	1.002804
	410.725682	1.004489
	410.937682	1.005526
	411.149669	1.006946
	411.361643	1.005972
	411.573604	1.006492
	411.785551	1.008432
	411.997486	1.008390
	412.209407	1.007606
	412.421315	1.005593
	412.633210	1.005329
	412.845091	1.004925
	413.056959	1.006149
	413.268815	1.007259
	413.480657	1.005932
	413.692485	1.003892
	413.904301	1.004279
	414.116103	1.002491
	414.327892	1.002271
	414.539668	1.003395
	414.751431	1.002644
	414.963181	1.001865
	415.174917	1.000601
	415.386640	1.001957
	415.598350	1.002241
	415.810047	1.001626
	416.021730	0.999928
	416.233401	0.998233
	416.445058	0.996759
	416.656702	0.996039
	416.868332	0.993629
	417.079950	0.994657
	417.291554	0.994583
	417.503145	0.992859
	417.714723	0.991568
	417.926288	0.990965
	418.137839	0.991353
	418.349377	0.992871
	418.560903	0.991044
	418.772414	0.991172
	418.983913	0.992305
	419.195398	0.991012
	419.406870	0.991192
	419.618329	0.994741
	419.829775	0.994999
	420.041208	0.994821
	420.252627	0.996408
	420.464033	0.996809
	420.675426	0.996870
	420.886805	0.997449
	421.098172	0.995327
	421.309525	0.997112
	421.520865	0.996855
	421.732192	0.998564
	421.943505	0.998874
	422.154805	0.999272
	422.366092	0.998370
	422.577366	0.998789
	422.788627	0.998587
	422.999874	1.000096
	423.211108	1.001660
	423.422329	1.003318
	423.633537	1.003382
	423.844731	1.003657
	424.055913	1.003088
	424.267081	1.005314
	424.478235	1.005306
	424.689377	1.005339
	424.900505	1.005708
	425.111620	1.004557
	425.322722	1.004869
	425.533811	1.004920
	425.744886	1.004273
	425.955948	1.005185
	426.166997	1.001883
	426.378032	1.004354
	426.589055	1.005680
	426.800064	1.006052
	427.011060	1.006101
	427.222042	1.005977
	427.433012	1.004604
	427.643968	1.000777
	427.854911	0.999256
	428.065840	1.000495
	428.276757	0.997392
	428.487660	0.995142
	428.698550	0.994200
	428.909427	0.993741
	429.120290	0.993041
	429.331140	0.992219
	429.541977	0.991530
	429.752801	0.992130
	429.963611	0.991428
	430.174408	0.991116
	430.385192	0.990834
	430.595963	0.990581
	430.806720	0.990724
	431.017464	0.990838
	431.228195	0.987605
	431.438913	0.990321
	431.649617	0.990996
	431.860308	0.992588
	432.070986	0.994592
	432.281650	0.994251
	432.492302	0.991196
	432.702940	0.992486
	432.913565	0.992657
	433.124176	0.993752
	433.334774	0.995013
	433.545359	0.994203
	433.755931	0.994406
	433.966489	0.997176
	434.177035	0.995635
	434.387567	0.996491
	434.598085	0.997184
	434.808591	0.995145
	435.019083	0.997193
	435.229562	0.998464
	435.440027	0.999266
	435.650479	0.999111
	435.860918	0.998895
	436.071344	0.999570
	436.281757	0.997888
	436.492156	0.998260
	436.702542	0.996324
	436.912914	0.997068
	437.123274	0.996495
	437.333620	0.997635
	437.543953	0.995758
	437.754272	0.997232
	437.964578	0.998299
	438.174871	0.998431
	438.385151	0.999255
	438.595417	1.001115
	438.805670	1.001938
	439.015910	1.003940
	439.226137	1.001443
	439.436350	1.000469
	439.646550	0.999389
	439.856737	1.000230
	440.066910	0.998513
	440.277070	0.999422
	440.487217	1.000455
	440.697351	1.001434
	440.907471	0.999621
	441.117578	0.999813
	441.327671	0.998450
	441.537752	0.996822
	441.747819	0.996686
	441.957873	0.996656
	442.167913	0.997388
	442.377940	0.996776
	442.587954	0.996018
	442.797955	0.996102
	443.007942	0.996567
	443.217916	0.997476
	443.427877	0.998692
	443.637824	1.001063
	443.847758	1.000445
	444.057679	1.003055
	444.267586	1.001751
	444.477481	1.002734
	444.687361	1.002302
	444.897229	1.000474
	445.107083	1.002891
	445.316924	1.004120
	445.526752	1.003815
	445.736566	1.004818
	445.946367	1.002796
	446.156155	1.001839
	446.365929	1.003353
	446.575690	1.003354
	446.785438	1.001619
	446.995173	1.001857
	447.204894	1.002058
	447.414602	1.000998
	447.624296	1.002271
	447.833977	1.000782
	448.043645	0.998998
	448.253300	0.998734
	448.462941	0.999932
	448.672569	1.001148
	448.882184	1.001095
	449.091785	1.002072
	449.301373	1.002071
	449.510948	1.001639
	449.720509	1.001779
	449.930057	1.003287
	450.139592	1.002631
	450.349113	1.003472
	450.558621	1.001169
	450.768116	1.000646
	450.977597	1.000262
	451.187066	0.999868
	451.396520	0.998525
	451.605962	0.996689
	451.815390	0.996849
	452.024805	0.998181
	452.234206	0.996875
	452.443594	0.995979
	452.652969	0.994103
	452.862330	0.994845
	453.071678	0.992812
	453.281013	0.992342
	453.490335	0.991789
	453.699643	0.990031
	453.908938	0.990034
	454.118219	0.989313
	454.327487	0.988903
	454.536742	0.987961
	454.745983	0.986964
	454.955211	0.985650
	455.164426	0.984904
	455.373627	0.985727
	455.582815	0.986398
	455.791990	0.984703
	456.001152	0.985808
	456.210300	0.985740
	456.419434	0.983988
	456.628556	0.985888
	456.837664	0.985105
	457.046758	0.986796
	457.255839	0.987271
	457.464907	0.986381
	457.673962	0.988309
	457.883003	0.986179
	458.092031	0.986456
	458.301046	0.987556
	458.510047	0.985911
	458.719035	0.986517
	458.928009	0.986596
	459.136970	0.985707
	459.345918	0.986154
	459.554852	0.986794
	459.763774	0.987607
	459.972681	0.987277
	460.181576	0.988066
	460.390457	0.988593
	460.599324	0.989379
	460.808178	0.989179
	461.017019	0.989634
	461.225847	0.989874
	461.434661	0.989128
	461.643462	0.989112
	461.852249	0.987242
	462.061023	0.986286
	462.269784	0.987027
	462.478531	0.987381
	462.687265	0.986387
	462.895986	0.984512
	463.104693	0.984440
	463.313387	0.984302
	463.522068	0.985506
	463.730735	0.985536
	463.939389	0.985192
	464.148029	0.986371
	464.356656	0.986092
	464.565270	0.985950
	464.773870	0.984780
	464.982457	0.985487
	465.191030	0.985343
	465.399591	0.986052
	465.608137	0.986615
	465.816671	0.987615
	466.025191	0.987202
	466.233697	0.987119
	466.442191	0.987255
	466.650671	0.986328
	466.859137	0.986611
	467.067590	0.986304
	467.276030	0.985926
	467.484456	0.986584
	467.692869	0.987143
	467.901269	0.988777
	468.109655	0.988744
	468.318028	0.989449
	468.526387	0.990795
	468.734733	0.990937
	468.943066	0.991339
	469.151385	0.990933
	469.359691	0.988437
	469.567984	0.988224
	469.776263	0.988326
	469.984528	0.988587
	470.192781	0.989410
	470.401020	0.988985
	470.609245	0.989108
	470.817457	0.988297
	471.025656	0.986415
	471.233841	0.985834
	471.442013	0.987849
	471.650172	0.989047
	471.858317	0.990070
	472.066448	0.989442
	472.274567	0.988849
	472.482672	0.990762
	472.690763	0.992115
	472.898841	0.993618
	473.106906	0.994457
	473.314957	0.994867
	473.522995	0.996649
	473.731020	0.997373
	473.939031	0.997417
	474.147029	0.999526
	474.355013	0.999925
	474.562984	1.001315
	474.770941	1.001249
	474.978885	1.001255
	475.186816	1.000722
	475.394733	1.000942
	475.602637	1.002243
	475.810527	1.001790
	476.018404	1.003193
	476.226268	1.002688
	476.434118	1.003930
	476.641955	1.003743
	476.849778	1.003489
	477.057588	1.004080
	477.265385	1.004245
	477.473168	1.003989
	477.680937	1.003041
	477.888694	1.004491
	478.096436	1.005515
	478.304166	1.004734
	478.511882	1.004169
	478.719584	1.003790
	478.927274	1.001241
	479.134949	0.999902
	479.342612	0.998646
	479.550260	0.998783
	479.757896	0.997804
	479.965518	0.999711
	480.173126	0.999938
	480.380722	0.999581
	480.588303	0.997857
	480.795872	0.997578
	481.003426	0.997212
	481.210968	0.996311
	481.418496	0.993822
	481.626010	0.993310
	481.833511	0.991901
	482.040999	0.993399
	482.248473	0.994072
	482.455934	0.993987
	482.663382	0.993600
	482.870816	0.992017
	483.078236	0.991800
	483.285643	0.992796
	483.493037	0.992379
	483.700417	0.991848
	483.907784	0.992304
	484.115137	0.990380
	484.322477	0.988060
	484.529803	0.987109
	484.737116	0.988886
	484.944416	0.990918
	485.151702	0.991714
	485.358975	0.991029
	485.566234	0.992248
	485.773479	0.991725
	485.980712	0.992649
	486.187931	0.993792
	486.395136	0.994600
	486.602328	0.995427
	486.809506	0.994664
	487.016671	0.994673
	487.223823	0.994967
	487.430961	0.993787
	487.638086	0.994785
	487.845197	0.993489
	488.052295	0.993623
	488.259379	0.992404
	488.466450	0.991774
	488.673507	0.991492
	488.880551	0.991504
	489.087582	0.992101
	489.294599	0.994704
	489.501602	0.995653
	489.708592	0.996774
	489.915569	0.995492
	490.122532	0.996548
	490.329482	0.998627
	490.536418	0.998824
	490.743341	0.998704
	490.950250	0.999092
	491.157146	0.997806
	491.364029	0.997353
	491.570897	0.998576
	491.777753	1.000043
	491.984595	1.000553
	492.191423	0.999719
	492.398238	1.001655
	492.605040	0.999455
	492.811828	0.999648
	493.018603	1.000065
	493.225364	1.002017
	493.432111	1.001847
	493.638846	1.001365
	493.845566	1.001693
	494.052274	1.001820
	494.258967	1.001152
	494.465648	1.002454
	494.672314	1.002543
	494.878968	1.002708
	495.085608	1.001360
	495.292234	1.001278
	495.498847	1.001108
	495.705446	1.001306
	495.912032	1.000064
	496.118605	0.998388
	496.325164	0.997569
	496.531709	0.997297
	496.738241	0.998199
	496.944759	0.999338
	497.151264	1.000183
	497.357756	1.000863
	497.564234	1.000695
	497.770698	0.999869
	497.977149	1.000409
	498.183587	0.999763
	498.390011	1.000464
	498.596422	0.999600
	498.802819	1.000742
	499.009202	1.001154
	499.215572	1.001133
	499.421929	1.000627
	499.628272	0.999805
	499.834602	0.999635
	500.040918	0.999853
	500.247220	0.999525
	500.453509	1.000359
	500.659785	1.001269
	500.866047	1.005086
	501.072296	1.007672
	501.278531	1.007623
	501.484752	1.007870
	501.690960	1.009088
	501.897155	1.008618
	502.103336	1.009022
	502.309504	1.010203
	502.515658	1.010888
	502.721798	1.011926
	502.927925	1.011235
	503.134039	1.011940
	503.340139	1.012620
	503.546225	1.012544
	503.752298	1.012109
	503.958358	1.013445
	504.164404	1.013758
	504.370436	1.012375
	504.576455	1.012151
	504.782461	1.013966
	504.988453	1.014544
	505.194431	1.016302
	505.400396	1.016687
	505.606347	1.016994
	505.812285	1.016733
	506.018209	1.016396
	506.224120	1.016563
	506.430017	1.015409
	506.635901	1.016293
	506.841771	1.016361
	507.047628	1.016342
	507.253471	1.015413
	507.459301	1.016129
	507.665117	1.015253
	507.870920	1.013343
	508.076709	1.013166
	508.282484	1.011263
	508.488247	1.009726
	508.693995	1.009489
	508.899730	1.009574
	509.105451	1.008906
	509.311159	1.007508
	509.516854	1.007617
	509.722535	1.008534
	509.928202	1.008774
	510.133856	1.009405
	510.339496	1.010054
	510.545123	1.011128
	510.750736	1.011854
	510.956336	1.011387
	511.161922	1.013501
	511.367494	1.012629
	511.573053	1.011699
	511.778599	1.011585
	511.984131	1.011413
	512.189649	1.011452
	512.395154	1.010551
	512.600645	1.010821
	512.806123	1.010326
	513.011587	1.011736
	513.217038	1.011744
	513.422475	1.010425
	513.627899	1.009503
	513.833309	1.010019
	514.038705	1.011529
	514.244088	1.010674
	514.449458	1.010061
	514.654814	1.009016
	514.860156	1.007165
	515.065485	1.008707
	515.270800	1.008407
	515.476102	1.009100
	515.681390	1.008351
	515.886664	1.006187
	516.091925	1.004637
	516.297173	1.005368
	516.502407	1.004316
	516.707627	1.003166
	516.912834	1.003100
	517.118027	1.003028
	517.323207	1.002937
	517.528373	1.003033
	517.733525	1.002032
	517.938664	1.002051
	518.143790	1.001865
	518.348901	1.000914
	518.554000	1.000922
	518.759084	1.000169
	518.964156	0.999878
	519.169213	1.000141
	519.374257	0.999711
	519.579288	0.999979
	519.784305	1.001766
	519.989308	1.001822
	520.194298	1.003010
	520.399274	1.004293
	520.604236	1.004553
	520.809185	1.004833
	521.014121	1.005431
	521.219043	1.006414
	521.423951	1.006637
	521.628846	1.008408
	521.833727	1.009915
	522.038595	1.010078
	522.243449	1.010525
	522.448289	1.010298
	522.653116	1.010785
	522.857929	1.011462
	523.062729	1.011650
	523.267515	1.011711
	523.472287	1.012056
	523.677046	1.010082
	523.881792	1.011173
	524.086524	1.011802
	524.291242	1.010662
	524.495946	1.011344
	524.700637	1.011550
	524.905315	1.010779
	525.109979	1.010525
	525.314629	1.011564
	525.519266	1.011603
	525.723889	1.012309
	525.928498	1.011295
	526.133094	1.011158
	526.337677	1.010564
	526.542245	1.009916
	526.746800	1.009990
	526.951342	1.008667
	527.155870	1.007724
	527.360384	1.007782
	527.564885	1.006010
	527.769372	1.004618
	527.973846	1.001978
	528.178306	0.999849
	528.382752	0.999552
	528.587185	0.999037
	528.791604	0.997832
	528.996010	0.996407
	529.200402	0.995443
	529.404780	0.995655
	529.609145	0.995455
	529.813496	0.995099
	530.017833	0.993980
	530.222157	0.994942
	530.426468	0.993871
	530.630764	0.993832
	530.835048	0.995175
	531.039317	0.995853
	531.243573	0.996449
	531.447815	0.997154
	531.652044	0.997017
	531.856259	0.999398
	532.060461	0.999211
	532.264648	0.998438
	532.468823	0.998050
	532.672983	0.997030
	532.877130	0.997125
	533.081264	0.996313
	533.285383	0.996239
	533.489490	0.997179
	533.693582	0.998423
	533.897661	0.999226
	534.101726	0.999102
	534.305778	1.000252
	534.509816	1.000337
	534.713841	1.000594
	534.917851	1.001572
	535.121849	1.001209
	535.325832	1.000444
	535.529802	1.000246
	535.733759	1.001245
	535.937701	1.001856
	536.141630	1.003033
	536.345546	1.001215
	536.549448	0.999539
	536.753336	0.999769
	536.957210	0.999652
	537.161071	0.998474
	537.364919	0.999475
	537.568752	0.999875
	537.772572	0.998321
	537.976379	0.997981
	538.180172	0.996263
	538.383951	0.995152
	538.587716	0.994653
	538.791468	0.993739
	538.995206	0.993014
	539.198931	0.991412
	539.402642	0.991651
	539.606339	0.992342
	539.810023	0.990931
	540.013693	0.990661
	540.217349	0.988502
	540.420992	0.988551
	540.624621	0.988975
	540.828237	0.988992
	541.031839	0.987054
	541.235427	0.987389
	541.439001	0.986888
	541.642562	0.986617
	541.846109	0.986431
	542.049643	0.986909
	542.253163	0.986913
	542.456669	0.988256
	542.660162	0.988890
	542.863641	0.990185
	543.067106	0.991183
	543.270558	0.991658
	543.473996	0.990687
	543.677420	0.990173
	543.880831	0.991391
	544.084228	0.992494
	544.287612	0.992037
	544.490981	0.993210
	544.694338	0.993855
	544.897680	0.992588
	545.101009	0.994448
	545.304324	0.994325
	545.507625	0.995633
	545.710913	0.996117
	545.914187	0.996602
	546.117448	0.995646
	546.320695	0.996032
	546.523928	0.996771
	546.727147	0.995802
	546.930353	0.997159
	547.133546	0.997091
	547.336724	0.996428
	547.539889	0.997332
	547.743040	0.998406
	547.946178	0.997197
	548.149301	0.996371
	548.352412	0.996086
	548.555508	0.995434
	548.758591	0.995968
	548.961660	0.995898
	549.164716	0.995493
	549.367757	0.993615
	549.570785	0.994589
	549.773800	0.993421
	549.976801	0.991923
	550.179788	0.992045
	550.382761	0.991544
	550.585721	0.989958
	550.788667	0.990546
	550.991599	0.989447
	551.194518	0.989669
	551.397423	0.989436
	551.600315	0.990955
	551.803192	0.990738
	552.006056	0.989561
	552.208906	0.989685
	552.411743	0.989545
	552.614566	0.989081
	552.817375	0.988852
	553.020171	0.987328
	553.222953	0.986779
	553.425721	0.989618
	553.628475	0.989647
	553.831216	0.988610
	554.033943	0.990115
	554.236657	0.989859
	554.439356	0.989989
	554.642042	0.991298
	554.844715	0.992469
	555.047373	0.991947
	555.250018	0.993004
	555.452650	0.993708
	555.655267	0.992293
	555.857871	0.993736
	556.060461	0.995290
	556.263038	0.995468
	556.465600	0.995338
	556.668150	0.995089
	556.870685	0.994739
	557.073207	0.994550
	557.275715	0.995950
	557.478209	0.995174
	557.680689	0.996098
	557.883156	0.996231
	558.085609	0.996392
	558.288049	0.997346
	558.490475	0.997808
	558.692887	0.997635
	558.895285	0.998909
	559.097670	0.999989
	559.300040	0.999866
	559.502398	0.999487
	559.704741	0.999291
	559.907071	0.998945
	560.109387	0.998226
	560.311689	0.999417
	560.513978	0.998430
	560.716253	0.997478
	560.918514	0.996927
	561.120762	0.995504
	561.322995	0.994581
	561.525215	0.994412
	561.727422	0.995467
	561.929614	0.993556
	562.131793	0.994359
	562.333958	0.994143
	562.536110	0.994837
	562.738248	0.995284
	562.940372	0.996054
	563.142482	0.996108
	563.344578	0.997472
	563.546661	0.998005
	563.748730	0.998429
	563.950786	0.997358
	564.152827	0.998956
	564.354855	1.000108
	564.556870	1.000055
	564.758870	1.000255
	564.960857	1.001730
	565.162830	1.003051
	565.364789	1.004719
	565.566735	1.005655
	565.768666	1.004826
	565.970584	1.005663
	566.172489	1.007230
	566.374379	1.006485
	566.576256	1.007751
	566.778119	1.009709
	566.979969	1.009251
	567.181805	1.008891
	567.383626	1.010485
	567.585435	1.009900
	567.787229	1.009875
	567.989010	1.011148
	568.190777	1.011442
	568.392530	1.010979
	568.594269	1.010641
	568.795995	1.010930
	568.997707	1.011239
	569.199405	1.011915
	569.401090	1.013237
	569.602761	1.013234
	569.804418	1.015296
	570.006061	1.016109
	570.207690	1.016549
	570.409306	1.018528
	570.610908	1.017757
	570.812497	1.018343
	571.014071	1.018956
	571.215632	1.017801
	571.417179	1.016829
	571.618712	1.017552
	571.820232	1.018019
	572.021737	1.018614
	572.223229	1.018489
	572.424707	1.018028
	572.626172	1.018915
	572.827623	1.019264
	573.029060	1.020624
	573.230483	1.020855
	573.431892	1.021118
	573.633288	1.021666
	573.834670	1.022518
	574.036038	1.020726
	574.237392	1.021507
	574.438733	1.020335
	574.640060	1.021223
	574.841373	1.021207
	575.042672	1.021300
	575.243958	1.023475
	575.445230	1.024010
	575.646488	1.024761
	575.847732	1.025073
	576.048962	1.025683
	576.250179	1.027577
	576.451382	1.027466
	576.652571	1.027989
	576.853747	1.030335
	577.054908	1.030112
	577.256056	1.029523
	577.457190	1.030492
	577.658310	1.030941
	577.859417	1.031626
	578.060510	1.032592
	578.261589	1.032206
	578.462654	1.031937
	578.663705	1.033571
	578.864743	1.033801
	579.065767	1.034234
	579.266777	1.035359
	579.467773	1.035718
	579.668755	1.034654
	579.869724	1.036057
	580.070679	1.037168
	580.271620	1.037370
	580.472548	1.037123
	580.673461	1.039315
	580.874361	1.040230
	581.075247	1.042622
	581.276119	1.045638
	581.476978	1.046063
	581.677822	1.046669
	581.878653	1.047830
	582.079470	1.048215
	582.280273	1.048909
	582.481063	1.049827
	582.681838	1.049859
	582.882600	1.050699
	583.083348	1.052312
	583.284083	1.055227
	583.484803	1.056660
	583.685510	1.058215
	583.886203	1.058104
	584.086882	1.059325
	584.287547	1.060044
	584.488199	1.061817
	584.688836	1.063176
	584.889460	1.061865
	585.090070	1.061811
	585.290666	1.060685
	585.491249	1.061271
	585.691818	1.061157
	585.892372	1.062641
	586.092914	1.062282
	586.293441	1.063526
	586.493954	1.064248
	586.694454	1.065612
	586.894940	1.067053
	587.095412	1.067824
	587.295870	1.069211
	587.496314	1.068565
	587.696745	1.068380
	587.897162	1.069302
	588.097565	1.070756
	588.297954	1.071376
	588.498329	1.070931
	588.698691	1.071754
	588.899038	1.072023
	589.099372	1.072698
	589.299692	1.073365
	589.499998	1.075692
	589.700291	1.073562
	589.900569	1.074239
	590.100834	1.074272
	590.301085	1.074680
	590.501322	1.074659
	590.701546	1.076621
	590.901755	1.076343
	591.101951	1.077792
	591.302132	1.075803
	591.502300	1.075402
	591.702455	1.077832
	591.902595	1.080441
	592.102722	1.081021
	592.302834	1.081306
	592.502933	1.083082
	592.703018	1.084880
	592.903089	1.084716
	593.103147	1.085234
	593.303190	1.085939
	593.503220	1.085123
	593.703236	1.085183
	593.903238	1.086528
	594.103226	1.087118
	594.303200	1.087212
	594.503161	1.087208
	594.703108	1.087698
	594.903040	1.088709
	595.102960	1.090009
	595.302865	1.089235
	595.502756	1.088799
	595.702634	1.088927
	595.902497	1.089294
	596.102347	1.089318
	596.302183	1.090347
	596.502005	1.090128
	596.701813	1.088233
	596.901608	1.088659
	597.101388	1.089652
	597.301155	1.091277
	597.500908	1.091865
	597.700647	1.092779
	597.900372	1.093845
	598.100083	1.093863
	598.299781	1.094390
	598.499465	1.095526
	598.699134	1.096429
	598.898790	1.098240
	599.098432	1.096782
	599.298061	1.095898
	599.497675	1.094279
	599.697275	1.094559
	599.896862	1.095602
	600.096435	1.095062
	600.295994	1.094503
	600.495539	1.095161
	600.695070	1.095605
	600.894588	1.095286
	601.094091	1.096671
	601.293581	1.095251
	601.493056	1.094519
	601.692518	1.093748
	601.891966	1.095244
	602.091401	1.095650
	602.290821	1.096090
	602.490227	1.095667
	602.689620	1.095627
	602.888999	1.095199
	603.088363	1.095137
	603.287714	1.093527
	603.487052	1.096224
	603.686375	1.098214
	603.885684	1.097705
	604.084980	1.097972
	604.284261	1.099160
	604.483529	1.100048
	604.682783	1.099718
	604.882023	1.099996
	605.081249	1.100651
	605.280461	1.103161
	605.479660	1.102292
	605.678844	1.101012
	605.878015	1.102658
	606.077172	1.101877
	606.276314	1.101562
	606.475443	1.102635
	606.674558	1.101928
	606.873660	1.103649
	607.072747	1.103810
	607.271820	1.105019
	607.470880	1.106270
	607.669926	1.107280
	607.868957	1.107266
	608.067975	1.107882
	608.266979	1.109855
	608.465969	1.110617
	608.664946	1.112097
	608.863908	1.115184
	609.062857	1.115345
	609.261791	1.117267
	609.460712	1.118239
	609.659619	1.119666
	609.858511	1.120087
	610.057390	1.120635
	610.256256	1.122062
	610.455107	1.122924
	610.653944	1.122377
	610.852767	1.122145
	611.051577	1.120844
	611.250373	1.121810
	611.449154	1.122841
	611.647922	1.124254
	611.846676	1.124440
	612.045416	1.125434
	612.244142	1.126177
	612.442854	1.126951
	612.641553	1.126467
	612.840237	1.127620
	613.038908	1.128078
	613.237564	1.127061
	613.436207	1.126599
	613.634836	1.127417
	613.833451	1.126099
	614.032052	1.126174
	614.230639	1.124902
	614.429212	1.124555
	614.627771	1.123542
	614.826316	1.123908
	615.024848	1.124185
	615.223365	1.125366
	615.421869	1.126666
	615.620358	1.126186
	615.818834	1.124859
	616.017296	1.124643
	616.215744	1.124178
	616.414178	1.123409
	616.612598	1.123497
	616.811004	1.124521
	617.009396	1.124021
	617.207775	1.124274
	617.406139	1.121429
	617.604490	1.120649
	617.802826	1.121310
	618.001149	1.120367
	618.199458	1.118997
	618.397752	1.120087
	618.596033	1.118974
	618.794300	1.119933
	618.992553	1.118903
	619.190792	1.119366
	619.389018	1.119355
	619.587229	1.119343
	619.785426	1.118490
	619.983609	1.120424
	620.181779	1.121193
	620.379934	1.120231
	620.578076	1.120325
	620.776204	1.121181
	620.974317	1.120817
	621.172417	1.119885
	621.370503	1.118843
	621.568575	1.117838
	621.766633	1.118443
	621.964677	1.118151
	622.162707	1.118722
	622.360723	1.117254
	622.558725	1.116346
	622.756714	1.116157
	622.954688	1.114484
	623.152648	1.113953
	623.350595	1.113436
	623.548527	1.111469
	623.746446	1.111536
	623.944350	1.112306
	624.142241	1.110907
	624.340118	1.109596
	624.537981	1.108797
	624.735829	1.109435
	624.933664	1.108631
	625.131485	1.107189
	625.329292	1.106619
	625.527085	1.106642
	625.724864	1.104957
	625.922629	1.104854
	626.120381	1.105148
	626.318118	1.104764
	626.515841	1.104020
	626.713550	1.104729
	626.911246	1.104017
	627.108927	1.103603
	627.306595	1.104219
	627.504248	1.104199
	627.701888	1.104099
	627.899513	1.106556
	628.097125	1.107500
	628.294722	1.108192
	628.492306	1.109559
	628.689876	1.109912
	628.887432	1.110182
	629.084973	1.109923
	629.282501	1.109846
	629.480015	1.111292
	629.677515	1.112186
	629.875001	1.112931
	630.072473	1.112740
	630.269931	1.113429
	630.467375	1.113634
	630.664805	1.113598
	630.862221	1.113248
	631.059623	1.114497
	631.257011	1.115160
	631.454385	1.113254
	631.651746	1.113183
	631.849092	1.113869
	632.046424	1.112705
	632.243742	1.113487
	632.441047	1.114406
	632.638337	1.113051
	632.835613	1.111412
	633.032876	1.110019
	633.230124	1.111619
	633.427358	1.112547
	633.624579	1.113378
	633.821785	1.112830
	634.018978	1.113017
	634.216156	1.112107
	634.413321	1.112366
	634.610471	1.112643
	634.807608	1.112473
	635.004730	1.112795
	635.201839	1.111996
	635.398933	1.113513
	635.596014	1.114810
	635.793081	1.114576
	635.990133	1.113628
	636.187172	1.113711
	636.384196	1.112967
	636.581207	1.113937
	636.778204	1.112901
	636.975186	1.112224
	637.172155	1.111648
	637.369110	1.111557
	637.566050	1.111402
	637.762977	1.111425
	637.959890	1.111200
	638.156788	1.110965
	638.353673	1.111593
	638.550544	1.110829
	638.747400	1.111374
	638.944243	1.111845
	639.141072	1.111984
	639.337886	1.110213
	639.534687	1.110474
	639.731474	1.109858
	639.928246	1.109386
	640.125005	1.109386
	640.321750	1.109494
	640.518480	1.109476
	640.715197	1.108950
	640.911899	1.107074
	641.108588	1.107183
	641.305263	1.105886
	641.501923	1.105357
	641.698570	1.104799
	641.895202	1.103982
	642.091821	1.101484
	642.288426	1.101143
	642.485016	1.100182
	642.681593	1.101535
	642.878155	1.102804
	643.074704	1.102349
	643.271238	1.102204
	643.467759	1.103491
	643.664265	1.104620
	643.860757	1.105465
	644.057236	1.106941
	644.253700	1.107487
	644.450151	1.108337
	644.646587	1.110775
	644.843009	1.112929
	645.039418	1.114597
	645.235812	1.115628
	645.432192	1.115044
	645.628558	1.116493
	645.824911	1.118593
	646.021249	1.119086
	646.217573	1.120054
	646.413883	1.119776
	646.610179	1.119608
	646.806461	1.120254
	647.002729	1.121588
	647.198983	1.122129
	647.395223	1.120457
	647.591449	1.122424
	647.787661	1.122368
	647.983859	1.123687
	648.180043	1.123983
	648.376212	1.124665
	648.572368	1.125029
	648.768510	1.126252
	648.964638	1.126298
	649.160751	1.126675
	649.356851	1.126133
	649.552937	1.123896
	649.749008	1.123525
	649.945066	1.124246
	650.141109	1.121521
	650.337138	1.120332
	650.533154	1.120045
	650.729155	1.118955
	650.925142	1.118324
	651.121116	1.119334
	651.317075	1.118498
	651.513020	1.117891
	651.708951	1.117735
	651.904868	1.117185
	652.100771	1.117563
	652.296660	1.117814
	652.492535	1.117031
	652.688396	1.117474
	652.884242	1.117946
	653.080075	1.118749
	653.275894	1.120127
	653.471699	1.120522
	653.667489	1.121276
	653.863266	1.121684
	654.059028	1.123840
	654.254776	1.125336
	654.450511	1.128058
	654.646231	1.128817
	654.841937	1.128708
	655.037629	1.129462
	655.233308	1.130349
	655.428972	1.133212
	655.624622	1.133976
	655.820258	1.136710
	656.015879	1.139099
	656.211487	1.139958
	656.407081	1.140925
	656.602661	1.140673
	656.798226	1.142636
	656.993778	1.143510
	657.189315	1.144977
	657.384839	1.148436
	657.580348	1.148411
	657.775843	1.148653
	657.971324	1.149758
	658.166791	1.151924
	658.362244	1.152803
	658.557683	1.154279
	658.753108	1.154778
	658.948519	1.155720
	659.143916	1.158301
	659.339298	1.160245
	659.534667	1.160342
	659.730022	1.160597
	659.925362	1.159405
	660.120688	1.160280
	660.316001	1.160284
	660.511299	1.158567
	660.706583	1.157883
	660.901853	1.157442
	661.097109	1.156856
	661.292351	1.157526
	661.487578	1.159362
	661.682792	1.160453
	661.877992	1.159922
	662.073177	1.161934
	662.268349	1.161398
	662.463506	1.161059
	662.658649	1.161640
	662.853779	1.161574
	663.048894	1.159229
	663.243995	1.159547
	663.439081	1.157857
	663.634154	1.159304
	663.829213	1.160290
	664.024258	1.159322
	664.219288	1.159685
	664.414305	1.160621
	664.609307	1.160479
	664.804295	1.160145
	664.999269	1.159175
	665.194229	1.159178
	665.389175	1.158031
	665.584107	1.158900
	665.779025	1.157246
	665.973928	1.157605
	666.168818	1.157908
	666.363693	1.155966
	666.558555	1.155826
	666.753402	1.157701
	666.948235	1.157774
	667.143054	1.156890
	667.337859	1.156099
	667.532650	1.157169
	667.727427	1.156316
	667.922189	1.155468
	668.116938	1.156672
	668.311672	1.156346
	668.506392	1.156663
	668.701098	1.155657
	668.895790	1.156488
	669.090468	1.156026
	669.285132	1.156583
	669.479782	1.157988
	669.674417	1.159093
	669.869039	1.160017
	670.063646	1.158493
	670.258239	1.159573
	670.452819	1.159371
	670.647384	1.160845
	670.841934	1.161106
	671.036471	1.161056
	671.230994	1.160657
	671.425502	1.160719
	671.619997	1.161038
	671.814477	1.162802
	672.008943	1.162088
	672.203395	1.163632
	672.397833	1.164939
	672.592257	1.164492
	672.786667	1.164367
	672.981062	1.166612
	673.175444	1.165855
	673.369811	1.165317
	673.564164	1.163635
	673.758503	1.164011
	673.952828	1.161054
	674.147139	1.161370
	674.341435	1.160604
	674.535718	1.159374
	674.729986	1.158804
	674.924240	1.159470
	675.118480	1.160403
	675.312706	1.161598
	675.506918	1.161589
	675.701116	1.160146
	675.895299	1.161256
	676.089469	1.160316
	676.283624	1.158340
	676.477765	1.157093
	676.671892	1.157000
	676.866005	1.158032
	677.060103	1.156697
	677.254188	1.157360
	677.448258	1.154798
	677.642315	1.155552
	677.836357	1.155340
	678.030385	1.155484
	678.224398	1.155739
	678.418398	1.155919
	678.612384	1.154924
	678.806355	1.154461
	679.000312	1.157030
	679.194255	1.157872
	679.388184	1.157711
	679.582099	1.159038
	679.776000	1.158958
	679.969886	1.158463
	680.163758	1.158971
	680.357617	1.159877
	680.551461	1.161110
	680.745290	1.161862
	680.939106	1.163139
	681.132908	1.164057
	681.326695	1.163482
	681.520468	1.162592
	681.714227	1.162032
	681.907972	1.162163
	682.101703	1.162275
	682.295419	1.162979
	682.489122	1.162133
	682.682810	1.161003
	682.876484	1.159657
	683.070144	1.160399
	683.263790	1.159071
	683.457421	1.159417
	683.651039	1.156989
	683.844642	1.156686
	684.038231	1.154700
	684.231806	1.152968
	684.425367	1.152206
	684.618913	1.150776
	684.812446	1.148372
	685.005964	1.148687
	685.199468	1.146974
	685.392958	1.146113
	685.586433	1.143693
	685.779895	1.145277
	685.973342	1.145015
	686.166775	1.145605
	686.360194	1.145673
	686.553599	1.146170
	686.746990	1.144747
	686.940366	1.143151
	687.133729	1.143985
	687.327077	1.144404
	687.520411	1.143757
	687.713730	1.142369
	687.907036	1.142934
	688.100327	1.144020
	688.293604	1.145300
	688.486867	1.145948
	688.680116	1.146318
	688.873351	1.147465
	689.066571	1.147398
	689.259777	1.148157
	689.452970	1.149392
	689.646147	1.150163
	689.839311	1.149633
	690.032461	1.149685
	690.225596	1.150232
	690.418717	1.150748
	690.611824	1.152768
	690.804917	1.151323
	690.997995	1.151150
	691.191059	1.152135
	691.384110	1.151062
	691.577145	1.152204
	691.770167	1.152603
	691.963175	1.152512
	692.156168	1.153103
	692.349147	1.153202
	692.542112	1.152733
	692.735063	1.152567
	692.927999	1.151695
	693.120922	1.152329
	693.313830	1.151666
	693.506724	1.151612
	693.699603	1.150266
	693.892469	1.149999
	694.085320	1.149876
	694.278157	1.149593
	694.470980	1.148774
	694.663789	1.149091
	694.856583	1.146779
	695.049364	1.146211
	695.242130	1.145375
	695.434881	1.145436
	695.627619	1.144445
	695.820342	1.143226
	696.013052	1.142288
	696.205747	1.141636
	696.398427	1.141633
	696.591094	1.140638
	696.783746	1.138881
	696.976384	1.139783
	697.169008	1.139836
	697.361618	1.139727
	697.554213	1.138404
	697.746795	1.137745
	697.939362	1.137094
	698.131914	1.135516
	698.324453	1.134843
	698.516977	1.136125
	698.709487	1.136471
	698.901983	1.135673
	699.094465	1.133493
	699.286932	1.133184
	699.479386	1.134037
	699.671825	1.134183
	699.864249	1.134853
	700.056660	1.135488
	700.249056	1.135658
	700.441438	1.134978
	700.633806	1.133677
	700.826160	1.133432
	701.018499	1.133984
	701.210824	1.131984
	701.403135	1.130857
	701.595432	1.130838
	701.787714	1.131757
	701.979982	1.132859
	702.172236	1.133006
	702.364476	1.131968
	702.556702	1.132776
	702.748913	1.130702
	702.941110	1.130013
	703.133293	1.128889
	703.325461	1.128546
	703.517615	1.127134
	703.709755	1.126509
	703.901881	1.126606
	704.093993	1.126649
	704.286090	1.126060
	704.478173	1.126720
	704.670242	1.126246
	704.862296	1.126117
	705.054337	1.125506
	705.246363	1.124744
	705.438375	1.125504
	705.630372	1.125395
	705.822356	1.124588
	706.014325	1.122991
	706.206279	1.122963
	706.398220	1.123145
	706.590146	1.123490
	706.782058	1.122169
	706.973956	1.121313
	707.165840	1.120003
	707.357709	1.118449
	707.549564	1.117307
	707.741405	1.115488
	707.933231	1.114820
	708.125043	1.113634
	708.316841	1.113272
	708.508625	1.113144
	708.700395	1.110027
	708.892150	1.110699
	709.083891	1.110234
	709.275617	1.110142
	709.467330	1.108558
	709.659028	1.107635
	709.850712	1.108958
	710.042381	1.107767
	710.234037	1.105514
	710.425678	1.104438
	710.617305	1.104033
	710.808917	1.103851
	711.000515	1.105408
	711.192099	1.105067
	711.383669	1.104581
	711.575225	1.102853
	711.766766	1.101744
	711.958293	1.101081
	712.149805	1.099458
	712.341304	1.099169
	712.532788	1.099415
	712.724258	1.097710
	712.915713	1.097334
	713.107154	1.097839
	713.298581	1.097293
	713.489994	1.096841
	713.681392	1.093706
	713.872776	1.091291
	714.064146	1.089692
	714.255502	1.086792
	714.446843	1.087490
	714.638170	1.087129
	714.829483	1.088833
	715.020781	1.087721
	715.212065	1.087927
	715.403335	1.087442
	715.594591	1.087513
	715.785832	1.087436
	715.977059	1.088679
	716.168272	1.088088
	716.359470	1.086801
	716.550654	1.085916
	716.741824	1.086306
	716.932979	1.086445
	717.124121	1.087420
	717.315247	1.086313
	717.506360	1.085259
	717.697458	1.086609
	717.888542	1.087076
	718.079612	1.084539
	718.270668	1.082858
	718.461709	1.081586
	718.652736	1.081075
	718.843748	1.080588
	719.034746	1.079002
	719.225730	1.078293
	719.416700	1.078276
	719.607655	1.075929
	719.798596	1.074581
	719.989523	1.073586
	720.180435	1.070707
	720.371333	1.071570
	720.562217	1.069249
	720.753087	1.067563
	720.943942	1.066003
	721.134783	1.064811
	721.325609	1.064029
	721.516422	1.061933
	721.707219	1.060697
	721.898003	1.059497
	722.088772	1.058486
	722.279527	1.057071
	722.470268	1.057144
	722.660994	1.055562
	722.851707	1.055270
	723.042404	1.052857
	723.233088	1.052462
	723.423757	1.050013
	723.614412	1.047437
	723.805052	1.046522
	723.995678	1.046301
	724.186290	1.044219
	724.376887	1.042142
	724.567471	1.040261
	724.758039	1.038615
	724.948594	1.038144
	725.139134	1.035398
	725.329660	1.033297
	725.520172	1.032357
	725.710669	1.030794
	725.901152	1.030637
	726.091620	1.029748
	726.282075	1.029078
	726.472514	1.027827
	726.662940	1.027852
	726.853351	1.026177
	727.043748	1.026247
	727.234131	1.025397
	727.424499	1.025271
	727.614853	1.024524
	727.805193	1.022500
	727.995518	1.022881
	728.185829	1.021702
	728.376125	1.021525
	728.566408	1.020634
	728.756675	1.018338
	728.946929	1.019241
	729.137168	1.018731
	729.327393	1.017050
	729.517604	1.015928
	729.707800	1.015085
	729.897982	1.015547
	730.088149	1.016645
	730.278302	1.015969
	730.468441	1.015315
	730.658566	1.015266
	730.848676	1.014087
	731.038771	1.013269
	731.228853	1.013690
	731.418920	1.014825
	731.608973	1.014723
	731.799011	1.017475
	731.989035	1.017889
	732.179045	1.019071
	732.369040	1.020800
	732.559021	1.020777
	732.748988	1.021885
	732.938940	1.022305
	733.128878	1.021098
	733.318801	1.021488
	733.508711	1.022613
	733.698605	1.023454
	733.888486	1.024833
	734.078352	1.024378
	734.268204	1.023490
	734.458041	1.023159
	734.647864	1.023897
	734.837673	1.024231
	735.027467	1.024851
	735.217247	1.026972
	735.407013	1.027502
	735.596764	1.026110
	735.786501	1.026511
	735.976223	1.027290
	736.165932	1.028959
	736.355625	1.030016
	736.545305	1.028822
	736.734970	1.028871
	736.924620	1.030465
	737.114257	1.031380
	737.303879	1.033308
	737.493486	1.034192
	737.683079	1.034300
	737.872658	1.034598
	738.062222	1.034758
	738.251772	1.033845
	738.441308	1.034478
	738.630829	1.035500
	738.820336	1.035609
	739.009829	1.034912
	739.199307	1.035365
	739.388771	1.036063
	739.578220	1.036867
	739.767655	1.037849
	739.957076	1.038168
	740.146482	1.038974
	740.335874	1.040699
	740.525251	1.040782
	740.714615	1.041149
	740.903963	1.040678
	741.093298	1.040585
	741.282618	1.041214
	741.471923	1.040818
	741.661214	1.040804
	741.850491	1.041780
	742.039753	1.040839
	742.229001	1.039470
	742.418235	1.039465
	742.607454	1.039900
	742.796659	1.041041
	742.985849	1.041340
	743.175025	1.042020
	743.364187	1.039796
	743.553334	1.039326
	743.742467	1.038499
	743.931586	1.037621
	744.120690	1.037479
	744.309779	1.037841
	744.498855	1.037894
	744.687916	1.039492
	744.876962	1.038541
	745.065994	1.037978
	745.255012	1.039655
	745.444015	1.039452
	745.633004	1.040378
	745.821978	1.041839
	746.010938	1.042183
	746.199884	1.043292
	746.388815	1.044789
	746.577732	1.047350
	746.766634	1.047393
	746.955522	1.048433
	747.144396	1.049661
	747.333255	1.050424
	747.522100	1.051814
	747.710930	1.052216
	747.899746	1.051601
	748.088548	1.053827
	748.277335	1.055580
	748.466108	1.056436
	748.654866	1.057075
	748.843610	1.057102
	749.032339	1.058114
	749.221054	1.058881
	749.409755	1.059745
	749.598441	1.059183
	749.787113	1.061054
	749.975770	1.061905
	750.164413	1.062080
	750.353042	1.064163
[truncated: 1,648 more rows]
