# Supplementary material for: Metasurface analogues of molecular diastereomers from hierarchical multiscale chiral interactions with biomolecules
Source: Nat Commun. 2026 Apr 22;17:5541. doi: 10.1038/s41467-026-72200-6 (PMC13287669; doi:10.1038/s41467-026-72200-6)
Supplement: Supplementary file 3 — Supplementary Data 1 (Raw data) [file 41467_2026_72200_MOESM3_ESM.zip › Raw_Data/Reflectivity/Antistrept_strept_sequence/strept_after_wash/Ref_ARRAY3_LH_0_1.txt]

	345.453658	1.003346
	345.669646	1.003283
	345.885622	1.003217
	346.101585	1.003146
	346.317535	1.003072
	346.533471	1.002994
	346.749395	1.002912
	346.965306	1.002826
	347.181204	1.002736
	347.397089	1.002643
	347.612961	1.002548
	347.828820	1.002452
	348.044666	1.002357
	348.260499	1.002267
	348.476319	1.002186
	348.692126	1.002119
	348.907920	1.002072
	349.123701	1.002052
	349.339469	1.002068
	349.555224	1.002126
	349.770966	1.002227
	349.986695	1.002372
	350.202412	1.002553
	350.418115	1.002758
	350.633805	1.002975
	350.849482	1.003187
	351.065147	1.003382
	351.280798	1.003552
	351.496436	1.003691
	351.712062	1.003798
	351.927674	1.003873
	352.143273	1.002144
	352.358860	1.000768
	352.574433	1.002649
	352.789993	1.002776
	353.005541	1.003316
	353.221075	1.001480
	353.436597	1.001127
	353.652105	1.001330
	353.867600	1.000220
	354.083083	1.000769
	354.298552	1.000855
	354.514009	1.000265
	354.729452	1.000234
	354.944883	1.000199
	355.160300	0.999655
	355.375705	0.999511
	355.591096	1.000787
	355.806474	1.002677
	356.021840	1.002938
	356.237192	1.003911
	356.452532	1.007254
	356.667858	1.006356
	356.883172	1.006332
	357.098472	1.002887
	357.313760	1.002130
	357.529034	1.000563
	357.744295	0.999724
	357.959544	0.998889
	358.174779	0.997512
	358.390002	0.995772
	358.605211	0.995534
	358.820407	0.995626
	359.035591	0.995954
	359.250761	0.995654
	359.465919	0.994249
	359.681063	0.992975
	359.896194	0.994404
	360.111313	0.994067
	360.326418	0.993017
	360.541510	0.991598
	360.756589	0.992165
	360.971656	0.991358
	361.186709	0.990388
	361.401749	0.988816
	361.616776	0.988211
	361.831790	0.986427
	362.046792	0.988022
	362.261780	0.987514
	362.476755	0.985398
	362.691717	0.984679
	362.906666	0.984459
	363.121602	0.983455
	363.336525	0.983927
	363.551435	0.983538
	363.766332	0.983861
	363.981216	0.986242
	364.196087	0.986274
	364.410945	0.984504
	364.625790	0.982717
	364.840621	0.980259
	365.055440	0.980930
	365.270246	0.981594
	365.485039	0.982809
	365.699818	0.981028
	365.914585	0.981208
	366.129339	0.979390
	366.344079	0.982346
	366.558807	0.983445
	366.773521	0.984750
	366.988223	0.985938
	367.202911	0.987576
	367.417587	0.989584
	367.632249	0.989294
	367.846898	0.991859
	368.061535	0.991699
	368.276158	0.991710
	368.490768	0.991821
	368.705365	0.992395
	368.919949	0.992191
	369.134521	0.990924
	369.349079	0.990361
	369.563624	0.989409
	369.778155	0.990223
	369.992674	0.989513
	370.207180	0.992875
	370.421673	0.992737
	370.636153	0.993218
	370.850619	0.992930
	371.065073	0.994671
	371.279514	0.993661
	371.493941	0.992512
	371.708356	0.993737
	371.922757	0.995046
	372.137145	0.996558
	372.351521	0.997598
	372.565883	0.999031
	372.780232	1.000590
	372.994568	1.000173
	373.208891	1.000715
	373.423201	1.001471
	373.637498	1.002971
	373.851782	1.001317
	374.066053	1.001821
	374.280311	1.003453
	374.494556	1.003014
	374.708787	1.001675
	374.923006	1.000488
	375.137211	0.998068
	375.351404	0.999504
	375.565583	0.999231
	375.779750	1.000337
	375.993903	1.000277
	376.208043	0.998380
	376.422170	1.000357
	376.636284	1.000514
	376.850385	0.998672
	377.064473	0.998627
	377.278548	0.998387
	377.492610	0.998734
	377.706658	0.999900
	377.920694	1.002286
	378.134717	1.002114
	378.348726	1.002919
	378.562722	1.003990
	378.776706	1.007169
	378.990676	1.007619
	379.204633	1.008047
	379.418577	1.008826
	379.632508	1.009101
	379.846426	1.009573
	380.060331	1.009834
	380.274223	1.009610
	380.488101	1.009329
	380.701967	1.009033
	380.915819	1.009033
	381.129659	1.007592
	381.343485	1.008795
	381.557298	1.009896
	381.771098	1.009739
	381.984886	1.010475
	382.198659	1.009763
	382.412420	1.009407
	382.626168	1.010757
	382.839903	1.010515
	383.053624	1.008790
	383.267333	1.007372
	383.481028	1.008190
	383.694711	1.008289
	383.908380	1.010702
	384.122036	1.009031
	384.335679	1.010928
	384.549309	1.012962
	384.762926	1.014052
	384.976530	1.012873
	385.190120	1.010997
	385.403698	1.010535
	385.617262	1.009148
	385.830814	1.008191
	386.044352	1.009073
	386.257877	1.008245
	386.471389	1.007018
	386.684888	1.007662
	386.898374	1.007411
	387.111847	1.007321
	387.325306	1.005130
	387.538753	1.004806
	387.752186	1.006469
	387.965606	1.007353
	388.179014	1.008615
	388.392408	1.007646
	388.605789	1.009163
	388.819156	1.008679
	389.032511	1.009122
	389.245853	1.012157
	389.459181	1.010962
	389.672497	1.011091
	389.885799	1.012013
	390.099088	1.010659
	390.312364	1.011305
	390.525627	1.012393
	390.738877	1.013529
	390.952114	1.015359
	391.165337	1.016652
	391.378548	1.016902
	391.591745	1.017105
	391.804929	1.015574
	392.018100	1.015869
	392.231258	1.016443
	392.444403	1.015484
	392.657535	1.016210
	392.870653	1.015422
	393.083759	1.014705
	393.296851	1.014505
	393.509930	1.014360
	393.722996	1.014544
	393.936049	1.012500
	394.149089	1.012112
	394.362116	1.010463
	394.575129	1.010026
	394.788130	1.008169
	395.001117	1.007332
	395.214091	1.008570
	395.427052	1.009799
	395.640000	1.006893
	395.852935	1.004589
	396.065857	1.006537
	396.278765	1.005864
	396.491660	1.005091
	396.704543	1.003328
	396.917412	0.999572
	397.130268	0.999543
	397.343110	0.997141
	397.555940	0.996850
	397.768757	0.993321
	397.981560	0.993227
	398.194350	0.993359
	398.407127	0.992101
	398.619891	0.991245
	398.832642	0.991507
	399.045380	0.990081
	399.258104	0.989124
	399.470815	0.989121
	399.683514	0.988813
	399.896199	0.989101
	400.108870	0.987707
	400.321529	0.987293
	400.534175	0.987685
	400.746807	0.987518
	400.959427	0.988179
	401.172033	0.986926
	401.384626	0.986463
	401.597205	0.986493
	401.809772	0.985151
	402.022326	0.984593
	402.234866	0.982927
	402.447393	0.983650
	402.659907	0.982754
	402.872408	0.982282
	403.084896	0.984477
	403.297370	0.986985
	403.509832	0.986290
	403.722280	0.986421
	403.934715	0.985944
	404.147137	0.986470
	404.359546	0.988504
	404.571941	0.989851
	404.784323	0.991274
	404.996693	0.990371
	405.209049	0.990011
	405.421392	0.991282
	405.633721	0.989563
	405.846038	0.989452
	406.058341	0.990225
	406.270632	0.989468
	406.482909	0.989058
	406.695172	0.988871
	406.907423	0.989370
	407.119661	0.991850
	407.331885	0.994164
	407.544096	0.995928
	407.756294	0.997547
	407.968479	0.999250
	408.180651	0.999835
	408.392809	0.998553
	408.604954	0.998742
	408.817086	0.999747
	409.029205	1.000631
	409.241311	1.001574
	409.453404	1.002525
	409.665483	1.003748
	409.877549	1.007479
	410.089602	1.007151
	410.301642	1.007141
	410.513669	1.007479
	410.725682	1.009371
	410.937682	1.008360
	411.149669	1.008747
	411.361643	1.009389
	411.573604	1.009855
	411.785551	1.008709
	411.997486	1.008756
	412.209407	1.009747
	412.421315	1.009533
	412.633210	1.008381
	412.845091	1.007766
	413.056959	1.007568
	413.268815	1.007780
	413.480657	1.007469
	413.692485	1.006990
	413.904301	1.005830
	414.116103	1.005178
	414.327892	1.005119
	414.539668	1.003094
	414.751431	1.003569
	414.963181	1.001540
	415.174917	1.003143
	415.386640	1.003154
	415.598350	1.003328
	415.810047	1.005389
	416.021730	1.005278
	416.233401	1.005973
	416.445058	1.005961
	416.656702	1.005918
	416.868332	1.007061
	417.079950	1.006177
	417.291554	1.005851
	417.503145	1.004235
	417.714723	1.000139
	417.926288	1.001154
	418.137839	1.001799
	418.349377	1.000564
	418.560903	1.000620
	418.772414	1.000004
	418.983913	0.998997
	419.195398	1.000710
	419.406870	0.999467
	419.618329	1.000984
	419.829775	1.001273
	420.041208	1.001104
	420.252627	1.000667
	420.464033	1.001605
	420.675426	1.002002
	420.886805	1.001895
	421.098172	1.003487
	421.309525	1.003261
	421.520865	1.004822
	421.732192	1.006279
	421.943505	1.005746
	422.154805	1.006442
	422.366092	1.004813
	422.577366	1.004560
	422.788627	1.001433
	422.999874	1.000142
	423.211108	1.000959
	423.422329	1.000493
	423.633537	0.997146
	423.844731	0.995770
	424.055913	0.993574
	424.267081	0.993568
	424.478235	0.991528
	424.689377	0.991142
	424.900505	0.992048
	425.111620	0.990336
	425.322722	0.991624
	425.533811	0.990498
	425.744886	0.992161
	425.955948	0.991707
	426.166997	0.991159
	426.378032	0.991044
	426.589055	0.989962
	426.800064	0.989839
	427.011060	0.991960
	427.222042	0.992410
	427.433012	0.992740
	427.643968	0.992434
	427.854911	0.994975
	428.065840	0.995276
	428.276757	0.996403
	428.487660	0.996450
	428.698550	0.996904
	428.909427	0.997874
	429.120290	0.997188
	429.331140	0.999162
	429.541977	0.999903
	429.752801	1.000554
	429.963611	1.001548
	430.174408	1.001328
	430.385192	1.002108
	430.595963	1.003728
	430.806720	1.004944
	431.017464	1.004604
	431.228195	1.003247
	431.438913	1.003720
	431.649617	1.003607
	431.860308	1.004188
	432.070986	1.003171
	432.281650	1.004309
	432.492302	1.004313
	432.702940	1.005273
	432.913565	1.006590
	433.124176	1.009558
	433.334774	1.006940
	433.545359	1.007016
	433.755931	1.006192
	433.966489	1.004519
	434.177035	1.005024
	434.387567	1.004434
	434.598085	1.004447
	434.808591	1.004183
	435.019083	1.003092
	435.229562	1.001839
	435.440027	1.001812
	435.650479	1.001038
	435.860918	1.001691
	436.071344	0.999643
	436.281757	0.998620
	436.492156	0.999792
	436.702542	1.000281
	436.912914	1.000976
	437.123274	0.999741
	437.333620	1.000083
	437.543953	1.000966
	437.754272	0.998974
	437.964578	0.999264
	438.174871	0.997216
	438.385151	0.997495
	438.595417	0.994696
	438.805670	0.994486
	439.015910	0.994143
	439.226137	0.993837
	439.436350	0.995071
	439.646550	0.995207
	439.856737	0.993323
	440.066910	0.992692
	440.277070	0.993258
	440.487217	0.992036
	440.697351	0.991450
	440.907471	0.993274
	441.117578	0.992264
	441.327671	0.992880
	441.537752	0.992950
	441.747819	0.993359
	441.957873	0.991809
	442.167913	0.991566
	442.377940	0.991297
	442.587954	0.989527
	442.797955	0.988329
	443.007942	0.989347
	443.217916	0.989358
	443.427877	0.989754
	443.637824	0.986886
	443.847758	0.985015
	444.057679	0.987182
	444.267586	0.987728
	444.477481	0.988323
	444.687361	0.988508
	444.897229	0.988878
	445.107083	0.989612
	445.316924	0.990650
	445.526752	0.993040
	445.736566	0.993108
	445.946367	0.992511
	446.156155	0.993780
	446.365929	0.994232
	446.575690	0.995267
	446.785438	0.995362
	446.995173	0.996757
	447.204894	0.998680
	447.414602	0.998795
	447.624296	0.997744
	447.833977	0.997458
	448.043645	0.999633
	448.253300	0.999744
	448.462941	1.000255
	448.672569	1.000353
	448.882184	1.001730
	449.091785	0.999397
	449.301373	0.999668
	449.510948	0.999306
	449.720509	0.998793
	449.930057	0.998133
	450.139592	0.999102
	450.349113	0.997552
	450.558621	0.997584
	450.768116	0.997771
	450.977597	0.998094
	451.187066	0.999113
	451.396520	1.000010
	451.605962	1.000072
	451.815390	1.001032
	452.024805	1.000591
	452.234206	1.000425
	452.443594	1.000095
	452.652969	1.001383
	452.862330	1.001645
	453.071678	0.999589
	453.281013	1.000310
	453.490335	1.000734
	453.699643	0.997603
	453.908938	0.998576
	454.118219	0.997469
	454.327487	0.997208
	454.536742	0.995055
	454.745983	0.995019
	454.955211	0.993561
	455.164426	0.993879
	455.373627	0.994104
	455.582815	0.994338
	455.791990	0.993587
	456.001152	0.992135
	456.210300	0.991517
	456.419434	0.991562
	456.628556	0.992598
	456.837664	0.991229
	457.046758	0.990354
	457.255839	0.989134
	457.464907	0.988361
	457.673962	0.988506
	457.883003	0.988538
	458.092031	0.987779
	458.301046	0.986891
	458.510047	0.988126
	458.719035	0.985753
	458.928009	0.985240
	459.136970	0.984677
	459.345918	0.983894
	459.554852	0.984519
	459.763774	0.983960
	459.972681	0.982309
	460.181576	0.983653
	460.390457	0.984843
	460.599324	0.985004
	460.808178	0.983277
	461.017019	0.982758
	461.225847	0.984524
	461.434661	0.985172
	461.643462	0.983040
	461.852249	0.983550
	462.061023	0.984242
	462.269784	0.984900
	462.478531	0.985890
	462.687265	0.986444
	462.895986	0.987283
	463.104693	0.987933
	463.313387	0.989145
	463.522068	0.989229
	463.730735	0.989513
	463.939389	0.988558
	464.148029	0.988165
	464.356656	0.990086
	464.565270	0.991520
	464.773870	0.992750
	464.982457	0.994000
	465.191030	0.993429
	465.399591	0.991201
	465.608137	0.989801
	465.816671	0.990271
	466.025191	0.988908
	466.233697	0.989290
	466.442191	0.990570
	466.650671	0.987632
	466.859137	0.987341
	467.067590	0.985449
	467.276030	0.985115
	467.484456	0.983726
	467.692869	0.985324
	467.901269	0.985216
	468.109655	0.983808
	468.318028	0.983812
	468.526387	0.982746
	468.734733	0.982902
	468.943066	0.984804
	469.151385	0.983500
	469.359691	0.983060
	469.567984	0.981129
	469.776263	0.980279
	469.984528	0.980082
	470.192781	0.981629
	470.401020	0.981172
	470.609245	0.979763
	470.817457	0.980219
	471.025656	0.978641
	471.233841	0.977842
	471.442013	0.980032
	471.650172	0.980302
	471.858317	0.979442
	472.066448	0.980051
	472.274567	0.980505
	472.482672	0.981348
	472.690763	0.982591
	472.898841	0.979979
	473.106906	0.980284
	473.314957	0.978612
	473.522995	0.980239
	473.731020	0.981316
	473.939031	0.981218
	474.147029	0.979555
	474.355013	0.980115
	474.562984	0.981422
	474.770941	0.981697
	474.978885	0.983628
	475.186816	0.984085
	475.394733	0.983398
	475.602637	0.981221
	475.810527	0.982849
	476.018404	0.982509
	476.226268	0.983480
	476.434118	0.984251
	476.641955	0.984831
	476.849778	0.986794
	477.057588	0.987135
	477.265385	0.985513
	477.473168	0.985484
	477.680937	0.984537
	477.888694	0.984319
	478.096436	0.983241
	478.304166	0.984083
	478.511882	0.983173
	478.719584	0.983278
	478.927274	0.981961
	479.134949	0.980878
	479.342612	0.981130
	479.550260	0.980351
	479.757896	0.980140
	479.965518	0.978369
	480.173126	0.979109
	480.380722	0.977335
	480.588303	0.976462
	480.795872	0.978145
	481.003426	0.978019
	481.210968	0.980231
	481.418496	0.980964
	481.626010	0.978500
	481.833511	0.977658
	482.040999	0.976266
	482.248473	0.976806
	482.455934	0.978978
	482.663382	0.979044
	482.870816	0.978532
	483.078236	0.978521
	483.285643	0.980231
	483.493037	0.981202
	483.700417	0.982654
	483.907784	0.982232
	484.115137	0.979953
	484.322477	0.977863
	484.529803	0.977169
	484.737116	0.977804
	484.944416	0.976702
	485.151702	0.974877
	485.358975	0.974157
	485.566234	0.975977
	485.773479	0.975782
	485.980712	0.977303
	486.187931	0.976473
	486.395136	0.975435
	486.602328	0.975804
	486.809506	0.976960
	487.016671	0.978403
	487.223823	0.979316
	487.430961	0.978983
	487.638086	0.979398
	487.845197	0.981821
	488.052295	0.983214
	488.259379	0.985111
	488.466450	0.984647
	488.673507	0.984386
	488.880551	0.984711
	489.087582	0.984809
	489.294599	0.985553
	489.501602	0.985492
	489.708592	0.984731
	489.915569	0.984505
	490.122532	0.985034
	490.329482	0.986214
	490.536418	0.986632
	490.743341	0.986021
	490.950250	0.985073
	491.157146	0.984458
	491.364029	0.983429
	491.570897	0.982604
	491.777753	0.980965
	491.984595	0.980874
	492.191423	0.980677
	492.398238	0.980764
	492.605040	0.981620
	492.811828	0.983054
	493.018603	0.983398
	493.225364	0.984217
	493.432111	0.982817
	493.638846	0.982870
	493.845566	0.981351
	494.052274	0.979831
	494.258967	0.978995
	494.465648	0.979850
	494.672314	0.979895
	494.878968	0.979885
	495.085608	0.978203
	495.292234	0.977324
	495.498847	0.976301
	495.705446	0.976445
	495.912032	0.974225
	496.118605	0.971840
	496.325164	0.969862
	496.531709	0.967703
	496.738241	0.966449
	496.944759	0.965827
	497.151264	0.965563
	497.357756	0.963527
	497.564234	0.963206
	497.770698	0.963579
	497.977149	0.962980
	498.183587	0.961487
	498.390011	0.960764
	498.596422	0.960177
	498.802819	0.962160
	499.009202	0.962532
	499.215572	0.962012
	499.421929	0.963622
	499.628272	0.964713
	499.834602	0.965805
	500.040918	0.966277
	500.247220	0.965890
	500.453509	0.964443
	500.659785	0.962197
	500.866047	0.963037
	501.072296	0.961719
	501.278531	0.962221
	501.484752	0.962125
	501.690960	0.961828
	501.897155	0.960127
	502.103336	0.958804
	502.309504	0.958531
	502.515658	0.958931
	502.721798	0.958342
	502.927925	0.956989
	503.134039	0.956114
	503.340139	0.956657
	503.546225	0.955568
	503.752298	0.955357
	503.958358	0.954494
	504.164404	0.956248
	504.370436	0.957176
	504.576455	0.957001
	504.782461	0.958109
	504.988453	0.958883
	505.194431	0.960175
	505.400396	0.959278
	505.606347	0.959074
	505.812285	0.958490
	506.018209	0.959444
	506.224120	0.960146
	506.430017	0.960488
	506.635901	0.960471
	506.841771	0.961706
	507.047628	0.961841
	507.253471	0.963191
	507.459301	0.964044
	507.665117	0.963852
	507.870920	0.964886
	508.076709	0.964283
	508.282484	0.963319
	508.488247	0.963125
	508.693995	0.962873
	508.899730	0.963627
	509.105451	0.963447
	509.311159	0.963135
	509.516854	0.963942
	509.722535	0.964213
	509.928202	0.965608
	510.133856	0.966250
	510.339496	0.966673
	510.545123	0.967490
	510.750736	0.969351
	510.956336	0.969809
	511.161922	0.971467
	511.367494	0.971621
	511.573053	0.973151
	511.778599	0.974461
	511.984131	0.973491
	512.189649	0.973638
	512.395154	0.973060
	512.600645	0.973616
	512.806123	0.973478
	513.011587	0.972112
	513.217038	0.972802
	513.422475	0.969849
	513.627899	0.970917
	513.833309	0.969355
	514.038705	0.968411
	514.244088	0.967030
	514.449458	0.968817
	514.654814	0.968536
	514.860156	0.968436
	515.065485	0.968684
	515.270800	0.968615
	515.476102	0.967260
	515.681390	0.964900
	515.886664	0.964183
	516.091925	0.966206
	516.297173	0.965526
	516.502407	0.967396
	516.707627	0.966471
	516.912834	0.965914
	517.118027	0.966534
	517.323207	0.966006
	517.528373	0.964870
	517.733525	0.964949
	517.938664	0.966037
	518.143790	0.966569
	518.348901	0.966295
	518.554000	0.965825
	518.759084	0.965534
	518.964156	0.965539
	519.169213	0.965230
	519.374257	0.963950
	519.579288	0.964272
	519.784305	0.963107
	519.989308	0.961633
	520.194298	0.960522
	520.399274	0.959898
	520.604236	0.959826
	520.809185	0.959360
	521.014121	0.959673
	521.219043	0.960044
	521.423951	0.960085
	521.628846	0.959315
	521.833727	0.959905
	522.038595	0.958753
	522.243449	0.959353
	522.448289	0.958792
	522.653116	0.958833
	522.857929	0.958310
	523.062729	0.958545
	523.267515	0.956578
	523.472287	0.956104
	523.677046	0.956033
	523.881792	0.956014
	524.086524	0.954184
	524.291242	0.953516
	524.495946	0.952856
	524.700637	0.950279
	524.905315	0.950131
	525.109979	0.948008
	525.314629	0.945805
	525.519266	0.946295
	525.723889	0.946259
	525.928498	0.946907
	526.133094	0.943676
	526.337677	0.942456
	526.542245	0.942322
	526.746800	0.942839
	526.951342	0.940502
	527.155870	0.939273
	527.360384	0.939250
	527.564885	0.937717
	527.769372	0.937468
	527.973846	0.938098
	528.178306	0.940220
	528.382752	0.941867
	528.587185	0.941574
	528.791604	0.942770
	528.996010	0.942911
	529.200402	0.943225
	529.404780	0.943659
	529.609145	0.944218
	529.813496	0.944359
	530.017833	0.945822
	530.222157	0.946298
	530.426468	0.945459
	530.630764	0.945672
	530.835048	0.945814
	531.039317	0.947193
	531.243573	0.947474
	531.447815	0.947224
	531.652044	0.948605
	531.856259	0.949697
	532.060461	0.949128
	532.264648	0.949893
	532.468823	0.952176
	532.672983	0.953441
	532.877130	0.953071
	533.081264	0.952174
	533.285383	0.952640
	533.489490	0.953585
	533.693582	0.954468
	533.897661	0.953411
	534.101726	0.953943
	534.305778	0.953317
	534.509816	0.955044
	534.713841	0.955005
	534.917851	0.954890
	535.121849	0.954263
	535.325832	0.955808
	535.529802	0.954511
	535.733759	0.955572
	535.937701	0.955444
	536.141630	0.955297
	536.345546	0.953626
	536.549448	0.955074
	536.753336	0.954432
	536.957210	0.954806
	537.161071	0.956444
	537.364919	0.955734
	537.568752	0.955920
	537.772572	0.957144
	537.976379	0.956007
	538.180172	0.955882
	538.383951	0.954035
	538.587716	0.954539
	538.791468	0.956346
	538.995206	0.955741
	539.198931	0.955833
	539.402642	0.955909
	539.606339	0.956314
	539.810023	0.955907
	540.013693	0.957294
	540.217349	0.956900
	540.420992	0.956757
	540.624621	0.956164
	540.828237	0.956724
	541.031839	0.955610
	541.235427	0.955342
	541.439001	0.955308
	541.642562	0.955090
	541.846109	0.956129
	542.049643	0.956121
	542.253163	0.957254
	542.456669	0.957327
	542.660162	0.955987
	542.863641	0.955976
	543.067106	0.956366
	543.270558	0.957524
	543.473996	0.957694
	543.677420	0.958046
	543.880831	0.958550
	544.084228	0.957406
	544.287612	0.957460
	544.490981	0.959318
	544.694338	0.959701
	544.897680	0.958307
	545.101009	0.958291
	545.304324	0.959315
	545.507625	0.961816
	545.710913	0.961372
	545.914187	0.962576
	546.117448	0.961874
	546.320695	0.963179
	546.523928	0.963825
	546.727147	0.964478
	546.930353	0.964178
	547.133546	0.963495
	547.336724	0.964273
	547.539889	0.965022
	547.743040	0.963911
	547.946178	0.965366
	548.149301	0.965027
	548.352412	0.965236
	548.555508	0.965220
	548.758591	0.965632
	548.961660	0.965424
	549.164716	0.966200
	549.367757	0.965398
	549.570785	0.965194
	549.773800	0.964235
	549.976801	0.965338
	550.179788	0.965007
	550.382761	0.965542
	550.585721	0.964597
	550.788667	0.964932
	550.991599	0.964877
	551.194518	0.964071
	551.397423	0.964476
	551.600315	0.964512
	551.803192	0.964214
	552.006056	0.965811
	552.208906	0.967205
	552.411743	0.967872
	552.614566	0.968743
	552.817375	0.969594
	553.020171	0.970619
	553.222953	0.969532
	553.425721	0.971391
	553.628475	0.971833
	553.831216	0.970981
	554.033943	0.972186
	554.236657	0.972184
	554.439356	0.972161
	554.642042	0.971506
	554.844715	0.971042
	555.047373	0.971799
	555.250018	0.972945
	555.452650	0.973655
	555.655267	0.974117
	555.857871	0.973219
	556.060461	0.973244
	556.263038	0.973814
	556.465600	0.975237
	556.668150	0.975224
	556.870685	0.974480
	557.073207	0.975213
	557.275715	0.976022
	557.478209	0.977225
	557.680689	0.977131
	557.883156	0.976822
	558.085609	0.978391
	558.288049	0.978568
	558.490475	0.978188
	558.692887	0.977350
	558.895285	0.978318
	559.097670	0.979015
	559.300040	0.979602
	559.502398	0.980483
	559.704741	0.980546
	559.907071	0.980008
	560.109387	0.980851
	560.311689	0.981152
	560.513978	0.981873
	560.716253	0.983371
	560.918514	0.983736
	561.120762	0.984096
	561.322995	0.983245
	561.525215	0.983121
	561.727422	0.984939
	561.929614	0.987285
	562.131793	0.988006
	562.333958	0.987058
	562.536110	0.988111
	562.738248	0.987848
	562.940372	0.988489
	563.142482	0.989121
	563.344578	0.991656
	563.546661	0.992448
	563.748730	0.994210
	563.950786	0.994046
	564.152827	0.995314
	564.354855	0.997166
	564.556870	0.997207
	564.758870	0.996460
	564.960857	0.995891
	565.162830	0.994942
	565.364789	0.995005
	565.566735	0.995838
	565.768666	0.994873
	565.970584	0.994827
	566.172489	0.996545
	566.374379	0.994839
	566.576256	0.995622
	566.778119	0.995894
	566.979969	0.996354
	567.181805	0.996782
	567.383626	0.998723
	567.585435	0.998977
	567.787229	0.999778
	567.989010	0.999657
	568.190777	1.000062
	568.392530	1.000187
	568.594269	1.000430
	568.795995	1.001439
	568.997707	1.002387
	569.199405	1.003421
	569.401090	1.003882
	569.602761	1.005385
	569.804418	1.004224
	570.006061	1.004949
	570.207690	1.006097
	570.409306	1.005491
	570.610908	1.005683
	570.812497	1.008194
	571.014071	1.009206
	571.215632	1.010244
	571.417179	1.011031
	571.618712	1.011158
	571.820232	1.011124
	572.021737	1.011740
	572.223229	1.013185
	572.424707	1.014653
	572.626172	1.014948
	572.827623	1.014977
	573.029060	1.014574
	573.230483	1.015164
	573.431892	1.015372
	573.633288	1.017144
	573.834670	1.017745
	574.036038	1.017682
	574.237392	1.015599
	574.438733	1.017699
	574.640060	1.018182
	574.841373	1.018354
	575.042672	1.019403
	575.243958	1.020573
	575.445230	1.021870
	575.646488	1.021345
	575.847732	1.022327
	576.048962	1.021524
	576.250179	1.022743
	576.451382	1.023331
	576.652571	1.020693
	576.853747	1.019819
	577.054908	1.021047
	577.256056	1.021648
	577.457190	1.023263
	577.658310	1.024183
	577.859417	1.025304
	578.060510	1.027393
	578.261589	1.028416
	578.462654	1.028386
	578.663705	1.031336
	578.864743	1.031207
	579.065767	1.034637
	579.266777	1.037443
	579.467773	1.039755
	579.668755	1.040185
	579.869724	1.041124
	580.070679	1.040303
	580.271620	1.040718
	580.472548	1.041097
	580.673461	1.041918
	580.874361	1.042806
	581.075247	1.044086
	581.276119	1.045171
	581.476978	1.047235
	581.677822	1.048097
	581.878653	1.047678
	582.079470	1.049810
	582.280273	1.050957
	582.481063	1.050562
	582.681838	1.052830
	582.882600	1.053751
	583.083348	1.053214
	583.284083	1.053276
	583.484803	1.053365
	583.685510	1.053000
	583.886203	1.052908
	584.086882	1.054068
	584.287547	1.054363
	584.488199	1.055471
	584.688836	1.055583
	584.889460	1.055516
	585.090070	1.055937
	585.290666	1.058322
	585.491249	1.059152
	585.691818	1.060445
	585.892372	1.060749
	586.092914	1.061810
	586.293441	1.062030
	586.493954	1.062501
	586.694454	1.062087
	586.894940	1.063005
	587.095412	1.063636
	587.295870	1.063895
	587.496314	1.063649
	587.696745	1.063144
	587.897162	1.063121
	588.097565	1.063703
	588.297954	1.065285
	588.498329	1.066543
	588.698691	1.066251
	588.899038	1.069162
	589.099372	1.072585
	589.299692	1.072730
	589.499998	1.074660
	589.700291	1.076304
	589.900569	1.079170
	590.100834	1.080896
	590.301085	1.080485
	590.501322	1.081539
	590.701546	1.083536
	590.901755	1.084984
	591.101951	1.088178
	591.302132	1.087341
	591.502300	1.087922
	591.702455	1.088117
	591.902595	1.088441
	592.102722	1.089148
	592.302834	1.090710
	592.502933	1.092139
	592.703018	1.094138
	592.903089	1.096224
	593.103147	1.096730
	593.303190	1.096745
	593.503220	1.097436
	593.703236	1.096809
	593.903238	1.097385
	594.103226	1.097967
	594.303200	1.098480
	594.503161	1.096860
	594.703108	1.097711
	594.903040	1.097417
	595.102960	1.097651
	595.302865	1.098950
	595.502756	1.099230
	595.702634	1.098251
	595.902497	1.097974
	596.102347	1.099220
	596.302183	1.099272
	596.502005	1.101567
	596.701813	1.101055
	596.901608	1.100540
	597.101388	1.101644
	597.301155	1.101926
	597.500908	1.102048
	597.700647	1.101184
	597.900372	1.101238
	598.100083	1.101838
	598.299781	1.100745
	598.499465	1.102337
	598.699134	1.103730
	598.898790	1.103556
	599.098432	1.104020
	599.298061	1.104708
	599.497675	1.105367
	599.697275	1.105654
	599.896862	1.106655
	600.096435	1.107010
	600.295994	1.108679
	600.495539	1.109222
	600.695070	1.109074
	600.894588	1.111874
	601.094091	1.112095
	601.293581	1.110442
	601.493056	1.110703
	601.692518	1.110844
	601.891966	1.112059
	602.091401	1.111676
	602.290821	1.112275
	602.490227	1.113728
	602.689620	1.113613
	602.888999	1.113304
	603.088363	1.114301
	603.287714	1.115089
	603.487052	1.117206
	603.686375	1.117358
	603.885684	1.117531
	604.084980	1.117642
	604.284261	1.117224
	604.483529	1.117252
	604.682783	1.116148
	604.882023	1.114993
	605.081249	1.114196
	605.280461	1.114898
	605.479660	1.115355
	605.678844	1.115833
	605.878015	1.116264
	606.077172	1.115931
	606.276314	1.116417
	606.475443	1.115174
	606.674558	1.116269
	606.873660	1.116542
	607.072747	1.117289
	607.271820	1.115821
	607.470880	1.114428
	607.669926	1.115746
	607.868957	1.116216
	608.067975	1.116418
	608.266979	1.115748
	608.465969	1.116324
	608.664946	1.115480
	608.863908	1.115325
	609.062857	1.116906
	609.261791	1.116186
	609.460712	1.117822
	609.659619	1.117432
	609.858511	1.119273
	610.057390	1.120190
	610.256256	1.119977
	610.455107	1.121660
	610.653944	1.121647
	610.852767	1.121530
	611.051577	1.123395
	611.250373	1.124138
	611.449154	1.125251
	611.647922	1.124973
	611.846676	1.125136
	612.045416	1.125521
	612.244142	1.126817
	612.442854	1.126484
	612.641553	1.126412
	612.840237	1.127414
	613.038908	1.127231
	613.237564	1.128303
	613.436207	1.128606
	613.634836	1.130106
	613.833451	1.131890
	614.032052	1.133214
	614.230639	1.135004
	614.429212	1.135635
	614.627771	1.136647
	614.826316	1.137976
	615.024848	1.141147
	615.223365	1.142487
	615.421869	1.143453
	615.620358	1.143845
	615.818834	1.143865
	616.017296	1.145504
	616.215744	1.147646
	616.414178	1.150226
	616.612598	1.151206
	616.811004	1.153274
	617.009396	1.155291
	617.207775	1.156720
	617.406139	1.158649
	617.604490	1.159615
	617.802826	1.161512
	618.001149	1.162234
	618.199458	1.163053
	618.397752	1.163762
	618.596033	1.165299
	618.794300	1.166868
	618.992553	1.167852
	619.190792	1.167617
	619.389018	1.170568
	619.587229	1.172208
	619.785426	1.172324
	619.983609	1.174007
	620.181779	1.175965
	620.379934	1.177944
	620.578076	1.180274
	620.776204	1.180344
	620.974317	1.182575
	621.172417	1.182524
	621.370503	1.185456
	621.568575	1.186808
	621.766633	1.189136
	621.964677	1.189184
	622.162707	1.191153
	622.360723	1.193324
	622.558725	1.195573
	622.756714	1.197344
	622.954688	1.199276
	623.152648	1.200532
	623.350595	1.200761
	623.548527	1.201251
	623.746446	1.202670
	623.944350	1.205404
	624.142241	1.206066
	624.340118	1.207827
	624.537981	1.209812
	624.735829	1.214124
	624.933664	1.217357
	625.131485	1.220084
	625.329292	1.221293
	625.527085	1.225882
	625.724864	1.229089
	625.922629	1.232015
	626.120381	1.234304
	626.318118	1.236169
	626.515841	1.239817
	626.713550	1.243379
	626.911246	1.247474
	627.108927	1.250011
	627.306595	1.252598
	627.504248	1.254929
	627.701888	1.259008
	627.899513	1.263169
	628.097125	1.264483
	628.294722	1.266728
	628.492306	1.268466
	628.689876	1.269710
	628.887432	1.270638
	629.084973	1.273323
	629.282501	1.275436
	629.480015	1.277054
	629.677515	1.278930
	629.875001	1.280412
	630.072473	1.281814
	630.269931	1.282972
	630.467375	1.284270
	630.664805	1.285055
	630.862221	1.286004
	631.059623	1.287516
	631.257011	1.289947
	631.454385	1.290922
	631.651746	1.292683
	631.849092	1.293710
	632.046424	1.293835
	632.243742	1.294147
	632.441047	1.293722
	632.638337	1.292611
	632.835613	1.294344
	633.032876	1.294380
	633.230124	1.295156
	633.427358	1.294625
	633.624579	1.294321
	633.821785	1.292875
	634.018978	1.292930
	634.216156	1.291598
	634.413321	1.291138
	634.610471	1.289701
	634.807608	1.288557
	635.004730	1.288781
	635.201839	1.287721
	635.398933	1.288010
	635.596014	1.289190
	635.793081	1.290059
	635.990133	1.289612
	636.187172	1.290751
	636.384196	1.291908
	636.581207	1.293658
	636.778204	1.293141
	636.975186	1.292591
	637.172155	1.292754
	637.369110	1.294489
	637.566050	1.294127
	637.762977	1.294820
	637.959890	1.295688
	638.156788	1.297119
	638.353673	1.298881
	638.550544	1.299587
	638.747400	1.299586
	638.944243	1.298881
	639.141072	1.297808
	639.337886	1.299066
	639.534687	1.298972
	639.731474	1.295827
	639.928246	1.293064
	640.125005	1.292673
	640.321750	1.290909
	640.518480	1.289244
	640.715197	1.288264
	640.911899	1.288603
	641.108588	1.286044
	641.305263	1.284360
	641.501923	1.281765
	641.698570	1.280331
	641.895202	1.277336
	642.091821	1.275552
	642.288426	1.273207
	642.485016	1.271339
	642.681593	1.269068
	642.878155	1.266748
	643.074704	1.264055
	643.271238	1.262193
	643.467759	1.258917
	643.664265	1.256070
	643.860757	1.252689
	644.057236	1.249722
	644.253700	1.247625
	644.450151	1.245914
	644.646587	1.245223
	644.843009	1.241832
	645.039418	1.238547
	645.235812	1.236586
	645.432192	1.234684
	645.628558	1.232705
	645.824911	1.230688
	646.021249	1.229530
	646.217573	1.228196
	646.413883	1.226272
	646.610179	1.224675
	646.806461	1.223584
	647.002729	1.221848
	647.198983	1.220707
	647.395223	1.221366
	647.591449	1.219225
	647.787661	1.217776
	647.983859	1.217421
	648.180043	1.217806
	648.376212	1.216140
	648.572368	1.215353
	648.768510	1.213739
	648.964638	1.213186
	649.160751	1.212394
	649.356851	1.211238
	649.552937	1.210029
	649.749008	1.209684
	649.945066	1.209495
	650.141109	1.207922
	650.337138	1.205844
	650.533154	1.204287
	650.729155	1.201846
	650.925142	1.201366
	651.121116	1.200840
	651.317075	1.199416
	651.513020	1.198476
	651.708951	1.197911
	651.904868	1.196733
	652.100771	1.195989
	652.296660	1.194859
	652.492535	1.194909
	652.688396	1.194902
	652.884242	1.194227
	653.080075	1.193419
	653.275894	1.192083
	653.471699	1.190232
	653.667489	1.188606
	653.863266	1.187506
	654.059028	1.187403
	654.254776	1.187659
	654.450511	1.187441
	654.646231	1.187801
	654.841937	1.189710
	655.037629	1.190241
	655.233308	1.190862
	655.428972	1.192234
	655.624622	1.192634
	655.820258	1.194175
	656.015879	1.196064
	656.211487	1.197170
	656.407081	1.198785
	656.602661	1.198240
	656.798226	1.198733
	656.993778	1.200165
	657.189315	1.199203
	657.384839	1.199670
	657.580348	1.200353
	657.775843	1.201652
	657.971324	1.202500
	658.166791	1.202771
	658.362244	1.203639
	658.557683	1.204580
	658.753108	1.206375
	658.948519	1.208901
	659.143916	1.209761
	659.339298	1.209801
	659.534667	1.211880
	659.730022	1.212151
	659.925362	1.212856
	660.120688	1.212432
	660.316001	1.213108
	660.511299	1.212616
	660.706583	1.214272
	660.901853	1.214598
	661.097109	1.216423
	661.292351	1.216476
	661.487578	1.218730
	661.682792	1.220386
	661.877992	1.221503
	662.073177	1.223414
	662.268349	1.223822
	662.463506	1.224567
	662.658649	1.225850
	662.853779	1.227143
	663.048894	1.228642
	663.243995	1.228927
	663.439081	1.230053
	663.634154	1.231380
	663.829213	1.234704
	664.024258	1.235779
	664.219288	1.236262
	664.414305	1.235548
	664.609307	1.236931
	664.804295	1.236444
	664.999269	1.236797
	665.194229	1.238406
	665.389175	1.241055
	665.584107	1.243292
	665.779025	1.246051
	665.973928	1.246502
	666.168818	1.246965
	666.363693	1.248285
	666.558555	1.249633
	666.753402	1.249372
	666.948235	1.250775
	667.143054	1.251567
	667.337859	1.252859
	667.532650	1.254030
	667.727427	1.255293
	667.922189	1.256400
	668.116938	1.256766
	668.311672	1.257592
	668.506392	1.259017
	668.701098	1.260474
	668.895790	1.261237
	669.090468	1.264189
	669.285132	1.266090
	669.479782	1.267973
	669.674417	1.269024
	669.869039	1.269918
	670.063646	1.270669
	670.258239	1.272586
	670.452819	1.273647
	670.647384	1.274188
	670.841934	1.272803
	671.036471	1.273772
	671.230994	1.273862
	671.425502	1.273442
	671.619997	1.275806
	671.814477	1.275141
	672.008943	1.275604
	672.203395	1.276512
	672.397833	1.277089
	672.592257	1.275893
	672.786667	1.277123
	672.981062	1.275545
	673.175444	1.276057
	673.369811	1.275740
	673.564164	1.275746
	673.758503	1.275799
	673.952828	1.275053
	674.147139	1.276093
	674.341435	1.276589
	674.535718	1.278659
	674.729986	1.278221
	674.924240	1.279196
	675.118480	1.279471
	675.312706	1.278961
	675.506918	1.277680
	675.701116	1.276368
	675.895299	1.276457
	676.089469	1.276368
	676.283624	1.274607
	676.477765	1.273863
	676.671892	1.275012
	676.866005	1.276020
	677.060103	1.276054
	677.254188	1.275701
	677.448258	1.275881
	677.642315	1.275359
	677.836357	1.275843
	678.030385	1.277517
	678.224398	1.277729
	678.418398	1.278305
	678.612384	1.278958
	678.806355	1.279126
	679.000312	1.279486
	679.194255	1.279692
	679.388184	1.280591
	679.582099	1.281276
	679.776000	1.282449
	679.969886	1.284057
	680.163758	1.284280
	680.357617	1.284271
	680.551461	1.283912
	680.745290	1.285271
	680.939106	1.285852
	681.132908	1.284991
	681.326695	1.283521
	681.520468	1.282718
	681.714227	1.280390
	681.907972	1.280184
	682.101703	1.278847
	682.295419	1.278382
	682.489122	1.276951
	682.682810	1.276994
	682.876484	1.275407
	683.070144	1.274833
	683.263790	1.274452
	683.457421	1.271510
	683.651039	1.270629
	683.844642	1.268975
	684.038231	1.268009
	684.231806	1.267227
	684.425367	1.267055
	684.618913	1.266411
	684.812446	1.265528
	685.005964	1.266078
	685.199468	1.266211
	685.392958	1.265004
	685.586433	1.264540
	685.779895	1.263896
	685.973342	1.263018
	686.166775	1.262589
	686.360194	1.259810
	686.553599	1.259077
	686.746990	1.255916
	686.940366	1.254243
	687.133729	1.252568
	687.327077	1.250910
	687.520411	1.248759
	687.713730	1.248479
	687.907036	1.248628
	688.100327	1.250605
	688.293604	1.249666
	688.486867	1.247605
	688.680116	1.247312
	688.873351	1.247301
	689.066571	1.246822
	689.259777	1.245686
	689.452970	1.244448
	689.646147	1.242880
	689.839311	1.241370
	690.032461	1.239299
	690.225596	1.238748
	690.418717	1.237926
	690.611824	1.237003
	690.804917	1.236568
	690.997995	1.235192
	691.191059	1.234153
	691.384110	1.233486
	691.577145	1.231139
	691.770167	1.228522
	691.963175	1.227641
	692.156168	1.227046
	692.349147	1.226717
	692.542112	1.223918
	692.735063	1.221147
	692.927999	1.219279
	693.120922	1.217025
	693.313830	1.215486
	693.506724	1.216175
	693.699603	1.213401
	693.892469	1.212434
	694.085320	1.211246
	694.278157	1.209759
	694.470980	1.208139
	694.663789	1.206372
	694.856583	1.204457
	695.049364	1.203242
	695.242130	1.200474
	695.434881	1.199035
	695.627619	1.198337
	695.820342	1.197416
	696.013052	1.195306
	696.205747	1.194629
	696.398427	1.192809
	696.591094	1.193599
	696.783746	1.190973
	696.976384	1.189568
	697.169008	1.187110
	697.361618	1.186038
	697.554213	1.183516
	697.746795	1.181630
	697.939362	1.178824
	698.131914	1.176806
	698.324453	1.174104
	698.516977	1.172178
	698.709487	1.171161
	698.901983	1.169868
	699.094465	1.169812
	699.286932	1.169062
	699.479386	1.167185
	699.671825	1.165263
	699.864249	1.163703
	700.056660	1.162450
	700.249056	1.163082
	700.441438	1.162538
	700.633806	1.160523
	700.826160	1.159370
	701.018499	1.156603
	701.210824	1.155255
	701.403135	1.153834
	701.595432	1.151861
	701.787714	1.152036
	701.979982	1.150863
	702.172236	1.150259
	702.364476	1.148235
	702.556702	1.146356
	702.748913	1.146523
	702.941110	1.143588
	703.133293	1.141909
	703.325461	1.141960
	703.517615	1.142456
	703.709755	1.140938
	703.901881	1.140002
	704.093993	1.138865
	704.286090	1.138280
	704.478173	1.137698
	704.670242	1.137772
	704.862296	1.138124
	705.054337	1.136231
	705.246363	1.134817
	705.438375	1.133085
	705.630372	1.130014
	705.822356	1.128154
	706.014325	1.128138
	706.206279	1.126643
	706.398220	1.126501
	706.590146	1.125569
	706.782058	1.124373
	706.973956	1.123218
	707.165840	1.122600
	707.357709	1.121961
	707.549564	1.120155
	707.741405	1.119711
	707.933231	1.118038
	708.125043	1.117487
	708.316841	1.115478
	708.508625	1.113945
	708.700395	1.111022
	708.892150	1.109665
	709.083891	1.107271
	709.275617	1.106050
	709.467330	1.103773
	709.659028	1.102009
	709.850712	1.100742
	710.042381	1.099670
	710.234037	1.099592
	710.425678	1.097917
	710.617305	1.096891
	710.808917	1.096944
	711.000515	1.096786
	711.192099	1.094859
	711.383669	1.093414
	711.575225	1.092406
	711.766766	1.091579
	711.958293	1.089454
	712.149805	1.086598
	712.341304	1.084428
	712.532788	1.082425
	712.724258	1.082323
	712.915713	1.080626
	713.107154	1.080300
	713.298581	1.080865
	713.489994	1.079205
	713.681392	1.077803
	713.872776	1.075947
	714.064146	1.076912
	714.255502	1.075831
	714.446843	1.074528
	714.638170	1.075716
	714.829483	1.075510
	715.020781	1.075598
	715.212065	1.075855
	715.403335	1.074980
	715.594591	1.074112
	715.785832	1.073185
	715.977059	1.072208
	716.168272	1.071467
	716.359470	1.070468
	716.550654	1.068894
	716.741824	1.069696
	716.932979	1.066367
	717.124121	1.066563
	717.315247	1.067566
	717.506360	1.066062
	717.697458	1.065057
	717.888542	1.063953
	718.079612	1.062394
	718.270668	1.061622
	718.461709	1.060475
	718.652736	1.062751
	718.843748	1.061494
	719.034746	1.060681
	719.225730	1.060007
	719.416700	1.057420
	719.607655	1.057168
	719.798596	1.055450
	719.989523	1.053165
	720.180435	1.052284
	720.371333	1.052104
	720.562217	1.051841
	720.753087	1.050456
	720.943942	1.049848
	721.134783	1.049302
	721.325609	1.049229
	721.516422	1.049134
	721.707219	1.049014
	721.898003	1.047536
	722.088772	1.047940
	722.279527	1.046902
	722.470268	1.044713
	722.660994	1.042320
	722.851707	1.041978
	723.042404	1.040673
	723.233088	1.039950
	723.423757	1.037328
	723.614412	1.036452
	723.805052	1.035270
	723.995678	1.034922
	724.186290	1.035397
	724.376887	1.034608
	724.567471	1.034349
	724.758039	1.034359
	724.948594	1.032836
	725.139134	1.032830
	725.329660	1.032054
	725.520172	1.032451
	725.710669	1.030772
	725.901152	1.031020
	726.091620	1.029946
	726.282075	1.028695
	726.472514	1.028314
	726.662940	1.027533
	726.853351	1.026460
	727.043748	1.026898
	727.234131	1.026104
	727.424499	1.025838
	727.614853	1.026221
	727.805193	1.025762
	727.995518	1.023797
	728.185829	1.022810
	728.376125	1.019846
	728.566408	1.020116
	728.756675	1.019993
	728.946929	1.019691
	729.137168	1.020339
	729.327393	1.019531
	729.517604	1.019456
	729.707800	1.019215
	729.897982	1.019833
	730.088149	1.019407
	730.278302	1.017851
	730.468441	1.019079
	730.658566	1.018275
	730.848676	1.017455
	731.038771	1.019121
	731.228853	1.018989
	731.418920	1.017932
	731.608973	1.019459
	731.799011	1.019397
	731.989035	1.019169
	732.179045	1.019592
	732.369040	1.019793
	732.559021	1.018741
	732.748988	1.018707
	732.938940	1.017916
	733.128878	1.017915
	733.318801	1.016887
	733.508711	1.016242
	733.698605	1.014679
	733.888486	1.013520
	734.078352	1.012673
	734.268204	1.011667
	734.458041	1.011087
	734.647864	1.009820
	734.837673	1.007092
	735.027467	1.008109
	735.217247	1.006033
	735.407013	1.005446
	735.596764	1.004806
	735.786501	1.003877
	735.976223	1.002440
	736.165932	1.001748
	736.355625	1.000105
	736.545305	0.999491
	736.734970	0.998200
	736.924620	0.996872
	737.114257	0.994716
	737.303879	0.994757
	737.493486	0.993661
	737.683079	0.993590
	737.872658	0.994175
	738.062222	0.995513
	738.251772	0.994267
	738.441308	0.994945
	738.630829	0.993285
	738.820336	0.992896
	739.009829	0.991832
	739.199307	0.990935
	739.388771	0.990738
	739.578220	0.990867
	739.767655	0.991674
	739.957076	0.991365
	740.146482	0.992773
	740.335874	0.992917
	740.525251	0.992145
	740.714615	0.992393
	740.903963	0.991197
	741.093298	0.991478
	741.282618	0.991886
	741.471923	0.991912
	741.661214	0.992515
	741.850491	0.993346
	742.039753	0.992829
	742.229001	0.993579
	742.418235	0.993245
	742.607454	0.992986
	742.796659	0.993483
	742.985849	0.994638
	743.175025	0.993914
	743.364187	0.994798
	743.553334	0.995363
	743.742467	0.994421
	743.931586	0.993414
	744.120690	0.993626
	744.309779	0.993188
	744.498855	0.993420
	744.687916	0.992390
	744.876962	0.990667
	745.065994	0.992114
	745.255012	0.991524
	745.444015	0.990940
	745.633004	0.990467
	745.821978	0.990839
	746.010938	0.988833
	746.199884	0.988501
	746.388815	0.988927
	746.577732	0.988056
	746.766634	0.989580
	746.955522	0.990480
	747.144396	0.990496
	747.333255	0.989116
	747.522100	0.989195
	747.710930	0.987984
	747.899746	0.987540
	748.088548	0.987957
	748.277335	0.988821
	748.466108	0.990261
	748.654866	0.991138
	748.843610	0.990999
	749.032339	0.991022
	749.221054	0.991101
	749.409755	0.990405
	749.598441	0.989512
	749.787113	0.989622
	749.975770	0.987333
	750.164413	0.987353
	750.353042	0.986497
[truncated: 1,648 more rows]
