# Supplementary material for: Metasurface analogues of molecular diastereomers from hierarchical multiscale chiral interactions with biomolecules
Source: Nat Commun. 2026 Apr 22;17:5541. doi: 10.1038/s41467-026-72200-6 (PMC13287669; doi:10.1038/s41467-026-72200-6)
Supplement: Supplementary file 3 — Supplementary Data 1 (Raw data) [file 41467_2026_72200_MOESM3_ESM.zip › Raw_Data/Reflectivity/Antistrept_strept_sequence/strept_after_wash/Ref_ARRAY3_LH_0_2.txt]

	345.453658	0.998326
	345.669646	0.998228
	345.885622	0.998119
	346.101585	0.997999
	346.317535	0.997866
	346.533471	0.997719
	346.749395	0.997556
	346.965306	0.997376
	347.181204	0.997177
	347.397089	0.996958
	347.612961	0.996718
	347.828820	0.996456
	348.044666	0.996173
	348.260499	0.995871
	348.476319	0.995557
	348.692126	0.995238
	348.907920	0.994928
	349.123701	0.994646
	349.339469	0.994413
	349.555224	0.994255
	349.770966	0.994198
	349.986695	0.994260
	350.202412	0.994450
	350.418115	0.994760
	350.633805	0.995173
	350.849482	0.995659
	351.065147	0.996187
	351.280798	0.996728
	351.496436	0.997257
	351.712062	0.997760
	351.927674	0.998226
	352.143273	0.999686
	352.358860	0.999772
	352.574433	0.999164
	352.789993	0.999664
	353.005541	0.999179
	353.221075	0.999304
	353.436597	0.998491
	353.652105	0.999745
	353.867600	0.999965
	354.083083	0.999646
	354.298552	1.000905
	354.514009	1.000938
	354.729452	1.002169
	354.944883	1.005368
	355.160300	1.003471
	355.375705	1.004068
	355.591096	1.004461
	355.806474	1.004770
	356.021840	1.007745
	356.237192	1.008524
	356.452532	1.010772
	356.667858	1.013003
	356.883172	1.010795
	357.098472	1.008179
	357.313760	1.007786
	357.529034	1.009310
	357.744295	1.008900
	357.959544	1.010635
	358.174779	1.013396
	358.390002	1.012653
	358.605211	1.013717
	358.820407	1.012151
	359.035591	1.012258
	359.250761	1.011211
	359.465919	1.008282
	359.681063	1.009143
	359.896194	1.010562
	360.111313	1.010541
	360.326418	1.010354
	360.541510	1.012222
	360.756589	1.012495
	360.971656	1.010542
	361.186709	1.010509
	361.401749	1.009620
	361.616776	1.009285
	361.831790	1.008830
	362.046792	1.007748
	362.261780	1.008631
	362.476755	1.008459
	362.691717	1.006611
	362.906666	1.004591
	363.121602	1.003182
	363.336525	1.004452
	363.551435	1.004409
	363.766332	1.002763
	363.981216	1.001408
	364.196087	1.000731
	364.410945	1.002036
	364.625790	1.002968
	364.840621	1.001161
	365.055440	1.000276
	365.270246	0.999188
	365.485039	0.998224
	365.699818	0.999123
	365.914585	0.999097
	366.129339	0.999808
	366.344079	1.001001
	366.558807	1.001257
	366.773521	1.001531
	366.988223	1.001126
	367.202911	1.001522
	367.417587	1.003067
	367.632249	1.001976
	367.846898	1.001305
	368.061535	1.000304
	368.276158	1.001929
	368.490768	1.000570
	368.705365	1.000625
	368.919949	1.001634
	369.134521	1.001138
	369.349079	1.001640
	369.563624	1.003107
	369.778155	1.002433
	369.992674	1.004065
	370.207180	1.005825
	370.421673	1.006193
	370.636153	1.006813
	370.850619	1.006143
	371.065073	1.006621
	371.279514	1.007246
	371.493941	1.006994
	371.708356	1.006769
	371.922757	1.006063
	372.137145	1.005228
	372.351521	1.005475
	372.565883	1.007166
	372.780232	1.005987
	372.994568	1.004692
	373.208891	1.004949
	373.423201	1.003809
	373.637498	1.003185
	373.851782	1.002692
	374.066053	1.003658
	374.280311	1.001858
	374.494556	0.999959
	374.708787	0.999598
	374.923006	0.999308
	375.137211	0.999409
	375.351404	0.996766
	375.565583	0.995310
	375.779750	0.996200
	375.993903	0.997510
	376.208043	0.998936
	376.422170	0.997275
	376.636284	0.998062
	376.850385	0.997765
	377.064473	0.998066
	377.278548	0.998624
	377.492610	0.998733
	377.706658	0.996320
	377.920694	0.998476
	378.134717	0.999959
	378.348726	0.998462
	378.562722	0.999314
	378.776706	0.999112
	378.990676	0.997126
	379.204633	0.998178
	379.418577	0.995806
	379.632508	0.995842
	379.846426	0.995317
	380.060331	0.995708
	380.274223	0.996226
	380.488101	0.994031
	380.701967	0.994442
	380.915819	0.994301
	381.129659	0.994169
	381.343485	0.995820
	381.557298	0.998455
	381.771098	0.997922
	381.984886	0.998058
	382.198659	0.998396
	382.412420	0.999924
	382.626168	0.999948
	382.839903	1.000347
	383.053624	0.999484
	383.267333	0.998526
	383.481028	0.999222
	383.694711	0.999063
	383.908380	1.000287
	384.122036	0.998205
	384.335679	0.995269
	384.549309	0.995330
	384.762926	0.994996
	384.976530	0.995188
	385.190120	0.995087
	385.403698	0.995160
	385.617262	0.995529
	385.830814	0.995867
	386.044352	0.995144
	386.257877	0.995064
	386.471389	0.994657
	386.684888	0.996327
	386.898374	0.995157
	387.111847	0.993038
	387.325306	0.990765
	387.538753	0.992450
	387.752186	0.992418
	387.965606	0.991359
	388.179014	0.991088
	388.392408	0.992050
	388.605789	0.991887
	388.819156	0.992289
	389.032511	0.991473
	389.245853	0.989213
	389.459181	0.988599
	389.672497	0.990603
	389.885799	0.991605
	390.099088	0.991477
	390.312364	0.991840
	390.525627	0.990828
	390.738877	0.991431
	390.952114	0.990921
	391.165337	0.990031
	391.378548	0.990518
	391.591745	0.991273
	391.804929	0.991752
	392.018100	0.993288
	392.231258	0.992323
	392.444403	0.995328
	392.657535	0.996278
	392.870653	0.995027
	393.083759	0.994663
	393.296851	0.993203
	393.509930	0.992967
	393.722996	0.993473
	393.936049	0.994833
	394.149089	0.996532
	394.362116	0.996432
	394.575129	0.996002
	394.788130	0.997235
	395.001117	0.997680
	395.214091	0.998575
	395.427052	0.998564
	395.640000	0.995769
	395.852935	0.996464
	396.065857	0.997455
	396.278765	0.996875
	396.491660	0.997531
	396.704543	0.997186
	396.917412	0.996814
	397.130268	0.998062
	397.343110	0.999633
	397.555940	1.001177
	397.768757	0.999633
	397.981560	1.000022
	398.194350	1.001528
	398.407127	1.001732
	398.619891	1.000515
	398.832642	1.001959
	399.045380	1.003396
	399.258104	1.004064
	399.470815	1.003620
	399.683514	1.001211
	399.896199	1.000442
	400.108870	1.000355
	400.321529	1.002978
	400.534175	1.002123
	400.746807	1.002278
	400.959427	1.002244
	401.172033	1.001447
	401.384626	0.999647
	401.597205	0.999920
	401.809772	1.000462
	402.022326	0.999078
	402.234866	0.999386
	402.447393	1.002195
	402.659907	1.001180
	402.872408	1.002792
	403.084896	1.004591
	403.297370	1.003985
	403.509832	1.004664
	403.722280	1.007559
	403.934715	1.007602
	404.147137	1.006926
	404.359546	1.009496
	404.571941	1.009300
	404.784323	1.010229
	404.996693	1.010822
	405.209049	1.009998
	405.421392	1.008998
	405.633721	1.008145
	405.846038	1.007507
	406.058341	1.007181
	406.270632	1.007927
	406.482909	1.009445
	406.695172	1.010114
	406.907423	1.010017
	407.119661	1.009841
	407.331885	1.008353
	407.544096	1.007935
	407.756294	1.006400
	407.968479	1.006178
	408.180651	1.006880
	408.392809	1.007767
	408.604954	1.010845
	408.817086	1.009927
	409.029205	1.008711
	409.241311	1.010196
	409.453404	1.010263
	409.665483	1.009647
	409.877549	1.011358
	410.089602	1.011918
	410.301642	1.012261
	410.513669	1.012520
	410.725682	1.013362
	410.937682	1.012441
	411.149669	1.010105
	411.361643	1.009490
	411.573604	1.009687
	411.785551	1.009543
	411.997486	1.009616
	412.209407	1.007008
	412.421315	1.006484
	412.633210	1.006099
	412.845091	1.006848
	413.056959	1.007215
	413.268815	1.005230
	413.480657	1.004901
	413.692485	1.004106
	413.904301	1.002711
	414.116103	1.002144
	414.327892	1.002232
	414.539668	1.004245
	414.751431	1.002502
	414.963181	1.004032
	415.174917	1.006283
	415.386640	1.006116
	415.598350	1.007914
	415.810047	1.007200
	416.021730	1.007288
	416.233401	1.006652
	416.445058	1.007569
	416.656702	1.007206
	416.868332	1.006323
	417.079950	1.007952
	417.291554	1.006819
	417.503145	1.006792
	417.714723	1.006061
	417.926288	1.006220
	418.137839	1.006903
	418.349377	1.005365
	418.560903	1.003511
	418.772414	1.005579
	418.983913	1.003741
	419.195398	1.003111
	419.406870	1.002854
	419.618329	1.003054
	419.829775	1.002712
	420.041208	1.003033
	420.252627	1.002231
	420.464033	1.001085
	420.675426	1.004573
	420.886805	1.003978
	421.098172	1.004996
	421.309525	1.006235
	421.520865	1.005165
	421.732192	1.005114
	421.943505	1.007377
	422.154805	1.006667
	422.366092	1.005168
	422.577366	1.005718
	422.788627	1.004095
	422.999874	1.001773
	423.211108	1.001988
	423.422329	0.999674
	423.633537	0.997048
	423.844731	0.996168
	424.055913	0.997019
	424.267081	0.995591
	424.478235	0.994675
	424.689377	0.993088
	424.900505	0.990407
	425.111620	0.990302
	425.322722	0.991144
	425.533811	0.992504
	425.744886	0.990114
	425.955948	0.989118
	426.166997	0.989485
	426.378032	0.988663
	426.589055	0.988699
	426.800064	0.989093
	427.011060	0.990002
	427.222042	0.989594
	427.433012	0.987580
	427.643968	0.987609
	427.854911	0.988458
	428.065840	0.989113
	428.276757	0.988158
	428.487660	0.985871
	428.698550	0.986679
	428.909427	0.984963
	429.120290	0.988419
	429.331140	0.987974
	429.541977	0.987811
	429.752801	0.988011
	429.963611	0.987217
	430.174408	0.986685
	430.385192	0.988013
	430.595963	0.987619
	430.806720	0.988069
	431.017464	0.989856
	431.228195	0.991236
	431.438913	0.992758
	431.649617	0.993023
	431.860308	0.995022
	432.070986	0.996800
	432.281650	0.996902
	432.492302	0.997428
	432.702940	0.999004
	432.913565	1.001536
	433.124176	1.002986
	433.334774	1.006293
	433.545359	1.005487
	433.755931	1.009184
	433.966489	1.011038
	434.177035	1.010926
	434.387567	1.011648
	434.598085	1.010621
	434.808591	1.009665
	435.019083	1.010210
	435.229562	1.010462
	435.440027	1.008187
	435.650479	1.007615
	435.860918	1.009671
	436.071344	1.008112
	436.281757	1.007985
	436.492156	1.008979
	436.702542	1.010885
	436.912914	1.009701
	437.123274	1.011074
	437.333620	1.011757
	437.543953	1.012355
	437.754272	1.014692
	437.964578	1.015148
	438.174871	1.014030
	438.385151	1.012586
	438.595417	1.011406
	438.805670	1.011267
	439.015910	1.009359
	439.226137	1.010575
	439.436350	1.008768
	439.646550	1.006387
	439.856737	1.005147
	440.066910	1.007282
	440.277070	1.007844
	440.487217	1.007650
	440.697351	1.005514
	440.907471	1.003784
	441.117578	1.004521
	441.327671	1.006763
	441.537752	1.007279
	441.747819	1.009708
	441.957873	1.008341
	442.167913	1.006940
	442.377940	1.003805
	442.587954	1.004154
	442.797955	1.005520
	443.007942	1.004965
	443.217916	1.003988
	443.427877	1.003499
	443.637824	1.003274
	443.847758	1.002500
	444.057679	1.001619
	444.267586	1.001748
	444.477481	0.999549
	444.687361	0.998885
	444.897229	0.997418
	445.107083	0.998619
	445.316924	0.999025
	445.526752	0.998845
	445.736566	0.997455
	445.946367	0.998871
	446.156155	0.998992
	446.365929	0.998732
	446.575690	0.997753
	446.785438	0.995633
	446.995173	0.994201
	447.204894	0.993144
	447.414602	0.995359
	447.624296	0.994867
	447.833977	0.992580
	448.043645	0.993726
	448.253300	0.995159
	448.462941	0.994757
	448.672569	0.996049
	448.882184	0.995741
	449.091785	0.995596
	449.301373	0.997115
	449.510948	0.997126
	449.720509	0.997105
	449.930057	0.995768
	450.139592	0.995157
	450.349113	0.994171
	450.558621	0.993928
	450.768116	0.993452
	450.977597	0.994114
	451.187066	0.995157
	451.396520	0.997077
	451.605962	0.997363
	451.815390	0.999030
	452.024805	0.997560
	452.234206	0.997437
	452.443594	1.001525
	452.652969	1.000342
	452.862330	0.997585
	453.071678	0.998382
	453.281013	1.000401
	453.490335	1.000177
	453.699643	1.002031
	453.908938	1.002471
	454.118219	1.001607
	454.327487	0.998134
	454.536742	0.996087
	454.745983	0.992308
	454.955211	0.992901
	455.164426	0.993556
	455.373627	0.993180
	455.582815	0.989452
	455.791990	0.990265
	456.001152	0.991049
	456.210300	0.991350
	456.419434	0.990465
	456.628556	0.988342
	456.837664	0.987211
	457.046758	0.986132
	457.255839	0.984789
	457.464907	0.984052
	457.673962	0.985515
	457.883003	0.985374
	458.092031	0.984261
	458.301046	0.983651
	458.510047	0.982619
	458.719035	0.980109
	458.928009	0.979470
	459.136970	0.980160
	459.345918	0.979445
	459.554852	0.980596
	459.763774	0.979773
	459.972681	0.978228
	460.181576	0.976790
	460.390457	0.976207
	460.599324	0.976551
	460.808178	0.976710
	461.017019	0.976211
	461.225847	0.978103
	461.434661	0.977356
	461.643462	0.979531
	461.852249	0.979181
	462.061023	0.979685
	462.269784	0.980294
	462.478531	0.980319
	462.687265	0.982725
	462.895986	0.983930
	463.104693	0.984710
	463.313387	0.984742
	463.522068	0.986250
	463.730735	0.986444
	463.939389	0.986457
	464.148029	0.986667
	464.356656	0.987215
	464.565270	0.987040
	464.773870	0.989833
	464.982457	0.991775
	465.191030	0.991245
	465.399591	0.993381
	465.608137	0.995199
	465.816671	0.994907
	466.025191	0.994355
	466.233697	0.997654
	466.442191	0.995577
	466.650671	0.997065
	466.859137	0.997513
	467.067590	0.999886
	467.276030	1.000970
	467.484456	1.002083
	467.692869	1.002737
	467.901269	1.002414
	468.109655	1.001978
	468.318028	1.003624
	468.526387	1.003750
	468.734733	1.003537
	468.943066	1.004854
	469.151385	1.004106
	469.359691	1.004750
	469.567984	1.005097
	469.776263	1.004842
	469.984528	1.006027
	470.192781	1.005138
	470.401020	1.004198
	470.609245	1.002917
	470.817457	1.003660
	471.025656	1.003017
	471.233841	1.001909
	471.442013	1.002514
	471.650172	1.000545
	471.858317	0.999004
	472.066448	0.996824
	472.274567	0.994450
	472.482672	0.994473
	472.690763	0.995559
	472.898841	0.994981
	473.106906	0.995802
	473.314957	0.996108
	473.522995	0.994960
	473.731020	0.995909
	473.939031	0.993617
	474.147029	0.993122
	474.355013	0.991096
	474.562984	0.991542
	474.770941	0.991209
	474.978885	0.988123
	475.186816	0.988523
	475.394733	0.984760
	475.602637	0.984353
	475.810527	0.984974
	476.018404	0.985827
	476.226268	0.983786
	476.434118	0.983592
	476.641955	0.982766
	476.849778	0.984636
	477.057588	0.982994
	477.265385	0.984808
	477.473168	0.984674
	477.680937	0.984883
	477.888694	0.984947
	478.096436	0.984774
	478.304166	0.986756
	478.511882	0.988110
	478.719584	0.987183
	478.927274	0.985649
	479.134949	0.987982
	479.342612	0.986469
	479.550260	0.986027
	479.757896	0.986120
	479.965518	0.986231
	480.173126	0.988300
	480.380722	0.987459
	480.588303	0.988051
	480.795872	0.988386
	481.003426	0.989184
	481.210968	0.990339
	481.418496	0.990459
	481.626010	0.988145
	481.833511	0.988842
	482.040999	0.988236
	482.248473	0.986785
	482.455934	0.984941
	482.663382	0.984220
	482.870816	0.985300
	483.078236	0.985181
	483.285643	0.984277
	483.493037	0.982872
	483.700417	0.983004
	483.907784	0.982717
	484.115137	0.981860
	484.322477	0.981797
	484.529803	0.981435
	484.737116	0.983092
	484.944416	0.982571
	485.151702	0.982485
	485.358975	0.981113
	485.566234	0.980064
	485.773479	0.977958
	485.980712	0.977912
	486.187931	0.976858
	486.395136	0.975644
	486.602328	0.976609
	486.809506	0.975523
	487.016671	0.974845
	487.223823	0.975237
	487.430961	0.973159
	487.638086	0.972576
	487.845197	0.972367
	488.052295	0.973949
	488.259379	0.973113
	488.466450	0.973268
	488.673507	0.972550
	488.880551	0.973395
	489.087582	0.975464
	489.294599	0.975389
	489.501602	0.974135
	489.708592	0.975820
	489.915569	0.975761
	490.122532	0.976975
	490.329482	0.977167
	490.536418	0.977766
	490.743341	0.979255
	490.950250	0.977792
	491.157146	0.978228
	491.364029	0.979519
	491.570897	0.979949
	491.777753	0.980142
	491.984595	0.979315
	492.191423	0.978656
	492.398238	0.977759
	492.605040	0.978100
	492.811828	0.977302
	493.018603	0.977469
	493.225364	0.976567
	493.432111	0.976222
	493.638846	0.976309
	493.845566	0.975202
	494.052274	0.975000
	494.258967	0.976084
	494.465648	0.974714
	494.672314	0.975228
	494.878968	0.975067
	495.085608	0.975786
	495.292234	0.975634
	495.498847	0.974148
	495.705446	0.973311
	495.912032	0.973786
	496.118605	0.972661
	496.325164	0.971438
	496.531709	0.970291
	496.738241	0.969948
	496.944759	0.969631
	497.151264	0.968569
	497.357756	0.967361
	497.564234	0.967148
	497.770698	0.966515
	497.977149	0.965751
	498.183587	0.966799
	498.390011	0.967214
	498.596422	0.967124
	498.802819	0.967352
	499.009202	0.967023
	499.215572	0.965786
	499.421929	0.964424
	499.628272	0.964143
	499.834602	0.963810
	500.040918	0.963438
	500.247220	0.964533
	500.453509	0.964755
	500.659785	0.963540
	500.866047	0.964461
	501.072296	0.964440
	501.278531	0.963954
	501.484752	0.964102
	501.690960	0.963390
	501.897155	0.964204
	502.103336	0.965530
	502.309504	0.966780
	502.515658	0.968192
	502.721798	0.967210
	502.927925	0.968462
	503.134039	0.968073
	503.340139	0.967218
	503.546225	0.967360
	503.752298	0.966785
	503.958358	0.966243
	504.164404	0.965277
	504.370436	0.964727
	504.576455	0.965116
	504.782461	0.964587
	504.988453	0.964628
	505.194431	0.964717
	505.400396	0.963486
	505.606347	0.964547
	505.812285	0.965542
	506.018209	0.965472
	506.224120	0.965505
	506.430017	0.964711
	506.635901	0.964101
	506.841771	0.963219
	507.047628	0.964332
	507.253471	0.961842
	507.459301	0.962377
	507.665117	0.960815
	507.870920	0.960081
	508.076709	0.961006
	508.282484	0.960486
	508.488247	0.959445
	508.693995	0.959940
	508.899730	0.959135
	509.105451	0.959658
	509.311159	0.959748
	509.516854	0.960962
	509.722535	0.961686
	509.928202	0.962578
	510.133856	0.962001
	510.339496	0.961355
	510.545123	0.963198
	510.750736	0.962562
	510.956336	0.961583
	511.161922	0.961666
	511.367494	0.960057
	511.573053	0.960486
	511.778599	0.959378
	511.984131	0.960323
	512.189649	0.961588
	512.395154	0.960948
	512.600645	0.960887
	512.806123	0.961215
	513.011587	0.961402
	513.217038	0.962677
	513.422475	0.961943
	513.627899	0.961053
	513.833309	0.962415
	514.038705	0.962881
	514.244088	0.963650
	514.449458	0.964054
	514.654814	0.963801
	514.860156	0.964056
	515.065485	0.963794
	515.270800	0.964361
	515.476102	0.962645
	515.681390	0.962242
	515.886664	0.962064
	516.091925	0.962099
	516.297173	0.960658
	516.502407	0.959268
	516.707627	0.958694
	516.912834	0.957175
	517.118027	0.956930
	517.323207	0.956889
	517.528373	0.958565
	517.733525	0.957168
	517.938664	0.957578
	518.143790	0.955287
	518.348901	0.954571
	518.554000	0.955496
	518.759084	0.954904
	518.964156	0.955305
	519.169213	0.954287
	519.374257	0.954115
	519.579288	0.952519
	519.784305	0.953192
	519.989308	0.952250
	520.194298	0.954884
	520.399274	0.955904
	520.604236	0.955320
	520.809185	0.955956
	521.014121	0.957281
	521.219043	0.957479
	521.423951	0.958764
	521.628846	0.959111
	521.833727	0.959980
	522.038595	0.958476
	522.243449	0.959314
	522.448289	0.959023
	522.653116	0.959243
	522.857929	0.960548
	523.062729	0.959821
	523.267515	0.960073
	523.472287	0.960313
	523.677046	0.961315
	523.881792	0.962106
	524.086524	0.961732
	524.291242	0.962450
	524.495946	0.962215
	524.700637	0.961847
	524.905315	0.962530
	525.109979	0.963133
	525.314629	0.964292
	525.519266	0.964742
	525.723889	0.963769
	525.928498	0.963794
	526.133094	0.964702
	526.337677	0.964390
	526.542245	0.964306
	526.746800	0.963659
	526.951342	0.964574
	527.155870	0.964371
	527.360384	0.963566
	527.564885	0.963064
	527.769372	0.961741
	527.973846	0.961092
	528.178306	0.959985
	528.382752	0.959497
	528.587185	0.958701
	528.791604	0.957372
	528.996010	0.957705
	529.200402	0.956685
	529.404780	0.957436
	529.609145	0.958019
	529.813496	0.958864
	530.017833	0.957123
	530.222157	0.956514
	530.426468	0.954326
	530.630764	0.954527
	530.835048	0.954995
	531.039317	0.953896
	531.243573	0.954029
	531.447815	0.954583
	531.652044	0.955397
	531.856259	0.955729
	532.060461	0.956365
	532.264648	0.957150
	532.468823	0.959216
	532.672983	0.958332
	532.877130	0.958840
	533.081264	0.959018
	533.285383	0.959348
	533.489490	0.957880
	533.693582	0.958687
	533.897661	0.959251
	534.101726	0.959625
	534.305778	0.960097
	534.509816	0.960423
	534.713841	0.959266
	534.917851	0.958147
	535.121849	0.958753
	535.325832	0.958668
	535.529802	0.958334
	535.733759	0.957934
	535.937701	0.958182
	536.141630	0.956388
	536.345546	0.956512
	536.549448	0.957303
	536.753336	0.958062
	536.957210	0.958569
	537.161071	0.958925
	537.364919	0.958558
	537.568752	0.958266
	537.772572	0.957002
	537.976379	0.954265
	538.180172	0.954520
	538.383951	0.954376
	538.587716	0.955126
	538.791468	0.954422
	538.995206	0.954925
	539.198931	0.955603
	539.402642	0.955174
	539.606339	0.954893
	539.810023	0.954543
	540.013693	0.954249
	540.217349	0.953340
	540.420992	0.954127
	540.624621	0.954401
	540.828237	0.953212
	541.031839	0.952280
	541.235427	0.951649
	541.439001	0.950805
	541.642562	0.951851
	541.846109	0.952344
	542.049643	0.951435
	542.253163	0.950701
	542.456669	0.949975
	542.660162	0.950916
	542.863641	0.952446
	543.067106	0.953231
	543.270558	0.954110
	543.473996	0.955599
	543.677420	0.954582
	543.880831	0.953942
	544.084228	0.954633
	544.287612	0.954609
	544.490981	0.955554
	544.694338	0.956985
	544.897680	0.955637
	545.101009	0.956348
	545.304324	0.956051
	545.507625	0.957040
	545.710913	0.958688
	545.914187	0.960279
	546.117448	0.959144
	546.320695	0.959720
	546.523928	0.960191
	546.727147	0.959625
	546.930353	0.959761
	547.133546	0.959401
	547.336724	0.959754
	547.539889	0.961884
	547.743040	0.961282
	547.946178	0.961643
	548.149301	0.962565
	548.352412	0.962870
	548.555508	0.963722
	548.758591	0.965131
	548.961660	0.964539
	549.164716	0.965165
	549.367757	0.965288
	549.570785	0.964778
	549.773800	0.965112
	549.976801	0.965813
	550.179788	0.967046
	550.382761	0.968885
	550.585721	0.968870
	550.788667	0.969576
	550.991599	0.969627
	551.194518	0.970424
	551.397423	0.970736
	551.600315	0.971539
	551.803192	0.971063
	552.006056	0.971167
	552.208906	0.973047
	552.411743	0.973082
	552.614566	0.973884
	552.817375	0.973320
	553.020171	0.974005
	553.222953	0.973839
	553.425721	0.974870
	553.628475	0.975650
	553.831216	0.976434
	554.033943	0.976985
	554.236657	0.976959
	554.439356	0.976072
	554.642042	0.975841
	554.844715	0.976670
	555.047373	0.976995
	555.250018	0.977603
	555.452650	0.978588
	555.655267	0.979018
	555.857871	0.978043
	556.060461	0.978206
	556.263038	0.978952
	556.465600	0.980050
	556.668150	0.980965
	556.870685	0.982492
	557.073207	0.982436
	557.275715	0.984466
	557.478209	0.985080
	557.680689	0.986077
	557.883156	0.986917
	558.085609	0.986048
	558.288049	0.986739
	558.490475	0.987780
	558.692887	0.987781
	558.895285	0.987879
	559.097670	0.987689
	559.300040	0.987414
	559.502398	0.987962
	559.704741	0.989314
	559.907071	0.987824
	560.109387	0.988843
	560.311689	0.989353
	560.513978	0.990432
	560.716253	0.990823
	560.918514	0.990860
	561.120762	0.990735
	561.322995	0.991199
	561.525215	0.992122
	561.727422	0.992322
	561.929614	0.992637
	562.131793	0.992445
	562.333958	0.993654
	562.536110	0.993563
	562.738248	0.993472
	562.940372	0.994244
	563.142482	0.994785
	563.344578	0.994372
	563.546661	0.995985
	563.748730	0.995898
	563.950786	0.995579
	564.152827	0.996270
	564.354855	0.996326
	564.556870	0.994220
	564.758870	0.994614
	564.960857	0.993835
	565.162830	0.994151
	565.364789	0.995108
	565.566735	0.995411
	565.768666	0.994323
	565.970584	0.994914
	566.172489	0.994199
	566.374379	0.994852
	566.576256	0.994692
	566.778119	0.996274
	566.979969	0.997900
	567.181805	0.998332
	567.383626	0.998334
	567.585435	0.998320
	567.787229	0.998693
	567.989010	0.996908
	568.190777	0.996300
	568.392530	0.997602
	568.594269	0.999137
	568.795995	0.999101
	568.997707	0.999313
	569.199405	0.999196
	569.401090	1.001012
	569.602761	1.001022
	569.804418	1.002123
	570.006061	1.003811
	570.207690	1.004678
	570.409306	1.005586
	570.610908	1.006423
	570.812497	1.007270
	571.014071	1.006865
	571.215632	1.006624
	571.417179	1.007335
	571.618712	1.008098
	571.820232	1.009616
	572.021737	1.010983
	572.223229	1.012870
	572.424707	1.014283
	572.626172	1.015403
	572.827623	1.015732
	573.029060	1.016296
	573.230483	1.017269
	573.431892	1.018581
	573.633288	1.019858
	573.834670	1.020201
	574.036038	1.020784
	574.237392	1.021412
	574.438733	1.022073
	574.640060	1.022569
	574.841373	1.021452
	575.042672	1.021267
	575.243958	1.021776
	575.445230	1.022019
	575.646488	1.023799
	575.847732	1.024044
	576.048962	1.024020
	576.250179	1.024236
	576.451382	1.024687
	576.652571	1.025233
	576.853747	1.026953
	577.054908	1.028024
	577.256056	1.028886
	577.457190	1.031067
	577.658310	1.030414
	577.859417	1.030777
	578.060510	1.032549
	578.261589	1.033177
	578.462654	1.034663
	578.663705	1.034546
	578.864743	1.033979
	579.065767	1.034971
	579.266777	1.035229
	579.467773	1.035863
	579.668755	1.036206
	579.869724	1.038154
	580.070679	1.038498
	580.271620	1.039255
	580.472548	1.041551
	580.673461	1.042447
	580.874361	1.042861
	581.075247	1.043623
	581.276119	1.044231
	581.476978	1.046005
	581.677822	1.047223
	581.878653	1.047580
	582.079470	1.048463
	582.280273	1.048871
	582.481063	1.049503
	582.681838	1.049967
	582.882600	1.049919
	583.083348	1.050881
	583.284083	1.051670
	583.484803	1.053127
	583.685510	1.054972
	583.886203	1.055997
	584.086882	1.057532
	584.287547	1.057313
	584.488199	1.057977
	584.688836	1.058004
	584.889460	1.058436
	585.090070	1.058606
	585.290666	1.059388
	585.491249	1.061101
	585.691818	1.062010
	585.892372	1.062738
	586.092914	1.062030
	586.293441	1.061891
	586.493954	1.062547
	586.694454	1.064043
	586.894940	1.064500
	587.095412	1.065261
	587.295870	1.066999
	587.496314	1.067647
	587.696745	1.069504
	587.897162	1.069805
	588.097565	1.069974
	588.297954	1.070680
	588.498329	1.070910
	588.698691	1.071405
	588.899038	1.072006
	589.099372	1.073134
	589.299692	1.072345
	589.499998	1.074252
	589.700291	1.073252
	589.900569	1.072973
	590.100834	1.073205
	590.301085	1.073150
	590.501322	1.074153
	590.701546	1.075052
	590.901755	1.076878
	591.101951	1.079753
	591.302132	1.079823
	591.502300	1.080711
	591.702455	1.080009
	591.902595	1.080819
	592.102722	1.079374
	592.302834	1.079552
	592.502933	1.081431
	592.703018	1.081450
	592.903089	1.082931
	593.103147	1.083186
	593.303190	1.084619
	593.503220	1.085408
	593.703236	1.085832
	593.903238	1.085246
	594.103226	1.087027
	594.303200	1.087056
	594.503161	1.086648
	594.703108	1.087106
	594.903040	1.088428
	595.102960	1.089677
	595.302865	1.090636
	595.502756	1.092421
	595.702634	1.094276
	595.902497	1.093823
	596.102347	1.095087
	596.302183	1.095116
	596.502005	1.096833
	596.701813	1.096993
	596.901608	1.097672
	597.101388	1.098834
	597.301155	1.100323
	597.500908	1.102372
	597.700647	1.102143
	597.900372	1.102283
	598.100083	1.103049
	598.299781	1.104767
	598.499465	1.105842
	598.699134	1.106202
	598.898790	1.106395
	599.098432	1.105950
	599.298061	1.107818
	599.497675	1.107164
	599.697275	1.106724
	599.896862	1.105116
	600.096435	1.105661
	600.295994	1.105052
	600.495539	1.105640
	600.695070	1.105660
	600.894588	1.105668
	601.094091	1.105565
	601.293581	1.105336
	601.493056	1.105845
	601.692518	1.107523
	601.891966	1.107834
	602.091401	1.108351
	602.290821	1.109316
	602.490227	1.109847
	602.689620	1.110257
	602.888999	1.111427
	603.088363	1.111479
	603.287714	1.110318
	603.487052	1.112466
	603.686375	1.111302
	603.885684	1.112821
	604.084980	1.114329
	604.284261	1.116099
	604.483529	1.116105
	604.682783	1.116233
	604.882023	1.116279
	605.081249	1.116455
	605.280461	1.117177
	605.479660	1.115487
	605.678844	1.117107
	605.878015	1.117803
	606.077172	1.119371
	606.276314	1.118927
	606.475443	1.119556
	606.674558	1.121456
	606.873660	1.121563
	607.072747	1.121435
	607.271820	1.121079
	607.470880	1.120906
	607.669926	1.122528
	607.868957	1.121562
	608.067975	1.122173
	608.266979	1.122469
	608.465969	1.122416
	608.664946	1.122319
	608.863908	1.122876
	609.062857	1.122894
	609.261791	1.122812
	609.460712	1.121516
	609.659619	1.118968
	609.858511	1.118046
	610.057390	1.117347
	610.256256	1.116310
	610.455107	1.114935
	610.653944	1.115002
	610.852767	1.114887
	611.051577	1.114549
	611.250373	1.114869
	611.449154	1.114025
	611.647922	1.114499
	611.846676	1.113984
	612.045416	1.114342
	612.244142	1.113966
	612.442854	1.114836
	612.641553	1.115266
	612.840237	1.115199
	613.038908	1.116454
	613.237564	1.117710
	613.436207	1.118671
	613.634836	1.121459
	613.833451	1.120509
	614.032052	1.121163
	614.230639	1.122628
	614.429212	1.125050
	614.627771	1.127023
	614.826316	1.128389
	615.024848	1.130140
	615.223365	1.131944
	615.421869	1.135700
	615.620358	1.137173
	615.818834	1.141104
	616.017296	1.144143
	616.215744	1.145961
	616.414178	1.148643
	616.612598	1.150662
	616.811004	1.153033
	617.009396	1.156073
	617.207775	1.158697
	617.406139	1.159406
	617.604490	1.161622
	617.802826	1.162846
	618.001149	1.164394
	618.199458	1.165131
	618.397752	1.167070
	618.596033	1.169031
	618.794300	1.171050
	618.992553	1.174461
	619.190792	1.176708
	619.389018	1.179630
	619.587229	1.181587
	619.785426	1.180623
	619.983609	1.181539
	620.181779	1.183172
	620.379934	1.183807
	620.578076	1.185505
	620.776204	1.187394
	620.974317	1.188770
	621.172417	1.188996
	621.370503	1.189236
	621.568575	1.191194
	621.766633	1.194227
	621.964677	1.198383
	622.162707	1.201535
	622.360723	1.203675
	622.558725	1.206925
	622.756714	1.208374
	622.954688	1.210297
	623.152648	1.213590
	623.350595	1.213821
	623.548527	1.216637
	623.746446	1.217605
	623.944350	1.221732
	624.142241	1.225396
	624.340118	1.227060
	624.537981	1.228574
	624.735829	1.231367
	624.933664	1.235032
	625.131485	1.236999
	625.329292	1.238604
	625.527085	1.242244
	625.724864	1.242944
	625.922629	1.245734
	626.120381	1.248676
	626.318118	1.252182
	626.515841	1.253421
	626.713550	1.254443
	626.911246	1.257424
	627.108927	1.260663
	627.306595	1.263079
	627.504248	1.265198
	627.701888	1.266763
	627.899513	1.266922
	628.097125	1.268122
	628.294722	1.269058
	628.492306	1.269975
	628.689876	1.272598
	628.887432	1.274011
	629.084973	1.276023
	629.282501	1.274921
	629.480015	1.275707
	629.677515	1.276803
	629.875001	1.278740
	630.072473	1.279343
	630.269931	1.281304
	630.467375	1.282200
	630.664805	1.283711
	630.862221	1.284281
	631.059623	1.283664
	631.257011	1.285315
	631.454385	1.284802
	631.651746	1.285962
	631.849092	1.287737
	632.046424	1.289409
	632.243742	1.288177
	632.441047	1.287226
	632.638337	1.288461
	632.835613	1.288805
	633.032876	1.289043
	633.230124	1.290879
	633.427358	1.291338
	633.624579	1.292367
	633.821785	1.292002
	634.018978	1.290732
	634.216156	1.290707
	634.413321	1.291743
	634.610471	1.291515
	634.807608	1.291540
	635.004730	1.292848
	635.201839	1.293119
	635.398933	1.296342
	635.596014	1.296109
	635.793081	1.296142
	635.990133	1.296211
	636.187172	1.295221
	636.384196	1.295225
	636.581207	1.294321
	636.778204	1.292687
	636.975186	1.291609
	637.172155	1.292370
	637.369110	1.293029
	637.566050	1.290911
	637.762977	1.289251
	637.959890	1.288818
	638.156788	1.287710
	638.353673	1.287225
	638.550544	1.286775
	638.747400	1.287621
	638.944243	1.286575
	639.141072	1.284256
	639.337886	1.284082
	639.534687	1.283320
	639.731474	1.281518
	639.928246	1.281068
	640.125005	1.279984
	640.321750	1.278585
	640.518480	1.276939
	640.715197	1.276607
	640.911899	1.275460
	641.108588	1.271369
	641.305263	1.269169
	641.501923	1.269062
	641.698570	1.267767
	641.895202	1.265616
	642.091821	1.266286
	642.288426	1.263645
	642.485016	1.263106
	642.681593	1.260434
	642.878155	1.258738
	643.074704	1.257639
	643.271238	1.254456
	643.467759	1.253058
	643.664265	1.251316
	643.860757	1.249490
	644.057236	1.247577
	644.253700	1.247770
	644.450151	1.249375
	644.646587	1.247645
	644.843009	1.246064
	645.039418	1.244438
	645.235812	1.243946
	645.432192	1.243027
	645.628558	1.242936
	645.824911	1.243188
	646.021249	1.241972
	646.217573	1.240966
	646.413883	1.239445
	646.610179	1.238099
	646.806461	1.236701
	647.002729	1.234847
	647.198983	1.231365
	647.395223	1.229019
	647.591449	1.226414
	647.787661	1.225294
	647.983859	1.221639
	648.180043	1.219920
	648.376212	1.218314
	648.572368	1.217385
	648.768510	1.216569
	648.964638	1.214762
	649.160751	1.212025
	649.356851	1.211334
	649.552937	1.210803
	649.749008	1.209744
	649.945066	1.207112
	650.141109	1.206269
	650.337138	1.203130
	650.533154	1.200045
	650.729155	1.197562
	650.925142	1.195973
	651.121116	1.194867
	651.317075	1.193090
	651.513020	1.190890
	651.708951	1.190270
	651.904868	1.187541
	652.100771	1.186259
	652.296660	1.185024
	652.492535	1.184172
	652.688396	1.181890
	652.884242	1.179969
	653.080075	1.180306
	653.275894	1.180372
	653.471699	1.179361
	653.667489	1.177778
	653.863266	1.177745
	654.059028	1.175859
	654.254776	1.176274
	654.450511	1.174774
	654.646231	1.174872
	654.841937	1.174361
	655.037629	1.174481
	655.233308	1.175208
	655.428972	1.175493
	655.624622	1.174603
	655.820258	1.176512
	656.015879	1.178054
	656.211487	1.177511
	656.407081	1.177600
	656.602661	1.179725
	656.798226	1.180131
	656.993778	1.181686
	657.189315	1.181423
	657.384839	1.182299
	657.580348	1.181578
	657.775843	1.181799
	657.971324	1.182817
	658.166791	1.184468
	658.362244	1.184797
	658.557683	1.185564
	658.753108	1.187204
	658.948519	1.188596
	659.143916	1.190986
	659.339298	1.191050
	659.534667	1.193161
	659.730022	1.193816
	659.925362	1.196193
	660.120688	1.197430
	660.316001	1.197978
	660.511299	1.199191
	660.706583	1.200529
	660.901853	1.201819
	661.097109	1.202382
	661.292351	1.202334
	661.487578	1.201988
	661.682792	1.204603
	661.877992	1.206186
	662.073177	1.206581
	662.268349	1.208713
	662.463506	1.211215
	662.658649	1.213181
	662.853779	1.214262
	663.048894	1.216087
	663.243995	1.216641
	663.439081	1.217332
	663.634154	1.218510
	663.829213	1.220478
	664.024258	1.222643
	664.219288	1.224278
	664.414305	1.225589
	664.609307	1.226293
	664.804295	1.228792
	664.999269	1.228919
	665.194229	1.229975
	665.389175	1.229551
	665.584107	1.231019
	665.779025	1.232250
	665.973928	1.233084
	666.168818	1.233600
	666.363693	1.236386
	666.558555	1.238742
	666.753402	1.240035
	666.948235	1.241320
	667.143054	1.242230
	667.337859	1.244080
	667.532650	1.247448
	667.727427	1.248438
	667.922189	1.248571
	668.116938	1.251530
	668.311672	1.253528
	668.506392	1.253175
	668.701098	1.254358
	668.895790	1.254830
	669.090468	1.254910
	669.285132	1.257135
	669.479782	1.259068
	669.674417	1.261937
	669.869039	1.263516
	670.063646	1.264211
	670.258239	1.265269
	670.452819	1.267327
	670.647384	1.269822
	670.841934	1.270333
	671.036471	1.270677
	671.230994	1.272181
	671.425502	1.271311
	671.619997	1.272296
	671.814477	1.271942
	672.008943	1.271254
	672.203395	1.272217
	672.397833	1.272797
	672.592257	1.272360
	672.786667	1.274379
	672.981062	1.276076
	673.175444	1.277379
	673.369811	1.279124
	673.564164	1.277093
	673.758503	1.278095
	673.952828	1.277559
	674.147139	1.276852
	674.341435	1.276605
	674.535718	1.276949
	674.729986	1.276773
	674.924240	1.276711
	675.118480	1.278100
	675.312706	1.279629
	675.506918	1.279492
	675.701116	1.281335
	675.895299	1.280807
	676.089469	1.281328
	676.283624	1.282947
	676.477765	1.283393
	676.671892	1.282831
	676.866005	1.281864
	677.060103	1.281669
	677.254188	1.282735
	677.448258	1.283737
	677.642315	1.284737
	677.836357	1.284643
	678.030385	1.286207
	678.224398	1.284533
	678.418398	1.284888
	678.612384	1.285221
	678.806355	1.284290
	679.000312	1.284783
	679.194255	1.285675
	679.388184	1.285542
	679.582099	1.285109
	679.776000	1.285365
	679.969886	1.284899
	680.163758	1.283708
	680.357617	1.284169
	680.551461	1.285335
	680.745290	1.285016
	680.939106	1.286969
	681.132908	1.287696
	681.326695	1.287415
	681.520468	1.287092
	681.714227	1.287662
	681.907972	1.287344
	682.101703	1.287389
	682.295419	1.287757
	682.489122	1.284968
	682.682810	1.284937
	682.876484	1.282554
	683.070144	1.281657
	683.263790	1.280956
	683.457421	1.280089
	683.651039	1.279020
	683.844642	1.279443
	684.038231	1.278037
	684.231806	1.276807
	684.425367	1.276055
	684.618913	1.273859
	684.812446	1.272827
	685.005964	1.269034
	685.199468	1.267818
	685.392958	1.266238
	685.586433	1.264152
	685.779895	1.263887
	685.973342	1.262432
	686.166775	1.261812
	686.360194	1.261123
	686.553599	1.261849
	686.746990	1.261656
	686.940366	1.260816
	687.133729	1.260419
	687.327077	1.259207
	687.520411	1.257198
	687.713730	1.256424
	687.907036	1.255683
	688.100327	1.253230
	688.293604	1.252650
	688.486867	1.250422
	688.680116	1.249921
	688.873351	1.249110
	689.066571	1.246952
	689.259777	1.246029
	689.452970	1.244832
	689.646147	1.245002
	689.839311	1.242392
	690.032461	1.241956
	690.225596	1.240991
	690.418717	1.239358
	690.611824	1.238654
	690.804917	1.236897
	690.997995	1.235413
	691.191059	1.234622
	691.384110	1.233057
	691.577145	1.230978
	691.770167	1.231274
	691.963175	1.229787
	692.156168	1.228299
	692.349147	1.226075
	692.542112	1.226215
	692.735063	1.224584
	692.927999	1.222944
	693.120922	1.224074
	693.313830	1.221366
	693.506724	1.220941
	693.699603	1.219438
	693.892469	1.219655
	694.085320	1.216216
	694.278157	1.214393
	694.470980	1.211774
	694.663789	1.212155
	694.856583	1.210884
	695.049364	1.209113
	695.242130	1.206995
	695.434881	1.204888
	695.627619	1.202465
	695.820342	1.200351
	696.013052	1.197706
	696.205747	1.196125
	696.398427	1.194249
	696.591094	1.192122
	696.783746	1.191109
	696.976384	1.187699
	697.169008	1.186551
	697.361618	1.186071
	697.554213	1.183259
	697.746795	1.182403
	697.939362	1.182432
	698.131914	1.181531
	698.324453	1.179653
	698.516977	1.176870
	698.709487	1.175399
	698.901983	1.172205
	699.094465	1.172853
	699.286932	1.171276
	699.479386	1.170281
	699.671825	1.168391
	699.864249	1.167048
	700.056660	1.165532
	700.249056	1.164507
	700.441438	1.164809
	700.633806	1.164557
	700.826160	1.164957
	701.018499	1.164614
	701.210824	1.161729
	701.403135	1.161276
	701.595432	1.160681
	701.787714	1.158686
	701.979982	1.156523
	702.172236	1.156305
	702.364476	1.156240
	702.556702	1.157675
	702.748913	1.156358
	702.941110	1.154549
	703.133293	1.153326
	703.325461	1.153911
	703.517615	1.150591
	703.709755	1.148908
	703.901881	1.149008
	704.093993	1.147408
	704.286090	1.147668
	704.478173	1.146902
	704.670242	1.146190
	704.862296	1.143455
	705.054337	1.142885
	705.246363	1.140897
	705.438375	1.139161
	705.630372	1.136600
	705.822356	1.135493
	706.014325	1.135475
	706.206279	1.134488
	706.398220	1.131851
	706.590146	1.127982
	706.782058	1.126596
	706.973956	1.124490
	707.165840	1.123653
	707.357709	1.121406
	707.549564	1.120616
	707.741405	1.119363
	707.933231	1.117629
	708.125043	1.116586
	708.316841	1.114926
	708.508625	1.114597
	708.700395	1.114770
	708.892150	1.114491
	709.083891	1.111682
	709.275617	1.112681
	709.467330	1.113271
	709.659028	1.110206
	709.850712	1.108796
	710.042381	1.107634
	710.234037	1.108006
	710.425678	1.107371
	710.617305	1.107255
	710.808917	1.104832
	711.000515	1.104143
	711.192099	1.103819
	711.383669	1.102486
	711.575225	1.101533
	711.766766	1.101508
	711.958293	1.101320
	712.149805	1.100869
	712.341304	1.099508
	712.532788	1.098130
	712.724258	1.096426
	712.915713	1.097078
	713.107154	1.095772
	713.298581	1.094624
	713.489994	1.095627
	713.681392	1.094952
	713.872776	1.092913
	714.064146	1.092262
	714.255502	1.089406
	714.446843	1.086464
	714.638170	1.085324
	714.829483	1.084469
	715.020781	1.082804
	715.212065	1.081845
	715.403335	1.081438
	715.594591	1.079073
	715.785832	1.079176
	715.977059	1.077656
	716.168272	1.076215
	716.359470	1.075156
	716.550654	1.074457
	716.741824	1.073842
	716.932979	1.072438
	717.124121	1.071663
	717.315247	1.069953
	717.506360	1.068908
	717.697458	1.067490
	717.888542	1.067183
	718.079612	1.067155
	718.270668	1.068193
	718.461709	1.067826
	718.652736	1.067748
	718.843748	1.065346
	719.034746	1.065150
	719.225730	1.064098
	719.416700	1.063789
	719.607655	1.063529
	719.798596	1.062925
	719.989523	1.062053
	720.180435	1.060569
	720.371333	1.058682
	720.562217	1.057631
	720.753087	1.058147
	720.943942	1.056204
	721.134783	1.053503
	721.325609	1.053543
	721.516422	1.051266
	721.707219	1.050415
	721.898003	1.048437
	722.088772	1.047436
	722.279527	1.045993
	722.470268	1.044186
	722.660994	1.043872
	722.851707	1.041526
	723.042404	1.041779
	723.233088	1.040338
	723.423757	1.038154
	723.614412	1.037071
	723.805052	1.036098
	723.995678	1.035374
	724.186290	1.033286
	724.376887	1.033094
	724.567471	1.032216
	724.758039	1.032175
	724.948594	1.031454
	725.139134	1.030407
	725.329660	1.029838
	725.520172	1.030182
	725.710669	1.028463
	725.901152	1.028018
	726.091620	1.029977
	726.282075	1.029018
	726.472514	1.029141
	726.662940	1.028618
	726.853351	1.029343
	727.043748	1.028510
	727.234131	1.029099
	727.424499	1.029548
	727.614853	1.027299
	727.805193	1.027566
	727.995518	1.025621
	728.185829	1.025679
	728.376125	1.025145
	728.566408	1.025658
	728.756675	1.025841
	728.946929	1.027239
	729.137168	1.027559
	729.327393	1.027577
	729.517604	1.027263
	729.707800	1.027444
	729.897982	1.028436
	730.088149	1.027932
	730.278302	1.026567
	730.468441	1.028317
	730.658566	1.027142
	730.848676	1.027706
	731.038771	1.026995
	731.228853	1.028072
	731.418920	1.027907
	731.608973	1.027490
	731.799011	1.028310
	731.989035	1.027028
	732.179045	1.025491
	732.369040	1.024031
	732.559021	1.024735
	732.748988	1.024572
	732.938940	1.024672
	733.128878	1.024391
	733.318801	1.023469
	733.508711	1.022065
	733.698605	1.020077
	733.888486	1.019948
	734.078352	1.019031
	734.268204	1.017642
	734.458041	1.017071
	734.647864	1.015640
	734.837673	1.016155
	735.027467	1.016796
	735.217247	1.016861
	735.407013	1.015495
	735.596764	1.015119
	735.786501	1.014417
	735.976223	1.013901
	736.165932	1.014166
	736.355625	1.013777
	736.545305	1.012994
	736.734970	1.013071
	736.924620	1.012152
	737.114257	1.011145
	737.303879	1.010769
	737.493486	1.008981
	737.683079	1.007917
	737.872658	1.007392
	738.062222	1.005084
	738.251772	1.003949
	738.441308	1.001625
	738.630829	1.001940
	738.820336	0.999231
	739.009829	0.997801
	739.199307	0.997226
	739.388771	0.996607
	739.578220	0.999539
	739.767655	0.998014
	739.957076	0.997764
	740.146482	0.996925
	740.335874	0.997173
	740.525251	0.998131
	740.714615	0.997952
	740.903963	0.998600
	741.093298	0.998641
	741.282618	0.997424
	741.471923	0.995822
	741.661214	0.994517
	741.850491	0.994570
	742.039753	0.993653
	742.229001	0.995398
	742.418235	0.994540
	742.607454	0.994983
	742.796659	0.994091
	742.985849	0.993549
	743.175025	0.993272
	743.364187	0.991400
	743.553334	0.991676
	743.742467	0.993962
	743.931586	0.993808
	744.120690	0.992144
	744.309779	0.991393
	744.498855	0.990967
	744.687916	0.989981
	744.876962	0.988743
	745.065994	0.989370
	745.255012	0.989089
	745.444015	0.988557
	745.633004	0.988264
	745.821978	0.988026
	746.010938	0.988453
	746.199884	0.989322
	746.388815	0.988998
	746.577732	0.987635
	746.766634	0.986728
	746.955522	0.986182
	747.144396	0.986478
	747.333255	0.987854
	747.522100	0.988256
	747.710930	0.988458
	747.899746	0.988109
	748.088548	0.988501
	748.277335	0.988065
	748.466108	0.987782
	748.654866	0.987468
	748.843610	0.987419
	749.032339	0.987846
	749.221054	0.987433
	749.409755	0.988195
	749.598441	0.989626
	749.787113	0.989450
	749.975770	0.990173
	750.164413	0.989441
	750.353042	0.991152
[truncated: 1,648 more rows]
