# Supplementary material for: Metasurface analogues of molecular diastereomers from hierarchical multiscale chiral interactions with biomolecules
Source: Nat Commun. 2026 Apr 22;17:5541. doi: 10.1038/s41467-026-72200-6 (PMC13287669; doi:10.1038/s41467-026-72200-6)
Supplement: Supplementary file 3 — Supplementary Data 1 (Raw data) [file 41467_2026_72200_MOESM3_ESM.zip › Raw_Data/Reflectivity/Antistrept_strept_sequence/strept_after_wash/Ref_ARRAY3_LH_0_3.txt]

	345.453658	1.000025
	345.669646	1.000238
	345.885622	1.000466
	346.101585	1.000709
	346.317535	1.000968
	346.533471	1.001244
	346.749395	1.001537
	346.965306	1.001847
	347.181204	1.002172
	347.397089	1.002510
	347.612961	1.002856
	347.828820	1.003204
	348.044666	1.003544
	348.260499	1.003862
	348.476319	1.004137
	348.692126	1.004345
	348.907920	1.004453
	349.123701	1.004426
	349.339469	1.004226
	349.555224	1.003824
	349.770966	1.003200
	349.986695	1.002358
	350.202412	1.001328
	350.418115	1.000163
	350.633805	0.998930
	350.849482	0.997701
	351.065147	0.996534
	351.280798	0.995471
	351.496436	0.994536
	351.712062	0.993736
	351.927674	0.993065
	352.143273	0.988417
	352.358860	0.992250
	352.574433	0.992194
	352.789993	0.992462
	353.005541	0.991969
	353.221075	0.992162
	353.436597	0.992402
	353.652105	0.991639
	353.867600	0.991168
	354.083083	0.988106
	354.298552	0.989035
	354.514009	0.988152
	354.729452	0.986074
	354.944883	0.986298
	355.160300	0.987397
	355.375705	0.986927
	355.591096	0.987637
	355.806474	0.987921
	356.021840	0.988553
	356.237192	0.989425
	356.452532	0.988772
	356.667858	0.987995
	356.883172	0.989572
	357.098472	0.990184
	357.313760	0.991013
	357.529034	0.992633
	357.744295	0.991740
	357.959544	0.992863
	358.174779	0.993592
	358.390002	0.995501
	358.605211	0.993896
	358.820407	0.993495
	359.035591	0.994496
	359.250761	0.993695
	359.465919	0.993723
	359.681063	0.992329
	359.896194	0.992351
	360.111313	0.994159
	360.326418	0.994352
	360.541510	0.994526
	360.756589	0.995536
	360.971656	0.996498
	361.186709	0.994606
	361.401749	0.996251
	361.616776	0.996508
	361.831790	0.996517
	362.046792	0.997697
	362.261780	0.999547
	362.476755	0.999299
	362.691717	0.998035
	362.906666	0.997286
	363.121602	0.997031
	363.336525	0.996502
	363.551435	0.996335
	363.766332	0.995442
	363.981216	0.993884
	364.196087	0.993621
	364.410945	0.995451
	364.625790	0.995334
	364.840621	0.996502
	365.055440	0.996962
	365.270246	0.996559
	365.485039	0.996479
	365.699818	0.995304
	365.914585	0.994463
	366.129339	0.995123
	366.344079	0.992942
	366.558807	0.991053
	366.773521	0.991079
	366.988223	0.990173
	367.202911	0.992730
	367.417587	0.989397
	367.632249	0.987781
	367.846898	0.988182
	368.061535	0.989088
	368.276158	0.988247
	368.490768	0.990349
	368.705365	0.989523
	368.919949	0.990318
	369.134521	0.989233
	369.349079	0.987875
	369.563624	0.990632
	369.778155	0.993446
	369.992674	0.993866
	370.207180	0.994373
	370.421673	0.997161
	370.636153	0.995512
	370.850619	0.997601
	371.065073	0.996003
	371.279514	0.996552
	371.493941	0.996161
	371.708356	0.996117
	371.922757	0.995637
	372.137145	0.995968
	372.351521	0.996709
	372.565883	0.995780
	372.780232	0.998074
	372.994568	0.997975
	373.208891	0.997365
	373.423201	0.995503
	373.637498	0.994723
	373.851782	0.996907
	374.066053	0.996608
	374.280311	0.999956
	374.494556	0.999233
	374.708787	1.000969
	374.923006	1.001191
	375.137211	0.999823
	375.351404	0.997482
	375.565583	0.997497
	375.779750	0.997665
	375.993903	0.997221
	376.208043	0.996892
	376.422170	0.997159
	376.636284	0.997229
	376.850385	0.996748
	377.064473	0.998435
	377.278548	0.998665
	377.492610	0.996585
	377.706658	0.996220
	377.920694	0.994546
	378.134717	0.993145
	378.348726	0.994356
	378.562722	0.994145
	378.776706	0.994008
	378.990676	0.994202
	379.204633	0.991667
	379.418577	0.991555
	379.632508	0.990825
	379.846426	0.990380
	380.060331	0.990000
	380.274223	0.989999
	380.488101	0.991508
	380.701967	0.992277
	380.915819	0.993401
	381.129659	0.993341
	381.343485	0.994778
	381.557298	0.992904
	381.771098	0.992966
	381.984886	0.992957
	382.198659	0.994922
	382.412420	0.996985
	382.626168	0.996292
	382.839903	0.995222
	383.053624	0.994786
	383.267333	0.993979
	383.481028	0.993610
	383.694711	0.995345
	383.908380	0.993754
	384.122036	0.994328
	384.335679	0.993875
	384.549309	0.995345
	384.762926	0.998029
	384.976530	0.998349
	385.190120	0.998550
	385.403698	0.996861
	385.617262	0.997098
	385.830814	0.996415
	386.044352	0.999028
	386.257877	0.997989
	386.471389	0.999423
	386.684888	0.999117
	386.898374	0.997677
	387.111847	0.997854
	387.325306	0.996938
	387.538753	0.997913
	387.752186	0.996844
	387.965606	0.995465
	388.179014	0.994467
	388.392408	0.997429
	388.605789	0.997401
	388.819156	0.997855
	389.032511	0.999728
	389.245853	0.999785
	389.459181	0.999205
	389.672497	0.999052
	389.885799	1.000056
	390.099088	0.998293
	390.312364	0.997508
	390.525627	0.998036
	390.738877	0.997238
	390.952114	0.997071
	391.165337	0.997608
	391.378548	0.998245
	391.591745	0.998204
	391.804929	0.998435
	392.018100	0.996579
	392.231258	0.997417
	392.444403	0.996973
	392.657535	0.998046
	392.870653	0.996688
	393.083759	0.995537
	393.296851	0.993466
	393.509930	0.993194
	393.722996	0.992058
	393.936049	0.991776
	394.149089	0.990674
	394.362116	0.990898
	394.575129	0.990152
	394.788130	0.989715
	395.001117	0.989200
	395.214091	0.988054
	395.427052	0.987543
	395.640000	0.986711
	395.852935	0.987106
	396.065857	0.987882
	396.278765	0.986943
	396.491660	0.988075
	396.704543	0.986865
	396.917412	0.987826
	397.130268	0.987441
	397.343110	0.988601
	397.555940	0.987684
	397.768757	0.986535
	397.981560	0.984681
	398.194350	0.984505
	398.407127	0.986696
	398.619891	0.986597
	398.832642	0.988631
	399.045380	0.986604
	399.258104	0.987512
	399.470815	0.987582
	399.683514	0.987869
	399.896199	0.987458
	400.108870	0.988806
	400.321529	0.989793
	400.534175	0.989741
	400.746807	0.989011
	400.959427	0.989997
	401.172033	0.992306
	401.384626	0.991812
	401.597205	0.993205
	401.809772	0.995166
	402.022326	0.995746
	402.234866	0.996322
	402.447393	0.996393
	402.659907	0.997047
	402.872408	0.997418
	403.084896	1.000177
	403.297370	1.000322
	403.509832	1.001625
	403.722280	1.003392
	403.934715	1.005612
	404.147137	1.006595
	404.359546	1.006387
	404.571941	1.007346
	404.784323	1.007064
	404.996693	1.007109
	405.209049	1.006334
	405.421392	1.005704
	405.633721	1.005365
	405.846038	1.005360
	406.058341	1.006791
	406.270632	1.007858
	406.482909	1.007302
	406.695172	1.009019
	406.907423	1.008190
	407.119661	1.007781
	407.331885	1.005538
	407.544096	1.005752
	407.756294	1.007053
	407.968479	1.005098
	408.180651	1.004329
	408.392809	1.003769
	408.604954	1.004028
	408.817086	1.004210
	409.029205	1.003010
	409.241311	1.004232
	409.453404	1.000290
	409.665483	1.000040
	409.877549	0.999071
	410.089602	0.998523
	410.301642	0.999729
	410.513669	0.998300
	410.725682	0.997967
	410.937682	1.000390
	411.149669	1.000087
	411.361643	0.998409
	411.573604	0.996948
	411.785551	0.994853
	411.997486	0.995645
	412.209407	0.994689
	412.421315	0.993907
	412.633210	0.994580
	412.845091	0.995224
	413.056959	0.995305
	413.268815	0.994989
	413.480657	0.995035
	413.692485	0.995448
	413.904301	0.996015
	414.116103	0.995569
	414.327892	0.995645
	414.539668	0.994810
	414.751431	0.994562
	414.963181	0.994144
	415.174917	0.994516
	415.386640	0.994650
	415.598350	0.993940
	415.810047	0.994301
	416.021730	0.992699
	416.233401	0.992928
	416.445058	0.994529
	416.656702	0.993729
	416.868332	0.992429
	417.079950	0.992873
	417.291554	0.991350
	417.503145	0.989807
	417.714723	0.987484
	417.926288	0.989330
	418.137839	0.989179
	418.349377	0.989651
	418.560903	0.988974
	418.772414	0.989934
	418.983913	0.989381
	419.195398	0.991013
	419.406870	0.992285
	419.618329	0.991484
	419.829775	0.991771
	420.041208	0.992573
	420.252627	0.994503
	420.464033	0.994761
	420.675426	0.993024
	420.886805	0.995798
	421.098172	0.996133
	421.309525	0.996803
	421.520865	0.997495
	421.732192	0.997985
	421.943505	0.996834
	422.154805	0.996269
	422.366092	0.998003
	422.577366	0.997696
	422.788627	0.998660
	422.999874	1.000237
	423.211108	0.999620
	423.422329	1.001605
	423.633537	1.002520
	423.844731	1.002125
	424.055913	1.002151
	424.267081	1.004135
	424.478235	1.005601
	424.689377	1.005039
	424.900505	1.004397
	425.111620	1.007121
	425.322722	1.007806
	425.533811	1.007222
	425.744886	1.006860
	425.955948	1.006550
	426.166997	1.007326
	426.378032	1.007237
	426.589055	1.007146
	426.800064	1.006975
	427.011060	1.007680
	427.222042	1.006670
	427.433012	1.006312
	427.643968	1.005849
	427.854911	1.007016
	428.065840	1.004672
	428.276757	1.004025
	428.487660	1.002474
	428.698550	1.001111
	428.909427	0.998838
	429.120290	0.998773
	429.331140	0.997621
	429.541977	0.997349
	429.752801	0.996687
	429.963611	0.993093
	430.174408	0.993592
	430.385192	0.993083
	430.595963	0.994148
	430.806720	0.992457
	431.017464	0.992364
	431.228195	0.991904
	431.438913	0.992390
	431.649617	0.993136
	431.860308	0.993021
	432.070986	0.990921
	432.281650	0.989654
	432.492302	0.990545
	432.702940	0.990105
	432.913565	0.989954
	433.124176	0.988436
	433.334774	0.988998
	433.545359	0.989106
	433.755931	0.988039
	433.966489	0.990091
	434.177035	0.990932
	434.387567	0.990544
	434.598085	0.989890
	434.808591	0.989602
	435.019083	0.990805
	435.229562	0.993060
	435.440027	0.994191
	435.650479	0.995379
	435.860918	0.995884
	436.071344	0.995495
	436.281757	0.997175
	436.492156	0.997388
	436.702542	0.996904
	436.912914	0.996833
	437.123274	0.996872
	437.333620	0.998646
	437.543953	1.002516
	437.754272	1.004484
	437.964578	1.002733
	438.174871	1.002776
	438.385151	1.004079
	438.595417	1.005400
	438.805670	1.007367
	439.015910	1.006356
	439.226137	1.007419
	439.436350	1.006420
	439.646550	1.005899
	439.856737	1.005627
	440.066910	1.006370
	440.277070	1.007579
	440.487217	1.007905
	440.697351	1.005808
	440.907471	1.003954
	441.117578	1.003738
	441.327671	1.004727
	441.537752	1.002767
	441.747819	1.003024
	441.957873	1.003595
	442.167913	1.002535
	442.377940	1.002508
	442.587954	1.001450
	442.797955	1.000882
	443.007942	1.000006
	443.217916	0.998193
	443.427877	0.998725
	443.637824	0.996672
	443.847758	0.997562
	444.057679	0.996239
	444.267586	0.995294
	444.477481	0.993376
	444.687361	0.993354
	444.897229	0.994596
	445.107083	0.995059
	445.316924	0.994658
	445.526752	0.994432
	445.736566	0.993969
	445.946367	0.993998
	446.156155	0.993501
	446.365929	0.992244
	446.575690	0.994428
	446.785438	0.992678
	446.995173	0.991866
	447.204894	0.992122
	447.414602	0.990582
	447.624296	0.992176
	447.833977	0.991844
	448.043645	0.990316
	448.253300	0.989456
	448.462941	0.988479
	448.672569	0.989442
	448.882184	0.989755
	449.091785	0.987631
	449.301373	0.987139
	449.510948	0.988950
	449.720509	0.988285
	449.930057	0.987796
	450.139592	0.987712
	450.349113	0.988431
	450.558621	0.987848
	450.768116	0.988542
	450.977597	0.989879
	451.187066	0.990107
	451.396520	0.989581
	451.605962	0.987858
	451.815390	0.988742
	452.024805	0.986836
	452.234206	0.988867
	452.443594	0.989878
	452.652969	0.990231
	452.862330	0.989917
	453.071678	0.989637
	453.281013	0.988868
	453.490335	0.989261
	453.699643	0.989890
	453.908938	0.989858
	454.118219	0.989032
	454.327487	0.990155
	454.536742	0.992335
	454.745983	0.992848
	454.955211	0.991697
	455.164426	0.989999
	455.373627	0.990284
	455.582815	0.991340
	455.791990	0.990556
	456.001152	0.992831
	456.210300	0.992372
	456.419434	0.992683
	456.628556	0.992560
	456.837664	0.993774
	457.046758	0.995112
	457.255839	0.997460
	457.464907	0.999238
	457.673962	0.999362
	457.883003	0.999914
	458.092031	0.999673
	458.301046	1.001471
	458.510047	1.002271
	458.719035	1.001848
	458.928009	1.001863
	459.136970	1.003068
	459.345918	0.999397
	459.554852	1.000107
	459.763774	1.000196
	459.972681	1.000326
	460.181576	1.001208
	460.390457	1.000932
	460.599324	1.000077
	460.808178	0.999732
	461.017019	1.000635
	461.225847	1.001532
	461.434661	0.999857
	461.643462	0.999477
	461.852249	0.997904
	462.061023	0.997669
	462.269784	0.995450
	462.478531	0.996406
	462.687265	0.996753
	462.895986	0.996146
	463.104693	0.993850
	463.313387	0.993331
	463.522068	0.992181
	463.730735	0.991795
	463.939389	0.989605
	464.148029	0.988363
	464.356656	0.988189
	464.565270	0.987252
	464.773870	0.988355
	464.982457	0.987047
	465.191030	0.985229
	465.399591	0.985633
	465.608137	0.984570
	465.816671	0.984964
	466.025191	0.985623
	466.233697	0.985242
	466.442191	0.986521
	466.650671	0.986142
	466.859137	0.987512
	467.067590	0.987008
	467.276030	0.987396
	467.484456	0.986048
	467.692869	0.986334
	467.901269	0.987525
	468.109655	0.987879
	468.318028	0.988677
	468.526387	0.988431
	468.734733	0.988305
	468.943066	0.988930
	469.151385	0.990004
	469.359691	0.989965
	469.567984	0.990314
	469.776263	0.991157
	469.984528	0.990924
	470.192781	0.990000
	470.401020	0.988755
	470.609245	0.990046
	470.817457	0.989841
	471.025656	0.988880
	471.233841	0.988916
	471.442013	0.989423
	471.650172	0.989356
	471.858317	0.991052
	472.066448	0.994563
	472.274567	0.993917
	472.482672	0.993229
	472.690763	0.992749
	472.898841	0.992065
	473.106906	0.992998
	473.314957	0.992605
	473.522995	0.991552
	473.731020	0.991582
	473.939031	0.990600
	474.147029	0.991338
	474.355013	0.990891
	474.562984	0.992861
	474.770941	0.993045
	474.978885	0.993255
	475.186816	0.992020
	475.394733	0.991287
	475.602637	0.992716
	475.810527	0.992532
	476.018404	0.992913
	476.226268	0.993048
	476.434118	0.991751
	476.641955	0.991167
	476.849778	0.991630
	477.057588	0.991646
	477.265385	0.991790
	477.473168	0.990962
	477.680937	0.990466
	477.888694	0.990053
	478.096436	0.988528
	478.304166	0.990532
	478.511882	0.989393
	478.719584	0.988869
	478.927274	0.989704
	479.134949	0.987554
	479.342612	0.987051
	479.550260	0.986010
	479.757896	0.986143
	479.965518	0.984035
	480.173126	0.985076
	480.380722	0.986294
	480.588303	0.985280
	480.795872	0.986017
	481.003426	0.985567
	481.210968	0.986357
	481.418496	0.985246
	481.626010	0.983873
	481.833511	0.983838
	482.040999	0.985129
	482.248473	0.986142
	482.455934	0.986400
	482.663382	0.985384
	482.870816	0.985724
	483.078236	0.986511
	483.285643	0.985190
	483.493037	0.985456
	483.700417	0.984753
	483.907784	0.983843
	484.115137	0.982769
	484.322477	0.981545
	484.529803	0.980067
	484.737116	0.978775
	484.944416	0.979804
	485.151702	0.981528
	485.358975	0.981178
	485.566234	0.981572
	485.773479	0.981029
	485.980712	0.980606
	486.187931	0.980215
	486.395136	0.979824
	486.602328	0.979737
	486.809506	0.978896
	487.016671	0.978281
	487.223823	0.977544
	487.430961	0.976590
	487.638086	0.975289
	487.845197	0.973812
	488.052295	0.975746
	488.259379	0.973990
	488.466450	0.973825
	488.673507	0.970926
	488.880551	0.970894
	489.087582	0.969100
	489.294599	0.969698
	489.501602	0.968137
	489.708592	0.966759
	489.915569	0.966404
	490.122532	0.964738
	490.329482	0.963730
	490.536418	0.964732
	490.743341	0.965449
	490.950250	0.964700
	491.157146	0.966058
	491.364029	0.966146
	491.570897	0.964248
	491.777753	0.966579
	491.984595	0.966924
	492.191423	0.966759
	492.398238	0.966256
	492.605040	0.969025
	492.811828	0.968887
	493.018603	0.967842
	493.225364	0.969601
	493.432111	0.970163
	493.638846	0.969894
	493.845566	0.970491
	494.052274	0.972021
	494.258967	0.973713
	494.465648	0.973526
	494.672314	0.972022
	494.878968	0.972522
	495.085608	0.971480
	495.292234	0.971787
	495.498847	0.972065
	495.705446	0.972101
	495.912032	0.972526
	496.118605	0.972820
	496.325164	0.973312
	496.531709	0.972786
	496.738241	0.973445
	496.944759	0.973232
	497.151264	0.974160
	497.357756	0.973859
	497.564234	0.973402
	497.770698	0.972447
	497.977149	0.973324
	498.183587	0.973253
	498.390011	0.971790
	498.596422	0.972203
	498.802819	0.971595
	499.009202	0.972516
	499.215572	0.974051
	499.421929	0.973811
	499.628272	0.973460
	499.834602	0.972850
	500.040918	0.970712
	500.247220	0.971754
	500.453509	0.972175
	500.659785	0.970157
	500.866047	0.969623
	501.072296	0.968153
	501.278531	0.969483
	501.484752	0.968109
	501.690960	0.968734
	501.897155	0.968433
	502.103336	0.968703
	502.309504	0.969356
	502.515658	0.967199
	502.721798	0.967524
	502.927925	0.968052
	503.134039	0.966633
	503.340139	0.965361
	503.546225	0.965373
	503.752298	0.963796
	503.958358	0.962789
	504.164404	0.963104
	504.370436	0.960182
	504.576455	0.959769
	504.782461	0.960288
	504.988453	0.961837
	505.194431	0.959330
	505.400396	0.959171
	505.606347	0.959840
	505.812285	0.960330
	506.018209	0.958708
	506.224120	0.958426
	506.430017	0.956774
	506.635901	0.955031
	506.841771	0.953277
	507.047628	0.954329
	507.253471	0.954808
	507.459301	0.952116
	507.665117	0.952006
	507.870920	0.953212
	508.076709	0.952920
	508.282484	0.953097
	508.488247	0.953022
	508.693995	0.952202
	508.899730	0.951638
	509.105451	0.951565
	509.311159	0.952320
	509.516854	0.953725
	509.722535	0.954075
	509.928202	0.954770
	510.133856	0.955914
	510.339496	0.956226
	510.545123	0.955116
	510.750736	0.954923
	510.956336	0.955989
	511.161922	0.955989
	511.367494	0.957596
	511.573053	0.958745
	511.778599	0.957716
	511.984131	0.958069
	512.189649	0.957830
	512.395154	0.958308
	512.600645	0.960459
	512.806123	0.959785
	513.011587	0.959957
	513.217038	0.960271
	513.422475	0.960045
	513.627899	0.960748
	513.833309	0.960338
	514.038705	0.961849
	514.244088	0.962214
	514.449458	0.961310
	514.654814	0.960531
	514.860156	0.959468
	515.065485	0.960883
	515.270800	0.960781
	515.476102	0.962712
	515.681390	0.963221
	515.886664	0.963636
	516.091925	0.963488
	516.297173	0.963850
	516.502407	0.964073
	516.707627	0.962420
	516.912834	0.963623
	517.118027	0.964879
	517.323207	0.964879
	517.528373	0.962843
	517.733525	0.962770
	517.938664	0.962931
	518.143790	0.961513
	518.348901	0.959821
	518.554000	0.959085
	518.759084	0.960019
	518.964156	0.961155
	519.169213	0.961117
	519.374257	0.961442
	519.579288	0.960040
	519.784305	0.959493
	519.989308	0.960667
	520.194298	0.961223
	520.399274	0.960890
	520.604236	0.961182
	520.809185	0.960410
	521.014121	0.959800
	521.219043	0.959636
	521.423951	0.960558
	521.628846	0.960529
	521.833727	0.960212
	522.038595	0.960177
	522.243449	0.960363
	522.448289	0.960431
	522.653116	0.959130
	522.857929	0.958999
	523.062729	0.959258
	523.267515	0.958861
	523.472287	0.959318
	523.677046	0.961159
	523.881792	0.961716
	524.086524	0.959648
	524.291242	0.960212
	524.495946	0.959425
	524.700637	0.958991
	524.905315	0.957691
	525.109979	0.956940
	525.314629	0.956003
	525.519266	0.955060
	525.723889	0.955041
	525.928498	0.956354
	526.133094	0.957215
	526.337677	0.958286
	526.542245	0.957555
	526.746800	0.956732
	526.951342	0.956384
	527.155870	0.957286
	527.360384	0.958681
	527.564885	0.959536
	527.769372	0.960774
	527.973846	0.958851
	528.178306	0.959594
	528.382752	0.960134
	528.587185	0.959556
	528.791604	0.958875
	528.996010	0.957494
	529.200402	0.957991
	529.404780	0.957005
	529.609145	0.955593
	529.813496	0.954777
	530.017833	0.956805
	530.222157	0.957134
	530.426468	0.957555
	530.630764	0.959073
	530.835048	0.959854
	531.039317	0.959813
	531.243573	0.958516
	531.447815	0.956878
	531.652044	0.956652
	531.856259	0.956510
	532.060461	0.955994
	532.264648	0.956250
	532.468823	0.957475
	532.672983	0.957271
	532.877130	0.956110
	533.081264	0.955809
	533.285383	0.956356
	533.489490	0.955833
	533.693582	0.957389
	533.897661	0.956849
	534.101726	0.957428
	534.305778	0.957764
	534.509816	0.956973
	534.713841	0.957000
	534.917851	0.957442
	535.121849	0.958741
	535.325832	0.959327
	535.529802	0.960406
	535.733759	0.962258
	535.937701	0.962497
	536.141630	0.961567
	536.345546	0.960846
	536.549448	0.961484
	536.753336	0.960733
	536.957210	0.961792
	537.161071	0.963470
	537.364919	0.962389
	537.568752	0.963127
	537.772572	0.963338
	537.976379	0.966696
	538.180172	0.966892
	538.383951	0.967161
	538.587716	0.966603
	538.791468	0.967184
	538.995206	0.967775
	539.198931	0.967934
	539.402642	0.968508
	539.606339	0.969525
	539.810023	0.969423
	540.013693	0.968411
	540.217349	0.967776
	540.420992	0.968462
	540.624621	0.968580
	540.828237	0.966795
	541.031839	0.967268
	541.235427	0.967322
	541.439001	0.968462
	541.642562	0.967935
	541.846109	0.968976
	542.049643	0.969912
	542.253163	0.970355
	542.456669	0.968519
	542.660162	0.966820
	542.863641	0.965411
	543.067106	0.963723
	543.270558	0.961647
	543.473996	0.960262
	543.677420	0.958999
	543.880831	0.959624
	544.084228	0.958996
	544.287612	0.958069
	544.490981	0.958692
	544.694338	0.957392
	544.897680	0.956860
	545.101009	0.956189
	545.304324	0.957215
	545.507625	0.955706
	545.710913	0.954865
	545.914187	0.955905
	546.117448	0.954840
	546.320695	0.955649
	546.523928	0.955632
	546.727147	0.955397
	546.930353	0.956434
	547.133546	0.956400
	547.336724	0.956585
	547.539889	0.955822
	547.743040	0.956824
	547.946178	0.956847
	548.149301	0.957372
	548.352412	0.958537
	548.555508	0.959375
	548.758591	0.959622
	548.961660	0.960826
	549.164716	0.961807
	549.367757	0.961556
	549.570785	0.961237
	549.773800	0.964409
	549.976801	0.964731
	550.179788	0.965603
	550.382761	0.964887
	550.585721	0.965010
	550.788667	0.964644
	550.991599	0.966823
	551.194518	0.966680
	551.397423	0.966971
	551.600315	0.967187
	551.803192	0.967730
	552.006056	0.967477
	552.208906	0.968244
	552.411743	0.969815
	552.614566	0.970312
	552.817375	0.970685
	553.020171	0.969802
	553.222953	0.971034
	553.425721	0.971198
	553.628475	0.972075
	553.831216	0.971886
	554.033943	0.973899
	554.236657	0.973616
	554.439356	0.972582
	554.642042	0.971518
	554.844715	0.971995
	555.047373	0.973993
	555.250018	0.974879
	555.452650	0.975767
	555.655267	0.976761
	555.857871	0.977938
	556.060461	0.978863
	556.263038	0.978325
	556.465600	0.978009
	556.668150	0.979044
	556.870685	0.978607
	557.073207	0.980339
	557.275715	0.979077
	557.478209	0.980539
	557.680689	0.979969
	557.883156	0.981523
	558.085609	0.981964
	558.288049	0.983440
	558.490475	0.984884
	558.692887	0.984806
	558.895285	0.985383
	559.097670	0.987400
	559.300040	0.988310
	559.502398	0.989252
	559.704741	0.989018
	559.907071	0.992602
	560.109387	0.993248
	560.311689	0.993127
	560.513978	0.993499
	560.716253	0.993004
	560.918514	0.992502
	561.120762	0.994104
	561.322995	0.994241
	561.525215	0.994817
	561.727422	0.995842
	561.929614	0.994596
	562.131793	0.993525
	562.333958	0.993642
	562.536110	0.994175
	562.738248	0.993249
	562.940372	0.993648
	563.142482	0.994046
	563.344578	0.993149
	563.546661	0.993242
	563.748730	0.992996
	563.950786	0.993446
	564.152827	0.994151
	564.354855	0.995532
	564.556870	0.996493
	564.758870	0.996572
	564.960857	0.997550
	565.162830	0.997804
	565.364789	0.998237
	565.566735	0.999352
	565.768666	1.000196
	565.970584	1.001008
	566.172489	1.001941
	566.374379	1.001743
	566.576256	1.003690
	566.778119	1.005870
	566.979969	1.007434
	567.181805	1.008184
	567.383626	1.008327
	567.585435	1.009232
	567.787229	1.009794
	567.989010	1.010598
	568.190777	1.009388
	568.392530	1.009737
	568.594269	1.009896
	568.795995	1.012222
	568.997707	1.011731
	569.199405	1.013081
	569.401090	1.013629
	569.602761	1.015392
	569.804418	1.015079
	570.006061	1.015645
	570.207690	1.016705
	570.409306	1.017397
	570.610908	1.017884
	570.812497	1.017790
	571.014071	1.018446
	571.215632	1.019455
	571.417179	1.020042
	571.618712	1.020393
	571.820232	1.021596
	572.021737	1.023308
	572.223229	1.021289
	572.424707	1.020800
	572.626172	1.022785
	572.827623	1.022793
	573.029060	1.022838
	573.230483	1.023318
	573.431892	1.023081
	573.633288	1.022624
	573.834670	1.022093
	574.036038	1.020969
	574.237392	1.021703
	574.438733	1.021712
	574.640060	1.021322
	574.841373	1.021231
	575.042672	1.022903
	575.243958	1.024540
	575.445230	1.028362
	575.646488	1.029793
	575.847732	1.029700
	576.048962	1.031037
	576.250179	1.033359
	576.451382	1.033396
	576.652571	1.032501
	576.853747	1.032345
	577.054908	1.034065
	577.256056	1.033997
	577.457190	1.035353
	577.658310	1.036665
	577.859417	1.037397
	578.060510	1.039146
	578.261589	1.038829
	578.462654	1.040906
	578.663705	1.041533
	578.864743	1.041972
	579.065767	1.042514
	579.266777	1.042567
	579.467773	1.043178
	579.668755	1.043710
	579.869724	1.042801
	580.070679	1.043154
	580.271620	1.041856
	580.472548	1.043381
	580.673461	1.043602
	580.874361	1.043190
	581.075247	1.042816
	581.276119	1.042842
	581.476978	1.043313
	581.677822	1.044069
	581.878653	1.044308
	582.079470	1.044900
	582.280273	1.045877
	582.481063	1.045368
	582.681838	1.045783
	582.882600	1.046599
	583.083348	1.047849
	583.284083	1.048258
	583.484803	1.049506
	583.685510	1.049161
	583.886203	1.050280
	584.086882	1.051100
	584.287547	1.051005
	584.488199	1.052041
	584.688836	1.052988
	584.889460	1.052217
	585.090070	1.052558
	585.290666	1.053834
	585.491249	1.054673
	585.691818	1.056325
	585.892372	1.057911
	586.092914	1.059510
	586.293441	1.061182
	586.493954	1.062670
	586.694454	1.065872
	586.894940	1.067397
	587.095412	1.069804
	587.295870	1.072279
	587.496314	1.073454
	587.696745	1.072031
	587.897162	1.073171
	588.097565	1.074804
	588.297954	1.074729
	588.498329	1.074081
	588.698691	1.076186
	588.899038	1.078707
	589.099372	1.079036
	589.299692	1.079155
	589.499998	1.080114
	589.700291	1.081318
	589.900569	1.082007
	590.100834	1.084235
	590.301085	1.085028
	590.501322	1.086466
	590.701546	1.085595
	590.901755	1.086510
	591.101951	1.086778
	591.302132	1.087796
	591.502300	1.088348
	591.702455	1.088085
	591.902595	1.088806
	592.102722	1.088875
	592.302834	1.088986
	592.502933	1.090223
	592.703018	1.090424
	592.903089	1.090895
	593.103147	1.092543
	593.303190	1.092374
	593.503220	1.094862
	593.703236	1.095239
	593.903238	1.094139
	594.103226	1.094649
	594.303200	1.094723
	594.503161	1.093333
	594.703108	1.094619
	594.903040	1.096290
	595.102960	1.095937
	595.302865	1.097540
	595.502756	1.098484
	595.702634	1.100090
	595.902497	1.101206
	596.102347	1.102603
	596.302183	1.102858
	596.502005	1.104538
	596.701813	1.105683
	596.901608	1.106444
	597.101388	1.108365
	597.301155	1.110540
	597.500908	1.110366
	597.700647	1.111989
	597.900372	1.111399
	598.100083	1.112691
	598.299781	1.113080
	598.499465	1.114407
	598.699134	1.115056
	598.898790	1.115222
	599.098432	1.116865
	599.298061	1.116974
	599.497675	1.117123
	599.697275	1.117835
	599.896862	1.118563
	600.096435	1.118274
	600.295994	1.118441
	600.495539	1.119541
	600.695070	1.119708
	600.894588	1.119384
	601.094091	1.119624
	601.293581	1.122332
	601.493056	1.122345
	601.692518	1.123294
	601.891966	1.122233
	602.091401	1.123623
	602.290821	1.123095
	602.490227	1.123032
	602.689620	1.123633
	602.888999	1.124464
	603.088363	1.124766
	603.287714	1.125463
	603.487052	1.125375
	603.686375	1.126311
	603.885684	1.124968
	604.084980	1.124241
	604.284261	1.125556
	604.483529	1.124882
	604.682783	1.124142
	604.882023	1.123865
	605.081249	1.122584
	605.280461	1.120729
	605.479660	1.121465
	605.678844	1.119703
	605.878015	1.119092
	606.077172	1.118619
	606.276314	1.117958
	606.475443	1.118164
	606.674558	1.119910
	606.873660	1.120718
	607.072747	1.120539
	607.271820	1.121328
	607.470880	1.120919
	607.669926	1.122750
	607.868957	1.123394
	608.067975	1.124307
	608.266979	1.124987
	608.465969	1.124826
	608.664946	1.125338
	608.863908	1.125644
	609.062857	1.124839
	609.261791	1.124093
	609.460712	1.123009
	609.659619	1.124169
	609.858511	1.124123
	610.057390	1.124419
	610.256256	1.124548
	610.455107	1.126793
	610.653944	1.127374
	610.852767	1.128754
	611.051577	1.129286
	611.250373	1.128787
	611.449154	1.130667
	611.647922	1.130826
	611.846676	1.131422
	612.045416	1.131749
	612.244142	1.131635
	612.442854	1.133112
	612.641553	1.133227
	612.840237	1.133913
	613.038908	1.135604
	613.237564	1.137559
	613.436207	1.137260
	613.634836	1.137761
	613.833451	1.138061
	614.032052	1.139063
	614.230639	1.140047
	614.429212	1.140553
	614.627771	1.140121
	614.826316	1.141874
	615.024848	1.142100
	615.223365	1.143754
	615.421869	1.144643
	615.620358	1.143752
	615.818834	1.142637
	616.017296	1.145213
	616.215744	1.145199
	616.414178	1.145937
	616.612598	1.146405
	616.811004	1.148298
	617.009396	1.148386
	617.207775	1.149931
	617.406139	1.152563
	617.604490	1.153071
	617.802826	1.155442
	618.001149	1.157204
	618.199458	1.160343
	618.397752	1.162756
	618.596033	1.164318
	618.794300	1.166554
	618.992553	1.167156
	619.190792	1.169447
	619.389018	1.172025
	619.587229	1.174700
	619.785426	1.175790
	619.983609	1.177189
	620.181779	1.180160
	620.379934	1.181562
	620.578076	1.183543
	620.776204	1.184640
	620.974317	1.186385
	621.172417	1.189995
	621.370503	1.192065
	621.568575	1.196278
	621.766633	1.199458
	621.964677	1.201722
	622.162707	1.206267
	622.360723	1.209284
	622.558725	1.211644
	622.756714	1.213903
	622.954688	1.216828
	623.152648	1.218376
	623.350595	1.221753
	623.548527	1.223232
	623.746446	1.225385
	623.944350	1.228895
	624.142241	1.231384
	624.340118	1.234645
	624.537981	1.236183
	624.735829	1.239309
	624.933664	1.243089
	625.131485	1.245534
	625.329292	1.246043
	625.527085	1.247202
	625.724864	1.249019
	625.922629	1.250653
	626.120381	1.253541
	626.318118	1.255067
	626.515841	1.259122
	626.713550	1.262163
	626.911246	1.261745
	627.108927	1.264048
	627.306595	1.265587
	627.504248	1.267332
	627.701888	1.268760
	627.899513	1.271753
	628.097125	1.272888
	628.294722	1.276110
	628.492306	1.277846
	628.689876	1.280092
	628.887432	1.280920
	629.084973	1.282752
	629.282501	1.284961
	629.480015	1.287234
	629.677515	1.288670
	629.875001	1.289603
	630.072473	1.290730
	630.269931	1.291537
	630.467375	1.292626
	630.664805	1.293453
	630.862221	1.294324
	631.059623	1.295588
	631.257011	1.296807
	631.454385	1.297596
	631.651746	1.298189
	631.849092	1.300118
	632.046424	1.301319
	632.243742	1.300391
	632.441047	1.300068
	632.638337	1.301955
	632.835613	1.303324
	633.032876	1.303345
	633.230124	1.304236
	633.427358	1.305800
	633.624579	1.305225
	633.821785	1.304792
	634.018978	1.306425
	634.216156	1.305985
	634.413321	1.306522
	634.610471	1.305149
	634.807608	1.304601
	635.004730	1.304130
	635.201839	1.304484
	635.398933	1.305367
	635.596014	1.304775
	635.793081	1.305062
	635.990133	1.303270
	636.187172	1.303659
	636.384196	1.301888
	636.581207	1.300710
	636.778204	1.299356
	636.975186	1.297366
	637.172155	1.295696
	637.369110	1.295846
	637.566050	1.294449
	637.762977	1.293535
	637.959890	1.293175
	638.156788	1.292256
	638.353673	1.291696
	638.550544	1.289500
	638.747400	1.288470
	638.944243	1.289629
	639.141072	1.289181
	639.337886	1.289449
	639.534687	1.287042
	639.731474	1.287076
	639.928246	1.286440
	640.125005	1.285804
	640.321750	1.285072
	640.518480	1.283211
	640.715197	1.284267
	640.911899	1.282654
	641.108588	1.281710
	641.305263	1.279711
	641.501923	1.277211
	641.698570	1.276718
	641.895202	1.275145
	642.091821	1.273043
	642.288426	1.270897
	642.485016	1.269138
	642.681593	1.267484
	642.878155	1.264982
	643.074704	1.262095
	643.271238	1.260022
	643.467759	1.258228
	643.664265	1.256674
	643.860757	1.254442
	644.057236	1.251946
	644.253700	1.252411
	644.450151	1.252997
	644.646587	1.250707
	644.843009	1.248959
	645.039418	1.247206
	645.235812	1.245513
	645.432192	1.243787
	645.628558	1.242124
	645.824911	1.240637
	646.021249	1.238466
	646.217573	1.236281
	646.413883	1.234452
	646.610179	1.233403
	646.806461	1.232073
	647.002729	1.230841
	647.198983	1.228782
	647.395223	1.225333
	647.591449	1.224034
	647.787661	1.222478
	647.983859	1.220652
	648.180043	1.217132
	648.376212	1.216008
	648.572368	1.214805
	648.768510	1.214068
	648.964638	1.213491
	649.160751	1.212454
	649.356851	1.210047
	649.552937	1.209223
	649.749008	1.208868
	649.945066	1.207925
	650.141109	1.207743
	650.337138	1.206224
	650.533154	1.205476
	650.729155	1.205058
	650.925142	1.202970
	651.121116	1.203157
	651.317075	1.201576
	651.513020	1.201705
	651.708951	1.201439
	651.904868	1.200394
	652.100771	1.200071
	652.296660	1.199123
	652.492535	1.200026
	652.688396	1.197836
	652.884242	1.197591
	653.080075	1.197867
	653.275894	1.198785
	653.471699	1.199025
	653.667489	1.198284
	653.863266	1.198758
	654.059028	1.199511
	654.254776	1.199400
	654.450511	1.198342
	654.646231	1.198004
	654.841937	1.198187
	655.037629	1.199125
	655.233308	1.201008
	655.428972	1.202291
	655.624622	1.201948
	655.820258	1.202348
	656.015879	1.203140
	656.211487	1.202529
	656.407081	1.202567
	656.602661	1.202012
	656.798226	1.201738
	656.993778	1.203342
	657.189315	1.203394
	657.384839	1.204225
	657.580348	1.204052
	657.775843	1.205324
	657.971324	1.206714
	658.166791	1.209815
	658.362244	1.210715
	658.557683	1.211547
	658.753108	1.211492
	658.948519	1.211159
	659.143916	1.211023
	659.339298	1.212929
	659.534667	1.213820
	659.730022	1.213917
	659.925362	1.213874
	660.120688	1.216741
	660.316001	1.218028
	660.511299	1.218978
	660.706583	1.219925
	660.901853	1.221197
	661.097109	1.222309
	661.292351	1.222562
	661.487578	1.224628
	661.682792	1.225401
	661.877992	1.227438
	662.073177	1.226893
	662.268349	1.229662
	662.463506	1.230758
	662.658649	1.232146
	662.853779	1.235194
	663.048894	1.236036
	663.243995	1.237550
	663.439081	1.239310
	663.634154	1.242237
	663.829213	1.244712
	664.024258	1.245882
	664.219288	1.248935
	664.414305	1.249446
	664.609307	1.250069
	664.804295	1.252127
	664.999269	1.254336
	665.194229	1.254852
	665.389175	1.254946
	665.584107	1.255706
	665.779025	1.255878
	665.973928	1.255084
	666.168818	1.256525
	666.363693	1.258690
	666.558555	1.258975
	666.753402	1.260630
	666.948235	1.263658
	667.143054	1.262877
	667.337859	1.262815
	667.532650	1.265155
	667.727427	1.267503
	667.922189	1.268833
	668.116938	1.270380
	668.311672	1.270999
	668.506392	1.273034
	668.701098	1.276032
	668.895790	1.278028
	669.090468	1.281396
	669.285132	1.283448
	669.479782	1.285745
	669.674417	1.288139
	669.869039	1.288732
	670.063646	1.288876
	670.258239	1.289614
	670.452819	1.289513
	670.647384	1.291586
	670.841934	1.293881
	671.036471	1.294824
	671.230994	1.295101
	671.425502	1.296496
	671.619997	1.299144
	671.814477	1.301608
	672.008943	1.300849
	672.203395	1.301950
	672.397833	1.303052
	672.592257	1.302704
	672.786667	1.302375
	672.981062	1.302425
	673.175444	1.302644
	673.369811	1.302489
	673.564164	1.302487
	673.758503	1.301534
	673.952828	1.302012
	674.147139	1.301504
	674.341435	1.301273
	674.535718	1.302512
	674.729986	1.303207
	674.924240	1.302898
	675.118480	1.302286
	675.312706	1.302662
	675.506918	1.301508
	675.701116	1.299109
	675.895299	1.298760
	676.089469	1.296950
	676.283624	1.297010
	676.477765	1.296158
	676.671892	1.295557
	676.866005	1.293850
	677.060103	1.293893
	677.254188	1.293951
	677.448258	1.295189
	677.642315	1.295748
	677.836357	1.297540
	678.030385	1.298019
	678.224398	1.297167
	678.418398	1.299185
	678.612384	1.298015
	678.806355	1.297176
	679.000312	1.298096
	679.194255	1.298373
	679.388184	1.297790
	679.582099	1.296921
	679.776000	1.297143
	679.969886	1.298017
	680.163758	1.297621
	680.357617	1.299780
	680.551461	1.298865
	680.745290	1.298146
	680.939106	1.297520
	681.132908	1.297588
	681.326695	1.297175
	681.520468	1.297059
	681.714227	1.297279
	681.907972	1.296568
	682.101703	1.296817
	682.295419	1.297853
	682.489122	1.296432
	682.682810	1.294218
	682.876484	1.294053
	683.070144	1.293188
	683.263790	1.292537
	683.457421	1.291715
	683.651039	1.289974
	683.844642	1.288690
	684.038231	1.286618
	684.231806	1.285497
	684.425367	1.284013
	684.618913	1.281452
	684.812446	1.280532
	685.005964	1.279932
	685.199468	1.278403
	685.392958	1.277075
	685.586433	1.274784
	685.779895	1.274751
	685.973342	1.274051
	686.166775	1.272664
	686.360194	1.270140
	686.553599	1.268388
	686.746990	1.266506
	686.940366	1.266747
	687.133729	1.265306
	687.327077	1.262834
	687.520411	1.262597
	687.713730	1.262984
	687.907036	1.260358
	688.100327	1.259163
	688.293604	1.259573
	688.486867	1.259305
	688.680116	1.259996
	688.873351	1.259154
	689.066571	1.258516
	689.259777	1.255988
	689.452970	1.253801
	689.646147	1.251949
	689.839311	1.251029
	690.032461	1.249814
	690.225596	1.248844
	690.418717	1.249184
	690.611824	1.247694
	690.804917	1.245656
	690.997995	1.243707
	691.191059	1.241751
	691.384110	1.240346
	691.577145	1.239371
	691.770167	1.238418
	691.963175	1.239070
	692.156168	1.236922
	692.349147	1.236933
	692.542112	1.236572
	692.735063	1.234401
	692.927999	1.232144
	693.120922	1.232976
	693.313830	1.231316
	693.506724	1.229720
	693.699603	1.227055
	693.892469	1.224430
	694.085320	1.220846
	694.278157	1.218110
	694.470980	1.217543
	694.663789	1.216123
	694.856583	1.215579
	695.049364	1.213640
	695.242130	1.209099
	695.434881	1.206249
	695.627619	1.203519
	695.820342	1.201636
	696.013052	1.198442
	696.205747	1.196395
	696.398427	1.195320
	696.591094	1.193579
	696.783746	1.190727
	696.976384	1.188627
	697.169008	1.186701
	697.361618	1.185957
	697.554213	1.184225
	697.746795	1.182581
	697.939362	1.181912
	698.131914	1.180886
	698.324453	1.179864
	698.516977	1.179099
	698.709487	1.176594
	698.901983	1.174834
	699.094465	1.173887
	699.286932	1.172546
	699.479386	1.168942
	699.671825	1.169794
	699.864249	1.169100
	700.056660	1.168727
	700.249056	1.168019
	700.441438	1.166600
	700.633806	1.166219
	700.826160	1.166891
	701.018499	1.165806
	701.210824	1.165604
	701.403135	1.165407
	701.595432	1.163931
	701.787714	1.162868
	701.979982	1.161433
	702.172236	1.160648
	702.364476	1.159361
	702.556702	1.160596
	702.748913	1.160989
	702.941110	1.160179
	703.133293	1.160080
	703.325461	1.160786
	703.517615	1.160209
	703.709755	1.158929
	703.901881	1.157245
	704.093993	1.155571
	704.286090	1.153600
	704.478173	1.153559
	704.670242	1.153786
	704.862296	1.151322
	705.054337	1.149069
	705.246363	1.146805
	705.438375	1.145389
	705.630372	1.143134
	705.822356	1.142621
	706.014325	1.140475
	706.206279	1.137765
	706.398220	1.135045
	706.590146	1.131870
	706.782058	1.130928
	706.973956	1.130167
	707.165840	1.129287
	707.357709	1.128231
	707.549564	1.126941
	707.741405	1.126111
	707.933231	1.124094
	708.125043	1.121495
	708.316841	1.118468
	708.508625	1.117935
	708.700395	1.116698
	708.892150	1.115338
	709.083891	1.113519
	709.275617	1.111800
	709.467330	1.110654
	709.659028	1.108998
	709.850712	1.107408
	710.042381	1.105343
	710.234037	1.103544
	710.425678	1.102293
	710.617305	1.100747
	710.808917	1.099596
	711.000515	1.098729
	711.192099	1.100129
	711.383669	1.100014
	711.575225	1.099277
	711.766766	1.098741
	711.958293	1.098107
	712.149805	1.097750
	712.341304	1.096063
	712.532788	1.094197
	712.724258	1.093948
	712.915713	1.093839
	713.107154	1.093223
	713.298581	1.093164
	713.489994	1.093288
	713.681392	1.092907
	713.872776	1.092266
	714.064146	1.093081
	714.255502	1.091475
	714.446843	1.089142
	714.638170	1.088046
	714.829483	1.088023
	715.020781	1.087807
	715.212065	1.086986
	715.403335	1.085943
	715.594591	1.085379
	715.785832	1.084117
	715.977059	1.084527
	716.168272	1.083434
	716.359470	1.081171
	716.550654	1.078876
	716.741824	1.077603
	716.932979	1.076501
	717.124121	1.076107
	717.315247	1.074522
	717.506360	1.071381
	717.697458	1.071629
	717.888542	1.070058
	718.079612	1.070217
	718.270668	1.070410
	718.461709	1.068514
	718.652736	1.066063
	718.843748	1.064104
	719.034746	1.062210
	719.225730	1.059477
	719.416700	1.057811
	719.607655	1.056246
	719.798596	1.056208
	719.989523	1.056119
	720.180435	1.052830
	720.371333	1.051200
	720.562217	1.048781
	720.753087	1.048200
	720.943942	1.048050
	721.134783	1.046672
	721.325609	1.046496
	721.516422	1.046361
	721.707219	1.046158
	721.898003	1.045556
	722.088772	1.044759
	722.279527	1.043407
	722.470268	1.042930
	722.660994	1.042684
	722.851707	1.041302
	723.042404	1.039642
	723.233088	1.038276
	723.423757	1.037290
	723.614412	1.037196
	723.805052	1.035878
	723.995678	1.035520
	724.186290	1.034482
	724.376887	1.034158
	724.567471	1.032330
	724.758039	1.032075
	724.948594	1.032021
	725.139134	1.032126
	725.329660	1.031257
	725.520172	1.031897
	725.710669	1.031865
	725.901152	1.030263
	726.091620	1.031204
	726.282075	1.032939
	726.472514	1.031937
	726.662940	1.031489
	726.853351	1.031382
	727.043748	1.031137
	727.234131	1.031243
	727.424499	1.031397
	727.614853	1.031278
	727.805193	1.030405
	727.995518	1.030430
	728.185829	1.030283
	728.376125	1.029209
	728.566408	1.029112
	728.756675	1.027560
	728.946929	1.028047
	729.137168	1.028576
	729.327393	1.027782
	729.517604	1.028066
	729.707800	1.027023
	729.897982	1.025120
	730.088149	1.024956
	730.278302	1.025535
	730.468441	1.026428
	730.658566	1.026538
	730.848676	1.025598
	731.038771	1.023837
	731.228853	1.023599
	731.418920	1.022861
	731.608973	1.021408
	731.799011	1.023120
	731.989035	1.023417
	732.179045	1.023945
	732.369040	1.023359
	732.559021	1.023190
	732.748988	1.023263
	732.938940	1.022228
	733.128878	1.021205
	733.318801	1.019781
	733.508711	1.017755
	733.698605	1.017259
	733.888486	1.016708
	734.078352	1.015588
	734.268204	1.014879
	734.458041	1.014606
	734.647864	1.014335
	734.837673	1.014294
	735.027467	1.012452
	735.217247	1.010732
	735.407013	1.012276
	735.596764	1.012015
	735.786501	1.011346
	735.976223	1.011166
	736.165932	1.012581
	736.355625	1.011551
	736.545305	1.010417
	736.734970	1.009763
	736.924620	1.009417
	737.114257	1.008395
	737.303879	1.008412
	737.493486	1.009192
	737.683079	1.009117
	737.872658	1.009609
	738.062222	1.010495
	738.251772	1.010198
	738.441308	1.009951
	738.630829	1.008982
	738.820336	1.008461
	739.009829	1.008803
	739.199307	1.008032
	739.388771	1.007722
	739.578220	1.006693
	739.767655	1.007437
	739.957076	1.008576
	740.146482	1.008482
	740.335874	1.008645
	740.525251	1.008180
	740.714615	1.007047
	740.903963	1.006542
	741.093298	1.006479
	741.282618	1.005015
	741.471923	1.004866
	741.661214	1.002317
	741.850491	1.002953
	742.039753	1.002198
	742.229001	1.001182
	742.418235	1.001115
	742.607454	1.000536
	742.796659	1.001361
	742.985849	1.000148
	743.175025	0.999939
	743.364187	0.998662
	743.553334	0.997947
	743.742467	0.997104
	743.931586	0.997819
	744.120690	0.995353
	744.309779	0.994487
	744.498855	0.994488
	744.687916	0.993751
	744.876962	0.992980
	745.065994	0.994115
	745.255012	0.992415
	745.444015	0.992582
	745.633004	0.991894
	745.821978	0.992217
	746.010938	0.992750
	746.199884	0.993507
	746.388815	0.994015
	746.577732	0.995076
	746.766634	0.995869
	746.955522	0.994297
	747.144396	0.995309
	747.333255	0.995170
	747.522100	0.994357
	747.710930	0.992879
	747.899746	0.992824
	748.088548	0.992552
	748.277335	0.992066
	748.466108	0.992416
	748.654866	0.993405
	748.843610	0.992540
	749.032339	0.991979
	749.221054	0.993032
	749.409755	0.992038
	749.598441	0.992178
	749.787113	0.991805
	749.975770	0.993156
	750.164413	0.993522
	750.353042	0.993874
[truncated: 1,648 more rows]
