# Supplementary material for: Metasurface analogues of molecular diastereomers from hierarchical multiscale chiral interactions with biomolecules
Source: Nat Commun. 2026 Apr 22;17:5541. doi: 10.1038/s41467-026-72200-6 (PMC13287669; doi:10.1038/s41467-026-72200-6)
Supplement: Supplementary file 3 — Supplementary Data 1 (Raw data) [file 41467_2026_72200_MOESM3_ESM.zip › Raw_Data/Reflectivity/Antistrept_strept_sequence/strept_after_wash/Ref_ARRAY3_LH_0_4.txt]

	345.453658	0.998920
	345.669646	0.998815
	345.885622	0.998711
	346.101585	0.998608
	346.317535	0.998510
	346.533471	0.998417
	346.749395	0.998333
	346.965306	0.998263
	347.181204	0.998211
	347.397089	0.998185
	347.612961	0.998193
	347.828820	0.998245
	348.044666	0.998356
	348.260499	0.998541
	348.476319	0.998817
	348.692126	0.999204
	348.907920	0.999719
	349.123701	1.000375
	349.339469	1.001177
	349.555224	1.002115
	349.770966	1.003163
	349.986695	1.004273
	350.202412	1.005386
	350.418115	1.006436
	350.633805	1.007366
	350.849482	1.008135
	351.065147	1.008723
	351.280798	1.009130
	351.496436	1.009371
	351.712062	1.009470
	351.927674	1.009455
	352.143273	1.013036
	352.358860	1.006846
	352.574433	1.005808
	352.789993	1.007311
	353.005541	1.006384
	353.221075	1.007164
	353.436597	1.005860
	353.652105	1.007038
	353.867600	1.008346
	354.083083	1.008826
	354.298552	1.008448
	354.514009	1.009003
	354.729452	1.008542
	354.944883	1.008826
	355.160300	1.008900
	355.375705	1.007720
	355.591096	1.007005
	355.806474	1.005085
	356.021840	1.004471
	356.237192	1.002274
	356.452532	1.003795
	356.667858	1.002064
	356.883172	1.001618
	357.098472	1.000050
	357.313760	0.998222
	357.529034	0.997507
	357.744295	0.996367
	357.959544	0.994199
	358.174779	0.993145
	358.390002	0.991725
	358.605211	0.991271
	358.820407	0.991901
	359.035591	0.991093
	359.250761	0.989872
	359.465919	0.989021
	359.681063	0.987084
	359.896194	0.985807
	360.111313	0.985060
	360.326418	0.983664
	360.541510	0.982714
	360.756589	0.983741
	360.971656	0.984800
	361.186709	0.984672
	361.401749	0.984373
	361.616776	0.985499
	361.831790	0.985096
	362.046792	0.984475
	362.261780	0.984748
	362.476755	0.984078
	362.691717	0.984236
	362.906666	0.986780
	363.121602	0.986563
	363.336525	0.985966
	363.551435	0.986071
	363.766332	0.986849
	363.981216	0.988425
	364.196087	0.986573
	364.410945	0.987835
	364.625790	0.989334
	364.840621	0.991479
	365.055440	0.992780
	365.270246	0.992560
	365.485039	0.994311
	365.699818	0.996167
	365.914585	0.995344
	366.129339	0.997594
	366.344079	0.999160
	366.558807	1.001164
	366.773521	1.002612
	366.988223	1.003117
	367.202911	1.003319
	367.417587	1.004587
	367.632249	1.004273
	367.846898	1.003853
	368.061535	1.004021
	368.276158	1.004713
	368.490768	1.005435
	368.705365	1.004947
	368.919949	1.003952
	369.134521	1.002984
	369.349079	1.003437
	369.563624	1.003263
	369.778155	1.003378
	369.992674	1.001555
	370.207180	1.000719
	370.421673	1.000409
	370.636153	0.998746
	370.850619	0.997849
	371.065073	0.997275
	371.279514	0.999245
	371.493941	0.997903
	371.708356	0.996084
	371.922757	0.993783
	372.137145	0.992928
	372.351521	0.992038
	372.565883	0.993935
	372.780232	0.993025
	372.994568	0.991874
	373.208891	0.989714
	373.423201	0.990557
	373.637498	0.991550
	373.851782	0.993254
	374.066053	0.991847
	374.280311	0.993738
	374.494556	0.993840
	374.708787	0.993263
	374.923006	0.992121
	375.137211	0.991711
	375.351404	0.992278
	375.565583	0.992782
	375.779750	0.991706
	375.993903	0.991398
	376.208043	0.991038
	376.422170	0.991860
	376.636284	0.992434
	376.850385	0.993957
	377.064473	0.994238
	377.278548	0.995945
	377.492610	0.993265
	377.706658	0.992407
	377.920694	0.991310
	378.134717	0.992189
	378.348726	0.992169
	378.562722	0.991016
	378.776706	0.990630
	378.990676	0.993392
	379.204633	0.991486
	379.418577	0.991432
	379.632508	0.993161
	379.846426	0.991600
	380.060331	0.990646
	380.274223	0.991909
	380.488101	0.992383
	380.701967	0.994280
	380.915819	0.995820
	381.129659	0.994774
	381.343485	0.996674
	381.557298	0.997055
	381.771098	0.996640
	381.984886	0.999760
	382.198659	1.000403
	382.412420	1.001079
	382.626168	1.001384
	382.839903	1.000793
	383.053624	1.000439
	383.267333	1.001643
	383.481028	1.002168
	383.694711	1.002882
	383.908380	1.003840
	384.122036	1.005305
	384.335679	1.003181
	384.549309	1.004769
	384.762926	1.006756
	384.976530	1.008377
	385.190120	1.008549
	385.403698	1.006652
	385.617262	1.004742
	385.830814	1.005827
	386.044352	1.007980
	386.257877	1.009508
	386.471389	1.010302
	386.684888	1.010703
	386.898374	1.011754
	387.111847	1.010471
	387.325306	1.008972
	387.538753	1.008274
	387.752186	1.008032
	387.965606	1.009759
	388.179014	1.010026
	388.392408	1.008623
	388.605789	1.006929
	388.819156	1.007280
	389.032511	1.004634
	389.245853	1.003830
	389.459181	1.003021
	389.672497	1.001078
	389.885799	1.000855
	390.099088	0.997936
	390.312364	0.996184
	390.525627	0.996979
	390.738877	0.997572
	390.952114	0.998213
	391.165337	0.996648
	391.378548	0.995622
	391.591745	0.998311
	391.804929	0.998038
	392.018100	0.998045
	392.231258	0.999515
	392.444403	0.998781
	392.657535	0.999524
	392.870653	1.001046
	393.083759	1.002302
	393.296851	1.002434
	393.509930	1.002579
	393.722996	1.001936
	393.936049	1.001468
	394.149089	1.002302
	394.362116	1.001297
	394.575129	1.000963
	394.788130	1.001164
	395.001117	1.000991
	395.214091	1.000033
	395.427052	1.001548
	395.640000	1.000161
	395.852935	1.001253
	396.065857	1.002101
	396.278765	1.002408
	396.491660	1.002564
	396.704543	1.002358
	396.917412	1.003135
	397.130268	1.002438
	397.343110	1.003349
	397.555940	1.003397
	397.768757	1.002100
	397.981560	1.000660
	398.194350	0.999648
	398.407127	1.001318
	398.619891	1.000320
	398.832642	1.001287
	399.045380	1.000308
	399.258104	1.000329
	399.470815	1.000841
	399.683514	1.002390
	399.896199	1.000136
	400.108870	1.002272
	400.321529	1.003307
	400.534175	1.003116
	400.746807	1.004011
	400.959427	1.003118
	401.172033	1.004231
	401.384626	1.003735
	401.597205	1.002412
	401.809772	1.001412
	402.022326	1.002688
	402.234866	1.002469
	402.447393	1.002327
	402.659907	1.002036
	402.872408	1.001409
	403.084896	1.004877
	403.297370	1.005278
	403.509832	1.007574
	403.722280	1.007452
	403.934715	1.007001
	404.147137	1.006015
	404.359546	1.006368
	404.571941	1.003857
	404.784323	1.005979
	404.996693	1.004309
	405.209049	1.002543
	405.421392	1.002478
	405.633721	1.001175
	405.846038	1.000258
	406.058341	0.998312
	406.270632	0.998109
	406.482909	0.998375
	406.695172	0.997787
	406.907423	0.996668
	407.119661	0.998084
	407.331885	0.998546
	407.544096	0.996955
	407.756294	0.997062
	407.968479	0.995437
	408.180651	0.995836
	408.392809	0.993916
	408.604954	0.995034
	408.817086	0.993035
	409.029205	0.992962
	409.241311	0.992054
	409.453404	0.990444
	409.665483	0.991359
	409.877549	0.990800
	410.089602	0.991156
	410.301642	0.991283
	410.513669	0.991457
	410.725682	0.991614
	410.937682	0.993335
	411.149669	0.994757
	411.361643	0.995890
	411.573604	0.998311
	411.785551	0.999021
	411.997486	0.999421
	412.209407	1.000573
	412.421315	1.001846
	412.633210	1.001135
	412.845091	1.003118
	413.056959	1.004229
	413.268815	1.005083
	413.480657	1.008339
	413.692485	1.006365
	413.904301	1.006895
	414.116103	1.005244
	414.327892	1.005559
	414.539668	1.008453
	414.751431	1.008785
	414.963181	1.008646
	415.174917	1.008230
	415.386640	1.009047
	415.598350	1.010770
	415.810047	1.011423
	416.021730	1.009482
	416.233401	1.009545
	416.445058	1.008308
	416.656702	1.008229
	416.868332	1.008500
	417.079950	1.008231
	417.291554	1.006778
	417.503145	1.006505
	417.714723	1.003209
	417.926288	1.002292
	418.137839	1.004253
	418.349377	1.004224
	418.560903	1.004514
	418.772414	1.004675
	418.983913	1.006969
	419.195398	1.007597
	419.406870	1.006273
	419.618329	1.005893
	419.829775	1.005022
	420.041208	1.001980
	420.252627	1.000118
	420.464033	0.999795
	420.675426	0.998568
	420.886805	0.998145
	421.098172	0.997432
	421.309525	0.997801
	421.520865	0.997498
	421.732192	0.999371
	421.943505	0.998804
	422.154805	1.000122
	422.366092	1.002637
	422.577366	1.003298
	422.788627	1.004523
	422.999874	1.003603
	423.211108	1.004501
	423.422329	1.006266
	423.633537	1.007173
	423.844731	1.007520
	424.055913	1.009210
	424.267081	1.011161
	424.478235	1.011182
	424.689377	1.010900
	424.900505	1.012211
	425.111620	1.011450
	425.322722	1.011732
	425.533811	1.011899
	425.744886	1.011143
	425.955948	1.011033
	426.166997	1.011810
	426.378032	1.010286
	426.589055	1.011379
	426.800064	1.012237
	427.011060	1.012243
	427.222042	1.012145
	427.433012	1.010627
	427.643968	1.010998
	427.854911	1.009827
	428.065840	1.009274
	428.276757	1.007596
	428.487660	1.007103
	428.698550	1.005792
	428.909427	1.004778
	429.120290	1.002133
	429.331140	1.000469
	429.541977	0.998469
	429.752801	0.997534
	429.963611	0.996838
	430.174408	0.997038
	430.385192	0.997490
	430.595963	0.998061
	430.806720	0.998283
	431.017464	0.996137
	431.228195	0.996290
	431.438913	0.994225
	431.649617	0.994144
	431.860308	0.991727
	432.070986	0.990186
	432.281650	0.986915
	432.492302	0.985730
	432.702940	0.984296
	432.913565	0.985083
	433.124176	0.986505
	433.334774	0.986151
	433.545359	0.987853
	433.755931	0.988869
	433.966489	0.989870
	434.177035	0.990221
	434.387567	0.992894
	434.598085	0.994248
	434.808591	0.995033
	435.019083	0.993646
	435.229562	0.993114
	435.440027	0.992147
	435.650479	0.993378
	435.860918	0.996332
	436.071344	0.997430
	436.281757	0.997626
	436.492156	0.999623
	436.702542	1.002325
	436.912914	1.004039
	437.123274	1.002007
	437.333620	1.002808
	437.543953	1.001254
	437.754272	1.001829
	437.964578	1.003799
	438.174871	1.004471
	438.385151	1.005076
	438.595417	1.006632
	438.805670	1.007206
	439.015910	1.007482
	439.226137	1.007155
	439.436350	1.006481
	439.646550	1.005977
	439.856737	1.003940
	440.066910	1.003257
	440.277070	1.002316
	440.487217	1.002927
	440.697351	1.002787
	440.907471	1.003061
	441.117578	1.004872
	441.327671	1.003898
	441.537752	1.003130
	441.747819	1.002235
	441.957873	1.004067
	442.167913	1.004297
	442.377940	1.005814
	442.587954	1.006105
	442.797955	1.006257
	443.007942	1.006537
	443.217916	1.005976
	443.427877	1.005164
	443.637824	1.003571
	443.847758	1.004686
	444.057679	1.004090
	444.267586	1.002960
	444.477481	1.001747
	444.687361	1.002202
	444.897229	1.000063
	445.107083	1.001236
	445.316924	1.000057
	445.526752	1.002758
	445.736566	1.002907
	445.946367	1.001958
	446.156155	1.003684
	446.365929	1.002318
	446.575690	1.003044
	446.785438	1.004765
	446.995173	1.005332
	447.204894	1.003773
	447.414602	1.004396
	447.624296	1.003973
	447.833977	1.005259
	448.043645	1.005721
	448.253300	1.008637
	448.462941	1.008173
	448.672569	1.010474
	448.882184	1.010805
	449.091785	1.010960
	449.301373	1.011894
	449.510948	1.011088
	449.720509	1.008326
	449.930057	1.008849
	450.139592	1.007857
	450.349113	1.008334
	450.558621	1.007874
	450.768116	1.007369
	450.977597	1.006714
	451.187066	1.005741
	451.396520	1.004371
	451.605962	1.005327
	451.815390	1.003119
	452.024805	1.002821
	452.234206	1.003211
	452.443594	1.003742
	452.652969	1.003642
	452.862330	1.005054
	453.071678	1.006168
	453.281013	1.004524
	453.490335	1.004685
	453.699643	1.003711
	453.908938	1.002808
	454.118219	1.003479
	454.327487	1.004117
	454.536742	1.005032
	454.745983	1.006254
	454.955211	1.007742
	455.164426	1.007329
	455.373627	1.005694
	455.582815	1.003586
	455.791990	1.002174
	456.001152	1.002011
	456.210300	1.002000
	456.419434	1.001438
	456.628556	1.000517
	456.837664	1.000020
	457.046758	1.001369
	457.255839	1.001334
	457.464907	1.001925
	457.673962	1.002138
	457.883003	1.002493
	458.092031	1.003928
	458.301046	1.002925
	458.510047	1.004290
	458.719035	1.004654
	458.928009	1.005818
	459.136970	1.006957
	459.345918	1.006193
	459.554852	1.005579
	459.763774	1.005517
	459.972681	1.005981
	460.181576	1.005572
	460.390457	1.007078
	460.599324	1.004479
	460.808178	1.004642
	461.017019	1.005469
	461.225847	1.006536
	461.434661	1.004997
	461.643462	1.005706
	461.852249	1.004082
	462.061023	1.002733
	462.269784	1.002266
	462.478531	1.001360
	462.687265	0.999768
	462.895986	1.001121
	463.104693	1.002476
	463.313387	1.001633
	463.522068	1.001017
	463.730735	1.000523
	463.939389	1.000490
	464.148029	1.001915
	464.356656	0.999282
	464.565270	0.999684
	464.773870	0.999496
	464.982457	0.999924
	465.191030	0.997603
	465.399591	0.999853
	465.608137	0.998826
	465.816671	0.998820
	466.025191	0.998561
	466.233697	0.997384
	466.442191	0.996539
	466.650671	0.993481
	466.859137	0.992747
	467.067590	0.991764
	467.276030	0.991816
	467.484456	0.990765
	467.692869	0.988052
	467.901269	0.987025
	468.109655	0.986092
	468.318028	0.985804
	468.526387	0.986916
	468.734733	0.984413
	468.943066	0.984630
	469.151385	0.985909
	469.359691	0.985346
	469.567984	0.984881
	469.776263	0.985286
	469.984528	0.985987
	470.192781	0.984576
	470.401020	0.986042
	470.609245	0.987176
	470.817457	0.987464
	471.025656	0.987803
	471.233841	0.986888
	471.442013	0.987936
	471.650172	0.986551
	471.858317	0.987264
	472.066448	0.987354
	472.274567	0.987555
	472.482672	0.989357
	472.690763	0.989999
	472.898841	0.989188
	473.106906	0.988025
	473.314957	0.993694
	473.522995	0.995386
	473.731020	0.995449
	473.939031	0.996575
	474.147029	0.996005
	474.355013	0.996267
	474.562984	0.998917
	474.770941	0.999371
	474.978885	0.999507
	475.186816	1.000476
	475.394733	1.002960
	475.602637	1.001958
	475.810527	1.002507
	476.018404	1.001205
	476.226268	1.000669
	476.434118	1.000385
	476.641955	0.999289
	476.849778	0.997530
	477.057588	0.996779
	477.265385	0.997004
	477.473168	0.997284
	477.680937	0.997709
	477.888694	0.998435
	478.096436	0.999218
	478.304166	0.998440
	478.511882	0.995975
	478.719584	0.995822
	478.927274	0.993304
	479.134949	0.994542
	479.342612	0.995163
	479.550260	0.993217
	479.757896	0.992801
	479.965518	0.989811
	480.173126	0.989545
	480.380722	0.989412
	480.588303	0.988859
	480.795872	0.988267
	481.003426	0.986740
	481.210968	0.984906
	481.418496	0.986511
	481.626010	0.985950
	481.833511	0.985445
	482.040999	0.986597
	482.248473	0.986169
	482.455934	0.985729
	482.663382	0.985364
	482.870816	0.986410
	483.078236	0.984911
	483.285643	0.983545
	483.493037	0.983132
	483.700417	0.983605
	483.907784	0.984734
	484.115137	0.984781
	484.322477	0.984733
	484.529803	0.983574
	484.737116	0.985867
	484.944416	0.986154
	485.151702	0.985936
	485.358975	0.986992
	485.566234	0.987793
	485.773479	0.989505
	485.980712	0.986579
	486.187931	0.986261
	486.395136	0.986860
	486.602328	0.987191
	486.809506	0.986897
	487.016671	0.987471
	487.223823	0.986469
	487.430961	0.987329
	487.638086	0.987522
	487.845197	0.986945
	488.052295	0.986973
	488.259379	0.986923
	488.466450	0.985339
	488.673507	0.986111
	488.880551	0.986568
	489.087582	0.986661
	489.294599	0.987565
	489.501602	0.987847
	489.708592	0.990348
	489.915569	0.991242
	490.122532	0.991544
	490.329482	0.989945
	490.536418	0.990288
	490.743341	0.988018
	490.950250	0.986998
	491.157146	0.986850
	491.364029	0.983768
	491.570897	0.984622
	491.777753	0.981828
	491.984595	0.980521
	492.191423	0.979569
	492.398238	0.978643
	492.605040	0.979047
	492.811828	0.976082
	493.018603	0.974782
	493.225364	0.974294
	493.432111	0.973157
	493.638846	0.973226
	493.845566	0.973337
	494.052274	0.973126
	494.258967	0.971572
	494.465648	0.971486
	494.672314	0.969672
	494.878968	0.970614
	495.085608	0.968978
	495.292234	0.969476
	495.498847	0.968933
	495.705446	0.969179
	495.912032	0.969381
	496.118605	0.968589
	496.325164	0.967560
	496.531709	0.967419
	496.738241	0.967023
	496.944759	0.967312
	497.151264	0.967784
	497.357756	0.966567
	497.564234	0.966028
	497.770698	0.966045
	497.977149	0.964809
	498.183587	0.965267
	498.390011	0.965127
	498.596422	0.965939
	498.802819	0.965668
	499.009202	0.966486
	499.215572	0.966156
	499.421929	0.968213
	499.628272	0.967833
	499.834602	0.968775
	500.040918	0.968236
	500.247220	0.968566
	500.453509	0.969518
	500.659785	0.968857
	500.866047	0.968675
	501.072296	0.969674
	501.278531	0.969106
	501.484752	0.969107
	501.690960	0.969750
	501.897155	0.969892
	502.103336	0.969523
	502.309504	0.968995
	502.515658	0.967790
	502.721798	0.966719
	502.927925	0.966778
	503.134039	0.964854
	503.340139	0.963917
	503.546225	0.963456
	503.752298	0.962602
	503.958358	0.963169
	504.164404	0.961702
	504.370436	0.961977
	504.576455	0.961168
	504.782461	0.961721
	504.988453	0.959293
	505.194431	0.959927
	505.400396	0.960333
	505.606347	0.959618
	505.812285	0.958144
	506.018209	0.958783
	506.224120	0.959366
	506.430017	0.958667
	506.635901	0.958829
	506.841771	0.961249
	507.047628	0.961552
	507.253471	0.962091
	507.459301	0.961130
	507.665117	0.963393
	507.870920	0.963214
	508.076709	0.962740
	508.282484	0.963752
	508.488247	0.962754
	508.693995	0.963038
	508.899730	0.964234
	509.105451	0.964738
	509.311159	0.964215
	509.516854	0.964283
	509.722535	0.963794
	509.928202	0.964482
	510.133856	0.964053
	510.339496	0.964975
	510.545123	0.964683
	510.750736	0.965107
	510.956336	0.964841
	511.161922	0.964630
	511.367494	0.967215
	511.573053	0.966721
	511.778599	0.967305
	511.984131	0.967409
	512.189649	0.967133
	512.395154	0.966544
	512.600645	0.967003
	512.806123	0.967330
	513.011587	0.966419
	513.217038	0.966394
	513.422475	0.966084
	513.627899	0.966110
	513.833309	0.966079
	514.038705	0.963978
	514.244088	0.961937
	514.449458	0.960722
	514.654814	0.959520
	514.860156	0.957608
	515.065485	0.958167
	515.270800	0.958056
	515.476102	0.957670
	515.681390	0.957357
	515.886664	0.957298
	516.091925	0.955747
	516.297173	0.955716
	516.502407	0.954842
	516.707627	0.954485
	516.912834	0.953911
	517.118027	0.953572
	517.323207	0.953640
	517.528373	0.954681
	517.733525	0.954216
	517.938664	0.953659
	518.143790	0.954650
	518.348901	0.954636
	518.554000	0.954417
	518.759084	0.954563
	518.964156	0.956342
	519.169213	0.956763
	519.374257	0.954530
	519.579288	0.954106
	519.784305	0.955016
	519.989308	0.957195
	520.194298	0.956270
	520.399274	0.956024
	520.604236	0.955337
	520.809185	0.953042
	521.014121	0.954135
	521.219043	0.954775
	521.423951	0.954562
	521.628846	0.953633
	521.833727	0.953268
	522.038595	0.952828
	522.243449	0.953192
	522.448289	0.951196
	522.653116	0.952313
	522.857929	0.950630
	523.062729	0.950816
	523.267515	0.950456
	523.472287	0.950493
	523.677046	0.951308
	523.881792	0.949915
	524.086524	0.950476
	524.291242	0.948899
	524.495946	0.947848
	524.700637	0.948151
	524.905315	0.949213
	525.109979	0.947944
	525.314629	0.948248
	525.519266	0.948119
	525.723889	0.948405
	525.928498	0.948463
	526.133094	0.947723
	526.337677	0.948124
	526.542245	0.948755
	526.746800	0.948424
	526.951342	0.948086
	527.155870	0.948483
	527.360384	0.948371
	527.564885	0.947921
	527.769372	0.947770
	527.973846	0.947991
	528.178306	0.949945
	528.382752	0.950242
	528.587185	0.951818
	528.791604	0.951553
	528.996010	0.952868
	529.200402	0.953392
	529.404780	0.953871
	529.609145	0.954876
	529.813496	0.954102
	530.017833	0.954396
	530.222157	0.955124
	530.426468	0.955174
	530.630764	0.956342
	530.835048	0.956680
	531.039317	0.956533
	531.243573	0.957204
	531.447815	0.957197
	531.652044	0.956541
	531.856259	0.958188
	532.060461	0.958497
	532.264648	0.958128
	532.468823	0.958373
	532.672983	0.957784
	532.877130	0.956810
	533.081264	0.956739
	533.285383	0.957545
	533.489490	0.957172
	533.693582	0.956081
	533.897661	0.955940
	534.101726	0.955290
	534.305778	0.955079
	534.509816	0.953049
	534.713841	0.952649
	534.917851	0.954148
	535.121849	0.952923
	535.325832	0.953884
	535.529802	0.954896
	535.733759	0.956799
	535.937701	0.956745
	536.141630	0.956304
	536.345546	0.956195
	536.549448	0.954962
	536.753336	0.957135
	536.957210	0.958403
	537.161071	0.957555
	537.364919	0.956076
	537.568752	0.957573
	537.772572	0.956847
	537.976379	0.956816
	538.180172	0.957106
	538.383951	0.957490
	538.587716	0.955758
	538.791468	0.954530
	538.995206	0.956105
	539.198931	0.956297
	539.402642	0.956934
	539.606339	0.958648
	539.810023	0.959902
	540.013693	0.960368
	540.217349	0.961410
	540.420992	0.961548
	540.624621	0.961228
	540.828237	0.960988
	541.031839	0.960836
	541.235427	0.960513
	541.439001	0.958615
	541.642562	0.958546
	541.846109	0.958337
	542.049643	0.957510
	542.253163	0.958302
	542.456669	0.959208
	542.660162	0.957977
	542.863641	0.958731
	543.067106	0.959189
	543.270558	0.960476
	543.473996	0.960807
	543.677420	0.961740
	543.880831	0.961561
	544.084228	0.961586
	544.287612	0.962081
	544.490981	0.961804
	544.694338	0.962436
	544.897680	0.960386
	545.101009	0.960294
	545.304324	0.960525
	545.507625	0.961890
	545.710913	0.961744
	545.914187	0.962548
	546.117448	0.963750
	546.320695	0.963759
	546.523928	0.964324
	546.727147	0.964208
	546.930353	0.966995
	547.133546	0.968148
	547.336724	0.967509
	547.539889	0.969524
	547.743040	0.970062
	547.946178	0.969996
	548.149301	0.967811
	548.352412	0.968230
	548.555508	0.968219
	548.758591	0.968561
	548.961660	0.969484
	549.164716	0.968960
	549.367757	0.968276
	549.570785	0.969119
	549.773800	0.969947
	549.976801	0.969436
	550.179788	0.970018
	550.382761	0.971279
	550.585721	0.971623
	550.788667	0.971644
	550.991599	0.972651
	551.194518	0.972869
	551.397423	0.971178
	551.600315	0.972066
	551.803192	0.971396
	552.006056	0.970493
	552.208906	0.969278
	552.411743	0.968673
	552.614566	0.967804
	552.817375	0.967654
	553.020171	0.967413
	553.222953	0.966422
	553.425721	0.965119
	553.628475	0.965323
	553.831216	0.966885
	554.033943	0.966317
	554.236657	0.966330
	554.439356	0.965887
	554.642042	0.967109
	554.844715	0.967361
	555.047373	0.968834
	555.250018	0.970166
	555.452650	0.969736
	555.655267	0.969810
	555.857871	0.969679
	556.060461	0.968928
	556.263038	0.970581
	556.465600	0.971279
	556.668150	0.971562
	556.870685	0.972917
	557.073207	0.972260
	557.275715	0.973085
	557.478209	0.973861
	557.680689	0.974684
	557.883156	0.975277
	558.085609	0.975984
	558.288049	0.976340
	558.490475	0.977035
	558.692887	0.978713
	558.895285	0.978976
	559.097670	0.979151
	559.300040	0.979313
	559.502398	0.979207
	559.704741	0.980298
	559.907071	0.980022
	560.109387	0.981239
	560.311689	0.983119
	560.513978	0.984400
	560.716253	0.983442
	560.918514	0.983920
	561.120762	0.984635
	561.322995	0.985737
	561.525215	0.986621
	561.727422	0.986723
	561.929614	0.987197
	562.131793	0.988183
	562.333958	0.989327
	562.536110	0.990036
	562.738248	0.990924
	562.940372	0.990801
	563.142482	0.990765
	563.344578	0.991504
	563.546661	0.992168
	563.748730	0.993429
	563.950786	0.993504
	564.152827	0.995196
	564.354855	0.994183
	564.556870	0.995083
	564.758870	0.994618
	564.960857	0.995030
	565.162830	0.995773
	565.364789	0.995176
	565.566735	0.996234
	565.768666	0.997958
	565.970584	0.998749
	566.172489	0.999555
	566.374379	1.000258
	566.576256	1.000907
	566.778119	1.003863
	566.979969	1.003973
	567.181805	1.003420
	567.383626	1.003945
	567.585435	1.004731
	567.787229	1.005115
	567.989010	1.005378
	568.190777	1.007911
	568.392530	1.008861
	568.594269	1.008356
	568.795995	1.008886
	568.997707	1.008213
	569.199405	1.008360
	569.401090	1.008880
	569.602761	1.009794
	569.804418	1.010316
	570.006061	1.010237
	570.207690	1.010912
	570.409306	1.013180
	570.610908	1.014592
	570.812497	1.015612
	571.014071	1.015464
	571.215632	1.015691
	571.417179	1.017403
	571.618712	1.018982
	571.820232	1.020304
	572.021737	1.020170
	572.223229	1.020675
	572.424707	1.021493
	572.626172	1.020596
	572.827623	1.021427
	573.029060	1.023588
	573.230483	1.024873
	573.431892	1.026290
	573.633288	1.025858
	573.834670	1.026131
	574.036038	1.026534
	574.237392	1.026588
	574.438733	1.028157
	574.640060	1.029104
	574.841373	1.029961
	575.042672	1.028973
	575.243958	1.029007
	575.445230	1.030002
	575.646488	1.029888
	575.847732	1.029104
	576.048962	1.028735
	576.250179	1.029184
	576.451382	1.028932
	576.652571	1.028661
	576.853747	1.029780
	577.054908	1.031968
	577.256056	1.032820
	577.457190	1.033563
	577.658310	1.034413
	577.859417	1.034419
	578.060510	1.034686
	578.261589	1.035256
	578.462654	1.034177
	578.663705	1.035462
	578.864743	1.037203
	579.065767	1.036648
	579.266777	1.036418
	579.467773	1.037755
	579.668755	1.038904
	579.869724	1.039089
	580.070679	1.040055
	580.271620	1.040310
	580.472548	1.039618
	580.673461	1.040282
	580.874361	1.041066
	581.075247	1.041532
	581.276119	1.043218
	581.476978	1.044420
	581.677822	1.045602
	581.878653	1.047779
	582.079470	1.050222
	582.280273	1.051889
	582.481063	1.053762
	582.681838	1.054307
	582.882600	1.053734
	583.083348	1.054175
	583.284083	1.055161
	583.484803	1.055735
	583.685510	1.056325
	583.886203	1.056647
	584.086882	1.057332
	584.287547	1.057849
	584.488199	1.058336
	584.688836	1.059178
	584.889460	1.060185
	585.090070	1.060618
	585.290666	1.061508
	585.491249	1.062080
	585.691818	1.062557
	585.892372	1.063829
	586.092914	1.064447
	586.293441	1.064987
	586.493954	1.065669
	586.694454	1.064861
	586.894940	1.066000
	587.095412	1.064357
	587.295870	1.065877
	587.496314	1.065815
	587.696745	1.065617
	587.897162	1.066138
	588.097565	1.068041
	588.297954	1.070217
	588.498329	1.069830
	588.698691	1.070224
	588.899038	1.071031
	589.099372	1.071319
	589.299692	1.071791
	589.499998	1.072106
	589.700291	1.073392
	589.900569	1.073501
	590.100834	1.074145
	590.301085	1.074220
	590.501322	1.074941
	590.701546	1.076609
	590.901755	1.077726
	591.101951	1.075935
	591.302132	1.076574
	591.502300	1.077884
	591.702455	1.080182
	591.902595	1.080073
	592.102722	1.080691
	592.302834	1.083372
	592.502933	1.084853
	592.703018	1.084875
	592.903089	1.086047
	593.103147	1.086535
	593.303190	1.088178
	593.503220	1.089990
	593.703236	1.091066
	593.903238	1.091651
	594.103226	1.091125
	594.303200	1.090077
	594.503161	1.090320
	594.703108	1.090588
	594.903040	1.090901
	595.102960	1.092536
	595.302865	1.092912
	595.502756	1.092622
	595.702634	1.093060
	595.902497	1.094511
	596.102347	1.094118
	596.302183	1.093980
	596.502005	1.095491
	596.701813	1.098001
	596.901608	1.098414
	597.101388	1.099162
	597.301155	1.099245
	597.500908	1.100047
	597.700647	1.101559
	597.900372	1.101705
	598.100083	1.101981
	598.299781	1.102784
	598.499465	1.102952
	598.699134	1.103658
	598.898790	1.104698
	599.098432	1.103827
	599.298061	1.106008
	599.497675	1.105679
	599.697275	1.105884
	599.896862	1.106474
	600.096435	1.106717
	600.295994	1.107594
	600.495539	1.106044
	600.695070	1.106723
	600.894588	1.107503
	601.094091	1.107169
	601.293581	1.108853
	601.493056	1.109045
	601.692518	1.110230
	601.891966	1.110631
	602.091401	1.112097
	602.290821	1.112910
	602.490227	1.114021
	602.689620	1.114360
	602.888999	1.114701
	603.088363	1.115036
	603.287714	1.116740
	603.487052	1.118731
	603.686375	1.119651
	603.885684	1.119994
	604.084980	1.120903
	604.284261	1.121973
	604.483529	1.119703
	604.682783	1.119195
	604.882023	1.119918
	605.081249	1.120343
	605.280461	1.121418
	605.479660	1.121224
	605.678844	1.120944
	605.878015	1.121005
	606.077172	1.121916
	606.276314	1.120343
	606.475443	1.121993
	606.674558	1.123087
	606.873660	1.122699
	607.072747	1.122996
	607.271820	1.123792
	607.470880	1.123152
	607.669926	1.124269
	607.868957	1.124940
	608.067975	1.124127
	608.266979	1.124995
	608.465969	1.125160
	608.664946	1.125376
	608.863908	1.124774
	609.062857	1.124362
	609.261791	1.125520
	609.460712	1.125377
	609.659619	1.125283
	609.858511	1.123864
	610.057390	1.124215
	610.256256	1.124422
	610.455107	1.124423
	610.653944	1.125110
	610.852767	1.125173
	611.051577	1.126084
	611.250373	1.126759
	611.449154	1.126103
	611.647922	1.125666
	611.846676	1.126155
	612.045416	1.126864
	612.244142	1.127236
	612.442854	1.128044
	612.641553	1.130104
	612.840237	1.131117
	613.038908	1.131443
	613.237564	1.133951
	613.436207	1.133950
	613.634836	1.134769
	613.833451	1.135942
	614.032052	1.136983
	614.230639	1.136934
	614.429212	1.138467
	614.627771	1.139270
	614.826316	1.138927
	615.024848	1.139246
	615.223365	1.140606
	615.421869	1.141934
	615.620358	1.143028
	615.818834	1.144097
	616.017296	1.144815
	616.215744	1.145944
	616.414178	1.146553
	616.612598	1.148271
	616.811004	1.150957
	617.009396	1.152800
	617.207775	1.154151
	617.406139	1.156670
	617.604490	1.158253
	617.802826	1.158832
	618.001149	1.159622
	618.199458	1.160248
	618.397752	1.162595
	618.596033	1.162651
	618.794300	1.163256
	618.992553	1.164825
	619.190792	1.166298
	619.389018	1.165939
	619.587229	1.168894
	619.785426	1.170006
	619.983609	1.170999
	620.181779	1.171823
	620.379934	1.172703
	620.578076	1.173719
	620.776204	1.175486
	620.974317	1.178007
	621.172417	1.178008
	621.370503	1.178786
	621.568575	1.181783
	621.766633	1.184262
	621.964677	1.186148
	622.162707	1.188145
	622.360723	1.191322
	622.558725	1.193626
	622.756714	1.196495
	622.954688	1.200727
	623.152648	1.203370
	623.350595	1.205457
	623.548527	1.207610
	623.746446	1.211067
	623.944350	1.214168
	624.142241	1.214694
	624.340118	1.217754
	624.537981	1.219240
	624.735829	1.221806
	624.933664	1.223947
	625.131485	1.225813
	625.329292	1.227593
	625.527085	1.229893
	625.724864	1.231997
	625.922629	1.234747
	626.120381	1.236291
	626.318118	1.239581
	626.515841	1.241895
	626.713550	1.244632
	626.911246	1.248144
	627.108927	1.251171
	627.306595	1.253937
	627.504248	1.256154
	627.701888	1.257454
	627.899513	1.260237
	628.097125	1.260942
	628.294722	1.263909
	628.492306	1.267163
	628.689876	1.269094
	628.887432	1.269321
	629.084973	1.270349
	629.282501	1.270311
	629.480015	1.269714
	629.677515	1.270361
	629.875001	1.271691
	630.072473	1.272143
	630.269931	1.273104
	630.467375	1.275279
	630.664805	1.277633
	630.862221	1.280085
	631.059623	1.282243
	631.257011	1.284220
	631.454385	1.286207
	631.651746	1.286957
	631.849092	1.286410
	632.046424	1.287290
	632.243742	1.289097
	632.441047	1.289784
	632.638337	1.291212
	632.835613	1.292112
	633.032876	1.292124
	633.230124	1.295308
	633.427358	1.295927
	633.624579	1.297034
	633.821785	1.297296
	634.018978	1.298242
	634.216156	1.298965
	634.413321	1.299226
	634.610471	1.299157
	634.807608	1.299318
	635.004730	1.297892
	635.201839	1.297113
	635.398933	1.297641
	635.596014	1.297106
	635.793081	1.295448
	635.990133	1.295720
	636.187172	1.298778
	636.384196	1.297634
	636.581207	1.296607
	636.778204	1.295292
	636.975186	1.294649
	637.172155	1.293080
	637.369110	1.292600
	637.566050	1.292363
	637.762977	1.293080
	637.959890	1.291736
	638.156788	1.291034
	638.353673	1.289082
	638.550544	1.287158
	638.747400	1.286734
	638.944243	1.283965
	639.141072	1.282364
	639.337886	1.280031
	639.534687	1.278878
	639.731474	1.276341
	639.928246	1.274690
	640.125005	1.273652
	640.321750	1.270891
	640.518480	1.267603
	640.715197	1.265109
	640.911899	1.263711
	641.108588	1.263170
	641.305263	1.264200
	641.501923	1.262899
	641.698570	1.261471
	641.895202	1.260582
	642.091821	1.258882
	642.288426	1.259002
	642.485016	1.258002
	642.681593	1.255646
	642.878155	1.255339
	643.074704	1.252950
	643.271238	1.250260
	643.467759	1.249271
	643.664265	1.247802
	643.860757	1.248133
	644.057236	1.247142
	644.253700	1.248218
	644.450151	1.247751
	644.646587	1.245914
	644.843009	1.245216
	645.039418	1.243727
	645.235812	1.242362
	645.432192	1.240759
	645.628558	1.239467
	645.824911	1.237204
	646.021249	1.236464
	646.217573	1.235210
	646.413883	1.234559
	646.610179	1.233495
	646.806461	1.230702
	647.002729	1.230108
	647.198983	1.228921
	647.395223	1.228192
	647.591449	1.228697
	647.787661	1.228416
	647.983859	1.226249
	648.180043	1.222319
	648.376212	1.220571
	648.572368	1.218515
	648.768510	1.217158
	648.964638	1.214892
	649.160751	1.214372
	649.356851	1.211870
	649.552937	1.209796
	649.749008	1.206551
	649.945066	1.204297
	650.141109	1.201017
	650.337138	1.199547
	650.533154	1.198115
	650.729155	1.195341
	650.925142	1.195061
	651.121116	1.194489
	651.317075	1.193051
	651.513020	1.192342
	651.708951	1.191788
	651.904868	1.189505
	652.100771	1.188977
	652.296660	1.188586
	652.492535	1.187374
	652.688396	1.187188
	652.884242	1.185824
	653.080075	1.183911
	653.275894	1.183283
	653.471699	1.184561
	653.667489	1.183756
	653.863266	1.184097
	654.059028	1.185789
	654.254776	1.186385
	654.450511	1.185655
	654.646231	1.187429
	654.841937	1.186863
	655.037629	1.187629
	655.233308	1.188152
	655.428972	1.188734
	655.624622	1.189495
	655.820258	1.190333
	656.015879	1.192670
	656.211487	1.191683
	656.407081	1.193208
	656.602661	1.195999
	656.798226	1.195585
	656.993778	1.196003
	657.189315	1.195590
	657.384839	1.197312
	657.580348	1.198284
	657.775843	1.199565
	657.971324	1.199513
	658.166791	1.200870
	658.362244	1.200840
	658.557683	1.201484
	658.753108	1.205009
	658.948519	1.207100
	659.143916	1.207685
	659.339298	1.207705
	659.534667	1.208037
	659.730022	1.209113
	659.925362	1.209771
	660.120688	1.210695
	660.316001	1.210608
	660.511299	1.212600
	660.706583	1.213200
	660.901853	1.213774
	661.097109	1.212361
	661.292351	1.213639
	661.487578	1.213412
	661.682792	1.215052
	661.877992	1.216555
	662.073177	1.220731
	662.268349	1.221498
	662.463506	1.222810
	662.658649	1.224555
	662.853779	1.225256
	663.048894	1.227171
	663.243995	1.227477
	663.439081	1.227264
	663.634154	1.229053
	663.829213	1.231738
	664.024258	1.233631
	664.219288	1.233875
	664.414305	1.236191
	664.609307	1.238369
	664.804295	1.241491
	664.999269	1.244012
	665.194229	1.245098
	665.389175	1.244403
	665.584107	1.247185
	665.779025	1.248040
	665.973928	1.249399
	666.168818	1.249166
	666.363693	1.250621
	666.558555	1.252135
	666.753402	1.254593
	666.948235	1.256427
	667.143054	1.257197
	667.337859	1.258910
	667.532650	1.260813
	667.727427	1.261298
	667.922189	1.262113
	668.116938	1.263626
	668.311672	1.263462
	668.506392	1.262916
	668.701098	1.265227
	668.895790	1.267486
	669.090468	1.269809
	669.285132	1.270096
	669.479782	1.271674
	669.674417	1.273053
	669.869039	1.275139
	670.063646	1.276229
	670.258239	1.278139
	670.452819	1.279569
	670.647384	1.280793
	670.841934	1.280749
	671.036471	1.283403
	671.230994	1.284397
	671.425502	1.283930
	671.619997	1.283749
	671.814477	1.282692
	672.008943	1.281715
	672.203395	1.282218
	672.397833	1.281488
	672.592257	1.279781
	672.786667	1.280895
	672.981062	1.281962
	673.175444	1.282886
	673.369811	1.283853
	673.564164	1.282157
	673.758503	1.282660
	673.952828	1.281806
	674.147139	1.282525
	674.341435	1.283959
	674.535718	1.283963
	674.729986	1.284428
	674.924240	1.283712
	675.118480	1.285786
	675.312706	1.287705
	675.506918	1.286847
	675.701116	1.287335
	675.895299	1.287349
	676.089469	1.287228
	676.283624	1.286812
	676.477765	1.285869
	676.671892	1.285764
	676.866005	1.285984
	677.060103	1.286505
	677.254188	1.286234
	677.448258	1.285366
	677.642315	1.286408
	677.836357	1.286648
	678.030385	1.287687
	678.224398	1.287963
	678.418398	1.288309
	678.612384	1.286765
	678.806355	1.285952
	679.000312	1.286565
	679.194255	1.285509
	679.388184	1.285500
	679.582099	1.286480
	679.776000	1.286605
	679.969886	1.288451
	680.163758	1.290081
	680.357617	1.292367
	680.551461	1.293859
	680.745290	1.293971
	680.939106	1.293173
	681.132908	1.295091
	681.326695	1.294764
	681.520468	1.293925
	681.714227	1.294159
	681.907972	1.292712
	682.101703	1.292405
	682.295419	1.291824
	682.489122	1.290239
	682.682810	1.291058
	682.876484	1.289232
	683.070144	1.288835
	683.263790	1.289554
	683.457421	1.287595
	683.651039	1.287788
	683.844642	1.289252
	684.038231	1.289400
	684.231806	1.288525
	684.425367	1.289605
	684.618913	1.287076
	684.812446	1.286812
	685.005964	1.285087
	685.199468	1.283772
	685.392958	1.284472
	685.586433	1.283322
	685.779895	1.282114
	685.973342	1.281826
	686.166775	1.278810
	686.360194	1.276850
	686.553599	1.277631
	686.746990	1.275395
	686.940366	1.273338
	687.133729	1.269278
	687.327077	1.268156
	687.520411	1.266999
	687.713730	1.265196
	687.907036	1.263656
	688.100327	1.262080
	688.293604	1.262389
	688.486867	1.260239
	688.680116	1.259017
	688.873351	1.256791
	689.066571	1.256558
	689.259777	1.256986
	689.452970	1.255876
	689.646147	1.253744
	689.839311	1.250533
	690.032461	1.248789
	690.225596	1.245532
	690.418717	1.245579
	690.611824	1.242862
	690.804917	1.241753
	690.997995	1.240846
	691.191059	1.239480
	691.384110	1.238802
	691.577145	1.237916
	691.770167	1.234602
	691.963175	1.233986
	692.156168	1.232230
	692.349147	1.229311
	692.542112	1.227341
	692.735063	1.226491
	692.927999	1.223388
	693.120922	1.222195
	693.313830	1.220287
	693.506724	1.218267
	693.699603	1.218093
	693.892469	1.217444
	694.085320	1.216779
	694.278157	1.215525
	694.470980	1.212376
	694.663789	1.212122
	694.856583	1.208576
	695.049364	1.206099
	695.242130	1.205621
	695.434881	1.203014
	695.627619	1.200283
	695.820342	1.197973
	696.013052	1.195678
	696.205747	1.193489
	696.398427	1.191402
	696.591094	1.188341
	696.783746	1.186576
	696.976384	1.184126
	697.169008	1.183358
	697.361618	1.181461
	697.554213	1.179398
	697.746795	1.177108
	697.939362	1.177172
	698.131914	1.175021
	698.324453	1.172148
	698.516977	1.170678
	698.709487	1.169029
	698.901983	1.169215
	699.094465	1.169593
	699.286932	1.166832
	699.479386	1.165223
	699.671825	1.164666
	699.864249	1.164037
	700.056660	1.161953
	700.249056	1.160720
	700.441438	1.159373
	700.633806	1.157642
	700.826160	1.155240
	701.018499	1.152924
	701.210824	1.150135
	701.403135	1.148612
	701.595432	1.147954
	701.787714	1.146445
	701.979982	1.145735
	702.172236	1.143239
	702.364476	1.141606
	702.556702	1.140234
	702.748913	1.139717
	702.941110	1.139472
	703.133293	1.138702
	703.325461	1.137959
	703.517615	1.137968
	703.709755	1.135905
	703.901881	1.134987
	704.093993	1.133988
	704.286090	1.133213
	704.478173	1.131154
	704.670242	1.131497
	704.862296	1.129266
	705.054337	1.128546
	705.246363	1.127492
	705.438375	1.125975
	705.630372	1.124138
	705.822356	1.122228
	706.014325	1.121049
	706.206279	1.120542
	706.398220	1.119929
	706.590146	1.121822
	706.782058	1.120195
	706.973956	1.119060
	707.165840	1.119395
	707.357709	1.118521
	707.549564	1.117835
	707.741405	1.117732
	707.933231	1.114603
	708.125043	1.113519
	708.316841	1.113100
	708.508625	1.110966
	708.700395	1.109852
	708.892150	1.106742
	709.083891	1.105024
	709.275617	1.103434
	709.467330	1.102031
	709.659028	1.099678
	709.850712	1.099743
	710.042381	1.099606
	710.234037	1.099868
	710.425678	1.099191
	710.617305	1.097978
	710.808917	1.096589
	711.000515	1.094441
	711.192099	1.093186
	711.383669	1.093023
	711.575225	1.091700
	711.766766	1.089861
	711.958293	1.087888
	712.149805	1.086947
	712.341304	1.085244
	712.532788	1.083620
	712.724258	1.082961
	712.915713	1.082430
	713.107154	1.081664
	713.298581	1.080634
	713.489994	1.080125
	713.681392	1.079146
	713.872776	1.078386
	714.064146	1.079191
	714.255502	1.078314
	714.446843	1.076876
	714.638170	1.074678
	714.829483	1.072842
	715.020781	1.071778
	715.212065	1.071349
	715.403335	1.071691
	715.594591	1.070066
	715.785832	1.069226
	715.977059	1.068836
	716.168272	1.069930
	716.359470	1.068498
	716.550654	1.068251
	716.741824	1.067707
	716.932979	1.066768
	717.124121	1.066638
	717.315247	1.065479
	717.506360	1.065546
	717.697458	1.065073
	717.888542	1.065743
	718.079612	1.064028
	718.270668	1.062157
	718.461709	1.061083
	718.652736	1.059383
	718.843748	1.056409
	719.034746	1.053790
	719.225730	1.051922
	719.416700	1.049251
	719.607655	1.048787
	719.798596	1.047445
	719.989523	1.046147
	720.180435	1.044172
	720.371333	1.041889
	720.562217	1.041268
	720.753087	1.042110
	720.943942	1.041675
	721.134783	1.042335
	721.325609	1.043020
	721.516422	1.043679
	721.707219	1.044258
	721.898003	1.044283
	722.088772	1.043235
	722.279527	1.042597
	722.470268	1.041748
	722.660994	1.041679
	722.851707	1.042048
	723.042404	1.041138
	723.233088	1.040591
	723.423757	1.040620
	723.614412	1.040257
	723.805052	1.039357
	723.995678	1.039042
	724.186290	1.040139
	724.376887	1.039073
	724.567471	1.039013
	724.758039	1.038079
	724.948594	1.037859
	725.139134	1.037054
	725.329660	1.036653
	725.520172	1.034909
	725.710669	1.034081
	725.901152	1.034783
	726.091620	1.035718
	726.282075	1.037715
	726.472514	1.038843
	726.662940	1.038683
	726.853351	1.038537
	727.043748	1.038356
	727.234131	1.038039
	727.424499	1.037519
	727.614853	1.035656
	727.805193	1.034811
	727.995518	1.034370
	728.185829	1.032430
	728.376125	1.030416
	728.566408	1.029441
	728.756675	1.027911
	728.946929	1.027659
	729.137168	1.025640
	729.327393	1.025037
	729.517604	1.022988
	729.707800	1.022642
	729.897982	1.022670
	730.088149	1.023194
	730.278302	1.023363
	730.468441	1.023186
	730.658566	1.023295
	730.848676	1.022672
	731.038771	1.021851
	731.228853	1.020376
	731.418920	1.019565
	731.608973	1.018857
	731.799011	1.019035
	731.989035	1.019075
	732.179045	1.019674
	732.369040	1.018175
	732.559021	1.019395
	732.748988	1.018661
	732.938940	1.018033
	733.128878	1.016059
	733.318801	1.013935
	733.508711	1.011592
	733.698605	1.010232
	733.888486	1.009792
	734.078352	1.009617
	734.268204	1.010041
	734.458041	1.009095
	734.647864	1.008510
	734.837673	1.008702
	735.027467	1.008014
	735.217247	1.007108
	735.407013	1.005705
	735.596764	1.004682
	735.786501	1.003674
	735.976223	1.004468
	736.165932	1.001778
	736.355625	1.001344
	736.545305	1.000159
	736.734970	0.999427
	736.924620	0.999440
	737.114257	1.001175
	737.303879	1.001087
	737.493486	1.000807
	737.683079	0.999940
	737.872658	0.999853
	738.062222	0.998463
	738.251772	0.997862
	738.441308	0.998488
	738.630829	0.996890
	738.820336	0.996474
	739.009829	0.996731
	739.199307	0.997213
	739.388771	0.996521
	739.578220	0.996477
	739.767655	0.998139
	739.957076	0.999313
	740.146482	1.000515
	740.335874	1.000309
	740.525251	1.000423
	740.714615	1.001479
	740.903963	1.002232
	741.093298	1.002804
	741.282618	1.002371
	741.471923	1.001379
	741.661214	1.000009
	741.850491	0.999547
	742.039753	0.999795
	742.229001	0.998968
	742.418235	0.998441
	742.607454	0.998892
	742.796659	0.998719
	742.985849	0.998715
	743.175025	0.997802
	743.364187	0.997135
	743.553334	0.996366
	743.742467	0.994856
	743.931586	0.995770
	744.120690	0.993690
	744.309779	0.992197
	744.498855	0.991639
	744.687916	0.991460
	744.876962	0.990443
	745.065994	0.989995
	745.255012	0.989759
	745.444015	0.990210
	745.633004	0.989595
	745.821978	0.989218
	746.010938	0.989679
	746.199884	0.989261
	746.388815	0.985702
	746.577732	0.984720
	746.766634	0.984625
	746.955522	0.984401
	747.144396	0.985075
	747.333255	0.984628
	747.522100	0.983152
	747.710930	0.983943
	747.899746	0.984036
	748.088548	0.985081
	748.277335	0.986288
	748.466108	0.986015
	748.654866	0.985332
	748.843610	0.986569
	749.032339	0.986700
	749.221054	0.986382
	749.409755	0.985375
	749.598441	0.985296
	749.787113	0.984721
	749.975770	0.983994
	750.164413	0.984043
	750.353042	0.983914
[truncated: 1,648 more rows]
