# Supplementary material for: Metasurface analogues of molecular diastereomers from hierarchical multiscale chiral interactions with biomolecules
Source: Nat Commun. 2026 Apr 22;17:5541. doi: 10.1038/s41467-026-72200-6 (PMC13287669; doi:10.1038/s41467-026-72200-6)
Supplement: Supplementary file 3 — Supplementary Data 1 (Raw data) [file 41467_2026_72200_MOESM3_ESM.zip › Raw_Data/Reflectivity/Antistrept_strept_sequence/strept_after_wash/Ref_ARRAY3_LH_0_5.txt]

	345.453658	0.992485
	345.669646	0.992589
	345.885622	0.992702
	346.101585	0.992826
	346.317535	0.992963
	346.533471	0.993115
	346.749395	0.993283
	346.965306	0.993469
	347.181204	0.993678
	347.397089	0.993910
	347.612961	0.994170
	347.828820	0.994460
	348.044666	0.994782
	348.260499	0.995140
	348.476319	0.995533
	348.692126	0.995958
	348.907920	0.996411
	349.123701	0.996880
	349.339469	0.997348
	349.555224	0.997794
	349.770966	0.998192
	349.986695	0.998515
	350.202412	0.998744
	350.418115	0.998867
	350.633805	0.998886
	350.849482	0.998814
	351.065147	0.998673
	351.280798	0.998487
	351.496436	0.998280
	351.712062	0.998070
	351.927674	0.997872
	352.143273	1.001010
	352.358860	1.001445
	352.574433	1.002488
	352.789993	1.003381
	353.005541	1.003665
	353.221075	1.005659
	353.436597	1.005386
	353.652105	1.005383
	353.867600	1.005432
	354.083083	1.002263
	354.298552	1.000945
	354.514009	1.000847
	354.729452	1.000499
	354.944883	0.998601
	355.160300	0.999602
	355.375705	0.998382
	355.591096	0.998140
	355.806474	0.997662
	356.021840	0.997242
	356.237192	0.998663
	356.452532	0.996846
	356.667858	0.997785
	356.883172	0.998077
	357.098472	0.998913
	357.313760	0.998201
	357.529034	0.997722
	357.744295	0.997913
	357.959544	0.999907
	358.174779	0.999166
	358.390002	0.999738
	358.605211	0.999188
	358.820407	1.002311
	359.035591	1.001794
	359.250761	1.003997
	359.465919	1.003900
	359.681063	1.004951
	359.896194	1.005017
	360.111313	1.004513
	360.326418	1.006520
	360.541510	1.007739
	360.756589	1.007885
	360.971656	1.008613
	361.186709	1.010811
	361.401749	1.008327
	361.616776	1.008527
	361.831790	1.006833
	362.046792	1.006864
	362.261780	1.008916
	362.476755	1.008389
	362.691717	1.004988
	362.906666	1.005596
	363.121602	1.004569
	363.336525	1.002357
	363.551435	1.002519
	363.766332	1.002445
	363.981216	1.002336
	364.196087	1.002463
	364.410945	1.001888
	364.625790	1.002267
	364.840621	1.005961
	365.055440	1.006848
	365.270246	1.006229
	365.485039	1.005635
	365.699818	1.004990
	365.914585	1.004633
	366.129339	1.004136
	366.344079	1.003767
	366.558807	1.005160
	366.773521	1.004694
	366.988223	1.005361
	367.202911	1.005849
	367.417587	1.006210
	367.632249	1.005978
	367.846898	1.007705
	368.061535	1.009364
	368.276158	1.009600
	368.490768	1.009154
	368.705365	1.009001
	368.919949	1.009506
	369.134521	1.009821
	369.349079	1.007624
	369.563624	1.009236
	369.778155	1.009214
	369.992674	1.008983
	370.207180	1.005898
	370.421673	1.006744
	370.636153	1.009121
	370.850619	1.010199
	371.065073	1.008011
	371.279514	1.009882
	371.493941	1.011475
	371.708356	1.011386
	371.922757	1.010153
	372.137145	1.011080
	372.351521	1.009038
	372.565883	1.010064
	372.780232	1.009917
	372.994568	1.009472
	373.208891	1.008586
	373.423201	1.008217
	373.637498	1.006492
	373.851782	1.005560
	374.066053	1.004269
	374.280311	1.003798
	374.494556	1.003569
	374.708787	1.004768
	374.923006	1.005409
	375.137211	1.004187
	375.351404	1.001444
	375.565583	1.000366
	375.779750	1.000797
	375.993903	1.000942
	376.208043	1.000050
	376.422170	1.001047
	376.636284	0.999968
	376.850385	1.001150
	377.064473	1.000266
	377.278548	0.999501
	377.492610	0.999527
	377.706658	0.999755
	377.920694	0.998295
	378.134717	0.996733
	378.348726	0.997721
	378.562722	1.000460
	378.776706	0.999929
	378.990676	1.001767
	379.204633	1.003864
	379.418577	1.004518
	379.632508	1.003712
	379.846426	1.003976
	380.060331	1.005314
	380.274223	1.007650
	380.488101	1.007797
	380.701967	1.008709
	380.915819	1.006325
	381.129659	1.007017
	381.343485	1.006229
	381.557298	1.006280
	381.771098	1.006842
	381.984886	1.007311
	382.198659	1.006476
	382.412420	1.004438
	382.626168	1.003069
	382.839903	1.001543
	383.053624	1.000733
	383.267333	1.001874
	383.481028	1.002236
	383.694711	1.002365
	383.908380	1.001619
	384.122036	1.003513
	384.335679	1.003748
	384.549309	1.001805
	384.762926	1.001902
	384.976530	1.000132
	385.190120	0.997887
	385.403698	0.998959
	385.617262	0.996742
	385.830814	0.994402
	386.044352	0.994701
	386.257877	0.994823
	386.471389	0.993635
	386.684888	0.994680
	386.898374	0.994665
	387.111847	0.996460
	387.325306	0.995112
	387.538753	0.996477
	387.752186	0.996697
	387.965606	0.996313
	388.179014	0.997245
	388.392408	0.995874
	388.605789	0.996881
	388.819156	0.997594
	389.032511	0.998015
	389.245853	0.998431
	389.459181	0.998722
	389.672497	1.000183
	389.885799	0.999280
	390.099088	1.001488
	390.312364	1.003751
	390.525627	1.005841
	390.738877	1.008199
	390.952114	1.008785
	391.165337	1.011391
	391.378548	1.011941
	391.591745	1.011097
	391.804929	1.011342
	392.018100	1.010085
	392.231258	1.009308
	392.444403	1.009059
	392.657535	1.010747
	392.870653	1.011886
	393.083759	1.012008
	393.296851	1.010526
	393.509930	1.010936
	393.722996	1.009818
	393.936049	1.011695
	394.149089	1.010020
	394.362116	1.010981
	394.575129	1.008569
	394.788130	1.005649
	395.001117	1.004737
	395.214091	1.003604
	395.427052	1.003812
	395.640000	1.003521
	395.852935	1.004909
	396.065857	1.006569
	396.278765	1.006862
	396.491660	1.006468
	396.704543	1.004973
	396.917412	1.005377
	397.130268	1.001886
	397.343110	0.997460
	397.555940	0.995895
	397.768757	0.995439
	397.981560	0.994757
	398.194350	0.995507
	398.407127	0.994533
	398.619891	0.995572
	398.832642	0.996664
	399.045380	0.995250
	399.258104	0.996737
	399.470815	0.996790
	399.683514	0.996964
	399.896199	0.998494
	400.108870	0.998003
	400.321529	0.999077
	400.534175	1.000353
	400.746807	1.001421
	400.959427	1.003326
	401.172033	1.003528
	401.384626	1.006372
	401.597205	1.005917
	401.809772	1.007962
	402.022326	1.008607
	402.234866	1.010453
	402.447393	1.011613
	402.659907	1.010594
	402.872408	1.012589
	403.084896	1.011404
	403.297370	1.011979
	403.509832	1.011264
	403.722280	1.011364
	403.934715	1.012031
	404.147137	1.013258
	404.359546	1.013505
	404.571941	1.012911
	404.784323	1.015862
	404.996693	1.018672
	405.209049	1.017993
	405.421392	1.021371
	405.633721	1.022387
	405.846038	1.021453
	406.058341	1.019889
	406.270632	1.019008
	406.482909	1.017491
	406.695172	1.016613
	406.907423	1.014712
	407.119661	1.013092
	407.331885	1.010366
	407.544096	1.010916
	407.756294	1.011417
	407.968479	1.008826
	408.180651	1.008569
	408.392809	1.008504
	408.604954	1.008422
	408.817086	1.004825
	409.029205	1.003985
	409.241311	1.003968
	409.453404	1.002128
	409.665483	1.001884
	409.877549	1.000546
	410.089602	1.002289
	410.301642	1.001917
	410.513669	1.001097
	410.725682	1.000123
	410.937682	1.001653
	411.149669	1.003000
	411.361643	1.002972
	411.573604	1.002308
	411.785551	1.000672
	411.997486	1.002139
	412.209407	1.000921
	412.421315	1.002894
	412.633210	1.003975
	412.845091	1.004339
	413.056959	1.004529
	413.268815	1.004464
	413.480657	1.004576
	413.692485	1.003113
	413.904301	1.002960
	414.116103	1.002976
	414.327892	1.001358
	414.539668	1.002283
	414.751431	1.002750
	414.963181	1.004889
	415.174917	1.006476
	415.386640	1.006281
	415.598350	1.007564
	415.810047	1.006129
	416.021730	1.010367
	416.233401	1.010972
	416.445058	1.012224
	416.656702	1.012461
	416.868332	1.014374
	417.079950	1.013400
	417.291554	1.014366
	417.503145	1.016203
	417.714723	1.016327
	417.926288	1.016143
	418.137839	1.016466
	418.349377	1.012190
	418.560903	1.011748
	418.772414	1.012300
	418.983913	1.010665
	419.195398	1.008970
	419.406870	1.008280
	419.618329	1.008637
	419.829775	1.007120
	420.041208	1.007337
	420.252627	1.008278
	420.464033	1.009137
	420.675426	1.007286
	420.886805	1.005266
	421.098172	1.004432
	421.309525	1.004186
	421.520865	1.005067
	421.732192	1.006519
	421.943505	1.006106
	422.154805	1.006572
	422.366092	1.006848
	422.577366	1.005934
	422.788627	1.004901
	422.999874	1.002160
	423.211108	1.004606
	423.422329	1.005097
	423.633537	1.005404
	423.844731	1.004896
	424.055913	1.002319
	424.267081	1.000416
	424.478235	0.998643
	424.689377	0.998746
	424.900505	0.998501
	425.111620	0.997169
	425.322722	0.995031
	425.533811	0.993564
	425.744886	0.993287
	425.955948	0.991390
	426.166997	0.991439
	426.378032	0.990368
	426.589055	0.991311
	426.800064	0.990697
	427.011060	0.990692
	427.222042	0.991287
	427.433012	0.991084
	427.643968	0.990926
	427.854911	0.991000
	428.065840	0.988732
	428.276757	0.989298
	428.487660	0.989525
	428.698550	0.991863
	428.909427	0.990091
	429.120290	0.989471
	429.331140	0.990739
	429.541977	0.992633
	429.752801	0.992286
	429.963611	0.993223
	430.174408	0.993269
	430.385192	0.993896
	430.595963	0.995294
	430.806720	0.995799
	431.017464	0.996832
	431.228195	0.998943
	431.438913	0.998875
	431.649617	0.997361
	431.860308	0.997461
	432.070986	0.997695
	432.281650	1.000674
	432.492302	1.002379
	432.702940	1.003335
	432.913565	1.004999
	433.124176	1.004028
	433.334774	1.002712
	433.545359	1.001822
	433.755931	1.002838
	433.966489	1.004013
	434.177035	1.005106
	434.387567	1.003493
	434.598085	1.003225
	434.808591	1.002460
	435.019083	1.001714
	435.229562	1.000476
	435.440027	1.000744
	435.650479	1.000894
	435.860918	1.003419
	436.071344	1.001800
	436.281757	1.000978
	436.492156	1.000248
	436.702542	1.000786
	436.912914	1.000795
	437.123274	1.002222
	437.333620	1.003137
	437.543953	1.003483
	437.754272	1.003165
	437.964578	1.003483
	438.174871	1.005662
	438.385151	1.005155
	438.595417	1.004529
	438.805670	1.004658
	439.015910	1.003375
	439.226137	1.002385
	439.436350	1.002234
	439.646550	1.001310
	439.856737	1.001017
	440.066910	1.001875
	440.277070	1.002015
	440.487217	1.002716
	440.697351	1.000853
	440.907471	1.000827
	441.117578	1.000207
	441.327671	1.000017
	441.537752	0.997187
	441.747819	0.995160
	441.957873	0.995527
	442.167913	0.994708
	442.377940	0.995171
	442.587954	0.994651
	442.797955	0.995254
	443.007942	0.995506
	443.217916	0.996095
	443.427877	0.995010
	443.637824	0.993564
	443.847758	0.993610
	444.057679	0.993483
	444.267586	0.992375
	444.477481	0.993011
	444.687361	0.993340
	444.897229	0.994629
	445.107083	0.993729
	445.316924	0.993647
	445.526752	0.994341
	445.736566	0.993038
	445.946367	0.992558
	446.156155	0.991022
	446.365929	0.991351
	446.575690	0.991885
	446.785438	0.991332
	446.995173	0.991461
	447.204894	0.992413
	447.414602	0.992875
	447.624296	0.995439
	447.833977	0.995170
	448.043645	0.996414
	448.253300	0.997326
	448.462941	0.997806
	448.672569	0.996153
	448.882184	0.996452
	449.091785	0.998556
	449.301373	0.999510
	449.510948	0.999864
	449.720509	1.002521
	449.930057	1.003861
	450.139592	1.005040
	450.349113	1.006930
	450.558621	1.006346
	450.768116	1.007860
	450.977597	1.007064
	451.187066	1.007608
	451.396520	1.007318
	451.605962	1.008096
	451.815390	1.007416
	452.024805	1.008063
	452.234206	1.006221
	452.443594	1.007195
	452.652969	1.007011
	452.862330	1.006192
	453.071678	1.005414
	453.281013	1.003997
	453.490335	1.003319
	453.699643	1.002599
	453.908938	1.000962
	454.118219	1.000019
	454.327487	0.999729
	454.536742	1.001263
	454.745983	1.000856
	454.955211	1.001188
	455.164426	1.001151
	455.373627	1.000620
	455.582815	1.000010
	455.791990	1.000421
	456.001152	1.000317
	456.210300	1.000826
	456.419434	1.002855
	456.628556	1.002596
	456.837664	1.002667
	457.046758	1.004172
	457.255839	1.004732
	457.464907	1.005835
	457.673962	1.007779
	457.883003	1.008063
	458.092031	1.006409
	458.301046	1.008098
	458.510047	1.006036
	458.719035	1.005030
	458.928009	1.005841
	459.136970	1.005622
	459.345918	1.005146
	459.554852	1.005033
	459.763774	1.004025
	459.972681	1.004277
	460.181576	1.004053
	460.390457	1.001543
	460.599324	1.003055
	460.808178	1.002104
	461.017019	1.001850
	461.225847	1.001049
	461.434661	1.001440
	461.643462	1.002775
	461.852249	1.003340
	462.061023	1.003871
	462.269784	1.004790
	462.478531	1.002080
	462.687265	1.000050
	462.895986	0.999102
	463.104693	0.996624
	463.313387	0.995830
	463.522068	0.996288
	463.730735	0.994820
	463.939389	0.993263
	464.148029	0.991806
	464.356656	0.989888
	464.565270	0.989262
	464.773870	0.988142
	464.982457	0.989275
	465.191030	0.986067
	465.399591	0.985275
	465.608137	0.983545
	465.816671	0.981500
	466.025191	0.981342
	466.233697	0.981264
	466.442191	0.980283
	466.650671	0.980465
	466.859137	0.980698
	467.067590	0.981013
	467.276030	0.982513
	467.484456	0.984750
	467.692869	0.986319
	467.901269	0.984629
	468.109655	0.985895
	468.318028	0.987063
	468.526387	0.990936
	468.734733	0.991471
	468.943066	0.993262
	469.151385	0.993447
	469.359691	0.994551
	469.567984	0.996398
	469.776263	0.996298
	469.984528	0.997546
	470.192781	0.997891
	470.401020	0.996912
	470.609245	0.997148
	470.817457	0.996411
	471.025656	0.994734
	471.233841	0.995699
	471.442013	0.997564
	471.650172	0.996989
	471.858317	0.995961
	472.066448	0.996169
	472.274567	0.997130
	472.482672	0.998537
	472.690763	0.999683
	472.898841	0.996994
	473.106906	0.996760
	473.314957	0.994936
	473.522995	0.995807
	473.731020	0.994756
	473.939031	0.994819
	474.147029	0.995513
	474.355013	0.992816
	474.562984	0.990918
	474.770941	0.990650
	474.978885	0.989818
	475.186816	0.990084
	475.394733	0.990027
	475.602637	0.987908
	475.810527	0.987284
	476.018404	0.987519
	476.226268	0.985564
	476.434118	0.984607
	476.641955	0.984098
	476.849778	0.983138
	477.057588	0.983302
	477.265385	0.982233
	477.473168	0.981581
	477.680937	0.980560
	477.888694	0.981884
	478.096436	0.981668
	478.304166	0.980766
	478.511882	0.980614
	478.719584	0.980063
	478.927274	0.979768
	479.134949	0.980719
	479.342612	0.981838
	479.550260	0.982325
	479.757896	0.983350
	479.965518	0.981720
	480.173126	0.980570
	480.380722	0.979808
	480.588303	0.981614
	480.795872	0.983305
	481.003426	0.984800
	481.210968	0.983506
	481.418496	0.984942
	481.626010	0.983358
	481.833511	0.983850
	482.040999	0.984141
	482.248473	0.982107
	482.455934	0.982011
	482.663382	0.981048
	482.870816	0.981942
	483.078236	0.982438
	483.285643	0.982513
	483.493037	0.985130
	483.700417	0.985107
	483.907784	0.985133
	484.115137	0.984353
	484.322477	0.984474
	484.529803	0.985350
	484.737116	0.986499
	484.944416	0.985981
	485.151702	0.984106
	485.358975	0.982858
	485.566234	0.984564
	485.773479	0.985375
	485.980712	0.986671
	486.187931	0.986220
	486.395136	0.987265
	486.602328	0.988520
	486.809506	0.988106
	487.016671	0.989103
	487.223823	0.989069
	487.430961	0.986918
	487.638086	0.985830
	487.845197	0.984742
	488.052295	0.983663
	488.259379	0.985003
	488.466450	0.985018
	488.673507	0.984844
	488.880551	0.982520
	489.087582	0.981276
	489.294599	0.979608
	489.501602	0.978993
	489.708592	0.976384
	489.915569	0.974765
	490.122532	0.972354
	490.329482	0.970687
	490.536418	0.969973
	490.743341	0.969541
	490.950250	0.969427
	491.157146	0.969313
	491.364029	0.969746
	491.570897	0.969978
	491.777753	0.970786
	491.984595	0.969729
	492.191423	0.969381
	492.398238	0.968390
	492.605040	0.969149
	492.811828	0.969009
	493.018603	0.969847
	493.225364	0.969724
	493.432111	0.968713
	493.638846	0.967844
	493.845566	0.967631
	494.052274	0.966784
	494.258967	0.967777
	494.465648	0.967486
	494.672314	0.966808
	494.878968	0.967733
	495.085608	0.968215
	495.292234	0.969728
	495.498847	0.969849
	495.705446	0.970868
	495.912032	0.971010
	496.118605	0.970611
	496.325164	0.969869
	496.531709	0.970130
	496.738241	0.970593
	496.944759	0.971497
	497.151264	0.971783
	497.357756	0.972360
	497.564234	0.972521
	497.770698	0.975172
	497.977149	0.975873
	498.183587	0.976226
	498.390011	0.977107
	498.596422	0.977006
	498.802819	0.977318
	499.009202	0.976521
	499.215572	0.975556
	499.421929	0.974630
	499.628272	0.974524
	499.834602	0.973319
	500.040918	0.972806
	500.247220	0.970581
	500.453509	0.971587
	500.659785	0.970989
	500.866047	0.969565
	501.072296	0.968018
	501.278531	0.967157
	501.484752	0.968608
	501.690960	0.967683
	501.897155	0.966789
	502.103336	0.965828
	502.309504	0.966125
	502.515658	0.966747
	502.721798	0.968243
	502.927925	0.967341
	503.134039	0.966167
	503.340139	0.964233
	503.546225	0.965900
	503.752298	0.966396
	503.958358	0.965910
	504.164404	0.965101
	504.370436	0.965050
	504.576455	0.964626
	504.782461	0.964150
	504.988453	0.964640
	505.194431	0.963563
	505.400396	0.963190
	505.606347	0.961600
	505.812285	0.960678
	506.018209	0.961049
	506.224120	0.961713
	506.430017	0.961976
	506.635901	0.962319
	506.841771	0.963141
	507.047628	0.962824
	507.253471	0.964502
	507.459301	0.964413
	507.665117	0.963544
	507.870920	0.963097
	508.076709	0.963416
	508.282484	0.963197
	508.488247	0.963330
	508.693995	0.962911
	508.899730	0.963966
	509.105451	0.964115
	509.311159	0.965351
	509.516854	0.963804
	509.722535	0.964970
	509.928202	0.963975
	510.133856	0.965193
	510.339496	0.964424
	510.545123	0.964476
	510.750736	0.965396
	510.956336	0.965416
	511.161922	0.966050
	511.367494	0.965414
	511.573053	0.965189
	511.778599	0.964708
	511.984131	0.963473
	512.189649	0.963039
	512.395154	0.963065
	512.600645	0.962335
	512.806123	0.963857
	513.011587	0.961937
	513.217038	0.961634
	513.422475	0.959933
	513.627899	0.962096
	513.833309	0.961514
	514.038705	0.959825
	514.244088	0.960814
	514.449458	0.960395
	514.654814	0.960308
	514.860156	0.960313
	515.065485	0.959448
	515.270800	0.958993
	515.476102	0.960364
	515.681390	0.960253
	515.886664	0.961041
	516.091925	0.958856
	516.297173	0.957659
	516.502407	0.956933
	516.707627	0.956693
	516.912834	0.956097
	517.118027	0.956726
	517.323207	0.956019
	517.528373	0.956695
	517.733525	0.957456
	517.938664	0.956675
	518.143790	0.957642
	518.348901	0.957769
	518.554000	0.958162
	518.759084	0.957936
	518.964156	0.956007
	519.169213	0.957609
	519.374257	0.956070
	519.579288	0.955644
	519.784305	0.955050
	519.989308	0.954644
	520.194298	0.955924
	520.399274	0.955237
	520.604236	0.954915
	520.809185	0.953552
	521.014121	0.953601
	521.219043	0.954315
	521.423951	0.954950
	521.628846	0.955407
	521.833727	0.954459
	522.038595	0.955855
	522.243449	0.955625
	522.448289	0.956758
	522.653116	0.955821
	522.857929	0.955368
	523.062729	0.956450
	523.267515	0.955973
	523.472287	0.956352
	523.677046	0.954944
	523.881792	0.954971
	524.086524	0.955344
	524.291242	0.954666
	524.495946	0.955155
	524.700637	0.954770
	524.905315	0.954401
	525.109979	0.954649
	525.314629	0.953771
	525.519266	0.954685
	525.723889	0.954802
	525.928498	0.956199
	526.133094	0.955869
	526.337677	0.957027
	526.542245	0.958144
	526.746800	0.957608
	526.951342	0.959179
	527.155870	0.958275
	527.360384	0.958729
	527.564885	0.958909
	527.769372	0.958631
	527.973846	0.957763
	528.178306	0.957496
	528.382752	0.957475
	528.587185	0.957223
	528.791604	0.957442
	528.996010	0.957734
	529.200402	0.958534
	529.404780	0.958913
	529.609145	0.958418
	529.813496	0.959033
	530.017833	0.957016
	530.222157	0.956335
	530.426468	0.956589
	530.630764	0.956558
	530.835048	0.956346
	531.039317	0.955846
	531.243573	0.955251
	531.447815	0.956573
	531.652044	0.953614
	531.856259	0.953831
	532.060461	0.954012
	532.264648	0.952731
	532.468823	0.951545
	532.672983	0.951400
	532.877130	0.952562
	533.081264	0.952826
	533.285383	0.954069
	533.489490	0.954675
	533.693582	0.953913
	533.897661	0.953931
	534.101726	0.953686
	534.305778	0.953289
	534.509816	0.953307
	534.713841	0.953250
	534.917851	0.953743
	535.121849	0.954960
	535.325832	0.956061
	535.529802	0.955574
	535.733759	0.955216
	535.937701	0.953947
	536.141630	0.953416
	536.345546	0.953619
	536.549448	0.952590
	536.753336	0.952224
	536.957210	0.950549
	537.161071	0.950085
	537.364919	0.950012
	537.568752	0.949918
	537.772572	0.949668
	537.976379	0.949221
	538.180172	0.948579
	538.383951	0.949420
	538.587716	0.947832
	538.791468	0.948857
	538.995206	0.947819
	539.198931	0.948457
	539.402642	0.947543
	539.606339	0.948990
	539.810023	0.948224
	540.013693	0.949129
	540.217349	0.948441
	540.420992	0.947896
	540.624621	0.948221
	540.828237	0.949622
	541.031839	0.949227
	541.235427	0.949266
	541.439001	0.950807
	541.642562	0.950565
	541.846109	0.951439
	542.049643	0.952242
	542.253163	0.952806
	542.456669	0.954432
	542.660162	0.954349
	542.863641	0.955124
	543.067106	0.954441
	543.270558	0.953939
	543.473996	0.953292
	543.677420	0.953619
	543.880831	0.953786
	544.084228	0.953897
	544.287612	0.954760
	544.490981	0.955487
	544.694338	0.955655
	544.897680	0.958635
	545.101009	0.958683
	545.304324	0.958899
	545.507625	0.960400
	545.710913	0.961943
	545.914187	0.962498
	546.117448	0.963177
	546.320695	0.962981
	546.523928	0.963725
	546.727147	0.963965
	546.930353	0.963900
	547.133546	0.964350
	547.336724	0.963025
	547.539889	0.961562
	547.743040	0.960746
	547.946178	0.959284
	548.149301	0.958772
	548.352412	0.959325
	548.555508	0.960182
	548.758591	0.959816
	548.961660	0.959494
	549.164716	0.959546
	549.367757	0.961116
	549.570785	0.961300
	549.773800	0.962077
	549.976801	0.962665
	550.179788	0.963255
	550.382761	0.962982
	550.585721	0.963711
	550.788667	0.964494
	550.991599	0.967249
	551.194518	0.966568
	551.397423	0.968693
	551.600315	0.968766
	551.803192	0.970764
	552.006056	0.969426
	552.208906	0.970637
	552.411743	0.970443
	552.614566	0.970304
	552.817375	0.970616
	553.020171	0.970872
	553.222953	0.969006
	553.425721	0.970549
	553.628475	0.971802
	553.831216	0.971700
	554.033943	0.973201
	554.236657	0.972829
	554.439356	0.972371
	554.642042	0.972234
	554.844715	0.971842
	555.047373	0.971367
	555.250018	0.971263
	555.452650	0.970928
	555.655267	0.971479
	555.857871	0.972412
	556.060461	0.972364
	556.263038	0.972786
	556.465600	0.974995
	556.668150	0.976620
	556.870685	0.976616
	557.073207	0.977033
	557.275715	0.977503
	557.478209	0.979062
	557.680689	0.979593
	557.883156	0.978741
	558.085609	0.977086
	558.288049	0.976924
	558.490475	0.976752
	558.692887	0.975374
	558.895285	0.975691
	559.097670	0.975709
	559.300040	0.975162
	559.502398	0.974470
	559.704741	0.975100
	559.907071	0.976581
	560.109387	0.977213
	560.311689	0.979392
	560.513978	0.979804
	560.716253	0.979864
	560.918514	0.980651
	561.120762	0.981354
	561.322995	0.982537
	561.525215	0.983793
	561.727422	0.984250
	561.929614	0.984960
	562.131793	0.983992
	562.333958	0.983884
	562.536110	0.983406
	562.738248	0.983101
	562.940372	0.983926
	563.142482	0.985112
	563.344578	0.985051
	563.546661	0.985194
	563.748730	0.985423
	563.950786	0.987332
	564.152827	0.986232
	564.354855	0.987730
	564.556870	0.986489
	564.758870	0.986097
	564.960857	0.988211
	565.162830	0.988605
	565.364789	0.990232
	565.566735	0.991412
	565.768666	0.992751
	565.970584	0.993505
	566.172489	0.995117
	566.374379	0.997004
	566.576256	0.997891
	566.778119	0.998836
	566.979969	0.999821
	567.181805	1.000362
	567.383626	1.001431
	567.585435	1.002197
	567.787229	1.004069
	567.989010	1.004441
	568.190777	1.005958
	568.392530	1.007157
	568.594269	1.007541
	568.795995	1.008155
	568.997707	1.007635
	569.199405	1.007905
	569.401090	1.009322
	569.602761	1.008821
	569.804418	1.007714
	570.006061	1.007374
	570.207690	1.007849
	570.409306	1.009239
	570.610908	1.010182
	570.812497	1.010734
	571.014071	1.012626
	571.215632	1.012364
	571.417179	1.013157
	571.618712	1.013582
	571.820232	1.014524
	572.021737	1.014076
	572.223229	1.013700
	572.424707	1.013524
	572.626172	1.013502
	572.827623	1.014696
	573.029060	1.015805
	573.230483	1.016159
	573.431892	1.017194
	573.633288	1.016857
	573.834670	1.016381
	574.036038	1.017527
	574.237392	1.016885
	574.438733	1.018289
	574.640060	1.020065
	574.841373	1.020511
	575.042672	1.023232
	575.243958	1.024734
	575.445230	1.024976
	575.646488	1.025817
	575.847732	1.027745
	576.048962	1.027937
	576.250179	1.027286
	576.451382	1.029347
	576.652571	1.030172
	576.853747	1.032382
	577.054908	1.033776
	577.256056	1.034189
	577.457190	1.036958
	577.658310	1.037124
	577.859417	1.038434
	578.060510	1.038269
	578.261589	1.038776
	578.462654	1.038477
	578.663705	1.037868
	578.864743	1.038990
	579.065767	1.039534
	579.266777	1.040637
	579.467773	1.040871
	579.668755	1.041943
	579.869724	1.042112
	580.070679	1.042081
	580.271620	1.042912
	580.472548	1.044028
	580.673461	1.044835
	580.874361	1.044493
	581.075247	1.044432
	581.276119	1.044208
	581.476978	1.045176
	581.677822	1.046120
	581.878653	1.047096
	582.079470	1.047453
	582.280273	1.048455
	582.481063	1.050184
	582.681838	1.050285
	582.882600	1.050803
	583.083348	1.050785
	583.284083	1.051492
	583.484803	1.051765
	583.685510	1.052583
	583.886203	1.053508
	584.086882	1.053958
	584.287547	1.055409
	584.488199	1.055869
	584.688836	1.057383
	584.889460	1.059832
	585.090070	1.060291
	585.290666	1.060937
	585.491249	1.060730
	585.691818	1.060460
	585.892372	1.062279
	586.092914	1.062736
	586.293441	1.063045
	586.493954	1.064492
	586.694454	1.063859
	586.894940	1.063844
	587.095412	1.064914
	587.295870	1.064583
	587.496314	1.064778
	587.696745	1.066195
	587.897162	1.067468
	588.097565	1.068624
	588.297954	1.070863
	588.498329	1.073097
	588.698691	1.072380
	588.899038	1.072963
	589.099372	1.074563
	589.299692	1.076509
	589.499998	1.077623
	589.700291	1.076598
	589.900569	1.078265
	590.100834	1.079035
	590.301085	1.080447
	590.501322	1.082354
	590.701546	1.083995
	590.901755	1.086355
	591.101951	1.087933
	591.302132	1.089208
	591.502300	1.089705
	591.702455	1.090872
	591.902595	1.091744
	592.102722	1.093490
	592.302834	1.094496
	592.502933	1.095525
	592.703018	1.094281
	592.903089	1.094648
	593.103147	1.095447
	593.303190	1.095981
	593.503220	1.097874
	593.703236	1.098032
	593.903238	1.097623
	594.103226	1.097365
	594.303200	1.099375
	594.503161	1.100403
	594.703108	1.100624
	594.903040	1.101338
	595.102960	1.100946
	595.302865	1.101761
	595.502756	1.103041
	595.702634	1.104484
	595.902497	1.104360
	596.102347	1.104594
	596.302183	1.104129
	596.502005	1.103667
	596.701813	1.104738
	596.901608	1.103844
	597.101388	1.101869
	597.301155	1.102340
	597.500908	1.102385
	597.700647	1.103282
	597.900372	1.102854
	598.100083	1.102353
	598.299781	1.103032
	598.499465	1.103103
	598.699134	1.104146
	598.898790	1.104472
	599.098432	1.104919
	599.298061	1.104779
	599.497675	1.106497
	599.697275	1.106949
	599.896862	1.107898
	600.096435	1.107797
	600.295994	1.109211
	600.495539	1.108878
	600.695070	1.108592
	600.894588	1.110374
	601.094091	1.112242
	601.293581	1.112496
	601.493056	1.112457
	601.692518	1.112487
	601.891966	1.114241
	602.091401	1.115849
	602.290821	1.117839
	602.490227	1.118415
	602.689620	1.118510
	602.888999	1.119355
	603.088363	1.119032
	603.287714	1.118894
	603.487052	1.119448
	603.686375	1.119764
	603.885684	1.118925
	604.084980	1.119631
	604.284261	1.119137
	604.483529	1.120590
	604.682783	1.121347
	604.882023	1.121966
	605.081249	1.121853
	605.280461	1.123248
	605.479660	1.124303
	605.678844	1.122811
	605.878015	1.122689
	606.077172	1.123240
	606.276314	1.122426
	606.475443	1.122201
	606.674558	1.123023
	606.873660	1.122876
	607.072747	1.122853
	607.271820	1.124386
	607.470880	1.124728
	607.669926	1.125613
	607.868957	1.125033
	608.067975	1.125553
	608.266979	1.126932
	608.465969	1.127302
	608.664946	1.127454
	608.863908	1.126502
	609.062857	1.127761
	609.261791	1.126914
	609.460712	1.126320
	609.659619	1.125830
	609.858511	1.126116
	610.057390	1.126451
	610.256256	1.126302
	610.455107	1.127109
	610.653944	1.126766
	610.852767	1.126395
	611.051577	1.128974
	611.250373	1.129015
	611.449154	1.128556
	611.647922	1.128299
	611.846676	1.128450
	612.045416	1.128485
	612.244142	1.130412
	612.442854	1.129943
	612.641553	1.130711
	612.840237	1.132090
	613.038908	1.132548
	613.237564	1.132564
	613.436207	1.133874
	613.634836	1.134517
	613.833451	1.137004
	614.032052	1.136942
	614.230639	1.135800
	614.429212	1.135794
	614.627771	1.136125
	614.826316	1.135958
	615.024848	1.136676
	615.223365	1.137009
	615.421869	1.138227
	615.620358	1.140073
	615.818834	1.139539
	616.017296	1.141372
	616.215744	1.142213
	616.414178	1.143184
	616.612598	1.142969
	616.811004	1.144240
	617.009396	1.145710
	617.207775	1.146677
	617.406139	1.147689
	617.604490	1.147938
	617.802826	1.150487
	618.001149	1.151655
	618.199458	1.152907
	618.397752	1.155666
	618.596033	1.157622
	618.794300	1.159297
	618.992553	1.161641
	619.190792	1.163784
	619.389018	1.165714
	619.587229	1.168589
	619.785426	1.169915
	619.983609	1.171112
	620.181779	1.172545
	620.379934	1.173444
	620.578076	1.175630
	620.776204	1.177717
	620.974317	1.180145
	621.172417	1.181980
	621.370503	1.185225
	621.568575	1.187665
	621.766633	1.191993
	621.964677	1.193920
	622.162707	1.197264
	622.360723	1.200101
	622.558725	1.202397
	622.756714	1.205838
	622.954688	1.208535
	623.152648	1.210464
	623.350595	1.211926
	623.548527	1.216460
	623.746446	1.218702
	623.944350	1.222769
	624.142241	1.224480
	624.340118	1.225975
	624.537981	1.227705
	624.735829	1.232370
	624.933664	1.234767
	625.131485	1.236316
	625.329292	1.239475
	625.527085	1.241271
	625.724864	1.244780
	625.922629	1.244326
	626.120381	1.247148
	626.318118	1.250069
	626.515841	1.251528
	626.713550	1.252746
	626.911246	1.255765
	627.108927	1.257805
	627.306595	1.260073
	627.504248	1.261294
	627.701888	1.261559
	627.899513	1.265089
	628.097125	1.267017
	628.294722	1.269778
	628.492306	1.271419
	628.689876	1.274907
	628.887432	1.276019
	629.084973	1.276413
	629.282501	1.278700
	629.480015	1.280824
	629.677515	1.281496
	629.875001	1.281250
	630.072473	1.283350
	630.269931	1.283810
	630.467375	1.285236
	630.664805	1.287869
	630.862221	1.289499
	631.059623	1.289390
	631.257011	1.293887
	631.454385	1.294322
	631.651746	1.296320
	631.849092	1.297446
	632.046424	1.299847
	632.243742	1.300220
	632.441047	1.300299
	632.638337	1.302352
	632.835613	1.301870
	633.032876	1.302471
	633.230124	1.303978
	633.427358	1.305397
	633.624579	1.305796
	633.821785	1.304163
	634.018978	1.304599
	634.216156	1.304421
	634.413321	1.304312
	634.610471	1.303982
	634.807608	1.302538
	635.004730	1.302627
	635.201839	1.301858
	635.398933	1.302602
	635.596014	1.302175
	635.793081	1.301992
	635.990133	1.300156
	636.187172	1.300957
	636.384196	1.301445
	636.581207	1.301167
	636.778204	1.299831
	636.975186	1.298074
	637.172155	1.300224
	637.369110	1.298552
	637.566050	1.297069
	637.762977	1.295474
	637.959890	1.295698
	638.156788	1.294215
	638.353673	1.292826
	638.550544	1.290220
	638.747400	1.289350
	638.944243	1.287754
	639.141072	1.285864
	639.337886	1.284388
	639.534687	1.283252
	639.731474	1.282257
	639.928246	1.280643
	640.125005	1.281148
	640.321750	1.277663
	640.518480	1.276103
	640.715197	1.273860
	640.911899	1.272254
	641.108588	1.271605
	641.305263	1.268522
	641.501923	1.266591
	641.698570	1.265241
	641.895202	1.264972
	642.091821	1.265255
	642.288426	1.265194
	642.485016	1.263593
	642.681593	1.261338
	642.878155	1.259550
	643.074704	1.259191
	643.271238	1.255572
	643.467759	1.253748
	643.664265	1.251057
	643.860757	1.248741
	644.057236	1.248025
	644.253700	1.247970
	644.450151	1.247026
	644.646587	1.244646
	644.843009	1.243848
	645.039418	1.242402
	645.235812	1.240827
	645.432192	1.239262
	645.628558	1.238230
	645.824911	1.236192
	646.021249	1.234030
	646.217573	1.231958
	646.413883	1.230640
	646.610179	1.231628
	646.806461	1.231634
	647.002729	1.230452
	647.198983	1.228939
	647.395223	1.226958
	647.591449	1.227052
	647.787661	1.226539
	647.983859	1.226376
	648.180043	1.225034
	648.376212	1.224126
	648.572368	1.223307
	648.768510	1.221346
	648.964638	1.220178
	649.160751	1.217685
	649.356851	1.217253
	649.552937	1.215657
	649.749008	1.213914
	649.945066	1.212018
	650.141109	1.210661
	650.337138	1.208855
	650.533154	1.209061
	650.729155	1.206546
	650.925142	1.206438
	651.121116	1.205365
	651.317075	1.205336
	651.513020	1.205451
	651.708951	1.203788
	651.904868	1.201901
	652.100771	1.198413
	652.296660	1.198529
	652.492535	1.198079
	652.688396	1.196251
	652.884242	1.196409
	653.080075	1.194928
	653.275894	1.195450
	653.471699	1.193313
	653.667489	1.193859
	653.863266	1.194263
	654.059028	1.192605
	654.254776	1.190498
	654.450511	1.190882
	654.646231	1.191253
	654.841937	1.191328
	655.037629	1.192496
	655.233308	1.192492
	655.428972	1.194499
	655.624622	1.195791
	655.820258	1.196837
	656.015879	1.196531
	656.211487	1.196672
	656.407081	1.197429
	656.602661	1.196380
	656.798226	1.196537
	656.993778	1.197746
	657.189315	1.197282
	657.384839	1.197433
	657.580348	1.197666
	657.775843	1.199559
	657.971324	1.200119
	658.166791	1.202603
	658.362244	1.204818
	658.557683	1.204259
	658.753108	1.204676
	658.948519	1.205053
	659.143916	1.205824
	659.339298	1.206777
	659.534667	1.206078
	659.730022	1.206090
	659.925362	1.206207
	660.120688	1.205820
	660.316001	1.205336
	660.511299	1.206641
	660.706583	1.207384
	660.901853	1.207989
	661.097109	1.208032
	661.292351	1.208092
	661.487578	1.210175
	661.682792	1.209985
	661.877992	1.210996
	662.073177	1.211935
	662.268349	1.213195
	662.463506	1.213909
	662.658649	1.217195
	662.853779	1.216902
	663.048894	1.218224
	663.243995	1.218639
	663.439081	1.218468
	663.634154	1.220753
	663.829213	1.222195
	664.024258	1.224393
	664.219288	1.225027
	664.414305	1.226466
	664.609307	1.227647
	664.804295	1.227506
	664.999269	1.230329
	665.194229	1.232648
	665.389175	1.235639
	665.584107	1.235571
	665.779025	1.237603
	665.973928	1.238109
	666.168818	1.239468
	666.363693	1.241909
	666.558555	1.242761
	666.753402	1.243683
	666.948235	1.244450
	667.143054	1.246880
	667.337859	1.247141
	667.532650	1.248903
	667.727427	1.249693
	667.922189	1.250840
	668.116938	1.253084
	668.311672	1.254560
	668.506392	1.256115
	668.701098	1.258672
	668.895790	1.259306
	669.090468	1.261914
	669.285132	1.263899
	669.479782	1.265611
	669.674417	1.268462
	669.869039	1.272548
	670.063646	1.271804
	670.258239	1.272345
	670.452819	1.272710
	670.647384	1.273582
	670.841934	1.275942
	671.036471	1.277543
	671.230994	1.280353
	671.425502	1.280832
	671.619997	1.282588
	671.814477	1.283117
	672.008943	1.284536
	672.203395	1.285873
	672.397833	1.286721
	672.592257	1.286954
	672.786667	1.289022
	672.981062	1.289744
	673.175444	1.290524
	673.369811	1.291152
	673.564164	1.292972
	673.758503	1.294838
	673.952828	1.296897
	674.147139	1.298192
	674.341435	1.298437
	674.535718	1.299039
	674.729986	1.300051
	674.924240	1.300275
	675.118480	1.300801
	675.312706	1.301170
	675.506918	1.300893
	675.701116	1.300738
	675.895299	1.299346
	676.089469	1.299516
	676.283624	1.298667
	676.477765	1.299066
	676.671892	1.299942
	676.866005	1.299784
	677.060103	1.299925
	677.254188	1.298382
	677.448258	1.299600
	677.642315	1.296786
	677.836357	1.297214
	678.030385	1.298498
	678.224398	1.296352
	678.418398	1.297073
	678.612384	1.297047
	678.806355	1.296502
	679.000312	1.295942
	679.194255	1.296589
	679.388184	1.297630
	679.582099	1.297998
	679.776000	1.298176
	679.969886	1.296756
	680.163758	1.296887
	680.357617	1.297442
	680.551461	1.297430
	680.745290	1.298458
	680.939106	1.297523
	681.132908	1.297736
	681.326695	1.297152
	681.520468	1.294501
	681.714227	1.292730
	681.907972	1.293175
	682.101703	1.293336
	682.295419	1.292640
	682.489122	1.293581
	682.682810	1.292578
	682.876484	1.291926
	683.070144	1.287956
	683.263790	1.287142
	683.457421	1.286123
	683.651039	1.287700
	683.844642	1.287447
	684.038231	1.287635
	684.231806	1.287024
	684.425367	1.285373
	684.618913	1.285018
	684.812446	1.284849
	685.005964	1.284589
	685.199468	1.283449
	685.392958	1.281619
	685.586433	1.279752
	685.779895	1.278760
	685.973342	1.277531
	686.166775	1.278298
	686.360194	1.277801
	686.553599	1.276578
	686.746990	1.275398
	686.940366	1.274372
	687.133729	1.272121
	687.327077	1.268898
	687.520411	1.266405
	687.713730	1.266168
	687.907036	1.264232
	688.100327	1.263522
	688.293604	1.263198
	688.486867	1.261206
	688.680116	1.260133
	688.873351	1.258127
	689.066571	1.256559
	689.259777	1.255142
	689.452970	1.253003
	689.646147	1.249883
	689.839311	1.247577
	690.032461	1.246683
	690.225596	1.244368
	690.418717	1.242400
	690.611824	1.241130
	690.804917	1.240564
	690.997995	1.238370
	691.191059	1.233928
	691.384110	1.233285
	691.577145	1.230350
	691.770167	1.228855
	691.963175	1.225173
	692.156168	1.223459
	692.349147	1.220950
	692.542112	1.218501
	692.735063	1.216585
	692.927999	1.214827
	693.120922	1.214156
	693.313830	1.213738
	693.506724	1.213222
	693.699603	1.212511
	693.892469	1.210466
	694.085320	1.210221
	694.278157	1.207828
	694.470980	1.206161
	694.663789	1.204645
	694.856583	1.205751
	695.049364	1.205125
	695.242130	1.203477
	695.434881	1.201547
	695.627619	1.199909
	695.820342	1.196564
	696.013052	1.195240
	696.205747	1.194897
	696.398427	1.191818
	696.591094	1.190850
	696.783746	1.190697
	696.976384	1.190094
	697.169008	1.190072
	697.361618	1.189463
	697.554213	1.190081
	697.746795	1.188974
	697.939362	1.186768
	698.131914	1.185025
	698.324453	1.183626
	698.516977	1.182679
	698.709487	1.180678
	698.901983	1.179170
	699.094465	1.179096
	699.286932	1.180876
	699.479386	1.178722
	699.671825	1.178820
	699.864249	1.177665
	700.056660	1.176674
	700.249056	1.175664
	700.441438	1.174089
	700.633806	1.171588
	700.826160	1.169601
	701.018499	1.167441
	701.210824	1.167102
	701.403135	1.165974
	701.595432	1.164754
	701.787714	1.163339
	701.979982	1.160708
	702.172236	1.159672
	702.364476	1.158045
	702.556702	1.155764
	702.748913	1.154120
	702.941110	1.152883
	703.133293	1.150708
	703.325461	1.150158
	703.517615	1.148850
	703.709755	1.147769
	703.901881	1.146287
	704.093993	1.145254
	704.286090	1.145047
	704.478173	1.144951
	704.670242	1.143870
	704.862296	1.143603
	705.054337	1.141875
	705.246363	1.138679
	705.438375	1.136016
	705.630372	1.133364
	705.822356	1.131367
	706.014325	1.129070
	706.206279	1.128541
	706.398220	1.126573
	706.590146	1.123244
	706.782058	1.122556
	706.973956	1.121932
	707.165840	1.120164
	707.357709	1.118391
	707.549564	1.118819
	707.741405	1.117417
	707.933231	1.116154
	708.125043	1.116731
	708.316841	1.116900
	708.508625	1.114659
	708.700395	1.113766
	708.892150	1.112908
	709.083891	1.112556
	709.275617	1.110140
	709.467330	1.110856
	709.659028	1.110123
	709.850712	1.109632
	710.042381	1.109408
	710.234037	1.108304
	710.425678	1.108149
	710.617305	1.108272
	710.808917	1.108706
	711.000515	1.106634
	711.192099	1.107105
	711.383669	1.106050
	711.575225	1.105626
	711.766766	1.103184
	711.958293	1.104103
	712.149805	1.102387
	712.341304	1.101332
	712.532788	1.100578
	712.724258	1.099746
	712.915713	1.097490
	713.107154	1.096883
	713.298581	1.095786
	713.489994	1.094146
	713.681392	1.092337
	713.872776	1.090394
	714.064146	1.088320
	714.255502	1.086087
	714.446843	1.085189
	714.638170	1.085158
	714.829483	1.082117
	715.020781	1.079987
	715.212065	1.077103
	715.403335	1.075966
	715.594591	1.074204
	715.785832	1.073746
	715.977059	1.071520
	716.168272	1.069768
	716.359470	1.067108
	716.550654	1.064659
	716.741824	1.062096
	716.932979	1.061876
	717.124121	1.060453
	717.315247	1.060462
	717.506360	1.059217
	717.697458	1.058565
	717.888542	1.057200
	718.079612	1.056009
	718.270668	1.055805
	718.461709	1.054757
	718.652736	1.053658
	718.843748	1.051475
	719.034746	1.051714
	719.225730	1.050322
	719.416700	1.048727
	719.607655	1.049368
	719.798596	1.048908
	719.989523	1.046802
	720.180435	1.046394
	720.371333	1.046330
	720.562217	1.046432
	720.753087	1.047829
	720.943942	1.047774
	721.134783	1.047876
	721.325609	1.047965
	721.516422	1.047890
	721.707219	1.046949
	721.898003	1.047024
	722.088772	1.047581
	722.279527	1.047821
	722.470268	1.047398
	722.660994	1.046061
	722.851707	1.044656
	723.042404	1.043432
	723.233088	1.042358
	723.423757	1.042501
	723.614412	1.040492
	723.805052	1.040232
	723.995678	1.040188
	724.186290	1.040146
	724.376887	1.039123
	724.567471	1.038932
	724.758039	1.036472
	724.948594	1.034425
	725.139134	1.033224
	725.329660	1.033249
	725.520172	1.033348
	725.710669	1.033416
	725.901152	1.033328
	726.091620	1.032174
	726.282075	1.030044
	726.472514	1.029931
	726.662940	1.029181
	726.853351	1.028944
	727.043748	1.029268
	727.234131	1.029180
	727.424499	1.028569
	727.614853	1.028248
	727.805193	1.028388
	727.995518	1.028689
	728.185829	1.027126
	728.376125	1.028037
	728.566408	1.027585
	728.756675	1.027256
	728.946929	1.027219
	729.137168	1.026239
	729.327393	1.026425
	729.517604	1.025812
	729.707800	1.024840
	729.897982	1.024791
	730.088149	1.024176
	730.278302	1.023066
	730.468441	1.022484
	730.658566	1.021475
	730.848676	1.020937
	731.038771	1.020640
	731.228853	1.020644
	731.418920	1.020022
	731.608973	1.020677
	731.799011	1.021520
	731.989035	1.021036
	732.179045	1.020771
	732.369040	1.019012
	732.559021	1.020616
	732.748988	1.019086
	732.938940	1.018264
	733.128878	1.017169
	733.318801	1.017777
	733.508711	1.016903
	733.698605	1.016341
	733.888486	1.016089
	734.078352	1.015303
	734.268204	1.015238
	734.458041	1.016279
	734.647864	1.016324
	734.837673	1.015450
	735.027467	1.015363
	735.217247	1.014491
	735.407013	1.013642
	735.596764	1.012508
	735.786501	1.012170
	735.976223	1.011883
	736.165932	1.011809
	736.355625	1.012768
	736.545305	1.013638
	736.734970	1.013828
	736.924620	1.013456
	737.114257	1.012435
	737.303879	1.012299
	737.493486	1.010943
	737.683079	1.010900
	737.872658	1.011150
	738.062222	1.011401
	738.251772	1.011062
	738.441308	1.011692
	738.630829	1.009519
	738.820336	1.009506
	739.009829	1.008548
	739.199307	1.008030
	739.388771	1.006950
	739.578220	1.006051
	739.767655	1.006641
	739.957076	1.006291
	740.146482	1.006524
	740.335874	1.006691
	740.525251	1.005440
	740.714615	1.005028
	740.903963	1.004773
	741.093298	1.004380
	741.282618	1.003749
	741.471923	1.002725
	741.661214	1.002441
	741.850491	1.002240
	742.039753	1.002940
	742.229001	1.002188
	742.418235	1.001191
	742.607454	1.001913
	742.796659	1.001039
	742.985849	1.001409
	743.175025	1.000543
	743.364187	0.997755
	743.553334	0.997761
	743.742467	0.997243
	743.931586	0.998399
	744.120690	0.996222
	744.309779	0.996515
	744.498855	0.997373
	744.687916	0.997360
	744.876962	0.996823
	745.065994	0.997451
	745.255012	0.995817
	745.444015	0.993639
	745.633004	0.991979
	745.821978	0.991772
	746.010938	0.989762
	746.199884	0.989153
	746.388815	0.990605
	746.577732	0.990356
	746.766634	0.990320
	746.955522	0.991215
	747.144396	0.991095
	747.333255	0.991088
	747.522100	0.991768
	747.710930	0.992002
	747.899746	0.992167
	748.088548	0.991752
	748.277335	0.991024
	748.466108	0.990636
	748.654866	0.990223
	748.843610	0.989432
	749.032339	0.990499
	749.221054	0.990388
	749.409755	0.990439
	749.598441	0.988819
	749.787113	0.989643
	749.975770	0.988971
	750.164413	0.990353
	750.353042	0.990633
[truncated: 1,648 more rows]
