# Supplementary material for: Metasurface analogues of molecular diastereomers from hierarchical multiscale chiral interactions with biomolecules
Source: Nat Commun. 2026 Apr 22;17:5541. doi: 10.1038/s41467-026-72200-6 (PMC13287669; doi:10.1038/s41467-026-72200-6)
Supplement: Supplementary file 3 — Supplementary Data 1 (Raw data) [file 41467_2026_72200_MOESM3_ESM.zip › Raw_Data/Reflectivity/Antistrept_strept_sequence/strept_after_wash/Ref_ARRAY3_LH_90_1.txt]

	345.453658	1.005708
	345.669646	1.005418
	345.885622	1.005096
	346.101585	1.004737
	346.317535	1.004336
	346.533471	1.003887
	346.749395	1.003384
	346.965306	1.002818
	347.181204	1.002183
	347.397089	1.001470
	347.612961	1.000669
	347.828820	0.999775
	348.044666	0.998781
	348.260499	0.997685
	348.476319	0.996492
	348.692126	0.995217
	348.907920	0.993886
	349.123701	0.992546
	349.339469	0.991260
	349.555224	0.990108
	349.770966	0.989179
	349.986695	0.988554
	350.202412	0.988292
	350.418115	0.988417
	350.633805	0.988905
	350.849482	0.989699
	351.065147	0.990719
	351.280798	0.991879
	351.496436	0.993100
	351.712062	0.994319
	351.927674	0.995492
	352.143273	0.995407
	352.358860	0.998590
	352.574433	0.999376
	352.789993	1.000346
	353.005541	0.999980
	353.221075	0.998063
	353.436597	0.999652
	353.652105	0.998604
	353.867600	1.000481
	354.083083	1.001234
	354.298552	1.002558
	354.514009	1.000746
	354.729452	0.999514
	354.944883	1.000278
	355.160300	1.000752
	355.375705	1.000806
	355.591096	1.000149
	355.806474	1.000349
	356.021840	0.999981
	356.237192	1.000311
	356.452532	0.999647
	356.667858	1.001004
	356.883172	1.000185
	357.098472	1.001208
	357.313760	1.000366
	357.529034	0.997734
	357.744295	0.998002
	357.959544	0.997801
	358.174779	0.996977
	358.390002	0.996914
	358.605211	0.996774
	358.820407	0.995245
	359.035591	0.993049
	359.250761	0.993956
	359.465919	0.993564
	359.681063	0.994212
	359.896194	0.994109
	360.111313	0.994330
	360.326418	0.992587
	360.541510	0.992991
	360.756589	0.992647
	360.971656	0.994388
	361.186709	0.996079
	361.401749	0.995146
	361.616776	0.996047
	361.831790	0.995513
	362.046792	0.996677
	362.261780	0.994881
	362.476755	0.995596
	362.691717	0.997872
	362.906666	0.997549
	363.121602	0.998780
	363.336525	1.000471
	363.551435	1.001673
	363.766332	1.004402
	363.981216	1.005360
	364.196087	1.007111
	364.410945	1.008545
	364.625790	1.009608
	364.840621	1.009679
	365.055440	1.010866
	365.270246	1.011759
	365.485039	1.011154
	365.699818	1.009792
	365.914585	1.010088
	366.129339	1.011285
	366.344079	1.014290
	366.558807	1.012736
	366.773521	1.015248
	366.988223	1.014710
	367.202911	1.013527
	367.417587	1.013639
	367.632249	1.015803
	367.846898	1.017114
	368.061535	1.017727
	368.276158	1.016937
	368.490768	1.015342
	368.705365	1.015211
	368.919949	1.014776
	369.134521	1.013830
	369.349079	1.014333
	369.563624	1.013877
	369.778155	1.010845
	369.992674	1.010637
	370.207180	1.008998
	370.421673	1.008018
	370.636153	1.008283
	370.850619	1.008378
	371.065073	1.007414
	371.279514	1.008598
	371.493941	1.006634
	371.708356	1.005600
	371.922757	1.006932
	372.137145	1.007629
	372.351521	1.006928
	372.565883	1.006910
	372.780232	1.006245
	372.994568	1.006400
	373.208891	1.006558
	373.423201	1.008252
	373.637498	1.007806
	373.851782	1.008424
	374.066053	1.008475
	374.280311	1.007439
	374.494556	1.007885
	374.708787	1.006938
	374.923006	1.006476
	375.137211	1.008281
	375.351404	1.007932
	375.565583	1.008793
	375.779750	1.007661
	375.993903	1.008624
	376.208043	1.009670
	376.422170	1.010688
	376.636284	1.011465
	376.850385	1.009900
	377.064473	1.009705
	377.278548	1.009334
	377.492610	1.008813
	377.706658	1.008250
	377.920694	1.007947
	378.134717	1.007902
	378.348726	1.007350
	378.562722	1.006533
	378.776706	1.006018
	378.990676	1.006469
	379.204633	1.004741
	379.418577	1.003721
	379.632508	1.003952
	379.846426	1.001601
	380.060331	1.002169
	380.274223	1.001838
	380.488101	1.002096
	380.701967	1.003066
	380.915819	1.002925
	381.129659	1.001525
	381.343485	1.000410
	381.557298	1.000873
	381.771098	1.001246
	381.984886	0.999409
	382.198659	0.998905
	382.412420	0.999000
	382.626168	0.999069
	382.839903	0.998858
	383.053624	0.997096
	383.267333	0.998383
	383.481028	0.998427
	383.694711	0.997896
	383.908380	0.995034
	384.122036	0.996295
	384.335679	0.994518
	384.549309	0.997014
	384.762926	0.996942
	384.976530	0.997098
	385.190120	0.997712
	385.403698	0.997886
	385.617262	0.999422
	385.830814	0.998494
	386.044352	1.000260
	386.257877	0.998727
	386.471389	1.000113
	386.684888	1.000935
	386.898374	1.000888
	387.111847	1.000533
	387.325306	0.999290
	387.538753	0.997836
	387.752186	0.997991
	387.965606	0.999341
	388.179014	0.999798
	388.392408	1.002383
	388.605789	1.002806
	388.819156	1.006745
	389.032511	1.008558
	389.245853	1.009414
	389.459181	1.009930
	389.672497	1.010329
	389.885799	1.010499
	390.099088	1.009782
	390.312364	1.010459
	390.525627	1.011227
	390.738877	1.011611
	390.952114	1.013498
	391.165337	1.014567
	391.378548	1.014825
	391.591745	1.013616
	391.804929	1.015852
	392.018100	1.015120
	392.231258	1.017465
	392.444403	1.016599
	392.657535	1.016889
	392.870653	1.018634
	393.083759	1.018788
	393.296851	1.018591
	393.509930	1.018556
	393.722996	1.014059
	393.936049	1.013002
	394.149089	1.012584
	394.362116	1.012805
	394.575129	1.010405
	394.788130	1.007787
	395.001117	1.007078
	395.214091	1.004248
	395.427052	1.002328
	395.640000	1.001524
	395.852935	1.001907
	396.065857	1.002489
	396.278765	1.000914
	396.491660	0.999938
	396.704543	1.000859
	396.917412	1.001187
	397.130268	0.998543
	397.343110	0.999576
	397.555940	0.996332
	397.768757	0.997002
	397.981560	0.996854
	398.194350	0.994415
	398.407127	0.995120
	398.619891	0.996310
	398.832642	0.995423
	399.045380	0.996774
	399.258104	0.998483
	399.470815	0.996759
	399.683514	0.996660
	399.896199	0.996561
	400.108870	0.996409
	400.321529	0.996136
	400.534175	0.999165
	400.746807	1.000453
	400.959427	1.000417
	401.172033	0.999758
	401.384626	1.000325
	401.597205	1.000736
	401.809772	1.001296
	402.022326	1.001479
	402.234866	1.001559
	402.447393	1.000484
	402.659907	0.999234
	402.872408	1.000353
	403.084896	1.002090
	403.297370	1.004117
	403.509832	1.004780
	403.722280	1.004711
	403.934715	1.003420
	404.147137	1.001709
	404.359546	1.002430
	404.571941	1.003917
	404.784323	1.004657
	404.996693	1.003386
	405.209049	1.003379
	405.421392	1.003043
	405.633721	1.002586
	405.846038	1.002012
	406.058341	1.001616
	406.270632	1.001487
	406.482909	1.000280
	406.695172	1.002515
	406.907423	1.002080
	407.119661	0.999817
	407.331885	0.998446
	407.544096	0.999172
	407.756294	0.998503
	407.968479	0.998970
	408.180651	1.000230
	408.392809	1.000608
	408.604954	1.000632
	408.817086	1.000581
	409.029205	1.000359
	409.241311	1.000169
	409.453404	1.000000
	409.665483	0.999088
	409.877549	1.000214
	410.089602	1.001980
	410.301642	1.001125
	410.513669	1.002815
	410.725682	1.002205
	410.937682	1.000986
	411.149669	1.003919
	411.361643	1.005262
	411.573604	1.003298
	411.785551	1.006074
	411.997486	1.003948
	412.209407	1.003706
	412.421315	1.002352
	412.633210	1.002805
	412.845091	1.002494
	413.056959	1.001955
	413.268815	1.001738
	413.480657	1.001238
	413.692485	1.000936
	413.904301	1.000279
	414.116103	0.999808
	414.327892	0.999973
	414.539668	1.001663
	414.751431	0.999463
	414.963181	1.000919
	415.174917	1.001774
	415.386640	1.001886
	415.598350	1.001470
	415.810047	1.000665
	416.021730	1.001115
	416.233401	0.998511
	416.445058	0.998432
	416.656702	0.998184
	416.868332	0.999866
	417.079950	1.002698
	417.291554	1.002276
	417.503145	1.002717
	417.714723	1.002154
	417.926288	1.003705
	418.137839	1.003664
	418.349377	1.004664
	418.560903	1.005190
	418.772414	1.005048
	418.983913	1.004632
	419.195398	1.006243
	419.406870	1.006150
	419.618329	1.005529
	419.829775	1.004605
	420.041208	1.004676
	420.252627	1.006828
	420.464033	1.004844
	420.675426	1.004699
	420.886805	1.003617
	421.098172	1.003837
	421.309525	1.005159
	421.520865	1.005520
	421.732192	1.007071
	421.943505	1.005457
	422.154805	1.004776
	422.366092	1.004925
	422.577366	1.004610
	422.788627	1.005071
	422.999874	1.003918
	423.211108	1.003980
	423.422329	1.004888
	423.633537	1.004059
	423.844731	1.004801
	424.055913	1.002133
	424.267081	0.999944
	424.478235	1.000790
	424.689377	0.999186
	424.900505	0.997651
	425.111620	0.996205
	425.322722	0.996373
	425.533811	0.995239
	425.744886	0.994421
	425.955948	0.993382
	426.166997	0.993660
	426.378032	0.991656
	426.589055	0.992699
	426.800064	0.992533
	427.011060	0.992340
	427.222042	0.993680
	427.433012	0.993299
	427.643968	0.993012
	427.854911	0.990331
	428.065840	0.987848
	428.276757	0.989396
	428.487660	0.989768
	428.698550	0.991542
	428.909427	0.991205
	429.120290	0.992759
	429.331140	0.993229
	429.541977	0.993273
	429.752801	0.993421
	429.963611	0.991917
	430.174408	0.992534
	430.385192	0.994594
	430.595963	0.994841
	430.806720	0.995691
	431.017464	0.996139
	431.228195	0.997453
	431.438913	0.999094
	431.649617	0.999313
	431.860308	1.000125
	432.070986	0.997402
	432.281650	0.998027
	432.492302	0.996764
	432.702940	0.997226
	432.913565	1.000792
	433.124176	0.997457
	433.334774	0.999354
	433.545359	1.000692
	433.755931	1.002037
	433.966489	1.003220
	434.177035	1.002192
	434.387567	1.002337
	434.598085	1.001801
	434.808591	1.004178
	435.019083	1.005406
	435.229562	1.006744
	435.440027	1.008425
	435.650479	1.007249
	435.860918	1.006774
	436.071344	1.007553
	436.281757	1.006430
	436.492156	1.006562
	436.702542	1.006107
	436.912914	1.006879
	437.123274	1.006282
	437.333620	1.005489
	437.543953	1.005273
	437.754272	1.005777
	437.964578	1.005207
	438.174871	1.004899
	438.385151	1.004328
	438.595417	1.004091
	438.805670	1.004305
	439.015910	1.003443
	439.226137	1.004579
	439.436350	1.002365
	439.646550	1.001170
	439.856737	1.002208
	440.066910	0.998840
	440.277070	0.997350
	440.487217	0.997383
	440.697351	0.997854
	440.907471	0.998189
	441.117578	0.994795
	441.327671	0.994008
	441.537752	0.992240
	441.747819	0.990047
	441.957873	0.986555
	442.167913	0.985447
	442.377940	0.984364
	442.587954	0.983441
	442.797955	0.984252
	443.007942	0.986082
	443.217916	0.983660
	443.427877	0.983980
	443.637824	0.983152
	443.847758	0.982776
	444.057679	0.983144
	444.267586	0.981819
	444.477481	0.981710
	444.687361	0.981764
	444.897229	0.982853
	445.107083	0.982249
	445.316924	0.982937
	445.526752	0.984764
	445.736566	0.983297
	445.946367	0.985234
	446.156155	0.983877
	446.365929	0.984096
	446.575690	0.984627
	446.785438	0.985377
	446.995173	0.985427
	447.204894	0.986952
	447.414602	0.986366
	447.624296	0.986082
	447.833977	0.984969
	448.043645	0.984025
	448.253300	0.984190
	448.462941	0.983885
	448.672569	0.982789
	448.882184	0.983118
	449.091785	0.982164
	449.301373	0.982338
	449.510948	0.982776
	449.720509	0.983976
	449.930057	0.985201
	450.139592	0.984063
	450.349113	0.984166
	450.558621	0.984453
	450.768116	0.984663
	450.977597	0.984784
	451.187066	0.983710
	451.396520	0.984113
	451.605962	0.983587
	451.815390	0.984383
	452.024805	0.984891
	452.234206	0.984141
	452.443594	0.984858
	452.652969	0.984134
	452.862330	0.984779
	453.071678	0.985023
	453.281013	0.984021
	453.490335	0.983609
	453.699643	0.983083
	453.908938	0.983044
	454.118219	0.982738
	454.327487	0.981862
	454.536742	0.982560
	454.745983	0.983248
	454.955211	0.983301
	455.164426	0.984975
	455.373627	0.985892
	455.582815	0.986433
	455.791990	0.985029
	456.001152	0.987163
	456.210300	0.989361
	456.419434	0.990578
	456.628556	0.991635
	456.837664	0.989678
	457.046758	0.990584
	457.255839	0.992218
	457.464907	0.991584
	457.673962	0.990539
	457.883003	0.991389
	458.092031	0.993049
	458.301046	0.992231
	458.510047	0.990463
	458.719035	0.989379
	458.928009	0.990269
	459.136970	0.989463
	459.345918	0.987232
	459.554852	0.986454
	459.763774	0.985484
	459.972681	0.985823
	460.181576	0.986502
	460.390457	0.984957
	460.599324	0.986807
	460.808178	0.987393
	461.017019	0.986881
	461.225847	0.988034
	461.434661	0.989824
	461.643462	0.988514
	461.852249	0.989654
	462.061023	0.988791
	462.269784	0.988826
	462.478531	0.988561
	462.687265	0.986755
	462.895986	0.985603
	463.104693	0.985993
	463.313387	0.987569
	463.522068	0.987885
	463.730735	0.989181
	463.939389	0.990828
	464.148029	0.990597
	464.356656	0.990435
	464.565270	0.989527
	464.773870	0.988120
	464.982457	0.988421
	465.191030	0.988528
	465.399591	0.989129
	465.608137	0.988076
	465.816671	0.987051
	466.025191	0.986700
	466.233697	0.984717
	466.442191	0.982292
	466.650671	0.980289
	466.859137	0.978341
	467.067590	0.978188
	467.276030	0.977206
	467.484456	0.978677
	467.692869	0.978332
	467.901269	0.979356
	468.109655	0.979858
	468.318028	0.979101
	468.526387	0.978905
	468.734733	0.979253
	468.943066	0.978965
	469.151385	0.980248
	469.359691	0.978790
	469.567984	0.979276
	469.776263	0.979179
	469.984528	0.977636
	470.192781	0.979028
	470.401020	0.978356
	470.609245	0.977520
	470.817457	0.976146
	471.025656	0.975465
	471.233841	0.974892
	471.442013	0.975436
	471.650172	0.974986
	471.858317	0.974036
	472.066448	0.974275
	472.274567	0.973663
	472.482672	0.975689
	472.690763	0.975600
	472.898841	0.976100
	473.106906	0.977289
	473.314957	0.976779
	473.522995	0.978614
	473.731020	0.978442
	473.939031	0.978519
	474.147029	0.978933
	474.355013	0.979334
	474.562984	0.980742
	474.770941	0.982407
	474.978885	0.982797
	475.186816	0.982628
	475.394733	0.984334
	475.602637	0.988441
	475.810527	0.987602
	476.018404	0.986623
	476.226268	0.986637
	476.434118	0.986510
	476.641955	0.986515
	476.849778	0.986405
	477.057588	0.985989
	477.265385	0.986492
	477.473168	0.986967
	477.680937	0.986420
	477.888694	0.985204
	478.096436	0.984615
	478.304166	0.984478
	478.511882	0.982778
	478.719584	0.981841
	478.927274	0.980282
	479.134949	0.982591
	479.342612	0.983120
	479.550260	0.985270
	479.757896	0.985119
	479.965518	0.986427
	480.173126	0.984878
	480.380722	0.985534
	480.588303	0.985919
	480.795872	0.985416
	481.003426	0.986532
	481.210968	0.988260
	481.418496	0.988118
	481.626010	0.986459
	481.833511	0.984638
	482.040999	0.984807
	482.248473	0.985933
	482.455934	0.984293
	482.663382	0.983260
	482.870816	0.980354
	483.078236	0.980141
	483.285643	0.979976
	483.493037	0.978482
	483.700417	0.977701
	483.907784	0.977749
	484.115137	0.975369
	484.322477	0.974425
	484.529803	0.973426
	484.737116	0.972731
	484.944416	0.973186
	485.151702	0.972375
	485.358975	0.971028
	485.566234	0.971281
	485.773479	0.971328
	485.980712	0.972689
	486.187931	0.971475
	486.395136	0.971419
	486.602328	0.971445
	486.809506	0.971951
	487.016671	0.971929
	487.223823	0.970946
	487.430961	0.971084
	487.638086	0.970555
	487.845197	0.970652
	488.052295	0.971982
	488.259379	0.970610
	488.466450	0.971764
	488.673507	0.972601
	488.880551	0.974452
	489.087582	0.973450
	489.294599	0.974223
	489.501602	0.973668
	489.708592	0.973352
	489.915569	0.972194
	490.122532	0.972272
	490.329482	0.973415
	490.536418	0.974902
	490.743341	0.974688
	490.950250	0.974054
	491.157146	0.974282
	491.364029	0.974747
	491.570897	0.976219
	491.777753	0.974205
	491.984595	0.976061
	492.191423	0.975391
	492.398238	0.975540
	492.605040	0.975186
	492.811828	0.977380
	493.018603	0.978717
	493.225364	0.977808
	493.432111	0.978086
	493.638846	0.977352
	493.845566	0.976559
	494.052274	0.976209
	494.258967	0.976302
	494.465648	0.976147
	494.672314	0.974286
	494.878968	0.971707
	495.085608	0.971120
	495.292234	0.971335
	495.498847	0.970637
	495.705446	0.970781
	495.912032	0.969859
	496.118605	0.968441
	496.325164	0.968416
	496.531709	0.968141
	496.738241	0.968248
	496.944759	0.968209
	497.151264	0.968251
	497.357756	0.969486
	497.564234	0.968534
	497.770698	0.968979
	497.977149	0.969955
	498.183587	0.968550
	498.390011	0.969991
	498.596422	0.969466
	498.802819	0.971133
	499.009202	0.972636
	499.215572	0.972667
	499.421929	0.972330
	499.628272	0.973192
	499.834602	0.973366
	500.040918	0.973743
	500.247220	0.974088
	500.453509	0.975064
	500.659785	0.973288
	500.866047	0.973103
	501.072296	0.974004
	501.278531	0.973180
	501.484752	0.970743
	501.690960	0.971333
	501.897155	0.969613
	502.103336	0.969751
	502.309504	0.971403
	502.515658	0.972973
	502.721798	0.973221
	502.927925	0.974131
	503.134039	0.973004
	503.340139	0.971722
	503.546225	0.972700
	503.752298	0.973301
	503.958358	0.973493
	504.164404	0.973484
	504.370436	0.974563
	504.576455	0.974120
	504.782461	0.975372
	504.988453	0.973869
	505.194431	0.973124
	505.400396	0.972100
	505.606347	0.970314
	505.812285	0.970245
	506.018209	0.969948
	506.224120	0.968610
	506.430017	0.969002
	506.635901	0.968342
	506.841771	0.967928
	507.047628	0.966599
	507.253471	0.967442
	507.459301	0.968194
	507.665117	0.967838
	507.870920	0.967119
	508.076709	0.968400
	508.282484	0.967813
	508.488247	0.968205
	508.693995	0.969952
	508.899730	0.969680
	509.105451	0.969692
	509.311159	0.969295
	509.516854	0.968525
	509.722535	0.968679
	509.928202	0.968691
	510.133856	0.970554
	510.339496	0.970924
	510.545123	0.971547
	510.750736	0.972653
	510.956336	0.972026
	511.161922	0.972028
	511.367494	0.971152
	511.573053	0.969871
	511.778599	0.968320
	511.984131	0.968757
	512.189649	0.968349
	512.395154	0.967671
	512.600645	0.967190
	512.806123	0.967430
	513.011587	0.968139
	513.217038	0.967631
	513.422475	0.967983
	513.627899	0.966555
	513.833309	0.967895
	514.038705	0.968596
	514.244088	0.968328
	514.449458	0.969172
	514.654814	0.969287
	514.860156	0.968115
	515.065485	0.968209
	515.270800	0.968192
	515.476102	0.966840
	515.681390	0.967231
	515.886664	0.967906
	516.091925	0.966842
	516.297173	0.966240
	516.502407	0.965591
	516.707627	0.965985
	516.912834	0.965252
	517.118027	0.965338
	517.323207	0.963759
	517.528373	0.964371
	517.733525	0.965629
	517.938664	0.965912
	518.143790	0.966218
	518.348901	0.965900
	518.554000	0.964623
	518.759084	0.966674
	518.964156	0.965852
	519.169213	0.966533
	519.374257	0.965470
	519.579288	0.966051
	519.784305	0.965553
	519.989308	0.965852
	520.194298	0.967426
	520.399274	0.967092
	520.604236	0.965813
	520.809185	0.966021
	521.014121	0.964897
	521.219043	0.963364
	521.423951	0.963156
	521.628846	0.962881
	521.833727	0.963100
	522.038595	0.962668
	522.243449	0.962166
	522.448289	0.961548
	522.653116	0.959226
	522.857929	0.958299
	523.062729	0.957236
	523.267515	0.955961
	523.472287	0.955394
	523.677046	0.955237
	523.881792	0.954320
	524.086524	0.953449
	524.291242	0.952994
	524.495946	0.951678
	524.700637	0.951384
	524.905315	0.952128
	525.109979	0.951736
	525.314629	0.952692
	525.519266	0.951527
	525.723889	0.953587
	525.928498	0.953450
	526.133094	0.952683
	526.337677	0.950906
	526.542245	0.950025
	526.746800	0.949104
	526.951342	0.948899
	527.155870	0.948107
	527.360384	0.949215
	527.564885	0.948586
	527.769372	0.948604
	527.973846	0.948324
	528.178306	0.946958
	528.382752	0.946548
	528.587185	0.946670
	528.791604	0.946928
	528.996010	0.946944
	529.200402	0.946492
	529.404780	0.946992
	529.609145	0.946385
	529.813496	0.947641
	530.017833	0.947293
	530.222157	0.946993
	530.426468	0.946600
	530.630764	0.946601
	530.835048	0.947392
	531.039317	0.949276
	531.243573	0.949976
	531.447815	0.949211
	531.652044	0.948418
	531.856259	0.949448
	532.060461	0.949451
	532.264648	0.950176
	532.468823	0.949759
	532.672983	0.948569
	532.877130	0.948824
	533.081264	0.949513
	533.285383	0.948694
	533.489490	0.949079
	533.693582	0.950251
	533.897661	0.950777
	534.101726	0.949651
	534.305778	0.949455
	534.509816	0.949651
	534.713841	0.948928
	534.917851	0.948924
	535.121849	0.950293
	535.325832	0.949926
	535.529802	0.949693
	535.733759	0.950087
	535.937701	0.950717
	536.141630	0.951217
	536.345546	0.951532
	536.549448	0.951117
	536.753336	0.952277
	536.957210	0.953108
	537.161071	0.953353
	537.364919	0.953567
	537.568752	0.953014
	537.772572	0.952393
	537.976379	0.951863
	538.180172	0.949884
	538.383951	0.949584
	538.587716	0.948947
	538.791468	0.948272
	538.995206	0.948678
	539.198931	0.948778
	539.402642	0.948925
	539.606339	0.948952
	539.810023	0.948117
	540.013693	0.946724
	540.217349	0.945461
	540.420992	0.944858
	540.624621	0.945524
	540.828237	0.945923
	541.031839	0.946133
	541.235427	0.947298
	541.439001	0.948174
	541.642562	0.948176
	541.846109	0.949657
	542.049643	0.949357
	542.253163	0.948561
	542.456669	0.949414
	542.660162	0.949201
	542.863641	0.949636
	543.067106	0.948700
	543.270558	0.948982
	543.473996	0.948440
	543.677420	0.948489
	543.880831	0.950087
	544.084228	0.951026
	544.287612	0.950333
	544.490981	0.949426
	544.694338	0.948530
	544.897680	0.948821
	545.101009	0.949404
	545.304324	0.950371
	545.507625	0.950282
	545.710913	0.950382
	545.914187	0.950356
	546.117448	0.950772
	546.320695	0.950575
	546.523928	0.951567
	546.727147	0.951193
	546.930353	0.951117
	547.133546	0.951360
	547.336724	0.950326
	547.539889	0.948722
	547.743040	0.949239
	547.946178	0.948927
	548.149301	0.950193
	548.352412	0.951585
	548.555508	0.950568
	548.758591	0.950902
	548.961660	0.951066
	549.164716	0.950776
	549.367757	0.950594
	549.570785	0.949984
	549.773800	0.949846
	549.976801	0.951774
	550.179788	0.951770
	550.382761	0.952256
	550.585721	0.951664
	550.788667	0.949889
	550.991599	0.951663
	551.194518	0.952245
	551.397423	0.951546
	551.600315	0.951474
	551.803192	0.952442
	552.006056	0.953022
	552.208906	0.953363
	552.411743	0.953973
	552.614566	0.954787
	552.817375	0.956080
	553.020171	0.956724
	553.222953	0.957304
	553.425721	0.957482
	553.628475	0.956905
	553.831216	0.955835
	554.033943	0.956845
	554.236657	0.955004
	554.439356	0.955622
	554.642042	0.956169
	554.844715	0.955017
	555.047373	0.955750
	555.250018	0.954854
	555.452650	0.955627
	555.655267	0.955053
	555.857871	0.954455
	556.060461	0.953627
	556.263038	0.953047
	556.465600	0.952912
	556.668150	0.952175
	556.870685	0.953137
	557.073207	0.954053
	557.275715	0.955148
	557.478209	0.954668
	557.680689	0.953153
	557.883156	0.952719
	558.085609	0.952946
	558.288049	0.952165
	558.490475	0.951845
	558.692887	0.952723
	558.895285	0.952269
	559.097670	0.952639
	559.300040	0.952507
	559.502398	0.952846
	559.704741	0.954223
	559.907071	0.955147
	560.109387	0.955759
	560.311689	0.957390
	560.513978	0.957184
	560.716253	0.956051
	560.918514	0.955161
	561.120762	0.955046
	561.322995	0.955327
	561.525215	0.955453
	561.727422	0.956895
	561.929614	0.957737
	562.131793	0.958413
	562.333958	0.959548
	562.536110	0.960826
	562.738248	0.960531
	562.940372	0.961796
	563.142482	0.965163
	563.344578	0.965126
	563.546661	0.966134
	563.748730	0.968857
	563.950786	0.970462
	564.152827	0.970327
	564.354855	0.970825
	564.556870	0.970820
	564.758870	0.972403
	564.960857	0.973613
	565.162830	0.974052
	565.364789	0.973847
	565.566735	0.972525
	565.768666	0.971806
	565.970584	0.972576
	566.172489	0.973268
	566.374379	0.972307
	566.576256	0.972345
	566.778119	0.971951
	566.979969	0.970128
	567.181805	0.971062
	567.383626	0.970053
	567.585435	0.971308
	567.787229	0.971653
	567.989010	0.972663
	568.190777	0.973666
	568.392530	0.974003
	568.594269	0.975167
	568.795995	0.974875
	568.997707	0.975951
	569.199405	0.976358
	569.401090	0.975895
	569.602761	0.975164
	569.804418	0.975909
	570.006061	0.976245
	570.207690	0.976372
	570.409306	0.976353
	570.610908	0.977419
	570.812497	0.978541
	571.014071	0.978085
	571.215632	0.977624
	571.417179	0.977063
	571.618712	0.976566
	571.820232	0.976663
	572.021737	0.976390
	572.223229	0.977585
	572.424707	0.977840
	572.626172	0.976836
	572.827623	0.977126
	573.029060	0.977751
	573.230483	0.979071
	573.431892	0.979838
	573.633288	0.980155
	573.834670	0.981986
	574.036038	0.982791
	574.237392	0.983373
	574.438733	0.984577
	574.640060	0.985471
	574.841373	0.984996
	575.042672	0.987187
	575.243958	0.988341
	575.445230	0.988226
	575.646488	0.988179
	575.847732	0.988698
	576.048962	0.987949
	576.250179	0.987541
	576.451382	0.987172
	576.652571	0.988362
	576.853747	0.988906
	577.054908	0.987275
	577.256056	0.986896
	577.457190	0.986571
	577.658310	0.987346
	577.859417	0.988624
	578.060510	0.988686
	578.261589	0.988471
	578.462654	0.988507
	578.663705	0.989285
	578.864743	0.989934
	579.065767	0.990371
	579.266777	0.992458
	579.467773	0.992612
	579.668755	0.993043
	579.869724	0.992734
	580.070679	0.994219
	580.271620	0.994168
	580.472548	0.995672
	580.673461	0.996592
	580.874361	0.995852
	581.075247	0.997238
	581.276119	0.996435
	581.476978	0.995056
	581.677822	0.995706
	581.878653	0.995292
	582.079470	0.994274
	582.280273	0.994455
	582.481063	0.994687
	582.681838	0.994833
	582.882600	0.994850
	583.083348	0.994614
	583.284083	0.993597
	583.484803	0.994892
	583.685510	0.996119
	583.886203	0.997202
	584.086882	0.996715
	584.287547	0.996531
	584.488199	0.996596
	584.688836	0.995838
	584.889460	0.996806
	585.090070	0.997409
	585.290666	0.997729
	585.491249	0.998958
	585.691818	0.999637
	585.892372	1.001278
	586.092914	1.001479
	586.293441	1.000551
	586.493954	1.000653
	586.694454	1.000935
	586.894940	1.001088
	587.095412	1.001800
	587.295870	1.000691
	587.496314	1.000829
	587.696745	1.000560
	587.897162	1.001782
	588.097565	1.001382
	588.297954	1.001253
	588.498329	1.002936
	588.698691	1.003172
	588.899038	1.002031
	589.099372	1.000737
	589.299692	1.002254
	589.499998	1.002601
	589.700291	1.002577
	589.900569	1.001227
	590.100834	0.999918
	590.301085	1.000061
	590.501322	0.999793
	590.701546	1.000881
	590.901755	1.001041
	591.101951	1.001348
	591.302132	1.002372
	591.502300	1.002614
	591.702455	1.002951
	591.902595	1.004036
	592.102722	1.005482
	592.302834	1.004747
	592.502933	1.005731
	592.703018	1.004698
	592.903089	1.004721
	593.103147	1.004852
	593.303190	1.003214
	593.503220	1.002546
	593.703236	1.002925
	593.903238	1.003326
	594.103226	1.002964
	594.303200	1.004092
	594.503161	1.004352
	594.703108	1.003958
	594.903040	1.004321
	595.102960	1.005018
	595.302865	1.006505
	595.502756	1.008426
	595.702634	1.008404
	595.902497	1.007406
	596.102347	1.006680
	596.302183	1.007632
	596.502005	1.008705
	596.701813	1.008390
	596.901608	1.007892
	597.101388	1.007033
	597.301155	1.006969
	597.500908	1.007240
	597.700647	1.006752
	597.900372	1.005247
	598.100083	1.003577
	598.299781	1.002376
	598.499465	1.001805
	598.699134	1.002715
	598.898790	1.003092
	599.098432	1.002247
	599.298061	1.001380
	599.497675	1.001403
	599.697275	1.000466
	599.896862	0.998907
	600.096435	0.997572
	600.295994	0.997269
	600.495539	0.996552
	600.695070	0.994041
	600.894588	0.992578
	601.094091	0.992529
	601.293581	0.992987
	601.493056	0.992665
	601.692518	0.991067
	601.891966	0.990375
	602.091401	0.990637
	602.290821	0.992176
	602.490227	0.993467
	602.689620	0.994014
	602.888999	0.993373
	603.088363	0.993509
	603.287714	0.994044
	603.487052	0.994138
	603.686375	0.993778
	603.885684	0.994501
	604.084980	0.993797
	604.284261	0.994184
	604.483529	0.995385
	604.682783	0.995515
	604.882023	0.996056
	605.081249	0.995896
	605.280461	0.996108
	605.479660	0.996390
	605.678844	0.997795
	605.878015	0.998380
	606.077172	0.997757
	606.276314	0.999542
	606.475443	0.998852
	606.674558	0.998831
	606.873660	0.999593
	607.072747	0.999997
	607.271820	1.001590
	607.470880	1.001665
	607.669926	1.001987
	607.868957	1.001970
	608.067975	1.002471
	608.266979	1.002879
	608.465969	1.002719
	608.664946	1.002305
	608.863908	1.001282
	609.062857	1.003177
	609.261791	1.005007
	609.460712	1.005181
	609.659619	1.004263
	609.858511	1.004399
	610.057390	1.005445
	610.256256	1.006233
	610.455107	1.007453
	610.653944	1.009007
	610.852767	1.009330
	611.051577	1.010122
	611.250373	1.011217
	611.449154	1.011648
	611.647922	1.011365
	611.846676	1.011785
	612.045416	1.013143
	612.244142	1.013621
	612.442854	1.014043
	612.641553	1.013887
	612.840237	1.015002
	613.038908	1.016591
	613.237564	1.017096
	613.436207	1.017146
	613.634836	1.018468
	613.833451	1.020159
	614.032052	1.021393
	614.230639	1.022593
	614.429212	1.024028
	614.627771	1.025316
	614.826316	1.025745
	615.024848	1.026439
	615.223365	1.028011
	615.421869	1.029048
	615.620358	1.030132
	615.818834	1.031017
	616.017296	1.032977
	616.215744	1.034809
	616.414178	1.035614
	616.612598	1.036535
	616.811004	1.036260
	617.009396	1.036093
	617.207775	1.035836
	617.406139	1.035491
	617.604490	1.035574
	617.802826	1.035375
	618.001149	1.036180
	618.199458	1.036790
	618.397752	1.036614
	618.596033	1.036732
	618.794300	1.038157
	618.992553	1.038957
	619.190792	1.039274
	619.389018	1.039292
	619.587229	1.039072
	619.785426	1.037961
	619.983609	1.037291
	620.181779	1.037142
	620.379934	1.037412
	620.578076	1.037804
	620.776204	1.037770
	620.974317	1.038864
	621.172417	1.038391
	621.370503	1.038126
	621.568575	1.038010
	621.766633	1.038612
	621.964677	1.038839
	622.162707	1.038733
	622.360723	1.038838
	622.558725	1.039210
	622.756714	1.038932
	622.954688	1.039388
	623.152648	1.038435
	623.350595	1.035466
	623.548527	1.035065
	623.746446	1.035403
	623.944350	1.035591
	624.142241	1.034614
	624.340118	1.035572
	624.537981	1.035875
	624.735829	1.036733
	624.933664	1.037437
	625.131485	1.038734
	625.329292	1.038253
	625.527085	1.038735
	625.724864	1.037787
	625.922629	1.038585
	626.120381	1.038803
	626.318118	1.038871
	626.515841	1.037289
	626.713550	1.037038
	626.911246	1.037616
	627.108927	1.038461
	627.306595	1.037233
	627.504248	1.038342
	627.701888	1.037773
	627.899513	1.037755
	628.097125	1.037136
	628.294722	1.037453
	628.492306	1.036104
	628.689876	1.035249
	628.887432	1.035001
	629.084973	1.034500
	629.282501	1.034412
	629.480015	1.034782
	629.677515	1.034503
	629.875001	1.035478
	630.072473	1.034615
	630.269931	1.034610
	630.467375	1.033635
	630.664805	1.034007
	630.862221	1.033693
	631.059623	1.032690
	631.257011	1.032773
	631.454385	1.032436
	631.651746	1.031831
	631.849092	1.031171
	632.046424	1.031258
	632.243742	1.031681
	632.441047	1.031254
	632.638337	1.030914
	632.835613	1.030685
	633.032876	1.030297
	633.230124	1.030296
	633.427358	1.030304
	633.624579	1.030013
	633.821785	1.029657
	634.018978	1.029388
	634.216156	1.028652
	634.413321	1.029939
	634.610471	1.029883
	634.807608	1.029849
	635.004730	1.029593
	635.201839	1.028769
	635.398933	1.030319
	635.596014	1.032557
	635.793081	1.032732
	635.990133	1.033137
	636.187172	1.035127
	636.384196	1.035321
	636.581207	1.035737
	636.778204	1.037721
	636.975186	1.038015
	637.172155	1.036501
	637.369110	1.035497
	637.566050	1.036759
	637.762977	1.037318
	637.959890	1.037724
	638.156788	1.038198
	638.353673	1.039434
	638.550544	1.039716
	638.747400	1.038965
	638.944243	1.039505
	639.141072	1.039954
	639.337886	1.040331
	639.534687	1.039366
	639.731474	1.040982
	639.928246	1.042267
	640.125005	1.042300
	640.321750	1.041636
	640.518480	1.042475
	640.715197	1.042672
	640.911899	1.043422
	641.108588	1.043649
	641.305263	1.044396
	641.501923	1.043986
	641.698570	1.044108
	641.895202	1.042325
	642.091821	1.042066
	642.288426	1.042049
	642.485016	1.041887
	642.681593	1.041488
	642.878155	1.039835
	643.074704	1.040215
	643.271238	1.040817
	643.467759	1.041006
	643.664265	1.039337
	643.860757	1.039946
	644.057236	1.039315
	644.253700	1.039346
	644.450151	1.038480
	644.646587	1.037850
	644.843009	1.038838
	645.039418	1.039534
	645.235812	1.039284
	645.432192	1.038891
	645.628558	1.040048
	645.824911	1.041050
	646.021249	1.041708
	646.217573	1.041497
	646.413883	1.041062
	646.610179	1.040318
	646.806461	1.041261
	647.002729	1.041548
	647.198983	1.043892
	647.395223	1.045752
	647.591449	1.044974
	647.787661	1.045961
	647.983859	1.047850
	648.180043	1.048607
	648.376212	1.049528
	648.572368	1.049183
	648.768510	1.048514
	648.964638	1.048553
	649.160751	1.049768
	649.356851	1.051741
	649.552937	1.052132
	649.749008	1.052914
	649.945066	1.052387
	650.141109	1.052781
	650.337138	1.052380
	650.533154	1.053290
	650.729155	1.054891
	650.925142	1.055312
	651.121116	1.054519
	651.317075	1.055010
	651.513020	1.055330
	651.708951	1.054238
	651.904868	1.053402
	652.100771	1.053297
	652.296660	1.054010
	652.492535	1.054184
	652.688396	1.053556
	652.884242	1.052108
	653.080075	1.050871
	653.275894	1.050648
	653.471699	1.050616
	653.667489	1.049950
	653.863266	1.051552
	654.059028	1.051555
	654.254776	1.052223
	654.450511	1.053284
	654.646231	1.052675
	654.841937	1.054483
	655.037629	1.054011
	655.233308	1.053969
	655.428972	1.052925
	655.624622	1.054767
	655.820258	1.054785
	656.015879	1.056340
	656.211487	1.056731
	656.407081	1.058219
	656.602661	1.060080
	656.798226	1.060149
	656.993778	1.061759
	657.189315	1.062825
	657.384839	1.062845
	657.580348	1.061800
	657.775843	1.062278
	657.971324	1.061831
	658.166791	1.063625
	658.362244	1.064023
	658.557683	1.065438
	658.753108	1.066023
	658.948519	1.065985
	659.143916	1.066155
	659.339298	1.065625
	659.534667	1.067032
	659.730022	1.067165
	659.925362	1.067021
	660.120688	1.066659
	660.316001	1.065234
	660.511299	1.066169
	660.706583	1.066704
	660.901853	1.065623
	661.097109	1.065469
	661.292351	1.065705
	661.487578	1.063905
	661.682792	1.063350
	661.877992	1.062703
	662.073177	1.062893
	662.268349	1.061738
	662.463506	1.060800
	662.658649	1.059319
	662.853779	1.057368
	663.048894	1.055403
	663.243995	1.054691
	663.439081	1.053438
	663.634154	1.052978
	663.829213	1.052327
	664.024258	1.051922
	664.219288	1.052102
	664.414305	1.051783
	664.609307	1.052091
	664.804295	1.052389
	664.999269	1.052554
	665.194229	1.050591
	665.389175	1.051800
	665.584107	1.052657
	665.779025	1.052396
	665.973928	1.052962
	666.168818	1.053150
	666.363693	1.052949
	666.558555	1.054511
	666.753402	1.053603
	666.948235	1.054533
	667.143054	1.054552
	667.337859	1.055066
	667.532650	1.054840
	667.727427	1.055199
	667.922189	1.055670
	668.116938	1.055968
	668.311672	1.056105
	668.506392	1.056240
	668.701098	1.056614
	668.895790	1.055287
	669.090468	1.054623
	669.285132	1.056066
	669.479782	1.056517
	669.674417	1.056172
	669.869039	1.056073
	670.063646	1.054542
	670.258239	1.054510
	670.452819	1.054685
	670.647384	1.053838
	670.841934	1.053890
	671.036471	1.053553
	671.230994	1.054288
	671.425502	1.054170
	671.619997	1.055097
	671.814477	1.053160
	672.008943	1.054548
	672.203395	1.055008
	672.397833	1.055327
	672.592257	1.053306
	672.786667	1.053377
	672.981062	1.053340
	673.175444	1.052825
	673.369811	1.053674
	673.564164	1.054004
	673.758503	1.055154
	673.952828	1.053975
	674.147139	1.054652
	674.341435	1.054016
	674.535718	1.054068
	674.729986	1.053057
	674.924240	1.053850
	675.118480	1.054957
	675.312706	1.056462
	675.506918	1.057660
	675.701116	1.058695
	675.895299	1.059365
	676.089469	1.059157
	676.283624	1.058032
	676.477765	1.058173
	676.671892	1.057078
	676.866005	1.057527
	677.060103	1.059368
	677.254188	1.058961
	677.448258	1.059456
	677.642315	1.058694
	677.836357	1.059263
	678.030385	1.058421
	678.224398	1.057666
	678.418398	1.056081
	678.612384	1.055976
	678.806355	1.055483
	679.000312	1.056080
	679.194255	1.055951
	679.388184	1.055442
	679.582099	1.056187
	679.776000	1.054413
	679.969886	1.054030
	680.163758	1.052324
	680.357617	1.051403
	680.551461	1.050641
	680.745290	1.050151
	680.939106	1.049514
	681.132908	1.047798
	681.326695	1.047519
	681.520468	1.047271
	681.714227	1.047276
	681.907972	1.048421
	682.101703	1.047493
	682.295419	1.046400
	682.489122	1.046125
	682.682810	1.046366
	682.876484	1.045881
	683.070144	1.045758
	683.263790	1.044843
	683.457421	1.043711
	683.651039	1.045005
	683.844642	1.042416
	684.038231	1.042833
	684.231806	1.042642
	684.425367	1.042828
	684.618913	1.043316
	684.812446	1.044187
	685.005964	1.044613
	685.199468	1.046090
	685.392958	1.046670
	685.586433	1.046146
	685.779895	1.045526
	685.973342	1.045287
	686.166775	1.045681
	686.360194	1.044332
	686.553599	1.046683
	686.746990	1.048452
	686.940366	1.048248
	687.133729	1.046899
	687.327077	1.045955
	687.520411	1.045778
	687.713730	1.045429
	687.907036	1.045894
	688.100327	1.046064
	688.293604	1.045555
	688.486867	1.045573
	688.680116	1.045691
	688.873351	1.045167
	689.066571	1.045634
	689.259777	1.046282
	689.452970	1.047212
	689.646147	1.046481
	689.839311	1.045701
	690.032461	1.044656
	690.225596	1.045832
	690.418717	1.047160
	690.611824	1.046648
	690.804917	1.046537
	690.997995	1.046210
	691.191059	1.046146
	691.384110	1.045330
	691.577145	1.044769
	691.770167	1.043886
	691.963175	1.045291
	692.156168	1.044493
	692.349147	1.043748
	692.542112	1.043727
	692.735063	1.044263
	692.927999	1.043039
	693.120922	1.042513
	693.313830	1.041566
	693.506724	1.040365
	693.699603	1.038601
	693.892469	1.039151
	694.085320	1.038389
	694.278157	1.037002
	694.470980	1.036241
	694.663789	1.036640
	694.856583	1.036149
	695.049364	1.035857
	695.242130	1.034394
	695.434881	1.033500
	695.627619	1.035516
	695.820342	1.035059
	696.013052	1.034290
	696.205747	1.034990
	696.398427	1.035493
	696.591094	1.035534
	696.783746	1.035205
	696.976384	1.034481
	697.169008	1.034321
	697.361618	1.032586
	697.554213	1.033781
	697.746795	1.033559
	697.939362	1.034063
	698.131914	1.035000
	698.324453	1.033215
	698.516977	1.032586
	698.709487	1.032447
	698.901983	1.033682
	699.094465	1.034357
	699.286932	1.034003
	699.479386	1.033943
	699.671825	1.033941
	699.864249	1.034408
	700.056660	1.033730
	700.249056	1.033785
	700.441438	1.034432
	700.633806	1.035616
	700.826160	1.035805
	701.018499	1.034506
	701.210824	1.034532
	701.403135	1.035356
	701.595432	1.036202
	701.787714	1.037327
	701.979982	1.036518
	702.172236	1.034379
	702.364476	1.034605
	702.556702	1.032935
	702.748913	1.032132
	702.941110	1.031755
	703.133293	1.030883
	703.325461	1.030550
	703.517615	1.029958
	703.709755	1.027713
	703.901881	1.026785
	704.093993	1.026103
	704.286090	1.025277
	704.478173	1.023652
	704.670242	1.023853
	704.862296	1.023058
	705.054337	1.021944
	705.246363	1.021016
	705.438375	1.021028
	705.630372	1.019691
	705.822356	1.020207
	706.014325	1.020232
	706.206279	1.019796
	706.398220	1.018254
	706.590146	1.017179
	706.782058	1.016120
	706.973956	1.016131
	707.165840	1.017391
	707.357709	1.015810
	707.549564	1.014956
	707.741405	1.014402
	707.933231	1.013563
	708.125043	1.013268
	708.316841	1.011850
	708.508625	1.012189
	708.700395	1.010707
	708.892150	1.008874
	709.083891	1.010464
	709.275617	1.009270
	709.467330	1.008593
	709.659028	1.008140
	709.850712	1.008506
	710.042381	1.009377
	710.234037	1.007912
	710.425678	1.008552
	710.617305	1.008064
	710.808917	1.006660
	711.000515	1.006498
	711.192099	1.008006
	711.383669	1.007042
	711.575225	1.006712
	711.766766	1.007014
	711.958293	1.007426
	712.149805	1.006816
	712.341304	1.006569
	712.532788	1.005507
	712.724258	1.004732
	712.915713	1.003727
	713.107154	1.002769
	713.298581	1.001912
	713.489994	1.001551
	713.681392	1.001183
	713.872776	1.001129
	714.064146	1.001344
	714.255502	1.001355
	714.446843	1.001262
	714.638170	1.000454
	714.829483	0.999226
	715.020781	0.999750
	715.212065	0.999943
	715.403335	1.001388
	715.594591	1.001822
	715.785832	1.002558
	715.977059	1.003500
	716.168272	1.004528
	716.359470	1.005754
	716.550654	1.006543
	716.741824	1.006723
	716.932979	1.007761
	717.124121	1.008358
	717.315247	1.007692
	717.506360	1.005599
	717.697458	1.005706
	717.888542	1.005630
	718.079612	1.006065
	718.270668	1.007113
	718.461709	1.007075
	718.652736	1.007924
	718.843748	1.006021
	719.034746	1.005139
	719.225730	1.005797
	719.416700	1.004938
	719.607655	1.005766
	719.798596	1.005851
	719.989523	1.005912
	720.180435	1.004742
	720.371333	1.005206
	720.562217	1.006340
	720.753087	1.005937
	720.943942	1.006683
	721.134783	1.007380
	721.325609	1.007622
	721.516422	1.006483
	721.707219	1.006252
	721.898003	1.006911
	722.088772	1.004763
	722.279527	1.003485
	722.470268	1.003229
	722.660994	1.005150
	722.851707	1.003755
	723.042404	1.002311
	723.233088	1.001449
	723.423757	1.000766
	723.614412	0.999500
	723.805052	0.999564
	723.995678	0.999047
	724.186290	0.998770
	724.376887	1.000114
	724.567471	0.999952
	724.758039	0.999939
	724.948594	1.001244
	725.139134	1.000352
	725.329660	1.000314
	725.520172	1.001025
	725.710669	1.001502
	725.901152	1.001971
	726.091620	1.003400
	726.282075	1.004156
	726.472514	1.005693
	726.662940	1.006487
	726.853351	1.007545
	727.043748	1.007693
	727.234131	1.008315
	727.424499	1.009278
	727.614853	1.009605
	727.805193	1.008693
	727.995518	1.006703
	728.185829	1.006919
	728.376125	1.006491
	728.566408	1.007076
	728.756675	1.006345
	728.946929	1.007286
	729.137168	1.009443
	729.327393	1.011070
	729.517604	1.012081
	729.707800	1.012901
	729.897982	1.011383
	730.088149	1.012003
	730.278302	1.012899
	730.468441	1.014349
	730.658566	1.015319
	730.848676	1.015528
	731.038771	1.016443
	731.228853	1.016184
	731.418920	1.016220
	731.608973	1.015477
	731.799011	1.017171
	731.989035	1.018373
	732.179045	1.019509
	732.369040	1.019879
	732.559021	1.018790
	732.748988	1.018554
	732.938940	1.018276
	733.128878	1.019682
	733.318801	1.019266
	733.508711	1.019841
	733.698605	1.020867
	733.888486	1.020674
	734.078352	1.021952
	734.268204	1.021869
	734.458041	1.021695
	734.647864	1.021895
	734.837673	1.022297
	735.027467	1.021873
	735.217247	1.021611
	735.407013	1.022609
	735.596764	1.022722
	735.786501	1.023359
	735.976223	1.023148
	736.165932	1.023601
	736.355625	1.024276
	736.545305	1.022148
	736.734970	1.022244
	736.924620	1.021573
	737.114257	1.021427
	737.303879	1.020404
	737.493486	1.021726
	737.683079	1.019304
	737.872658	1.019771
	738.062222	1.019627
	738.251772	1.018640
	738.441308	1.018316
	738.630829	1.016512
	738.820336	1.014954
	739.009829	1.013232
	739.199307	1.011044
	739.388771	1.011959
	739.578220	1.012819
	739.767655	1.012358
	739.957076	1.013267
	740.146482	1.013043
	740.335874	1.014153
	740.525251	1.013427
	740.714615	1.012137
	740.903963	1.010163
	741.093298	1.009056
	741.282618	1.008150
	741.471923	1.008006
	741.661214	1.006225
	741.850491	1.003826
	742.039753	1.002868
	742.229001	1.001976
	742.418235	1.001765
	742.607454	1.001345
	742.796659	1.000956
	742.985849	0.999950
	743.175025	1.000186
	743.364187	0.998968
	743.553334	0.997362
	743.742467	0.995762
	743.931586	0.995530
	744.120690	0.995220
	744.309779	0.995067
	744.498855	0.994056
	744.687916	0.993081
	744.876962	0.993828
	745.065994	0.992520
	745.255012	0.991734
	745.444015	0.992913
	745.633004	0.992706
	745.821978	0.990120
	746.010938	0.988378
	746.199884	0.988180
	746.388815	0.986831
	746.577732	0.987501
	746.766634	0.987210
	746.955522	0.985957
	747.144396	0.984495
	747.333255	0.983115
	747.522100	0.982939
	747.710930	0.981653
	747.899746	0.980730
	748.088548	0.980797
	748.277335	0.979899
	748.466108	0.981181
	748.654866	0.980855
	748.843610	0.980024
	749.032339	0.978779
	749.221054	0.978831
	749.409755	0.977902
	749.598441	0.976727
	749.787113	0.976780
	749.975770	0.974139
	750.164413	0.973099
	750.353042	0.974208
[truncated: 1,648 more rows]
