# Supplementary material for: Metasurface analogues of molecular diastereomers from hierarchical multiscale chiral interactions with biomolecules
Source: Nat Commun. 2026 Apr 22;17:5541. doi: 10.1038/s41467-026-72200-6 (PMC13287669; doi:10.1038/s41467-026-72200-6)
Supplement: Supplementary file 3 — Supplementary Data 1 (Raw data) [file 41467_2026_72200_MOESM3_ESM.zip › Raw_Data/Reflectivity/Antistrept_strept_sequence/strept_after_wash/Ref_ARRAY3_LH_90_2.txt]

	345.453658	0.998222
	345.669646	0.998055
	345.885622	0.997868
	346.101585	0.997659
	346.317535	0.997424
	346.533471	0.997159
	346.749395	0.996859
	346.965306	0.996520
	347.181204	0.996136
	347.397089	0.995700
	347.612961	0.995206
	347.828820	0.994646
	348.044666	0.994015
	348.260499	0.993308
	348.476319	0.992524
	348.692126	0.991666
	348.907920	0.990748
	349.123701	0.989793
	349.339469	0.988835
	349.555224	0.987924
	349.770966	0.987116
	349.986695	0.986469
	350.202412	0.986030
	350.418115	0.985825
	350.633805	0.985853
	350.849482	0.986090
	351.065147	0.986493
	351.280798	0.987011
	351.496436	0.987595
	351.712062	0.988205
	351.927674	0.988807
	352.143273	0.986297
	352.358860	0.991335
	352.574433	0.991355
	352.789993	0.990094
	353.005541	0.989019
	353.221075	0.989377
	353.436597	0.987024
	353.652105	0.988216
	353.867600	0.988366
	354.083083	0.986685
	354.298552	0.986290
	354.514009	0.985621
	354.729452	0.984525
	354.944883	0.985552
	355.160300	0.986743
	355.375705	0.987126
	355.591096	0.988949
	355.806474	0.990489
	356.021840	0.991510
	356.237192	0.991838
	356.452532	0.992541
	356.667858	0.991960
	356.883172	0.993377
	357.098472	0.996053
	357.313760	0.996028
	357.529034	0.994715
	357.744295	0.997539
	357.959544	0.997944
	358.174779	0.996140
	358.390002	0.996014
	358.605211	0.995942
	358.820407	0.995820
	359.035591	0.995271
	359.250761	0.996103
	359.465919	0.996502
	359.681063	0.998057
	359.896194	0.996615
	360.111313	0.996420
	360.326418	0.995782
	360.541510	0.995705
	360.756589	0.996328
	360.971656	0.997444
	361.186709	0.996266
	361.401749	0.997334
	361.616776	0.997366
	361.831790	0.998745
	362.046792	0.998919
	362.261780	0.998214
	362.476755	0.999311
	362.691717	1.000861
	362.906666	1.001577
	363.121602	1.001772
	363.336525	1.001190
	363.551435	1.001529
	363.766332	1.000597
	363.981216	0.999968
	364.196087	0.999049
	364.410945	1.000015
	364.625790	1.001070
	364.840621	1.001071
	365.055440	1.000740
	365.270246	1.001193
	365.485039	1.002568
	365.699818	1.001085
	365.914585	1.000084
	366.129339	1.001748
	366.344079	1.001511
	366.558807	0.999798
	366.773521	0.997901
	366.988223	0.999711
	367.202911	0.998018
	367.417587	1.000201
	367.632249	1.000130
	367.846898	0.999776
	368.061535	1.001718
	368.276158	1.002514
	368.490768	1.002789
	368.705365	1.002362
	368.919949	1.001788
	369.134521	1.001846
	369.349079	1.001870
	369.563624	1.001278
	369.778155	1.001113
	369.992674	1.001406
	370.207180	0.999461
	370.421673	1.002726
	370.636153	1.003087
	370.850619	1.001491
	371.065073	1.003175
	371.279514	1.003258
	371.493941	1.001415
	371.708356	1.000922
	371.922757	1.000682
	372.137145	1.001362
	372.351521	1.003039
	372.565883	1.003170
	372.780232	1.001695
	372.994568	1.002832
	373.208891	1.003590
	373.423201	1.005535
	373.637498	1.005244
	373.851782	1.004757
	374.066053	1.003914
	374.280311	1.007933
	374.494556	1.006262
	374.708787	1.006803
	374.923006	1.005835
	375.137211	1.004990
	375.351404	1.005435
	375.565583	1.003763
	375.779750	1.002422
	375.993903	1.002608
	376.208043	1.002662
	376.422170	1.002691
	376.636284	1.002340
	376.850385	1.001867
	377.064473	1.001640
	377.278548	1.002218
	377.492610	1.002377
	377.706658	1.002918
	377.920694	1.002030
	378.134717	1.001946
	378.348726	1.000529
	378.562722	0.998706
	378.776706	1.000326
	378.990676	1.000223
	379.204633	1.000500
	379.418577	1.000819
	379.632508	1.000766
	379.846426	1.001401
	380.060331	1.000830
	380.274223	1.001436
	380.488101	1.000281
	380.701967	0.999596
	380.915819	1.000328
	381.129659	0.999350
	381.343485	0.998914
	381.557298	0.998412
	381.771098	0.998769
	381.984886	0.998776
	382.198659	0.999110
	382.412420	1.001154
	382.626168	1.000690
	382.839903	1.001216
	383.053624	1.000610
	383.267333	1.002301
	383.481028	0.999942
	383.694711	1.000618
	383.908380	1.000387
	384.122036	0.997448
	384.335679	0.997676
	384.549309	0.999297
	384.762926	1.001485
	384.976530	1.001211
	385.190120	1.001991
	385.403698	1.001419
	385.617262	1.002361
	385.830814	1.003234
	386.044352	1.002929
	386.257877	1.002891
	386.471389	0.999201
	386.684888	0.999769
	386.898374	1.000323
	387.111847	0.999950
	387.325306	0.998021
	387.538753	0.998799
	387.752186	0.996018
	387.965606	0.997533
	388.179014	0.998333
	388.392408	0.997948
	388.605789	0.997646
	388.819156	0.998957
	389.032511	0.997529
	389.245853	0.997149
	389.459181	0.997983
	389.672497	0.997750
	389.885799	0.998233
	390.099088	0.998892
	390.312364	0.998651
	390.525627	0.997179
	390.738877	0.997775
	390.952114	0.998618
	391.165337	0.998721
	391.378548	0.999531
	391.591745	1.000045
	391.804929	1.000057
	392.018100	1.001151
	392.231258	1.001487
	392.444403	1.000446
	392.657535	1.003718
	392.870653	1.004087
	393.083759	1.003831
	393.296851	1.003897
	393.509930	1.004387
	393.722996	1.005328
	393.936049	1.004616
	394.149089	1.003610
	394.362116	1.002249
	394.575129	1.003239
	394.788130	1.003572
	395.001117	1.002541
	395.214091	1.003774
	395.427052	1.001168
	395.640000	1.000303
	395.852935	1.000936
	396.065857	0.999769
	396.278765	0.999792
	396.491660	1.000709
	396.704543	1.000331
	396.917412	1.000966
	397.130268	1.001996
	397.343110	1.001617
	397.555940	1.003698
	397.768757	1.002640
	397.981560	1.004006
	398.194350	1.004753
	398.407127	1.003593
	398.619891	1.001964
	398.832642	1.000751
	399.045380	1.000685
	399.258104	0.998809
	399.470815	0.998508
	399.683514	0.998264
	399.896199	0.998500
	400.108870	0.997482
	400.321529	0.995451
	400.534175	0.994949
	400.746807	0.996746
	400.959427	0.995029
	401.172033	0.994382
	401.384626	0.994729
	401.597205	0.996252
	401.809772	0.996687
	402.022326	0.995623
	402.234866	0.996587
	402.447393	0.995651
	402.659907	0.996691
	402.872408	0.995951
	403.084896	0.995472
	403.297370	0.995529
	403.509832	0.998053
	403.722280	0.998520
	403.934715	0.998946
	404.147137	0.998674
	404.359546	0.997420
	404.571941	0.998228
	404.784323	0.997715
	404.996693	0.998304
	405.209049	0.998032
	405.421392	0.998346
	405.633721	0.994948
	405.846038	0.994325
	406.058341	0.994234
	406.270632	0.995765
	406.482909	0.994372
	406.695172	0.995528
	406.907423	0.995716
	407.119661	0.996569
	407.331885	0.996173
	407.544096	0.995694
	407.756294	0.994235
	407.968479	0.996198
	408.180651	0.996075
	408.392809	0.997165
	408.604954	0.998008
	408.817086	0.996786
	409.029205	0.998605
	409.241311	0.996746
	409.453404	0.996556
	409.665483	0.997564
	409.877549	0.999165
	410.089602	1.000227
	410.301642	1.002093
	410.513669	1.001613
	410.725682	1.003280
	410.937682	1.003152
	411.149669	1.001433
	411.361643	1.001675
	411.573604	1.002970
	411.785551	1.000987
	411.997486	1.001026
	412.209407	1.001288
	412.421315	1.003289
	412.633210	1.003258
	412.845091	1.002348
	413.056959	1.004270
	413.268815	1.005886
	413.480657	1.006744
	413.692485	1.006213
	413.904301	1.007780
	414.116103	1.008645
	414.327892	1.008920
	414.539668	1.006106
	414.751431	1.004787
	414.963181	1.006146
	415.174917	1.004609
	415.386640	1.004576
	415.598350	1.003392
	415.810047	1.002566
	416.021730	1.004711
	416.233401	1.003755
	416.445058	1.002020
	416.656702	1.003033
	416.868332	1.001740
	417.079950	1.001168
	417.291554	1.001487
	417.503145	1.000574
	417.714723	0.999909
	417.926288	0.996539
	418.137839	0.995906
	418.349377	0.994243
	418.560903	0.996543
	418.772414	0.994913
	418.983913	0.995055
	419.195398	0.994481
	419.406870	0.994593
	419.618329	0.992109
	419.829775	0.990763
	420.041208	0.990135
	420.252627	0.992520
	420.464033	0.991906
	420.675426	0.992545
	420.886805	0.991185
	421.098172	0.990733
	421.309525	0.989740
	421.520865	0.990672
	421.732192	0.990081
	421.943505	0.989878
	422.154805	0.992427
	422.366092	0.992824
	422.577366	0.993715
	422.788627	0.993836
	422.999874	0.995047
	423.211108	0.995676
	423.422329	0.996716
	423.633537	0.995698
	423.844731	0.995193
	424.055913	0.995979
	424.267081	0.995935
	424.478235	0.994839
	424.689377	0.999907
	424.900505	0.998940
	425.111620	1.000636
	425.322722	0.999710
	425.533811	0.998395
	425.744886	0.999999
	425.955948	1.000548
	426.166997	0.999571
	426.378032	0.999303
	426.589055	1.000972
	426.800064	1.001926
	427.011060	0.999905
	427.222042	0.999283
	427.433012	1.000569
	427.643968	1.000344
	427.854911	0.998693
	428.065840	0.999960
	428.276757	0.999933
	428.487660	1.000550
	428.698550	1.000095
	428.909427	0.998139
	429.120290	0.998892
	429.331140	0.999488
	429.541977	0.997635
	429.752801	0.996236
	429.963611	0.995039
	430.174408	0.995255
	430.385192	0.994976
	430.595963	0.992746
	430.806720	0.993799
	431.017464	0.990847
	431.228195	0.991902
	431.438913	0.989669
	431.649617	0.991702
	431.860308	0.991593
	432.070986	0.990569
	432.281650	0.991094
	432.492302	0.991788
	432.702940	0.992983
	432.913565	0.991656
	433.124176	0.989159
	433.334774	0.988542
	433.545359	0.989312
	433.755931	0.990503
	433.966489	0.989889
	434.177035	0.990201
	434.387567	0.988385
	434.598085	0.991487
	434.808591	0.991319
	435.019083	0.990613
	435.229562	0.991945
	435.440027	0.991860
	435.650479	0.991388
	435.860918	0.990532
	436.071344	0.989239
	436.281757	0.988163
	436.492156	0.988993
	436.702542	0.991011
	436.912914	0.991097
	437.123274	0.991889
	437.333620	0.992396
	437.543953	0.989646
	437.754272	0.989251
	437.964578	0.988889
	438.174871	0.989273
	438.385151	0.991412
	438.595417	0.991609
	438.805670	0.992305
	439.015910	0.992065
	439.226137	0.991796
	439.436350	0.991105
	439.646550	0.987808
	439.856737	0.990083
	440.066910	0.991409
	440.277070	0.990487
	440.487217	0.991810
	440.697351	0.992689
	440.907471	0.993605
	441.117578	0.993653
	441.327671	0.994140
	441.537752	0.997200
	441.747819	0.998466
	441.957873	0.999205
	442.167913	0.998983
	442.377940	0.997377
	442.587954	0.998121
	442.797955	0.997175
	443.007942	0.995582
	443.217916	0.993982
	443.427877	0.995371
	443.637824	0.995702
	443.847758	0.998472
	444.057679	0.999527
	444.267586	1.000869
	444.477481	0.999625
	444.687361	0.999469
	444.897229	0.998890
	445.107083	0.996408
	445.316924	0.994521
	445.526752	0.993014
	445.736566	0.994069
	445.946367	0.994849
	446.156155	0.994228
	446.365929	0.992765
	446.575690	0.992042
	446.785438	0.991335
	446.995173	0.991385
	447.204894	0.991492
	447.414602	0.987890
	447.624296	0.987507
	447.833977	0.987147
	448.043645	0.986434
	448.253300	0.986138
	448.462941	0.986372
	448.672569	0.986614
	448.882184	0.986543
	449.091785	0.987484
	449.301373	0.988509
	449.510948	0.988465
	449.720509	0.988535
	449.930057	0.988349
	450.139592	0.986950
	450.349113	0.987042
	450.558621	0.988742
	450.768116	0.989297
	450.977597	0.990032
	451.187066	0.988630
	451.396520	0.990161
	451.605962	0.991031
	451.815390	0.990995
	452.024805	0.992744
	452.234206	0.993747
	452.443594	0.995695
	452.652969	0.995761
	452.862330	0.996765
	453.071678	0.996750
	453.281013	0.995194
	453.490335	0.996975
	453.699643	0.996019
	453.908938	0.996314
	454.118219	0.995191
	454.327487	0.994299
	454.536742	0.993831
	454.745983	0.991952
	454.955211	0.991895
	455.164426	0.992953
	455.373627	0.992739
	455.582815	0.993161
	455.791990	0.993246
	456.001152	0.993959
	456.210300	0.992054
	456.419434	0.991316
	456.628556	0.989563
	456.837664	0.988374
	457.046758	0.987888
	457.255839	0.989764
	457.464907	0.988687
	457.673962	0.988541
	457.883003	0.989971
	458.092031	0.990350
	458.301046	0.990887
	458.510047	0.988748
	458.719035	0.988020
	458.928009	0.987240
	459.136970	0.987125
	459.345918	0.987261
	459.554852	0.987292
	459.763774	0.987132
	459.972681	0.987717
	460.181576	0.987897
	460.390457	0.988513
	460.599324	0.989245
	460.808178	0.989900
	461.017019	0.989665
	461.225847	0.988021
	461.434661	0.988486
	461.643462	0.988843
	461.852249	0.989197
	462.061023	0.988772
	462.269784	0.987701
	462.478531	0.988327
	462.687265	0.988174
	462.895986	0.988608
	463.104693	0.988531
	463.313387	0.986188
	463.522068	0.986260
	463.730735	0.986082
	463.939389	0.987634
	464.148029	0.985814
	464.356656	0.983220
	464.565270	0.982776
	464.773870	0.982479
	464.982457	0.981135
	465.191030	0.980161
	465.399591	0.980286
	465.608137	0.980067
	465.816671	0.981785
	466.025191	0.982829
	466.233697	0.981291
	466.442191	0.982741
	466.650671	0.982810
	466.859137	0.982159
	467.067590	0.981546
	467.276030	0.982061
	467.484456	0.983706
	467.692869	0.983690
	467.901269	0.983575
	468.109655	0.982142
	468.318028	0.981662
	468.526387	0.982674
	468.734733	0.982427
	468.943066	0.983080
	469.151385	0.981867
	469.359691	0.983959
	469.567984	0.983780
	469.776263	0.983605
	469.984528	0.982810
	470.192781	0.981643
	470.401020	0.980585
	470.609245	0.979933
	470.817457	0.978872
	471.025656	0.979368
	471.233841	0.980404
	471.442013	0.979728
	471.650172	0.981206
	471.858317	0.982436
	472.066448	0.981185
	472.274567	0.981945
	472.482672	0.983632
	472.690763	0.983088
	472.898841	0.984440
	473.106906	0.985637
	473.314957	0.985729
	473.522995	0.984488
	473.731020	0.984523
	473.939031	0.985405
	474.147029	0.985851
	474.355013	0.986361
	474.562984	0.985193
	474.770941	0.984538
	474.978885	0.983288
	475.186816	0.981322
	475.394733	0.980824
	475.602637	0.981067
	475.810527	0.979972
	476.018404	0.980219
	476.226268	0.979117
	476.434118	0.978824
	476.641955	0.979053
	476.849778	0.980622
	477.057588	0.981629
	477.265385	0.983493
	477.473168	0.983063
	477.680937	0.985292
	477.888694	0.987341
	478.096436	0.988515
	478.304166	0.986865
	478.511882	0.984072
	478.719584	0.983863
	478.927274	0.983502
	479.134949	0.982683
	479.342612	0.981628
	479.550260	0.982185
	479.757896	0.982585
	479.965518	0.981375
	480.173126	0.979946
	480.380722	0.977993
	480.588303	0.977136
	480.795872	0.978160
	481.003426	0.979149
	481.210968	0.978141
	481.418496	0.977739
	481.626010	0.978091
	481.833511	0.979301
	482.040999	0.978769
	482.248473	0.977882
	482.455934	0.978036
	482.663382	0.977296
	482.870816	0.977742
	483.078236	0.978378
	483.285643	0.977370
	483.493037	0.978895
	483.700417	0.978788
	483.907784	0.978127
	484.115137	0.979715
	484.322477	0.979516
	484.529803	0.979502
	484.737116	0.980896
	484.944416	0.980460
	485.151702	0.979524
	485.358975	0.978447
	485.566234	0.977904
	485.773479	0.974915
	485.980712	0.974977
	486.187931	0.974900
	486.395136	0.973559
	486.602328	0.973632
	486.809506	0.971401
	487.016671	0.970364
	487.223823	0.969927
	487.430961	0.968932
	487.638086	0.969979
	487.845197	0.969916
	488.052295	0.968835
	488.259379	0.966938
	488.466450	0.967463
	488.673507	0.968561
	488.880551	0.968765
	489.087582	0.969524
	489.294599	0.970123
	489.501602	0.968306
	489.708592	0.968936
	489.915569	0.968288
	490.122532	0.966978
	490.329482	0.965444
	490.536418	0.965041
	490.743341	0.964298
	490.950250	0.964189
	491.157146	0.964970
	491.364029	0.964712
	491.570897	0.965126
	491.777753	0.964695
	491.984595	0.965344
	492.191423	0.965502
	492.398238	0.965186
	492.605040	0.966516
	492.811828	0.967105
	493.018603	0.968371
	493.225364	0.970520
	493.432111	0.969924
	493.638846	0.970247
	493.845566	0.970788
	494.052274	0.970239
	494.258967	0.970446
	494.465648	0.971435
	494.672314	0.970417
	494.878968	0.971049
	495.085608	0.971069
	495.292234	0.970778
	495.498847	0.970575
	495.705446	0.971491
	495.912032	0.972323
	496.118605	0.972437
	496.325164	0.972863
	496.531709	0.974982
	496.738241	0.974825
	496.944759	0.975612
	497.151264	0.975495
	497.357756	0.974723
	497.564234	0.974979
	497.770698	0.974715
	497.977149	0.977113
	498.183587	0.976855
	498.390011	0.978414
	498.596422	0.976880
	498.802819	0.975318
	499.009202	0.975691
	499.215572	0.974345
	499.421929	0.975366
	499.628272	0.974873
	499.834602	0.975036
	500.040918	0.975238
	500.247220	0.973800
	500.453509	0.972509
	500.659785	0.971097
	500.866047	0.971192
	501.072296	0.970126
	501.278531	0.968297
	501.484752	0.967663
	501.690960	0.966387
	501.897155	0.964546
	502.103336	0.965314
	502.309504	0.964011
	502.515658	0.963806
	502.721798	0.965166
	502.927925	0.965221
	503.134039	0.964038
	503.340139	0.963346
	503.546225	0.963061
	503.752298	0.963655
	503.958358	0.962749
	504.164404	0.963112
	504.370436	0.962915
	504.576455	0.963591
	504.782461	0.963389
	504.988453	0.964075
	505.194431	0.962318
	505.400396	0.961489
	505.606347	0.961822
	505.812285	0.960478
	506.018209	0.959541
	506.224120	0.958996
	506.430017	0.958042
	506.635901	0.958362
	506.841771	0.958169
	507.047628	0.957030
	507.253471	0.956918
	507.459301	0.957278
	507.665117	0.958170
	507.870920	0.959116
	508.076709	0.959761
	508.282484	0.960234
	508.488247	0.962443
	508.693995	0.962937
	508.899730	0.962779
	509.105451	0.962198
	509.311159	0.961339
	509.516854	0.961145
	509.722535	0.961400
	509.928202	0.961994
	510.133856	0.961117
	510.339496	0.959806
	510.545123	0.958183
	510.750736	0.958239
	510.956336	0.956452
	511.161922	0.957350
	511.367494	0.957878
	511.573053	0.957452
	511.778599	0.958247
	511.984131	0.956353
	512.189649	0.954924
	512.395154	0.955149
	512.600645	0.954517
	512.806123	0.953207
	513.011587	0.952566
	513.217038	0.951622
	513.422475	0.952005
	513.627899	0.952828
	513.833309	0.951859
	514.038705	0.952516
	514.244088	0.953679
	514.449458	0.954047
	514.654814	0.954133
	514.860156	0.955087
	515.065485	0.954568
	515.270800	0.953768
	515.476102	0.953706
	515.681390	0.952928
	515.886664	0.954837
	516.091925	0.953931
	516.297173	0.954744
	516.502407	0.954803
	516.707627	0.954646
	516.912834	0.954598
	517.118027	0.955222
	517.323207	0.955903
	517.528373	0.955457
	517.733525	0.955891
	517.938664	0.956756
	518.143790	0.956368
	518.348901	0.956252
	518.554000	0.958698
	518.759084	0.958568
	518.964156	0.960498
	519.169213	0.960145
	519.374257	0.959951
	519.579288	0.959134
	519.784305	0.961019
	519.989308	0.961278
	520.194298	0.960720
	520.399274	0.959646
	520.604236	0.960436
	520.809185	0.959711
	521.014121	0.958970
	521.219043	0.959540
	521.423951	0.960610
	521.628846	0.961311
	521.833727	0.961951
	522.038595	0.961223
	522.243449	0.959153
	522.448289	0.958894
	522.653116	0.958203
	522.857929	0.957600
	523.062729	0.957798
	523.267515	0.957362
	523.472287	0.958913
	523.677046	0.958308
	523.881792	0.957163
	524.086524	0.956062
	524.291242	0.954418
	524.495946	0.953795
	524.700637	0.953183
	524.905315	0.952401
	525.109979	0.951254
	525.314629	0.951711
	525.519266	0.952033
	525.723889	0.951425
	525.928498	0.949623
	526.133094	0.949693
	526.337677	0.950648
	526.542245	0.950108
	526.746800	0.948840
	526.951342	0.948750
	527.155870	0.947663
	527.360384	0.947073
	527.564885	0.947092
	527.769372	0.947472
	527.973846	0.947000
	528.178306	0.948104
	528.382752	0.945749
	528.587185	0.946732
	528.791604	0.945799
	528.996010	0.946799
	529.200402	0.947899
	529.404780	0.947791
	529.609145	0.947136
	529.813496	0.947088
	530.017833	0.947688
	530.222157	0.948256
	530.426468	0.947881
	530.630764	0.948158
	530.835048	0.947789
	531.039317	0.947520
	531.243573	0.946693
	531.447815	0.945080
	531.652044	0.945636
	531.856259	0.946256
	532.060461	0.947424
	532.264648	0.946463
	532.468823	0.946893
	532.672983	0.946943
	532.877130	0.948633
	533.081264	0.948411
	533.285383	0.949996
	533.489490	0.950155
	533.693582	0.949589
	533.897661	0.948396
	534.101726	0.946850
	534.305778	0.945942
	534.509816	0.945332
	534.713841	0.946057
	534.917851	0.945470
	535.121849	0.947664
	535.325832	0.949198
	535.529802	0.949311
	535.733759	0.949032
	535.937701	0.948673
	536.141630	0.948052
	536.345546	0.948240
	536.549448	0.947223
	536.753336	0.946763
	536.957210	0.947016
	537.161071	0.946380
	537.364919	0.944967
	537.568752	0.945399
	537.772572	0.943361
	537.976379	0.942974
	538.180172	0.943718
	538.383951	0.944452
	538.587716	0.943308
	538.791468	0.942186
	538.995206	0.942438
	539.198931	0.942612
	539.402642	0.942500
	539.606339	0.942868
	539.810023	0.941932
	540.013693	0.940487
	540.217349	0.939089
	540.420992	0.938465
	540.624621	0.939323
	540.828237	0.940232
	541.031839	0.939300
	541.235427	0.939816
	541.439001	0.940314
	541.642562	0.941270
	541.846109	0.941231
	542.049643	0.942024
	542.253163	0.941571
	542.456669	0.940564
	542.660162	0.940343
	542.863641	0.940518
	543.067106	0.940146
	543.270558	0.939744
	543.473996	0.939637
	543.677420	0.939698
	543.880831	0.939606
	544.084228	0.938953
	544.287612	0.939090
	544.490981	0.940097
	544.694338	0.941460
	544.897680	0.941220
	545.101009	0.942329
	545.304324	0.941574
	545.507625	0.941486
	545.710913	0.941124
	545.914187	0.941197
	546.117448	0.942534
	546.320695	0.942961
	546.523928	0.943645
	546.727147	0.944950
	546.930353	0.945498
	547.133546	0.946680
	547.336724	0.947567
	547.539889	0.947344
	547.743040	0.947989
	547.946178	0.947985
	548.149301	0.949279
	548.352412	0.949305
	548.555508	0.948341
	548.758591	0.948325
	548.961660	0.948496
	549.164716	0.948125
	549.367757	0.947499
	549.570785	0.948313
	549.773800	0.949531
	549.976801	0.950327
	550.179788	0.951426
	550.382761	0.950957
	550.585721	0.950681
	550.788667	0.950929
	550.991599	0.950737
	551.194518	0.950870
	551.397423	0.950727
	551.600315	0.949902
	551.803192	0.949915
	552.006056	0.949593
	552.208906	0.949801
	552.411743	0.950700
	552.614566	0.951552
	552.817375	0.952779
	553.020171	0.952298
	553.222953	0.951819
	553.425721	0.952896
	553.628475	0.953589
	553.831216	0.953884
	554.033943	0.951955
	554.236657	0.952045
	554.439356	0.952000
	554.642042	0.950907
	554.844715	0.950711
	555.047373	0.949770
	555.250018	0.949618
	555.452650	0.949752
	555.655267	0.950520
	555.857871	0.949763
	556.060461	0.950762
	556.263038	0.951417
	556.465600	0.952384
	556.668150	0.952667
	556.870685	0.951987
	557.073207	0.950411
	557.275715	0.950704
	557.478209	0.949719
	557.680689	0.951622
	557.883156	0.951958
	558.085609	0.951843
	558.288049	0.951770
	558.490475	0.952116
	558.692887	0.952533
	558.895285	0.952143
	559.097670	0.951784
	559.300040	0.952777
	559.502398	0.953644
	559.704741	0.954363
	559.907071	0.955011
	560.109387	0.955429
	560.311689	0.956938
	560.513978	0.956268
	560.716253	0.956782
	560.918514	0.957791
	561.120762	0.958819
	561.322995	0.958833
	561.525215	0.958914
	561.727422	0.959825
	561.929614	0.961409
	562.131793	0.961455
	562.333958	0.960638
	562.536110	0.960085
	562.738248	0.959735
	562.940372	0.960582
	563.142482	0.960037
	563.344578	0.960405
	563.546661	0.961443
	563.748730	0.962396
	563.950786	0.963733
	564.152827	0.964700
	564.354855	0.966145
	564.556870	0.967226
	564.758870	0.969180
	564.960857	0.970035
	565.162830	0.970987
	565.364789	0.971502
	565.566735	0.972507
	565.768666	0.973470
	565.970584	0.973324
	566.172489	0.974589
	566.374379	0.974360
	566.576256	0.975940
	566.778119	0.976487
	566.979969	0.977228
	567.181805	0.978315
	567.383626	0.979190
	567.585435	0.979129
	567.787229	0.979493
	567.989010	0.979861
	568.190777	0.980048
	568.392530	0.980316
	568.594269	0.980638
	568.795995	0.980252
	568.997707	0.980595
	569.199405	0.980991
	569.401090	0.982220
	569.602761	0.982693
	569.804418	0.983304
	570.006061	0.982742
	570.207690	0.983169
	570.409306	0.983506
	570.610908	0.984101
	570.812497	0.984244
	571.014071	0.985186
	571.215632	0.985870
	571.417179	0.986602
	571.618712	0.986007
	571.820232	0.986326
	572.021737	0.986736
	572.223229	0.986357
	572.424707	0.987014
	572.626172	0.985604
	572.827623	0.985650
	573.029060	0.984885
	573.230483	0.984713
	573.431892	0.983741
	573.633288	0.984928
	573.834670	0.985139
	574.036038	0.984784
	574.237392	0.982134
	574.438733	0.982343
	574.640060	0.982159
	574.841373	0.983031
	575.042672	0.984284
	575.243958	0.984260
	575.445230	0.985227
	575.646488	0.985691
	575.847732	0.987575
	576.048962	0.987399
	576.250179	0.987374
	576.451382	0.988138
	576.652571	0.988074
	576.853747	0.988117
	577.054908	0.986920
	577.256056	0.987382
	577.457190	0.987345
	577.658310	0.987121
	577.859417	0.987578
	578.060510	0.988319
	578.261589	0.989947
	578.462654	0.989292
	578.663705	0.990420
	578.864743	0.990522
	579.065767	0.989974
	579.266777	0.990812
	579.467773	0.991357
	579.668755	0.992506
	579.869724	0.992382
	580.070679	0.992878
	580.271620	0.992688
	580.472548	0.994004
	580.673461	0.994583
	580.874361	0.994849
	581.075247	0.996219
	581.276119	0.996280
	581.476978	0.997211
	581.677822	0.997566
	581.878653	0.997502
	582.079470	0.998757
	582.280273	0.998298
	582.481063	0.998108
	582.681838	0.998348
	582.882600	0.997910
	583.083348	0.997267
	583.284083	0.997119
	583.484803	0.996827
	583.685510	0.995984
	583.886203	0.997169
	584.086882	0.996140
	584.287547	0.996597
	584.488199	0.997921
	584.688836	0.996905
	584.889460	0.997786
	585.090070	0.998689
	585.290666	0.999986
	585.491249	1.000695
	585.691818	1.000354
	585.892372	0.999952
	586.092914	1.000614
	586.293441	1.000310
	586.493954	1.002700
	586.694454	1.002838
	586.894940	1.002949
	587.095412	1.003938
	587.295870	1.003663
	587.496314	1.004107
	587.696745	1.005019
	587.897162	1.005896
	588.097565	1.005564
	588.297954	1.006673
	588.498329	1.007198
	588.698691	1.007068
	588.899038	1.006643
	589.099372	1.007262
	589.299692	1.009324
	589.499998	1.009996
	589.700291	1.008765
	589.900569	1.010106
	590.100834	1.010737
	590.301085	1.011192
	590.501322	1.009867
	590.701546	1.009387
	590.901755	1.010174
	591.101951	1.010062
	591.302132	1.009925
	591.502300	1.009044
	591.702455	1.007896
	591.902595	1.007911
	592.102722	1.008603
	592.302834	1.008227
	592.502933	1.008591
	592.703018	1.007246
	592.903089	1.006212
	593.103147	1.005968
	593.303190	1.005426
	593.503220	1.004558
	593.703236	1.003541
	593.903238	1.002136
	594.103226	1.001907
	594.303200	1.001479
	594.503161	1.000940
	594.703108	1.001465
	594.903040	1.002070
	595.102960	1.002878
	595.302865	1.003333
	595.502756	1.002357
	595.702634	1.001495
	595.902497	1.002617
	596.102347	1.002241
	596.302183	1.002497
	596.502005	1.001993
	596.701813	1.000790
	596.901608	1.000738
	597.101388	1.000256
	597.301155	1.000735
	597.500908	1.000096
	597.700647	1.001212
	597.900372	1.002614
	598.100083	1.002261
	598.299781	1.001150
	598.499465	1.001332
	598.699134	1.002560
	598.898790	1.002956
	599.098432	1.002914
	599.298061	1.002199
	599.497675	1.003652
	599.697275	1.003902
	599.896862	1.003478
	600.096435	1.003988
	600.295994	1.002852
	600.495539	1.002398
	600.695070	1.003829
	600.894588	1.004431
	601.094091	1.005241
	601.293581	1.004566
	601.493056	1.003589
	601.692518	1.002866
	601.891966	1.002903
	602.091401	1.002709
	602.290821	1.002475
	602.490227	1.001180
	602.689620	1.001780
	602.888999	1.002131
	603.088363	1.001901
	603.287714	1.001239
	603.487052	1.001543
	603.686375	1.001299
	603.885684	1.000936
	604.084980	0.999615
	604.284261	0.998301
	604.483529	0.997319
	604.682783	0.996583
	604.882023	0.996763
	605.081249	0.997053
	605.280461	0.996384
	605.479660	0.995424
	605.678844	0.996695
	605.878015	0.996470
	606.077172	0.996628
	606.276314	0.997535
	606.475443	0.996667
	606.674558	0.996888
	606.873660	0.996453
	607.072747	0.995890
	607.271820	0.996036
	607.470880	0.996013
	607.669926	0.995657
	607.868957	0.997079
	608.067975	0.996881
	608.266979	0.996911
	608.465969	0.997136
	608.664946	0.997191
	608.863908	0.997400
	609.062857	0.998310
	609.261791	0.999828
	609.460712	0.999582
	609.659619	1.000679
	609.858511	1.000670
	610.057390	1.000625
	610.256256	1.001572
	610.455107	1.003023
	610.653944	1.004667
	610.852767	1.003675
	611.051577	1.005030
	611.250373	1.006435
	611.449154	1.007124
	611.647922	1.007834
	611.846676	1.008591
	612.045416	1.009158
	612.244142	1.010201
	612.442854	1.013513
	612.641553	1.015410
	612.840237	1.015829
	613.038908	1.015333
	613.237564	1.015574
	613.436207	1.018091
	613.634836	1.017961
	613.833451	1.019226
	614.032052	1.020567
	614.230639	1.020970
	614.429212	1.021801
	614.627771	1.022539
	614.826316	1.022162
	615.024848	1.022802
	615.223365	1.023767
	615.421869	1.024639
	615.620358	1.023418
	615.818834	1.025033
	616.017296	1.025552
	616.215744	1.025891
	616.414178	1.026452
	616.612598	1.026705
	616.811004	1.026564
	617.009396	1.028204
	617.207775	1.029610
	617.406139	1.030785
	617.604490	1.032857
	617.802826	1.033059
	618.001149	1.034188
	618.199458	1.037440
	618.397752	1.038160
	618.596033	1.039362
	618.794300	1.041589
	618.992553	1.043229
	619.190792	1.044353
	619.389018	1.044322
	619.587229	1.044728
	619.785426	1.045387
	619.983609	1.045297
	620.181779	1.044224
	620.379934	1.043981
	620.578076	1.044807
	620.776204	1.044432
	620.974317	1.044164
	621.172417	1.044023
	621.370503	1.043091
	621.568575	1.044459
	621.766633	1.045681
	621.964677	1.044200
	622.162707	1.043145
	622.360723	1.042234
	622.558725	1.042679
	622.756714	1.041674
	622.954688	1.043141
	623.152648	1.041581
	623.350595	1.042355
	623.548527	1.042232
	623.746446	1.041224
	623.944350	1.041622
	624.142241	1.041396
	624.340118	1.040839
	624.537981	1.040445
	624.735829	1.039776
	624.933664	1.038292
	625.131485	1.038688
	625.329292	1.037458
	625.527085	1.035348
	625.724864	1.035364
	625.922629	1.032986
	626.120381	1.033217
	626.318118	1.032918
	626.515841	1.031711
	626.713550	1.032654
	626.911246	1.033688
	627.108927	1.033855
	627.306595	1.031360
	627.504248	1.030654
	627.701888	1.031354
	627.899513	1.029365
	628.097125	1.028728
	628.294722	1.028810
	628.492306	1.028981
	628.689876	1.030069
	628.887432	1.031367
	629.084973	1.029731
	629.282501	1.027995
	629.480015	1.028110
	629.677515	1.027872
	629.875001	1.027420
	630.072473	1.027491
	630.269931	1.026535
	630.467375	1.025877
	630.664805	1.026309
	630.862221	1.025351
	631.059623	1.025038
	631.257011	1.024825
	631.454385	1.025869
	631.651746	1.024255
	631.849092	1.023797
	632.046424	1.023035
	632.243742	1.024577
	632.441047	1.024261
	632.638337	1.023611
	632.835613	1.023843
	633.032876	1.023968
	633.230124	1.024841
	633.427358	1.025408
	633.624579	1.024368
	633.821785	1.023057
	634.018978	1.023852
	634.216156	1.024097
	634.413321	1.025066
	634.610471	1.025772
	634.807608	1.026591
	635.004730	1.025542
	635.201839	1.026686
	635.398933	1.026293
	635.596014	1.026697
	635.793081	1.027138
	635.990133	1.028105
	636.187172	1.029791
	636.384196	1.031645
	636.581207	1.031364
	636.778204	1.031467
	636.975186	1.033470
	637.172155	1.034122
	637.369110	1.035419
	637.566050	1.037090
	637.762977	1.037125
	637.959890	1.039103
	638.156788	1.039430
	638.353673	1.039758
	638.550544	1.040581
	638.747400	1.040520
	638.944243	1.040173
	639.141072	1.039470
	639.337886	1.040714
	639.534687	1.040447
	639.731474	1.039869
	639.928246	1.040827
	640.125005	1.042343
	640.321750	1.041284
	640.518480	1.040261
	640.715197	1.039808
	640.911899	1.040159
	641.108588	1.041169
	641.305263	1.043079
	641.501923	1.043637
	641.698570	1.044146
	641.895202	1.045229
	642.091821	1.045624
	642.288426	1.045859
	642.485016	1.047740
	642.681593	1.048701
	642.878155	1.049051
	643.074704	1.050634
	643.271238	1.050391
	643.467759	1.050650
	643.664265	1.051900
	643.860757	1.051217
	644.057236	1.052049
	644.253700	1.051183
	644.450151	1.052494
	644.646587	1.052325
	644.843009	1.051675
	645.039418	1.051700
	645.235812	1.050867
	645.432192	1.051302
	645.628558	1.052477
	645.824911	1.052656
	646.021249	1.053444
	646.217573	1.053839
	646.413883	1.054377
	646.610179	1.054143
	646.806461	1.053802
	647.002729	1.053803
	647.198983	1.054451
	647.395223	1.055018
	647.591449	1.056554
	647.787661	1.058207
	647.983859	1.058177
	648.180043	1.057569
	648.376212	1.058007
	648.572368	1.058332
	648.768510	1.060051
	648.964638	1.058676
	649.160751	1.058235
	649.356851	1.058134
	649.552937	1.056736
	649.749008	1.057424
	649.945066	1.056145
	650.141109	1.057146
	650.337138	1.056872
	650.533154	1.056489
	650.729155	1.056944
	650.925142	1.057129
	651.121116	1.058409
	651.317075	1.058457
	651.513020	1.057757
	651.708951	1.057636
	651.904868	1.057277
	652.100771	1.056771
	652.296660	1.056704
	652.492535	1.058444
	652.688396	1.058778
	652.884242	1.059267
	653.080075	1.059158
	653.275894	1.058742
	653.471699	1.059282
	653.667489	1.059913
	653.863266	1.060092
	654.059028	1.060810
	654.254776	1.060641
	654.450511	1.060586
	654.646231	1.060253
	654.841937	1.060304
	655.037629	1.058869
	655.233308	1.058382
	655.428972	1.057166
	655.624622	1.058056
	655.820258	1.058789
	656.015879	1.059304
	656.211487	1.059177
	656.407081	1.057876
	656.602661	1.057893
	656.798226	1.059538
	656.993778	1.060179
	657.189315	1.061701
	657.384839	1.061703
	657.580348	1.060762
	657.775843	1.060639
	657.971324	1.060699
	658.166791	1.061798
	658.362244	1.060722
	658.557683	1.061109
	658.753108	1.060944
	658.948519	1.062306
	659.143916	1.061754
	659.339298	1.061809
	659.534667	1.061450
	659.730022	1.060826
	659.925362	1.060826
	660.120688	1.062251
	660.316001	1.061763
	660.511299	1.062709
	660.706583	1.060624
	660.901853	1.061285
	661.097109	1.061034
	661.292351	1.061908
	661.487578	1.062107
	661.682792	1.062838
	661.877992	1.063921
	662.073177	1.064328
	662.268349	1.065575
	662.463506	1.066463
	662.658649	1.066285
	662.853779	1.066089
	663.048894	1.064562
	663.243995	1.064894
	663.439081	1.066197
	663.634154	1.066835
	663.829213	1.066800
	664.024258	1.066676
	664.219288	1.068127
	664.414305	1.067581
	664.609307	1.068317
	664.804295	1.067774
	664.999269	1.068736
	665.194229	1.069359
	665.389175	1.067898
	665.584107	1.067249
	665.779025	1.067305
	665.973928	1.067796
	666.168818	1.067909
	666.363693	1.067652
	666.558555	1.067190
	666.753402	1.067514
	666.948235	1.066703
	667.143054	1.067477
	667.337859	1.067728
	667.532650	1.066620
	667.727427	1.067086
	667.922189	1.066442
	668.116938	1.067519
	668.311672	1.068059
	668.506392	1.068174
	668.701098	1.066632
	668.895790	1.066407
	669.090468	1.066443
	669.285132	1.065704
	669.479782	1.064747
	669.674417	1.064324
	669.869039	1.064365
	670.063646	1.062983
	670.258239	1.064408
	670.452819	1.064239
	670.647384	1.065630
	670.841934	1.065308
	671.036471	1.065496
	671.230994	1.065508
	671.425502	1.066742
	671.619997	1.066875
	671.814477	1.066329
	672.008943	1.066895
	672.203395	1.066169
	672.397833	1.064421
	672.592257	1.064816
	672.786667	1.064656
	672.981062	1.064518
	673.175444	1.065134
	673.369811	1.065506
	673.564164	1.065283
	673.758503	1.066687
	673.952828	1.065622
	674.147139	1.065235
	674.341435	1.066551
	674.535718	1.066053
	674.729986	1.066747
	674.924240	1.068179
	675.118480	1.067837
	675.312706	1.067415
	675.506918	1.067844
	675.701116	1.067918
	675.895299	1.067872
	676.089469	1.067525
	676.283624	1.068709
	676.477765	1.068101
	676.671892	1.068392
	676.866005	1.068633
	677.060103	1.068026
	677.254188	1.069053
	677.448258	1.070180
	677.642315	1.070494
	677.836357	1.068862
	678.030385	1.069187
	678.224398	1.068086
	678.418398	1.066968
	678.612384	1.066681
	678.806355	1.067267
	679.000312	1.066658
	679.194255	1.066671
	679.388184	1.065997
	679.582099	1.066699
	679.776000	1.066698
	679.969886	1.065323
	680.163758	1.064326
	680.357617	1.063894
	680.551461	1.063719
	680.745290	1.063118
	680.939106	1.061800
	681.132908	1.061540
	681.326695	1.061727
	681.520468	1.062925
	681.714227	1.061727
	681.907972	1.062868
	682.101703	1.062596
	682.295419	1.061195
	682.489122	1.060298
	682.682810	1.059705
	682.876484	1.058928
	683.070144	1.058668
	683.263790	1.057001
	683.457421	1.057268
	683.651039	1.056710
	683.844642	1.055315
	684.038231	1.055398
	684.231806	1.056727
	684.425367	1.056960
	684.618913	1.058365
	684.812446	1.058949
	685.005964	1.057003
	685.199468	1.057714
	685.392958	1.058014
	685.586433	1.057568
	685.779895	1.057861
	685.973342	1.058063
	686.166775	1.056089
	686.360194	1.055474
	686.553599	1.055954
	686.746990	1.055916
	686.940366	1.055532
	687.133729	1.053979
	687.327077	1.053549
	687.520411	1.054074
	687.713730	1.053942
	687.907036	1.053621
	688.100327	1.053478
	688.293604	1.054138
	688.486867	1.053867
	688.680116	1.053216
	688.873351	1.052896
	689.066571	1.053614
	689.259777	1.051675
	689.452970	1.050196
	689.646147	1.049926
	689.839311	1.048504
	690.032461	1.048652
	690.225596	1.050261
	690.418717	1.050458
	690.611824	1.048774
	690.804917	1.048851
	690.997995	1.048357
	691.191059	1.048421
	691.384110	1.046722
	691.577145	1.046000
	691.770167	1.046355
	691.963175	1.045627
	692.156168	1.044413
	692.349147	1.044650
	692.542112	1.044411
	692.735063	1.043369
	692.927999	1.042551
	693.120922	1.043305
	693.313830	1.043750
	693.506724	1.043632
	693.699603	1.042347
	693.892469	1.040553
	694.085320	1.040971
	694.278157	1.040829
	694.470980	1.039460
	694.663789	1.040246
	694.856583	1.038597
	695.049364	1.038804
	695.242130	1.038320
	695.434881	1.039061
	695.627619	1.039866
	695.820342	1.041148
	696.013052	1.040070
	696.205747	1.039670
	696.398427	1.038645
	696.591094	1.038257
	696.783746	1.039697
	696.976384	1.039401
	697.169008	1.038937
	697.361618	1.038303
	697.554213	1.036716
	697.746795	1.036089
	697.939362	1.035360
	698.131914	1.035954
	698.324453	1.034102
	698.516977	1.033579
	698.709487	1.032422
	698.901983	1.033954
	699.094465	1.032916
	699.286932	1.031797
	699.479386	1.031486
	699.671825	1.032274
	699.864249	1.031610
	700.056660	1.031879
	700.249056	1.031425
	700.441438	1.030716
	700.633806	1.031250
	700.826160	1.029581
	701.018499	1.030669
	701.210824	1.030436
	701.403135	1.030633
	701.595432	1.030771
	701.787714	1.030132
	701.979982	1.028995
	702.172236	1.027651
	702.364476	1.027651
	702.556702	1.027707
	702.748913	1.026827
	702.941110	1.027224
	703.133293	1.027316
	703.325461	1.027186
	703.517615	1.026548
	703.709755	1.027169
	703.901881	1.026625
	704.093993	1.026592
	704.286090	1.026370
	704.478173	1.026674
	704.670242	1.027247
	704.862296	1.026471
	705.054337	1.023355
	705.246363	1.022263
	705.438375	1.021920
	705.630372	1.022157
	705.822356	1.021913
	706.014325	1.020498
	706.206279	1.021851
	706.398220	1.022299
	706.590146	1.024241
	706.782058	1.023315
	706.973956	1.022876
	707.165840	1.022431
	707.357709	1.021972
	707.549564	1.020665
	707.741405	1.020744
	707.933231	1.019859
	708.125043	1.019929
	708.316841	1.021518
	708.508625	1.020565
	708.700395	1.020127
	708.892150	1.019527
	709.083891	1.019045
	709.275617	1.019150
	709.467330	1.018713
	709.659028	1.019354
	709.850712	1.019287
	710.042381	1.019506
	710.234037	1.018743
	710.425678	1.018021
	710.617305	1.017017
	710.808917	1.016527
	711.000515	1.016673
	711.192099	1.015967
	711.383669	1.015278
	711.575225	1.015565
	711.766766	1.014011
	711.958293	1.014128
	712.149805	1.013882
	712.341304	1.013270
	712.532788	1.013088
	712.724258	1.012845
	712.915713	1.012221
	713.107154	1.011667
	713.298581	1.011691
	713.489994	1.012071
	713.681392	1.011363
	713.872776	1.011744
	714.064146	1.012269
	714.255502	1.011701
	714.446843	1.012210
	714.638170	1.011712
	714.829483	1.010905
	715.020781	1.010417
	715.212065	1.009401
	715.403335	1.007862
	715.594591	1.008730
	715.785832	1.008525
	715.977059	1.009861
	716.168272	1.009532
	716.359470	1.009241
	716.550654	1.009032
	716.741824	1.009994
	716.932979	1.009871
	717.124121	1.009338
	717.315247	1.009657
	717.506360	1.009278
	717.697458	1.008527
	717.888542	1.007541
	718.079612	1.006328
	718.270668	1.004822
	718.461709	1.005551
	718.652736	1.005472
	718.843748	1.004349
	719.034746	1.004227
	719.225730	1.005103
	719.416700	1.005348
	719.607655	1.006439
	719.798596	1.006318
	719.989523	1.004390
	720.180435	1.004532
	720.371333	1.003233
	720.562217	1.002928
	720.753087	1.002716
	720.943942	1.002453
	721.134783	1.001999
	721.325609	1.001003
	721.516422	1.000353
	721.707219	0.999708
	721.898003	0.998628
	722.088772	0.998852
	722.279527	0.998437
	722.470268	0.999336
	722.660994	0.998779
	722.851707	0.998767
	723.042404	0.999263
	723.233088	0.999322
	723.423757	0.999292
	723.614412	0.998293
	723.805052	0.998233
	723.995678	0.997989
	724.186290	0.999104
	724.376887	0.998565
	724.567471	0.999124
	724.758039	0.999060
	724.948594	0.999499
	725.139134	0.998584
	725.329660	0.998675
	725.520172	0.998694
	725.710669	1.000461
	725.901152	1.000840
	726.091620	1.000932
	726.282075	1.000563
	726.472514	1.002159
	726.662940	1.003392
	726.853351	1.003967
	727.043748	1.004754
	727.234131	1.005296
	727.424499	1.006517
	727.614853	1.006528
	727.805193	1.006819
	727.995518	1.006263
	728.185829	1.007024
	728.376125	1.007250
	728.566408	1.008044
	728.756675	1.009021
	728.946929	1.008141
	729.137168	1.007899
	729.327393	1.008717
	729.517604	1.008131
	729.707800	1.008412
	729.897982	1.009496
	730.088149	1.009030
	730.278302	1.008801
	730.468441	1.010388
	730.658566	1.011184
	730.848676	1.010681
	731.038771	1.009838
	731.228853	1.010545
	731.418920	1.012005
	731.608973	1.011566
	731.799011	1.010190
	731.989035	1.011381
	732.179045	1.011357
	732.369040	1.011025
	732.559021	1.012033
	732.748988	1.013806
	732.938940	1.015095
	733.128878	1.014495
	733.318801	1.013851
	733.508711	1.014412
	733.698605	1.013365
	733.888486	1.012870
	734.078352	1.012019
	734.268204	1.011634
	734.458041	1.011439
	734.647864	1.011422
	734.837673	1.010537
	735.027467	1.010119
	735.217247	1.010139
	735.407013	1.011183
	735.596764	1.009482
	735.786501	1.008068
	735.976223	1.007949
	736.165932	1.007068
	736.355625	1.007158
	736.545305	1.005698
	736.734970	1.005068
	736.924620	1.005124
	737.114257	1.004835
	737.303879	1.003407
	737.493486	1.002353
	737.683079	1.001915
	737.872658	1.001961
	738.062222	1.000999
	738.251772	1.000316
	738.441308	0.999034
	738.630829	1.000180
	738.820336	1.000194
	739.009829	0.999351
	739.199307	0.997647
	739.388771	0.997060
	739.578220	0.997300
	739.767655	0.995577
	739.957076	0.994261
	740.146482	0.993697
	740.335874	0.991745
	740.525251	0.992199
	740.714615	0.992101
	740.903963	0.992920
	741.093298	0.992096
	741.282618	0.992209
	741.471923	0.991747
	741.661214	0.992446
	741.850491	0.992949
	742.039753	0.993871
	742.229001	0.992850
	742.418235	0.992571
	742.607454	0.992508
	742.796659	0.992786
	742.985849	0.990805
	743.175025	0.990140
	743.364187	0.991425
	743.553334	0.991836
	743.742467	0.990963
	743.931586	0.990954
	744.120690	0.990932
	744.309779	0.988092
	744.498855	0.987614
	744.687916	0.986761
	744.876962	0.986543
	745.065994	0.985750
	745.255012	0.987556
	745.444015	0.987883
	745.633004	0.987739
	745.821978	0.987349
	746.010938	0.987809
	746.199884	0.986306
	746.388815	0.985362
	746.577732	0.985765
	746.766634	0.985415
	746.955522	0.983449
	747.144396	0.983585
	747.333255	0.983014
	747.522100	0.981951
	747.710930	0.979866
	747.899746	0.979127
	748.088548	0.978542
	748.277335	0.978498
	748.466108	0.977643
	748.654866	0.977816
	748.843610	0.975504
	749.032339	0.974840
	749.221054	0.973739
	749.409755	0.972262
	749.598441	0.971346
	749.787113	0.970697
	749.975770	0.969569
	750.164413	0.968213
	750.353042	0.967954
[truncated: 1,648 more rows]
