# Supplementary material for: Metasurface analogues of molecular diastereomers from hierarchical multiscale chiral interactions with biomolecules
Source: Nat Commun. 2026 Apr 22;17:5541. doi: 10.1038/s41467-026-72200-6 (PMC13287669; doi:10.1038/s41467-026-72200-6)
Supplement: Supplementary file 3 — Supplementary Data 1 (Raw data) [file 41467_2026_72200_MOESM3_ESM.zip › Raw_Data/Reflectivity/Antistrept_strept_sequence/strept_after_wash/Ref_ARRAY3_LH_90_3.txt]

	345.453658	1.005110
	345.669646	1.005097
	345.885622	1.005086
	346.101585	1.005077
	346.317535	1.005072
	346.533471	1.005071
	346.749395	1.005076
	346.965306	1.005087
	347.181204	1.005107
	347.397089	1.005138
	347.612961	1.005182
	347.828820	1.005242
	348.044666	1.005322
	348.260499	1.005425
	348.476319	1.005555
	348.692126	1.005716
	348.907920	1.005908
	349.123701	1.006133
	349.339469	1.006387
	349.555224	1.006663
	349.770966	1.006947
	349.986695	1.007223
	350.202412	1.007474
	350.418115	1.007682
	350.633805	1.007837
	350.849482	1.007932
	351.065147	1.007968
	351.280798	1.007952
	351.496436	1.007892
	351.712062	1.007798
	351.927674	1.007679
	352.143273	1.008158
	352.358860	1.005386
	352.574433	1.003714
	352.789993	1.004603
	353.005541	1.005917
	353.221075	1.006367
	353.436597	1.006215
	353.652105	1.004823
	353.867600	1.004117
	354.083083	1.003557
	354.298552	1.004324
	354.514009	1.004282
	354.729452	1.004843
	354.944883	1.004293
	355.160300	1.004206
	355.375705	1.005131
	355.591096	1.004784
	355.806474	1.004551
	356.021840	1.001817
	356.237192	1.002254
	356.452532	1.003489
	356.667858	1.002330
	356.883172	1.002253
	357.098472	0.999695
	357.313760	0.998681
	357.529034	0.999346
	357.744295	1.000017
	357.959544	1.000053
	358.174779	1.000437
	358.390002	1.002029
	358.605211	0.999404
	358.820407	1.001293
	359.035591	1.001253
	359.250761	0.999764
	359.465919	1.000580
	359.681063	1.000782
	359.896194	1.001007
	360.111313	1.000768
	360.326418	0.999824
	360.541510	0.999793
	360.756589	0.998453
	360.971656	0.999856
	361.186709	1.000132
	361.401749	1.002307
	361.616776	1.001425
	361.831790	1.001344
	362.046792	1.002773
	362.261780	1.004363
	362.476755	1.003980
	362.691717	1.004356
	362.906666	1.005324
	363.121602	1.006139
	363.336525	1.005382
	363.551435	1.006272
	363.766332	1.005625
	363.981216	1.004017
	364.196087	1.003778
	364.410945	1.004655
	364.625790	1.003325
	364.840621	1.003660
	365.055440	1.004515
	365.270246	1.004149
	365.485039	1.001796
	365.699818	1.004151
	365.914585	1.002208
	366.129339	1.002085
	366.344079	1.002578
	366.558807	1.002666
	366.773521	1.002493
	366.988223	1.003585
	367.202911	1.005199
	367.417587	1.004982
	367.632249	1.005365
	367.846898	1.004574
	368.061535	1.005932
	368.276158	1.006312
	368.490768	1.004851
	368.705365	1.004877
	368.919949	1.003278
	369.134521	1.005436
	369.349079	1.007311
	369.563624	1.006213
	369.778155	1.007487
	369.992674	1.007003
	370.207180	1.007661
	370.421673	1.007546
	370.636153	1.005663
	370.850619	1.004458
	371.065073	1.003407
	371.279514	1.003226
	371.493941	1.001646
	371.708356	1.002196
	371.922757	1.000987
	372.137145	1.001591
	372.351521	1.001989
	372.565883	0.999570
	372.780232	0.998083
	372.994568	0.997537
	373.208891	0.995559
	373.423201	0.994588
	373.637498	0.994140
	373.851782	0.995164
	374.066053	0.992586
	374.280311	0.990788
	374.494556	0.991664
	374.708787	0.992610
	374.923006	0.992621
	375.137211	0.992396
	375.351404	0.993593
	375.565583	0.991746
	375.779750	0.992727
	375.993903	0.990842
	376.208043	0.990731
	376.422170	0.989497
	376.636284	0.990578
	376.850385	0.990485
	377.064473	0.990989
	377.278548	0.993701
	377.492610	0.994034
	377.706658	0.995817
	377.920694	0.996746
	378.134717	0.996641
	378.348726	0.997247
	378.562722	1.002016
	378.776706	1.002176
	378.990676	1.006215
	379.204633	1.008086
	379.418577	1.009219
	379.632508	1.009759
	379.846426	1.010986
	380.060331	1.013337
	380.274223	1.014278
	380.488101	1.015612
	380.701967	1.016046
	380.915819	1.017524
	381.129659	1.018487
	381.343485	1.020411
	381.557298	1.021172
	381.771098	1.020558
	381.984886	1.020406
	382.198659	1.018858
	382.412420	1.017581
	382.626168	1.016825
	382.839903	1.015191
	383.053624	1.012880
	383.267333	1.011418
	383.481028	1.012509
	383.694711	1.012241
	383.908380	1.010983
	384.122036	1.009495
	384.335679	1.009193
	384.549309	1.007473
	384.762926	1.005710
	384.976530	1.005369
	385.190120	1.004134
	385.403698	1.003429
	385.617262	1.001720
	385.830814	1.000496
	386.044352	0.997861
	386.257877	0.998083
	386.471389	0.998097
	386.684888	0.996593
	386.898374	0.993848
	387.111847	0.993608
	387.325306	0.994166
	387.538753	0.993549
	387.752186	0.993551
	387.965606	0.995831
	388.179014	0.994583
	388.392408	0.993046
	388.605789	0.993894
	388.819156	0.993542
	389.032511	0.994154
	389.245853	0.993929
	389.459181	0.994038
	389.672497	0.993415
	389.885799	0.994186
	390.099088	0.995475
	390.312364	0.995179
	390.525627	0.996812
	390.738877	0.997553
	390.952114	0.999502
	391.165337	1.001994
	391.378548	1.005093
	391.591745	1.004690
	391.804929	1.007494
	392.018100	1.006240
	392.231258	1.005261
	392.444403	1.004885
	392.657535	1.005795
	392.870653	1.006688
	393.083759	1.007135
	393.296851	1.006460
	393.509930	1.006782
	393.722996	1.004803
	393.936049	1.006836
	394.149089	1.004336
	394.362116	1.003358
	394.575129	1.003372
	394.788130	1.004611
	395.001117	1.003802
	395.214091	1.004555
	395.427052	1.002477
	395.640000	1.000771
	395.852935	1.000345
	396.065857	1.000745
	396.278765	0.999256
	396.491660	0.998684
	396.704543	0.997780
	396.917412	0.998885
	397.130268	0.998473
	397.343110	0.998887
	397.555940	0.999737
	397.768757	1.001404
	397.981560	0.999874
	398.194350	0.998870
	398.407127	0.998638
	398.619891	0.998937
	398.832642	0.998794
	399.045380	0.998875
	399.258104	0.998028
	399.470815	0.997172
	399.683514	0.999394
	399.896199	0.999097
	400.108870	1.000972
	400.321529	1.000744
	400.534175	1.000145
	400.746807	1.001512
	400.959427	1.000550
	401.172033	1.003117
	401.384626	1.002060
	401.597205	1.001073
	401.809772	1.001441
	402.022326	1.002350
	402.234866	1.001637
	402.447393	1.002654
	402.659907	1.003045
	402.872408	1.006688
	403.084896	1.007032
	403.297370	1.008188
	403.509832	1.008202
	403.722280	1.009266
	403.934715	1.008964
	404.147137	1.007679
	404.359546	1.007924
	404.571941	1.006752
	404.784323	1.005958
	404.996693	1.007773
	405.209049	1.008784
	405.421392	1.008072
	405.633721	1.007357
	405.846038	1.006877
	406.058341	1.006363
	406.270632	1.006938
	406.482909	1.004922
	406.695172	1.006840
	406.907423	1.007155
	407.119661	1.007969
	407.331885	1.006677
	407.544096	1.005406
	407.756294	1.002469
	407.968479	1.002547
	408.180651	1.000749
	408.392809	1.001464
	408.604954	1.002135
	408.817086	1.001828
	409.029205	1.002647
	409.241311	1.005200
	409.453404	1.004653
	409.665483	1.004898
	409.877549	1.003778
	410.089602	1.006559
	410.301642	1.005435
	410.513669	1.006525
	410.725682	1.003841
	410.937682	1.003463
	411.149669	1.001867
	411.361643	1.000202
	411.573604	1.000567
	411.785551	1.000500
	411.997486	0.999491
	412.209407	0.999523
	412.421315	0.999113
	412.633210	0.995147
	412.845091	0.997347
	413.056959	0.995954
	413.268815	0.995535
	413.480657	0.994977
	413.692485	0.993282
	413.904301	0.993086
	414.116103	0.991042
	414.327892	0.989879
	414.539668	0.989691
	414.751431	0.988230
	414.963181	0.988861
	415.174917	0.989861
	415.386640	0.990215
	415.598350	0.992241
	415.810047	0.990233
	416.021730	0.990236
	416.233401	0.988848
	416.445058	0.989196
	416.656702	0.988416
	416.868332	0.987673
	417.079950	0.988818
	417.291554	0.987701
	417.503145	0.988058
	417.714723	0.987510
	417.926288	0.986265
	418.137839	0.986480
	418.349377	0.987632
	418.560903	0.988304
	418.772414	0.988148
	418.983913	0.988089
	419.195398	0.987505
	419.406870	0.989988
	419.618329	0.991110
	419.829775	0.990964
	420.041208	0.991276
	420.252627	0.990385
	420.464033	0.991727
	420.675426	0.992733
	420.886805	0.991696
	421.098172	0.992242
	421.309525	0.991474
	421.520865	0.991700
	421.732192	0.992238
	421.943505	0.992279
	422.154805	0.992059
	422.366092	0.993294
	422.577366	0.993768
	422.788627	0.994195
	422.999874	0.991655
	423.211108	0.991222
	423.422329	0.989088
	423.633537	0.989289
	423.844731	0.988411
	424.055913	0.988509
	424.267081	0.989813
	424.478235	0.987987
	424.689377	0.987576
	424.900505	0.987876
	425.111620	0.987378
	425.322722	0.987200
	425.533811	0.988964
	425.744886	0.987310
	425.955948	0.985864
	426.166997	0.986098
	426.378032	0.986966
	426.589055	0.988722
	426.800064	0.986485
	427.011060	0.986591
	427.222042	0.987082
	427.433012	0.988383
	427.643968	0.991569
	427.854911	0.991577
	428.065840	0.991916
	428.276757	0.992120
	428.487660	0.991073
	428.698550	0.991284
	428.909427	0.992487
	429.120290	0.994338
	429.331140	0.995745
	429.541977	0.995741
	429.752801	0.994953
	429.963611	0.996347
	430.174408	0.996591
	430.385192	0.997346
	430.595963	0.997784
	430.806720	0.999003
	431.017464	0.997698
	431.228195	0.997894
	431.438913	0.996141
	431.649617	0.996736
	431.860308	0.997430
	432.070986	0.997620
	432.281650	0.998842
	432.492302	0.998799
	432.702940	0.996063
	432.913565	0.994767
	433.124176	0.995389
	433.334774	0.994304
	433.545359	0.993948
	433.755931	0.994371
	433.966489	0.993636
	434.177035	0.993539
	434.387567	0.994837
	434.598085	0.994500
	434.808591	0.994282
	435.019083	0.993605
	435.229562	0.992442
	435.440027	0.991997
	435.650479	0.992545
	435.860918	0.993144
	436.071344	0.991956
	436.281757	0.990347
	436.492156	0.991177
	436.702542	0.992942
	436.912914	0.994118
	437.123274	0.993480
	437.333620	0.993807
	437.543953	0.993513
	437.754272	0.993855
	437.964578	0.993854
	438.174871	0.993726
	438.385151	0.993581
	438.595417	0.993580
	438.805670	0.995849
	439.015910	0.995952
	439.226137	0.996298
	439.436350	0.995805
	439.646550	0.997858
	439.856737	0.998952
	440.066910	1.000277
	440.277070	1.000849
	440.487217	1.001229
	440.697351	1.001981
	440.907471	1.002518
	441.117578	1.003591
	441.327671	1.005175
	441.537752	1.006498
	441.747819	1.004729
	441.957873	1.002629
	442.167913	1.002964
	442.377940	1.003359
	442.587954	1.004972
	442.797955	1.003592
	443.007942	1.005396
	443.217916	1.005324
	443.427877	1.006077
	443.637824	1.004908
	443.847758	1.004978
	444.057679	1.005340
	444.267586	1.005156
	444.477481	1.004909
	444.687361	1.002793
	444.897229	1.002862
	445.107083	1.000978
	445.316924	0.998494
	445.526752	0.998318
	445.736566	0.997361
	445.946367	0.997241
	446.156155	0.996590
	446.365929	0.996176
	446.575690	0.996137
	446.785438	0.996936
	446.995173	0.996595
	447.204894	0.994336
	447.414602	0.994516
	447.624296	0.994699
	447.833977	0.993573
	448.043645	0.993198
	448.253300	0.993700
	448.462941	0.992984
	448.672569	0.992597
	448.882184	0.991534
	449.091785	0.991576
	449.301373	0.990422
	449.510948	0.989792
	449.720509	0.988133
	449.930057	0.987796
	450.139592	0.987565
	450.349113	0.988235
	450.558621	0.987807
	450.768116	0.988038
	450.977597	0.989396
	451.187066	0.989017
	451.396520	0.989132
	451.605962	0.989008
	451.815390	0.987955
	452.024805	0.989192
	452.234206	0.990586
	452.443594	0.991095
	452.652969	0.991847
	452.862330	0.994082
	453.071678	0.995745
	453.281013	0.995398
	453.490335	0.995095
	453.699643	0.994462
	453.908938	0.996876
	454.118219	0.997014
	454.327487	0.997933
	454.536742	0.999808
	454.745983	1.002619
	454.955211	1.001609
	455.164426	1.000555
	455.373627	1.001273
	455.582815	1.002590
	455.791990	1.001977
	456.001152	1.001783
	456.210300	1.000798
	456.419434	1.000610
	456.628556	1.001244
	456.837664	0.998909
	457.046758	0.999901
	457.255839	0.999086
	457.464907	0.999837
	457.673962	0.997847
	457.883003	0.996063
	458.092031	0.995590
	458.301046	0.997591
	458.510047	0.997573
	458.719035	0.997447
	458.928009	0.997380
	459.136970	0.996307
	459.345918	0.995253
	459.554852	0.994692
	459.763774	0.994503
	459.972681	0.994179
	460.181576	0.992334
	460.390457	0.990513
	460.599324	0.990952
	460.808178	0.989581
	461.017019	0.988624
	461.225847	0.987131
	461.434661	0.986095
	461.643462	0.987364
	461.852249	0.988957
	462.061023	0.988466
	462.269784	0.988865
	462.478531	0.987760
	462.687265	0.987066
	462.895986	0.987109
	463.104693	0.987317
	463.313387	0.987826
	463.522068	0.988125
	463.730735	0.988407
	463.939389	0.988364
	464.148029	0.989166
	464.356656	0.988542
	464.565270	0.990212
	464.773870	0.990466
	464.982457	0.990450
	465.191030	0.991456
	465.399591	0.991292
	465.608137	0.990621
	465.816671	0.989590
	466.025191	0.991220
	466.233697	0.990609
	466.442191	0.993526
	466.650671	0.991865
	466.859137	0.992629
	467.067590	0.992773
	467.276030	0.991633
	467.484456	0.990579
	467.692869	0.989932
	467.901269	0.991019
	468.109655	0.993354
	468.318028	0.993551
	468.526387	0.994426
	468.734733	0.994120
	468.943066	0.993372
	469.151385	0.994215
	469.359691	0.993269
	469.567984	0.993377
	469.776263	0.992445
	469.984528	0.992413
	470.192781	0.991784
	470.401020	0.993054
	470.609245	0.994110
	470.817457	0.994435
	471.025656	0.991658
	471.233841	0.990648
	471.442013	0.989458
	471.650172	0.988932
	471.858317	0.988484
	472.066448	0.987522
	472.274567	0.987979
	472.482672	0.987111
	472.690763	0.985035
	472.898841	0.986728
	473.106906	0.987443
	473.314957	0.986977
	473.522995	0.987250
	473.731020	0.986630
	473.939031	0.986271
	474.147029	0.986293
	474.355013	0.984933
	474.562984	0.984433
	474.770941	0.985736
	474.978885	0.983793
	475.186816	0.983195
	475.394733	0.983627
	475.602637	0.982159
	475.810527	0.981678
	476.018404	0.981434
	476.226268	0.980982
	476.434118	0.979244
	476.641955	0.978950
	476.849778	0.978938
	477.057588	0.978396
	477.265385	0.976868
	477.473168	0.977439
	477.680937	0.976925
	477.888694	0.974928
	478.096436	0.973487
	478.304166	0.972747
	478.511882	0.972873
	478.719584	0.971538
	478.927274	0.971525
	479.134949	0.970517
	479.342612	0.970820
	479.550260	0.970955
	479.757896	0.969845
	479.965518	0.971385
	480.173126	0.971440
	480.380722	0.972614
	480.588303	0.974481
	480.795872	0.973123
	481.003426	0.973010
	481.210968	0.970887
	481.418496	0.971539
	481.626010	0.971000
	481.833511	0.970442
	482.040999	0.970238
	482.248473	0.971357
	482.455934	0.969885
	482.663382	0.969968
	482.870816	0.970323
	483.078236	0.970655
	483.285643	0.970361
	483.493037	0.970511
	483.700417	0.971084
	483.907784	0.972377
	484.115137	0.973148
	484.322477	0.971866
	484.529803	0.971831
	484.737116	0.972026
	484.944416	0.971583
	485.151702	0.972893
	485.358975	0.975127
	485.566234	0.973808
	485.773479	0.975034
	485.980712	0.974066
	486.187931	0.974047
	486.395136	0.973775
	486.602328	0.973416
	486.809506	0.972339
	487.016671	0.973421
	487.223823	0.974109
	487.430961	0.973066
	487.638086	0.973830
	487.845197	0.974015
	488.052295	0.974980
	488.259379	0.975122
	488.466450	0.974669
	488.673507	0.974187
	488.880551	0.973069
	489.087582	0.971984
	489.294599	0.971881
	489.501602	0.969297
	489.708592	0.969584
	489.915569	0.971415
	490.122532	0.969234
	490.329482	0.967636
	490.536418	0.966172
	490.743341	0.966402
	490.950250	0.966318
	491.157146	0.966343
	491.364029	0.965369
	491.570897	0.965462
	491.777753	0.965159
	491.984595	0.966315
	492.191423	0.966115
	492.398238	0.967784
	492.605040	0.967061
	492.811828	0.967668
	493.018603	0.966247
	493.225364	0.965958
	493.432111	0.965676
	493.638846	0.964154
	493.845566	0.964530
	494.052274	0.962746
	494.258967	0.962760
	494.465648	0.962443
	494.672314	0.963934
	494.878968	0.963361
	495.085608	0.966279
	495.292234	0.967221
	495.498847	0.967837
	495.705446	0.968793
	495.912032	0.968940
	496.118605	0.969050
	496.325164	0.968990
	496.531709	0.968169
	496.738241	0.968333
	496.944759	0.969363
	497.151264	0.970485
	497.357756	0.971760
	497.564234	0.973106
	497.770698	0.971443
	497.977149	0.971053
	498.183587	0.971256
	498.390011	0.970716
	498.596422	0.971084
	498.802819	0.971224
	499.009202	0.971891
	499.215572	0.972692
	499.421929	0.974888
	499.628272	0.975318
	499.834602	0.972752
	500.040918	0.972578
	500.247220	0.970334
	500.453509	0.970144
	500.659785	0.968342
	500.866047	0.967364
	501.072296	0.966828
	501.278531	0.965187
	501.484752	0.964404
	501.690960	0.963757
	501.897155	0.962252
	502.103336	0.963220
	502.309504	0.963111
	502.515658	0.962869
	502.721798	0.963338
	502.927925	0.964046
	503.134039	0.965154
	503.340139	0.965346
	503.546225	0.964642
	503.752298	0.963657
	503.958358	0.965673
	504.164404	0.965085
	504.370436	0.966008
	504.576455	0.965555
	504.782461	0.965358
	504.988453	0.963280
	505.194431	0.961551
	505.400396	0.960268
	505.606347	0.960550
	505.812285	0.960059
	506.018209	0.959059
	506.224120	0.960363
	506.430017	0.961509
	506.635901	0.962909
	506.841771	0.964081
	507.047628	0.966446
	507.253471	0.966746
	507.459301	0.968479
	507.665117	0.967840
	507.870920	0.967988
	508.076709	0.968944
	508.282484	0.968245
	508.488247	0.968124
	508.693995	0.968188
	508.899730	0.967124
	509.105451	0.967246
	509.311159	0.967670
	509.516854	0.967979
	509.722535	0.968189
	509.928202	0.967174
	510.133856	0.965567
	510.339496	0.966768
	510.545123	0.966887
	510.750736	0.967773
	510.956336	0.967680
	511.161922	0.967316
	511.367494	0.966489
	511.573053	0.965531
	511.778599	0.965611
	511.984131	0.964827
	512.189649	0.964393
	512.395154	0.964125
	512.600645	0.961676
	512.806123	0.962129
	513.011587	0.961270
	513.217038	0.960778
	513.422475	0.962588
	513.627899	0.961807
	513.833309	0.962201
	514.038705	0.962411
	514.244088	0.964058
	514.449458	0.965542
	514.654814	0.965738
	514.860156	0.966357
	515.065485	0.965366
	515.270800	0.965189
	515.476102	0.963918
	515.681390	0.964269
	515.886664	0.963428
	516.091925	0.963036
	516.297173	0.963621
	516.502407	0.962559
	516.707627	0.962872
	516.912834	0.963998
	517.118027	0.962766
	517.323207	0.962328
	517.528373	0.961385
	517.733525	0.961803
	517.938664	0.961438
	518.143790	0.962204
	518.348901	0.961797
	518.554000	0.963721
	518.759084	0.963697
	518.964156	0.963137
	519.169213	0.963085
	519.374257	0.963250
	519.579288	0.960944
	519.784305	0.960255
	519.989308	0.958029
	520.194298	0.958004
	520.399274	0.957928
	520.604236	0.956359
	520.809185	0.955359
	521.014121	0.953762
	521.219043	0.953344
	521.423951	0.954257
	521.628846	0.954156
	521.833727	0.952279
	522.038595	0.951562
	522.243449	0.950815
	522.448289	0.953034
	522.653116	0.953609
	522.857929	0.952517
	523.062729	0.952032
	523.267515	0.951283
	523.472287	0.949938
	523.677046	0.948464
	523.881792	0.948609
	524.086524	0.948444
	524.291242	0.948542
	524.495946	0.948290
	524.700637	0.947502
	524.905315	0.948467
	525.109979	0.948933
	525.314629	0.947836
	525.519266	0.948038
	525.723889	0.947621
	525.928498	0.947426
	526.133094	0.947489
	526.337677	0.949335
	526.542245	0.949341
	526.746800	0.949721
	526.951342	0.949869
	527.155870	0.949922
	527.360384	0.950014
	527.564885	0.950905
	527.769372	0.951040
	527.973846	0.951095
	528.178306	0.951166
	528.382752	0.951901
	528.587185	0.952514
	528.791604	0.952971
	528.996010	0.952776
	529.200402	0.954954
	529.404780	0.954525
	529.609145	0.954785
	529.813496	0.954323
	530.017833	0.954140
	530.222157	0.953663
	530.426468	0.954489
	530.630764	0.954669
	530.835048	0.956383
	531.039317	0.955616
	531.243573	0.954435
	531.447815	0.954939
	531.652044	0.954343
	531.856259	0.954600
	532.060461	0.956269
	532.264648	0.957309
	532.468823	0.958524
	532.672983	0.958637
	532.877130	0.957757
	533.081264	0.957234
	533.285383	0.958351
	533.489490	0.957777
	533.693582	0.956977
	533.897661	0.956592
	534.101726	0.955220
	534.305778	0.956596
	534.509816	0.957552
	534.713841	0.957500
	534.917851	0.956830
	535.121849	0.956336
	535.325832	0.955619
	535.529802	0.954350
	535.733759	0.954150
	535.937701	0.953888
	536.141630	0.954709
	536.345546	0.954208
	536.549448	0.955319
	536.753336	0.954616
	536.957210	0.953438
	537.161071	0.952671
	537.364919	0.950839
	537.568752	0.949528
	537.772572	0.950189
	537.976379	0.949995
	538.180172	0.951362
	538.383951	0.950762
	538.587716	0.950866
	538.791468	0.948356
	538.995206	0.949699
	539.198931	0.948441
	539.402642	0.947393
	539.606339	0.946707
	539.810023	0.946600
	540.013693	0.945791
	540.217349	0.945267
	540.420992	0.945890
	540.624621	0.946042
	540.828237	0.945285
	541.031839	0.944895
	541.235427	0.944585
	541.439001	0.944825
	541.642562	0.944622
	541.846109	0.943220
	542.049643	0.943205
	542.253163	0.942914
	542.456669	0.942128
	542.660162	0.942955
	542.863641	0.944891
	543.067106	0.945092
	543.270558	0.944054
	543.473996	0.944381
	543.677420	0.945671
	543.880831	0.945913
	544.084228	0.947017
	544.287612	0.946230
	544.490981	0.946543
	544.694338	0.946099
	544.897680	0.946095
	545.101009	0.945884
	545.304324	0.947046
	545.507625	0.947695
	545.710913	0.947834
	545.914187	0.949343
	546.117448	0.949874
	546.320695	0.949390
	546.523928	0.951904
	546.727147	0.951058
	546.930353	0.951460
	547.133546	0.951659
	547.336724	0.950661
	547.539889	0.950985
	547.743040	0.951462
	547.946178	0.954091
	548.149301	0.954742
	548.352412	0.953632
	548.555508	0.952807
	548.758591	0.953204
	548.961660	0.952598
	549.164716	0.953761
	549.367757	0.954376
	549.570785	0.954697
	549.773800	0.956060
	549.976801	0.957017
	550.179788	0.956971
	550.382761	0.958915
	550.585721	0.957976
	550.788667	0.958210
	550.991599	0.958500
	551.194518	0.959574
	551.397423	0.958876
	551.600315	0.957281
	551.803192	0.958246
	552.006056	0.959261
	552.208906	0.959053
	552.411743	0.959112
	552.614566	0.958566
	552.817375	0.957748
	553.020171	0.956984
	553.222953	0.957366
	553.425721	0.957310
	553.628475	0.956721
	553.831216	0.956315
	554.033943	0.954622
	554.236657	0.954028
	554.439356	0.952465
	554.642042	0.952322
	554.844715	0.953441
	555.047373	0.953820
	555.250018	0.952623
	555.452650	0.953044
	555.655267	0.954411
	555.857871	0.954550
	556.060461	0.954879
	556.263038	0.953806
	556.465600	0.953219
	556.668150	0.954996
	556.870685	0.955577
	557.073207	0.955500
	557.275715	0.955623
	557.478209	0.956476
	557.680689	0.956174
	557.883156	0.956254
	558.085609	0.956256
	558.288049	0.956903
	558.490475	0.957110
	558.692887	0.956580
	558.895285	0.956565
	559.097670	0.956707
	559.300040	0.956793
	559.502398	0.958003
	559.704741	0.959249
	559.907071	0.959558
	560.109387	0.959461
	560.311689	0.957934
	560.513978	0.956970
	560.716253	0.957940
	560.918514	0.958907
	561.120762	0.959546
	561.322995	0.960693
	561.525215	0.960666
	561.727422	0.961418
	561.929614	0.962162
	562.131793	0.961493
	562.333958	0.962798
	562.536110	0.965362
	562.738248	0.964620
	562.940372	0.964354
	563.142482	0.965120
	563.344578	0.964937
	563.546661	0.964116
	563.748730	0.963530
	563.950786	0.965950
	564.152827	0.965350
	564.354855	0.964914
	564.556870	0.964580
	564.758870	0.965253
	564.960857	0.965419
	565.162830	0.966647
	565.364789	0.967212
	565.566735	0.967676
	565.768666	0.966956
	565.970584	0.966561
	566.172489	0.967411
	566.374379	0.968384
	566.576256	0.969411
	566.778119	0.971326
	566.979969	0.971086
	567.181805	0.971989
	567.383626	0.972242
	567.585435	0.972720
	567.787229	0.972759
	567.989010	0.972604
	568.190777	0.973246
	568.392530	0.973357
	568.594269	0.974753
	568.795995	0.977202
	568.997707	0.976903
	569.199405	0.976827
	569.401090	0.977911
	569.602761	0.977588
	569.804418	0.977628
	570.006061	0.978392
	570.207690	0.980303
	570.409306	0.980278
	570.610908	0.979866
	570.812497	0.979802
	571.014071	0.981635
	571.215632	0.980564
	571.417179	0.980784
	571.618712	0.980753
	571.820232	0.980854
	572.021737	0.980835
	572.223229	0.980581
	572.424707	0.980970
	572.626172	0.981470
	572.827623	0.981086
	573.029060	0.981949
	573.230483	0.982753
	573.431892	0.982856
	573.633288	0.982737
	573.834670	0.982931
	574.036038	0.983113
	574.237392	0.983123
	574.438733	0.983682
	574.640060	0.983489
	574.841373	0.982881
	575.042672	0.982633
	575.243958	0.984064
	575.445230	0.984399
	575.646488	0.984269
	575.847732	0.985464
	576.048962	0.985333
	576.250179	0.984981
	576.451382	0.984756
	576.652571	0.985311
	576.853747	0.986724
	577.054908	0.985927
	577.256056	0.986423
	577.457190	0.985912
	577.658310	0.986511
	577.859417	0.985852
	578.060510	0.986075
	578.261589	0.987249
	578.462654	0.987369
	578.663705	0.987056
	578.864743	0.986116
	579.065767	0.986368
	579.266777	0.986984
	579.467773	0.986171
	579.668755	0.986742
	579.869724	0.986214
	580.070679	0.987641
	580.271620	0.988210
	580.472548	0.989020
	580.673461	0.988866
	580.874361	0.989222
	581.075247	0.988409
	581.276119	0.989474
	581.476978	0.988961
	581.677822	0.989592
	581.878653	0.991008
	582.079470	0.991646
	582.280273	0.991501
	582.481063	0.990357
	582.681838	0.989089
	582.882600	0.989734
	583.083348	0.988652
	583.284083	0.988651
	583.484803	0.988781
	583.685510	0.989436
	583.886203	0.989535
	584.086882	0.989128
	584.287547	0.988385
	584.488199	0.987515
	584.688836	0.988107
	584.889460	0.988881
	585.090070	0.989466
	585.290666	0.989731
	585.491249	0.989991
	585.691818	0.990795
	585.892372	0.990693
	586.092914	0.990512
	586.293441	0.990483
	586.493954	0.991170
	586.694454	0.991205
	586.894940	0.992016
	587.095412	0.992059
	587.295870	0.992486
	587.496314	0.993730
	587.696745	0.993006
	587.897162	0.992777
	588.097565	0.993277
	588.297954	0.994717
	588.498329	0.994523
	588.698691	0.995888
	588.899038	0.997132
	589.099372	0.996234
	589.299692	0.997132
	589.499998	0.997521
	589.700291	0.998870
	589.900569	0.996908
	590.100834	0.996072
	590.301085	0.996889
	590.501322	0.997318
	590.701546	0.997230
	590.901755	0.997104
	591.101951	0.998241
	591.302132	0.997160
	591.502300	0.996683
	591.702455	0.996960
	591.902595	0.996816
	592.102722	0.997437
	592.302834	0.997806
	592.502933	0.996779
	592.703018	0.996044
	592.903089	0.996822
	593.103147	0.996813
	593.303190	0.996066
	593.503220	0.994402
	593.703236	0.994404
	593.903238	0.993474
	594.103226	0.991472
	594.303200	0.991052
	594.503161	0.990210
	594.703108	0.990134
	594.903040	0.990733
	595.102960	0.989849
	595.302865	0.990519
	595.502756	0.989807
	595.702634	0.988994
	595.902497	0.988450
	596.102347	0.989665
	596.302183	0.990099
	596.502005	0.991493
	596.701813	0.992338
	596.901608	0.992226
	597.101388	0.991098
	597.301155	0.991513
	597.500908	0.990893
	597.700647	0.991564
	597.900372	0.990914
	598.100083	0.990978
	598.299781	0.991605
	598.499465	0.992312
	598.699134	0.991502
	598.898790	0.991813
	599.098432	0.992509
	599.298061	0.993106
	599.497675	0.994042
	599.697275	0.992603
	599.896862	0.994338
	600.096435	0.996145
	600.295994	0.996458
	600.495539	0.996288
	600.695070	0.996953
	600.894588	0.996658
	601.094091	0.996671
	601.293581	0.996727
	601.493056	0.997370
	601.692518	0.998082
	601.891966	0.996333
	602.091401	0.997716
	602.290821	0.998388
	602.490227	0.998081
	602.689620	0.997003
	602.888999	0.996307
	603.088363	0.996190
	603.287714	0.996223
	603.487052	0.995273
	603.686375	0.995579
	603.885684	0.996768
	604.084980	0.996855
	604.284261	0.997525
	604.483529	0.996402
	604.682783	0.996458
	604.882023	0.997388
	605.081249	0.996168
	605.280461	0.995585
	605.479660	0.995787
	605.678844	0.996163
	605.878015	0.996632
	606.077172	0.996898
	606.276314	0.997957
	606.475443	0.998598
	606.674558	0.999457
	606.873660	0.998789
	607.072747	0.999368
	607.271820	0.999211
	607.470880	0.999618
	607.669926	0.999921
	607.868957	1.001331
	608.067975	1.002844
	608.266979	1.001930
	608.465969	1.002617
	608.664946	1.003660
	608.863908	1.003475
	609.062857	1.003839
	609.261791	1.004531
	609.460712	1.004686
	609.659619	1.005470
	609.858511	1.004376
	610.057390	1.004489
	610.256256	1.004986
	610.455107	1.004069
	610.653944	1.004508
	610.852767	1.005459
	611.051577	1.006490
	611.250373	1.006880
	611.449154	1.008820
	611.647922	1.008656
	611.846676	1.011227
	612.045416	1.010832
	612.244142	1.011286
	612.442854	1.011009
	612.641553	1.011558
	612.840237	1.012353
	613.038908	1.012077
	613.237564	1.011988
	613.436207	1.013439
	613.634836	1.013231
	613.833451	1.011906
	614.032052	1.012989
	614.230639	1.012926
	614.429212	1.013727
	614.627771	1.013593
	614.826316	1.014467
	615.024848	1.015739
	615.223365	1.017069
	615.421869	1.016785
	615.620358	1.018997
	615.818834	1.019507
	616.017296	1.019674
	616.215744	1.019828
	616.414178	1.020088
	616.612598	1.021269
	616.811004	1.022859
	617.009396	1.022448
	617.207775	1.023324
	617.406139	1.024454
	617.604490	1.024102
	617.802826	1.024504
	618.001149	1.025251
	618.199458	1.025104
	618.397752	1.026033
	618.596033	1.025150
	618.794300	1.025151
	618.992553	1.026707
	619.190792	1.026007
	619.389018	1.026257
	619.587229	1.026210
	619.785426	1.025426
	619.983609	1.026396
	620.181779	1.027039
	620.379934	1.028490
	620.578076	1.029415
	620.776204	1.028409
	620.974317	1.029705
	621.172417	1.029045
	621.370503	1.030169
	621.568575	1.030914
	621.766633	1.031355
	621.964677	1.030986
	622.162707	1.031475
	622.360723	1.031474
	622.558725	1.031873
	622.756714	1.032435
	622.954688	1.033051
	623.152648	1.033921
	623.350595	1.034064
	623.548527	1.033489
	623.746446	1.034534
	623.944350	1.033668
	624.142241	1.034664
	624.340118	1.034116
	624.537981	1.034218
	624.735829	1.034436
	624.933664	1.033415
	625.131485	1.033981
	625.329292	1.033875
	625.527085	1.033259
	625.724864	1.033492
	625.922629	1.034137
	626.120381	1.034272
	626.318118	1.033291
	626.515841	1.030932
	626.713550	1.032217
	626.911246	1.032356
	627.108927	1.032434
	627.306595	1.031729
	627.504248	1.031700
	627.701888	1.031761
	627.899513	1.032516
	628.097125	1.031330
	628.294722	1.030870
	628.492306	1.030819
	628.689876	1.031064
	628.887432	1.030809
	629.084973	1.029980
	629.282501	1.029583
	629.480015	1.028288
	629.677515	1.028854
	629.875001	1.028917
	630.072473	1.027400
	630.269931	1.027292
	630.467375	1.026484
	630.664805	1.027060
	630.862221	1.026519
	631.059623	1.025426
	631.257011	1.027673
	631.454385	1.028272
	631.651746	1.028806
	631.849092	1.030162
	632.046424	1.029696
	632.243742	1.029722
	632.441047	1.029693
	632.638337	1.029230
	632.835613	1.030749
	633.032876	1.030206
	633.230124	1.032195
	633.427358	1.031659
	633.624579	1.031720
	633.821785	1.031418
	634.018978	1.032186
	634.216156	1.033142
	634.413321	1.033926
	634.610471	1.035034
	634.807608	1.035413
	635.004730	1.036285
	635.201839	1.036746
	635.398933	1.038192
	635.596014	1.038063
	635.793081	1.037785
	635.990133	1.038804
	636.187172	1.038372
	636.384196	1.037923
	636.581207	1.038181
	636.778204	1.037493
	636.975186	1.038681
	637.172155	1.039039
	637.369110	1.038711
	637.566050	1.038689
	637.762977	1.038456
	637.959890	1.038161
	638.156788	1.037384
	638.353673	1.037561
	638.550544	1.039455
	638.747400	1.039256
	638.944243	1.040095
	639.141072	1.039574
	639.337886	1.040676
	639.534687	1.040951
	639.731474	1.040420
	639.928246	1.039504
	640.125005	1.039281
	640.321750	1.039983
	640.518480	1.039735
	640.715197	1.039032
	640.911899	1.039451
	641.108588	1.039740
	641.305263	1.039692
	641.501923	1.038976
	641.698570	1.038631
	641.895202	1.039303
	642.091821	1.040798
	642.288426	1.040242
	642.485016	1.040945
	642.681593	1.041731
	642.878155	1.041325
	643.074704	1.041539
	643.271238	1.041110
	643.467759	1.040257
	643.664265	1.039586
	643.860757	1.039268
	644.057236	1.038108
	644.253700	1.039241
	644.450151	1.040479
	644.646587	1.040351
	644.843009	1.039361
	645.039418	1.039897
	645.235812	1.039301
	645.432192	1.039714
	645.628558	1.040123
	645.824911	1.040262
	646.021249	1.041014
	646.217573	1.041997
	646.413883	1.042068
	646.610179	1.042074
	646.806461	1.041610
	647.002729	1.041725
	647.198983	1.040364
	647.395223	1.040391
	647.591449	1.040246
	647.787661	1.039988
	647.983859	1.039826
	648.180043	1.039726
	648.376212	1.040255
	648.572368	1.040483
	648.768510	1.039820
	648.964638	1.039723
	649.160751	1.039138
	649.356851	1.039922
	649.552937	1.040146
	649.749008	1.040522
	649.945066	1.041322
	650.141109	1.041829
	650.337138	1.042328
	650.533154	1.042514
	650.729155	1.042760
	650.925142	1.042810
	651.121116	1.043625
	651.317075	1.042920
	651.513020	1.043726
	651.708951	1.043581
	651.904868	1.043886
	652.100771	1.044547
	652.296660	1.045355
	652.492535	1.047462
	652.688396	1.048305
	652.884242	1.048052
	653.080075	1.047697
	653.275894	1.048371
	653.471699	1.049380
	653.667489	1.050058
	653.863266	1.049109
	654.059028	1.049131
	654.254776	1.050207
	654.450511	1.049975
	654.646231	1.049095
	654.841937	1.049284
	655.037629	1.049438
	655.233308	1.048205
	655.428972	1.047843
	655.624622	1.047886
	655.820258	1.047986
	656.015879	1.050091
	656.211487	1.049278
	656.407081	1.048521
	656.602661	1.049014
	656.798226	1.049737
	656.993778	1.050449
	657.189315	1.051250
	657.384839	1.052153
	657.580348	1.051959
	657.775843	1.051500
	657.971324	1.051100
	658.166791	1.049543
	658.362244	1.049901
	658.557683	1.049556
	658.753108	1.050369
	658.948519	1.049786
	659.143916	1.049987
	659.339298	1.050366
	659.534667	1.051579
	659.730022	1.053104
	659.925362	1.053394
	660.120688	1.053340
	660.316001	1.052655
	660.511299	1.052529
	660.706583	1.054019
	660.901853	1.053495
	661.097109	1.054828
	661.292351	1.054265
	661.487578	1.055568
	661.682792	1.054975
	661.877992	1.054766
	662.073177	1.055153
	662.268349	1.056965
	662.463506	1.058782
	662.658649	1.059354
	662.853779	1.060026
	663.048894	1.060899
	663.243995	1.061129
	663.439081	1.060839
	663.634154	1.062046
	663.829213	1.063091
	664.024258	1.064861
	664.219288	1.065734
	664.414305	1.064727
	664.609307	1.064676
	664.804295	1.064438
	664.999269	1.064815
	665.194229	1.064528
	665.389175	1.065191
	665.584107	1.063881
	665.779025	1.064747
	665.973928	1.062950
	666.168818	1.061906
	666.363693	1.061479
	666.558555	1.060632
	666.753402	1.060691
	666.948235	1.061721
	667.143054	1.061383
	667.337859	1.060903
	667.532650	1.062392
	667.727427	1.062516
	667.922189	1.062215
	668.116938	1.062210
	668.311672	1.061933
	668.506392	1.062837
	668.701098	1.062924
	668.895790	1.061104
	669.090468	1.059603
	669.285132	1.058522
	669.479782	1.058076
	669.674417	1.058470
	669.869039	1.059041
	670.063646	1.058169
	670.258239	1.056633
	670.452819	1.057172
	670.647384	1.057126
	670.841934	1.057050
	671.036471	1.058266
	671.230994	1.058117
	671.425502	1.057188
	671.619997	1.056104
	671.814477	1.055760
	672.008943	1.055180
	672.203395	1.054805
	672.397833	1.054768
	672.592257	1.055071
	672.786667	1.055191
	672.981062	1.054364
	673.175444	1.055424
	673.369811	1.054914
	673.564164	1.055440
	673.758503	1.055309
	673.952828	1.056030
	674.147139	1.054605
	674.341435	1.052686
	674.535718	1.053156
	674.729986	1.053025
	674.924240	1.051977
	675.118480	1.052637
	675.312706	1.051645
	675.506918	1.050854
	675.701116	1.050126
	675.895299	1.049368
	676.089469	1.048184
	676.283624	1.046204
	676.477765	1.045339
	676.671892	1.045493
	676.866005	1.046073
	677.060103	1.045024
	677.254188	1.043576
	677.448258	1.044633
	677.642315	1.043845
	677.836357	1.045085
	678.030385	1.045697
	678.224398	1.046036
	678.418398	1.046382
	678.612384	1.046914
	678.806355	1.045969
	679.000312	1.046973
	679.194255	1.048244
	679.388184	1.047737
	679.582099	1.047044
	679.776000	1.046421
	679.969886	1.045470
	680.163758	1.046131
	680.357617	1.046096
	680.551461	1.045431
	680.745290	1.047162
	680.939106	1.047636
	681.132908	1.047924
	681.326695	1.048291
	681.520468	1.049095
	681.714227	1.047859
	681.907972	1.049183
	682.101703	1.049855
	682.295419	1.050437
	682.489122	1.050172
	682.682810	1.051255
	682.876484	1.049774
	683.070144	1.049538
	683.263790	1.049497
	683.457421	1.049184
	683.651039	1.048854
	683.844642	1.047713
	684.038231	1.047918
	684.231806	1.048082
	684.425367	1.045910
	684.618913	1.045339
	684.812446	1.045480
	685.005964	1.044738
	685.199468	1.044163
	685.392958	1.043335
	685.586433	1.043487
	685.779895	1.043013
	685.973342	1.043059
	686.166775	1.043580
	686.360194	1.042159
	686.553599	1.040906
	686.746990	1.040325
	686.940366	1.039169
	687.133729	1.039387
	687.327077	1.039587
	687.520411	1.039441
	687.713730	1.038467
	687.907036	1.038320
	688.100327	1.040608
	688.293604	1.042311
	688.486867	1.041670
	688.680116	1.039890
	688.873351	1.038694
	689.066571	1.037873
	689.259777	1.036016
	689.452970	1.035434
	689.646147	1.034602
	689.839311	1.034783
	690.032461	1.034276
	690.225596	1.034484
	690.418717	1.033909
	690.611824	1.035081
	690.804917	1.034698
	690.997995	1.034142
	691.191059	1.032991
	691.384110	1.033907
	691.577145	1.033788
	691.770167	1.035413
	691.963175	1.035069
	692.156168	1.034327
	692.349147	1.034024
	692.542112	1.033886
	692.735063	1.033879
	692.927999	1.033824
	693.120922	1.033795
	693.313830	1.033093
	693.506724	1.034172
	693.699603	1.033155
	693.892469	1.032027
	694.085320	1.031194
	694.278157	1.031729
	694.470980	1.030866
	694.663789	1.032941
	694.856583	1.031919
	695.049364	1.030700
	695.242130	1.030874
	695.434881	1.029433
	695.627619	1.030354
	695.820342	1.029345
	696.013052	1.028871
	696.205747	1.029517
	696.398427	1.029059
	696.591094	1.028796
	696.783746	1.027792
	696.976384	1.026523
	697.169008	1.027631
	697.361618	1.027062
	697.554213	1.026302
	697.746795	1.024470
	697.939362	1.023137
	698.131914	1.024012
	698.324453	1.024271
	698.516977	1.024347
	698.709487	1.023989
	698.901983	1.024804
	699.094465	1.025062
	699.286932	1.024052
	699.479386	1.023531
	699.671825	1.022618
	699.864249	1.021592
	700.056660	1.018538
	700.249056	1.016977
	700.441438	1.015811
	700.633806	1.016721
	700.826160	1.016534
	701.018499	1.016940
	701.210824	1.016190
	701.403135	1.016911
	701.595432	1.014944
	701.787714	1.014948
	701.979982	1.015134
	702.172236	1.015473
	702.364476	1.014438
	702.556702	1.014386
	702.748913	1.014108
	702.941110	1.013649
	703.133293	1.013464
	703.325461	1.013122
	703.517615	1.012102
	703.709755	1.011023
	703.901881	1.010746
	704.093993	1.010190
	704.286090	1.008487
	704.478173	1.008564
	704.670242	1.007317
	704.862296	1.006341
	705.054337	1.006239
	705.246363	1.005160
	705.438375	1.005663
	705.630372	1.006151
	705.822356	1.005398
	706.014325	1.004602
	706.206279	1.002851
	706.398220	0.999604
	706.590146	0.998899
	706.782058	0.998134
	706.973956	0.996652
	707.165840	0.996634
	707.357709	0.995378
	707.549564	0.995301
	707.741405	0.994648
	707.933231	0.993823
	708.125043	0.994377
	708.316841	0.992580
	708.508625	0.993310
	708.700395	0.993543
	708.892150	0.992174
	709.083891	0.992032
	709.275617	0.992163
	709.467330	0.993253
	709.659028	0.993255
	709.850712	0.992373
	710.042381	0.992307
	710.234037	0.992225
	710.425678	0.992514
	710.617305	0.992168
	710.808917	0.990198
	711.000515	0.990328
	711.192099	0.990484
	711.383669	0.990735
	711.575225	0.989780
	711.766766	0.990798
	711.958293	0.991349
	712.149805	0.992102
	712.341304	0.990342
	712.532788	0.990540
	712.724258	0.990125
	712.915713	0.991745
	713.107154	0.991809
	713.298581	0.993127
	713.489994	0.992730
	713.681392	0.991911
	713.872776	0.992373
	714.064146	0.992847
	714.255502	0.992051
	714.446843	0.991258
	714.638170	0.992207
	714.829483	0.991087
	715.020781	0.990536
	715.212065	0.990168
	715.403335	0.991229
	715.594591	0.991054
	715.785832	0.990515
	715.977059	0.991503
	716.168272	0.992191
	716.359470	0.992589
	716.550654	0.993404
	716.741824	0.992980
	716.932979	0.993195
	717.124121	0.992155
	717.315247	0.992053
	717.506360	0.993496
	717.697458	0.992630
	717.888542	0.993727
	718.079612	0.995433
	718.270668	0.995798
	718.461709	0.997454
	718.652736	0.997615
	718.843748	0.996641
	719.034746	0.997927
	719.225730	0.997931
	719.416700	0.997512
	719.607655	0.998917
	719.798596	0.999109
	719.989523	1.000116
	720.180435	0.999676
	720.371333	0.999674
	720.562217	0.999403
	720.753087	0.998761
	720.943942	0.998490
	721.134783	0.999252
	721.325609	0.999955
	721.516422	1.000923
	721.707219	1.001144
	721.898003	1.001208
	722.088772	1.001966
	722.279527	1.001998
	722.470268	1.002417
	722.660994	1.002176
	722.851707	1.000983
	723.042404	1.001248
	723.233088	1.001015
	723.423757	1.000084
	723.614412	0.999978
	723.805052	0.999908
	723.995678	1.000221
	724.186290	1.000052
	724.376887	1.001557
	724.567471	1.000229
	724.758039	0.999058
	724.948594	0.998139
	725.139134	0.998203
	725.329660	0.998887
	725.520172	0.998867
	725.710669	0.998767
	725.901152	0.998534
	726.091620	0.998825
	726.282075	0.997769
	726.472514	0.996886
	726.662940	0.997616
	726.853351	0.998690
	727.043748	0.997896
	727.234131	0.998118
	727.424499	0.999054
	727.614853	0.999397
	727.805193	0.999935
	727.995518	0.999694
	728.185829	1.000159
	728.376125	1.001198
	728.566408	1.001807
	728.756675	1.002224
	728.946929	1.001572
	729.137168	1.001669
	729.327393	1.001546
	729.517604	1.001336
	729.707800	1.001284
	729.897982	1.000948
	730.088149	1.000567
	730.278302	1.000794
	730.468441	1.002080
	730.658566	1.000718
	730.848676	1.001736
	731.038771	1.002896
	731.228853	1.002344
	731.418920	1.001845
	731.608973	1.001795
	731.799011	1.001789
	731.989035	1.000821
	732.179045	1.000038
	732.369040	1.000697
	732.559021	1.000868
	732.748988	1.001205
	732.938940	1.000373
	733.128878	0.999569
	733.318801	0.998781
	733.508711	0.999643
	733.698605	0.998655
	733.888486	0.997642
	734.078352	0.997541
	734.268204	0.996263
	734.458041	0.997077
	734.647864	0.996422
	734.837673	0.997893
	735.027467	0.998451
	735.217247	0.998193
	735.407013	0.996585
	735.596764	0.996898
	735.786501	0.996795
	735.976223	0.995892
	736.165932	0.996735
	736.355625	0.997966
	736.545305	0.997639
	736.734970	0.998621
	736.924620	0.999265
	737.114257	0.999820
	737.303879	0.999954
	737.493486	1.000731
	737.683079	1.000092
	737.872658	1.001358
	738.062222	1.002994
	738.251772	1.003010
	738.441308	1.003061
	738.630829	1.003563
	738.820336	1.003005
	739.009829	1.003341
	739.199307	1.004014
	739.388771	1.004474
	739.578220	1.006308
	739.767655	1.006438
	739.957076	1.005648
	740.146482	1.005710
	740.335874	1.005788
	740.525251	1.005800
	740.714615	1.005647
	740.903963	1.006628
	741.093298	1.007104
	741.282618	1.006516
	741.471923	1.006549
	741.661214	1.006949
	741.850491	1.005925
	742.039753	1.004422
	742.229001	1.002851
	742.418235	1.002013
	742.607454	1.000237
	742.796659	0.998237
	742.985849	0.996884
	743.175025	0.994744
	743.364187	0.994282
	743.553334	0.993471
	743.742467	0.993795
	743.931586	0.992366
	744.120690	0.989684
	744.309779	0.987633
	744.498855	0.987239
	744.687916	0.986766
	744.876962	0.985631
	745.065994	0.983019
	745.255012	0.981286
	745.444015	0.980728
	745.633004	0.979150
	745.821978	0.979594
	746.010938	0.979230
	746.199884	0.979075
	746.388815	0.976820
	746.577732	0.976321
	746.766634	0.975821
	746.955522	0.976171
	747.144396	0.976430
	747.333255	0.977005
	747.522100	0.976579
	747.710930	0.976206
	747.899746	0.974981
	748.088548	0.975790
	748.277335	0.976003
	748.466108	0.975640
	748.654866	0.973997
	748.843610	0.973326
	749.032339	0.973717
	749.221054	0.974069
	749.409755	0.972939
	749.598441	0.971696
	749.787113	0.971592
	749.975770	0.971533
	750.164413	0.971320
	750.353042	0.972419
[truncated: 1,648 more rows]
