# Supplementary material for: Metasurface analogues of molecular diastereomers from hierarchical multiscale chiral interactions with biomolecules
Source: Nat Commun. 2026 Apr 22;17:5541. doi: 10.1038/s41467-026-72200-6 (PMC13287669; doi:10.1038/s41467-026-72200-6)
Supplement: Supplementary file 3 — Supplementary Data 1 (Raw data) [file 41467_2026_72200_MOESM3_ESM.zip › Raw_Data/Reflectivity/Antistrept_strept_sequence/strept_after_wash/Ref_ARRAY3_LH_90_4.txt]

	345.453658	0.998831
	345.669646	0.998362
	345.885622	0.997856
	346.101585	0.997307
	346.317535	0.996712
	346.533471	0.996068
	346.749395	0.995371
	346.965306	0.994616
	347.181204	0.993802
	347.397089	0.992928
	347.612961	0.991993
	347.828820	0.991005
	348.044666	0.989972
	348.260499	0.988913
	348.476319	0.987857
	348.692126	0.986845
	348.907920	0.985934
	349.123701	0.985197
	349.339469	0.984716
	349.555224	0.984579
	349.770966	0.984857
	349.986695	0.985594
	350.202412	0.986787
	350.418115	0.988379
	350.633805	0.990271
	350.849482	0.992339
	351.065147	0.994457
	351.280798	0.996518
	351.496436	0.998443
	351.712062	1.000186
	351.927674	1.001726
	352.143273	1.005586
	352.358860	1.003835
	352.574433	1.006553
	352.789993	1.006550
	353.005541	1.008605
	353.221075	1.007335
	353.436597	1.006050
	353.652105	1.008302
	353.867600	1.008562
	354.083083	1.008052
	354.298552	1.008333
	354.514009	1.008630
	354.729452	1.008632
	354.944883	1.007929
	355.160300	1.007250
	355.375705	1.008246
	355.591096	1.009478
	355.806474	1.010605
	356.021840	1.010460
	356.237192	1.008778
	356.452532	1.007988
	356.667858	1.008188
	356.883172	1.007114
	357.098472	1.004632
	357.313760	1.003040
	357.529034	1.001895
	357.744295	1.000838
	357.959544	0.998699
	358.174779	0.996711
	358.390002	0.993634
	358.605211	0.993331
	358.820407	0.993864
	359.035591	0.992400
	359.250761	0.991401
	359.465919	0.990602
	359.681063	0.988903
	359.896194	0.985374
	360.111313	0.985643
	360.326418	0.986468
	360.541510	0.987154
	360.756589	0.987277
	360.971656	0.987442
	361.186709	0.985913
	361.401749	0.985769
	361.616776	0.986292
	361.831790	0.985429
	362.046792	0.986378
	362.261780	0.984597
	362.476755	0.986168
	362.691717	0.986494
	362.906666	0.987013
	363.121602	0.987779
	363.336525	0.986892
	363.551435	0.987794
	363.766332	0.988649
	363.981216	0.989880
	364.196087	0.991275
	364.410945	0.992610
	364.625790	0.994317
	364.840621	0.996746
	365.055440	0.998335
	365.270246	0.999433
	365.485039	1.001175
	365.699818	1.000780
	365.914585	1.003581
	366.129339	1.003306
	366.344079	1.004806
	366.558807	1.005390
	366.773521	1.006099
	366.988223	1.007223
	367.202911	1.008702
	367.417587	1.009645
	367.632249	1.011323
	367.846898	1.010404
	368.061535	1.012455
	368.276158	1.012951
	368.490768	1.012302
	368.705365	1.011813
	368.919949	1.010474
	369.134521	1.008729
	369.349079	1.009508
	369.563624	1.009010
	369.778155	1.007061
	369.992674	1.004882
	370.207180	1.002774
	370.421673	1.000420
	370.636153	0.998515
	370.850619	0.996951
	371.065073	0.997225
	371.279514	0.995328
	371.493941	0.996280
	371.708356	0.996174
	371.922757	0.993953
	372.137145	0.994982
	372.351521	0.995965
	372.565883	0.993957
	372.780232	0.993822
	372.994568	0.995745
	373.208891	0.994000
	373.423201	0.993814
	373.637498	0.993833
	373.851782	0.993401
	374.066053	0.991384
	374.280311	0.990517
	374.494556	0.988804
	374.708787	0.990529
	374.923006	0.990182
	375.137211	0.989897
	375.351404	0.993889
	375.565583	0.993705
	375.779750	0.995199
	375.993903	0.994835
	376.208043	0.994463
	376.422170	0.996398
	376.636284	0.996612
	376.850385	0.997944
	377.064473	0.999205
	377.278548	0.999859
	377.492610	1.001806
	377.706658	1.002838
	377.920694	1.002566
	378.134717	1.001860
	378.348726	1.001826
	378.562722	1.003685
	378.776706	1.003086
	378.990676	1.002427
	379.204633	1.003069
	379.418577	1.004462
	379.632508	1.004833
	379.846426	1.004803
	380.060331	1.005151
	380.274223	1.005459
	380.488101	1.005609
	380.701967	1.003109
	380.915819	1.004978
	381.129659	1.003473
	381.343485	1.005454
	381.557298	1.005096
	381.771098	1.003652
	381.984886	1.002537
	382.198659	1.003088
	382.412420	1.001126
	382.626168	0.999608
	382.839903	0.997551
	383.053624	0.997930
	383.267333	0.999345
	383.481028	0.999851
	383.694711	0.999110
	383.908380	0.997526
	384.122036	0.996119
	384.335679	0.996839
	384.549309	0.996813
	384.762926	0.993669
	384.976530	0.994843
	385.190120	0.993041
	385.403698	0.990533
	385.617262	0.989927
	385.830814	0.988388
	386.044352	0.987828
	386.257877	0.987615
	386.471389	0.986942
	386.684888	0.985694
	386.898374	0.984795
	387.111847	0.985680
	387.325306	0.986819
	387.538753	0.988384
	387.752186	0.988713
	387.965606	0.990898
	388.179014	0.993477
	388.392408	0.993774
	388.605789	0.994205
	388.819156	0.993357
	389.032511	0.995559
	389.245853	0.995359
	389.459181	0.995285
	389.672497	0.997793
	389.885799	0.998050
	390.099088	0.999443
	390.312364	1.000112
	390.525627	0.999720
	390.738877	0.999114
	390.952114	1.000504
	391.165337	1.003155
	391.378548	1.004248
	391.591745	1.002108
	391.804929	1.002949
	392.018100	1.002659
	392.231258	1.002264
	392.444403	1.000165
	392.657535	1.000071
	392.870653	1.000524
	393.083759	1.000113
	393.296851	1.000545
	393.509930	1.002125
	393.722996	1.004177
	393.936049	1.001598
	394.149089	1.000399
	394.362116	0.997742
	394.575129	0.997669
	394.788130	0.996997
	395.001117	0.997045
	395.214091	0.995747
	395.427052	0.995631
	395.640000	0.994341
	395.852935	0.993399
	396.065857	0.991852
	396.278765	0.989170
	396.491660	0.987134
	396.704543	0.985198
	396.917412	0.984333
	397.130268	0.983490
	397.343110	0.981745
	397.555940	0.981474
	397.768757	0.981046
	397.981560	0.980488
	398.194350	0.979535
	398.407127	0.979715
	398.619891	0.981317
	398.832642	0.982042
	399.045380	0.981926
	399.258104	0.985180
	399.470815	0.986366
	399.683514	0.988101
	399.896199	0.991143
	400.108870	0.991240
	400.321529	0.992330
	400.534175	0.993490
	400.746807	0.993917
	400.959427	0.995969
	401.172033	0.996830
	401.384626	0.996118
	401.597205	0.995455
	401.809772	0.996224
	402.022326	0.996562
	402.234866	0.998882
	402.447393	0.999938
	402.659907	0.998886
	402.872408	1.000972
	403.084896	1.000841
	403.297370	1.000311
	403.509832	0.999472
	403.722280	1.001444
	403.934715	1.001708
	404.147137	1.001250
	404.359546	0.999744
	404.571941	1.002628
	404.784323	1.001824
	404.996693	1.001582
	405.209049	1.002817
	405.421392	1.003069
	405.633721	1.003814
	405.846038	1.003725
	406.058341	1.005177
	406.270632	1.004703
	406.482909	1.002956
	406.695172	1.000526
	406.907423	0.998331
	407.119661	0.998473
	407.331885	0.999067
	407.544096	0.997656
	407.756294	0.997957
	407.968479	0.998812
	408.180651	0.996182
	408.392809	0.993472
	408.604954	0.992865
	408.817086	0.993947
	409.029205	0.993272
	409.241311	0.991856
	409.453404	0.992068
	409.665483	0.990870
	409.877549	0.992488
	410.089602	0.993025
	410.301642	0.993734
	410.513669	0.992359
	410.725682	0.992186
	410.937682	0.992475
	411.149669	0.992499
	411.361643	0.994471
	411.573604	0.993253
	411.785551	0.992825
	411.997486	0.992694
	412.209407	0.990477
	412.421315	0.990203
	412.633210	0.989509
	412.845091	0.987932
	413.056959	0.987190
	413.268815	0.985704
	413.480657	0.986266
	413.692485	0.985867
	413.904301	0.985132
	414.116103	0.984470
	414.327892	0.984734
	414.539668	0.985714
	414.751431	0.988371
	414.963181	0.990177
	415.174917	0.989441
	415.386640	0.991705
	415.598350	0.993979
	415.810047	0.994054
	416.021730	0.994262
	416.233401	0.994576
	416.445058	0.996006
	416.656702	0.996923
	416.868332	0.996235
	417.079950	0.997318
	417.291554	0.998411
	417.503145	0.997520
	417.714723	0.997676
	417.926288	0.997429
	418.137839	0.996972
	418.349377	0.997845
	418.560903	1.000226
	418.772414	1.001022
	418.983913	0.999974
	419.195398	0.999292
	419.406870	0.998308
	419.618329	0.998502
	419.829775	1.001076
	420.041208	1.002029
	420.252627	1.002534
	420.464033	1.004536
	420.675426	1.005826
	420.886805	1.005682
	421.098172	1.008159
	421.309525	1.009391
	421.520865	1.010423
	421.732192	1.011507
	421.943505	1.012131
	422.154805	1.012323
	422.366092	1.010636
	422.577366	1.010860
	422.788627	1.009370
	422.999874	1.006721
	423.211108	1.004568
	423.422329	1.001244
	423.633537	1.000700
	423.844731	0.998696
	424.055913	0.996860
	424.267081	0.994259
	424.478235	0.992242
	424.689377	0.992953
	424.900505	0.991239
	425.111620	0.990722
	425.322722	0.987905
	425.533811	0.986231
	425.744886	0.985544
	425.955948	0.985644
	426.166997	0.986125
	426.378032	0.985725
	426.589055	0.984270
	426.800064	0.986265
	427.011060	0.985715
	427.222042	0.985378
	427.433012	0.986568
	427.643968	0.985410
	427.854911	0.984437
	428.065840	0.986784
	428.276757	0.986036
	428.487660	0.984483
	428.698550	0.982643
	428.909427	0.981490
	429.120290	0.981882
	429.331140	0.982519
	429.541977	0.982394
	429.752801	0.983904
	429.963611	0.982625
	430.174408	0.983729
	430.385192	0.982818
	430.595963	0.983160
	430.806720	0.985557
	431.017464	0.984816
	431.228195	0.984693
	431.438913	0.984822
	431.649617	0.984208
	431.860308	0.985198
	432.070986	0.987990
	432.281650	0.990816
	432.492302	0.990920
	432.702940	0.991721
	432.913565	0.991540
	433.124176	0.992935
	433.334774	0.992933
	433.545359	0.993111
	433.755931	0.992382
	433.966489	0.993268
	434.177035	0.993877
	434.387567	0.993296
	434.598085	0.992930
	434.808591	0.991082
	435.019083	0.990626
	435.229562	0.990394
	435.440027	0.990391
	435.650479	0.988853
	435.860918	0.990274
	436.071344	0.989033
	436.281757	0.989480
	436.492156	0.990638
	436.702542	0.990585
	436.912914	0.989928
	437.123274	0.988831
	437.333620	0.988709
	437.543953	0.986216
	437.754272	0.985302
	437.964578	0.984245
	438.174871	0.984435
	438.385151	0.984609
	438.595417	0.983512
	438.805670	0.983530
	439.015910	0.981978
	439.226137	0.980862
	439.436350	0.981143
	439.646550	0.980237
	439.856737	0.981317
	440.066910	0.983018
	440.277070	0.984062
	440.487217	0.983487
	440.697351	0.983315
	440.907471	0.982295
	441.117578	0.981673
	441.327671	0.982133
	441.537752	0.982285
	441.747819	0.984074
	441.957873	0.985814
	442.167913	0.986862
	442.377940	0.986351
	442.587954	0.985805
	442.797955	0.985936
	443.007942	0.985660
	443.217916	0.986398
	443.427877	0.987753
	443.637824	0.987883
	443.847758	0.989677
	444.057679	0.991750
	444.267586	0.990870
	444.477481	0.991553
	444.687361	0.991113
	444.897229	0.990414
	445.107083	0.989107
	445.316924	0.989613
	445.526752	0.991257
	445.736566	0.994363
	445.946367	0.994960
	446.156155	0.996544
	446.365929	0.997536
	446.575690	0.999611
	446.785438	0.999177
	446.995173	0.999737
	447.204894	1.001322
	447.414602	1.001019
	447.624296	1.001871
	447.833977	1.002739
	448.043645	1.002652
	448.253300	1.001825
	448.462941	1.002573
	448.672569	1.000613
	448.882184	1.000761
	449.091785	0.999956
	449.301373	0.998876
	449.510948	0.996941
	449.720509	0.995802
	449.930057	0.996714
	450.139592	0.995620
	450.349113	0.994293
	450.558621	0.994607
	450.768116	0.992682
	450.977597	0.993575
	451.187066	0.991271
	451.396520	0.989211
	451.605962	0.987095
	451.815390	0.987141
	452.024805	0.988844
	452.234206	0.990239
	452.443594	0.988855
	452.652969	0.988566
	452.862330	0.987730
	453.071678	0.986740
	453.281013	0.986398
	453.490335	0.986610
	453.699643	0.985988
	453.908938	0.985905
	454.118219	0.986462
	454.327487	0.985700
	454.536742	0.985154
	454.745983	0.983680
	454.955211	0.981388
	455.164426	0.981111
	455.373627	0.982099
	455.582815	0.982594
	455.791990	0.984123
	456.001152	0.985998
	456.210300	0.985670
	456.419434	0.987013
	456.628556	0.986935
	456.837664	0.985591
	457.046758	0.986637
	457.255839	0.987702
	457.464907	0.989073
	457.673962	0.989101
	457.883003	0.991604
	458.092031	0.992993
	458.301046	0.992485
	458.510047	0.991999
	458.719035	0.992405
	458.928009	0.993606
	459.136970	0.993667
	459.345918	0.993404
	459.554852	0.994333
	459.763774	0.994653
	459.972681	0.993242
	460.181576	0.993563
	460.390457	0.993794
	460.599324	0.994449
	460.808178	0.994969
	461.017019	0.995974
	461.225847	0.995359
	461.434661	0.995285
	461.643462	0.994591
	461.852249	0.996064
	462.061023	0.996016
	462.269784	0.996365
	462.478531	0.995828
	462.687265	0.993540
	462.895986	0.992054
	463.104693	0.991816
	463.313387	0.990541
	463.522068	0.992162
	463.730735	0.988914
	463.939389	0.989572
	464.148029	0.990583
	464.356656	0.991047
	464.565270	0.992516
	464.773870	0.990503
	464.982457	0.989778
	465.191030	0.990428
	465.399591	0.990567
	465.608137	0.989056
	465.816671	0.988875
	466.025191	0.989804
	466.233697	0.988285
	466.442191	0.987515
	466.650671	0.988793
	466.859137	0.986129
	467.067590	0.985788
	467.276030	0.985802
	467.484456	0.986923
	467.692869	0.988110
	467.901269	0.989716
	468.109655	0.991285
	468.318028	0.993389
	468.526387	0.993123
	468.734733	0.990992
	468.943066	0.991091
	469.151385	0.988703
	469.359691	0.987420
	469.567984	0.988593
	469.776263	0.988709
	469.984528	0.988348
	470.192781	0.988443
	470.401020	0.989203
	470.609245	0.986818
	470.817457	0.987069
	471.025656	0.988771
	471.233841	0.988209
	471.442013	0.988776
	471.650172	0.988201
	471.858317	0.987272
	472.066448	0.987286
	472.274567	0.987738
	472.482672	0.987017
	472.690763	0.986125
	472.898841	0.984723
	473.106906	0.983755
	473.314957	0.982327
	473.522995	0.981142
	473.731020	0.980033
	473.939031	0.980205
	474.147029	0.979138
	474.355013	0.980564
	474.562984	0.979807
	474.770941	0.977957
	474.978885	0.977362
	475.186816	0.977191
	475.394733	0.976752
	475.602637	0.977446
	475.810527	0.977514
	476.018404	0.977489
	476.226268	0.976410
	476.434118	0.977264
	476.641955	0.977971
	476.849778	0.978335
	477.057588	0.976350
	477.265385	0.976302
	477.473168	0.975817
	477.680937	0.975659
	477.888694	0.975582
	478.096436	0.974449
	478.304166	0.974682
	478.511882	0.974391
	478.719584	0.974189
	478.927274	0.974396
	479.134949	0.976764
	479.342612	0.974411
	479.550260	0.974257
	479.757896	0.976343
	479.965518	0.976668
	480.173126	0.977224
	480.380722	0.976901
	480.588303	0.976034
	480.795872	0.975323
	481.003426	0.975458
	481.210968	0.973722
	481.418496	0.972596
	481.626010	0.974057
	481.833511	0.975332
	482.040999	0.975019
	482.248473	0.976011
	482.455934	0.977029
	482.663382	0.977760
	482.870816	0.977675
	483.078236	0.977566
	483.285643	0.977241
	483.493037	0.977917
	483.700417	0.977690
	483.907784	0.978864
	484.115137	0.976818
	484.322477	0.976619
	484.529803	0.977411
	484.737116	0.977289
	484.944416	0.976257
	485.151702	0.976373
	485.358975	0.976623
	485.566234	0.977354
	485.773479	0.978480
	485.980712	0.979322
	486.187931	0.980572
	486.395136	0.981416
	486.602328	0.980197
	486.809506	0.980825
	487.016671	0.979675
	487.223823	0.979120
	487.430961	0.979504
	487.638086	0.979189
	487.845197	0.978805
	488.052295	0.979540
	488.259379	0.978158
	488.466450	0.976117
	488.673507	0.975466
	488.880551	0.974840
	489.087582	0.974319
	489.294599	0.973065
	489.501602	0.971478
	489.708592	0.972640
	489.915569	0.972248
	490.122532	0.972211
	490.329482	0.972376
	490.536418	0.971125
	490.743341	0.971042
	490.950250	0.970226
	491.157146	0.969029
	491.364029	0.968931
	491.570897	0.967680
	491.777753	0.966016
	491.984595	0.965505
	492.191423	0.967206
	492.398238	0.964690
	492.605040	0.965619
	492.811828	0.963966
	493.018603	0.963279
	493.225364	0.963240
	493.432111	0.962186
	493.638846	0.959909
	493.845566	0.960592
	494.052274	0.962060
	494.258967	0.960084
	494.465648	0.958413
	494.672314	0.960392
	494.878968	0.960685
	495.085608	0.959707
	495.292234	0.959170
	495.498847	0.959402
	495.705446	0.960127
	495.912032	0.962641
	496.118605	0.964063
	496.325164	0.964524
	496.531709	0.964264
	496.738241	0.966191
	496.944759	0.965961
	497.151264	0.966143
	497.357756	0.967046
	497.564234	0.966972
	497.770698	0.966273
	497.977149	0.967178
	498.183587	0.967848
	498.390011	0.968246
	498.596422	0.968104
	498.802819	0.967969
	499.009202	0.967001
	499.215572	0.967887
	499.421929	0.968250
	499.628272	0.968793
	499.834602	0.968503
	500.040918	0.968863
	500.247220	0.968332
	500.453509	0.965928
	500.659785	0.965287
	500.866047	0.965303
	501.072296	0.967004
	501.278531	0.966757
	501.484752	0.967073
	501.690960	0.967698
	501.897155	0.969357
	502.103336	0.969662
	502.309504	0.967886
	502.515658	0.965660
	502.721798	0.965012
	502.927925	0.964388
	503.134039	0.965808
	503.340139	0.966087
	503.546225	0.966386
	503.752298	0.966493
	503.958358	0.966484
	504.164404	0.967109
	504.370436	0.965653
	504.576455	0.965964
	504.782461	0.964097
	504.988453	0.965245
	505.194431	0.964268
	505.400396	0.963584
	505.606347	0.963794
	505.812285	0.963416
	506.018209	0.963472
	506.224120	0.963720
	506.430017	0.963829
	506.635901	0.964021
	506.841771	0.965668
	507.047628	0.966521
	507.253471	0.966799
	507.459301	0.967396
	507.665117	0.966929
	507.870920	0.966783
	508.076709	0.968448
	508.282484	0.968110
	508.488247	0.968949
	508.693995	0.969229
	508.899730	0.968367
	509.105451	0.969235
	509.311159	0.968510
	509.516854	0.969715
	509.722535	0.969348
	509.928202	0.967705
	510.133856	0.967694
	510.339496	0.968117
	510.545123	0.966853
	510.750736	0.966072
	510.956336	0.965902
	511.161922	0.965923
	511.367494	0.965193
	511.573053	0.965213
	511.778599	0.965630
	511.984131	0.963706
	512.189649	0.963331
	512.395154	0.963026
	512.600645	0.961756
	512.806123	0.960666
	513.011587	0.961941
	513.217038	0.962175
	513.422475	0.963320
	513.627899	0.963864
	513.833309	0.964173
	514.038705	0.963612
	514.244088	0.963341
	514.449458	0.960362
	514.654814	0.960146
	514.860156	0.960499
	515.065485	0.961253
	515.270800	0.962121
	515.476102	0.962569
	515.681390	0.961391
	515.886664	0.962291
	516.091925	0.960653
	516.297173	0.961386
	516.502407	0.960097
	516.707627	0.960374
	516.912834	0.961364
	517.118027	0.961274
	517.323207	0.961306
	517.528373	0.961925
	517.733525	0.960886
	517.938664	0.962459
	518.143790	0.962227
	518.348901	0.961653
	518.554000	0.961757
	518.759084	0.962824
	518.964156	0.962349
	519.169213	0.961757
	519.374257	0.961221
	519.579288	0.961955
	519.784305	0.961870
	519.989308	0.960812
	520.194298	0.960440
	520.399274	0.962175
	520.604236	0.960737
	520.809185	0.961910
	521.014121	0.960281
	521.219043	0.959206
	521.423951	0.958162
	521.628846	0.956197
	521.833727	0.955213
	522.038595	0.952418
	522.243449	0.952114
	522.448289	0.952091
	522.653116	0.950770
	522.857929	0.949480
	523.062729	0.949722
	523.267515	0.949629
	523.472287	0.948397
	523.677046	0.947472
	523.881792	0.947451
	524.086524	0.948133
	524.291242	0.947347
	524.495946	0.947634
	524.700637	0.948373
	524.905315	0.947139
	525.109979	0.947307
	525.314629	0.948666
	525.519266	0.949798
	525.723889	0.950398
	525.928498	0.950288
	526.133094	0.949375
	526.337677	0.949164
	526.542245	0.949896
	526.746800	0.949792
	526.951342	0.951594
	527.155870	0.951009
	527.360384	0.952900
	527.564885	0.953752
	527.769372	0.954952
	527.973846	0.954730
	528.178306	0.955409
	528.382752	0.953387
	528.587185	0.955451
	528.791604	0.955564
	528.996010	0.956778
	529.200402	0.957629
	529.404780	0.957527
	529.609145	0.958455
	529.813496	0.959002
	530.017833	0.958201
	530.222157	0.959066
	530.426468	0.958580
	530.630764	0.958685
	530.835048	0.959934
	531.039317	0.959806
	531.243573	0.959858
	531.447815	0.960980
	531.652044	0.961515
	531.856259	0.961560
	532.060461	0.960839
	532.264648	0.960486
	532.468823	0.961292
	532.672983	0.962157
	532.877130	0.961175
	533.081264	0.961268
	533.285383	0.959832
	533.489490	0.959282
	533.693582	0.958268
	533.897661	0.957806
	534.101726	0.956621
	534.305778	0.955336
	534.509816	0.954864
	534.713841	0.953738
	534.917851	0.952893
	535.121849	0.952719
	535.325832	0.952081
	535.529802	0.952422
	535.733759	0.951163
	535.937701	0.951352
	536.141630	0.951293
	536.345546	0.951592
	536.549448	0.950683
	536.753336	0.949213
	536.957210	0.949092
	537.161071	0.947254
	537.364919	0.947048
	537.568752	0.946571
	537.772572	0.944558
	537.976379	0.944345
	538.180172	0.942958
	538.383951	0.942581
	538.587716	0.942124
	538.791468	0.942645
	538.995206	0.943605
	539.198931	0.943672
	539.402642	0.944193
	539.606339	0.944116
	539.810023	0.943026
	540.013693	0.943003
	540.217349	0.942126
	540.420992	0.942339
	540.624621	0.941770
	540.828237	0.943368
	541.031839	0.943831
	541.235427	0.944003
	541.439001	0.943501
	541.642562	0.943439
	541.846109	0.943156
	542.049643	0.942716
	542.253163	0.943184
	542.456669	0.943756
	542.660162	0.945360
	542.863641	0.945667
	543.067106	0.946289
	543.270558	0.946625
	543.473996	0.947386
	543.677420	0.947779
	543.880831	0.947159
	544.084228	0.947558
	544.287612	0.948022
	544.490981	0.948462
	544.694338	0.948464
	544.897680	0.947941
	545.101009	0.948189
	545.304324	0.947764
	545.507625	0.947656
	545.710913	0.947448
	545.914187	0.947717
	546.117448	0.947776
	546.320695	0.947742
	546.523928	0.946975
	546.727147	0.947703
	546.930353	0.948129
	547.133546	0.948446
	547.336724	0.948669
	547.539889	0.949189
	547.743040	0.950028
	547.946178	0.948164
	548.149301	0.948629
	548.352412	0.948094
	548.555508	0.946503
	548.758591	0.944791
	548.961660	0.944483
	549.164716	0.944571
	549.367757	0.943510
	549.570785	0.942796
	549.773800	0.943330
	549.976801	0.944072
	550.179788	0.944229
	550.382761	0.944733
	550.585721	0.944987
	550.788667	0.945147
	550.991599	0.946984
	551.194518	0.945817
	551.397423	0.944582
	551.600315	0.944491
	551.803192	0.943958
	552.006056	0.945642
	552.208906	0.947395
	552.411743	0.947927
	552.614566	0.948288
	552.817375	0.948535
	553.020171	0.950293
	553.222953	0.950197
	553.425721	0.949709
	553.628475	0.950970
	553.831216	0.951738
	554.033943	0.952542
	554.236657	0.952660
	554.439356	0.952346
	554.642042	0.952267
	554.844715	0.953031
	555.047373	0.951382
	555.250018	0.950691
	555.452650	0.950433
	555.655267	0.950947
	555.857871	0.952190
	556.060461	0.952867
	556.263038	0.954022
	556.465600	0.953415
	556.668150	0.953350
	556.870685	0.954367
	557.073207	0.955549
	557.275715	0.955798
	557.478209	0.955879
	557.680689	0.955942
	557.883156	0.955464
	558.085609	0.956249
	558.288049	0.957727
	558.490475	0.957509
	558.692887	0.958212
	558.895285	0.960150
	559.097670	0.959835
	559.300040	0.959849
	559.502398	0.959992
	559.704741	0.959009
	559.907071	0.957998
	560.109387	0.957492
	560.311689	0.957372
	560.513978	0.956814
	560.716253	0.955746
	560.918514	0.957430
	561.120762	0.958508
	561.322995	0.957973
	561.525215	0.957955
	561.727422	0.959294
	561.929614	0.959217
	562.131793	0.958105
	562.333958	0.957857
	562.536110	0.958644
	562.738248	0.958605
	562.940372	0.960429
	563.142482	0.961208
	563.344578	0.961415
	563.546661	0.962996
	563.748730	0.963634
	563.950786	0.964579
	564.152827	0.965642
	564.354855	0.966421
	564.556870	0.965972
	564.758870	0.966145
	564.960857	0.966471
	565.162830	0.967501
	565.364789	0.967967
	565.566735	0.969231
	565.768666	0.971089
	565.970584	0.970816
	566.172489	0.972132
	566.374379	0.970476
	566.576256	0.970831
	566.778119	0.971391
	566.979969	0.972580
	567.181805	0.972751
	567.383626	0.974478
	567.585435	0.977050
	567.787229	0.977700
	567.989010	0.977937
	568.190777	0.977666
	568.392530	0.976680
	568.594269	0.975897
	568.795995	0.976956
	568.997707	0.976596
	569.199405	0.977360
	569.401090	0.977181
	569.602761	0.978474
	569.804418	0.977533
	570.006061	0.978299
	570.207690	0.978375
	570.409306	0.977377
	570.610908	0.977075
	570.812497	0.977358
	571.014071	0.976765
	571.215632	0.976321
	571.417179	0.976312
	571.618712	0.976547
	571.820232	0.975857
	572.021737	0.975931
	572.223229	0.975715
	572.424707	0.974585
	572.626172	0.975867
	572.827623	0.976286
	573.029060	0.978078
	573.230483	0.978328
	573.431892	0.978036
	573.633288	0.978857
	573.834670	0.980126
	574.036038	0.979319
	574.237392	0.980906
	574.438733	0.981845
	574.640060	0.981219
	574.841373	0.981779
	575.042672	0.982277
	575.243958	0.981014
	575.445230	0.981880
	575.646488	0.982030
	575.847732	0.982358
	576.048962	0.984156
	576.250179	0.984723
	576.451382	0.984521
	576.652571	0.985568
	576.853747	0.985746
	577.054908	0.988602
	577.256056	0.989496
	577.457190	0.991179
	577.658310	0.991389
	577.859417	0.991097
	578.060510	0.991032
	578.261589	0.990536
	578.462654	0.989428
	578.663705	0.991312
	578.864743	0.992342
	579.065767	0.992984
	579.266777	0.993604
	579.467773	0.994532
	579.668755	0.994906
	579.869724	0.993296
	580.070679	0.993450
	580.271620	0.993958
	580.472548	0.994130
	580.673461	0.994752
	580.874361	0.995750
	581.075247	0.995492
	581.276119	0.995697
	581.476978	0.994912
	581.677822	0.994535
	581.878653	0.992313
	582.079470	0.992635
	582.280273	0.992243
	582.481063	0.992580
	582.681838	0.994516
	582.882600	0.994857
	583.083348	0.994329
	583.284083	0.994321
	583.484803	0.994210
	583.685510	0.994529
	583.886203	0.994924
	584.086882	0.994301
	584.287547	0.994219
	584.488199	0.994504
	584.688836	0.995429
	584.889460	0.994568
	585.090070	0.995162
	585.290666	0.994780
	585.491249	0.995029
	585.691818	0.995831
	585.892372	0.995390
	586.092914	0.995351
	586.293441	0.995252
	586.493954	0.993620
	586.694454	0.994695
	586.894940	0.995230
	587.095412	0.995877
	587.295870	0.996680
	587.496314	0.999006
	587.696745	0.999271
	587.897162	0.999205
	588.097565	0.999926
	588.297954	0.999305
	588.498329	1.000052
	588.698691	1.001683
	588.899038	1.000908
	589.099372	1.002220
	589.299692	1.000456
	589.499998	1.001105
	589.700291	1.000084
	589.900569	1.001212
	590.100834	1.001535
	590.301085	1.002422
	590.501322	1.003533
	590.701546	1.004348
	590.901755	1.003617
	591.101951	1.003285
	591.302132	1.003527
	591.502300	1.002130
	591.702455	1.001552
	591.902595	1.001849
	592.102722	1.002031
	592.302834	1.002376
	592.502933	1.001915
	592.703018	1.001208
	592.903089	1.000407
	593.103147	0.999275
	593.303190	0.999823
	593.503220	0.999688
	593.703236	0.998641
	593.903238	0.998886
	594.103226	0.999536
	594.303200	0.999408
	594.503161	0.998711
	594.703108	0.999328
	594.903040	0.998022
	595.102960	0.998146
	595.302865	0.997576
	595.502756	0.996788
	595.702634	0.996251
	595.902497	0.995742
	596.102347	0.994206
	596.302183	0.994548
	596.502005	0.995258
	596.701813	0.994724
	596.901608	0.995410
	597.101388	0.996034
	597.301155	0.996999
	597.500908	0.998412
	597.700647	0.998995
	597.900372	0.998600
	598.100083	0.999000
	598.299781	0.997853
	598.499465	0.997152
	598.699134	0.997610
	598.898790	0.997945
	599.098432	0.999094
	599.298061	1.000199
	599.497675	1.000639
	599.697275	1.000265
	599.896862	0.999580
	600.096435	0.998561
	600.295994	1.000121
	600.495539	1.000639
	600.695070	1.000681
	600.894588	1.001574
	601.094091	1.002289
	601.293581	1.001971
	601.493056	1.003128
	601.692518	1.002498
	601.891966	1.003195
	602.091401	1.002430
	602.290821	1.002693
	602.490227	1.002416
	602.689620	1.001773
	602.888999	1.001693
	603.088363	1.001706
	603.287714	1.002495
	603.487052	1.001701
	603.686375	1.004380
	603.885684	1.005033
	604.084980	1.005278
	604.284261	1.005624
	604.483529	1.006061
	604.682783	1.006469
	604.882023	1.007586
	605.081249	1.007699
	605.280461	1.009049
	605.479660	1.008461
	605.678844	1.008016
	605.878015	1.007750
	606.077172	1.007194
	606.276314	1.006522
	606.475443	1.006114
	606.674558	1.006557
	606.873660	1.006969
	607.072747	1.006856
	607.271820	1.006519
	607.470880	1.006734
	607.669926	1.007042
	607.868957	1.007447
	608.067975	1.008057
	608.266979	1.008717
	608.465969	1.009420
	608.664946	1.009083
	608.863908	1.010596
	609.062857	1.010248
	609.261791	1.010681
	609.460712	1.010591
	609.659619	1.009318
	609.858511	1.008894
	610.057390	1.009457
	610.256256	1.010055
	610.455107	1.010481
	610.653944	1.011931
	610.852767	1.013549
	611.051577	1.014138
	611.250373	1.015367
	611.449154	1.015416
	611.647922	1.014851
	611.846676	1.014445
	612.045416	1.015859
	612.244142	1.017761
	612.442854	1.017680
	612.641553	1.018593
	612.840237	1.019702
	613.038908	1.019238
	613.237564	1.019319
	613.436207	1.021408
	613.634836	1.021481
	613.833451	1.022439
	614.032052	1.022758
	614.230639	1.024164
	614.429212	1.025115
	614.627771	1.025168
	614.826316	1.026042
	615.024848	1.027413
	615.223365	1.028176
	615.421869	1.028551
	615.620358	1.029542
	615.818834	1.030315
	616.017296	1.032967
	616.215744	1.035027
	616.414178	1.036380
	616.612598	1.036645
	616.811004	1.036875
	617.009396	1.037120
	617.207775	1.037773
	617.406139	1.037508
	617.604490	1.037807
	617.802826	1.037224
	618.001149	1.038247
	618.199458	1.039012
	618.397752	1.040067
	618.596033	1.041138
	618.794300	1.041920
	618.992553	1.041900
	619.190792	1.042399
	619.389018	1.042572
	619.587229	1.043276
	619.785426	1.043527
	619.983609	1.043814
	620.181779	1.043370
	620.379934	1.045018
	620.578076	1.044444
	620.776204	1.044352
	620.974317	1.043146
	621.172417	1.043359
	621.370503	1.041886
	621.568575	1.041503
	621.766633	1.042691
	621.964677	1.042056
	622.162707	1.040508
	622.360723	1.039743
	622.558725	1.038817
	622.756714	1.038472
	622.954688	1.037373
	623.152648	1.037160
	623.350595	1.035755
	623.548527	1.034456
	623.746446	1.033869
	623.944350	1.034085
	624.142241	1.032529
	624.340118	1.032106
	624.537981	1.031923
	624.735829	1.030909
	624.933664	1.030371
	625.131485	1.029979
	625.329292	1.029955
	625.527085	1.028317
	625.724864	1.027064
	625.922629	1.027041
	626.120381	1.026415
	626.318118	1.025908
	626.515841	1.025956
	626.713550	1.025262
	626.911246	1.025496
	627.108927	1.025382
	627.306595	1.025874
	627.504248	1.025181
	627.701888	1.027023
	627.899513	1.027015
	628.097125	1.025616
	628.294722	1.024767
	628.492306	1.024839
	628.689876	1.025077
	628.887432	1.025673
	629.084973	1.025249
	629.282501	1.025441
	629.480015	1.024938
	629.677515	1.024352
	629.875001	1.025463
	630.072473	1.026799
	630.269931	1.026022
	630.467375	1.025957
	630.664805	1.025709
	630.862221	1.024786
	631.059623	1.023720
	631.257011	1.023609
	631.454385	1.023748
	631.651746	1.023091
	631.849092	1.024540
	632.046424	1.025207
	632.243742	1.026067
	632.441047	1.024443
	632.638337	1.024900
	632.835613	1.025200
	633.032876	1.026563
	633.230124	1.026734
	633.427358	1.027843
	633.624579	1.027176
	633.821785	1.025515
	634.018978	1.026576
	634.216156	1.028284
	634.413321	1.029772
	634.610471	1.030928
	634.807608	1.031657
	635.004730	1.032667
	635.201839	1.031567
	635.398933	1.031227
	635.596014	1.031965
	635.793081	1.032543
	635.990133	1.031899
	636.187172	1.033075
	636.384196	1.034733
	636.581207	1.033934
	636.778204	1.034681
	636.975186	1.035991
	637.172155	1.036732
	637.369110	1.038257
	637.566050	1.038169
	637.762977	1.039438
	637.959890	1.039338
	638.156788	1.040446
	638.353673	1.038816
	638.550544	1.038475
	638.747400	1.038211
	638.944243	1.038165
	639.141072	1.038555
	639.337886	1.038280
	639.534687	1.039397
	639.731474	1.039021
	639.928246	1.038113
	640.125005	1.039622
	640.321750	1.039643
	640.518480	1.039311
	640.715197	1.039810
	640.911899	1.039232
	641.108588	1.038576
	641.305263	1.038717
	641.501923	1.039338
	641.698570	1.038605
	641.895202	1.039883
	642.091821	1.038755
	642.288426	1.039997
	642.485016	1.040046
	642.681593	1.040606
	642.878155	1.041519
	643.074704	1.043165
	643.271238	1.043638
	643.467759	1.043232
	643.664265	1.044536
	643.860757	1.043359
	644.057236	1.043225
	644.253700	1.044309
	644.450151	1.044589
	644.646587	1.044552
	644.843009	1.045739
	645.039418	1.045313
	645.235812	1.044574
	645.432192	1.045421
	645.628558	1.048071
	645.824911	1.050258
	646.021249	1.050097
	646.217573	1.050846
	646.413883	1.050449
	646.610179	1.049247
	646.806461	1.050187
	647.002729	1.049671
	647.198983	1.050426
	647.395223	1.051612
	647.591449	1.052110
	647.787661	1.052891
	647.983859	1.055264
	648.180043	1.055960
	648.376212	1.056561
	648.572368	1.056584
	648.768510	1.057608
	648.964638	1.056255
	649.160751	1.056297
	649.356851	1.053857
	649.552937	1.053460
	649.749008	1.053285
	649.945066	1.053602
	650.141109	1.051874
	650.337138	1.053298
	650.533154	1.053242
	650.729155	1.054053
	650.925142	1.053872
	651.121116	1.052772
	651.317075	1.052909
	651.513020	1.052606
	651.708951	1.052393
	651.904868	1.052502
	652.100771	1.051613
	652.296660	1.050566
	652.492535	1.049730
	652.688396	1.048724
	652.884242	1.048350
	653.080075	1.048337
	653.275894	1.048469
	653.471699	1.048127
	653.667489	1.048585
	653.863266	1.047342
	654.059028	1.047019
	654.254776	1.047040
	654.450511	1.046427
	654.646231	1.046137
	654.841937	1.045114
	655.037629	1.043885
	655.233308	1.044355
	655.428972	1.044632
	655.624622	1.044074
	655.820258	1.044684
	656.015879	1.044825
	656.211487	1.043190
	656.407081	1.043380
	656.602661	1.044409
	656.798226	1.043279
	656.993778	1.044087
	657.189315	1.045452
	657.384839	1.045684
	657.580348	1.046091
	657.775843	1.045506
	657.971324	1.047038
	658.166791	1.046535
	658.362244	1.047069
	658.557683	1.048409
	658.753108	1.047838
	658.948519	1.049803
	659.143916	1.050601
	659.339298	1.050696
	659.534667	1.051221
	659.730022	1.052840
	659.925362	1.052202
	660.120688	1.053136
	660.316001	1.052623
	660.511299	1.054566
	660.706583	1.054971
	660.901853	1.056586
	661.097109	1.057172
	661.292351	1.059341
	661.487578	1.061377
	661.682792	1.061807
	661.877992	1.062538
	662.073177	1.064044
	662.268349	1.064486
	662.463506	1.065130
	662.658649	1.066148
	662.853779	1.067710
	663.048894	1.069074
	663.243995	1.068731
	663.439081	1.068924
	663.634154	1.070029
	663.829213	1.070548
	664.024258	1.070307
	664.219288	1.069449
	664.414305	1.069105
	664.609307	1.068834
	664.804295	1.068587
	664.999269	1.068763
	665.194229	1.068869
	665.389175	1.069496
	665.584107	1.071388
	665.779025	1.071621
	665.973928	1.071005
	666.168818	1.069780
	666.363693	1.069508
	666.558555	1.068818
	666.753402	1.069041
	666.948235	1.068710
	667.143054	1.068611
	667.337859	1.066942
	667.532650	1.066946
	667.727427	1.065677
	667.922189	1.065055
	668.116938	1.064393
	668.311672	1.064197
	668.506392	1.063733
	668.701098	1.064172
	668.895790	1.062971
	669.090468	1.062911
	669.285132	1.062767
	669.479782	1.061694
	669.674417	1.061998
	669.869039	1.061051
	670.063646	1.062306
	670.258239	1.062449
	670.452819	1.062167
	670.647384	1.063114
	670.841934	1.063300
	671.036471	1.063922
	671.230994	1.064912
	671.425502	1.064712
	671.619997	1.063719
	671.814477	1.064625
	672.008943	1.064181
	672.203395	1.064425
	672.397833	1.065361
	672.592257	1.065323
	672.786667	1.065832
	672.981062	1.067832
	673.175444	1.067159
	673.369811	1.067207
	673.564164	1.067735
	673.758503	1.067842
	673.952828	1.068229
	674.147139	1.069951
	674.341435	1.070541
	674.535718	1.069997
	674.729986	1.068644
	674.924240	1.067174
	675.118480	1.067439
	675.312706	1.067682
	675.506918	1.065954
	675.701116	1.065321
	675.895299	1.064901
	676.089469	1.064150
	676.283624	1.063869
	676.477765	1.063941
	676.671892	1.064326
	676.866005	1.064788
	677.060103	1.063725
	677.254188	1.062756
	677.448258	1.059717
	677.642315	1.060041
	677.836357	1.060336
	678.030385	1.059095
	678.224398	1.059089
	678.418398	1.057406
	678.612384	1.056457
	678.806355	1.056803
	679.000312	1.054334
	679.194255	1.053369
	679.388184	1.052806
	679.582099	1.052939
	679.776000	1.052539
	679.969886	1.053256
	680.163758	1.052759
	680.357617	1.051430
	680.551461	1.051512
	680.745290	1.051962
	680.939106	1.051173
	681.132908	1.051459
	681.326695	1.051760
	681.520468	1.051219
	681.714227	1.052703
	681.907972	1.052458
	682.101703	1.052168
	682.295419	1.052205
	682.489122	1.051950
	682.682810	1.050642
	682.876484	1.050724
	683.070144	1.049245
	683.263790	1.048988
	683.457421	1.048340
	683.651039	1.047369
	683.844642	1.048620
	684.038231	1.049450
	684.231806	1.050032
	684.425367	1.051167
	684.618913	1.051460
	684.812446	1.049888
	685.005964	1.050818
	685.199468	1.050629
	685.392958	1.050694
	685.586433	1.051451
	685.779895	1.052727
	685.973342	1.051814
	686.166775	1.051462
	686.360194	1.051923
	686.553599	1.053181
	686.746990	1.053632
	686.940366	1.053995
	687.133729	1.054449
	687.327077	1.053910
	687.520411	1.054418
	687.713730	1.054023
	687.907036	1.055493
	688.100327	1.055829
	688.293604	1.055598
	688.486867	1.056007
	688.680116	1.056742
	688.873351	1.057383
	689.066571	1.057008
	689.259777	1.058916
	689.452970	1.057952
	689.646147	1.056015
	689.839311	1.056819
	690.032461	1.057355
	690.225596	1.059230
	690.418717	1.059132
	690.611824	1.057066
	690.804917	1.057898
	690.997995	1.058479
	691.191059	1.058627
	691.384110	1.057571
	691.577145	1.056439
	691.770167	1.054671
	691.963175	1.053714
	692.156168	1.054366
	692.349147	1.053726
	692.542112	1.053283
	692.735063	1.052882
	692.927999	1.051758
	693.120922	1.049762
	693.313830	1.047926
	693.506724	1.046356
	693.699603	1.045128
	693.892469	1.043092
	694.085320	1.042487
	694.278157	1.041868
	694.470980	1.041039
	694.663789	1.039176
	694.856583	1.038440
	695.049364	1.038608
	695.242130	1.038691
	695.434881	1.039199
	695.627619	1.038204
	695.820342	1.038216
	696.013052	1.037491
	696.205747	1.037288
	696.398427	1.037552
	696.591094	1.036733
	696.783746	1.036223
	696.976384	1.035905
	697.169008	1.036199
	697.361618	1.035326
	697.554213	1.034144
	697.746795	1.034693
	697.939362	1.034645
	698.131914	1.033336
	698.324453	1.033163
	698.516977	1.034362
	698.709487	1.036016
	698.901983	1.034767
	699.094465	1.036156
	699.286932	1.034796
	699.479386	1.034945
	699.671825	1.036059
	699.864249	1.037409
	700.056660	1.037394
	700.249056	1.037238
	700.441438	1.037240
	700.633806	1.037057
	700.826160	1.037820
	701.018499	1.037179
	701.210824	1.036494
	701.403135	1.038100
	701.595432	1.037661
	701.787714	1.036457
	701.979982	1.035494
	702.172236	1.034731
	702.364476	1.034860
	702.556702	1.033247
	702.748913	1.032615
	702.941110	1.029701
	703.133293	1.029899
	703.325461	1.029977
	703.517615	1.029758
	703.709755	1.029115
	703.901881	1.028002
	704.093993	1.026922
	704.286090	1.026053
	704.478173	1.024982
	704.670242	1.023987
	704.862296	1.023377
	705.054337	1.024693
	705.246363	1.024069
	705.438375	1.024083
	705.630372	1.024572
	705.822356	1.025215
	706.014325	1.024058
	706.206279	1.023958
	706.398220	1.024293
	706.590146	1.024029
	706.782058	1.023189
	706.973956	1.022824
	707.165840	1.022256
	707.357709	1.021799
	707.549564	1.021228
	707.741405	1.020260
	707.933231	1.018116
	708.125043	1.015829
	708.316841	1.015273
	708.508625	1.014240
	708.700395	1.013896
	708.892150	1.012698
	709.083891	1.013163
	709.275617	1.012856
	709.467330	1.010781
	709.659028	1.011381
	709.850712	1.012837
	710.042381	1.012880
	710.234037	1.012806
	710.425678	1.011654
	710.617305	1.013074
	710.808917	1.013293
	711.000515	1.013959
	711.192099	1.014102
	711.383669	1.013258
	711.575225	1.011578
	711.766766	1.010998
	711.958293	1.010527
	712.149805	1.009974
	712.341304	1.010148
	712.532788	1.008895
	712.724258	1.007776
	712.915713	1.005992
	713.107154	1.004656
	713.298581	1.003671
	713.489994	1.003150
	713.681392	1.002246
	713.872776	1.001759
	714.064146	1.000401
	714.255502	1.000166
	714.446843	0.999299
	714.638170	0.999553
	714.829483	0.998179
	715.020781	0.997366
	715.212065	0.996881
	715.403335	0.997136
	715.594591	0.997083
	715.785832	0.996117
	715.977059	0.995379
	716.168272	0.995674
	716.359470	0.995756
	716.550654	0.995765
	716.741824	0.995873
	716.932979	0.996343
	717.124121	0.994883
	717.315247	0.994828
	717.506360	0.993459
	717.697458	0.993406
	717.888542	0.992705
	718.079612	0.991318
	718.270668	0.992424
	718.461709	0.992912
	718.652736	0.992756
	718.843748	0.991991
	719.034746	0.992259
	719.225730	0.992314
	719.416700	0.993393
	719.607655	0.994618
	719.798596	0.994753
	719.989523	0.995988
	720.180435	0.997312
	720.371333	0.997687
	720.562217	0.998611
	720.753087	0.998259
	720.943942	0.999140
	721.134783	1.001066
	721.325609	1.000470
	721.516422	1.001143
	721.707219	1.002451
	721.898003	1.002949
	722.088772	1.004570
	722.279527	1.004271
	722.470268	1.003306
	722.660994	1.003990
	722.851707	1.004453
	723.042404	1.004710
	723.233088	1.004564
	723.423757	1.004839
	723.614412	1.005412
	723.805052	1.004158
	723.995678	1.002663
	724.186290	1.002325
	724.376887	1.001906
	724.567471	1.002546
	724.758039	1.002692
	724.948594	1.003259
	725.139134	1.002916
	725.329660	1.002092
	725.520172	1.001510
	725.710669	1.001612
	725.901152	1.002190
	726.091620	1.002337
	726.282075	1.004030
	726.472514	1.004900
	726.662940	1.004079
	726.853351	1.004551
	727.043748	1.004742
	727.234131	1.004017
	727.424499	1.004055
	727.614853	1.004547
	727.805193	1.003766
	727.995518	1.003515
	728.185829	1.003780
	728.376125	1.003990
	728.566408	1.003898
	728.756675	1.004557
	728.946929	1.004649
	729.137168	1.005386
	729.327393	1.005993
	729.517604	1.006372
	729.707800	1.008194
	729.897982	1.007624
	730.088149	1.007702
	730.278302	1.008998
	730.468441	1.010285
	730.658566	1.011364
	730.848676	1.012272
	731.038771	1.012436
	731.228853	1.011919
	731.418920	1.013065
	731.608973	1.012477
	731.799011	1.011233
	731.989035	1.010842
	732.179045	1.010150
	732.369040	1.011143
	732.559021	1.011563
	732.748988	1.011242
	732.938940	1.013029
	733.128878	1.014327
	733.318801	1.014828
	733.508711	1.016506
	733.698605	1.016301
	733.888486	1.016657
	734.078352	1.017727
	734.268204	1.017505
	734.458041	1.017151
	734.647864	1.016726
	734.837673	1.016801
	735.027467	1.017983
	735.217247	1.017478
	735.407013	1.018223
	735.596764	1.019537
	735.786501	1.020122
	735.976223	1.020221
	736.165932	1.020335
	736.355625	1.020706
	736.545305	1.020268
	736.734970	1.019865
	736.924620	1.020715
	737.114257	1.021228
	737.303879	1.021751
	737.493486	1.020696
	737.683079	1.020463
	737.872658	1.017224
	738.062222	1.015926
	738.251772	1.015754
	738.441308	1.015383
	738.630829	1.013731
	738.820336	1.012839
	739.009829	1.012604
	739.199307	1.011899
	739.388771	1.011202
	739.578220	1.009723
	739.767655	1.009207
	739.957076	1.008117
	740.146482	1.006975
	740.335874	1.006188
	740.525251	1.005250
	740.714615	1.003853
	740.903963	1.002839
	741.093298	1.002575
	741.282618	1.001446
	741.471923	1.000803
	741.661214	0.999734
	741.850491	0.997935
	742.039753	0.997313
	742.229001	0.995886
	742.418235	0.994181
	742.607454	0.990559
	742.796659	0.989346
	742.985849	0.987769
	743.175025	0.986369
	743.364187	0.985940
	743.553334	0.986888
	743.742467	0.986088
	743.931586	0.986417
	744.120690	0.987317
	744.309779	0.988066
	744.498855	0.987623
	744.687916	0.986466
	744.876962	0.986851
	745.065994	0.986222
	745.255012	0.985973
	745.444015	0.985430
	745.633004	0.984989
	745.821978	0.985101
	746.010938	0.984296
	746.199884	0.983504
	746.388815	0.982489
	746.577732	0.980921
	746.766634	0.980854
	746.955522	0.980205
	747.144396	0.978403
	747.333255	0.978843
	747.522100	0.978630
	747.710930	0.978727
	747.899746	0.978326
	748.088548	0.979195
	748.277335	0.979278
	748.466108	0.979212
	748.654866	0.978465
	748.843610	0.977583
	749.032339	0.975873
	749.221054	0.975033
	749.409755	0.975358
	749.598441	0.974070
	749.787113	0.972573
	749.975770	0.971334
	750.164413	0.971703
	750.353042	0.971754
[truncated: 1,648 more rows]
