# Supplementary material for: Metasurface analogues of molecular diastereomers from hierarchical multiscale chiral interactions with biomolecules
Source: Nat Commun. 2026 Apr 22;17:5541. doi: 10.1038/s41467-026-72200-6 (PMC13287669; doi:10.1038/s41467-026-72200-6)
Supplement: Supplementary file 3 — Supplementary Data 1 (Raw data) [file 41467_2026_72200_MOESM3_ESM.zip › Raw_Data/Reflectivity/Antistrept_strept_sequence/strept_after_wash/Ref_ARRAY3_LH_90_5.txt]

	345.453658	1.000632
	345.669646	1.001114
	345.885622	1.001623
	346.101585	1.002158
	346.317535	1.002720
	346.533471	1.003308
	346.749395	1.003921
	346.965306	1.004553
	347.181204	1.005200
	347.397089	1.005852
	347.612961	1.006495
	347.828820	1.007110
	348.044666	1.007668
	348.260499	1.008133
	348.476319	1.008457
	348.692126	1.008581
	348.907920	1.008435
	349.123701	1.007946
	349.339469	1.007047
	349.555224	1.005692
	349.770966	1.003873
	349.986695	1.001638
	350.202412	0.999089
	350.418115	0.996375
	350.633805	0.993661
	350.849482	0.991099
	351.065147	0.988805
	351.280798	0.986848
	351.496436	0.985251
	351.712062	0.984002
	351.927674	0.983071
	352.143273	0.978810
	352.358860	0.986749
	352.574433	0.986120
	352.789993	0.982757
	353.005541	0.982954
	353.221075	0.983998
	353.436597	0.983471
	353.652105	0.982712
	353.867600	0.985389
	354.083083	0.987818
	354.298552	0.988741
	354.514009	0.987634
	354.729452	0.990485
	354.944883	0.991516
	355.160300	0.990449
	355.375705	0.990656
	355.591096	0.990803
	355.806474	0.991581
	356.021840	0.990303
	356.237192	0.992383
	356.452532	0.991637
	356.667858	0.991673
	356.883172	0.993156
	357.098472	0.993404
	357.313760	0.994893
	357.529034	0.993772
	357.744295	0.993676
	357.959544	0.994526
	358.174779	0.995496
	358.390002	0.997042
	358.605211	0.997549
	358.820407	0.995634
	359.035591	0.994135
	359.250761	0.996303
	359.465919	0.996997
	359.681063	0.997129
	359.896194	0.997254
	360.111313	0.996588
	360.326418	0.993773
	360.541510	0.992594
	360.756589	0.993146
	360.971656	0.991634
	361.186709	0.991224
	361.401749	0.991455
	361.616776	0.989727
	361.831790	0.992011
	362.046792	0.993407
	362.261780	0.992464
	362.476755	0.991781
	362.691717	0.992931
	362.906666	0.993508
	363.121602	0.993624
	363.336525	0.992625
	363.551435	0.993381
	363.766332	0.993139
	363.981216	0.992913
	364.196087	0.993015
	364.410945	0.993657
	364.625790	0.996035
	364.840621	0.998760
	365.055440	0.999424
	365.270246	0.999982
	365.485039	1.002254
	365.699818	1.001887
	365.914585	1.006746
	366.129339	1.010296
	366.344079	1.011538
	366.558807	1.013633
	366.773521	1.014619
	366.988223	1.013705
	367.202911	1.013762
	367.417587	1.012367
	367.632249	1.014089
	367.846898	1.012741
	368.061535	1.011820
	368.276158	1.012511
	368.490768	1.014070
	368.705365	1.014127
	368.919949	1.014081
	369.134521	1.012781
	369.349079	1.010727
	369.563624	1.008580
	369.778155	1.009075
	369.992674	1.006353
	370.207180	1.004962
	370.421673	1.004578
	370.636153	1.005231
	370.850619	1.005078
	371.065073	1.003622
	371.279514	1.003626
	371.493941	1.001314
	371.708356	1.000810
	371.922757	1.001039
	372.137145	1.000751
	372.351521	0.998701
	372.565883	0.996434
	372.780232	0.996185
	372.994568	0.994067
	373.208891	0.992463
	373.423201	0.992698
	373.637498	0.991871
	373.851782	0.993292
	374.066053	0.993548
	374.280311	0.993609
	374.494556	0.994500
	374.708787	0.996893
	374.923006	0.996483
	375.137211	0.996171
	375.351404	0.996086
	375.565583	0.997852
	375.779750	0.997252
	375.993903	0.997010
	376.208043	0.997487
	376.422170	0.996998
	376.636284	0.997193
	376.850385	0.997000
	377.064473	0.999288
	377.278548	1.000086
	377.492610	1.002424
	377.706658	1.003243
	377.920694	1.002379
	378.134717	1.002417
	378.348726	1.003412
	378.562722	1.003090
	378.776706	1.004688
	378.990676	1.005349
	379.204633	1.004008
	379.418577	1.003590
	379.632508	1.003392
	379.846426	1.003028
	380.060331	1.003836
	380.274223	1.003235
	380.488101	1.004373
	380.701967	1.003281
	380.915819	1.003034
	381.129659	1.003615
	381.343485	1.003021
	381.557298	1.001521
	381.771098	0.999792
	381.984886	0.999136
	382.198659	0.997873
	382.412420	0.999707
	382.626168	0.998711
	382.839903	0.997268
	383.053624	0.999074
	383.267333	0.998786
	383.481028	0.999194
	383.694711	0.999685
	383.908380	0.998004
	384.122036	0.999183
	384.335679	0.998343
	384.549309	0.999902
	384.762926	0.999732
	384.976530	0.999900
	385.190120	0.999678
	385.403698	0.998680
	385.617262	0.998718
	385.830814	0.999180
	386.044352	0.998243
	386.257877	0.998708
	386.471389	0.998550
	386.684888	0.998449
	386.898374	0.997121
	387.111847	0.996876
	387.325306	0.998573
	387.538753	1.000168
	387.752186	0.998480
	387.965606	0.997734
	388.179014	0.999669
	388.392408	1.001988
	388.605789	1.000813
	388.819156	1.000522
	389.032511	1.001052
	389.245853	1.001702
	389.459181	1.001887
	389.672497	1.001756
	389.885799	1.001882
	390.099088	1.000054
	390.312364	0.998807
	390.525627	0.997109
	390.738877	0.998368
	390.952114	0.998706
	391.165337	0.999522
	391.378548	0.999455
	391.591745	0.999228
	391.804929	1.000795
	392.018100	0.998965
	392.231258	0.998841
	392.444403	0.997612
	392.657535	0.996145
	392.870653	0.996135
	393.083759	0.994763
	393.296851	0.994685
	393.509930	0.994763
	393.722996	0.994016
	393.936049	0.992068
	394.149089	0.989697
	394.362116	0.989402
	394.575129	0.987563
	394.788130	0.989485
	395.001117	0.987883
	395.214091	0.988943
	395.427052	0.987502
	395.640000	0.988381
	395.852935	0.990568
	396.065857	0.989445
	396.278765	0.988440
	396.491660	0.987404
	396.704543	0.987779
	396.917412	0.989978
	397.130268	0.988856
	397.343110	0.990281
	397.555940	0.989596
	397.768757	0.988853
	397.981560	0.988295
	398.194350	0.989145
	398.407127	0.990406
	398.619891	0.989918
	398.832642	0.990403
	399.045380	0.993054
	399.258104	0.993091
	399.470815	0.995760
	399.683514	0.996466
	399.896199	0.998337
	400.108870	1.001199
	400.321529	1.002635
	400.534175	1.005458
	400.746807	1.007866
	400.959427	1.010567
	401.172033	1.011128
	401.384626	1.010142
	401.597205	1.011212
	401.809772	1.010668
	402.022326	1.009473
	402.234866	1.008958
	402.447393	1.010856
	402.659907	1.012111
	402.872408	1.014469
	403.084896	1.015365
	403.297370	1.017525
	403.509832	1.020189
	403.722280	1.019004
	403.934715	1.019368
	404.147137	1.017086
	404.359546	1.017326
	404.571941	1.017130
	404.784323	1.016418
	404.996693	1.016624
	405.209049	1.016243
	405.421392	1.015983
	405.633721	1.016243
	405.846038	1.014372
	406.058341	1.013997
	406.270632	1.013573
	406.482909	1.012467
	406.695172	1.012778
	406.907423	1.011807
	407.119661	1.012819
	407.331885	1.011341
	407.544096	1.011644
	407.756294	1.009111
	407.968479	1.009243
	408.180651	1.010698
	408.392809	1.010921
	408.604954	1.009550
	408.817086	1.006803
	409.029205	1.006397
	409.241311	1.006766
	409.453404	1.006566
	409.665483	1.004938
	409.877549	1.003261
	410.089602	1.005797
	410.301642	1.005334
	410.513669	1.004281
	410.725682	1.004348
	410.937682	1.005065
	411.149669	1.003455
	411.361643	1.001125
	411.573604	1.002338
	411.785551	1.002181
	411.997486	1.000307
	412.209407	1.001010
	412.421315	0.998639
	412.633210	1.000058
	412.845091	1.000600
	413.056959	1.000480
	413.268815	1.001239
	413.480657	0.999253
	413.692485	0.996882
	413.904301	0.996422
	414.116103	0.995790
	414.327892	0.997582
	414.539668	0.996383
	414.751431	0.999216
	414.963181	0.999605
	415.174917	1.000621
	415.386640	1.000876
	415.598350	0.998192
	415.810047	0.996846
	416.021730	0.997198
	416.233401	0.998024
	416.445058	0.996090
	416.656702	0.996118
	416.868332	0.996754
	417.079950	0.998835
	417.291554	0.997586
	417.503145	0.997740
	417.714723	0.996472
	417.926288	0.998347
	418.137839	0.998815
	418.349377	0.997793
	418.560903	0.997386
	418.772414	0.997559
	418.983913	0.998868
	419.195398	0.997425
	419.406870	0.997283
	419.618329	0.997329
	419.829775	0.998570
	420.041208	1.000031
	420.252627	1.001896
	420.464033	1.002515
	420.675426	1.003202
	420.886805	1.003442
	421.098172	1.002068
	421.309525	1.001016
	421.520865	1.001023
	421.732192	1.001259
	421.943505	1.001733
	422.154805	1.001304
	422.366092	1.001419
	422.577366	1.000154
	422.788627	1.000666
	422.999874	0.998859
	423.211108	0.997935
	423.422329	0.999188
	423.633537	0.998298
	423.844731	0.995092
	424.055913	0.994698
	424.267081	0.995613
	424.478235	0.996185
	424.689377	0.993057
	424.900505	0.993240
	425.111620	0.993112
	425.322722	0.994755
	425.533811	0.995095
	425.744886	0.994208
	425.955948	0.993965
	426.166997	0.991099
	426.378032	0.989675
	426.589055	0.991534
	426.800064	0.993417
	427.011060	0.994143
	427.222042	0.993440
	427.433012	0.993478
	427.643968	0.990377
	427.854911	0.990014
	428.065840	0.990053
	428.276757	0.987136
	428.487660	0.989120
	428.698550	0.988338
	428.909427	0.986136
	429.120290	0.984814
	429.331140	0.984547
	429.541977	0.984229
	429.752801	0.984784
	429.963611	0.983864
	430.174408	0.985259
	430.385192	0.984905
	430.595963	0.985715
	430.806720	0.984400
	431.017464	0.982611
	431.228195	0.984845
	431.438913	0.986794
	431.649617	0.987688
	431.860308	0.988951
	432.070986	0.990317
	432.281650	0.990784
	432.492302	0.990652
	432.702940	0.992191
	432.913565	0.989797
	433.124176	0.989027
	433.334774	0.988882
	433.545359	0.987064
	433.755931	0.988024
	433.966489	0.987690
	434.177035	0.985993
	434.387567	0.986925
	434.598085	0.987852
	434.808591	0.986481
	435.019083	0.985217
	435.229562	0.984980
	435.440027	0.985511
	435.650479	0.986566
	435.860918	0.987099
	436.071344	0.987573
	436.281757	0.987786
	436.492156	0.987418
	436.702542	0.989150
	436.912914	0.990784
	437.123274	0.991031
	437.333620	0.989856
	437.543953	0.991583
	437.754272	0.994288
	437.964578	0.994831
	438.174871	0.994395
	438.385151	0.993212
	438.595417	0.994751
	438.805670	0.994629
	439.015910	0.994993
	439.226137	0.995087
	439.436350	0.994809
	439.646550	0.993794
	439.856737	0.991660
	440.066910	0.989880
	440.277070	0.990218
	440.487217	0.990870
	440.697351	0.989724
	440.907471	0.988574
	441.117578	0.989360
	441.327671	0.988041
	441.537752	0.988616
	441.747819	0.990120
	441.957873	0.988673
	442.167913	0.988661
	442.377940	0.988735
	442.587954	0.987698
	442.797955	0.986882
	443.007942	0.987113
	443.217916	0.986447
	443.427877	0.985200
	443.637824	0.985050
	443.847758	0.985356
	444.057679	0.984304
	444.267586	0.982227
	444.477481	0.982840
	444.687361	0.981204
	444.897229	0.978527
	445.107083	0.976620
	445.316924	0.976088
	445.526752	0.975354
	445.736566	0.976609
	445.946367	0.976326
	446.156155	0.977372
	446.365929	0.978872
	446.575690	0.977299
	446.785438	0.978855
	446.995173	0.980215
	447.204894	0.980300
	447.414602	0.980993
	447.624296	0.981197
	447.833977	0.983354
	448.043645	0.985385
	448.253300	0.987663
	448.462941	0.989291
	448.672569	0.990854
	448.882184	0.992364
	449.091785	0.992513
	449.301373	0.993651
	449.510948	0.995105
	449.720509	0.994453
	449.930057	0.995372
	450.139592	0.994268
	450.349113	0.995493
	450.558621	0.992347
	450.768116	0.992226
	450.977597	0.992800
	451.187066	0.995009
	451.396520	0.994324
	451.605962	0.992861
	451.815390	0.993033
	452.024805	0.993531
	452.234206	0.994769
	452.443594	0.994504
	452.652969	0.995650
	452.862330	0.996671
	453.071678	0.996496
	453.281013	0.996094
	453.490335	0.996390
	453.699643	0.996313
	453.908938	0.994213
	454.118219	0.994521
	454.327487	0.992332
	454.536742	0.990625
	454.745983	0.990790
	454.955211	0.989217
	455.164426	0.988954
	455.373627	0.988862
	455.582815	0.988502
	455.791990	0.987473
	456.001152	0.985902
	456.210300	0.986558
	456.419434	0.987366
	456.628556	0.986263
	456.837664	0.986468
	457.046758	0.985768
	457.255839	0.985151
	457.464907	0.984760
	457.673962	0.987520
	457.883003	0.989260
	458.092031	0.989521
	458.301046	0.991029
	458.510047	0.991658
	458.719035	0.992031
	458.928009	0.992587
	459.136970	0.994020
	459.345918	0.995707
	459.554852	0.994478
	459.763774	0.995116
	459.972681	0.995346
	460.181576	0.995039
	460.390457	0.995989
	460.599324	0.995975
	460.808178	0.996902
	461.017019	0.996426
	461.225847	0.997010
	461.434661	0.995853
	461.643462	0.996834
	461.852249	0.996064
	462.061023	0.996683
	462.269784	0.994770
	462.478531	0.992222
	462.687265	0.992052
	462.895986	0.993883
	463.104693	0.993594
	463.313387	0.995169
	463.522068	0.995164
	463.730735	0.995287
	463.939389	0.991420
	464.148029	0.988814
	464.356656	0.988596
	464.565270	0.989754
	464.773870	0.990702
	464.982457	0.990080
	465.191030	0.989858
	465.399591	0.990794
	465.608137	0.991218
	465.816671	0.991268
	466.025191	0.991966
	466.233697	0.991938
	466.442191	0.989284
	466.650671	0.990406
	466.859137	0.988467
	467.067590	0.987865
	467.276030	0.987215
	467.484456	0.987685
	467.692869	0.988095
	467.901269	0.987448
	468.109655	0.986803
	468.318028	0.987484
	468.526387	0.985463
	468.734733	0.986728
	468.943066	0.985948
	469.151385	0.984039
	469.359691	0.984989
	469.567984	0.984074
	469.776263	0.983157
	469.984528	0.982661
	470.192781	0.982219
	470.401020	0.982989
	470.609245	0.983312
	470.817457	0.983495
	471.025656	0.981835
	471.233841	0.982323
	471.442013	0.984406
	471.650172	0.982477
	471.858317	0.980135
	472.066448	0.978490
	472.274567	0.977278
	472.482672	0.978091
	472.690763	0.979173
	472.898841	0.980009
	473.106906	0.979608
	473.314957	0.979781
	473.522995	0.978996
	473.731020	0.979702
	473.939031	0.978756
	474.147029	0.979439
	474.355013	0.977571
	474.562984	0.976528
	474.770941	0.974991
	474.978885	0.975853
	475.186816	0.977491
	475.394733	0.977399
	475.602637	0.976844
	475.810527	0.974581
	476.018404	0.975434
	476.226268	0.975961
	476.434118	0.972712
	476.641955	0.975844
	476.849778	0.977552
	477.057588	0.977989
	477.265385	0.978457
	477.473168	0.978517
	477.680937	0.978312
	477.888694	0.978737
	478.096436	0.978547
	478.304166	0.978417
	478.511882	0.978214
	478.719584	0.976689
	478.927274	0.976613
	479.134949	0.976671
	479.342612	0.975310
	479.550260	0.974029
	479.757896	0.974550
	479.965518	0.976324
	480.173126	0.976477
	480.380722	0.977584
	480.588303	0.977394
	480.795872	0.978462
	481.003426	0.977704
	481.210968	0.978490
	481.418496	0.978287
	481.626010	0.978435
	481.833511	0.976818
	482.040999	0.977258
	482.248473	0.977924
	482.455934	0.979341
	482.663382	0.978567
	482.870816	0.979572
	483.078236	0.979190
	483.285643	0.979804
	483.493037	0.981120
	483.700417	0.982200
	483.907784	0.981797
	484.115137	0.980245
	484.322477	0.980929
	484.529803	0.980774
	484.737116	0.981495
	484.944416	0.982139
	485.151702	0.980759
	485.358975	0.978101
	485.566234	0.976548
	485.773479	0.977694
	485.980712	0.978654
	486.187931	0.977108
	486.395136	0.975921
	486.602328	0.976930
	486.809506	0.976835
	487.016671	0.977170
	487.223823	0.978716
	487.430961	0.977817
	487.638086	0.977058
	487.845197	0.977316
	488.052295	0.977440
	488.259379	0.976373
	488.466450	0.977843
	488.673507	0.977259
	488.880551	0.974541
	489.087582	0.975915
	489.294599	0.973714
	489.501602	0.972826
	489.708592	0.973866
	489.915569	0.973093
	490.122532	0.973875
	490.329482	0.973711
	490.536418	0.974352
	490.743341	0.973375
	490.950250	0.973390
	491.157146	0.972790
	491.364029	0.972064
	491.570897	0.969597
	491.777753	0.969619
	491.984595	0.971072
	492.191423	0.972624
	492.398238	0.975040
	492.605040	0.974298
	492.811828	0.973963
	493.018603	0.974691
	493.225364	0.975238
	493.432111	0.972847
	493.638846	0.973416
	493.845566	0.973044
	494.052274	0.973324
	494.258967	0.972201
	494.465648	0.973521
	494.672314	0.973890
	494.878968	0.973238
	495.085608	0.973835
	495.292234	0.973754
	495.498847	0.974838
	495.705446	0.974363
	495.912032	0.974333
	496.118605	0.972316
	496.325164	0.972258
	496.531709	0.971915
	496.738241	0.972014
	496.944759	0.969807
	497.151264	0.969701
	497.357756	0.969533
	497.564234	0.970127
	497.770698	0.970199
	497.977149	0.972141
	498.183587	0.972044
	498.390011	0.970406
	498.596422	0.968848
	498.802819	0.968247
	499.009202	0.969178
	499.215572	0.967298
	499.421929	0.967034
	499.628272	0.966286
	499.834602	0.964626
	500.040918	0.966678
	500.247220	0.966080
	500.453509	0.963930
	500.659785	0.964119
	500.866047	0.963764
	501.072296	0.963399
	501.278531	0.964171
	501.484752	0.965327
	501.690960	0.965312
	501.897155	0.965705
	502.103336	0.966478
	502.309504	0.966364
	502.515658	0.966462
	502.721798	0.965669
	502.927925	0.966942
	503.134039	0.966351
	503.340139	0.968101
	503.546225	0.968519
	503.752298	0.967764
	503.958358	0.969077
	504.164404	0.970593
	504.370436	0.971613
	504.576455	0.972107
	504.782461	0.971836
	504.988453	0.969982
	505.194431	0.970082
	505.400396	0.970475
	505.606347	0.969930
	505.812285	0.970379
	506.018209	0.970399
	506.224120	0.969618
	506.430017	0.969940
	506.635901	0.969668
	506.841771	0.969743
	507.047628	0.971081
	507.253471	0.971700
	507.459301	0.971358
	507.665117	0.970215
	507.870920	0.972292
	508.076709	0.970281
	508.282484	0.970697
	508.488247	0.969945
	508.693995	0.972048
	508.899730	0.972319
	509.105451	0.970174
	509.311159	0.968252
	509.516854	0.969201
	509.722535	0.968445
	509.928202	0.966718
	510.133856	0.963910
	510.339496	0.963240
	510.545123	0.960891
	510.750736	0.960293
	510.956336	0.960166
	511.161922	0.958337
	511.367494	0.959968
	511.573053	0.959337
	511.778599	0.959366
	511.984131	0.959688
	512.189649	0.959468
	512.395154	0.959672
	512.600645	0.959245
	512.806123	0.958696
	513.011587	0.960060
	513.217038	0.959742
	513.422475	0.961244
	513.627899	0.961058
	513.833309	0.959659
	514.038705	0.959039
	514.244088	0.959043
	514.449458	0.957691
	514.654814	0.955906
	514.860156	0.955450
	515.065485	0.955558
	515.270800	0.956448
	515.476102	0.956888
	515.681390	0.958525
	515.886664	0.958050
	516.091925	0.957472
	516.297173	0.956869
	516.502407	0.954612
	516.707627	0.954610
	516.912834	0.953985
	517.118027	0.953313
	517.323207	0.953851
	517.528373	0.954315
	517.733525	0.955177
	517.938664	0.954871
	518.143790	0.954253
	518.348901	0.953756
	518.554000	0.955365
	518.759084	0.955575
	518.964156	0.955912
	519.169213	0.955707
	519.374257	0.957388
	519.579288	0.956109
	519.784305	0.955751
	519.989308	0.956345
	520.194298	0.957207
	520.399274	0.956361
	520.604236	0.957748
	520.809185	0.955630
	521.014121	0.956812
	521.219043	0.956301
	521.423951	0.955355
	521.628846	0.957331
	521.833727	0.957937
	522.038595	0.956014
	522.243449	0.956092
	522.448289	0.956474
	522.653116	0.957350
	522.857929	0.956727
	523.062729	0.957415
	523.267515	0.957360
	523.472287	0.956322
	523.677046	0.957329
	523.881792	0.955541
	524.086524	0.954796
	524.291242	0.954618
	524.495946	0.953997
	524.700637	0.954045
	524.905315	0.954838
	525.109979	0.952746
	525.314629	0.952047
	525.519266	0.951727
	525.723889	0.950227
	525.928498	0.948709
	526.133094	0.948413
	526.337677	0.948281
	526.542245	0.947526
	526.746800	0.946341
	526.951342	0.947419
	527.155870	0.948708
	527.360384	0.949130
	527.564885	0.950836
	527.769372	0.950367
	527.973846	0.950596
	528.178306	0.949097
	528.382752	0.947271
	528.587185	0.946627
	528.791604	0.946244
	528.996010	0.948109
	529.200402	0.947422
	529.404780	0.948053
	529.609145	0.948041
	529.813496	0.948215
	530.017833	0.948518
	530.222157	0.948628
	530.426468	0.948376
	530.630764	0.947946
	530.835048	0.947984
	531.039317	0.948106
	531.243573	0.948349
	531.447815	0.949833
	531.652044	0.950018
	531.856259	0.949333
	532.060461	0.949460
	532.264648	0.948212
	532.468823	0.948725
	532.672983	0.948608
	532.877130	0.947782
	533.081264	0.949034
	533.285383	0.950605
	533.489490	0.950257
	533.693582	0.950107
	533.897661	0.950344
	534.101726	0.948810
	534.305778	0.948418
	534.509816	0.949115
	534.713841	0.948530
	534.917851	0.948460
	535.121849	0.947999
	535.325832	0.948819
	535.529802	0.949148
	535.733759	0.947467
	535.937701	0.947402
	536.141630	0.947350
	536.345546	0.947484
	536.549448	0.947352
	536.753336	0.946641
	536.957210	0.946906
	537.161071	0.945848
	537.364919	0.944843
	537.568752	0.946275
	537.772572	0.946554
	537.976379	0.946916
	538.180172	0.947203
	538.383951	0.946855
	538.587716	0.947031
	538.791468	0.946472
	538.995206	0.945982
	539.198931	0.946790
	539.402642	0.946623
	539.606339	0.946131
	539.810023	0.945625
	540.013693	0.943928
	540.217349	0.943298
	540.420992	0.942413
	540.624621	0.942410
	540.828237	0.942755
	541.031839	0.943077
	541.235427	0.944072
	541.439001	0.943280
	541.642562	0.942634
	541.846109	0.942139
	542.049643	0.942045
	542.253163	0.942346
	542.456669	0.941962
	542.660162	0.940924
	542.863641	0.940516
	543.067106	0.941979
	543.270558	0.942398
	543.473996	0.941633
	543.677420	0.942340
	543.880831	0.941613
	544.084228	0.941442
	544.287612	0.942182
	544.490981	0.942969
	544.694338	0.945124
	544.897680	0.945002
	545.101009	0.944862
	545.304324	0.946565
	545.507625	0.946407
	545.710913	0.946945
	545.914187	0.946471
	546.117448	0.947727
	546.320695	0.947388
	546.523928	0.947690
	546.727147	0.949204
	546.930353	0.949038
	547.133546	0.949323
	547.336724	0.951013
	547.539889	0.952070
	547.743040	0.952290
	547.946178	0.952655
	548.149301	0.952986
	548.352412	0.952852
	548.555508	0.953270
	548.758591	0.953041
	548.961660	0.953619
	549.164716	0.954817
	549.367757	0.953622
	549.570785	0.953284
	549.773800	0.953855
	549.976801	0.952608
	550.179788	0.953817
	550.382761	0.953244
	550.585721	0.952918
	550.788667	0.952678
	550.991599	0.951211
	551.194518	0.950451
	551.397423	0.951392
	551.600315	0.950038
	551.803192	0.950439
	552.006056	0.948831
	552.208906	0.948443
	552.411743	0.948452
	552.614566	0.949563
	552.817375	0.948741
	553.020171	0.947233
	553.222953	0.946872
	553.425721	0.946150
	553.628475	0.944789
	553.831216	0.944153
	554.033943	0.944420
	554.236657	0.943723
	554.439356	0.944094
	554.642042	0.944343
	554.844715	0.944068
	555.047373	0.943347
	555.250018	0.944216
	555.452650	0.944363
	555.655267	0.944028
	555.857871	0.945162
	556.060461	0.946110
	556.263038	0.946403
	556.465600	0.947667
	556.668150	0.948000
	556.870685	0.947341
	557.073207	0.946861
	557.275715	0.947351
	557.478209	0.947593
	557.680689	0.948264
	557.883156	0.948361
	558.085609	0.949593
	558.288049	0.952209
	558.490475	0.951044
	558.692887	0.951093
	558.895285	0.951455
	559.097670	0.951514
	559.300040	0.953299
	559.502398	0.954581
	559.704741	0.954746
	559.907071	0.953868
	560.109387	0.953682
	560.311689	0.952418
	560.513978	0.953495
	560.716253	0.953387
	560.918514	0.952252
	561.120762	0.952090
	561.322995	0.951976
	561.525215	0.951063
	561.727422	0.951083
	561.929614	0.950832
	562.131793	0.951366
	562.333958	0.951409
	562.536110	0.950393
	562.738248	0.950134
	562.940372	0.950368
	563.142482	0.952137
	563.344578	0.954249
	563.546661	0.955961
	563.748730	0.955832
	563.950786	0.956649
	564.152827	0.955850
	564.354855	0.957163
	564.556870	0.957839
	564.758870	0.958022
	564.960857	0.957522
	565.162830	0.957273
	565.364789	0.958672
	565.566735	0.959630
	565.768666	0.961390
	565.970584	0.962357
	566.172489	0.962837
	566.374379	0.963456
	566.576256	0.964346
	566.778119	0.963990
	566.979969	0.963500
	567.181805	0.964899
	567.383626	0.967049
	567.585435	0.968122
	567.787229	0.969479
	567.989010	0.970986
	568.190777	0.972992
	568.392530	0.972862
	568.594269	0.973234
	568.795995	0.973281
	568.997707	0.972062
	569.199405	0.972946
	569.401090	0.973476
	569.602761	0.974288
	569.804418	0.975062
	570.006061	0.975202
	570.207690	0.974781
	570.409306	0.975173
	570.610908	0.975174
	570.812497	0.975400
	571.014071	0.976635
	571.215632	0.978441
	571.417179	0.978076
	571.618712	0.978100
	571.820232	0.979285
	572.021737	0.978097
	572.223229	0.978094
	572.424707	0.977620
	572.626172	0.977138
	572.827623	0.975827
	573.029060	0.976298
	573.230483	0.976296
	573.431892	0.977685
	573.633288	0.977599
	573.834670	0.978101
	574.036038	0.978914
	574.237392	0.981185
	574.438733	0.980945
	574.640060	0.982485
	574.841373	0.984164
	575.042672	0.986314
	575.243958	0.986662
	575.445230	0.986301
	575.646488	0.986457
	575.847732	0.986146
	576.048962	0.985460
	576.250179	0.986289
	576.451382	0.985753
	576.652571	0.986709
	576.853747	0.987393
	577.054908	0.988073
	577.256056	0.988597
	577.457190	0.990141
	577.658310	0.991517
	577.859417	0.991775
	578.060510	0.991635
	578.261589	0.990886
	578.462654	0.990617
	578.663705	0.990252
	578.864743	0.991229
	579.065767	0.992500
	579.266777	0.993367
	579.467773	0.993508
	579.668755	0.993553
	579.869724	0.995121
	580.070679	0.994390
	580.271620	0.994308
	580.472548	0.993393
	580.673461	0.993474
	580.874361	0.993049
	581.075247	0.992908
	581.276119	0.993870
	581.476978	0.995296
	581.677822	0.995216
	581.878653	0.994729
	582.079470	0.996253
	582.280273	0.996976
	582.481063	0.997501
	582.681838	0.996742
	582.882600	0.995445
	583.083348	0.996135
	583.284083	0.995984
	583.484803	0.994978
	583.685510	0.995378
	583.886203	0.995940
	584.086882	0.994773
	584.287547	0.994975
	584.488199	0.996484
	584.688836	0.996142
	584.889460	0.995727
	585.090070	0.996102
	585.290666	0.995051
	585.491249	0.995929
	585.691818	0.994237
	585.892372	0.995401
	586.092914	0.996064
	586.293441	0.996350
	586.493954	0.997167
	586.694454	0.997662
	586.894940	0.997567
	587.095412	0.997506
	587.295870	0.996076
	587.496314	0.997246
	587.696745	0.997728
	587.897162	0.998276
	588.097565	0.999187
	588.297954	1.001177
	588.498329	1.000698
	588.698691	1.002413
	588.899038	1.002431
	589.099372	1.002265
	589.299692	1.002718
	589.499998	1.003224
	589.700291	1.004246
	589.900569	1.003156
	590.100834	1.003328
	590.301085	1.001777
	590.501322	1.002448
	590.701546	1.001645
	590.901755	1.002505
	591.101951	1.001988
	591.302132	1.002208
	591.502300	1.001606
	591.702455	1.002062
	591.902595	1.002089
	592.102722	1.000446
	592.302834	1.001152
	592.502933	1.000809
	592.703018	1.001560
	592.903089	1.003335
	593.103147	1.003606
	593.303190	1.002469
	593.503220	1.003968
	593.703236	1.004182
	593.903238	1.003976
	594.103226	1.004937
	594.303200	1.006078
	594.503161	1.005590
	594.703108	1.005947
	594.903040	1.006791
	595.102960	1.007983
	595.302865	1.009916
	595.502756	1.010425
	595.702634	1.011345
	595.902497	1.011965
	596.102347	1.010295
	596.302183	1.010539
	596.502005	1.009997
	596.701813	1.008752
	596.901608	1.009135
	597.101388	1.009529
	597.301155	1.009393
	597.500908	1.010046
	597.700647	1.011231
	597.900372	1.012292
	598.100083	1.011946
	598.299781	1.011746
	598.499465	1.012059
	598.699134	1.012242
	598.898790	1.011819
	599.098432	1.011564
	599.298061	1.011228
	599.497675	1.012517
	599.697275	1.013125
	599.896862	1.012870
	600.096435	1.012201
	600.295994	1.011615
	600.495539	1.010456
	600.695070	1.010557
	600.894588	1.008653
	601.094091	1.007831
	601.293581	1.006885
	601.493056	1.007531
	601.692518	1.006022
	601.891966	1.003409
	602.091401	1.002752
	602.290821	1.002274
	602.490227	1.002965
	602.689620	1.002504
	602.888999	1.002462
	603.088363	1.001031
	603.287714	1.000901
	603.487052	1.000365
	603.686375	1.000963
	603.885684	0.999931
	604.084980	0.999718
	604.284261	1.000825
	604.483529	1.000934
	604.682783	1.001756
	604.882023	1.002143
	605.081249	1.001757
	605.280461	1.002827
	605.479660	1.004816
	605.678844	1.005086
	605.878015	1.004798
	606.077172	1.006976
	606.276314	1.008998
	606.475443	1.007218
	606.674558	1.008570
	606.873660	1.009276
	607.072747	1.010884
	607.271820	1.011900
	607.470880	1.010963
	607.669926	1.010616
	607.868957	1.009894
	608.067975	1.010224
	608.266979	1.011097
	608.465969	1.010229
	608.664946	1.010486
	608.863908	1.012060
	609.062857	1.011889
	609.261791	1.011574
	609.460712	1.012223
	609.659619	1.012572
	609.858511	1.011897
	610.057390	1.013416
	610.256256	1.014516
	610.455107	1.014139
	610.653944	1.014422
	610.852767	1.014185
	611.051577	1.015464
	611.250373	1.016665
	611.449154	1.017659
	611.647922	1.016941
	611.846676	1.017037
	612.045416	1.017903
	612.244142	1.018472
	612.442854	1.019322
	612.641553	1.019382
	612.840237	1.020198
	613.038908	1.021822
	613.237564	1.024248
	613.436207	1.026124
	613.634836	1.025511
	613.833451	1.026439
	614.032052	1.028199
	614.230639	1.029661
	614.429212	1.030221
	614.627771	1.029714
	614.826316	1.029236
	615.024848	1.031099
	615.223365	1.032344
	615.421869	1.032988
	615.620358	1.034085
	615.818834	1.035049
	616.017296	1.035298
	616.215744	1.036945
	616.414178	1.037958
	616.612598	1.039017
	616.811004	1.039899
	617.009396	1.041482
	617.207775	1.041666
	617.406139	1.040990
	617.604490	1.042174
	617.802826	1.042653
	618.001149	1.043360
	618.199458	1.043317
	618.397752	1.042937
	618.596033	1.044197
	618.794300	1.043380
	618.992553	1.043896
	619.190792	1.043007
	619.389018	1.041853
	619.587229	1.040789
	619.785426	1.039771
	619.983609	1.039270
	620.181779	1.037876
	620.379934	1.037444
	620.578076	1.037779
	620.776204	1.038548
	620.974317	1.037167
	621.172417	1.036284
	621.370503	1.037807
	621.568575	1.037522
	621.766633	1.038511
	621.964677	1.039083
	622.162707	1.039140
	622.360723	1.039000
	622.558725	1.040242
	622.756714	1.040654
	622.954688	1.041995
	623.152648	1.041333
	623.350595	1.041773
	623.548527	1.040850
	623.746446	1.041802
	623.944350	1.040759
	624.142241	1.042269
	624.340118	1.042663
	624.537981	1.044142
	624.735829	1.045584
	624.933664	1.045864
	625.131485	1.046187
	625.329292	1.044481
	625.527085	1.044784
	625.724864	1.045070
	625.922629	1.045336
	626.120381	1.046277
	626.318118	1.045681
	626.515841	1.045199
	626.713550	1.044888
	626.911246	1.045704
	627.108927	1.045286
	627.306595	1.044627
	627.504248	1.044488
	627.701888	1.043276
	627.899513	1.042796
	628.097125	1.043303
	628.294722	1.042740
	628.492306	1.041293
	628.689876	1.040098
	628.887432	1.039886
	629.084973	1.039081
	629.282501	1.037543
	629.480015	1.037772
	629.677515	1.035985
	629.875001	1.035497
	630.072473	1.035111
	630.269931	1.034920
	630.467375	1.033606
	630.664805	1.032843
	630.862221	1.033193
	631.059623	1.032550
	631.257011	1.030907
	631.454385	1.029985
	631.651746	1.030501
	631.849092	1.031183
	632.046424	1.031807
	632.243742	1.032171
	632.441047	1.032621
	632.638337	1.032807
	632.835613	1.032605
	633.032876	1.033476
	633.230124	1.034210
	633.427358	1.033327
	633.624579	1.033727
	633.821785	1.033825
	634.018978	1.034439
	634.216156	1.034143
	634.413321	1.034023
	634.610471	1.033503
	634.807608	1.033868
	635.004730	1.033095
	635.201839	1.033937
	635.398933	1.034389
	635.596014	1.035019
	635.793081	1.035298
	635.990133	1.037532
	636.187172	1.036057
	636.384196	1.036579
	636.581207	1.035273
	636.778204	1.034552
	636.975186	1.035789
	637.172155	1.036060
	637.369110	1.037763
	637.566050	1.037700
	637.762977	1.038210
	637.959890	1.038569
	638.156788	1.037829
	638.353673	1.039162
	638.550544	1.038605
	638.747400	1.039392
	638.944243	1.038991
	639.141072	1.039065
	639.337886	1.039584
	639.534687	1.040517
	639.731474	1.040232
	639.928246	1.040179
	640.125005	1.040966
	640.321750	1.040949
	640.518480	1.040932
	640.715197	1.042924
	640.911899	1.044031
	641.108588	1.043291
	641.305263	1.045573
	641.501923	1.045493
	641.698570	1.046977
	641.895202	1.045984
	642.091821	1.047569
	642.288426	1.048268
	642.485016	1.049272
	642.681593	1.049887
	642.878155	1.049937
	643.074704	1.049955
	643.271238	1.050943
	643.467759	1.051855
	643.664265	1.052352
	643.860757	1.052291
	644.057236	1.052145
	644.253700	1.053047
	644.450151	1.052941
	644.646587	1.053513
	644.843009	1.053391
	645.039418	1.052634
	645.235812	1.052314
	645.432192	1.052890
	645.628558	1.053859
	645.824911	1.055279
	646.021249	1.054736
	646.217573	1.055154
	646.413883	1.055964
	646.610179	1.055884
	646.806461	1.055212
	647.002729	1.055006
	647.198983	1.054251
	647.395223	1.053856
	647.591449	1.054045
	647.787661	1.053828
	647.983859	1.053799
	648.180043	1.054965
	648.376212	1.055036
	648.572368	1.056320
	648.768510	1.057822
	648.964638	1.058224
	649.160751	1.059079
	649.356851	1.057816
	649.552937	1.057902
	649.749008	1.057040
	649.945066	1.056675
	650.141109	1.056916
	650.337138	1.055563
	650.533154	1.057041
	650.729155	1.056332
	650.925142	1.056921
	651.121116	1.056286
	651.317075	1.055993
	651.513020	1.055408
	651.708951	1.056153
	651.904868	1.055616
	652.100771	1.054647
	652.296660	1.055970
	652.492535	1.057133
	652.688396	1.056062
	652.884242	1.055886
	653.080075	1.057047
	653.275894	1.056218
	653.471699	1.056684
	653.667489	1.056629
	653.863266	1.057039
	654.059028	1.056761
	654.254776	1.056574
	654.450511	1.056009
	654.646231	1.055843
	654.841937	1.056553
	655.037629	1.056167
	655.233308	1.057121
	655.428972	1.057219
	655.624622	1.055823
	655.820258	1.056492
	656.015879	1.057027
	656.211487	1.057069
	656.407081	1.057186
	656.602661	1.057360
	656.798226	1.058184
	656.993778	1.058594
	657.189315	1.060406
	657.384839	1.061244
	657.580348	1.060890
	657.775843	1.060508
	657.971324	1.061199
	658.166791	1.061288
	658.362244	1.061615
	658.557683	1.063245
	658.753108	1.064797
	658.948519	1.065553
	659.143916	1.066318
	659.339298	1.065151
	659.534667	1.066110
	659.730022	1.067331
	659.925362	1.067487
	660.120688	1.067443
	660.316001	1.068857
	660.511299	1.067756
	660.706583	1.068243
	660.901853	1.067517
	661.097109	1.067037
	661.292351	1.067387
	661.487578	1.067679
	661.682792	1.068385
	661.877992	1.068800
	662.073177	1.068311
	662.268349	1.068927
	662.463506	1.067639
	662.658649	1.068061
	662.853779	1.067994
	663.048894	1.068509
	663.243995	1.069085
	663.439081	1.069527
	663.634154	1.069640
	663.829213	1.071332
	664.024258	1.071558
	664.219288	1.070606
	664.414305	1.070927
	664.609307	1.070750
	664.804295	1.070357
	664.999269	1.071041
	665.194229	1.070790
	665.389175	1.071583
	665.584107	1.071091
	665.779025	1.071816
	665.973928	1.071520
	666.168818	1.069944
	666.363693	1.071942
	666.558555	1.072396
	666.753402	1.070924
	666.948235	1.071255
	667.143054	1.069873
	667.337859	1.070534
	667.532650	1.070758
	667.727427	1.069960
	667.922189	1.070147
	668.116938	1.069785
	668.311672	1.069594
	668.506392	1.068906
	668.701098	1.069679
	668.895790	1.071838
	669.090468	1.071556
	669.285132	1.072300
	669.479782	1.072220
	669.674417	1.071308
	669.869039	1.071226
	670.063646	1.072524
	670.258239	1.071851
	670.452819	1.071209
	670.647384	1.070360
	670.841934	1.069383
	671.036471	1.070127
	671.230994	1.071231
	671.425502	1.072016
	671.619997	1.071078
	671.814477	1.070421
	672.008943	1.070652
	672.203395	1.070275
	672.397833	1.070020
	672.592257	1.069091
	672.786667	1.068653
	672.981062	1.068877
	673.175444	1.068416
	673.369811	1.067823
	673.564164	1.067556
	673.758503	1.067099
	673.952828	1.067866
	674.147139	1.066982
	674.341435	1.068017
	674.535718	1.068824
	674.729986	1.068713
	674.924240	1.069134
	675.118480	1.069274
	675.312706	1.069436
	675.506918	1.068882
	675.701116	1.068216
	675.895299	1.069843
	676.089469	1.070291
	676.283624	1.070447
	676.477765	1.070724
	676.671892	1.072858
	676.866005	1.072187
	677.060103	1.072005
	677.254188	1.071571
	677.448258	1.071667
	677.642315	1.070892
	677.836357	1.070901
	678.030385	1.071981
	678.224398	1.071811
	678.418398	1.070296
	678.612384	1.068766
	678.806355	1.067777
	679.000312	1.068264
	679.194255	1.067088
	679.388184	1.067702
	679.582099	1.067506
	679.776000	1.068507
	679.969886	1.067449
	680.163758	1.067122
	680.357617	1.069478
	680.551461	1.069827
	680.745290	1.068364
	680.939106	1.069244
	681.132908	1.068717
	681.326695	1.070046
	681.520468	1.071013
	681.714227	1.071751
	681.907972	1.070360
	682.101703	1.068835
	682.295419	1.068192
	682.489122	1.068961
	682.682810	1.069200
	682.876484	1.068806
	683.070144	1.068356
	683.263790	1.066732
	683.457421	1.066966
	683.651039	1.066344
	683.844642	1.065046
	684.038231	1.063690
	684.231806	1.062625
	684.425367	1.062634
	684.618913	1.063466
	684.812446	1.062566
	685.005964	1.062928
	685.199468	1.062898
	685.392958	1.062519
	685.586433	1.063297
	685.779895	1.062647
	685.973342	1.064108
	686.166775	1.063095
	686.360194	1.062925
	686.553599	1.063682
	686.746990	1.063351
	686.940366	1.063130
	687.133729	1.063371
	687.327077	1.065206
	687.520411	1.065045
	687.713730	1.064661
	687.907036	1.065378
	688.100327	1.064681
	688.293604	1.066278
	688.486867	1.064381
	688.680116	1.063493
	688.873351	1.063829
	689.066571	1.062967
	689.259777	1.061239
	689.452970	1.061443
	689.646147	1.060501
	689.839311	1.060117
	690.032461	1.057746
	690.225596	1.056389
	690.418717	1.056738
	690.611824	1.057015
	690.804917	1.057730
	690.997995	1.057637
	691.191059	1.058120
	691.384110	1.057932
	691.577145	1.057344
	691.770167	1.057892
	691.963175	1.059798
	692.156168	1.058930
	692.349147	1.058549
	692.542112	1.059002
	692.735063	1.057757
	692.927999	1.057611
	693.120922	1.056619
	693.313830	1.055985
	693.506724	1.053799
	693.699603	1.053557
	693.892469	1.053838
	694.085320	1.054089
	694.278157	1.052553
	694.470980	1.051993
	694.663789	1.050905
	694.856583	1.050287
	695.049364	1.048918
	695.242130	1.047872
	695.434881	1.048482
	695.627619	1.048972
	695.820342	1.049301
	696.013052	1.050107
	696.205747	1.050534
	696.398427	1.049211
	696.591094	1.049398
	696.783746	1.049985
	696.976384	1.050993
	697.169008	1.051792
	697.361618	1.052570
	697.554213	1.054297
	697.746795	1.052850
	697.939362	1.055519
	698.131914	1.055229
	698.324453	1.055094
	698.516977	1.055895
	698.709487	1.056546
	698.901983	1.055784
	699.094465	1.055893
	699.286932	1.057380
	699.479386	1.057663
	699.671825	1.056813
	699.864249	1.056998
	700.056660	1.055887
	700.249056	1.055993
	700.441438	1.056155
	700.633806	1.055944
	700.826160	1.054871
	701.018499	1.055247
	701.210824	1.053786
	701.403135	1.053108
	701.595432	1.052744
	701.787714	1.052020
	701.979982	1.052916
	702.172236	1.052479
	702.364476	1.051764
	702.556702	1.049880
	702.748913	1.049882
	702.941110	1.047652
	703.133293	1.048190
	703.325461	1.045766
	703.517615	1.045337
	703.709755	1.044262
	703.901881	1.042483
	704.093993	1.040547
	704.286090	1.039037
	704.478173	1.038277
	704.670242	1.036808
	704.862296	1.036039
	705.054337	1.034370
	705.246363	1.034126
	705.438375	1.032984
	705.630372	1.032856
	705.822356	1.031498
	706.014325	1.030668
	706.206279	1.030523
	706.398220	1.030144
	706.590146	1.030020
	706.782058	1.030187
	706.973956	1.029905
	707.165840	1.028251
	707.357709	1.025654
	707.549564	1.024849
	707.741405	1.024488
	707.933231	1.023079
	708.125043	1.023611
	708.316841	1.023277
	708.508625	1.022798
	708.700395	1.021764
	708.892150	1.021307
	709.083891	1.020649
	709.275617	1.019801
	709.467330	1.021342
	709.659028	1.019752
	709.850712	1.020593
	710.042381	1.021155
	710.234037	1.020568
	710.425678	1.021481
	710.617305	1.021288
	710.808917	1.021278
	711.000515	1.020192
	711.192099	1.018969
	711.383669	1.018911
	711.575225	1.018772
	711.766766	1.018430
	711.958293	1.018811
	712.149805	1.018472
	712.341304	1.017276
	712.532788	1.016921
	712.724258	1.017280
	712.915713	1.017000
	713.107154	1.016355
	713.298581	1.014864
	713.489994	1.014288
	713.681392	1.012966
	713.872776	1.012382
	714.064146	1.012494
	714.255502	1.012350
	714.446843	1.011468
	714.638170	1.011290
	714.829483	1.008976
	715.020781	1.009770
	715.212065	1.009341
	715.403335	1.007576
	715.594591	1.008347
	715.785832	1.008547
	715.977059	1.009337
	716.168272	1.009715
	716.359470	1.009310
	716.550654	1.008899
	716.741824	1.007743
	716.932979	1.006369
	717.124121	1.006135
	717.315247	1.005148
	717.506360	1.005105
	717.697458	1.005502
	717.888542	1.005290
	718.079612	1.005849
	718.270668	1.004848
	718.461709	1.003975
	718.652736	1.003134
	718.843748	1.001712
	719.034746	1.002556
	719.225730	1.000799
	719.416700	1.000542
	719.607655	1.000814
	719.798596	0.999515
	719.989523	1.001243
	720.180435	1.001956
	720.371333	1.002510
	720.562217	1.004984
	720.753087	1.004512
	720.943942	1.003782
	721.134783	1.004214
	721.325609	1.004703
	721.516422	1.003810
	721.707219	1.004180
	721.898003	1.004791
	722.088772	1.004523
	722.279527	1.005162
	722.470268	1.005669
	722.660994	1.006282
	722.851707	1.006584
	723.042404	1.006870
	723.233088	1.006612
	723.423757	1.007273
	723.614412	1.007191
	723.805052	1.006889
	723.995678	1.006130
	724.186290	1.005822
	724.376887	1.003356
	724.567471	1.003008
	724.758039	1.002219
	724.948594	1.002460
	725.139134	1.001725
	725.329660	1.001344
	725.520172	0.999619
	725.710669	0.999675
	725.901152	0.999273
	726.091620	0.999296
	726.282075	0.999154
	726.472514	0.999811
	726.662940	0.999739
	726.853351	0.998747
	727.043748	0.998954
	727.234131	0.998302
	727.424499	0.998703
	727.614853	0.997688
	727.805193	0.997099
	727.995518	0.997138
	728.185829	0.996486
	728.376125	0.997381
	728.566408	0.999321
	728.756675	0.999715
	728.946929	0.999861
	729.137168	0.999296
	729.327393	1.000322
	729.517604	1.001206
	729.707800	1.000511
	729.897982	1.000409
	730.088149	1.000012
	730.278302	1.000300
	730.468441	1.001766
	730.658566	1.001720
	730.848676	1.003617
	731.038771	1.005278
	731.228853	1.005572
	731.418920	1.007017
	731.608973	1.006991
	731.799011	1.006915
	731.989035	1.008147
	732.179045	1.007160
	732.369040	1.008257
	732.559021	1.009095
	732.748988	1.008690
	732.938940	1.010090
	733.128878	1.011965
	733.318801	1.012079
	733.508711	1.012034
	733.698605	1.012845
	733.888486	1.013065
	734.078352	1.012304
	734.268204	1.012448
	734.458041	1.014455
	734.647864	1.014077
	734.837673	1.014577
	735.027467	1.014474
	735.217247	1.014358
	735.407013	1.014939
	735.596764	1.015440
	735.786501	1.015304
	735.976223	1.016657
	736.165932	1.017055
	736.355625	1.017387
	736.545305	1.016750
	736.734970	1.017070
	736.924620	1.017224
	737.114257	1.019339
	737.303879	1.018248
	737.493486	1.017361
	737.683079	1.016551
	737.872658	1.016078
	738.062222	1.016226
	738.251772	1.015635
	738.441308	1.015477
	738.630829	1.016592
	738.820336	1.015991
	739.009829	1.016365
	739.199307	1.015829
	739.388771	1.016173
	739.578220	1.015656
	739.767655	1.014191
	739.957076	1.014689
	740.146482	1.013477
	740.335874	1.013556
	740.525251	1.014086
	740.714615	1.015435
	740.903963	1.014338
	741.093298	1.011717
	741.282618	1.010816
	741.471923	1.009886
	741.661214	1.008552
	741.850491	1.007623
	742.039753	1.007326
	742.229001	1.006725
	742.418235	1.004775
	742.607454	1.002552
	742.796659	1.001795
	742.985849	1.001199
	743.175025	1.000245
	743.364187	0.998997
	743.553334	0.997764
	743.742467	0.996015
	743.931586	0.995174
	744.120690	0.993178
	744.309779	0.992950
	744.498855	0.991220
	744.687916	0.989322
	744.876962	0.988928
	745.065994	0.988154
	745.255012	0.985874
	745.444015	0.985499
	745.633004	0.985986
	745.821978	0.986115
	746.010938	0.983952
	746.199884	0.983780
	746.388815	0.983291
	746.577732	0.982152
	746.766634	0.981539
	746.955522	0.980550
	747.144396	0.979785
	747.333255	0.980651
	747.522100	0.979040
	747.710930	0.978689
	747.899746	0.977178
	748.088548	0.976224
	748.277335	0.975055
	748.466108	0.974008
	748.654866	0.973471
	748.843610	0.972904
	749.032339	0.973263
	749.221054	0.972700
	749.409755	0.972602
	749.598441	0.972626
	749.787113	0.973268
	749.975770	0.974016
	750.164413	0.973650
	750.353042	0.974043
[truncated: 1,648 more rows]
