# Supplementary material for: Metasurface analogues of molecular diastereomers from hierarchical multiscale chiral interactions with biomolecules
Source: Nat Commun. 2026 Apr 22;17:5541. doi: 10.1038/s41467-026-72200-6 (PMC13287669; doi:10.1038/s41467-026-72200-6)
Supplement: Supplementary file 3 — Supplementary Data 1 (Raw data) [file 41467_2026_72200_MOESM3_ESM.zip › Raw_Data/Reflectivity/Antistrept_strept_sequence/strept_after_wash/Ref_ARRAY3_RA_0_1.txt]

	345.453658	1.001957
	345.669646	1.001520
	345.885622	1.001055
	346.101585	1.000559
	346.317535	1.000031
	346.533471	0.999471
	346.749395	0.998876
	346.965306	0.998249
	347.181204	0.997589
	347.397089	0.996903
	347.612961	0.996196
	347.828820	0.995480
	348.044666	0.994772
	348.260499	0.994096
	348.476319	0.993487
	348.692126	0.992987
	348.907920	0.992652
	349.123701	0.992544
	349.339469	0.992728
	349.555224	0.993260
	349.770966	0.994174
	349.986695	0.995471
	350.202412	0.997107
	350.418115	0.998996
	350.633805	1.001025
	350.849482	1.003074
	351.065147	1.005036
	351.280798	1.006830
	351.496436	1.008408
	351.712062	1.009750
	351.927674	1.010859
	352.143273	1.012794
	352.358860	1.007456
	352.574433	1.006602
	352.789993	1.008786
	353.005541	1.010147
	353.221075	1.010088
	353.436597	1.012057
	353.652105	1.012470
	353.867600	1.015428
	354.083083	1.014941
	354.298552	1.014002
	354.514009	1.013687
	354.729452	1.012078
	354.944883	1.009845
	355.160300	1.008183
	355.375705	1.008340
	355.591096	1.010445
	355.806474	1.012125
	356.021840	1.010078
	356.237192	1.009611
	356.452532	1.011004
	356.667858	1.010507
	356.883172	1.010034
	357.098472	1.009751
	357.313760	1.009471
	357.529034	1.008535
	357.744295	1.006903
	357.959544	1.005933
	358.174779	1.005684
	358.390002	1.004570
	358.605211	1.003896
	358.820407	1.005115
	359.035591	1.005159
	359.250761	1.004517
	359.465919	1.004318
	359.681063	1.003748
	359.896194	1.003232
	360.111313	1.003237
	360.326418	1.002781
	360.541510	1.002583
	360.756589	1.002441
	360.971656	1.000962
	361.186709	0.997312
	361.401749	0.996909
	361.616776	0.997554
	361.831790	0.995989
	362.046792	0.995577
	362.261780	0.993493
	362.476755	0.994120
	362.691717	0.994169
	362.906666	0.996381
	363.121602	0.998224
	363.336525	0.998962
	363.551435	0.996932
	363.766332	0.997531
	363.981216	0.997033
	364.196087	0.997847
	364.410945	0.997374
	364.625790	0.995893
	364.840621	0.996075
	365.055440	0.995231
	365.270246	0.995621
	365.485039	0.996781
	365.699818	0.998302
	365.914585	0.999513
	366.129339	1.000507
	366.344079	1.000069
	366.558807	0.997725
	366.773521	0.999447
	366.988223	0.998486
	367.202911	0.999322
	367.417587	0.999415
	367.632249	0.999438
	367.846898	1.001277
	368.061535	1.003118
	368.276158	1.004750
	368.490768	1.005205
	368.705365	1.007394
	368.919949	1.007893
	369.134521	1.010528
	369.349079	1.012555
	369.563624	1.012018
	369.778155	1.011779
	369.992674	1.013481
	370.207180	1.013606
	370.421673	1.012183
	370.636153	1.012342
	370.850619	1.014118
	371.065073	1.015204
	371.279514	1.014983
	371.493941	1.016995
	371.708356	1.018137
	371.922757	1.017214
	372.137145	1.015754
	372.351521	1.015879
	372.565883	1.014271
	372.780232	1.014342
	372.994568	1.013428
	373.208891	1.012763
	373.423201	1.010963
	373.637498	1.010362
	373.851782	1.009890
	374.066053	1.010460
	374.280311	1.010142
	374.494556	1.008487
	374.708787	1.008293
	374.923006	1.008705
	375.137211	1.009621
	375.351404	1.009522
	375.565583	1.009115
	375.779750	1.009761
	375.993903	1.009494
	376.208043	1.007348
	376.422170	1.006212
	376.636284	1.006724
	376.850385	1.006285
	377.064473	1.006234
	377.278548	1.005249
	377.492610	1.004294
	377.706658	1.005461
	377.920694	1.005602
	378.134717	1.005953
	378.348726	1.006746
	378.562722	1.005792
	378.776706	1.007780
	378.990676	1.006163
	379.204633	1.003726
	379.418577	1.005863
	379.632508	1.007846
	379.846426	1.006026
	380.060331	1.004867
	380.274223	1.003166
	380.488101	1.005738
	380.701967	1.005935
	380.915819	1.005449
	381.129659	1.006100
	381.343485	1.007227
	381.557298	1.008582
	381.771098	1.008409
	381.984886	1.008263
	382.198659	1.006351
	382.412420	1.006273
	382.626168	1.007130
	382.839903	1.007626
	383.053624	1.007289
	383.267333	1.008226
	383.481028	1.010178
	383.694711	1.010356
	383.908380	1.010404
	384.122036	1.007958
	384.335679	1.008191
	384.549309	1.007501
	384.762926	1.007027
	384.976530	1.005794
	385.190120	1.006719
	385.403698	1.006945
	385.617262	1.008548
	385.830814	1.005426
	386.044352	1.003461
	386.257877	1.003888
	386.471389	1.004072
	386.684888	1.003704
	386.898374	1.001746
	387.111847	0.999824
	387.325306	0.998716
	387.538753	0.999985
	387.752186	0.998649
	387.965606	0.996148
	388.179014	0.995525
	388.392408	0.996959
	388.605789	0.998227
	388.819156	0.996355
	389.032511	0.995972
	389.245853	0.994989
	389.459181	0.995521
	389.672497	0.995588
	389.885799	0.995148
	390.099088	0.993818
	390.312364	0.993610
	390.525627	0.993179
	390.738877	0.993449
	390.952114	0.993959
	391.165337	0.994487
	391.378548	0.994321
	391.591745	0.995492
	391.804929	0.994410
	392.018100	0.994992
	392.231258	0.995776
	392.444403	0.994456
	392.657535	0.994316
	392.870653	0.993868
	393.083759	0.995758
	393.296851	0.996696
	393.509930	0.993337
	393.722996	0.993699
	393.936049	0.994710
	394.149089	0.993621
	394.362116	0.994091
	394.575129	0.995134
	394.788130	0.996298
	395.001117	0.997900
	395.214091	1.000167
	395.427052	1.001785
	395.640000	1.001477
	395.852935	1.002579
	396.065857	1.004722
	396.278765	1.005225
	396.491660	1.005890
	396.704543	1.005629
	396.917412	1.006224
	397.130268	1.007620
	397.343110	1.008405
	397.555940	1.008681
	397.768757	1.006790
	397.981560	1.008372
	398.194350	1.008477
	398.407127	1.008800
	398.619891	1.007421
	398.832642	1.010241
	399.045380	1.011990
	399.258104	1.010695
	399.470815	1.009802
	399.683514	1.009472
	399.896199	1.009417
	400.108870	1.008801
	400.321529	1.010342
	400.534175	1.009719
	400.746807	1.008804
	400.959427	1.008616
	401.172033	1.006785
	401.384626	1.004339
	401.597205	1.004082
	401.809772	1.005963
	402.022326	1.004441
	402.234866	1.004739
	402.447393	1.004320
	402.659907	1.005128
	402.872408	1.002302
	403.084896	1.003318
	403.297370	1.002746
	403.509832	1.003626
	403.722280	1.004286
	403.934715	1.004770
	404.147137	1.003956
	404.359546	1.003935
	404.571941	1.002562
	404.784323	1.002736
	404.996693	1.001237
	405.209049	1.001160
	405.421392	1.001030
	405.633721	0.999718
	405.846038	1.000618
	406.058341	0.999765
	406.270632	0.997969
	406.482909	0.999744
	406.695172	0.999384
	406.907423	0.999804
	407.119661	1.001581
	407.331885	1.001293
	407.544096	1.003066
	407.756294	1.003128
	407.968479	1.002951
	408.180651	1.003270
	408.392809	1.002080
	408.604954	1.002662
	408.817086	1.004084
	409.029205	1.004272
	409.241311	1.005485
	409.453404	1.004441
	409.665483	1.005338
	409.877549	1.005977
	410.089602	1.006388
	410.301642	1.008280
	410.513669	1.009176
	410.725682	1.011623
	410.937682	1.009373
	411.149669	1.009116
	411.361643	1.008734
	411.573604	1.007623
	411.785551	1.004604
	411.997486	1.003642
	412.209407	1.002685
	412.421315	1.000843
	412.633210	1.000208
	412.845091	1.000472
	413.056959	0.999862
	413.268815	0.998856
	413.480657	0.996242
	413.692485	0.994676
	413.904301	0.995152
	414.116103	0.996005
	414.327892	0.997268
	414.539668	0.997453
	414.751431	0.996219
	414.963181	0.995789
	415.174917	0.995178
	415.386640	0.996640
	415.598350	0.994948
	415.810047	0.998231
	416.021730	0.999253
	416.233401	0.998910
	416.445058	0.998826
	416.656702	0.998472
	416.868332	0.997939
	417.079950	0.999462
	417.291554	0.997856
	417.503145	0.998834
	417.714723	0.999652
	417.926288	0.998800
	418.137839	0.999018
	418.349377	0.998795
	418.560903	1.000502
	418.772414	0.999135
	418.983913	0.998148
	419.195398	1.000565
	419.406870	1.001887
	419.618329	1.001092
	419.829775	1.001315
	420.041208	1.002044
	420.252627	1.004340
	420.464033	1.002319
	420.675426	1.001877
	420.886805	1.002246
	421.098172	1.003062
	421.309525	1.004033
	421.520865	1.004942
	421.732192	1.005540
	421.943505	1.005636
	422.154805	1.004691
	422.366092	1.004235
	422.577366	1.004521
	422.788627	1.003415
	422.999874	1.004540
	423.211108	1.002880
	423.422329	1.002149
	423.633537	1.000689
	423.844731	1.000829
	424.055913	1.000128
	424.267081	0.998597
	424.478235	1.000290
	424.689377	1.000069
	424.900505	0.998200
	425.111620	0.997161
	425.322722	0.998434
	425.533811	0.998285
	425.744886	0.997019
	425.955948	0.995011
	426.166997	0.994406
	426.378032	0.995614
	426.589055	0.996874
	426.800064	0.998552
	427.011060	0.997784
	427.222042	0.998150
	427.433012	0.998384
	427.643968	0.998935
	427.854911	1.000055
	428.065840	1.002459
	428.276757	1.001297
	428.487660	1.001918
	428.698550	1.000941
	428.909427	0.999560
	429.120290	0.999762
	429.331140	1.002469
	429.541977	1.003401
	429.752801	1.002059
	429.963611	1.001309
	430.174408	1.002917
	430.385192	1.002874
	430.595963	1.001826
	430.806720	1.002297
	431.017464	1.002270
	431.228195	1.002722
	431.438913	1.001266
	431.649617	1.003699
	431.860308	1.006591
	432.070986	1.006380
	432.281650	1.004184
	432.492302	1.005687
	432.702940	1.005251
	432.913565	1.004597
	433.124176	1.003190
	433.334774	1.004129
	433.545359	1.004999
	433.755931	1.004314
	433.966489	1.004766
	434.177035	1.004636
	434.387567	1.005472
	434.598085	1.004900
	434.808591	1.005765
	435.019083	1.004585
	435.229562	1.004026
	435.440027	1.003386
	435.650479	1.004208
	435.860918	1.004939
	436.071344	1.003850
	436.281757	1.004525
	436.492156	1.004967
	436.702542	1.004864
	436.912914	1.003831
	437.123274	1.003531
	437.333620	1.001081
	437.543953	1.000580
	437.754272	1.001485
	437.964578	1.001452
	438.174871	1.001269
	438.385151	1.001722
	438.595417	1.001129
	438.805670	1.004334
	439.015910	1.004860
	439.226137	1.005099
	439.436350	1.004953
	439.646550	1.004012
	439.856737	1.005210
	440.066910	1.003328
	440.277070	1.002744
	440.487217	1.001908
	440.697351	1.001535
	440.907471	1.001160
	441.117578	1.001209
	441.327671	1.000577
	441.537752	1.001297
	441.747819	1.000513
	441.957873	1.001411
	442.167913	1.000504
	442.377940	0.999742
	442.587954	1.001613
	442.797955	1.001726
	443.007942	1.001267
	443.217916	0.999584
	443.427877	0.999799
	443.637824	1.000924
	443.847758	1.001122
	444.057679	1.000788
	444.267586	1.002567
	444.477481	1.003158
	444.687361	1.001013
	444.897229	0.999977
	445.107083	1.000542
	445.316924	1.000669
	445.526752	0.999734
	445.736566	0.998429
	445.946367	0.997585
	446.156155	0.997564
	446.365929	0.997119
	446.575690	0.997594
	446.785438	0.996846
	446.995173	0.997038
	447.204894	0.997716
	447.414602	0.997023
	447.624296	0.993766
	447.833977	0.993186
	448.043645	0.993382
	448.253300	0.994708
	448.462941	0.995513
	448.672569	0.993929
	448.882184	0.995052
	449.091785	0.993759
	449.301373	0.993963
	449.510948	0.992576
	449.720509	0.992655
	449.930057	0.992737
	450.139592	0.993342
	450.349113	0.994943
	450.558621	0.995485
	450.768116	0.997253
	450.977597	1.000261
	451.187066	1.000708
	451.396520	1.001405
	451.605962	1.000117
	451.815390	1.000105
	452.024805	0.998485
	452.234206	0.998647
	452.443594	0.999257
	452.652969	0.998759
	452.862330	1.000202
	453.071678	1.000335
	453.281013	1.000040
	453.490335	0.999468
	453.699643	1.000268
	453.908938	1.000655
	454.118219	1.002354
	454.327487	1.002256
	454.536742	1.003656
	454.745983	1.004094
	454.955211	1.002668
	455.164426	1.003010
	455.373627	1.001846
	455.582815	0.999763
	455.791990	0.997634
	456.001152	0.999308
	456.210300	0.998517
	456.419434	0.998482
	456.628556	0.999675
	456.837664	1.000100
	457.046758	0.998539
	457.255839	0.997029
	457.464907	0.996636
	457.673962	0.996806
	457.883003	0.994160
	458.092031	0.993574
	458.301046	0.993349
	458.510047	0.992888
	458.719035	0.994940
	458.928009	0.996797
	459.136970	0.996583
	459.345918	0.996649
	459.554852	0.995270
	459.763774	0.994021
	459.972681	0.991570
	460.181576	0.991478
	460.390457	0.993675
	460.599324	0.995585
	460.808178	0.995259
	461.017019	0.994975
	461.225847	0.992653
	461.434661	0.992507
	461.643462	0.993329
	461.852249	0.992395
	462.061023	0.991729
	462.269784	0.992665
	462.478531	0.992521
	462.687265	0.993972
	462.895986	0.995898
	463.104693	0.996880
	463.313387	0.997714
	463.522068	0.997207
	463.730735	0.995524
	463.939389	0.994086
	464.148029	0.994706
	464.356656	0.996056
	464.565270	0.996165
	464.773870	0.998026
	464.982457	0.998036
	465.191030	0.997290
	465.399591	0.997158
	465.608137	0.997783
	465.816671	0.998070
	466.025191	0.999060
	466.233697	0.999435
	466.442191	0.998555
	466.650671	0.999553
	466.859137	0.997496
	467.067590	0.997634
	467.276030	0.997635
	467.484456	0.995552
	467.692869	0.994868
	467.901269	0.994481
	468.109655	0.993361
	468.318028	0.995277
	468.526387	0.997004
	468.734733	0.995658
	468.943066	0.995295
	469.151385	0.995730
	469.359691	0.994916
	469.567984	0.994022
	469.776263	0.994085
	469.984528	0.993135
	470.192781	0.993445
	470.401020	0.992345
	470.609245	0.994163
	470.817457	0.992620
	471.025656	0.992780
	471.233841	0.995222
	471.442013	0.994316
	471.650172	0.992107
	471.858317	0.992521
	472.066448	0.990504
	472.274567	0.992340
	472.482672	0.991842
	472.690763	0.990156
	472.898841	0.990832
	473.106906	0.989730
	473.314957	0.988792
	473.522995	0.988346
	473.731020	0.987052
	473.939031	0.986847
	474.147029	0.987696
	474.355013	0.986384
	474.562984	0.986613
	474.770941	0.986856
	474.978885	0.986214
	475.186816	0.989478
	475.394733	0.989575
	475.602637	0.989358
	475.810527	0.988640
	476.018404	0.988731
	476.226268	0.989148
	476.434118	0.989149
	476.641955	0.990508
	476.849778	0.991867
	477.057588	0.992758
	477.265385	0.992876
	477.473168	0.992193
	477.680937	0.992093
	477.888694	0.991930
	478.096436	0.990869
	478.304166	0.990602
	478.511882	0.989783
	478.719584	0.989113
	478.927274	0.991086
	479.134949	0.990230
	479.342612	0.989663
	479.550260	0.989292
	479.757896	0.988883
	479.965518	0.987233
	480.173126	0.988318
	480.380722	0.987614
	480.588303	0.987465
	480.795872	0.986996
	481.003426	0.985088
	481.210968	0.984481
	481.418496	0.985491
	481.626010	0.983680
	481.833511	0.982427
	482.040999	0.982152
	482.248473	0.982331
	482.455934	0.982887
	482.663382	0.983670
	482.870816	0.983698
	483.078236	0.986076
	483.285643	0.985691
	483.493037	0.986999
	483.700417	0.987879
	483.907784	0.986703
	484.115137	0.985087
	484.322477	0.985530
	484.529803	0.984241
	484.737116	0.986800
	484.944416	0.984545
	485.151702	0.985050
	485.358975	0.985710
	485.566234	0.985610
	485.773479	0.986428
	485.980712	0.984709
	486.187931	0.984263
	486.395136	0.984195
	486.602328	0.984794
	486.809506	0.985112
	487.016671	0.985431
	487.223823	0.987420
	487.430961	0.986615
	487.638086	0.987088
	487.845197	0.985738
	488.052295	0.986053
	488.259379	0.986632
	488.466450	0.985785
	488.673507	0.984527
	488.880551	0.985730
	489.087582	0.984708
	489.294599	0.984347
	489.501602	0.983456
	489.708592	0.983013
	489.915569	0.981533
	490.122532	0.981671
	490.329482	0.982389
	490.536418	0.980085
	490.743341	0.979677
	490.950250	0.979172
	491.157146	0.979152
	491.364029	0.978874
	491.570897	0.976265
	491.777753	0.975912
	491.984595	0.973073
	492.191423	0.973122
	492.398238	0.971718
	492.605040	0.970238
	492.811828	0.967132
	493.018603	0.968072
	493.225364	0.965944
	493.432111	0.967837
	493.638846	0.967687
	493.845566	0.966502
	494.052274	0.966065
	494.258967	0.968331
	494.465648	0.968483
	494.672314	0.968984
	494.878968	0.969826
	495.085608	0.969094
	495.292234	0.969345
	495.498847	0.970773
	495.705446	0.968441
	495.912032	0.969580
	496.118605	0.968592
	496.325164	0.968278
	496.531709	0.969717
	496.738241	0.970532
	496.944759	0.969954
	497.151264	0.970722
	497.357756	0.970557
	497.564234	0.972182
	497.770698	0.972123
	497.977149	0.972989
	498.183587	0.972708
	498.390011	0.971252
	498.596422	0.972411
	498.802819	0.971855
	499.009202	0.971492
	499.215572	0.972075
	499.421929	0.970396
	499.628272	0.970959
	499.834602	0.970371
	500.040918	0.971403
	500.247220	0.972799
	500.453509	0.972959
	500.659785	0.971855
	500.866047	0.970276
	501.072296	0.969984
	501.278531	0.970897
	501.484752	0.969159
	501.690960	0.971838
	501.897155	0.972195
	502.103336	0.973499
	502.309504	0.971504
	502.515658	0.970434
	502.721798	0.969852
	502.927925	0.967700
	503.134039	0.968168
	503.340139	0.968184
	503.546225	0.966611
	503.752298	0.965725
	503.958358	0.964900
	504.164404	0.964556
	504.370436	0.962621
	504.576455	0.963081
	504.782461	0.962681
	504.988453	0.961417
	505.194431	0.961842
	505.400396	0.963619
	505.606347	0.963116
	505.812285	0.964804
	506.018209	0.963419
	506.224120	0.963680
	506.430017	0.963448
	506.635901	0.963531
	506.841771	0.964506
	507.047628	0.965146
	507.253471	0.965736
	507.459301	0.964545
	507.665117	0.965451
	507.870920	0.966940
	508.076709	0.966478
	508.282484	0.967616
	508.488247	0.966507
	508.693995	0.969360
	508.899730	0.969744
	509.105451	0.970421
	509.311159	0.970516
	509.516854	0.970896
	509.722535	0.971166
	509.928202	0.970330
	510.133856	0.969632
	510.339496	0.969255
	510.545123	0.969173
	510.750736	0.969062
	510.956336	0.968092
	511.161922	0.967518
	511.367494	0.967478
	511.573053	0.967180
	511.778599	0.967140
	511.984131	0.968104
	512.189649	0.967848
	512.395154	0.967500
	512.600645	0.966242
	512.806123	0.965965
	513.011587	0.965997
	513.217038	0.966495
	513.422475	0.967382
	513.627899	0.969229
	513.833309	0.969153
	514.038705	0.969265
	514.244088	0.966993
	514.449458	0.966666
	514.654814	0.966203
	514.860156	0.965793
	515.065485	0.966137
	515.270800	0.966442
	515.476102	0.965995
	515.681390	0.965262
	515.886664	0.964250
	516.091925	0.964598
	516.297173	0.964133
	516.502407	0.963916
	516.707627	0.962842
	516.912834	0.963185
	517.118027	0.962523
	517.323207	0.960927
	517.528373	0.960891
	517.733525	0.960838
	517.938664	0.960925
	518.143790	0.961833
	518.348901	0.962389
	518.554000	0.962012
	518.759084	0.962661
	518.964156	0.964492
	519.169213	0.964400
	519.374257	0.964112
	519.579288	0.963876
	519.784305	0.964150
	519.989308	0.965705
	520.194298	0.968070
	520.399274	0.968356
	520.604236	0.968532
	520.809185	0.969120
	521.014121	0.970972
	521.219043	0.969855
	521.423951	0.968689
	521.628846	0.967069
	521.833727	0.968759
	522.038595	0.970282
	522.243449	0.970880
	522.448289	0.970536
	522.653116	0.970905
	522.857929	0.971051
	523.062729	0.971148
	523.267515	0.969529
	523.472287	0.971068
	523.677046	0.969802
	523.881792	0.970445
	524.086524	0.970401
	524.291242	0.971646
	524.495946	0.971975
	524.700637	0.971904
	524.905315	0.971608
	525.109979	0.972561
	525.314629	0.973220
	525.519266	0.973927
	525.723889	0.974434
	525.928498	0.975062
	526.133094	0.975231
	526.337677	0.974945
	526.542245	0.975545
	526.746800	0.975773
	526.951342	0.975877
	527.155870	0.975210
	527.360384	0.974976
	527.564885	0.975515
	527.769372	0.973727
	527.973846	0.974106
	528.178306	0.975031
	528.382752	0.974692
	528.587185	0.974813
	528.791604	0.974098
	528.996010	0.972877
	529.200402	0.972763
	529.404780	0.971887
	529.609145	0.971992
	529.813496	0.973280
	530.017833	0.974190
	530.222157	0.974328
	530.426468	0.974479
	530.630764	0.973980
	530.835048	0.972602
	531.039317	0.972943
	531.243573	0.972000
	531.447815	0.971419
	531.652044	0.971024
	531.856259	0.970713
	532.060461	0.970714
	532.264648	0.970614
	532.468823	0.970451
	532.672983	0.969813
	532.877130	0.969905
	533.081264	0.969858
	533.285383	0.970683
	533.489490	0.970579
	533.693582	0.970603
	533.897661	0.972488
	534.101726	0.973812
	534.305778	0.973014
	534.509816	0.971681
	534.713841	0.971273
	534.917851	0.971452
	535.121849	0.970100
	535.325832	0.969948
	535.529802	0.968080
	535.733759	0.969712
	535.937701	0.968261
	536.141630	0.969168
	536.345546	0.969163
	536.549448	0.970602
	536.753336	0.970325
	536.957210	0.971714
	537.161071	0.972116
	537.364919	0.972597
	537.568752	0.973781
	537.772572	0.973616
	537.976379	0.972406
	538.180172	0.971650
	538.383951	0.971277
	538.587716	0.970032
	538.791468	0.970187
	538.995206	0.970125
	539.198931	0.971160
	539.402642	0.971389
	539.606339	0.970962
	539.810023	0.972351
	540.013693	0.972831
	540.217349	0.973541
	540.420992	0.973639
	540.624621	0.973258
	540.828237	0.973629
	541.031839	0.973826
	541.235427	0.974951
	541.439001	0.975188
	541.642562	0.976725
	541.846109	0.977805
	542.049643	0.978553
	542.253163	0.978470
	542.456669	0.979707
	542.660162	0.980044
	542.863641	0.979151
	543.067106	0.979290
	543.270558	0.979270
	543.473996	0.980021
	543.677420	0.980426
	543.880831	0.980619
	544.084228	0.982209
	544.287612	0.983090
	544.490981	0.983914
	544.694338	0.985644
	544.897680	0.986637
	545.101009	0.986909
	545.304324	0.987889
	545.507625	0.988886
	545.710913	0.988266
	545.914187	0.988454
	546.117448	0.990123
	546.320695	0.990302
	546.523928	0.989867
	546.727147	0.991053
	546.930353	0.992662
	547.133546	0.993362
	547.336724	0.994061
	547.539889	0.994992
	547.743040	0.995299
	547.946178	0.997212
	548.149301	0.997555
	548.352412	0.998341
	548.555508	0.999554
	548.758591	0.999919
	548.961660	1.000319
	549.164716	1.000058
	549.367757	0.998999
	549.570785	0.998479
	549.773800	0.998723
	549.976801	0.997598
	550.179788	0.997091
	550.382761	0.997822
	550.585721	0.999381
	550.788667	0.999163
	550.991599	1.000360
	551.194518	1.001220
	551.397423	1.002345
	551.600315	1.002152
	551.803192	1.002052
	552.006056	1.003728
	552.208906	1.002543
	552.411743	1.001690
	552.614566	1.000611
	552.817375	1.001088
	553.020171	1.001636
	553.222953	1.002078
	553.425721	1.000785
	553.628475	1.000655
	553.831216	1.001077
	554.033943	1.000111
	554.236657	1.001478
	554.439356	1.002144
	554.642042	1.002248
	554.844715	1.000842
	555.047373	1.000766
	555.250018	1.002094
	555.452650	1.002642
	555.655267	1.003195
	555.857871	1.003592
	556.060461	1.003757
	556.263038	1.005868
	556.465600	1.007357
	556.668150	1.008146
	556.870685	1.009784
	557.073207	1.010464
	557.275715	1.010950
	557.478209	1.012678
	557.680689	1.011475
	557.883156	1.012954
	558.085609	1.014341
	558.288049	1.015521
	558.490475	1.015717
	558.692887	1.017152
	558.895285	1.018054
	559.097670	1.018346
	559.300040	1.018690
	559.502398	1.018600
	559.704741	1.019067
	559.907071	1.020348
	560.109387	1.021399
	560.311689	1.021268
	560.513978	1.021992
	560.716253	1.023516
	560.918514	1.022041
	561.120762	1.022827
	561.322995	1.022200
	561.525215	1.022420
	561.727422	1.022229
	561.929614	1.023045
	562.131793	1.023034
	562.333958	1.024419
	562.536110	1.025222
	562.738248	1.025387
	562.940372	1.025539
	563.142482	1.026988
	563.344578	1.027026
	563.546661	1.027995
	563.748730	1.027060
	563.950786	1.028219
	564.152827	1.027479
	564.354855	1.025170
	564.556870	1.024840
	564.758870	1.024248
	564.960857	1.025484
	565.162830	1.024830
	565.364789	1.025302
	565.566735	1.025214
	565.768666	1.026692
	565.970584	1.026170
	566.172489	1.028141
	566.374379	1.029350
	566.576256	1.029124
	566.778119	1.028213
	566.979969	1.027861
	567.181805	1.029724
	567.383626	1.031088
	567.585435	1.032599
	567.787229	1.031550
	567.989010	1.033637
	568.190777	1.035207
	568.392530	1.035976
	568.594269	1.034524
	568.795995	1.033369
	568.997707	1.034633
	569.199405	1.034044
	569.401090	1.033099
	569.602761	1.033181
	569.804418	1.032370
	570.006061	1.034825
	570.207690	1.035121
	570.409306	1.035071
	570.610908	1.035489
	570.812497	1.035509
	571.014071	1.035222
	571.215632	1.036153
	571.417179	1.036355
	571.618712	1.036183
	571.820232	1.038116
	572.021737	1.039346
	572.223229	1.039427
	572.424707	1.038779
	572.626172	1.039619
	572.827623	1.039924
	573.029060	1.039750
	573.230483	1.040964
	573.431892	1.042289
	573.633288	1.042909
	573.834670	1.044122
	574.036038	1.045620
	574.237392	1.045988
	574.438733	1.047798
	574.640060	1.048792
	574.841373	1.048305
	575.042672	1.048938
	575.243958	1.049406
	575.445230	1.050337
	575.646488	1.050619
	575.847732	1.050953
	576.048962	1.051029
	576.250179	1.048655
	576.451382	1.049660
	576.652571	1.050357
	576.853747	1.051081
	577.054908	1.052864
	577.256056	1.053154
	577.457190	1.053957
	577.658310	1.053305
	577.859417	1.054382
	578.060510	1.054344
	578.261589	1.055776
	578.462654	1.055919
	578.663705	1.055748
	578.864743	1.056537
	579.065767	1.057820
	579.266777	1.059518
	579.467773	1.059720
	579.668755	1.059612
	579.869724	1.059608
	580.070679	1.062469
	580.271620	1.062204
	580.472548	1.062180
	580.673461	1.063195
	580.874361	1.065094
	581.075247	1.066350
	581.276119	1.066517
	581.476978	1.067364
	581.677822	1.068320
	581.878653	1.069282
	582.079470	1.069389
	582.280273	1.070251
	582.481063	1.069943
	582.681838	1.071146
	582.882600	1.073298
	583.083348	1.074537
	583.284083	1.075848
	583.484803	1.076894
	583.685510	1.078891
	583.886203	1.080722
	584.086882	1.079900
	584.287547	1.080050
	584.488199	1.080142
	584.688836	1.081882
	584.889460	1.083014
	585.090070	1.083377
	585.290666	1.084059
	585.491249	1.085260
	585.691818	1.085137
	585.892372	1.086393
	586.092914	1.086664
	586.293441	1.087281
	586.493954	1.088157
	586.694454	1.087739
	586.894940	1.087749
	587.095412	1.089087
	587.295870	1.089483
	587.496314	1.090956
	587.696745	1.091369
	587.897162	1.089447
	588.097565	1.088039
	588.297954	1.088575
	588.498329	1.089324
	588.698691	1.088385
	588.899038	1.089328
	589.099372	1.089724
	589.299692	1.088709
	589.499998	1.088985
	589.700291	1.088698
	589.900569	1.089873
	590.100834	1.090258
	590.301085	1.091442
	590.501322	1.090250
	590.701546	1.090185
	590.901755	1.091132
	591.101951	1.092550
	591.302132	1.093201
	591.502300	1.094416
	591.702455	1.095517
	591.902595	1.096763
	592.102722	1.096447
	592.302834	1.097045
	592.502933	1.097202
	592.703018	1.096643
	592.903089	1.097589
	593.103147	1.097556
	593.303190	1.097576
	593.503220	1.097275
	593.703236	1.097665
	593.903238	1.098969
	594.103226	1.099140
	594.303200	1.100808
	594.503161	1.101493
	594.703108	1.102214
	594.903040	1.103336
	595.102960	1.102190
	595.302865	1.103427
	595.502756	1.103919
	595.702634	1.104221
	595.902497	1.103078
	596.102347	1.103051
	596.302183	1.103564
	596.502005	1.102041
	596.701813	1.102887
	596.901608	1.101593
	597.101388	1.101892
	597.301155	1.102460
	597.500908	1.103675
	597.700647	1.104095
	597.900372	1.104143
	598.100083	1.103419
	598.299781	1.104082
	598.499465	1.104856
	598.699134	1.106529
	598.898790	1.106322
	599.098432	1.105947
	599.298061	1.104686
	599.497675	1.105049
	599.697275	1.104244
	599.896862	1.102922
	600.096435	1.104799
	600.295994	1.105245
	600.495539	1.104685
	600.695070	1.104462
	600.894588	1.106329
	601.094091	1.104829
	601.293581	1.104431
	601.493056	1.104904
	601.692518	1.106858
	601.891966	1.108520
	602.091401	1.107828
	602.290821	1.107396
	602.490227	1.107745
	602.689620	1.109314
	602.888999	1.111043
	603.088363	1.111843
	603.287714	1.111056
	603.487052	1.111791
	603.686375	1.111955
	603.885684	1.111271
	604.084980	1.110902
	604.284261	1.112325
	604.483529	1.111881
	604.682783	1.113528
	604.882023	1.115427
	605.081249	1.115365
	605.280461	1.117206
	605.479660	1.119350
	605.678844	1.120204
	605.878015	1.122363
	606.077172	1.123431
	606.276314	1.124884
	606.475443	1.125529
	606.674558	1.124707
	606.873660	1.126522
	607.072747	1.127576
	607.271820	1.128574
	607.470880	1.128347
	607.669926	1.129150
	607.868957	1.129215
	608.067975	1.130176
	608.266979	1.129416
	608.465969	1.130957
	608.664946	1.133320
	608.863908	1.134451
	609.062857	1.136640
	609.261791	1.138350
	609.460712	1.140484
	609.659619	1.141668
	609.858511	1.141821
	610.057390	1.143467
	610.256256	1.145505
	610.455107	1.146393
	610.653944	1.147320
	610.852767	1.147107
	611.051577	1.148896
	611.250373	1.148922
	611.449154	1.151779
	611.647922	1.153804
	611.846676	1.154469
	612.045416	1.155491
	612.244142	1.156088
	612.442854	1.156492
	612.641553	1.156718
	612.840237	1.158699
	613.038908	1.159379
	613.237564	1.162550
	613.436207	1.164363
	613.634836	1.166649
	613.833451	1.166181
	614.032052	1.166531
	614.230639	1.166906
	614.429212	1.169738
	614.627771	1.170920
	614.826316	1.174201
	615.024848	1.174798
	615.223365	1.176193
	615.421869	1.178627
	615.620358	1.179467
	615.818834	1.181124
	616.017296	1.184083
	616.215744	1.187402
	616.414178	1.189735
	616.612598	1.192136
	616.811004	1.194814
	617.009396	1.196496
	617.207775	1.199753
	617.406139	1.201692
	617.604490	1.203743
	617.802826	1.207069
	618.001149	1.208353
	618.199458	1.208874
	618.397752	1.210303
	618.596033	1.211737
	618.794300	1.214879
	618.992553	1.217847
	619.190792	1.219313
	619.389018	1.222856
	619.587229	1.224692
	619.785426	1.225337
	619.983609	1.227712
	620.181779	1.229160
	620.379934	1.232523
	620.578076	1.233981
	620.776204	1.236170
	620.974317	1.237448
	621.172417	1.239554
	621.370503	1.241112
	621.568575	1.241474
	621.766633	1.242770
	621.964677	1.244327
	622.162707	1.246316
	622.360723	1.248841
	622.558725	1.251387
	622.756714	1.253241
	622.954688	1.253086
	623.152648	1.253914
	623.350595	1.255412
	623.548527	1.254313
	623.746446	1.253932
	623.944350	1.253111
	624.142241	1.254283
	624.340118	1.254660
	624.537981	1.254924
	624.735829	1.256538
	624.933664	1.257978
	625.131485	1.258053
	625.329292	1.257791
	625.527085	1.257670
	625.724864	1.258849
	625.922629	1.259025
	626.120381	1.259972
	626.318118	1.261346
	626.515841	1.260217
	626.713550	1.259642
	626.911246	1.258440
	627.108927	1.257697
	627.306595	1.258213
	627.504248	1.257006
	627.701888	1.257629
	627.899513	1.256173
	628.097125	1.255735
	628.294722	1.254543
	628.492306	1.252805
	628.689876	1.252629
	628.887432	1.250748
	629.084973	1.249581
	629.282501	1.249504
	629.480015	1.248683
	629.677515	1.248282
	629.875001	1.246188
	630.072473	1.245421
	630.269931	1.244058
	630.467375	1.243655
	630.664805	1.243617
	630.862221	1.242982
	631.059623	1.240477
	631.257011	1.239726
	631.454385	1.237311
	631.651746	1.235540
	631.849092	1.234299
	632.046424	1.231646
	632.243742	1.230531
	632.441047	1.229971
	632.638337	1.229586
	632.835613	1.228940
	633.032876	1.227883
	633.230124	1.227642
	633.427358	1.226430
	633.624579	1.227087
	633.821785	1.225119
	634.018978	1.224379
	634.216156	1.224557
	634.413321	1.223514
	634.610471	1.221438
	634.807608	1.218385
	635.004730	1.217822
	635.201839	1.216656
	635.398933	1.215265
	635.596014	1.215100
	635.793081	1.214827
	635.990133	1.215060
	636.187172	1.214108
	636.384196	1.212595
	636.581207	1.212482
	636.778204	1.212299
	636.975186	1.209054
	637.172155	1.207957
	637.369110	1.205648
	637.566050	1.204631
	637.762977	1.201656
	637.959890	1.200423
	638.156788	1.198060
	638.353673	1.196445
	638.550544	1.194317
	638.747400	1.193228
	638.944243	1.190686
	639.141072	1.188594
	639.337886	1.186935
	639.534687	1.184291
	639.731474	1.182199
	639.928246	1.181302
	640.125005	1.179300
	640.321750	1.176928
	640.518480	1.175579
	640.715197	1.174095
	640.911899	1.173501
	641.108588	1.173018
	641.305263	1.169895
	641.501923	1.168522
	641.698570	1.166369
	641.895202	1.164700
	642.091821	1.163286
	642.288426	1.161833
	642.485016	1.161814
	642.681593	1.161680
	642.878155	1.161379
	643.074704	1.160599
	643.271238	1.161272
	643.467759	1.160513
	643.664265	1.161014
	643.860757	1.161547
	644.057236	1.161622
	644.253700	1.163577
	644.450151	1.163739
	644.646587	1.165277
	644.843009	1.165970
	645.039418	1.168957
	645.235812	1.170304
	645.432192	1.172442
	645.628558	1.171728
	645.824911	1.173334
	646.021249	1.176394
	646.217573	1.176802
	646.413883	1.177706
	646.610179	1.179434
	646.806461	1.181610
	647.002729	1.183531
	647.198983	1.186585
	647.395223	1.188539
	647.591449	1.190738
	647.787661	1.191399
	647.983859	1.192820
	648.180043	1.192758
	648.376212	1.194812
	648.572368	1.195585
	648.768510	1.195451
	648.964638	1.197658
	649.160751	1.198325
	649.356851	1.200263
	649.552937	1.202669
	649.749008	1.204776
	649.945066	1.206231
	650.141109	1.207673
	650.337138	1.209182
	650.533154	1.212175
	650.729155	1.211743
	650.925142	1.214395
	651.121116	1.216292
	651.317075	1.216324
	651.513020	1.218948
	651.708951	1.220926
	651.904868	1.222633
	652.100771	1.224972
	652.296660	1.227374
	652.492535	1.228490
	652.688396	1.229576
	652.884242	1.232302
	653.080075	1.235227
	653.275894	1.238323
	653.471699	1.238964
	653.667489	1.240593
	653.863266	1.243079
	654.059028	1.245618
	654.254776	1.249681
	654.450511	1.251638
	654.646231	1.252810
	654.841937	1.254211
	655.037629	1.257111
	655.233308	1.258077
	655.428972	1.261955
	655.624622	1.263836
	655.820258	1.266579
	656.015879	1.270283
	656.211487	1.272445
	656.407081	1.274461
	656.602661	1.276564
	656.798226	1.279293
	656.993778	1.279729
	657.189315	1.280135
	657.384839	1.279731
	657.580348	1.281592
	657.775843	1.282742
	657.971324	1.283406
	658.166791	1.284856
	658.362244	1.286918
	658.557683	1.288210
	658.753108	1.289385
	658.948519	1.290980
	659.143916	1.290552
	659.339298	1.291522
	659.534667	1.291978
	659.730022	1.291291
	659.925362	1.291890
	660.120688	1.293110
	660.316001	1.293347
	660.511299	1.292595
	660.706583	1.294072
	660.901853	1.294416
	661.097109	1.295059
	661.292351	1.296173
	661.487578	1.295646
	661.682792	1.295201
	661.877992	1.295013
	662.073177	1.293263
	662.268349	1.292979
	662.463506	1.291910
	662.658649	1.293821
	662.853779	1.294997
	663.048894	1.296436
	663.243995	1.297811
	663.439081	1.299436
	663.634154	1.299305
	663.829213	1.298935
	664.024258	1.297823
	664.219288	1.297773
	664.414305	1.299542
	664.609307	1.300779
	664.804295	1.300174
	664.999269	1.299682
	665.194229	1.298262
	665.389175	1.299847
	665.584107	1.300667
	665.779025	1.300672
	665.973928	1.300931
	666.168818	1.301749
	666.363693	1.301446
	666.558555	1.302441
	666.753402	1.302438
	666.948235	1.302562
	667.143054	1.302163
	667.337859	1.301030
	667.532650	1.300975
	667.727427	1.298632
	667.922189	1.298294
	668.116938	1.298437
	668.311672	1.298975
	668.506392	1.297908
	668.701098	1.296156
	668.895790	1.293800
	669.090468	1.291777
	669.285132	1.291392
	669.479782	1.290889
	669.674417	1.291179
	669.869039	1.291141
	670.063646	1.291009
	670.258239	1.289439
	670.452819	1.288614
	670.647384	1.289012
	670.841934	1.286805
	671.036471	1.285153
	671.230994	1.283633
	671.425502	1.282430
	671.619997	1.281655
	671.814477	1.280238
	672.008943	1.278893
	672.203395	1.276241
	672.397833	1.275227
	672.592257	1.271740
	672.786667	1.270073
	672.981062	1.270226
	673.175444	1.267065
	673.369811	1.265446
	673.564164	1.262377
	673.758503	1.259744
	673.952828	1.260351
	674.147139	1.259169
	674.341435	1.257562
	674.535718	1.255484
	674.729986	1.252433
	674.924240	1.251296
	675.118480	1.249954
	675.312706	1.247639
	675.506918	1.247619
	675.701116	1.246157
	675.895299	1.245426
	676.089469	1.243338
	676.283624	1.241606
	676.477765	1.239408
	676.671892	1.237936
	676.866005	1.235499
	677.060103	1.234740
	677.254188	1.233461
	677.448258	1.232474
	677.642315	1.230483
	677.836357	1.230096
	678.030385	1.228783
	678.224398	1.228118
	678.418398	1.226862
	678.612384	1.226430
	678.806355	1.224907
	679.000312	1.224495
	679.194255	1.223752
	679.388184	1.221956
	679.582099	1.221280
	679.776000	1.221171
	679.969886	1.219168
	680.163758	1.217872
	680.357617	1.215600
	680.551461	1.213193
	680.745290	1.211852
	680.939106	1.211761
	681.132908	1.211483
	681.326695	1.210858
	681.520468	1.209791
	681.714227	1.208556
	681.907972	1.206900
	682.101703	1.206322
	682.295419	1.205378
	682.489122	1.202728
	682.682810	1.201726
	682.876484	1.200818
	683.070144	1.200631
	683.263790	1.199024
	683.457421	1.199172
	683.651039	1.198466
	683.844642	1.197077
	684.038231	1.195983
	684.231806	1.194966
	684.425367	1.195129
	684.618913	1.194177
	684.812446	1.191226
	685.005964	1.190639
	685.199468	1.188519
	685.392958	1.188251
	685.586433	1.188368
	685.779895	1.186070
	685.973342	1.184583
	686.166775	1.182815
	686.360194	1.181245
	686.553599	1.181279
	686.746990	1.179661
	686.940366	1.179544
	687.133729	1.179224
	687.327077	1.177159
	687.520411	1.175529
	687.713730	1.173518
	687.907036	1.171940
	688.100327	1.171150
	688.293604	1.169930
	688.486867	1.167841
	688.680116	1.166791
	688.873351	1.166430
	689.066571	1.164658
	689.259777	1.163033
	689.452970	1.164502
	689.646147	1.161938
	689.839311	1.160898
	690.032461	1.159333
	690.225596	1.158717
	690.418717	1.157183
	690.611824	1.156402
	690.804917	1.154219
	690.997995	1.153500
	691.191059	1.152061
	691.384110	1.151893
	691.577145	1.149280
	691.770167	1.146949
	691.963175	1.145048
	692.156168	1.143781
	692.349147	1.142818
	692.542112	1.142472
	692.735063	1.140785
	692.927999	1.138261
	693.120922	1.137118
	693.313830	1.135758
	693.506724	1.134591
	693.699603	1.133731
	693.892469	1.132241
	694.085320	1.129414
	694.278157	1.129203
	694.470980	1.127193
	694.663789	1.127383
	694.856583	1.125775
	695.049364	1.124858
	695.242130	1.122755
	695.434881	1.120694
	695.627619	1.118424
	695.820342	1.117815
	696.013052	1.116589
	696.205747	1.114869
	696.398427	1.113183
	696.591094	1.112273
	696.783746	1.110003
	696.976384	1.108589
	697.169008	1.106699
	697.361618	1.104064
	697.554213	1.102944
	697.746795	1.101585
	697.939362	1.101836
	698.131914	1.102372
	698.324453	1.101093
	698.516977	1.099831
	698.709487	1.098439
	698.901983	1.097392
	699.094465	1.095685
	699.286932	1.094958
	699.479386	1.095118
	699.671825	1.095279
	699.864249	1.093532
	700.056660	1.092463
	700.249056	1.093762
	700.441438	1.092311
	700.633806	1.091508
	700.826160	1.093235
	701.018499	1.093808
	701.210824	1.092413
	701.403135	1.094018
	701.595432	1.094339
	701.787714	1.094994
	701.979982	1.093969
	702.172236	1.093477
	702.364476	1.092359
	702.556702	1.093301
	702.748913	1.090514
	702.941110	1.090296
	703.133293	1.089441
	703.325461	1.088629
	703.517615	1.088344
	703.709755	1.088048
	703.901881	1.087137
	704.093993	1.086172
	704.286090	1.085594
	704.478173	1.085850
	704.670242	1.086412
	704.862296	1.086287
	705.054337	1.085720
	705.246363	1.085273
	705.438375	1.082491
	705.630372	1.080331
	705.822356	1.080623
	706.014325	1.079514
	706.206279	1.080139
	706.398220	1.079011
	706.590146	1.078633
	706.782058	1.077634
	706.973956	1.077206
	707.165840	1.076740
	707.357709	1.076208
	707.549564	1.073817
	707.741405	1.073548
	707.933231	1.072911
	708.125043	1.072354
	708.316841	1.070221
	708.508625	1.068782
	708.700395	1.067485
	708.892150	1.066358
	709.083891	1.065680
	709.275617	1.064574
	709.467330	1.064356
	709.659028	1.061621
	709.850712	1.060392
	710.042381	1.060064
	710.234037	1.061179
	710.425678	1.061555
	710.617305	1.058976
	710.808917	1.058433
	711.000515	1.058718
	711.192099	1.056641
	711.383669	1.055633
	711.575225	1.054431
	711.766766	1.054754
	711.958293	1.053480
	712.149805	1.054845
	712.341304	1.054881
	712.532788	1.052845
	712.724258	1.052662
	712.915713	1.052190
	713.107154	1.050733
	713.298581	1.050613
	713.489994	1.048678
	713.681392	1.047947
	713.872776	1.046840
	714.064146	1.047014
	714.255502	1.045637
	714.446843	1.045295
	714.638170	1.044154
	714.829483	1.043168
	715.020781	1.043084
	715.212065	1.043068
	715.403335	1.041679
	715.594591	1.041891
	715.785832	1.042611
	715.977059	1.041009
	716.168272	1.039690
	716.359470	1.038662
	716.550654	1.037002
	716.741824	1.035435
	716.932979	1.034669
	717.124121	1.035463
	717.315247	1.034508
	717.506360	1.033728
	717.697458	1.032884
	717.888542	1.033480
	718.079612	1.033177
	718.270668	1.031823
	718.461709	1.031525
	718.652736	1.030599
	718.843748	1.029043
	719.034746	1.029696
	719.225730	1.030289
	719.416700	1.028955
	719.607655	1.028586
	719.798596	1.027510
	719.989523	1.027587
	720.180435	1.027258
	720.371333	1.027132
	720.562217	1.027261
	720.753087	1.026714
	720.943942	1.026556
	721.134783	1.025336
	721.325609	1.026781
	721.516422	1.026973
	721.707219	1.027230
	721.898003	1.026432
	722.088772	1.025959
	722.279527	1.026429
	722.470268	1.027120
	722.660994	1.026490
	722.851707	1.026298
	723.042404	1.026143
	723.233088	1.026181
	723.423757	1.026919
	723.614412	1.026431
	723.805052	1.025978
	723.995678	1.027265
	724.186290	1.027491
	724.376887	1.025601
	724.567471	1.024931
	724.758039	1.024396
	724.948594	1.021994
	725.139134	1.021433
	725.329660	1.020465
	725.520172	1.020129
	725.710669	1.020079
	725.901152	1.019907
	726.091620	1.018947
	726.282075	1.018462
	726.472514	1.019654
	726.662940	1.019130
	726.853351	1.018395
	727.043748	1.018310
	727.234131	1.016849
	727.424499	1.016495
	727.614853	1.015684
	727.805193	1.016628
	727.995518	1.015160
	728.185829	1.014161
	728.376125	1.014702
	728.566408	1.014085
	728.756675	1.013096
	728.946929	1.014354
	729.137168	1.013718
	729.327393	1.014861
	729.517604	1.013942
	729.707800	1.013169
	729.897982	1.012128
	730.088149	1.010096
	730.278302	1.009226
	730.468441	1.009134
	730.658566	1.007820
	730.848676	1.007133
	731.038771	1.007712
	731.228853	1.006774
	731.418920	1.006346
	731.608973	1.006813
	731.799011	1.007971
	731.989035	1.007547
	732.179045	1.005974
	732.369040	1.006044
	732.559021	1.006055
	732.748988	1.006762
	732.938940	1.006135
	733.128878	1.006320
	733.318801	1.006814
	733.508711	1.005406
	733.698605	1.003388
	733.888486	1.003646
	734.078352	1.002126
	734.268204	1.001193
	734.458041	1.000974
	734.647864	0.998721
	734.837673	0.998452
	735.027467	0.996689
	735.217247	0.997177
	735.407013	0.995758
	735.596764	0.992400
	735.786501	0.990247
	735.976223	0.989372
	736.165932	0.989397
	736.355625	0.988765
	736.545305	0.988984
	736.734970	0.987816
	736.924620	0.987377
	737.114257	0.985930
	737.303879	0.983794
	737.493486	0.982085
	737.683079	0.982410
	737.872658	0.981525
	738.062222	0.979896
	738.251772	0.978880
	738.441308	0.977526
	738.630829	0.976859
	738.820336	0.976959
	739.009829	0.975384
	739.199307	0.975113
	739.388771	0.973354
	739.578220	0.973310
	739.767655	0.975349
	739.957076	0.973887
	740.146482	0.973251
	740.335874	0.973312
	740.525251	0.972073
	740.714615	0.971823
	740.903963	0.969908
	741.093298	0.969211
	741.282618	0.968530
	741.471923	0.968940
	741.661214	0.970089
	741.850491	0.970480
	742.039753	0.970572
	742.229001	0.970773
	742.418235	0.970662
	742.607454	0.971539
	742.796659	0.973189
	742.985849	0.974804
	743.175025	0.975548
	743.364187	0.974529
	743.553334	0.974496
	743.742467	0.975926
	743.931586	0.977087
	744.120690	0.977513
	744.309779	0.976934
	744.498855	0.977808
	744.687916	0.978237
	744.876962	0.977500
	745.065994	0.978056
	745.255012	0.979290
	745.444015	0.978641
	745.633004	0.978145
	745.821978	0.979298
	746.010938	0.977593
	746.199884	0.979168
	746.388815	0.980974
	746.577732	0.981420
	746.766634	0.980688
	746.955522	0.981601
	747.144396	0.982783
	747.333255	0.983627
	747.522100	0.985110
	747.710930	0.984848
	747.899746	0.985949
	748.088548	0.984624
	748.277335	0.984898
	748.466108	0.986773
	748.654866	0.987366
	748.843610	0.988276
	749.032339	0.988678
	749.221054	0.986558
	749.409755	0.986357
	749.598441	0.985367
	749.787113	0.986202
	749.975770	0.985972
	750.164413	0.985845
	750.353042	0.985178
[truncated: 1,648 more rows]
