# Supplementary material for: Metasurface analogues of molecular diastereomers from hierarchical multiscale chiral interactions with biomolecules
Source: Nat Commun. 2026 Apr 22;17:5541. doi: 10.1038/s41467-026-72200-6 (PMC13287669; doi:10.1038/s41467-026-72200-6)
Supplement: Supplementary file 3 — Supplementary Data 1 (Raw data) [file 41467_2026_72200_MOESM3_ESM.zip › Raw_Data/Reflectivity/Antistrept_strept_sequence/strept_after_wash/Ref_ARRAY3_RA_0_2.txt]

	345.453658	1.003726
	345.669646	1.003574
	345.885622	1.003406
	346.101585	1.003220
	346.317535	1.003012
	346.533471	1.002780
	346.749395	1.002521
	346.965306	1.002233
	347.181204	1.001911
	347.397089	1.001552
	347.612961	1.001154
	347.828820	1.000715
	348.044666	1.000233
	348.260499	0.999711
	348.476319	0.999155
	348.692126	0.998575
	348.907920	0.997991
	349.123701	0.997429
	349.339469	0.996924
	349.555224	0.996521
	349.770966	0.996261
	349.986695	0.996181
	350.202412	0.996304
	350.418115	0.996628
	350.633805	0.997132
	350.849482	0.997775
	351.065147	0.998511
	351.280798	0.999292
	351.496436	1.000078
	351.712062	1.000841
	351.927674	1.001562
	352.143273	1.002624
	352.358860	1.001830
	352.574433	1.000724
	352.789993	0.999198
	353.005541	1.001776
	353.221075	1.003517
	353.436597	1.005897
	353.652105	1.007444
	353.867600	1.008569
	354.083083	1.010698
	354.298552	1.012449
	354.514009	1.012629
	354.729452	1.013107
	354.944883	1.013779
	355.160300	1.012526
	355.375705	1.013250
	355.591096	1.010524
	355.806474	1.010829
	356.021840	1.010361
	356.237192	1.009290
	356.452532	1.008012
	356.667858	1.006228
	356.883172	1.003949
	357.098472	1.004021
	357.313760	1.003206
	357.529034	1.003793
	357.744295	1.003721
	357.959544	1.004662
	358.174779	1.004978
	358.390002	1.004536
	358.605211	1.004704
	358.820407	1.005513
	359.035591	1.005251
	359.250761	1.004001
	359.465919	1.005448
	359.681063	1.004327
	359.896194	1.005986
	360.111313	1.005117
	360.326418	1.003899
	360.541510	1.006579
	360.756589	1.006052
	360.971656	1.004856
	361.186709	1.006659
	361.401749	1.004469
	361.616776	1.004929
	361.831790	1.004697
	362.046792	1.004025
	362.261780	1.003141
	362.476755	1.004980
	362.691717	1.003567
	362.906666	1.005131
	363.121602	1.004837
	363.336525	1.004253
	363.551435	1.002292
	363.766332	1.002821
	363.981216	1.003859
	364.196087	1.003392
	364.410945	1.003878
	364.625790	1.005053
	364.840621	1.004162
	365.055440	1.003968
	365.270246	1.003262
	365.485039	1.002556
	365.699818	1.001582
	365.914585	1.004904
	366.129339	1.004157
	366.344079	1.004093
	366.558807	1.002081
	366.773521	1.000706
	366.988223	0.999300
	367.202911	0.997395
	367.417587	0.997078
	367.632249	0.996394
	367.846898	0.994559
	368.061535	0.994028
	368.276158	0.994053
	368.490768	0.993978
	368.705365	0.995836
	368.919949	0.994708
	369.134521	0.994635
	369.349079	0.992846
	369.563624	0.991704
	369.778155	0.993737
	369.992674	0.995870
	370.207180	0.996464
	370.421673	0.996558
	370.636153	0.996165
	370.850619	0.996190
	371.065073	0.996342
	371.279514	0.996560
	371.493941	0.998720
	371.708356	1.000214
	371.922757	1.001342
	372.137145	1.003532
	372.351521	1.005081
	372.565883	1.005120
	372.780232	1.005952
	372.994568	1.006916
	373.208891	1.006417
	373.423201	1.007225
	373.637498	1.006108
	373.851782	1.005850
	374.066053	1.006836
	374.280311	1.005303
	374.494556	1.006680
	374.708787	1.008389
	374.923006	1.008840
	375.137211	1.009118
	375.351404	1.010002
	375.565583	1.008936
	375.779750	1.009799
	375.993903	1.008731
	376.208043	1.007335
	376.422170	1.009430
	376.636284	1.008228
	376.850385	1.006295
	377.064473	1.006169
	377.278548	1.007865
	377.492610	1.006336
	377.706658	1.007423
	377.920694	1.007303
	378.134717	1.007121
	378.348726	1.006681
	378.562722	1.005999
	378.776706	1.007471
	378.990676	1.005091
	379.204633	1.003427
	379.418577	1.004215
	379.632508	1.004259
	379.846426	1.002836
	380.060331	1.003530
	380.274223	1.003987
	380.488101	1.004334
	380.701967	1.005052
	380.915819	1.006090
	381.129659	1.006712
	381.343485	1.005169
	381.557298	1.003263
	381.771098	1.001132
	381.984886	1.001554
	382.198659	1.000418
	382.412420	1.002400
	382.626168	1.002275
	382.839903	1.002025
	383.053624	1.000944
	383.267333	1.001658
	383.481028	1.000829
	383.694711	1.001789
	383.908380	1.002307
	384.122036	1.000312
	384.335679	0.999079
	384.549309	0.999069
	384.762926	0.998334
	384.976530	0.998323
	385.190120	0.997947
	385.403698	0.998273
	385.617262	0.999434
	385.830814	1.000144
	386.044352	0.998598
	386.257877	0.998934
	386.471389	0.999027
	386.684888	0.999444
	386.898374	1.000341
	387.111847	1.000329
	387.325306	1.000568
	387.538753	0.999950
	387.752186	0.998457
	387.965606	0.998861
	388.179014	0.999308
	388.392408	0.997807
	388.605789	0.999246
	388.819156	0.998906
	389.032511	0.999415
	389.245853	0.999233
	389.459181	0.998730
	389.672497	0.999190
	389.885799	1.000702
	390.099088	1.000140
	390.312364	0.998176
	390.525627	0.998493
	390.738877	0.996071
	390.952114	0.994483
	391.165337	0.993980
	391.378548	0.993613
	391.591745	0.992628
	391.804929	0.990401
	392.018100	0.991113
	392.231258	0.991426
	392.444403	0.990277
	392.657535	0.989513
	392.870653	0.990044
	393.083759	0.991525
	393.296851	0.993079
	393.509930	0.992719
	393.722996	0.990940
	393.936049	0.990804
	394.149089	0.990209
	394.362116	0.990913
	394.575129	0.991344
	394.788130	0.992227
	395.001117	0.992489
	395.214091	0.992736
	395.427052	0.990200
	395.640000	0.990005
	395.852935	0.988824
	396.065857	0.988981
	396.278765	0.988277
	396.491660	0.989510
	396.704543	0.988302
	396.917412	0.988435
	397.130268	0.988908
	397.343110	0.989722
	397.555940	0.990918
	397.768757	0.993187
	397.981560	0.993259
	398.194350	0.993063
	398.407127	0.992688
	398.619891	0.993111
	398.832642	0.991311
	399.045380	0.992085
	399.258104	0.994290
	399.470815	0.994341
	399.683514	0.994731
	399.896199	0.993787
	400.108870	0.993823
	400.321529	0.993427
	400.534175	0.993104
	400.746807	0.992341
	400.959427	0.992836
	401.172033	0.991862
	401.384626	0.992607
	401.597205	0.990906
	401.809772	0.989972
	402.022326	0.989525
	402.234866	0.991303
	402.447393	0.988751
	402.659907	0.988552
	402.872408	0.987588
	403.084896	0.988866
	403.297370	0.988383
	403.509832	0.988554
	403.722280	0.988677
	403.934715	0.990099
	404.147137	0.989065
	404.359546	0.989371
	404.571941	0.990094
	404.784323	0.992443
	404.996693	0.992199
	405.209049	0.994101
	405.421392	0.993647
	405.633721	0.994414
	405.846038	0.994518
	406.058341	0.996625
	406.270632	0.996342
	406.482909	0.997988
	406.695172	0.998697
	406.907423	1.000743
	407.119661	1.001590
	407.331885	1.004207
	407.544096	1.004465
	407.756294	1.004565
	407.968479	1.004197
	408.180651	1.005120
	408.392809	1.006009
	408.604954	1.005980
	408.817086	1.006747
	409.029205	1.006338
	409.241311	1.005221
	409.453404	1.005189
	409.665483	1.005715
	409.877549	1.006100
	410.089602	1.008153
	410.301642	1.009251
	410.513669	1.007954
	410.725682	1.007249
	410.937682	1.008339
	411.149669	1.008006
	411.361643	1.008309
	411.573604	1.007345
	411.785551	1.007848
	411.997486	1.009166
	412.209407	1.007870
	412.421315	1.008251
	412.633210	1.008833
	412.845091	1.008739
	413.056959	1.008181
	413.268815	1.007652
	413.480657	1.006935
	413.692485	1.008213
	413.904301	1.007242
	414.116103	1.005529
	414.327892	1.005576
	414.539668	1.004610
	414.751431	1.007495
	414.963181	1.006985
	415.174917	1.006091
	415.386640	1.007214
	415.598350	1.007768
	415.810047	1.007779
	416.021730	1.007108
	416.233401	1.008648
	416.445058	1.008401
	416.656702	1.009033
	416.868332	1.008221
	417.079950	1.009717
	417.291554	1.008777
	417.503145	1.008893
	417.714723	1.008139
	417.926288	1.008439
	418.137839	1.007360
	418.349377	1.008212
	418.560903	1.009621
	418.772414	1.011869
	418.983913	1.009927
	419.195398	1.010308
	419.406870	1.008979
	419.618329	1.010239
	419.829775	1.009821
	420.041208	1.009048
	420.252627	1.007205
	420.464033	1.007532
	420.675426	1.007712
	420.886805	1.007075
	421.098172	1.006855
	421.309525	1.005665
	421.520865	1.006362
	421.732192	1.006027
	421.943505	1.006109
	422.154805	1.007647
	422.366092	1.006962
	422.577366	1.006061
	422.788627	1.005240
	422.999874	1.005362
	423.211108	1.004994
	423.422329	1.004477
	423.633537	1.003875
	423.844731	1.001987
	424.055913	1.003443
	424.267081	1.003491
	424.478235	1.004058
	424.689377	1.003936
	424.900505	1.001792
	425.111620	1.000574
	425.322722	0.999404
	425.533811	0.996521
	425.744886	0.995417
	425.955948	0.995058
	426.166997	0.994534
	426.378032	0.994603
	426.589055	0.992563
	426.800064	0.992484
	427.011060	0.993118
	427.222042	0.991874
	427.433012	0.994247
	427.643968	0.992080
	427.854911	0.991768
	428.065840	0.991178
	428.276757	0.990809
	428.487660	0.991431
	428.698550	0.992268
	428.909427	0.990937
	429.120290	0.991307
	429.331140	0.991514
	429.541977	0.990575
	429.752801	0.991348
	429.963611	0.990503
	430.174408	0.990430
	430.385192	0.990799
	430.595963	0.991747
	430.806720	0.992807
	431.017464	0.992575
	431.228195	0.993394
	431.438913	0.992735
	431.649617	0.992809
	431.860308	0.993058
	432.070986	0.993062
	432.281650	0.993104
	432.492302	0.994892
	432.702940	0.994744
	432.913565	0.995121
	433.124176	0.995634
	433.334774	0.995279
	433.545359	0.996263
	433.755931	0.995929
	433.966489	0.994732
	434.177035	0.996695
	434.387567	0.994679
	434.598085	0.994855
	434.808591	0.993718
	435.019083	0.992210
	435.229562	0.991869
	435.440027	0.993981
	435.650479	0.996455
	435.860918	0.996081
	436.071344	0.996349
	436.281757	0.996005
	436.492156	0.995735
	436.702542	0.995938
	436.912914	0.993670
	437.123274	0.992269
	437.333620	0.989855
	437.543953	0.989818
	437.754272	0.989999
	437.964578	0.990845
	438.174871	0.989400
	438.385151	0.989852
	438.595417	0.989556
	438.805670	0.988067
	439.015910	0.988357
	439.226137	0.988233
	439.436350	0.988960
	439.646550	0.986483
	439.856737	0.987317
	440.066910	0.988160
	440.277070	0.985947
	440.487217	0.986705
	440.697351	0.988256
	440.907471	0.989875
	441.117578	0.991100
	441.327671	0.990526
	441.537752	0.990042
	441.747819	0.991761
	441.957873	0.991562
	442.167913	0.992017
	442.377940	0.992438
	442.587954	0.993689
	442.797955	0.994948
	443.007942	0.995861
	443.217916	0.995950
	443.427877	0.995255
	443.637824	0.994625
	443.847758	0.995253
	444.057679	0.993839
	444.267586	0.994315
	444.477481	0.994454
	444.687361	0.994272
	444.897229	0.994637
	445.107083	0.995542
	445.316924	0.995518
	445.526752	0.996289
	445.736566	0.996836
	445.946367	0.998601
	446.156155	0.999449
	446.365929	0.999656
	446.575690	1.000272
	446.785438	1.001589
	446.995173	1.001494
	447.204894	1.002010
	447.414602	1.002900
	447.624296	1.004675
	447.833977	1.004751
	448.043645	1.006713
	448.253300	1.005102
	448.462941	1.004081
	448.672569	1.002458
	448.882184	1.001991
	449.091785	1.003346
	449.301373	1.002219
	449.510948	1.003419
	449.720509	1.002501
	449.930057	1.002897
	450.139592	1.002965
	450.349113	1.002390
	450.558621	1.002658
	450.768116	1.001251
	450.977597	1.001214
	451.187066	1.000602
	451.396520	1.001160
	451.605962	1.002405
	451.815390	1.001504
	452.024805	0.999719
	452.234206	0.999893
	452.443594	0.999991
	452.652969	0.999421
	452.862330	0.998935
	453.071678	1.000209
	453.281013	0.999704
	453.490335	0.998422
	453.699643	0.996810
	453.908938	0.996582
	454.118219	0.997644
	454.327487	0.998627
	454.536742	0.997338
	454.745983	0.996563
	454.955211	0.995703
	455.164426	0.995008
	455.373627	0.992805
	455.582815	0.991617
	455.791990	0.990546
	456.001152	0.989829
	456.210300	0.987781
	456.419434	0.986375
	456.628556	0.987044
	456.837664	0.987872
	457.046758	0.986994
	457.255839	0.987154
	457.464907	0.987103
	457.673962	0.985976
	457.883003	0.989147
	458.092031	0.988794
	458.301046	0.990032
	458.510047	0.990037
	458.719035	0.989300
	458.928009	0.988100
	459.136970	0.988028
	459.345918	0.987828
	459.554852	0.987002
	459.763774	0.987184
	459.972681	0.989069
	460.181576	0.986864
	460.390457	0.986262
	460.599324	0.987256
	460.808178	0.987394
	461.017019	0.988195
	461.225847	0.988650
	461.434661	0.988371
	461.643462	0.989633
	461.852249	0.987144
	462.061023	0.987685
	462.269784	0.986162
	462.478531	0.988437
	462.687265	0.989157
	462.895986	0.989692
	463.104693	0.991279
	463.313387	0.991122
	463.522068	0.992811
	463.730735	0.992822
	463.939389	0.993749
	464.148029	0.994354
	464.356656	0.995283
	464.565270	0.995041
	464.773870	0.997156
	464.982457	0.997913
	465.191030	0.998936
	465.399591	0.997401
	465.608137	0.997324
	465.816671	0.997602
	466.025191	0.999348
	466.233697	1.000044
	466.442191	1.002400
	466.650671	1.002365
	466.859137	1.001270
	467.067590	1.000124
	467.276030	0.999443
	467.484456	0.998912
	467.692869	0.999595
	467.901269	0.999684
	468.109655	1.001068
	468.318028	1.000372
	468.526387	0.999722
	468.734733	0.998297
	468.943066	1.000779
	469.151385	1.002093
	469.359691	1.000642
	469.567984	0.998271
	469.776263	0.998472
	469.984528	0.996481
	470.192781	0.997838
	470.401020	0.999616
	470.609245	0.996830
	470.817457	0.997577
	471.025656	0.996003
	471.233841	0.997083
	471.442013	0.996270
	471.650172	0.996599
	471.858317	0.995041
	472.066448	0.994052
	472.274567	0.994612
	472.482672	0.995358
	472.690763	0.994584
	472.898841	0.996194
	473.106906	0.996142
	473.314957	0.994870
	473.522995	0.993682
	473.731020	0.992512
	473.939031	0.990501
	474.147029	0.990741
	474.355013	0.989683
	474.562984	0.991335
	474.770941	0.991667
	474.978885	0.993180
	475.186816	0.992553
	475.394733	0.992364
	475.602637	0.993741
	475.810527	0.992897
	476.018404	0.993131
	476.226268	0.991289
	476.434118	0.991780
	476.641955	0.991652
	476.849778	0.989345
	477.057588	0.987411
	477.265385	0.987713
	477.473168	0.986425
	477.680937	0.984875
	477.888694	0.985494
	478.096436	0.987295
	478.304166	0.988321
	478.511882	0.988047
	478.719584	0.987831
	478.927274	0.989498
	479.134949	0.989436
	479.342612	0.989008
	479.550260	0.989819
	479.757896	0.989502
	479.965518	0.989431
	480.173126	0.988415
	480.380722	0.986989
	480.588303	0.986397
	480.795872	0.985782
	481.003426	0.985079
	481.210968	0.984114
	481.418496	0.983997
	481.626010	0.983217
	481.833511	0.981834
	482.040999	0.981284
	482.248473	0.982922
	482.455934	0.984026
	482.663382	0.984596
	482.870816	0.983610
	483.078236	0.981797
	483.285643	0.981384
	483.493037	0.980826
	483.700417	0.981506
	483.907784	0.980844
	484.115137	0.981530
	484.322477	0.980561
	484.529803	0.981137
	484.737116	0.982036
	484.944416	0.981253
	485.151702	0.979996
	485.358975	0.978819
	485.566234	0.978277
	485.773479	0.977622
	485.980712	0.978484
	486.187931	0.978809
	486.395136	0.979318
	486.602328	0.980080
	486.809506	0.980028
	487.016671	0.980345
	487.223823	0.980373
	487.430961	0.980500
	487.638086	0.978829
	487.845197	0.978787
	488.052295	0.978198
	488.259379	0.976397
	488.466450	0.975462
	488.673507	0.974147
	488.880551	0.973097
	489.087582	0.971743
	489.294599	0.971798
	489.501602	0.973287
	489.708592	0.974477
	489.915569	0.975669
	490.122532	0.975913
	490.329482	0.975934
	490.536418	0.976101
	490.743341	0.976764
	490.950250	0.977804
	491.157146	0.978464
	491.364029	0.978810
	491.570897	0.977311
	491.777753	0.976886
	491.984595	0.977015
	492.191423	0.975182
	492.398238	0.975683
	492.605040	0.975355
	492.811828	0.975612
	493.018603	0.974510
	493.225364	0.974205
	493.432111	0.973031
	493.638846	0.972605
	493.845566	0.973386
	494.052274	0.974878
	494.258967	0.974438
	494.465648	0.974476
	494.672314	0.973518
	494.878968	0.972527
	495.085608	0.970373
	495.292234	0.969753
	495.498847	0.969271
	495.705446	0.970527
	495.912032	0.970413
	496.118605	0.971050
	496.325164	0.970549
	496.531709	0.970108
	496.738241	0.969075
	496.944759	0.969489
	497.151264	0.968554
	497.357756	0.969074
	497.564234	0.968568
	497.770698	0.970079
	497.977149	0.969519
	498.183587	0.969941
	498.390011	0.969349
	498.596422	0.967727
	498.802819	0.966842
	499.009202	0.967191
	499.215572	0.965367
	499.421929	0.967063
	499.628272	0.965901
	499.834602	0.964536
	500.040918	0.964646
	500.247220	0.964286
	500.453509	0.964547
	500.659785	0.964990
	500.866047	0.965116
	501.072296	0.965613
	501.278531	0.966548
	501.484752	0.967047
	501.690960	0.967297
	501.897155	0.966957
	502.103336	0.967376
	502.309504	0.967569
	502.515658	0.967788
	502.721798	0.968529
	502.927925	0.968773
	503.134039	0.969217
	503.340139	0.970077
	503.546225	0.970605
	503.752298	0.971897
	503.958358	0.972197
	504.164404	0.972989
	504.370436	0.971917
	504.576455	0.972456
	504.782461	0.974120
	504.988453	0.973134
	505.194431	0.972803
	505.400396	0.972428
	505.606347	0.971673
	505.812285	0.973203
	506.018209	0.974467
	506.224120	0.975070
	506.430017	0.974465
	506.635901	0.972566
	506.841771	0.971332
	507.047628	0.970483
	507.253471	0.970413
	507.459301	0.969519
	507.665117	0.969730
	507.870920	0.970432
	508.076709	0.969842
	508.282484	0.969804
	508.488247	0.969813
	508.693995	0.968422
	508.899730	0.968005
	509.105451	0.967123
	509.311159	0.966796
	509.516854	0.965827
	509.722535	0.965062
	509.928202	0.963708
	510.133856	0.964350
	510.339496	0.963486
	510.545123	0.964843
	510.750736	0.963287
	510.956336	0.962154
	511.161922	0.962998
	511.367494	0.964508
	511.573053	0.964772
	511.778599	0.965028
	511.984131	0.963178
	512.189649	0.963898
	512.395154	0.963898
	512.600645	0.962991
	512.806123	0.963646
	513.011587	0.963961
	513.217038	0.963359
	513.422475	0.964109
	513.627899	0.963091
	513.833309	0.962651
	514.038705	0.963181
	514.244088	0.964330
	514.449458	0.966051
	514.654814	0.965630
	514.860156	0.965998
	515.065485	0.965518
	515.270800	0.966070
	515.476102	0.968192
	515.681390	0.968019
	515.886664	0.967269
	516.091925	0.966854
	516.297173	0.967263
	516.502407	0.967100
	516.707627	0.967631
	516.912834	0.969741
	517.118027	0.970213
	517.323207	0.969724
	517.528373	0.969028
	517.733525	0.968660
	517.938664	0.968670
	518.143790	0.970016
	518.348901	0.969232
	518.554000	0.968533
	518.759084	0.967586
	518.964156	0.967589
	519.169213	0.969053
	519.374257	0.970365
	519.579288	0.969791
	519.784305	0.969827
	519.989308	0.970558
	520.194298	0.968967
	520.399274	0.969175
	520.604236	0.968880
	520.809185	0.968101
	521.014121	0.968098
	521.219043	0.968583
	521.423951	0.967172
	521.628846	0.968355
	521.833727	0.968725
	522.038595	0.969572
	522.243449	0.970123
	522.448289	0.969264
	522.653116	0.968736
	522.857929	0.966685
	523.062729	0.966097
	523.267515	0.966116
	523.472287	0.967111
	523.677046	0.966242
	523.881792	0.965414
	524.086524	0.964284
	524.291242	0.965048
	524.495946	0.964897
	524.700637	0.964790
	524.905315	0.964848
	525.109979	0.964655
	525.314629	0.964963
	525.519266	0.965069
	525.723889	0.965051
	525.928498	0.963844
	526.133094	0.964220
	526.337677	0.962523
	526.542245	0.962526
	526.746800	0.962067
	526.951342	0.960060
	527.155870	0.961156
	527.360384	0.961125
	527.564885	0.962320
	527.769372	0.961983
	527.973846	0.961383
	528.178306	0.962864
	528.382752	0.964867
	528.587185	0.965622
	528.791604	0.965397
	528.996010	0.966155
	529.200402	0.966132
	529.404780	0.966370
	529.609145	0.965667
	529.813496	0.966298
	530.017833	0.965630
	530.222157	0.965654
	530.426468	0.966484
	530.630764	0.966688
	530.835048	0.967705
	531.039317	0.969067
	531.243573	0.969841
	531.447815	0.970561
	531.652044	0.970285
	531.856259	0.969649
	532.060461	0.969735
	532.264648	0.969944
	532.468823	0.969982
	532.672983	0.971389
	532.877130	0.970979
	533.081264	0.971827
	533.285383	0.972650
	533.489490	0.973335
	533.693582	0.973063
	533.897661	0.973663
	534.101726	0.973475
	534.305778	0.973787
	534.509816	0.971769
	534.713841	0.970860
	534.917851	0.972103
	535.121849	0.972548
	535.325832	0.974395
	535.529802	0.972679
	535.733759	0.973065
	535.937701	0.974120
	536.141630	0.975643
	536.345546	0.974540
	536.549448	0.975124
	536.753336	0.975775
	536.957210	0.975063
	537.161071	0.975002
	537.364919	0.974369
	537.568752	0.974583
	537.772572	0.975204
	537.976379	0.975003
	538.180172	0.973856
	538.383951	0.973807
	538.587716	0.974055
	538.791468	0.975747
	538.995206	0.975748
	539.198931	0.977064
	539.402642	0.978077
	539.606339	0.979266
	539.810023	0.979584
	540.013693	0.980328
	540.217349	0.981430
	540.420992	0.982205
	540.624621	0.981789
	540.828237	0.983117
	541.031839	0.983496
	541.235427	0.985303
	541.439001	0.986040
	541.642562	0.987015
	541.846109	0.986445
	542.049643	0.987277
	542.253163	0.987192
	542.456669	0.988038
	542.660162	0.988750
	542.863641	0.990103
	543.067106	0.991251
	543.270558	0.992001
	543.473996	0.992969
	543.677420	0.993759
	543.880831	0.994847
	544.084228	0.994870
	544.287612	0.994968
	544.490981	0.996241
	544.694338	0.995961
	544.897680	0.997204
	545.101009	0.998049
	545.304324	0.997296
	545.507625	0.997926
	545.710913	0.997188
	545.914187	0.997498
	546.117448	0.998513
	546.320695	0.998843
	546.523928	0.998444
	546.727147	0.997454
	546.930353	0.997220
	547.133546	0.997636
	547.336724	0.996755
	547.539889	0.997203
	547.743040	0.995282
	547.946178	0.996944
	548.149301	0.997061
	548.352412	0.996985
	548.555508	0.996000
	548.758591	0.996307
	548.961660	0.997196
	549.164716	0.997736
	549.367757	0.998342
	549.570785	0.997983
	549.773800	0.999528
	549.976801	1.000761
	550.179788	1.000077
	550.382761	0.999739
	550.585721	1.001002
	550.788667	1.001397
	550.991599	1.001545
	551.194518	1.001953
	551.397423	1.002431
	551.600315	1.002473
	551.803192	1.002907
	552.006056	1.002921
	552.208906	1.004323
	552.411743	1.004523
	552.614566	1.005325
	552.817375	1.006282
	553.020171	1.006564
	553.222953	1.005371
	553.425721	1.007060
	553.628475	1.006108
	553.831216	1.006139
	554.033943	1.007137
	554.236657	1.007376
	554.439356	1.006826
	554.642042	1.007830
	554.844715	1.010313
	555.047373	1.010096
	555.250018	1.009465
	555.452650	1.010141
	555.655267	1.009619
	555.857871	1.008982
	556.060461	1.007613
	556.263038	1.007589
	556.465600	1.007765
	556.668150	1.007904
	556.870685	1.007704
	557.073207	1.008430
	557.275715	1.006468
	557.478209	1.005721
	557.680689	1.005407
	557.883156	1.005111
	558.085609	1.007299
	558.288049	1.007417
	558.490475	1.007554
	558.692887	1.007403
	558.895285	1.008821
	559.097670	1.008459
	559.300040	1.008867
	559.502398	1.008628
	559.704741	1.008891
	559.907071	1.010309
	560.109387	1.013196
	560.311689	1.014851
	560.513978	1.014522
	560.716253	1.014635
	560.918514	1.016641
	561.120762	1.018175
	561.322995	1.017935
	561.525215	1.016971
	561.727422	1.017255
	561.929614	1.017806
	562.131793	1.018253
	562.333958	1.018672
	562.536110	1.020858
	562.738248	1.022456
	562.940372	1.023396
	563.142482	1.023772
	563.344578	1.025054
	563.546661	1.026252
	563.748730	1.027989
	563.950786	1.029064
	564.152827	1.030700
	564.354855	1.031963
	564.556870	1.033158
	564.758870	1.033494
	564.960857	1.034549
	565.162830	1.035705
	565.364789	1.037166
	565.566735	1.038634
	565.768666	1.038111
	565.970584	1.038770
	566.172489	1.039180
	566.374379	1.038416
	566.576256	1.039423
	566.778119	1.041094
	566.979969	1.041148
	567.181805	1.041226
	567.383626	1.042788
	567.585435	1.043343
	567.787229	1.042880
	567.989010	1.044362
	568.190777	1.045186
	568.392530	1.047274
	568.594269	1.047366
	568.795995	1.047203
	568.997707	1.047224
	569.199405	1.046887
	569.401090	1.046951
	569.602761	1.049167
	569.804418	1.049569
	570.006061	1.050744
	570.207690	1.051418
	570.409306	1.049998
	570.610908	1.048373
	570.812497	1.047049
	571.014071	1.047133
	571.215632	1.045529
	571.417179	1.045976
	571.618712	1.047313
	571.820232	1.048030
	572.021737	1.048295
	572.223229	1.047472
	572.424707	1.046370
	572.626172	1.045406
	572.827623	1.046312
	573.029060	1.046442
	573.230483	1.046587
	573.431892	1.046337
	573.633288	1.046197
	573.834670	1.045676
	574.036038	1.047523
	574.237392	1.047618
	574.438733	1.049795
	574.640060	1.050179
	574.841373	1.049871
	575.042672	1.050274
	575.243958	1.050833
	575.445230	1.051997
	575.646488	1.053048
	575.847732	1.053560
	576.048962	1.053549
	576.250179	1.053905
	576.451382	1.055204
	576.652571	1.056235
	576.853747	1.056233
	577.054908	1.057940
	577.256056	1.058093
	577.457190	1.057908
	577.658310	1.058979
	577.859417	1.059592
	578.060510	1.061249
	578.261589	1.062507
	578.462654	1.063634
	578.663705	1.065789
	578.864743	1.067690
	579.065767	1.069451
	579.266777	1.070512
	579.467773	1.070075
	579.668755	1.070302
	579.869724	1.071871
	580.070679	1.073462
	580.271620	1.073735
	580.472548	1.074232
	580.673461	1.075369
	580.874361	1.074982
	581.075247	1.075777
	581.276119	1.077263
	581.476978	1.078566
	581.677822	1.080100
	581.878653	1.077989
	582.079470	1.078302
	582.280273	1.077781
	582.481063	1.078468
	582.681838	1.078679
	582.882600	1.080140
	583.083348	1.080724
	583.284083	1.081905
	583.484803	1.081213
	583.685510	1.082351
	583.886203	1.082176
	584.086882	1.083835
	584.287547	1.084680
	584.488199	1.085991
	584.688836	1.085883
	584.889460	1.086682
	585.090070	1.086045
	585.290666	1.087262
	585.491249	1.086029
	585.691818	1.087085
	585.892372	1.088396
	586.092914	1.089588
	586.293441	1.090254
	586.493954	1.091835
	586.694454	1.091356
	586.894940	1.092468
	587.095412	1.093256
	587.295870	1.093372
	587.496314	1.093914
	587.696745	1.095664
	587.897162	1.095775
	588.097565	1.096306
	588.297954	1.097418
	588.498329	1.096965
	588.698691	1.096577
	588.899038	1.096051
	589.099372	1.096262
	589.299692	1.096046
	589.499998	1.096836
	589.700291	1.097003
	589.900569	1.096583
	590.100834	1.097468
	590.301085	1.097366
	590.501322	1.097572
	590.701546	1.098615
	590.901755	1.098572
	591.101951	1.098770
	591.302132	1.098152
	591.502300	1.099268
	591.702455	1.099681
	591.902595	1.102081
	592.102722	1.102768
	592.302834	1.103426
	592.502933	1.104301
	592.703018	1.105024
	592.903089	1.105396
	593.103147	1.106053
	593.303190	1.107037
	593.503220	1.106589
	593.703236	1.105982
	593.903238	1.104903
	594.103226	1.105508
	594.303200	1.105608
	594.503161	1.106902
	594.703108	1.106719
	594.903040	1.106150
	595.102960	1.106637
	595.302865	1.108530
	595.502756	1.108768
	595.702634	1.110931
	595.902497	1.111780
	596.102347	1.111701
	596.302183	1.111577
	596.502005	1.112118
	596.701813	1.111121
	596.901608	1.111424
	597.101388	1.111273
	597.301155	1.112666
	597.500908	1.111970
	597.700647	1.113624
	597.900372	1.112576
	598.100083	1.112319
	598.299781	1.113519
	598.499465	1.113521
	598.699134	1.114663
	598.898790	1.113837
	599.098432	1.113210
	599.298061	1.113530
	599.497675	1.114177
	599.697275	1.113673
	599.896862	1.112041
	600.096435	1.111709
	600.295994	1.111571
	600.495539	1.110648
	600.695070	1.111468
	600.894588	1.111536
	601.094091	1.112228
	601.293581	1.112186
	601.493056	1.112232
	601.692518	1.111799
	601.891966	1.112454
	602.091401	1.113253
	602.290821	1.113172
	602.490227	1.114550
	602.689620	1.115990
	602.888999	1.116560
	603.088363	1.117276
	603.287714	1.118715
	603.487052	1.120665
	603.686375	1.121296
	603.885684	1.123516
	604.084980	1.122934
	604.284261	1.122696
	604.483529	1.123367
	604.682783	1.124088
	604.882023	1.126091
	605.081249	1.126051
	605.280461	1.127694
	605.479660	1.128370
	605.678844	1.129545
	605.878015	1.130623
	606.077172	1.132931
	606.276314	1.134339
	606.475443	1.134844
	606.674558	1.135425
	606.873660	1.135717
	607.072747	1.137926
	607.271820	1.138912
	607.470880	1.138538
	607.669926	1.138094
	607.868957	1.139336
	608.067975	1.139134
	608.266979	1.139852
	608.465969	1.139619
	608.664946	1.140718
	608.863908	1.142182
	609.062857	1.143724
	609.261791	1.144925
	609.460712	1.144596
	609.659619	1.146427
	609.858511	1.146304
	610.057390	1.147413
	610.256256	1.147220
	610.455107	1.148060
	610.653944	1.149856
	610.852767	1.149081
	611.051577	1.150640
	611.250373	1.151237
	611.449154	1.153055
	611.647922	1.153434
	611.846676	1.154058
	612.045416	1.155308
	612.244142	1.157371
	612.442854	1.157346
	612.641553	1.158928
	612.840237	1.160486
	613.038908	1.162186
	613.237564	1.162964
	613.436207	1.165708
	613.634836	1.167427
	613.833451	1.169450
	614.032052	1.170573
	614.230639	1.172801
	614.429212	1.174564
	614.627771	1.175745
	614.826316	1.176881
	615.024848	1.179626
	615.223365	1.181723
	615.421869	1.183223
	615.620358	1.185230
	615.818834	1.187774
	616.017296	1.188364
	616.215744	1.191213
	616.414178	1.193956
	616.612598	1.196325
	616.811004	1.199045
	617.009396	1.200701
	617.207775	1.203447
	617.406139	1.204401
	617.604490	1.205405
	617.802826	1.207205
	618.001149	1.208664
	618.199458	1.208091
	618.397752	1.209366
	618.596033	1.210926
	618.794300	1.212674
	618.992553	1.214247
	619.190792	1.216360
	619.389018	1.218181
	619.587229	1.219180
	619.785426	1.221705
	619.983609	1.223059
	620.181779	1.225867
	620.379934	1.227300
	620.578076	1.227875
	620.776204	1.229182
	620.974317	1.230353
	621.172417	1.231931
	621.370503	1.232243
	621.568575	1.235073
	621.766633	1.234504
	621.964677	1.236756
	622.162707	1.239358
	622.360723	1.242780
	622.558725	1.242991
	622.756714	1.244878
	622.954688	1.246576
	623.152648	1.247582
	623.350595	1.248518
	623.548527	1.249711
	623.746446	1.250889
	623.944350	1.253630
	624.142241	1.254690
	624.340118	1.256628
	624.537981	1.257343
	624.735829	1.257877
	624.933664	1.257926
	625.131485	1.258130
	625.329292	1.259238
	625.527085	1.259508
	625.724864	1.257859
	625.922629	1.258465
	626.120381	1.259422
	626.318118	1.258014
	626.515841	1.256797
	626.713550	1.256868
	626.911246	1.256275
	627.108927	1.254634
	627.306595	1.255388
	627.504248	1.256234
	627.701888	1.255796
	627.899513	1.254032
	628.097125	1.254519
	628.294722	1.254778
	628.492306	1.254188
	628.689876	1.253664
	628.887432	1.253002
	629.084973	1.251369
	629.282501	1.248224
	629.480015	1.248729
	629.677515	1.249013
	629.875001	1.248548
	630.072473	1.247631
	630.269931	1.246477
	630.467375	1.245026
	630.664805	1.244242
	630.862221	1.243192
	631.059623	1.244338
	631.257011	1.242941
	631.454385	1.241405
	631.651746	1.239536
	631.849092	1.239319
	632.046424	1.238937
	632.243742	1.235073
	632.441047	1.233725
	632.638337	1.233891
	632.835613	1.234217
	633.032876	1.233849
	633.230124	1.232677
	633.427358	1.232088
	633.624579	1.229724
	633.821785	1.229728
	634.018978	1.228427
	634.216156	1.226057
	634.413321	1.224708
	634.610471	1.223507
	634.807608	1.220964
	635.004730	1.219503
	635.201839	1.217113
	635.398933	1.217836
	635.596014	1.216420
	635.793081	1.216607
	635.990133	1.214238
	636.187172	1.213695
	636.384196	1.209984
	636.581207	1.209369
	636.778204	1.208215
	636.975186	1.208346
	637.172155	1.207553
	637.369110	1.204553
	637.566050	1.202516
	637.762977	1.202702
	637.959890	1.201721
	638.156788	1.197538
	638.353673	1.196028
	638.550544	1.197359
	638.747400	1.197415
	638.944243	1.197479
	639.141072	1.196600
	639.337886	1.195308
	639.534687	1.193112
	639.731474	1.193003
	639.928246	1.193869
	640.125005	1.193208
	640.321750	1.191294
	640.518480	1.190059
	640.715197	1.189096
	640.911899	1.188345
	641.108588	1.188032
	641.305263	1.189941
	641.501923	1.188921
	641.698570	1.187906
	641.895202	1.186531
	642.091821	1.186280
	642.288426	1.186221
	642.485016	1.186168
	642.681593	1.185146
	642.878155	1.185673
	643.074704	1.184544
	643.271238	1.183727
	643.467759	1.183047
	643.664265	1.184095
	643.860757	1.183082
	644.057236	1.183537
	644.253700	1.185730
	644.450151	1.185435
	644.646587	1.186343
	644.843009	1.184606
	645.039418	1.183865
	645.235812	1.184714
	645.432192	1.184600
	645.628558	1.185925
	645.824911	1.186234
	646.021249	1.186058
	646.217573	1.187164
	646.413883	1.188223
	646.610179	1.190695
	646.806461	1.191360
	647.002729	1.192739
	647.198983	1.195514
	647.395223	1.195874
	647.591449	1.196753
	647.787661	1.197374
	647.983859	1.198338
	648.180043	1.199166
	648.376212	1.202704
	648.572368	1.204631
	648.768510	1.206149
	648.964638	1.207579
	649.160751	1.209267
	649.356851	1.211563
	649.552937	1.211652
	649.749008	1.213867
	649.945066	1.213623
	650.141109	1.215730
	650.337138	1.218806
	650.533154	1.219896
	650.729155	1.220199
	650.925142	1.220876
	651.121116	1.223772
	651.317075	1.226452
	651.513020	1.228676
	651.708951	1.229117
	651.904868	1.230775
	652.100771	1.233456
	652.296660	1.234648
	652.492535	1.238124
	652.688396	1.239319
	652.884242	1.242083
	653.080075	1.244614
	653.275894	1.245821
	653.471699	1.247871
	653.667489	1.250574
	653.863266	1.251886
	654.059028	1.251657
	654.254776	1.254310
	654.450511	1.255688
	654.646231	1.258054
	654.841937	1.260103
	655.037629	1.262341
	655.233308	1.264871
	655.428972	1.268180
	655.624622	1.270811
	655.820258	1.274382
	656.015879	1.275580
	656.211487	1.276729
	656.407081	1.278164
	656.602661	1.279365
	656.798226	1.282224
	656.993778	1.284594
	657.189315	1.285765
	657.384839	1.286972
	657.580348	1.287377
	657.775843	1.288924
	657.971324	1.290081
	658.166791	1.291623
	658.362244	1.291935
	658.557683	1.292864
	658.753108	1.293553
	658.948519	1.293111
	659.143916	1.293731
	659.339298	1.295115
	659.534667	1.295431
	659.730022	1.295215
	659.925362	1.296694
	660.120688	1.297288
	660.316001	1.297586
	660.511299	1.299074
	660.706583	1.299546
	660.901853	1.299124
	661.097109	1.298079
	661.292351	1.298459
	661.487578	1.298736
	661.682792	1.297478
	661.877992	1.297800
	662.073177	1.299629
	662.268349	1.299392
	662.463506	1.299860
	662.658649	1.300643
	662.853779	1.301898
	663.048894	1.302193
	663.243995	1.301905
	663.439081	1.302101
	663.634154	1.303257
	663.829213	1.304099
	664.024258	1.302906
	664.219288	1.304475
	664.414305	1.303215
	664.609307	1.303832
	664.804295	1.302951
	664.999269	1.301688
	665.194229	1.301000
	665.389175	1.299349
	665.584107	1.298187
	665.779025	1.298258
	665.973928	1.299319
	666.168818	1.298259
	666.363693	1.299354
	666.558555	1.301080
	666.753402	1.301355
	666.948235	1.300683
	667.143054	1.299432
	667.337859	1.298836
	667.532650	1.297536
	667.727427	1.297237
	667.922189	1.296393
	668.116938	1.296568
	668.311672	1.297399
	668.506392	1.296854
	668.701098	1.297265
	668.895790	1.296308
	669.090468	1.295195
	669.285132	1.295926
	669.479782	1.295253
	669.674417	1.293277
	669.869039	1.292523
	670.063646	1.291917
	670.258239	1.291360
	670.452819	1.288824
	670.647384	1.288489
	670.841934	1.288809
	671.036471	1.287546
	671.230994	1.286938
	671.425502	1.287667
	671.619997	1.287646
	671.814477	1.286696
	672.008943	1.286480
	672.203395	1.286040
	672.397833	1.282845
	672.592257	1.281587
	672.786667	1.279814
	672.981062	1.278934
	673.175444	1.277022
	673.369811	1.276290
	673.564164	1.276908
	673.758503	1.276736
	673.952828	1.275881
	674.147139	1.274949
	674.341435	1.272861
	674.535718	1.270989
	674.729986	1.269273
	674.924240	1.266370
	675.118480	1.264884
	675.312706	1.263115
	675.506918	1.261091
	675.701116	1.257740
	675.895299	1.254247
	676.089469	1.252512
	676.283624	1.249241
	676.477765	1.248526
	676.671892	1.246991
	676.866005	1.246454
	677.060103	1.245582
	677.254188	1.245492
	677.448258	1.242792
	677.642315	1.240075
	677.836357	1.239370
	678.030385	1.239315
	678.224398	1.237591
	678.418398	1.236367
	678.612384	1.235546
	678.806355	1.234679
	679.000312	1.234482
	679.194255	1.233627
	679.388184	1.234575
	679.582099	1.234169
	679.776000	1.232778
	679.969886	1.230410
	680.163758	1.228664
	680.357617	1.228440
	680.551461	1.225652
	680.745290	1.223579
	680.939106	1.220499
	681.132908	1.218730
	681.326695	1.217274
	681.520468	1.216534
	681.714227	1.214735
	681.907972	1.213261
	682.101703	1.210272
	682.295419	1.209261
	682.489122	1.206163
	682.682810	1.204784
	682.876484	1.204123
	683.070144	1.201934
	683.263790	1.200161
	683.457421	1.197847
	683.651039	1.197305
	683.844642	1.196162
	684.038231	1.192348
	684.231806	1.190872
	684.425367	1.189767
	684.618913	1.188723
	684.812446	1.187678
	685.005964	1.186624
	685.199468	1.185895
	685.392958	1.183046
	685.586433	1.181539
	685.779895	1.179526
	685.973342	1.179518
	686.166775	1.179045
	686.360194	1.177374
	686.553599	1.175618
	686.746990	1.175215
	686.940366	1.172898
	687.133729	1.171177
	687.327077	1.169185
	687.520411	1.168740
	687.713730	1.169423
	687.907036	1.169163
	688.100327	1.171132
	688.293604	1.169670
	688.486867	1.168434
	688.680116	1.166869
	688.873351	1.165883
	689.066571	1.163604
	689.259777	1.163545
	689.452970	1.162452
	689.646147	1.160908
	689.839311	1.159152
	690.032461	1.159480
	690.225596	1.158371
	690.418717	1.156015
	690.611824	1.155033
	690.804917	1.153566
	690.997995	1.153304
	691.191059	1.151448
	691.384110	1.149971
	691.577145	1.149773
	691.770167	1.148634
	691.963175	1.148338
	692.156168	1.146508
	692.349147	1.146530
	692.542112	1.145756
	692.735063	1.145945
	692.927999	1.144829
	693.120922	1.144762
	693.313830	1.143334
	693.506724	1.143084
	693.699603	1.142197
	693.892469	1.143389
	694.085320	1.142114
	694.278157	1.142497
	694.470980	1.141641
	694.663789	1.140724
	694.856583	1.139248
	695.049364	1.137559
	695.242130	1.137885
	695.434881	1.135681
	695.627619	1.133557
	695.820342	1.133911
	696.013052	1.135090
	696.205747	1.134323
	696.398427	1.134136
	696.591094	1.133760
	696.783746	1.132793
	696.976384	1.132744
	697.169008	1.132738
	697.361618	1.132343
	697.554213	1.131452
	697.746795	1.129360
	697.939362	1.127489
	698.131914	1.126612
	698.324453	1.125164
	698.516977	1.123370
	698.709487	1.123267
	698.901983	1.122190
	699.094465	1.122366
	699.286932	1.120393
	699.479386	1.119083
	699.671825	1.117965
	699.864249	1.114591
	700.056660	1.113811
	700.249056	1.113470
	700.441438	1.111498
	700.633806	1.110135
	700.826160	1.108869
	701.018499	1.107608
	701.210824	1.107153
	701.403135	1.106423
	701.595432	1.106492
	701.787714	1.106651
	701.979982	1.106076
	702.172236	1.107056
	702.364476	1.105765
	702.556702	1.106085
	702.748913	1.106361
	702.941110	1.107603
	703.133293	1.107004
	703.325461	1.106099
	703.517615	1.105782
	703.709755	1.105106
	703.901881	1.102694
	704.093993	1.100534
	704.286090	1.099521
	704.478173	1.100086
	704.670242	1.097547
	704.862296	1.095276
	705.054337	1.094147
	705.246363	1.093073
	705.438375	1.091341
	705.630372	1.088765
	705.822356	1.088043
	706.014325	1.085114
	706.206279	1.083311
	706.398220	1.081003
	706.590146	1.080567
	706.782058	1.079150
	706.973956	1.078328
	707.165840	1.077857
	707.357709	1.076777
	707.549564	1.075581
	707.741405	1.073774
	707.933231	1.073424
	708.125043	1.071871
	708.316841	1.070754
	708.508625	1.070069
	708.700395	1.067843
	708.892150	1.066270
	709.083891	1.064391
	709.275617	1.064125
	709.467330	1.062986
	709.659028	1.062149
	709.850712	1.061393
	710.042381	1.062010
	710.234037	1.061087
	710.425678	1.059464
	710.617305	1.059295
	710.808917	1.058274
	711.000515	1.058406
	711.192099	1.059239
	711.383669	1.059529
	711.575225	1.060409
	711.766766	1.059188
	711.958293	1.058441
	712.149805	1.058620
	712.341304	1.058314
	712.532788	1.058350
	712.724258	1.057570
	712.915713	1.058036
	713.107154	1.058746
	713.298581	1.059824
	713.489994	1.058221
	713.681392	1.058002
	713.872776	1.057484
	714.064146	1.058490
	714.255502	1.059487
	714.446843	1.058238
	714.638170	1.056712
	714.829483	1.056809
	715.020781	1.055948
	715.212065	1.054852
	715.403335	1.053411
	715.594591	1.053990
	715.785832	1.052740
	715.977059	1.052009
	716.168272	1.050241
	716.359470	1.050001
	716.550654	1.049516
	716.741824	1.049062
	716.932979	1.048017
	717.124121	1.047259
	717.315247	1.045933
	717.506360	1.044700
	717.697458	1.045451
	717.888542	1.045800
	718.079612	1.044710
	718.270668	1.044527
	718.461709	1.043902
	718.652736	1.042647
	718.843748	1.041800
	719.034746	1.041506
	719.225730	1.041360
	719.416700	1.040268
	719.607655	1.038446
	719.798596	1.037740
	719.989523	1.036046
	720.180435	1.034562
	720.371333	1.035067
	720.562217	1.036075
	720.753087	1.036477
	720.943942	1.036469
	721.134783	1.036358
	721.325609	1.035062
	721.516422	1.035118
	721.707219	1.033173
	721.898003	1.032924
	722.088772	1.031650
	722.279527	1.031691
	722.470268	1.032412
	722.660994	1.032658
	722.851707	1.031363
	723.042404	1.029805
	723.233088	1.028165
	723.423757	1.027557
	723.614412	1.026596
	723.805052	1.025627
	723.995678	1.023700
	724.186290	1.023297
	724.376887	1.023498
	724.567471	1.023743
	724.758039	1.023788
	724.948594	1.023090
	725.139134	1.023654
	725.329660	1.023893
	725.520172	1.023429
	725.710669	1.023867
	725.901152	1.022685
	726.091620	1.021924
	726.282075	1.021375
	726.472514	1.020030
	726.662940	1.020402
	726.853351	1.019885
	727.043748	1.019371
	727.234131	1.019092
	727.424499	1.018859
	727.614853	1.019051
	727.805193	1.019085
	727.995518	1.019981
	728.185829	1.020170
	728.376125	1.020742
	728.566408	1.019760
	728.756675	1.019504
	728.946929	1.019378
	729.137168	1.019231
	729.327393	1.019133
	729.517604	1.016933
	729.707800	1.015708
	729.897982	1.014096
	730.088149	1.014736
	730.278302	1.014554
	730.468441	1.013188
	730.658566	1.013991
	730.848676	1.012931
	731.038771	1.012535
	731.228853	1.011525
	731.418920	1.011692
	731.608973	1.012496
	731.799011	1.013598
	731.989035	1.013379
	732.179045	1.012875
	732.369040	1.012443
	732.559021	1.010972
	732.748988	1.010557
	732.938940	1.010995
	733.128878	1.009323
	733.318801	1.008672
	733.508711	1.007587
	733.698605	1.008589
	733.888486	1.008796
	734.078352	1.006714
	734.268204	1.005290
	734.458041	1.005016
	734.647864	1.003910
	734.837673	1.002682
	735.027467	1.002494
	735.217247	1.001602
	735.407013	1.001727
	735.596764	1.002765
	735.786501	1.002184
	735.976223	1.003057
	736.165932	1.002746
	736.355625	1.001935
	736.545305	1.001873
	736.734970	1.000721
	736.924620	0.999495
	737.114257	1.000110
	737.303879	0.998791
	737.493486	0.998842
	737.683079	0.998385
	737.872658	0.998666
	738.062222	0.999675
	738.251772	0.998355
	738.441308	0.998171
	738.630829	0.996743
	738.820336	0.996002
	739.009829	0.996963
	739.199307	0.997992
	739.388771	0.997339
	739.578220	0.996825
	739.767655	0.994913
	739.957076	0.994374
	740.146482	0.994769
	740.335874	0.993679
	740.525251	0.993803
	740.714615	0.993808
	740.903963	0.992009
	741.093298	0.992266
	741.282618	0.993178
	741.471923	0.993243
	741.661214	0.992428
	741.850491	0.991519
	742.039753	0.990723
	742.229001	0.988767
	742.418235	0.987169
	742.607454	0.987102
	742.796659	0.987913
	742.985849	0.987006
	743.175025	0.986097
	743.364187	0.985737
	743.553334	0.986104
	743.742467	0.984154
	743.931586	0.984324
	744.120690	0.984050
	744.309779	0.984045
	744.498855	0.984182
	744.687916	0.985731
	744.876962	0.986435
	745.065994	0.985332
	745.255012	0.984845
	745.444015	0.983211
	745.633004	0.983662
	745.821978	0.984855
	746.010938	0.985113
	746.199884	0.984685
	746.388815	0.985388
	746.577732	0.984826
	746.766634	0.985755
	746.955522	0.985548
	747.144396	0.984115
	747.333255	0.984136
	747.522100	0.982844
	747.710930	0.980734
	747.899746	0.980989
	748.088548	0.980074
	748.277335	0.981429
	748.466108	0.982397
	748.654866	0.983031
	748.843610	0.983072
	749.032339	0.983095
	749.221054	0.984877
	749.409755	0.984794
	749.598441	0.983444
	749.787113	0.984152
	749.975770	0.984876
	750.164413	0.986535
	750.353042	0.987100
[truncated: 1,648 more rows]
