# Supplementary material for: Metasurface analogues of molecular diastereomers from hierarchical multiscale chiral interactions with biomolecules
Source: Nat Commun. 2026 Apr 22;17:5541. doi: 10.1038/s41467-026-72200-6 (PMC13287669; doi:10.1038/s41467-026-72200-6)
Supplement: Supplementary file 3 — Supplementary Data 1 (Raw data) [file 41467_2026_72200_MOESM3_ESM.zip › Raw_Data/Reflectivity/Antistrept_strept_sequence/strept_after_wash/Ref_ARRAY3_RA_0_3.txt]

	345.453658	0.999679
	345.669646	0.999546
	345.885622	0.999392
	346.101585	0.999213
	346.317535	0.999005
	346.533471	0.998764
	346.749395	0.998484
	346.965306	0.998159
	347.181204	0.997782
	347.397089	0.997345
	347.612961	0.996839
	347.828820	0.996256
	348.044666	0.995588
	348.260499	0.994828
	348.476319	0.993975
	348.692126	0.993031
	348.907920	0.992009
	349.123701	0.990937
	349.339469	0.989855
	349.555224	0.988821
	349.770966	0.987902
	349.986695	0.987170
	350.202412	0.986685
	350.418115	0.986483
	350.633805	0.986569
	350.849482	0.986919
	351.065147	0.987486
	351.280798	0.988212
	351.496436	0.989042
	351.712062	0.989924
	351.927674	0.990820
	352.143273	0.989762
	352.358860	0.992968
	352.574433	0.993462
	352.789993	0.995414
	353.005541	0.996616
	353.221075	0.998890
	353.436597	0.999564
	353.652105	1.001149
	353.867600	1.001435
	354.083083	1.002753
	354.298552	1.002229
	354.514009	1.002702
	354.729452	1.003634
	354.944883	1.001839
	355.160300	1.001896
	355.375705	1.003228
	355.591096	1.005124
	355.806474	1.004042
	356.021840	1.002810
	356.237192	1.005908
	356.452532	1.005880
	356.667858	1.005970
	356.883172	1.004599
	357.098472	1.005707
	357.313760	1.006737
	357.529034	1.005004
	357.744295	1.005032
	357.959544	1.005779
	358.174779	1.006528
	358.390002	1.006905
	358.605211	1.006274
	358.820407	1.005420
	359.035591	1.004885
	359.250761	1.005244
	359.465919	1.005035
	359.681063	1.004669
	359.896194	1.004803
	360.111313	1.003869
	360.326418	1.003764
	360.541510	1.005755
	360.756589	1.004347
	360.971656	1.004621
	361.186709	1.007093
	361.401749	1.005574
	361.616776	1.006675
	361.831790	1.003885
	362.046792	1.001768
	362.261780	1.000948
	362.476755	0.999848
	362.691717	1.001165
	362.906666	1.003788
	363.121602	1.002520
	363.336525	1.001982
	363.551435	0.999753
	363.766332	0.999991
	363.981216	0.999780
	364.196087	0.998446
	364.410945	0.997917
	364.625790	0.999503
	364.840621	1.000741
	365.055440	1.000558
	365.270246	1.001380
	365.485039	1.002166
	365.699818	1.003538
	365.914585	1.003032
	366.129339	1.003321
	366.344079	1.003410
	366.558807	1.004768
	366.773521	1.002877
	366.988223	1.003761
	367.202911	1.004597
	367.417587	1.005868
	367.632249	1.005657
	367.846898	1.005242
	368.061535	1.006834
	368.276158	1.007002
	368.490768	1.007126
	368.705365	1.007192
	368.919949	1.006339
	369.134521	1.006436
	369.349079	1.004087
	369.563624	1.004229
	369.778155	1.002996
	369.992674	1.003478
	370.207180	1.003216
	370.421673	1.001730
	370.636153	1.001522
	370.850619	1.003436
	371.065073	1.003830
	371.279514	1.003759
	371.493941	1.002057
	371.708356	1.000330
	371.922757	1.000431
	372.137145	1.000675
	372.351521	1.001048
	372.565883	1.001105
	372.780232	0.999405
	372.994568	0.998866
	373.208891	0.998792
	373.423201	0.998897
	373.637498	0.997603
	373.851782	0.998438
	374.066053	0.998827
	374.280311	0.995753
	374.494556	0.996008
	374.708787	0.994349
	374.923006	0.993056
	375.137211	0.992478
	375.351404	0.992648
	375.565583	0.991012
	375.779750	0.990238
	375.993903	0.988814
	376.208043	0.989674
	376.422170	0.988941
	376.636284	0.988719
	376.850385	0.989233
	377.064473	0.989883
	377.278548	0.990623
	377.492610	0.991312
	377.706658	0.991094
	377.920694	0.990323
	378.134717	0.990504
	378.348726	0.990703
	378.562722	0.993133
	378.776706	0.992036
	378.990676	0.992094
	379.204633	0.993528
	379.418577	0.994417
	379.632508	0.993988
	379.846426	0.995795
	380.060331	0.994361
	380.274223	0.995405
	380.488101	0.995326
	380.701967	0.993959
	380.915819	0.993747
	381.129659	0.993615
	381.343485	0.994163
	381.557298	0.992249
	381.771098	0.991692
	381.984886	0.991904
	382.198659	0.992078
	382.412420	0.992959
	382.626168	0.990451
	382.839903	0.993299
	383.053624	0.993564
	383.267333	0.993153
	383.481028	0.994128
	383.694711	0.994354
	383.908380	0.993534
	384.122036	0.993532
	384.335679	0.993103
	384.549309	0.993325
	384.762926	0.995500
	384.976530	0.995010
	385.190120	0.993688
	385.403698	0.993855
	385.617262	0.992603
	385.830814	0.994399
	386.044352	0.993683
	386.257877	0.992060
	386.471389	0.992082
	386.684888	0.991654
	386.898374	0.991062
	387.111847	0.988400
	387.325306	0.990038
	387.538753	0.989208
	387.752186	0.989466
	387.965606	0.989557
	388.179014	0.991551
	388.392408	0.991903
	388.605789	0.994636
	388.819156	0.994626
	389.032511	0.994346
	389.245853	0.992166
	389.459181	0.992631
	389.672497	0.994965
	389.885799	0.995633
	390.099088	0.995859
	390.312364	0.996452
	390.525627	0.996202
	390.738877	0.997835
	390.952114	0.997324
	391.165337	0.999336
	391.378548	0.999048
	391.591745	0.999257
	391.804929	1.000899
	392.018100	1.001748
	392.231258	0.999362
	392.444403	0.998360
	392.657535	0.998214
	392.870653	0.997876
	393.083759	1.000352
	393.296851	0.999273
	393.509930	0.998127
	393.722996	1.000935
	393.936049	1.001130
	394.149089	1.000681
	394.362116	1.002393
	394.575129	1.004406
	394.788130	1.004189
	395.001117	1.004309
	395.214091	1.004776
	395.427052	1.005198
	395.640000	1.006806
	395.852935	1.007220
	396.065857	1.007093
	396.278765	1.006560
	396.491660	1.006673
	396.704543	1.006497
	396.917412	1.005349
	397.130268	1.004392
	397.343110	1.004552
	397.555940	1.002525
	397.768757	1.000815
	397.981560	0.999026
	398.194350	0.997996
	398.407127	0.995559
	398.619891	0.995967
	398.832642	0.995183
	399.045380	0.993940
	399.258104	0.995781
	399.470815	0.996753
	399.683514	0.995269
	399.896199	0.993833
	400.108870	0.993383
	400.321529	0.990401
	400.534175	0.991683
	400.746807	0.992005
	400.959427	0.992747
	401.172033	0.991539
	401.384626	0.990557
	401.597205	0.988695
	401.809772	0.989608
	402.022326	0.990595
	402.234866	0.992321
	402.447393	0.993026
	402.659907	0.993775
	402.872408	0.994430
	403.084896	0.996131
	403.297370	0.996062
	403.509832	0.995923
	403.722280	0.992932
	403.934715	0.993899
	404.147137	0.992201
	404.359546	0.992588
	404.571941	0.991462
	404.784323	0.990089
	404.996693	0.990975
	405.209049	0.993436
	405.421392	0.993224
	405.633721	0.992724
	405.846038	0.993264
	406.058341	0.992874
	406.270632	0.993009
	406.482909	0.994742
	406.695172	0.994419
	406.907423	0.996434
	407.119661	0.998472
	407.331885	0.997629
	407.544096	0.995962
	407.756294	0.995209
	407.968479	0.995126
	408.180651	0.995471
	408.392809	0.993793
	408.604954	0.994504
	408.817086	0.993115
	409.029205	0.992304
	409.241311	0.992056
	409.453404	0.991335
	409.665483	0.989754
	409.877549	0.992525
	410.089602	0.991764
	410.301642	0.989887
	410.513669	0.990886
	410.725682	0.991352
	410.937682	0.991746
	411.149669	0.992690
	411.361643	0.992152
	411.573604	0.991389
	411.785551	0.991513
	411.997486	0.992203
	412.209407	0.992128
	412.421315	0.991055
	412.633210	0.993162
	412.845091	0.994739
	413.056959	0.995428
	413.268815	0.999250
	413.480657	0.998292
	413.692485	0.997306
	413.904301	0.999182
	414.116103	0.999117
	414.327892	0.999785
	414.539668	1.000442
	414.751431	1.000270
	414.963181	1.000808
	415.174917	1.001498
	415.386640	1.002263
	415.598350	1.001862
	415.810047	1.000987
	416.021730	1.000578
	416.233401	1.000729
	416.445058	1.000124
	416.656702	1.001624
	416.868332	1.003221
	417.079950	1.002759
	417.291554	1.003380
	417.503145	1.003478
	417.714723	1.004924
	417.926288	1.005633
	418.137839	1.003403
	418.349377	1.002459
	418.560903	1.001962
	418.772414	1.003351
	418.983913	1.004134
	419.195398	1.003005
	419.406870	1.001748
	419.618329	1.000137
	419.829775	0.997642
	420.041208	0.996761
	420.252627	0.997041
	420.464033	0.997638
	420.675426	0.996303
	420.886805	0.995768
	421.098172	0.994348
	421.309525	0.995365
	421.520865	0.994946
	421.732192	0.993989
	421.943505	0.994454
	422.154805	0.994890
	422.366092	0.995377
	422.577366	0.998301
	422.788627	0.996748
	422.999874	0.996738
	423.211108	0.996754
	423.422329	0.995841
	423.633537	0.994425
	423.844731	0.994872
	424.055913	0.995032
	424.267081	0.996242
	424.478235	0.995793
	424.689377	0.996192
	424.900505	0.998234
	425.111620	0.997894
	425.322722	0.998529
	425.533811	0.999296
	425.744886	0.998823
	425.955948	1.000532
	426.166997	0.999284
	426.378032	1.001847
	426.589055	1.003470
	426.800064	1.003107
	427.011060	1.003077
	427.222042	1.004070
	427.433012	1.004851
	427.643968	1.005614
	427.854911	1.006989
	428.065840	1.007088
	428.276757	1.008217
	428.487660	1.007958
	428.698550	1.009107
	428.909427	1.008666
	429.120290	1.006076
	429.331140	1.006355
	429.541977	1.005895
	429.752801	1.005653
	429.963611	1.007259
	430.174408	1.008030
	430.385192	1.007705
	430.595963	1.007388
	430.806720	1.004646
	431.017464	1.003595
	431.228195	1.003659
	431.438913	1.004605
	431.649617	1.002851
	431.860308	1.000801
	432.070986	1.002197
	432.281650	1.002339
	432.492302	1.003123
	432.702940	1.003349
	432.913565	1.003464
	433.124176	1.003621
	433.334774	1.002950
	433.545359	1.002809
	433.755931	1.002348
	433.966489	1.002055
	434.177035	1.002440
	434.387567	1.002414
	434.598085	1.001330
	434.808591	1.000172
	435.019083	0.998855
	435.229562	0.998578
	435.440027	0.996789
	435.650479	0.994231
	435.860918	0.994508
	436.071344	0.996000
	436.281757	0.995893
	436.492156	0.997389
	436.702542	0.996959
	436.912914	0.995721
	437.123274	0.996496
	437.333620	0.997477
	437.543953	0.997804
	437.754272	0.997316
	437.964578	0.997908
	438.174871	0.997613
	438.385151	0.996968
	438.595417	0.996310
	438.805670	0.995566
	439.015910	0.994740
	439.226137	0.993686
	439.436350	0.993831
	439.646550	0.990982
	439.856737	0.990113
	440.066910	0.989020
	440.277070	0.990278
	440.487217	0.990784
	440.697351	0.989677
	440.907471	0.991068
	441.117578	0.990086
	441.327671	0.989631
	441.537752	0.988759
	441.747819	0.989347
	441.957873	0.990245
	442.167913	0.991302
	442.377940	0.991201
	442.587954	0.990980
	442.797955	0.991207
	443.007942	0.989810
	443.217916	0.991201
	443.427877	0.991198
	443.637824	0.993532
	443.847758	0.995362
	444.057679	0.996452
	444.267586	0.995928
	444.477481	0.994395
	444.687361	0.995300
	444.897229	0.994101
	445.107083	0.993025
	445.316924	0.991018
	445.526752	0.990273
	445.736566	0.989818
	445.946367	0.987756
	446.156155	0.986554
	446.365929	0.987460
	446.575690	0.987213
	446.785438	0.988390
	446.995173	0.985678
	447.204894	0.984623
	447.414602	0.984711
	447.624296	0.985982
	447.833977	0.986577
	448.043645	0.985996
	448.253300	0.986181
	448.462941	0.986670
	448.672569	0.986455
	448.882184	0.986001
	449.091785	0.985840
	449.301373	0.984236
	449.510948	0.983799
	449.720509	0.985324
	449.930057	0.983923
	450.139592	0.983205
	450.349113	0.983172
	450.558621	0.982576
	450.768116	0.982849
	450.977597	0.982621
	451.187066	0.982196
	451.396520	0.983061
	451.605962	0.983153
	451.815390	0.983880
	452.024805	0.983559
	452.234206	0.983072
	452.443594	0.985668
	452.652969	0.988144
	452.862330	0.988837
	453.071678	0.989874
	453.281013	0.991513
	453.490335	0.991905
	453.699643	0.992504
	453.908938	0.992794
	454.118219	0.995262
	454.327487	0.996421
	454.536742	0.995958
	454.745983	0.998754
	454.955211	0.999742
	455.164426	1.003376
	455.373627	1.003992
	455.582815	1.005403
	455.791990	1.005956
	456.001152	1.005987
	456.210300	1.006915
	456.419434	1.005324
	456.628556	1.004289
	456.837664	1.003338
	457.046758	1.002841
	457.255839	1.003331
	457.464907	1.002374
	457.673962	1.001718
	457.883003	1.001410
	458.092031	1.003058
	458.301046	1.004468
	458.510047	1.005268
	458.719035	1.004067
	458.928009	1.004368
	459.136970	1.003448
	459.345918	1.004134
	459.554852	1.002011
	459.763774	1.003804
	459.972681	1.003182
	460.181576	1.002500
	460.390457	1.001212
	460.599324	1.002030
	460.808178	1.001140
	461.017019	0.999239
	461.225847	0.999137
	461.434661	0.998111
	461.643462	0.996030
	461.852249	0.995791
	462.061023	0.993731
	462.269784	0.992255
	462.478531	0.990187
	462.687265	0.988180
	462.895986	0.987718
	463.104693	0.987008
	463.313387	0.986997
	463.522068	0.986092
	463.730735	0.986843
	463.939389	0.985859
	464.148029	0.985005
	464.356656	0.985064
	464.565270	0.985300
	464.773870	0.984968
	464.982457	0.984584
	465.191030	0.984297
	465.399591	0.985355
	465.608137	0.985794
	465.816671	0.985012
	466.025191	0.984265
	466.233697	0.987388
	466.442191	0.987974
	466.650671	0.989461
	466.859137	0.990878
	467.067590	0.992806
	467.276030	0.994074
	467.484456	0.994406
	467.692869	0.997193
	467.901269	0.997059
	468.109655	0.999352
	468.318028	0.999309
	468.526387	1.000726
	468.734733	1.001213
	468.943066	1.001698
	469.151385	1.002006
	469.359691	1.002686
	469.567984	1.002539
	469.776263	1.002001
	469.984528	1.001363
	470.192781	1.001425
	470.401020	1.001253
	470.609245	1.002068
	470.817457	1.001223
	471.025656	1.002431
	471.233841	1.002568
	471.442013	1.003662
	471.650172	1.002708
	471.858317	1.002721
	472.066448	1.002695
	472.274567	1.001359
	472.482672	1.001023
	472.690763	1.001586
	472.898841	1.001793
	473.106906	1.001144
	473.314957	0.997072
	473.522995	0.994733
	473.731020	0.993472
	473.939031	0.990503
	474.147029	0.990000
	474.355013	0.989715
	474.562984	0.986845
	474.770941	0.986260
	474.978885	0.984739
	475.186816	0.983557
	475.394733	0.982948
	475.602637	0.983246
	475.810527	0.982567
	476.018404	0.980577
	476.226268	0.979120
	476.434118	0.977888
	476.641955	0.977491
	476.849778	0.976466
	477.057588	0.977255
	477.265385	0.976357
	477.473168	0.978354
	477.680937	0.978798
	477.888694	0.979242
	478.096436	0.978897
	478.304166	0.979510
	478.511882	0.980331
	478.719584	0.982042
	478.927274	0.982243
	479.134949	0.981281
	479.342612	0.983400
	479.550260	0.983314
	479.757896	0.983412
	479.965518	0.984886
	480.173126	0.985616
	480.380722	0.984422
	480.588303	0.982833
	480.795872	0.982183
	481.003426	0.982422
	481.210968	0.982448
	481.418496	0.980959
	481.626010	0.979670
	481.833511	0.979560
	482.040999	0.977749
	482.248473	0.976584
	482.455934	0.977387
	482.663382	0.978843
	482.870816	0.978662
	483.078236	0.978714
	483.285643	0.979748
	483.493037	0.980782
	483.700417	0.978946
	483.907784	0.978460
	484.115137	0.979771
	484.322477	0.979725
	484.529803	0.978773
	484.737116	0.977559
	484.944416	0.978453
	485.151702	0.977466
	485.358975	0.976020
	485.566234	0.975011
	485.773479	0.973789
	485.980712	0.974502
	486.187931	0.974748
	486.395136	0.975048
	486.602328	0.976622
	486.809506	0.976115
	487.016671	0.975799
	487.223823	0.976357
	487.430961	0.976519
	487.638086	0.976939
	487.845197	0.975360
	488.052295	0.976911
	488.259379	0.976270
	488.466450	0.977515
	488.673507	0.978170
	488.880551	0.980064
	489.087582	0.979211
	489.294599	0.980001
	489.501602	0.982137
	489.708592	0.980378
	489.915569	0.980988
	490.122532	0.980628
	490.329482	0.981390
	490.536418	0.981030
	490.743341	0.980415
	490.950250	0.979722
	491.157146	0.980571
	491.364029	0.980182
	491.570897	0.980424
	491.777753	0.982773
	491.984595	0.982536
	492.191423	0.982366
	492.398238	0.982539
	492.605040	0.981386
	492.811828	0.980423
	493.018603	0.978405
	493.225364	0.979088
	493.432111	0.979101
	493.638846	0.977060
	493.845566	0.975978
	494.052274	0.976224
	494.258967	0.974310
	494.465648	0.973314
	494.672314	0.974454
	494.878968	0.975346
	495.085608	0.975456
	495.292234	0.976002
	495.498847	0.975649
	495.705446	0.975002
	495.912032	0.972798
	496.118605	0.972088
	496.325164	0.973401
	496.531709	0.973232
	496.738241	0.972485
	496.944759	0.972760
	497.151264	0.973135
	497.357756	0.972488
	497.564234	0.971282
	497.770698	0.970869
	497.977149	0.971183
	498.183587	0.970557
	498.390011	0.970274
	498.596422	0.970077
	498.802819	0.970230
	499.009202	0.969994
	499.215572	0.969559
	499.421929	0.970658
	499.628272	0.970731
	499.834602	0.970778
	500.040918	0.971261
	500.247220	0.971421
	500.453509	0.973024
	500.659785	0.972452
	500.866047	0.973650
	501.072296	0.972563
	501.278531	0.973318
	501.484752	0.972342
	501.690960	0.971775
	501.897155	0.971641
	502.103336	0.970284
	502.309504	0.971516
	502.515658	0.972814
	502.721798	0.972272
	502.927925	0.972148
	503.134039	0.973302
	503.340139	0.973783
	503.546225	0.976195
	503.752298	0.977536
	503.958358	0.978753
	504.164404	0.978536
	504.370436	0.978536
	504.576455	0.978214
	504.782461	0.977981
	504.988453	0.976826
	505.194431	0.975867
	505.400396	0.975521
	505.606347	0.975708
	505.812285	0.975838
	506.018209	0.976685
	506.224120	0.976575
	506.430017	0.975962
	506.635901	0.975884
	506.841771	0.978534
	507.047628	0.979907
	507.253471	0.978735
	507.459301	0.979345
	507.665117	0.980325
	507.870920	0.977717
	508.076709	0.976602
	508.282484	0.976879
	508.488247	0.978000
	508.693995	0.977387
	508.899730	0.975273
	509.105451	0.974115
	509.311159	0.973257
	509.516854	0.971073
	509.722535	0.969663
	509.928202	0.967967
	510.133856	0.967508
	510.339496	0.966772
	510.545123	0.965709
	510.750736	0.965787
	510.956336	0.966141
	511.161922	0.966924
	511.367494	0.966065
	511.573053	0.966041
	511.778599	0.967603
	511.984131	0.967217
	512.189649	0.966905
	512.395154	0.966738
	512.600645	0.966397
	512.806123	0.966368
	513.011587	0.966474
	513.217038	0.966886
	513.422475	0.966383
	513.627899	0.966643
	513.833309	0.965445
	514.038705	0.965474
	514.244088	0.966455
	514.449458	0.967441
	514.654814	0.968395
	514.860156	0.968680
	515.065485	0.969504
	515.270800	0.971067
	515.476102	0.971022
	515.681390	0.971137
	515.886664	0.972397
	516.091925	0.972947
	516.297173	0.972503
	516.502407	0.973039
	516.707627	0.972579
	516.912834	0.974065
	517.118027	0.973807
	517.323207	0.973277
	517.528373	0.974063
	517.733525	0.975191
	517.938664	0.975513
	518.143790	0.976525
	518.348901	0.976479
	518.554000	0.974855
	518.759084	0.975660
	518.964156	0.974804
	519.169213	0.974849
	519.374257	0.974172
	519.579288	0.972923
	519.784305	0.973907
	519.989308	0.971980
	520.194298	0.969677
	520.399274	0.969561
	520.604236	0.969885
	520.809185	0.968847
	521.014121	0.968011
	521.219043	0.968600
	521.423951	0.968486
	521.628846	0.968942
	521.833727	0.968090
	522.038595	0.967922
	522.243449	0.967667
	522.448289	0.968075
	522.653116	0.968712
	522.857929	0.969619
	523.062729	0.968639
	523.267515	0.968805
	523.472287	0.968245
	523.677046	0.967670
	523.881792	0.967192
	524.086524	0.968552
	524.291242	0.967661
	524.495946	0.967616
	524.700637	0.967102
	524.905315	0.967364
	525.109979	0.966484
	525.314629	0.965085
	525.519266	0.963649
	525.723889	0.963807
	525.928498	0.963909
	526.133094	0.963678
	526.337677	0.963753
	526.542245	0.964560
	526.746800	0.965558
	526.951342	0.964522
	527.155870	0.964900
	527.360384	0.965110
	527.564885	0.963727
	527.769372	0.963516
	527.973846	0.963871
	528.178306	0.963913
	528.382752	0.964242
	528.587185	0.964133
	528.791604	0.964319
	528.996010	0.964156
	529.200402	0.964702
	529.404780	0.962547
	529.609145	0.962707
	529.813496	0.962836
	530.017833	0.961548
	530.222157	0.962308
	530.426468	0.962245
	530.630764	0.962590
	530.835048	0.962494
	531.039317	0.962287
	531.243573	0.963439
	531.447815	0.965238
	531.652044	0.966178
	531.856259	0.966579
	532.060461	0.966889
	532.264648	0.966644
	532.468823	0.969015
	532.672983	0.969256
	532.877130	0.970928
	533.081264	0.971368
	533.285383	0.973152
	533.489490	0.973004
	533.693582	0.972234
	533.897661	0.972703
	534.101726	0.972864
	534.305778	0.971398
	534.509816	0.970773
	534.713841	0.968545
	534.917851	0.968650
	535.121849	0.967522
	535.325832	0.967633
	535.529802	0.968754
	535.733759	0.968873
	535.937701	0.968626
	536.141630	0.967495
	536.345546	0.968996
	536.549448	0.967508
	536.753336	0.967149
	536.957210	0.966794
	537.161071	0.966448
	537.364919	0.965712
	537.568752	0.963862
	537.772572	0.965284
	537.976379	0.966793
	538.180172	0.966617
	538.383951	0.966267
	538.587716	0.966279
	538.791468	0.966797
	538.995206	0.966250
	539.198931	0.966915
	539.402642	0.966648
	539.606339	0.965347
	539.810023	0.965962
	540.013693	0.968122
	540.217349	0.967201
	540.420992	0.968294
	540.624621	0.969912
	540.828237	0.969225
	541.031839	0.969179
	541.235427	0.970007
	541.439001	0.970421
	541.642562	0.971604
	541.846109	0.973201
	542.049643	0.974043
	542.253163	0.975112
	542.456669	0.977448
	542.660162	0.977113
	542.863641	0.978151
	543.067106	0.979820
	543.270558	0.981706
	543.473996	0.983947
	543.677420	0.984496
	543.880831	0.985862
	544.084228	0.985915
	544.287612	0.986219
	544.490981	0.987533
	544.694338	0.988615
	544.897680	0.988968
	545.101009	0.991356
	545.304324	0.992007
	545.507625	0.992540
	545.710913	0.992153
	545.914187	0.993440
	546.117448	0.993880
	546.320695	0.994527
	546.523928	0.993491
	546.727147	0.994593
	546.930353	0.995579
	547.133546	0.998291
	547.336724	0.998550
	547.539889	1.000184
	547.743040	0.998692
	547.946178	0.998397
	548.149301	0.997942
	548.352412	0.998253
	548.555508	0.999310
	548.758591	0.999856
	548.961660	1.001506
	549.164716	1.001158
	549.367757	1.001110
	549.570785	1.001846
	549.773800	1.002508
	549.976801	1.003888
	550.179788	1.003293
	550.382761	1.002513
	550.585721	1.003689
	550.788667	1.003882
	550.991599	1.003285
	551.194518	1.003487
	551.397423	1.002730
	551.600315	1.000955
	551.803192	1.001138
	552.006056	1.003203
	552.208906	1.004368
	552.411743	1.004049
	552.614566	1.004350
	552.817375	1.004059
	553.020171	1.003746
	553.222953	1.005647
	553.425721	1.006239
	553.628475	1.006158
	553.831216	1.006769
	554.033943	1.006799
	554.236657	1.006585
	554.439356	1.005907
	554.642042	1.004491
	554.844715	1.004768
	555.047373	1.004801
	555.250018	1.004277
	555.452650	1.002638
	555.655267	1.002001
	555.857871	1.001399
	556.060461	1.001827
	556.263038	1.002394
	556.465600	1.003042
	556.668150	1.002220
	556.870685	1.003234
	557.073207	1.004160
	557.275715	1.005431
	557.478209	1.005217
	557.680689	1.004536
	557.883156	1.004875
	558.085609	1.004574
	558.288049	1.005354
	558.490475	1.006299
	558.692887	1.008077
	558.895285	1.008552
	559.097670	1.009159
	559.300040	1.009659
	559.502398	1.008769
	559.704741	1.009840
	559.907071	1.010858
	560.109387	1.012243
	560.311689	1.013524
	560.513978	1.015191
	560.716253	1.016857
	560.918514	1.018028
	561.120762	1.017130
	561.322995	1.016546
	561.525215	1.018178
	561.727422	1.016733
	561.929614	1.015473
	562.131793	1.013936
	562.333958	1.014670
	562.536110	1.014559
	562.738248	1.015626
	562.940372	1.015648
	563.142482	1.015502
	563.344578	1.015936
	563.546661	1.017541
	563.748730	1.018392
	563.950786	1.021009
	564.152827	1.022766
	564.354855	1.023239
	564.556870	1.022462
	564.758870	1.022656
	564.960857	1.023049
	565.162830	1.023603
	565.364789	1.023811
	565.566735	1.023021
	565.768666	1.023053
	565.970584	1.022386
	566.172489	1.021648
	566.374379	1.021316
	566.576256	1.021504
	566.778119	1.021699
	566.979969	1.023224
	567.181805	1.021897
	567.383626	1.020958
	567.585435	1.021224
	567.787229	1.022038
	567.989010	1.021245
	568.190777	1.021501
	568.392530	1.021647
	568.594269	1.021246
	568.795995	1.020631
	568.997707	1.022780
	569.199405	1.022678
	569.401090	1.023623
	569.602761	1.024004
	569.804418	1.024160
	570.006061	1.025535
	570.207690	1.028022
	570.409306	1.029361
	570.610908	1.028776
	570.812497	1.030982
	571.014071	1.031468
	571.215632	1.032280
	571.417179	1.033249
	571.618712	1.032636
	571.820232	1.035283
	572.021737	1.036101
	572.223229	1.036534
	572.424707	1.037261
	572.626172	1.037508
	572.827623	1.037872
	573.029060	1.038620
	573.230483	1.039100
	573.431892	1.039083
	573.633288	1.039711
	573.834670	1.039391
	574.036038	1.040383
	574.237392	1.041023
	574.438733	1.042483
	574.640060	1.042950
	574.841373	1.045361
	575.042672	1.046230
	575.243958	1.046795
	575.445230	1.047920
	575.646488	1.047983
	575.847732	1.048466
	576.048962	1.049672
	576.250179	1.048354
	576.451382	1.049938
	576.652571	1.050702
	576.853747	1.051284
	577.054908	1.051273
	577.256056	1.053200
	577.457190	1.054684
	577.658310	1.055247
	577.859417	1.056072
	578.060510	1.056651
	578.261589	1.058321
	578.462654	1.057944
	578.663705	1.057362
	578.864743	1.056846
	579.065767	1.057730
	579.266777	1.056856
	579.467773	1.056532
	579.668755	1.058335
	579.869724	1.058282
	580.070679	1.059244
	580.271620	1.061102
	580.472548	1.063569
	580.673461	1.064679
	580.874361	1.065132
	581.075247	1.066068
	581.276119	1.067926
	581.476978	1.069776
	581.677822	1.071103
	581.878653	1.070941
	582.079470	1.071714
	582.280273	1.072925
	582.481063	1.073445
	582.681838	1.074896
	582.882600	1.076010
	583.083348	1.077736
	583.284083	1.077809
	583.484803	1.078419
	583.685510	1.077872
	583.886203	1.081576
	584.086882	1.082863
	584.287547	1.083785
	584.488199	1.084538
	584.688836	1.086501
	584.889460	1.086500
	585.090070	1.087613
	585.290666	1.086843
	585.491249	1.087100
	585.691818	1.088936
	585.892372	1.089258
	586.092914	1.088910
	586.293441	1.090498
	586.493954	1.092111
	586.694454	1.094113
	586.894940	1.095053
	587.095412	1.094516
	587.295870	1.094703
	587.496314	1.095128
	587.696745	1.094249
	587.897162	1.096248
	588.097565	1.097180
	588.297954	1.098512
	588.498329	1.100715
	588.698691	1.101228
	588.899038	1.101313
	589.099372	1.100891
	589.299692	1.101831
	589.499998	1.101618
	589.700291	1.100472
	589.900569	1.099753
	590.100834	1.101047
	590.301085	1.102951
	590.501322	1.102773
	590.701546	1.102991
	590.901755	1.104491
	591.101951	1.105793
	591.302132	1.105409
	591.502300	1.106152
	591.702455	1.106719
	591.902595	1.106526
	592.102722	1.108184
	592.302834	1.107479
	592.502933	1.108678
	592.703018	1.108218
	592.903089	1.108298
	593.103147	1.108788
	593.303190	1.109683
	593.503220	1.110078
	593.703236	1.108725
	593.903238	1.106936
	594.103226	1.107141
	594.303200	1.107843
	594.503161	1.107607
	594.703108	1.107603
	594.903040	1.108390
	595.102960	1.108839
	595.302865	1.106946
	595.502756	1.107173
	595.702634	1.107390
	595.902497	1.109131
	596.102347	1.109134
	596.302183	1.108609
	596.502005	1.109360
	596.701813	1.109573
	596.901608	1.108058
	597.101388	1.108909
	597.301155	1.108253
	597.500908	1.109785
	597.700647	1.109970
	597.900372	1.110047
	598.100083	1.110592
	598.299781	1.111398
	598.499465	1.110625
	598.699134	1.109971
	598.898790	1.109176
	599.098432	1.108899
	599.298061	1.108544
	599.497675	1.109904
	599.697275	1.110709
	599.896862	1.111755
	600.096435	1.111084
	600.295994	1.110469
	600.495539	1.111198
	600.695070	1.110385
	600.894588	1.108829
	601.094091	1.107883
	601.293581	1.108449
	601.493056	1.108449
	601.692518	1.109970
	601.891966	1.109822
	602.091401	1.111467
	602.290821	1.111636
	602.490227	1.110598
	602.689620	1.111069
	602.888999	1.112312
	603.088363	1.110656
	603.287714	1.109995
	603.487052	1.109893
	603.686375	1.110417
	603.885684	1.110266
	604.084980	1.110389
	604.284261	1.110846
	604.483529	1.112768
	604.682783	1.112936
	604.882023	1.112544
	605.081249	1.113499
	605.280461	1.114285
	605.479660	1.114385
	605.678844	1.114008
	605.878015	1.115763
	606.077172	1.117698
	606.276314	1.118868
	606.475443	1.119637
	606.674558	1.120941
	606.873660	1.120129
	607.072747	1.120544
	607.271820	1.122137
	607.470880	1.122670
	607.669926	1.124030
	607.868957	1.125449
	608.067975	1.126709
	608.266979	1.128426
	608.465969	1.129749
	608.664946	1.129238
	608.863908	1.130046
	609.062857	1.131464
	609.261791	1.133356
	609.460712	1.135368
	609.659619	1.137236
	609.858511	1.139037
	610.057390	1.139342
	610.256256	1.139290
	610.455107	1.139474
	610.653944	1.141474
	610.852767	1.142289
	611.051577	1.143465
	611.250373	1.144547
	611.449154	1.146143
	611.647922	1.146197
	611.846676	1.144918
	612.045416	1.145754
	612.244142	1.147547
	612.442854	1.148893
	612.641553	1.148702
	612.840237	1.149312
	613.038908	1.151084
	613.237564	1.153294
	613.436207	1.155518
	613.634836	1.156760
	613.833451	1.157130
	614.032052	1.160152
	614.230639	1.162466
	614.429212	1.163490
	614.627771	1.164540
	614.826316	1.164700
	615.024848	1.165909
	615.223365	1.169275
	615.421869	1.171723
	615.620358	1.174420
	615.818834	1.174811
	616.017296	1.177559
	616.215744	1.180081
	616.414178	1.182948
	616.612598	1.185252
	616.811004	1.187592
	617.009396	1.191556
	617.207775	1.193214
	617.406139	1.194886
	617.604490	1.197445
	617.802826	1.200008
	618.001149	1.202708
	618.199458	1.204239
	618.397752	1.205582
	618.596033	1.207175
	618.794300	1.207697
	618.992553	1.211246
	619.190792	1.212957
	619.389018	1.213546
	619.587229	1.216188
	619.785426	1.217344
	619.983609	1.220154
	620.181779	1.221888
	620.379934	1.222875
	620.578076	1.224023
	620.776204	1.225160
	620.974317	1.226772
	621.172417	1.227640
	621.370503	1.227135
	621.568575	1.229053
	621.766633	1.227866
	621.964677	1.225371
	622.162707	1.225930
	622.360723	1.226653
	622.558725	1.227452
	622.756714	1.227643
	622.954688	1.229483
	623.152648	1.229485
	623.350595	1.230714
	623.548527	1.230455
	623.746446	1.230516
	623.944350	1.232515
	624.142241	1.232816
	624.340118	1.234685
	624.537981	1.235266
	624.735829	1.236151
	624.933664	1.237610
	625.131485	1.237564
	625.329292	1.236389
	625.527085	1.237074
	625.724864	1.237704
	625.922629	1.239197
	626.120381	1.240713
	626.318118	1.240931
	626.515841	1.240150
	626.713550	1.241674
	626.911246	1.242536
	627.108927	1.242197
	627.306595	1.242895
	627.504248	1.244555
	627.701888	1.244667
	627.899513	1.246101
	628.097125	1.248122
	628.294722	1.248917
	628.492306	1.248842
	628.689876	1.251296
	628.887432	1.253307
	629.084973	1.252861
	629.282501	1.252655
	629.480015	1.253527
	629.677515	1.253437
	629.875001	1.251903
	630.072473	1.249881
	630.269931	1.247743
	630.467375	1.245600
	630.664805	1.246479
	630.862221	1.246349
	631.059623	1.245994
	631.257011	1.245156
	631.454385	1.246658
	631.651746	1.245716
	631.849092	1.245553
	632.046424	1.244927
	632.243742	1.242293
	632.441047	1.240871
	632.638337	1.239063
	632.835613	1.238583
	633.032876	1.235049
	633.230124	1.233787
	633.427358	1.232213
	633.624579	1.228531
	633.821785	1.227071
	634.018978	1.227850
	634.216156	1.227417
	634.413321	1.225072
	634.610471	1.223694
	634.807608	1.221038
	635.004730	1.218929
	635.201839	1.216428
	635.398933	1.213326
	635.596014	1.211894
	635.793081	1.211224
	635.990133	1.208832
	636.187172	1.207807
	636.384196	1.205207
	636.581207	1.201688
	636.778204	1.200187
	636.975186	1.198794
	637.172155	1.197175
	637.369110	1.196510
	637.566050	1.195547
	637.762977	1.194849
	637.959890	1.192601
	638.156788	1.189732
	638.353673	1.187818
	638.550544	1.186971
	638.747400	1.185362
	638.944243	1.184763
	639.141072	1.184453
	639.337886	1.182957
	639.534687	1.182559
	639.731474	1.182701
	639.928246	1.183264
	640.125005	1.181296
	640.321750	1.181986
	640.518480	1.181643
	640.715197	1.180814
	640.911899	1.179406
	641.108588	1.177666
	641.305263	1.178174
	641.501923	1.177648
	641.698570	1.178349
	641.895202	1.179579
	642.091821	1.179519
	642.288426	1.181626
	642.485016	1.183798
	642.681593	1.183165
	642.878155	1.184807
	643.074704	1.185172
	643.271238	1.185085
	643.467759	1.185236
	643.664265	1.187214
	643.860757	1.186739
	644.057236	1.186180
	644.253700	1.188192
	644.450151	1.188186
	644.646587	1.189205
	644.843009	1.189838
	645.039418	1.192964
	645.235812	1.193395
	645.432192	1.194669
	645.628558	1.195200
	645.824911	1.195593
	646.021249	1.195302
	646.217573	1.193758
	646.413883	1.195154
	646.610179	1.194461
	646.806461	1.195369
	647.002729	1.196149
	647.198983	1.197189
	647.395223	1.197882
	647.591449	1.200191
	647.787661	1.200337
	647.983859	1.201010
	648.180043	1.200256
	648.376212	1.201984
	648.572368	1.204370
	648.768510	1.205031
	648.964638	1.203982
	649.160751	1.204035
	649.356851	1.204079
	649.552937	1.204326
	649.749008	1.204505
	649.945066	1.205183
	650.141109	1.206498
	650.337138	1.207717
	650.533154	1.207609
	650.729155	1.207812
	650.925142	1.208079
	651.121116	1.210248
	651.317075	1.212848
	651.513020	1.213012
	651.708951	1.212900
	651.904868	1.214129
	652.100771	1.216457
	652.296660	1.217808
	652.492535	1.220821
	652.688396	1.221024
	652.884242	1.222281
	653.080075	1.226172
	653.275894	1.229513
	653.471699	1.231257
	653.667489	1.233267
	653.863266	1.235489
	654.059028	1.238437
	654.254776	1.239897
	654.450511	1.243455
	654.646231	1.245935
	654.841937	1.247670
	655.037629	1.250940
	655.233308	1.253763
	655.428972	1.256404
	655.624622	1.257673
	655.820258	1.259874
	656.015879	1.262926
	656.211487	1.265163
	656.407081	1.267521
	656.602661	1.268688
	656.798226	1.271150
	656.993778	1.271405
	657.189315	1.271171
	657.384839	1.271941
	657.580348	1.273184
	657.775843	1.274665
	657.971324	1.277590
	658.166791	1.279604
	658.362244	1.281168
	658.557683	1.283591
	658.753108	1.286059
	658.948519	1.287642
	659.143916	1.290126
	659.339298	1.291799
	659.534667	1.291100
	659.730022	1.290401
	659.925362	1.292092
	660.120688	1.293380
	660.316001	1.293273
	660.511299	1.293228
	660.706583	1.292556
	660.901853	1.293229
	661.097109	1.293561
	661.292351	1.293001
	661.487578	1.292078
	661.682792	1.292342
	661.877992	1.291253
	662.073177	1.291575
	662.268349	1.289376
	662.463506	1.289295
	662.658649	1.290673
	662.853779	1.291898
	663.048894	1.291363
	663.243995	1.291057
	663.439081	1.290760
	663.634154	1.291771
	663.829213	1.291453
	664.024258	1.291628
	664.219288	1.291040
	664.414305	1.290565
	664.609307	1.292447
	664.804295	1.295132
	664.999269	1.294106
	665.194229	1.294003
	665.389175	1.294494
	665.584107	1.294915
	665.779025	1.293907
	665.973928	1.291984
	666.168818	1.291909
	666.363693	1.291981
	666.558555	1.292644
	666.753402	1.292949
	666.948235	1.292294
	667.143054	1.292997
	667.337859	1.292191
	667.532650	1.293006
	667.727427	1.293872
	667.922189	1.292680
	668.116938	1.292366
	668.311672	1.292179
	668.506392	1.291751
	668.701098	1.291385
	668.895790	1.290484
	669.090468	1.291291
	669.285132	1.291666
	669.479782	1.292015
	669.674417	1.292713
	669.869039	1.290734
	670.063646	1.291251
	670.258239	1.291123
	670.452819	1.290492
	670.647384	1.289799
	670.841934	1.287982
	671.036471	1.285977
	671.230994	1.284265
	671.425502	1.284476
	671.619997	1.285139
	671.814477	1.281754
	672.008943	1.280617
	672.203395	1.277564
	672.397833	1.275624
	672.592257	1.272440
	672.786667	1.270901
	672.981062	1.269928
	673.175444	1.268882
	673.369811	1.267936
	673.564164	1.266072
	673.758503	1.265337
	673.952828	1.262888
	674.147139	1.263245
	674.341435	1.262273
	674.535718	1.260533
	674.729986	1.259014
	674.924240	1.256912
	675.118480	1.255681
	675.312706	1.255716
	675.506918	1.254638
	675.701116	1.253744
	675.895299	1.252485
	676.089469	1.252898
	676.283624	1.252444
	676.477765	1.250140
	676.671892	1.247589
	676.866005	1.248132
	677.060103	1.246658
	677.254188	1.244836
	677.448258	1.243712
	677.642315	1.242724
	677.836357	1.243689
	678.030385	1.244511
	678.224398	1.243283
	678.418398	1.241393
	678.612384	1.239311
	678.806355	1.238280
	679.000312	1.236386
	679.194255	1.234408
	679.388184	1.232590
	679.582099	1.230801
	679.776000	1.229975
	679.969886	1.227622
	680.163758	1.227308
	680.357617	1.226643
	680.551461	1.223850
	680.745290	1.222479
	680.939106	1.220107
	681.132908	1.218502
	681.326695	1.217915
	681.520468	1.215441
	681.714227	1.213825
	681.907972	1.211708
	682.101703	1.208701
	682.295419	1.207374
	682.489122	1.204907
	682.682810	1.203554
	682.876484	1.199668
	683.070144	1.198733
	683.263790	1.195867
	683.457421	1.192882
	683.651039	1.191970
	683.844642	1.189965
	684.038231	1.187423
	684.231806	1.185648
	684.425367	1.185710
	684.618913	1.183982
	684.812446	1.181694
	685.005964	1.180752
	685.199468	1.180784
	685.392958	1.180034
	685.586433	1.180019
	685.779895	1.179745
	685.973342	1.179191
	686.166775	1.179687
	686.360194	1.179874
	686.553599	1.179158
	686.746990	1.179318
	686.940366	1.178164
	687.133729	1.175828
	687.327077	1.174278
	687.520411	1.173100
	687.713730	1.172429
	687.907036	1.170010
	688.100327	1.168861
	688.293604	1.168232
	688.486867	1.166671
	688.680116	1.164701
	688.873351	1.163351
	689.066571	1.162738
	689.259777	1.162270
	689.452970	1.161147
	689.646147	1.159546
	689.839311	1.157423
	690.032461	1.156183
	690.225596	1.156063
	690.418717	1.157501
	690.611824	1.156360
	690.804917	1.154529
	690.997995	1.154141
	691.191059	1.154415
	691.384110	1.155704
	691.577145	1.155505
	691.770167	1.156030
	691.963175	1.153653
	692.156168	1.150961
	692.349147	1.149661
	692.542112	1.148001
	692.735063	1.147721
	692.927999	1.146174
	693.120922	1.145955
	693.313830	1.146429
	693.506724	1.146132
	693.699603	1.143823
	693.892469	1.144630
	694.085320	1.142911
	694.278157	1.142885
	694.470980	1.142056
	694.663789	1.142018
	694.856583	1.139693
	695.049364	1.139237
	695.242130	1.137462
	695.434881	1.135176
	695.627619	1.134371
	695.820342	1.134439
	696.013052	1.132155
	696.205747	1.131397
	696.398427	1.130742
	696.591094	1.129464
	696.783746	1.130274
	696.976384	1.129426
	697.169008	1.128108
	697.361618	1.125047
	697.554213	1.123501
	697.746795	1.121194
	697.939362	1.118628
	698.131914	1.115889
	698.324453	1.113879
	698.516977	1.111344
	698.709487	1.108790
	698.901983	1.107460
	699.094465	1.106601
	699.286932	1.104435
	699.479386	1.102627
	699.671825	1.102217
	699.864249	1.101098
	700.056660	1.101156
	700.249056	1.099640
	700.441438	1.099899
	700.633806	1.098158
	700.826160	1.096811
	701.018499	1.095352
	701.210824	1.095503
	701.403135	1.096031
	701.595432	1.097128
	701.787714	1.096671
	701.979982	1.096122
	702.172236	1.093515
	702.364476	1.092823
	702.556702	1.092542
	702.748913	1.092268
	702.941110	1.090254
	703.133293	1.088651
	703.325461	1.086520
	703.517615	1.085872
	703.709755	1.084602
	703.901881	1.085040
	704.093993	1.085754
	704.286090	1.086990
	704.478173	1.087233
	704.670242	1.088821
	704.862296	1.088334
	705.054337	1.087942
	705.246363	1.088542
	705.438375	1.088278
	705.630372	1.087021
	705.822356	1.086753
	706.014325	1.085139
	706.206279	1.082830
	706.398220	1.082356
	706.590146	1.082471
	706.782058	1.081190
	706.973956	1.080381
	707.165840	1.079892
	707.357709	1.077915
	707.549564	1.076743
	707.741405	1.077925
	707.933231	1.076087
	708.125043	1.075419
	708.316841	1.074312
	708.508625	1.072547
	708.700395	1.070664
	708.892150	1.069499
	709.083891	1.068334
	709.275617	1.067465
	709.467330	1.065722
	709.659028	1.064887
	709.850712	1.063531
	710.042381	1.061790
	710.234037	1.062068
	710.425678	1.062073
	710.617305	1.061872
	710.808917	1.061020
	711.000515	1.060134
	711.192099	1.058899
	711.383669	1.058403
	711.575225	1.057164
	711.766766	1.055073
	711.958293	1.054382
	712.149805	1.052928
	712.341304	1.051800
	712.532788	1.052930
	712.724258	1.052600
	712.915713	1.051530
	713.107154	1.049677
	713.298581	1.047990
	713.489994	1.048425
	713.681392	1.047052
	713.872776	1.047219
	714.064146	1.045713
	714.255502	1.045719
	714.446843	1.044954
	714.638170	1.044334
	714.829483	1.044871
	715.020781	1.045278
	715.212065	1.045414
	715.403335	1.046759
	715.594591	1.046676
	715.785832	1.047418
	715.977059	1.047438
	716.168272	1.047429
	716.359470	1.047370
	716.550654	1.046905
	716.741824	1.046280
	716.932979	1.044046
	717.124121	1.045092
	717.315247	1.045706
	717.506360	1.045834
	717.697458	1.045946
	717.888542	1.047408
	718.079612	1.047075
	718.270668	1.047031
	718.461709	1.045896
	718.652736	1.045707
	718.843748	1.043846
	719.034746	1.043382
	719.225730	1.043025
	719.416700	1.042077
	719.607655	1.041061
	719.798596	1.039836
	719.989523	1.039755
	720.180435	1.038864
	720.371333	1.036949
	720.562217	1.036187
	720.753087	1.037143
	720.943942	1.035746
	721.134783	1.034709
	721.325609	1.033446
	721.516422	1.033357
	721.707219	1.033667
	721.898003	1.031924
	722.088772	1.031670
	722.279527	1.031069
	722.470268	1.029219
	722.660994	1.028750
	722.851707	1.027857
	723.042404	1.027327
	723.233088	1.026832
	723.423757	1.025862
	723.614412	1.024767
	723.805052	1.023397
	723.995678	1.023692
	724.186290	1.022345
	724.376887	1.021841
	724.567471	1.021661
	724.758039	1.021953
	724.948594	1.020833
	725.139134	1.019024
	725.329660	1.017737
	725.520172	1.017453
	725.710669	1.018249
	725.901152	1.017121
	726.091620	1.016269
	726.282075	1.017181
	726.472514	1.015468
	726.662940	1.015171
	726.853351	1.015109
	727.043748	1.015681
	727.234131	1.016166
	727.424499	1.016142
	727.614853	1.015642
	727.805193	1.015555
	727.995518	1.015414
	728.185829	1.015322
	728.376125	1.014983
	728.566408	1.016125
	728.756675	1.016002
	728.946929	1.014977
	729.137168	1.014979
	729.327393	1.015206
	729.517604	1.014257
	729.707800	1.012925
	729.897982	1.011696
	730.088149	1.010458
	730.278302	1.008269
	730.468441	1.009108
	730.658566	1.007998
	730.848676	1.007851
	731.038771	1.006044
	731.228853	1.006829
	731.418920	1.007699
	731.608973	1.008710
	731.799011	1.008015
	731.989035	1.009981
	732.179045	1.009662
	732.369040	1.009524
	732.559021	1.010419
	732.748988	1.010250
	732.938940	1.010759
	733.128878	1.010028
	733.318801	1.009681
	733.508711	1.010471
	733.698605	1.009910
	733.888486	1.008165
	734.078352	1.007743
	734.268204	1.007903
	734.458041	1.007609
	734.647864	1.006437
	734.837673	1.006039
	735.027467	1.005139
	735.217247	1.004995
	735.407013	1.004230
	735.596764	1.004236
	735.786501	1.003314
	735.976223	1.002601
	736.165932	1.002637
	736.355625	1.000861
	736.545305	1.001187
	736.734970	0.999432
	736.924620	0.999568
	737.114257	0.998876
	737.303879	0.998584
	737.493486	0.997559
	737.683079	0.998682
	737.872658	0.999302
	738.062222	0.999606
	738.251772	1.000211
	738.441308	1.000339
	738.630829	0.999155
	738.820336	0.998416
	739.009829	0.998755
	739.199307	0.998183
	739.388771	0.996498
	739.578220	0.997158
	739.767655	0.996978
	739.957076	0.997042
	740.146482	0.995784
	740.335874	0.996038
	740.525251	0.995439
	740.714615	0.994183
	740.903963	0.992612
	741.093298	0.992500
	741.282618	0.993150
	741.471923	0.992292
	741.661214	0.993423
	741.850491	0.993470
	742.039753	0.993593
	742.229001	0.994783
	742.418235	0.994643
	742.607454	0.996010
	742.796659	0.996335
	742.985849	0.996758
	743.175025	0.995919
	743.364187	0.996586
	743.553334	0.994808
	743.742467	0.994591
	743.931586	0.993538
	744.120690	0.991604
	744.309779	0.991487
	744.498855	0.991175
	744.687916	0.990459
	744.876962	0.989814
	745.065994	0.988276
	745.255012	0.986693
	745.444015	0.986400
	745.633004	0.987845
	745.821978	0.986248
	746.010938	0.985647
	746.199884	0.984814
	746.388815	0.983637
	746.577732	0.981629
	746.766634	0.981868
	746.955522	0.982545
	747.144396	0.982607
	747.333255	0.983222
	747.522100	0.983862
	747.710930	0.983164
	747.899746	0.983383
	748.088548	0.983280
	748.277335	0.983581
	748.466108	0.983957
	748.654866	0.984057
	748.843610	0.983398
	749.032339	0.985176
	749.221054	0.985328
	749.409755	0.984758
	749.598441	0.984020
	749.787113	0.985040
	749.975770	0.985077
	750.164413	0.985119
	750.353042	0.986132
[truncated: 1,648 more rows]
