# Supplementary material for: Metasurface analogues of molecular diastereomers from hierarchical multiscale chiral interactions with biomolecules
Source: Nat Commun. 2026 Apr 22;17:5541. doi: 10.1038/s41467-026-72200-6 (PMC13287669; doi:10.1038/s41467-026-72200-6)
Supplement: Supplementary file 3 — Supplementary Data 1 (Raw data) [file 41467_2026_72200_MOESM3_ESM.zip › Raw_Data/Reflectivity/Antistrept_strept_sequence/strept_after_wash/Ref_ARRAY3_RA_0_4.txt]

	345.453658	1.003405
	345.669646	1.003498
	345.885622	1.003590
	346.101585	1.003678
	346.317535	1.003761
	346.533471	1.003837
	346.749395	1.003902
	346.965306	1.003951
	347.181204	1.003981
	347.397089	1.003983
	347.612961	1.003949
	347.828820	1.003871
	348.044666	1.003733
	348.260499	1.003524
	348.476319	1.003225
	348.692126	1.002821
	348.907920	1.002298
	349.123701	1.001645
	349.339469	1.000862
	349.555224	0.999965
	349.770966	0.998984
	349.986695	0.997969
	350.202412	0.996980
	350.418115	0.996081
	350.633805	0.995323
	350.849482	0.994741
	351.065147	0.994344
	351.280798	0.994127
	351.496436	0.994068
	351.712062	0.994140
	351.927674	0.994316
	352.143273	0.991508
	352.358860	0.995628
	352.574433	0.997325
	352.789993	0.998205
	353.005541	0.999378
	353.221075	0.998634
	353.436597	1.000088
	353.652105	1.002259
	353.867600	1.002952
	354.083083	1.002432
	354.298552	1.002969
	354.514009	1.003125
	354.729452	1.003681
	354.944883	1.004142
	355.160300	1.004051
	355.375705	1.003899
	355.591096	1.005557
	355.806474	1.003891
	356.021840	1.003013
	356.237192	1.002341
	356.452532	1.002857
	356.667858	1.002575
	356.883172	1.002967
	357.098472	1.003353
	357.313760	1.003005
	357.529034	1.002385
	357.744295	1.002808
	357.959544	1.003734
	358.174779	1.003160
	358.390002	1.001950
	358.605211	1.003958
	358.820407	1.003702
	359.035591	1.000920
	359.250761	1.000595
	359.465919	1.000049
	359.681063	0.999996
	359.896194	1.000928
	360.111313	0.998022
	360.326418	0.997047
	360.541510	0.996997
	360.756589	0.996833
	360.971656	0.997323
	361.186709	0.995837
	361.401749	0.997136
	361.616776	0.997599
	361.831790	0.995758
	362.046792	0.994345
	362.261780	0.993958
	362.476755	0.993015
	362.691717	0.992674
	362.906666	0.994212
	363.121602	0.994475
	363.336525	0.993297
	363.551435	0.992520
	363.766332	0.993797
	363.981216	0.994050
	364.196087	0.995570
	364.410945	0.997234
	364.625790	0.997626
	364.840621	0.998609
	365.055440	0.999326
	365.270246	1.001108
	365.485039	1.000606
	365.699818	1.001473
	365.914585	1.000640
	366.129339	1.002059
	366.344079	1.004283
	366.558807	1.005629
	366.773521	1.004239
	366.988223	1.003442
	367.202911	1.004655
	367.417587	1.004457
	367.632249	1.003393
	367.846898	1.003031
	368.061535	1.002924
	368.276158	1.001750
	368.490768	1.000326
	368.705365	0.997931
	368.919949	0.997976
	369.134521	0.997937
	369.349079	0.997647
	369.563624	0.997670
	369.778155	0.996694
	369.992674	0.996161
	370.207180	0.997137
	370.421673	0.995182
	370.636153	0.995230
	370.850619	0.993697
	371.065073	0.992276
	371.279514	0.992413
	371.493941	0.992986
	371.708356	0.991007
	371.922757	0.990323
	372.137145	0.992713
	372.351521	0.992048
	372.565883	0.991770
	372.780232	0.989698
	372.994568	0.987985
	373.208891	0.989193
	373.423201	0.989369
	373.637498	0.990881
	373.851782	0.990072
	374.066053	0.988522
	374.280311	0.989654
	374.494556	0.988548
	374.708787	0.988434
	374.923006	0.989586
	375.137211	0.989125
	375.351404	0.989223
	375.565583	0.990336
	375.779750	0.990173
	375.993903	0.990008
	376.208043	0.990194
	376.422170	0.991395
	376.636284	0.991528
	376.850385	0.992921
	377.064473	0.991948
	377.278548	0.991469
	377.492610	0.992586
	377.706658	0.993486
	377.920694	0.993173
	378.134717	0.994055
	378.348726	0.995400
	378.562722	0.995821
	378.776706	0.995538
	378.990676	0.997196
	379.204633	0.995998
	379.418577	0.994046
	379.632508	0.992270
	379.846426	0.992975
	380.060331	0.994055
	380.274223	0.992858
	380.488101	0.991306
	380.701967	0.991573
	380.915819	0.990669
	381.129659	0.989644
	381.343485	0.989697
	381.557298	0.991114
	381.771098	0.991086
	381.984886	0.990955
	382.198659	0.991483
	382.412420	0.992599
	382.626168	0.993414
	382.839903	0.994778
	383.053624	0.994119
	383.267333	0.994031
	383.481028	0.995697
	383.694711	0.995051
	383.908380	0.996768
	384.122036	0.997736
	384.335679	0.999116
	384.549309	0.999155
	384.762926	1.001876
	384.976530	1.001793
	385.190120	1.000933
	385.403698	1.001883
	385.617262	1.000953
	385.830814	1.001715
	386.044352	1.002786
	386.257877	1.002835
	386.471389	1.003343
	386.684888	1.001529
	386.898374	1.001141
	387.111847	1.003371
	387.325306	1.002226
	387.538753	1.001441
	387.752186	1.000308
	387.965606	1.000710
	388.179014	1.001186
	388.392408	1.001798
	388.605789	1.002482
	388.819156	1.001878
	389.032511	1.000375
	389.245853	0.998782
	389.459181	0.998651
	389.672497	1.000446
	389.885799	0.999411
	390.099088	0.999404
	390.312364	1.001332
	390.525627	1.000492
	390.738877	0.999735
	390.952114	1.000948
	391.165337	0.999993
	391.378548	0.999649
	391.591745	1.000239
	391.804929	1.000529
	392.018100	0.999000
	392.231258	0.999361
	392.444403	1.000627
	392.657535	1.001901
	392.870653	1.001152
	393.083759	1.000304
	393.296851	1.000141
	393.509930	1.000127
	393.722996	1.000372
	393.936049	1.001950
	394.149089	1.003877
	394.362116	1.002531
	394.575129	1.002102
	394.788130	1.003086
	395.001117	1.004485
	395.214091	1.004661
	395.427052	1.005600
	395.640000	1.005561
	395.852935	1.005712
	396.065857	1.007385
	396.278765	1.005860
	396.491660	1.007800
	396.704543	1.009190
	396.917412	1.008296
	397.130268	1.007714
	397.343110	1.006312
	397.555940	1.005365
	397.768757	1.003286
	397.981560	1.002804
	398.194350	1.001356
	398.407127	0.997749
	398.619891	0.996437
	398.832642	0.995967
	399.045380	0.995643
	399.258104	0.995221
	399.470815	0.992970
	399.683514	0.991249
	399.896199	0.992152
	400.108870	0.990780
	400.321529	0.992114
	400.534175	0.991576
	400.746807	0.991969
	400.959427	0.989895
	401.172033	0.989252
	401.384626	0.988939
	401.597205	0.986933
	401.809772	0.986494
	402.022326	0.987401
	402.234866	0.989341
	402.447393	0.989460
	402.659907	0.989989
	402.872408	0.990148
	403.084896	0.990569
	403.297370	0.988643
	403.509832	0.987754
	403.722280	0.989057
	403.934715	0.990102
	404.147137	0.991102
	404.359546	0.990926
	404.571941	0.990778
	404.784323	0.991264
	404.996693	0.992439
	405.209049	0.992761
	405.421392	0.995926
	405.633721	0.997283
	405.846038	0.998333
	406.058341	0.999486
	406.270632	1.000424
	406.482909	1.002399
	406.695172	1.005311
	406.907423	1.004322
	407.119661	1.002781
	407.331885	1.005705
	407.544096	1.008473
	407.756294	1.008957
	407.968479	1.009460
	408.180651	1.008601
	408.392809	1.008641
	408.604954	1.006358
	408.817086	1.006526
	409.029205	1.005713
	409.241311	1.007289
	409.453404	1.003455
	409.665483	1.002029
	409.877549	1.002619
	410.089602	1.002545
	410.301642	1.002364
	410.513669	1.002552
	410.725682	0.999938
	410.937682	0.998471
	411.149669	0.997179
	411.361643	0.998001
	411.573604	0.999717
	411.785551	0.998372
	411.997486	0.997565
	412.209407	0.995783
	412.421315	0.997426
	412.633210	0.996773
	412.845091	0.996709
	413.056959	0.997548
	413.268815	0.995860
	413.480657	0.995453
	413.692485	0.993466
	413.904301	0.995571
	414.116103	0.994840
	414.327892	0.995307
	414.539668	0.995208
	414.751431	0.995632
	414.963181	0.996649
	415.174917	0.996763
	415.386640	0.995274
	415.598350	0.993449
	415.810047	0.993126
	416.021730	0.994405
	416.233401	0.996109
	416.445058	0.998435
	416.656702	1.000258
	416.868332	0.999693
	417.079950	1.000145
	417.291554	1.002278
	417.503145	1.004233
	417.714723	1.004978
	417.926288	1.005527
	418.137839	1.006745
	418.349377	1.005601
	418.560903	1.004523
	418.772414	1.007205
	418.983913	1.007581
	419.195398	1.007598
	419.406870	1.009490
	419.618329	1.009258
	419.829775	1.010777
	420.041208	1.011416
	420.252627	1.010813
	420.464033	1.008833
	420.675426	1.007231
	420.886805	1.007398
	421.098172	1.006960
	421.309525	1.005093
	421.520865	1.005971
	421.732192	1.004973
	421.943505	1.005864
	422.154805	1.005318
	422.366092	1.004797
	422.577366	1.004950
	422.788627	1.003523
	422.999874	1.002042
	423.211108	1.000876
	423.422329	0.999319
	423.633537	0.999055
	423.844731	0.997364
	424.055913	0.996869
	424.267081	0.994719
	424.478235	0.992257
	424.689377	0.993683
	424.900505	0.992210
	425.111620	0.992517
	425.322722	0.991136
	425.533811	0.991080
	425.744886	0.991683
	425.955948	0.991490
	426.166997	0.991182
	426.378032	0.990706
	426.589055	0.991742
	426.800064	0.988621
	427.011060	0.990167
	427.222042	0.990086
	427.433012	0.990186
	427.643968	0.990366
	427.854911	0.988937
	428.065840	0.989351
	428.276757	0.990299
	428.487660	0.992301
	428.698550	0.993344
	428.909427	0.992350
	429.120290	0.993660
	429.331140	0.993557
	429.541977	0.992762
	429.752801	0.993562
	429.963611	0.994222
	430.174408	0.992493
	430.385192	0.990656
	430.595963	0.990286
	430.806720	0.992479
	431.017464	0.993020
	431.228195	0.994095
	431.438913	0.997021
	431.649617	0.996448
	431.860308	0.998610
	432.070986	1.000332
	432.281650	0.998150
	432.492302	0.997307
	432.702940	0.997036
	432.913565	0.996699
	433.124176	0.997027
	433.334774	0.996983
	433.545359	0.997991
	433.755931	0.996694
	433.966489	0.998195
	434.177035	1.000685
	434.387567	1.001376
	434.598085	1.003713
	434.808591	1.003075
	435.019083	1.003373
	435.229562	1.005961
	435.440027	1.005894
	435.650479	1.004737
	435.860918	1.004847
	436.071344	1.004412
	436.281757	1.003180
	436.492156	1.004977
	436.702542	1.005174
	436.912914	1.004222
	437.123274	1.005781
	437.333620	1.007253
	437.543953	1.005088
	437.754272	1.008452
	437.964578	1.008700
	438.174871	1.008547
	438.385151	1.009012
	438.595417	1.007233
	438.805670	1.004743
	439.015910	1.005849
	439.226137	1.005867
	439.436350	1.004908
	439.646550	1.006123
	439.856737	1.005151
	440.066910	1.004563
	440.277070	1.005104
	440.487217	1.006356
	440.697351	1.007767
	440.907471	1.006426
	441.117578	1.005708
	441.327671	1.004001
	441.537752	1.003949
	441.747819	1.003413
	441.957873	1.003100
	442.167913	1.002295
	442.377940	1.001318
	442.587954	1.000483
	442.797955	1.000436
	443.007942	0.998867
	443.217916	0.999718
	443.427877	1.000174
	443.637824	0.998636
	443.847758	0.996575
	444.057679	0.997431
	444.267586	0.996065
	444.477481	0.993908
	444.687361	0.991912
	444.897229	0.990304
	445.107083	0.990238
	445.316924	0.989843
	445.526752	0.989556
	445.736566	0.990277
	445.946367	0.990608
	446.156155	0.991327
	446.365929	0.992100
	446.575690	0.992829
	446.785438	0.993895
	446.995173	0.994782
	447.204894	0.995688
	447.414602	0.995702
	447.624296	0.995258
	447.833977	0.994436
	448.043645	0.993342
	448.253300	0.992475
	448.462941	0.994333
	448.672569	0.993481
	448.882184	0.993614
	449.091785	0.994366
	449.301373	0.992439
	449.510948	0.992699
	449.720509	0.994810
	449.930057	0.994393
	450.139592	0.994569
	450.349113	0.995961
	450.558621	0.994221
	450.768116	0.994567
	450.977597	0.995090
	451.187066	0.996524
	451.396520	0.998023
	451.605962	0.999356
	451.815390	0.998905
	452.024805	0.996923
	452.234206	0.998411
	452.443594	0.998155
	452.652969	0.998202
	452.862330	0.998596
	453.071678	0.997604
	453.281013	0.997152
	453.490335	0.995827
	453.699643	0.997253
	453.908938	0.996846
	454.118219	0.996756
	454.327487	0.996666
	454.536742	0.997535
	454.745983	0.997416
	454.955211	0.997639
	455.164426	0.996990
	455.373627	0.997550
	455.582815	0.994782
	455.791990	0.993856
	456.001152	0.991893
	456.210300	0.992305
	456.419434	0.993203
	456.628556	0.995202
	456.837664	0.993627
	457.046758	0.992671
	457.255839	0.992549
	457.464907	0.992332
	457.673962	0.993278
	457.883003	0.995759
	458.092031	0.995744
	458.301046	0.996493
	458.510047	0.995311
	458.719035	0.995789
	458.928009	0.995904
	459.136970	0.997141
	459.345918	0.997416
	459.554852	0.996998
	459.763774	0.995958
	459.972681	0.996614
	460.181576	0.996495
	460.390457	0.999243
	460.599324	1.000080
	460.808178	1.001115
	461.017019	1.002297
	461.225847	1.002060
	461.434661	1.002763
	461.643462	1.003637
	461.852249	1.005985
	462.061023	1.006011
	462.269784	1.008137
	462.478531	1.008834
	462.687265	1.012364
	462.895986	1.013047
	463.104693	1.012860
	463.313387	1.012419
	463.522068	1.010645
	463.730735	1.010324
	463.939389	1.010527
	464.148029	1.007597
	464.356656	1.007966
	464.565270	1.005748
	464.773870	1.006673
	464.982457	1.005227
	465.191030	1.004427
	465.399591	1.006344
	465.608137	1.006154
	465.816671	1.007111
	466.025191	1.006671
	466.233697	1.006978
	466.442191	1.005939
	466.650671	1.006065
	466.859137	1.005785
	467.067590	1.005305
	467.276030	1.004503
	467.484456	1.003466
	467.692869	1.001956
	467.901269	1.003080
	468.109655	1.000482
	468.318028	0.999772
	468.526387	1.000494
	468.734733	1.001207
	468.943066	0.999995
	469.151385	0.999631
	469.359691	0.997981
	469.567984	0.997418
	469.776263	0.996588
	469.984528	0.996930
	470.192781	0.996442
	470.401020	0.994304
	470.609245	0.991382
	470.817457	0.992364
	471.025656	0.990675
	471.233841	0.990780
	471.442013	0.987015
	471.650172	0.986222
	471.858317	0.985410
	472.066448	0.986090
	472.274567	0.986059
	472.482672	0.986497
	472.690763	0.987277
	472.898841	0.988052
	473.106906	0.988367
	473.314957	0.988011
	473.522995	0.988587
	473.731020	0.990219
	473.939031	0.988362
	474.147029	0.989669
	474.355013	0.988856
	474.562984	0.987053
	474.770941	0.987851
	474.978885	0.986699
	475.186816	0.986867
	475.394733	0.985178
	475.602637	0.985894
	475.810527	0.986574
	476.018404	0.986387
	476.226268	0.986297
	476.434118	0.985469
	476.641955	0.985015
	476.849778	0.986995
	477.057588	0.985287
	477.265385	0.985642
	477.473168	0.985857
	477.680937	0.986731
	477.888694	0.987800
	478.096436	0.986759
	478.304166	0.987065
	478.511882	0.987020
	478.719584	0.987809
	478.927274	0.988129
	479.134949	0.988627
	479.342612	0.988200
	479.550260	0.988841
	479.757896	0.988519
	479.965518	0.988238
	480.173126	0.988051
	480.380722	0.989623
	480.588303	0.987964
	480.795872	0.988775
	481.003426	0.990480
	481.210968	0.990769
	481.418496	0.991238
	481.626010	0.991438
	481.833511	0.990726
	482.040999	0.991026
	482.248473	0.989961
	482.455934	0.990294
	482.663382	0.990001
	482.870816	0.989085
	483.078236	0.989921
	483.285643	0.990596
	483.493037	0.989590
	483.700417	0.989687
	483.907784	0.989890
	484.115137	0.993829
	484.322477	0.994090
	484.529803	0.993279
	484.737116	0.993601
	484.944416	0.994789
	485.151702	0.994105
	485.358975	0.993766
	485.566234	0.992635
	485.773479	0.989664
	485.980712	0.989562
	486.187931	0.987095
	486.395136	0.984628
	486.602328	0.985310
	486.809506	0.982430
	487.016671	0.984157
	487.223823	0.984209
	487.430961	0.983798
	487.638086	0.983398
	487.845197	0.982313
	488.052295	0.981667
	488.259379	0.979491
	488.466450	0.978022
	488.673507	0.977661
	488.880551	0.978011
	489.087582	0.978803
	489.294599	0.977522
	489.501602	0.977691
	489.708592	0.977764
	489.915569	0.976591
	490.122532	0.976218
	490.329482	0.975452
	490.536418	0.975125
	490.743341	0.975434
	490.950250	0.975398
	491.157146	0.974977
	491.364029	0.974191
	491.570897	0.973380
	491.777753	0.972357
	491.984595	0.973688
	492.191423	0.972265
	492.398238	0.972704
	492.605040	0.973616
	492.811828	0.972414
	493.018603	0.971983
	493.225364	0.972715
	493.432111	0.971951
	493.638846	0.970227
	493.845566	0.971167
	494.052274	0.972405
	494.258967	0.974058
	494.465648	0.974106
	494.672314	0.975106
	494.878968	0.976268
	495.085608	0.977393
	495.292234	0.977405
	495.498847	0.978187
	495.705446	0.979026
	495.912032	0.978225
	496.118605	0.977484
	496.325164	0.977908
	496.531709	0.976574
	496.738241	0.974877
	496.944759	0.974622
	497.151264	0.975310
	497.357756	0.974294
	497.564234	0.973706
	497.770698	0.973602
	497.977149	0.971573
	498.183587	0.971280
	498.390011	0.971496
	498.596422	0.971205
	498.802819	0.971238
	499.009202	0.972082
	499.215572	0.971257
	499.421929	0.972607
	499.628272	0.970880
	499.834602	0.970812
	500.040918	0.969695
	500.247220	0.970020
	500.453509	0.969898
	500.659785	0.968997
	500.866047	0.967089
	501.072296	0.967738
	501.278531	0.968286
	501.484752	0.966603
	501.690960	0.965935
	501.897155	0.965340
	502.103336	0.963218
	502.309504	0.962805
	502.515658	0.964111
	502.721798	0.964016
	502.927925	0.964575
	503.134039	0.966117
	503.340139	0.966325
	503.546225	0.966979
	503.752298	0.967379
	503.958358	0.967145
	504.164404	0.968330
	504.370436	0.969510
	504.576455	0.969250
	504.782461	0.969256
	504.988453	0.967510
	505.194431	0.966467
	505.400396	0.967613
	505.606347	0.967621
	505.812285	0.967385
	506.018209	0.967725
	506.224120	0.968736
	506.430017	0.968177
	506.635901	0.969083
	506.841771	0.967946
	507.047628	0.969483
	507.253471	0.969481
	507.459301	0.968917
	507.665117	0.968541
	507.870920	0.967874
	508.076709	0.968306
	508.282484	0.967169
	508.488247	0.968283
	508.693995	0.968441
	508.899730	0.968080
	509.105451	0.968637
	509.311159	0.968487
	509.516854	0.967775
	509.722535	0.966387
	509.928202	0.965721
	510.133856	0.965394
	510.339496	0.964536
	510.545123	0.964164
	510.750736	0.962713
	510.956336	0.962729
	511.161922	0.960583
	511.367494	0.961289
	511.573053	0.960878
	511.778599	0.961187
	511.984131	0.960172
	512.189649	0.958423
	512.395154	0.957618
	512.600645	0.956710
	512.806123	0.955393
	513.011587	0.955154
	513.217038	0.957276
	513.422475	0.960663
	513.627899	0.960900
	513.833309	0.960375
	514.038705	0.961983
	514.244088	0.962131
	514.449458	0.963085
	514.654814	0.964395
	514.860156	0.964420
	515.065485	0.966035
	515.270800	0.967701
	515.476102	0.970335
	515.681390	0.970393
	515.886664	0.969184
	516.091925	0.967936
	516.297173	0.967636
	516.502407	0.969495
	516.707627	0.969537
	516.912834	0.968273
	517.118027	0.966754
	517.323207	0.967480
	517.528373	0.968366
	517.733525	0.969055
	517.938664	0.970205
	518.143790	0.970531
	518.348901	0.972339
	518.554000	0.973928
	518.759084	0.974998
	518.964156	0.976579
	519.169213	0.976205
	519.374257	0.976976
	519.579288	0.976523
	519.784305	0.976214
	519.989308	0.977822
	520.194298	0.976291
	520.399274	0.977237
	520.604236	0.977049
	520.809185	0.977381
	521.014121	0.976528
	521.219043	0.976030
	521.423951	0.975544
	521.628846	0.974892
	521.833727	0.973388
	522.038595	0.971959
	522.243449	0.970976
	522.448289	0.971320
	522.653116	0.969396
	522.857929	0.970163
	523.062729	0.969977
	523.267515	0.970989
	523.472287	0.971138
	523.677046	0.971564
	523.881792	0.970746
	524.086524	0.970504
	524.291242	0.969125
	524.495946	0.969547
	524.700637	0.970771
	524.905315	0.969734
	525.109979	0.972393
	525.314629	0.973959
	525.519266	0.975451
	525.723889	0.974334
	525.928498	0.971822
	526.133094	0.971278
	526.337677	0.971543
	526.542245	0.971048
	526.746800	0.971155
	526.951342	0.971616
	527.155870	0.970977
	527.360384	0.971103
	527.564885	0.970179
	527.769372	0.969099
	527.973846	0.967051
	528.178306	0.965622
	528.382752	0.967482
	528.587185	0.967158
	528.791604	0.966502
	528.996010	0.965665
	529.200402	0.965926
	529.404780	0.966375
	529.609145	0.967770
	529.813496	0.967363
	530.017833	0.968638
	530.222157	0.969129
	530.426468	0.968627
	530.630764	0.967681
	530.835048	0.966316
	531.039317	0.965695
	531.243573	0.965668
	531.447815	0.966226
	531.652044	0.967463
	531.856259	0.967634
	532.060461	0.967869
	532.264648	0.968391
	532.468823	0.966711
	532.672983	0.968272
	532.877130	0.968844
	533.081264	0.969763
	533.285383	0.969974
	533.489490	0.969781
	533.693582	0.970320
	533.897661	0.970936
	534.101726	0.970090
	534.305778	0.971091
	534.509816	0.972585
	534.713841	0.974024
	534.917851	0.975414
	535.121849	0.975784
	535.325832	0.975190
	535.529802	0.975769
	535.733759	0.975495
	535.937701	0.976116
	536.141630	0.976253
	536.345546	0.976173
	536.549448	0.976159
	536.753336	0.976839
	536.957210	0.976703
	537.161071	0.976985
	537.364919	0.977508
	537.568752	0.978084
	537.772572	0.977309
	537.976379	0.977207
	538.180172	0.975464
	538.383951	0.975669
	538.587716	0.974522
	538.791468	0.972725
	538.995206	0.973161
	539.198931	0.972200
	539.402642	0.971766
	539.606339	0.971915
	539.810023	0.972558
	540.013693	0.970861
	540.217349	0.970140
	540.420992	0.969448
	540.624621	0.969179
	540.828237	0.967223
	541.031839	0.967839
	541.235427	0.968546
	541.439001	0.968767
	541.642562	0.968182
	541.846109	0.968876
	542.049643	0.969342
	542.253163	0.969558
	542.456669	0.969813
	542.660162	0.969708
	542.863641	0.969602
	543.067106	0.971096
	543.270558	0.972634
	543.473996	0.973528
	543.677420	0.974702
	543.880831	0.974814
	544.084228	0.974934
	544.287612	0.975138
	544.490981	0.975740
	544.694338	0.975447
	544.897680	0.977061
	545.101009	0.979042
	545.304324	0.979710
	545.507625	0.978534
	545.710913	0.978437
	545.914187	0.979821
	546.117448	0.980051
	546.320695	0.978893
	546.523928	0.980641
	546.727147	0.982255
	546.930353	0.984653
	547.133546	0.986472
	547.336724	0.986759
	547.539889	0.988892
	547.743040	0.989942
	547.946178	0.990464
	548.149301	0.990675
	548.352412	0.990697
	548.555508	0.991986
	548.758591	0.994462
	548.961660	0.994769
	549.164716	0.995587
	549.367757	0.997525
	549.570785	0.998639
	549.773800	1.000168
	549.976801	0.999141
	550.179788	1.000092
	550.382761	0.998874
	550.585721	1.000598
	550.788667	1.001390
	550.991599	1.002284
	551.194518	1.003391
	551.397423	1.004920
	551.600315	1.004905
	551.803192	1.005634
	552.006056	1.005729
	552.208906	1.005287
	552.411743	1.005910
	552.614566	1.007947
	552.817375	1.008119
	553.020171	1.008469
	553.222953	1.009236
	553.425721	1.010082
	553.628475	1.011204
	553.831216	1.012430
	554.033943	1.014525
	554.236657	1.014290
	554.439356	1.014198
	554.642042	1.015262
	554.844715	1.015701
	555.047373	1.017001
	555.250018	1.017303
	555.452650	1.017477
	555.655267	1.017130
	555.857871	1.017025
	556.060461	1.016779
	556.263038	1.015967
	556.465600	1.014882
	556.668150	1.015087
	556.870685	1.014682
	557.073207	1.016555
	557.275715	1.016423
	557.478209	1.015632
	557.680689	1.015334
	557.883156	1.017219
	558.085609	1.017204
	558.288049	1.017035
	558.490475	1.018432
	558.692887	1.020699
	558.895285	1.021953
	559.097670	1.023344
	559.300040	1.021893
	559.502398	1.022422
	559.704741	1.022188
	559.907071	1.022183
	560.109387	1.021903
	560.311689	1.022357
	560.513978	1.023450
	560.716253	1.023533
	560.918514	1.023365
	561.120762	1.022672
	561.322995	1.023532
	561.525215	1.023958
	561.727422	1.022669
	561.929614	1.022662
	562.131793	1.022328
	562.333958	1.022473
	562.536110	1.023162
	562.738248	1.023859
	562.940372	1.023904
	563.142482	1.024829
	563.344578	1.024336
	563.546661	1.026524
	563.748730	1.025670
	563.950786	1.026631
	564.152827	1.025277
	564.354855	1.025416
	564.556870	1.026188
	564.758870	1.027576
	564.960857	1.026887
	565.162830	1.028793
	565.364789	1.030163
	565.566735	1.030794
	565.768666	1.033368
	565.970584	1.034199
	566.172489	1.035529
	566.374379	1.035308
	566.576256	1.036705
	566.778119	1.036913
	566.979969	1.037196
	567.181805	1.038373
	567.383626	1.037610
	567.585435	1.038756
	567.787229	1.038378
	567.989010	1.037359
	568.190777	1.036566
	568.392530	1.036267
	568.594269	1.037886
	568.795995	1.037881
	568.997707	1.038268
	569.199405	1.038911
	569.401090	1.039113
	569.602761	1.039727
	569.804418	1.040335
	570.006061	1.040478
	570.207690	1.039208
	570.409306	1.041342
	570.610908	1.042437
	570.812497	1.041922
	571.014071	1.042739
	571.215632	1.043756
	571.417179	1.043263
	571.618712	1.044735
	571.820232	1.044663
	572.021737	1.045825
	572.223229	1.045979
	572.424707	1.045628
	572.626172	1.045723
	572.827623	1.045545
	573.029060	1.045459
	573.230483	1.046888
	573.431892	1.048378
	573.633288	1.047752
	573.834670	1.047536
	574.036038	1.047998
	574.237392	1.048471
	574.438733	1.048646
	574.640060	1.050132
	574.841373	1.050208
	575.042672	1.050586
	575.243958	1.051588
	575.445230	1.050573
	575.646488	1.051712
	575.847732	1.052221
	576.048962	1.052666
	576.250179	1.053461
	576.451382	1.055530
	576.652571	1.057137
	576.853747	1.058187
	577.054908	1.058751
	577.256056	1.060906
	577.457190	1.062460
	577.658310	1.062761
	577.859417	1.064589
	578.060510	1.063587
	578.261589	1.063019
	578.462654	1.063211
	578.663705	1.064183
	578.864743	1.064275
	579.065767	1.064488
	579.266777	1.064822
	579.467773	1.063404
	579.668755	1.063481
	579.869724	1.062605
	580.070679	1.061724
	580.271620	1.062234
	580.472548	1.064386
	580.673461	1.065478
	580.874361	1.065671
	581.075247	1.067502
	581.276119	1.067181
	581.476978	1.068780
	581.677822	1.068701
	581.878653	1.069961
	582.079470	1.069806
	582.280273	1.070074
	582.481063	1.070555
	582.681838	1.071037
	582.882600	1.071367
	583.083348	1.074158
	583.284083	1.074103
	583.484803	1.073874
	583.685510	1.074821
	583.886203	1.075001
	584.086882	1.075581
	584.287547	1.076131
	584.488199	1.075474
	584.688836	1.077455
	584.889460	1.077593
	585.090070	1.078511
	585.290666	1.078693
	585.491249	1.079308
	585.691818	1.079513
	585.892372	1.080429
	586.092914	1.081389
	586.293441	1.082466
	586.493954	1.081074
	586.694454	1.083633
	586.894940	1.083576
	587.095412	1.083890
	587.295870	1.085837
	587.496314	1.086405
	587.696745	1.087575
	587.897162	1.088408
	588.097565	1.089056
	588.297954	1.089754
	588.498329	1.090970
	588.698691	1.092486
	588.899038	1.092706
	589.099372	1.094152
	589.299692	1.094719
	589.499998	1.093503
	589.700291	1.092517
	589.900569	1.092879
	590.100834	1.092108
	590.301085	1.093189
	590.501322	1.094842
	590.701546	1.093234
	590.901755	1.092900
	591.101951	1.092100
	591.302132	1.091921
	591.502300	1.092192
	591.702455	1.092197
	591.902595	1.092035
	592.102722	1.092273
	592.302834	1.092900
	592.502933	1.094191
	592.703018	1.092540
	592.903089	1.093144
	593.103147	1.092956
	593.303190	1.092396
	593.503220	1.094815
	593.703236	1.093903
	593.903238	1.093991
	594.103226	1.093708
	594.303200	1.093822
	594.503161	1.094455
	594.703108	1.095682
	594.903040	1.096483
	595.102960	1.097894
	595.302865	1.095938
	595.502756	1.096277
	595.702634	1.097991
	595.902497	1.098713
	596.102347	1.098776
	596.302183	1.099274
	596.502005	1.099576
	596.701813	1.101373
	596.901608	1.101026
	597.101388	1.101153
	597.301155	1.100637
	597.500908	1.102394
	597.700647	1.101470
	597.900372	1.100137
	598.100083	1.101161
	598.299781	1.101060
	598.499465	1.102521
	598.699134	1.104334
	598.898790	1.103832
	599.098432	1.104852
	599.298061	1.105145
	599.497675	1.105279
	599.697275	1.105863
	599.896862	1.106610
	600.096435	1.107934
	600.295994	1.108254
	600.495539	1.108190
	600.695070	1.109164
	600.894588	1.108750
	601.094091	1.109231
	601.293581	1.107882
	601.493056	1.108956
	601.692518	1.109729
	601.891966	1.109949
	602.091401	1.109439
	602.290821	1.111327
	602.490227	1.109991
	602.689620	1.108720
	602.888999	1.110799
	603.088363	1.110208
	603.287714	1.112357
	603.487052	1.114402
	603.686375	1.114506
	603.885684	1.116122
	604.084980	1.117712
	604.284261	1.118832
	604.483529	1.121278
	604.682783	1.122051
	604.882023	1.123648
	605.081249	1.122386
	605.280461	1.123509
	605.479660	1.124685
	605.678844	1.124955
	605.878015	1.127792
	606.077172	1.129795
	606.276314	1.130323
	606.475443	1.132612
	606.674558	1.133887
	606.873660	1.135203
	607.072747	1.136359
	607.271820	1.137728
	607.470880	1.140872
	607.669926	1.143075
	607.868957	1.144489
	608.067975	1.145189
	608.266979	1.146106
	608.465969	1.147272
	608.664946	1.147676
	608.863908	1.147975
	609.062857	1.146979
	609.261791	1.148106
	609.460712	1.149810
	609.659619	1.149135
	609.858511	1.150246
	610.057390	1.151772
	610.256256	1.152791
	610.455107	1.153729
	610.653944	1.154240
	610.852767	1.156092
	611.051577	1.156499
	611.250373	1.157144
	611.449154	1.157830
	611.647922	1.159049
	611.846676	1.156788
	612.045416	1.157234
	612.244142	1.157039
	612.442854	1.157387
	612.641553	1.158566
	612.840237	1.160129
	613.038908	1.161675
	613.237564	1.162496
	613.436207	1.165145
	613.634836	1.165706
	613.833451	1.167025
	614.032052	1.168563
	614.230639	1.171261
	614.429212	1.172503
	614.627771	1.174823
	614.826316	1.179339
	615.024848	1.181082
	615.223365	1.182620
	615.421869	1.183210
	615.620358	1.183955
	615.818834	1.185371
	616.017296	1.185448
	616.215744	1.187000
	616.414178	1.188818
	616.612598	1.188964
	616.811004	1.190905
	617.009396	1.193260
	617.207775	1.198070
	617.406139	1.200681
	617.604490	1.202653
	617.802826	1.205434
	618.001149	1.206810
	618.199458	1.207867
	618.397752	1.210651
	618.596033	1.210920
	618.794300	1.212464
	618.992553	1.214489
	619.190792	1.215331
	619.389018	1.216592
	619.587229	1.217675
	619.785426	1.219046
	619.983609	1.219709
	620.181779	1.220333
	620.379934	1.222978
	620.578076	1.222920
	620.776204	1.223498
	620.974317	1.223846
	621.172417	1.226491
	621.370503	1.226972
	621.568575	1.226160
	621.766633	1.228455
	621.964677	1.229851
	622.162707	1.230782
	622.360723	1.231071
	622.558725	1.231676
	622.756714	1.232042
	622.954688	1.231616
	623.152648	1.233577
	623.350595	1.233614
	623.548527	1.235544
	623.746446	1.235476
	623.944350	1.238135
	624.142241	1.239686
	624.340118	1.241433
	624.537981	1.243375
	624.735829	1.245085
	624.933664	1.244784
	625.131485	1.244246
	625.329292	1.245158
	625.527085	1.245490
	625.724864	1.244657
	625.922629	1.245876
	626.120381	1.246254
	626.318118	1.248826
	626.515841	1.249170
	626.713550	1.248356
	626.911246	1.247609
	627.108927	1.247442
	627.306595	1.248300
	627.504248	1.248319
	627.701888	1.249075
	627.899513	1.252081
	628.097125	1.253437
	628.294722	1.253371
	628.492306	1.253956
	628.689876	1.255085
	628.887432	1.255794
	629.084973	1.256859
	629.282501	1.256502
	629.480015	1.255447
	629.677515	1.255540
	629.875001	1.252804
	630.072473	1.251380
	630.269931	1.251255
	630.467375	1.251389
	630.664805	1.252030
	630.862221	1.250508
	631.059623	1.248600
	631.257011	1.247765
	631.454385	1.246491
	631.651746	1.244115
	631.849092	1.242215
	632.046424	1.240070
	632.243742	1.238139
	632.441047	1.234619
	632.638337	1.233055
	632.835613	1.231785
	633.032876	1.229940
	633.230124	1.227347
	633.427358	1.226626
	633.624579	1.226505
	633.821785	1.223287
	634.018978	1.223003
	634.216156	1.222137
	634.413321	1.220745
	634.610471	1.219711
	634.807608	1.218590
	635.004730	1.218407
	635.201839	1.216823
	635.398933	1.216287
	635.596014	1.214139
	635.793081	1.211675
	635.990133	1.209892
	636.187172	1.208324
	636.384196	1.206245
	636.581207	1.203906
	636.778204	1.202108
	636.975186	1.201136
	637.172155	1.200318
	637.369110	1.198573
	637.566050	1.197473
	637.762977	1.198414
	637.959890	1.198292
	638.156788	1.198985
	638.353673	1.194712
	638.550544	1.193438
	638.747400	1.194256
	638.944243	1.193434
	639.141072	1.190997
	639.337886	1.189683
	639.534687	1.191076
	639.731474	1.191084
	639.928246	1.189665
	640.125005	1.190599
	640.321750	1.191098
	640.518480	1.190129
	640.715197	1.190150
	640.911899	1.188092
	641.108588	1.185688
	641.305263	1.183569
	641.501923	1.181764
	641.698570	1.181017
	641.895202	1.182480
	642.091821	1.182333
	642.288426	1.181333
	642.485016	1.178132
	642.681593	1.175570
	642.878155	1.175552
	643.074704	1.176040
	643.271238	1.175127
	643.467759	1.175537
	643.664265	1.175372
	643.860757	1.174505
	644.057236	1.176044
	644.253700	1.175879
	644.450151	1.176966
	644.646587	1.177969
	644.843009	1.177812
	645.039418	1.179723
	645.235812	1.181542
	645.432192	1.181861
	645.628558	1.183943
	645.824911	1.186747
	646.021249	1.188130
	646.217573	1.189540
	646.413883	1.190148
	646.610179	1.194001
	646.806461	1.195108
	647.002729	1.196601
	647.198983	1.198253
	647.395223	1.198132
	647.591449	1.199750
	647.787661	1.201423
	647.983859	1.202007
	648.180043	1.201860
	648.376212	1.203196
	648.572368	1.203501
	648.768510	1.204760
	648.964638	1.204395
	649.160751	1.208139
	649.356851	1.209791
	649.552937	1.210832
	649.749008	1.212434
	649.945066	1.213065
	650.141109	1.214378
	650.337138	1.217525
	650.533154	1.218991
	650.729155	1.219970
	650.925142	1.221497
	651.121116	1.225089
	651.317075	1.228556
	651.513020	1.230162
	651.708951	1.232850
	651.904868	1.233884
	652.100771	1.234154
	652.296660	1.235591
	652.492535	1.237410
	652.688396	1.237352
	652.884242	1.241161
	653.080075	1.242814
	653.275894	1.245637
	653.471699	1.248965
	653.667489	1.250431
	653.863266	1.253436
	654.059028	1.253802
	654.254776	1.255217
	654.450511	1.258061
	654.646231	1.260351
	654.841937	1.261392
	655.037629	1.263250
	655.233308	1.267066
	655.428972	1.268049
	655.624622	1.270423
	655.820258	1.273712
	656.015879	1.275142
	656.211487	1.276672
	656.407081	1.278273
	656.602661	1.278901
	656.798226	1.283277
	656.993778	1.283937
	657.189315	1.284342
	657.384839	1.287057
	657.580348	1.287127
	657.775843	1.288315
	657.971324	1.288493
	658.166791	1.290769
	658.362244	1.292344
	658.557683	1.291764
	658.753108	1.291952
	658.948519	1.292857
	659.143916	1.293383
	659.339298	1.295065
	659.534667	1.294514
	659.730022	1.293791
	659.925362	1.295530
	660.120688	1.297282
	660.316001	1.297817
	660.511299	1.298908
	660.706583	1.299822
	660.901853	1.303333
	661.097109	1.302368
	661.292351	1.301729
	661.487578	1.302687
	661.682792	1.302645
	661.877992	1.303822
	662.073177	1.302651
	662.268349	1.302783
	662.463506	1.303154
	662.658649	1.303356
	662.853779	1.303730
	663.048894	1.302393
	663.243995	1.303162
	663.439081	1.302584
	663.634154	1.300857
	663.829213	1.301322
	664.024258	1.302953
	664.219288	1.301800
	664.414305	1.300844
	664.609307	1.301323
	664.804295	1.301200
	664.999269	1.302116
	665.194229	1.300426
	665.389175	1.299970
	665.584107	1.300588
	665.779025	1.299158
	665.973928	1.299978
	666.168818	1.300396
	666.363693	1.299394
	666.558555	1.298508
	666.753402	1.298865
	666.948235	1.298406
	667.143054	1.296594
	667.337859	1.295594
	667.532650	1.294822
	667.727427	1.293164
	667.922189	1.290511
	668.116938	1.290524
	668.311672	1.290794
	668.506392	1.291961
	668.701098	1.289539
	668.895790	1.288037
	669.090468	1.288837
	669.285132	1.287747
	669.479782	1.288609
	669.674417	1.287962
	669.869039	1.288395
	670.063646	1.286684
	670.258239	1.285864
	670.452819	1.285957
	670.647384	1.286500
	670.841934	1.284695
	671.036471	1.282748
	671.230994	1.282522
	671.425502	1.281892
	671.619997	1.283556
	671.814477	1.281322
	672.008943	1.279167
	672.203395	1.277251
	672.397833	1.276094
	672.592257	1.273318
	672.786667	1.270198
	672.981062	1.266525
	673.175444	1.266040
	673.369811	1.265073
	673.564164	1.263092
	673.758503	1.261365
	673.952828	1.261132
	674.147139	1.258973
	674.341435	1.257357
	674.535718	1.255397
	674.729986	1.253241
	674.924240	1.253817
	675.118480	1.250065
	675.312706	1.249024
	675.506918	1.248563
	675.701116	1.247058
	675.895299	1.245023
	676.089469	1.244666
	676.283624	1.245135
	676.477765	1.244258
	676.671892	1.242346
	676.866005	1.241718
	677.060103	1.243092
	677.254188	1.242731
	677.448258	1.241002
	677.642315	1.238531
	677.836357	1.237754
	678.030385	1.236435
	678.224398	1.236155
	678.418398	1.235573
	678.612384	1.234138
	678.806355	1.233270
	679.000312	1.233283
	679.194255	1.234169
	679.388184	1.234180
	679.582099	1.235338
	679.776000	1.234506
	679.969886	1.232260
	680.163758	1.230460
	680.357617	1.230009
	680.551461	1.230117
	680.745290	1.228881
	680.939106	1.226808
	681.132908	1.226708
	681.326695	1.225412
	681.520468	1.224346
	681.714227	1.222590
	681.907972	1.220683
	682.101703	1.220180
	682.295419	1.218162
	682.489122	1.217476
	682.682810	1.216389
	682.876484	1.214815
	683.070144	1.210446
	683.263790	1.207854
	683.457421	1.204367
	683.651039	1.203100
	683.844642	1.201146
	684.038231	1.198696
	684.231806	1.196775
	684.425367	1.196379
	684.618913	1.195769
	684.812446	1.195557
	685.005964	1.194343
	685.199468	1.192374
	685.392958	1.189791
	685.586433	1.187118
	685.779895	1.185476
	685.973342	1.184249
	686.166775	1.181883
	686.360194	1.180335
	686.553599	1.178962
	686.746990	1.176286
	686.940366	1.176190
	687.133729	1.176160
	687.327077	1.174882
	687.520411	1.175674
	687.713730	1.175464
	687.907036	1.174562
	688.100327	1.173098
	688.293604	1.173315
	688.486867	1.172559
	688.680116	1.171353
	688.873351	1.169168
	689.066571	1.167872
	689.259777	1.167169
	689.452970	1.166455
	689.646147	1.164590
	689.839311	1.163480
	690.032461	1.162604
	690.225596	1.162207
	690.418717	1.162491
	690.611824	1.161607
	690.804917	1.160424
	690.997995	1.160002
	691.191059	1.159000
	691.384110	1.157697
	691.577145	1.157029
	691.770167	1.157708
	691.963175	1.158099
	692.156168	1.155864
	692.349147	1.154283
	692.542112	1.154672
	692.735063	1.155410
	692.927999	1.153466
	693.120922	1.153594
	693.313830	1.153027
	693.506724	1.152406
	693.699603	1.150662
	693.892469	1.149509
	694.085320	1.148946
	694.278157	1.146633
	694.470980	1.145560
	694.663789	1.145487
	694.856583	1.145695
	695.049364	1.145301
	695.242130	1.143331
	695.434881	1.142717
	695.627619	1.140697
	695.820342	1.140644
	696.013052	1.140214
	696.205747	1.138318
	696.398427	1.135932
	696.591094	1.134124
	696.783746	1.132405
	696.976384	1.130342
	697.169008	1.130182
	697.361618	1.128797
	697.554213	1.126633
	697.746795	1.125234
	697.939362	1.124444
	698.131914	1.125334
	698.324453	1.124433
	698.516977	1.123438
	698.709487	1.124000
	698.901983	1.123256
	699.094465	1.122809
	699.286932	1.120656
	699.479386	1.117715
	699.671825	1.116984
	699.864249	1.115805
	700.056660	1.113985
	700.249056	1.111895
	700.441438	1.109963
	700.633806	1.107436
	700.826160	1.105263
	701.018499	1.102310
	701.210824	1.102287
	701.403135	1.101961
	701.595432	1.101617
	701.787714	1.100367
	701.979982	1.099203
	702.172236	1.098059
	702.364476	1.097962
	702.556702	1.096947
	702.748913	1.095728
	702.941110	1.095195
	703.133293	1.092433
	703.325461	1.092750
	703.517615	1.091811
	703.709755	1.090626
	703.901881	1.090716
	704.093993	1.090204
	704.286090	1.089312
	704.478173	1.087029
	704.670242	1.086899
	704.862296	1.084672
	705.054337	1.084189
	705.246363	1.083885
	705.438375	1.084251
	705.630372	1.083328
	705.822356	1.082694
	706.014325	1.081670
	706.206279	1.081653
	706.398220	1.079111
	706.590146	1.078456
	706.782058	1.077488
	706.973956	1.077781
	707.165840	1.076628
	707.357709	1.077002
	707.549564	1.075612
	707.741405	1.073821
	707.933231	1.073654
	708.125043	1.073109
	708.316841	1.071417
	708.508625	1.070907
	708.700395	1.069188
	708.892150	1.067383
	709.083891	1.067434
	709.275617	1.066187
	709.467330	1.064927
	709.659028	1.064861
	709.850712	1.062796
	710.042381	1.062795
	710.234037	1.063958
	710.425678	1.062704
	710.617305	1.061654
	710.808917	1.060562
	711.000515	1.059308
	711.192099	1.059185
	711.383669	1.058044
	711.575225	1.056393
	711.766766	1.055790
	711.958293	1.054229
	712.149805	1.052471
	712.341304	1.053230
	712.532788	1.053204
	712.724258	1.054512
	712.915713	1.053280
	713.107154	1.052002
	713.298581	1.049166
	713.489994	1.049020
	713.681392	1.048791
	713.872776	1.049003
	714.064146	1.048051
	714.255502	1.048773
	714.446843	1.046990
	714.638170	1.045600
	714.829483	1.045920
	715.020781	1.044702
	715.212065	1.044017
	715.403335	1.043140
	715.594591	1.043313
	715.785832	1.043228
	715.977059	1.042975
	716.168272	1.043034
	716.359470	1.043358
	716.550654	1.042785
	716.741824	1.042626
	716.932979	1.040850
	717.124121	1.039738
	717.315247	1.039754
	717.506360	1.038567
	717.697458	1.039381
	717.888542	1.038336
	718.079612	1.038613
	718.270668	1.037807
	718.461709	1.038203
	718.652736	1.037180
	718.843748	1.036254
	719.034746	1.035052
	719.225730	1.035641
	719.416700	1.035911
	719.607655	1.035893
	719.798596	1.034334
	719.989523	1.032924
	720.180435	1.031165
	720.371333	1.030714
	720.562217	1.030737
	720.753087	1.031301
	720.943942	1.031709
	721.134783	1.033465
	721.325609	1.033732
	721.516422	1.035808
	721.707219	1.035250
	721.898003	1.034985
	722.088772	1.034349
	722.279527	1.034260
	722.470268	1.034302
	722.660994	1.034833
	722.851707	1.034706
	723.042404	1.033744
	723.233088	1.034969
	723.423757	1.033526
	723.614412	1.034100
	723.805052	1.035123
	723.995678	1.034528
	724.186290	1.033270
	724.376887	1.034168
	724.567471	1.034544
	724.758039	1.034333
	724.948594	1.036022
	725.139134	1.036620
	725.329660	1.035997
	725.520172	1.034492
	725.710669	1.034533
	725.901152	1.032262
	726.091620	1.032882
	726.282075	1.032823
	726.472514	1.032460
	726.662940	1.032535
	726.853351	1.031644
	727.043748	1.032014
	727.234131	1.030030
	727.424499	1.028081
	727.614853	1.027669
	727.805193	1.027460
	727.995518	1.026158
	728.185829	1.025751
	728.376125	1.024735
	728.566408	1.025045
	728.756675	1.024482
	728.946929	1.024500
	729.137168	1.024240
	729.327393	1.022447
	729.517604	1.021231
	729.707800	1.021141
	729.897982	1.020062
	730.088149	1.018120
	730.278302	1.017771
	730.468441	1.016963
	730.658566	1.016722
	730.848676	1.015394
	731.038771	1.013095
	731.228853	1.011023
	731.418920	1.008742
	731.608973	1.009532
	731.799011	1.010149
	731.989035	1.010946
	732.179045	1.010349
	732.369040	1.008821
	732.559021	1.009469
	732.748988	1.008663
	732.938940	1.009306
	733.128878	1.007643
	733.318801	1.007073
	733.508711	1.005026
	733.698605	1.005005
	733.888486	1.003810
	734.078352	1.004272
	734.268204	1.003268
	734.458041	1.002503
	734.647864	1.001683
	734.837673	0.999760
	735.027467	0.999915
	735.217247	0.999948
	735.407013	1.000248
	735.596764	1.000583
	735.786501	1.000774
	735.976223	0.998656
	736.165932	0.996506
	736.355625	0.995896
	736.545305	0.995978
	736.734970	0.994290
	736.924620	0.994409
	737.114257	0.993976
	737.303879	0.993817
	737.493486	0.994858
	737.683079	0.994405
	737.872658	0.993923
	738.062222	0.993897
	738.251772	0.993316
	738.441308	0.993233
	738.630829	0.992828
	738.820336	0.993075
	739.009829	0.994339
	739.199307	0.994812
	739.388771	0.996358
	739.578220	0.996599
	739.767655	0.996981
	739.957076	0.996518
	740.146482	0.996658
	740.335874	0.998832
	740.525251	1.000318
	740.714615	0.999960
	740.903963	1.000091
	741.093298	1.000142
	741.282618	1.000246
	741.471923	1.001066
	741.661214	1.001959
	741.850491	1.001949
	742.039753	1.002101
	742.229001	1.001409
	742.418235	1.001294
	742.607454	1.002393
	742.796659	1.002901
	742.985849	1.004853
	743.175025	1.004252
	743.364187	1.003670
	743.553334	1.003374
	743.742467	1.003887
	743.931586	1.002909
	744.120690	1.001759
	744.309779	1.001302
	744.498855	0.999600
	744.687916	0.998485
	744.876962	0.997994
	745.065994	0.998347
	745.255012	0.996529
	745.444015	0.995502
	745.633004	0.992393
	745.821978	0.992163
	746.010938	0.992641
	746.199884	0.992423
	746.388815	0.992734
	746.577732	0.991799
	746.766634	0.991957
	746.955522	0.990990
	747.144396	0.989550
	747.333255	0.989726
	747.522100	0.989730
	747.710930	0.990211
	747.899746	0.990841
	748.088548	0.989680
	748.277335	0.989958
	748.466108	0.989776
	748.654866	0.990375
	748.843610	0.989293
	749.032339	0.989111
	749.221054	0.988313
	749.409755	0.988401
	749.598441	0.988545
	749.787113	0.988678
	749.975770	0.990562
	750.164413	0.990725
	750.353042	0.992132
[truncated: 1,648 more rows]
