# Supplementary material for: Metasurface analogues of molecular diastereomers from hierarchical multiscale chiral interactions with biomolecules
Source: Nat Commun. 2026 Apr 22;17:5541. doi: 10.1038/s41467-026-72200-6 (PMC13287669; doi:10.1038/s41467-026-72200-6)
Supplement: Supplementary file 3 — Supplementary Data 1 (Raw data) [file 41467_2026_72200_MOESM3_ESM.zip › Raw_Data/Reflectivity/Antistrept_strept_sequence/strept_after_wash/Ref_ARRAY3_RA_0_5.txt]

	345.453658	0.998599
	345.669646	0.998701
	345.885622	0.998810
	346.101585	0.998926
	346.317535	0.999048
	346.533471	0.999177
	346.749395	0.999313
	346.965306	0.999455
	347.181204	0.999602
	347.397089	0.999752
	347.612961	0.999902
	347.828820	1.000047
	348.044666	1.000183
	348.260499	1.000299
	348.476319	1.000386
	348.692126	1.000430
	348.907920	1.000414
	349.123701	1.000319
	349.339469	1.000130
	349.555224	0.999831
	349.770966	0.999419
	349.986695	0.998898
	350.202412	0.998291
	350.418115	0.997627
	350.633805	0.996944
	350.849482	0.996278
	351.065147	0.995659
	351.280798	0.995106
	351.496436	0.994627
	351.712062	0.994223
	351.927674	0.993889
	352.143273	0.992401
	352.358860	0.994662
	352.574433	0.996211
	352.789993	0.995391
	353.005541	0.994758
	353.221075	0.994412
	353.436597	0.993217
	353.652105	0.992697
	353.867600	0.993338
	354.083083	0.992792
	354.298552	0.992505
	354.514009	0.991401
	354.729452	0.990586
	354.944883	0.990544
	355.160300	0.988017
	355.375705	0.989320
	355.591096	0.988726
	355.806474	0.987740
	356.021840	0.987645
	356.237192	0.990395
	356.452532	0.991282
	356.667858	0.991326
	356.883172	0.990642
	357.098472	0.989533
	357.313760	0.989029
	357.529034	0.991385
	357.744295	0.991776
	357.959544	0.991192
	358.174779	0.992533
	358.390002	0.993642
	358.605211	0.994920
	358.820407	0.994587
	359.035591	0.993631
	359.250761	0.994608
	359.465919	0.997393
	359.681063	0.998977
	359.896194	1.001489
	360.111313	1.002882
	360.326418	1.005020
	360.541510	1.004930
	360.756589	1.005175
	360.971656	1.004856
	361.186709	1.003591
	361.401749	1.002847
	361.616776	1.003363
	361.831790	1.003642
	362.046792	1.004550
	362.261780	1.005055
	362.476755	1.006244
	362.691717	1.005598
	362.906666	1.006713
	363.121602	1.005852
	363.336525	1.004481
	363.551435	1.003764
	363.766332	1.005101
	363.981216	1.004084
	364.196087	1.002592
	364.410945	1.003931
	364.625790	1.004452
	364.840621	1.004924
	365.055440	1.004499
	365.270246	1.004907
	365.485039	1.005835
	365.699818	1.005744
	365.914585	1.007230
	366.129339	1.007780
	366.344079	1.007401
	366.558807	1.008033
	366.773521	1.007472
	366.988223	1.006329
	367.202911	1.007833
	367.417587	1.006830
	367.632249	1.005077
	367.846898	1.003860
	368.061535	1.004536
	368.276158	1.004961
	368.490768	1.002638
	368.705365	1.001831
	368.919949	1.001202
	369.134521	1.001858
	369.349079	1.001349
	369.563624	0.999397
	369.778155	0.998944
	369.992674	0.997656
	370.207180	0.999646
	370.421673	0.999054
	370.636153	0.997455
	370.850619	0.997303
	371.065073	0.998226
	371.279514	0.998019
	371.493941	0.996547
	371.708356	0.998254
	371.922757	0.998622
	372.137145	1.000435
	372.351521	0.999933
	372.565883	0.999873
	372.780232	0.998454
	372.994568	0.996740
	373.208891	0.995883
	373.423201	0.995715
	373.637498	0.996778
	373.851782	0.995683
	374.066053	0.994556
	374.280311	0.995368
	374.494556	0.995734
	374.708787	0.995782
	374.923006	0.996087
	375.137211	0.996616
	375.351404	0.995841
	375.565583	0.994534
	375.779750	0.996216
	375.993903	0.995666
	376.208043	0.996736
	376.422170	0.998966
	376.636284	0.998820
	376.850385	0.999997
	377.064473	1.001224
	377.278548	1.002452
	377.492610	1.003151
	377.706658	1.004523
	377.920694	1.006324
	378.134717	1.007616
	378.348726	1.008634
	378.562722	1.009411
	378.776706	1.008913
	378.990676	1.008808
	379.204633	1.008256
	379.418577	1.009205
	379.632508	1.009692
	379.846426	1.010393
	380.060331	1.009417
	380.274223	1.008702
	380.488101	1.008440
	380.701967	1.009149
	380.915819	1.010281
	381.129659	1.007281
	381.343485	1.007773
	381.557298	1.007389
	381.771098	1.007282
	381.984886	1.007710
	382.198659	1.008687
	382.412420	1.008055
	382.626168	1.009522
	382.839903	1.008129
	383.053624	1.008945
	383.267333	1.006829
	383.481028	1.008641
	383.694711	1.009649
	383.908380	1.010110
	384.122036	1.010246
	384.335679	1.010622
	384.549309	1.009763
	384.762926	1.007912
	384.976530	1.007503
	385.190120	1.004109
	385.403698	1.003734
	385.617262	1.002993
	385.830814	1.002993
	386.044352	1.002331
	386.257877	1.001976
	386.471389	1.001232
	386.684888	1.000368
	386.898374	1.001232
	387.111847	1.001070
	387.325306	0.999942
	387.538753	0.998944
	387.752186	0.999209
	387.965606	0.998314
	388.179014	0.997856
	388.392408	0.999601
	388.605789	0.998761
	388.819156	0.997505
	389.032511	0.996341
	389.245853	0.997549
	389.459181	0.995787
	389.672497	0.996260
	389.885799	0.995097
	390.099088	0.994793
	390.312364	0.995877
	390.525627	0.996796
	390.738877	0.996809
	390.952114	0.997260
	391.165337	0.997014
	391.378548	0.996779
	391.591745	0.997996
	391.804929	0.998351
	392.018100	0.997945
	392.231258	0.997843
	392.444403	0.996002
	392.657535	0.994711
	392.870653	0.994328
	393.083759	0.995916
	393.296851	0.995760
	393.509930	0.996078
	393.722996	0.997501
	393.936049	0.997061
	394.149089	0.996813
	394.362116	0.997374
	394.575129	0.997961
	394.788130	0.998245
	395.001117	1.000445
	395.214091	0.999249
	395.427052	0.998254
	395.640000	0.996522
	395.852935	0.995836
	396.065857	0.994251
	396.278765	0.993864
	396.491660	0.994052
	396.704543	0.994087
	396.917412	0.993290
	397.130268	0.993456
	397.343110	0.993079
	397.555940	0.993936
	397.768757	0.993195
	397.981560	0.992022
	398.194350	0.995190
	398.407127	0.996718
	398.619891	0.996971
	398.832642	0.995999
	399.045380	0.996965
	399.258104	0.996458
	399.470815	0.996623
	399.683514	0.995497
	399.896199	0.993322
	400.108870	0.993109
	400.321529	0.993654
	400.534175	0.993376
	400.746807	0.993814
	400.959427	0.996692
	401.172033	0.995586
	401.384626	0.994446
	401.597205	0.995350
	401.809772	0.996517
	402.022326	0.998343
	402.234866	0.998012
	402.447393	0.997655
	402.659907	0.998466
	402.872408	1.000477
	403.084896	1.000881
	403.297370	1.002734
	403.509832	1.002254
	403.722280	1.002322
	403.934715	1.000229
	404.147137	0.999881
	404.359546	0.999979
	404.571941	0.999798
	404.784323	1.000448
	404.996693	0.999589
	405.209049	0.999703
	405.421392	0.999749
	405.633721	1.000686
	405.846038	1.001512
	406.058341	1.000036
	406.270632	1.000607
	406.482909	0.999113
	406.695172	0.997182
	406.907423	0.995644
	407.119661	0.995159
	407.331885	0.993175
	407.544096	0.992261
	407.756294	0.991660
	407.968479	0.989664
	408.180651	0.990065
	408.392809	0.991131
	408.604954	0.991522
	408.817086	0.993325
	409.029205	0.995363
	409.241311	0.998080
	409.453404	0.998079
	409.665483	0.999273
	409.877549	0.999492
	410.089602	1.000733
	410.301642	1.000706
	410.513669	1.000313
	410.725682	1.000559
	410.937682	1.001348
	411.149669	1.001526
	411.361643	1.000991
	411.573604	0.999203
	411.785551	0.998817
	411.997486	0.997223
	412.209407	0.997169
	412.421315	0.998180
	412.633210	0.998635
	412.845091	0.999116
	413.056959	1.000875
	413.268815	1.000713
	413.480657	1.001868
	413.692485	1.003302
	413.904301	1.000854
	414.116103	1.001321
	414.327892	1.000315
	414.539668	1.000574
	414.751431	0.999393
	414.963181	0.997017
	415.174917	0.997331
	415.386640	1.000026
	415.598350	0.999577
	415.810047	0.998533
	416.021730	0.997272
	416.233401	0.996358
	416.445058	0.994799
	416.656702	0.994541
	416.868332	0.995533
	417.079950	0.996735
	417.291554	0.996114
	417.503145	0.994065
	417.714723	0.992199
	417.926288	0.991446
	418.137839	0.991972
	418.349377	0.991925
	418.560903	0.992174
	418.772414	0.990849
	418.983913	0.990300
	419.195398	0.988672
	419.406870	0.989837
	419.618329	0.990420
	419.829775	0.992232
	420.041208	0.994452
	420.252627	0.995679
	420.464033	0.997729
	420.675426	0.999302
	420.886805	1.000087
	421.098172	1.002188
	421.309525	1.003700
	421.520865	1.004556
	421.732192	1.005124
	421.943505	1.005087
	422.154805	1.004776
	422.366092	1.004428
	422.577366	1.005070
	422.788627	1.005676
	422.999874	1.004769
	423.211108	1.003836
	423.422329	1.005287
	423.633537	1.005960
	423.844731	1.006769
	424.055913	1.008265
	424.267081	1.007521
	424.478235	1.006894
	424.689377	1.008324
	424.900505	1.009913
	425.111620	1.012338
	425.322722	1.011668
	425.533811	1.009957
	425.744886	1.011529
	425.955948	1.010670
	426.166997	1.012003
	426.378032	1.013763
	426.589055	1.011862
	426.800064	1.012862
	427.011060	1.012222
	427.222042	1.012566
	427.433012	1.010719
	427.643968	1.008855
	427.854911	1.009735
	428.065840	1.008063
	428.276757	1.005102
	428.487660	1.003844
	428.698550	1.004168
	428.909427	1.005578
	429.120290	1.004275
	429.331140	1.005212
	429.541977	1.002523
	429.752801	1.002755
	429.963611	1.001808
	430.174408	1.001058
	430.385192	0.999897
	430.595963	0.997527
	430.806720	0.997571
	431.017464	0.996569
	431.228195	0.995343
	431.438913	0.994882
	431.649617	0.994718
	431.860308	0.996595
	432.070986	0.996878
	432.281650	0.997772
	432.492302	0.998992
	432.702940	0.997114
	432.913565	0.996562
	433.124176	0.997747
	433.334774	0.996439
	433.545359	0.995600
	433.755931	0.995669
	433.966489	0.992485
	434.177035	0.993085
	434.387567	0.993252
	434.598085	0.992338
	434.808591	0.993177
	435.019083	0.994061
	435.229562	0.994653
	435.440027	0.992699
	435.650479	0.995462
	435.860918	0.997282
	436.071344	0.998864
	436.281757	0.998689
	436.492156	0.999765
	436.702542	1.001072
	436.912914	0.999863
	437.123274	1.000219
	437.333620	1.000260
	437.543953	1.000128
	437.754272	1.002170
	437.964578	1.001732
	438.174871	1.003080
	438.385151	1.004869
	438.595417	1.004970
	438.805670	1.004776
	439.015910	1.004245
	439.226137	1.004203
	439.436350	1.002541
	439.646550	1.001059
	439.856737	1.001696
	440.066910	1.002890
	440.277070	1.001362
	440.487217	1.002134
	440.697351	1.001975
	440.907471	1.002623
	441.117578	1.003541
	441.327671	1.004920
	441.537752	1.003365
	441.747819	0.999539
	441.957873	0.997756
	442.167913	0.995017
	442.377940	0.996322
	442.587954	0.993834
	442.797955	0.990796
	443.007942	0.989828
	443.217916	0.989259
	443.427877	0.988717
	443.637824	0.988889
	443.847758	0.987639
	444.057679	0.987321
	444.267586	0.987062
	444.477481	0.987317
	444.687361	0.986447
	444.897229	0.985725
	445.107083	0.984383
	445.316924	0.983224
	445.526752	0.982865
	445.736566	0.982356
	445.946367	0.980544
	446.156155	0.981006
	446.365929	0.982570
	446.575690	0.982030
	446.785438	0.983287
	446.995173	0.981030
	447.204894	0.982011
	447.414602	0.982642
	447.624296	0.982301
	447.833977	0.982022
	448.043645	0.982306
	448.253300	0.984692
	448.462941	0.985454
	448.672569	0.984860
	448.882184	0.986616
	449.091785	0.987605
	449.301373	0.988998
	449.510948	0.989328
	449.720509	0.991699
	449.930057	0.992519
	450.139592	0.995680
	450.349113	0.998266
	450.558621	0.997996
	450.768116	1.000153
	450.977597	1.000790
	451.187066	1.002876
	451.396520	1.004083
	451.605962	1.005343
	451.815390	1.006324
	452.024805	1.005784
	452.234206	1.007958
	452.443594	1.008917
	452.652969	1.008457
	452.862330	1.005092
	453.071678	1.006364
	453.281013	1.005837
	453.490335	1.006116
	453.699643	1.003174
	453.908938	1.002131
	454.118219	0.998206
	454.327487	0.996434
	454.536742	0.998437
	454.745983	0.998903
	454.955211	0.998648
	455.164426	0.995613
	455.373627	0.995225
	455.582815	0.993845
	455.791990	0.992522
	456.001152	0.992988
	456.210300	0.993074
	456.419434	0.991068
	456.628556	0.990942
	456.837664	0.991480
	457.046758	0.991082
	457.255839	0.987712
	457.464907	0.987673
	457.673962	0.986850
	457.883003	0.985615
	458.092031	0.986138
	458.301046	0.986339
	458.510047	0.984724
	458.719035	0.985758
	458.928009	0.984225
	459.136970	0.982399
	459.345918	0.983049
	459.554852	0.983103
	459.763774	0.982781
	459.972681	0.982370
	460.181576	0.982862
	460.390457	0.985520
	460.599324	0.985991
	460.808178	0.988141
	461.017019	0.989677
	461.225847	0.989251
	461.434661	0.991308
	461.643462	0.991605
	461.852249	0.990974
	462.061023	0.989743
	462.269784	0.989815
	462.478531	0.987841
	462.687265	0.987440
	462.895986	0.990007
	463.104693	0.987944
	463.313387	0.987474
	463.522068	0.985896
	463.730735	0.985126
	463.939389	0.984170
	464.148029	0.983264
	464.356656	0.982182
	464.565270	0.981790
	464.773870	0.981161
	464.982457	0.981088
	465.191030	0.980105
	465.399591	0.980326
	465.608137	0.981428
	465.816671	0.979965
	466.025191	0.980232
	466.233697	0.978958
	466.442191	0.980980
	466.650671	0.980074
	466.859137	0.981057
	467.067590	0.982567
	467.276030	0.980871
	467.484456	0.979118
	467.692869	0.979478
	467.901269	0.980357
	468.109655	0.980551
	468.318028	0.982978
	468.526387	0.982935
	468.734733	0.979998
	468.943066	0.980055
	469.151385	0.980084
	469.359691	0.980000
	469.567984	0.982009
	469.776263	0.981318
	469.984528	0.984334
	470.192781	0.983996
	470.401020	0.985173
	470.609245	0.987076
	470.817457	0.987350
	471.025656	0.988276
	471.233841	0.991380
	471.442013	0.990641
	471.650172	0.991186
	471.858317	0.992093
	472.066448	0.993490
	472.274567	0.994589
	472.482672	0.997550
	472.690763	0.997778
	472.898841	0.999953
	473.106906	0.998090
	473.314957	0.997930
	473.522995	0.997080
	473.731020	0.997461
	473.939031	0.998360
	474.147029	0.997110
	474.355013	0.995246
	474.562984	0.995347
	474.770941	0.996049
	474.978885	0.996502
	475.186816	0.997644
	475.394733	0.997752
	475.602637	0.994746
	475.810527	0.995045
	476.018404	0.994359
	476.226268	0.992745
	476.434118	0.992527
	476.641955	0.992483
	476.849778	0.992547
	477.057588	0.993423
	477.265385	0.991876
	477.473168	0.991007
	477.680937	0.991078
	477.888694	0.991504
	478.096436	0.990904
	478.304166	0.990094
	478.511882	0.991321
	478.719584	0.991611
	478.927274	0.991393
	479.134949	0.989642
	479.342612	0.989631
	479.550260	0.990320
	479.757896	0.989507
	479.965518	0.988885
	480.173126	0.989408
	480.380722	0.989233
	480.588303	0.987857
	480.795872	0.986362
	481.003426	0.985398
	481.210968	0.984661
	481.418496	0.986532
	481.626010	0.987203
	481.833511	0.988702
	482.040999	0.989125
	482.248473	0.987737
	482.455934	0.986672
	482.663382	0.985627
	482.870816	0.984420
	483.078236	0.983733
	483.285643	0.983581
	483.493037	0.982283
	483.700417	0.981818
	483.907784	0.981152
	484.115137	0.981049
	484.322477	0.982068
	484.529803	0.981754
	484.737116	0.981536
	484.944416	0.981035
	485.151702	0.979239
	485.358975	0.980261
	485.566234	0.978801
	485.773479	0.978583
	485.980712	0.979197
	486.187931	0.979338
	486.395136	0.978711
	486.602328	0.977398
	486.809506	0.977394
	487.016671	0.977780
	487.223823	0.978461
	487.430961	0.976454
	487.638086	0.977148
	487.845197	0.976578
	488.052295	0.976623
	488.259379	0.975865
	488.466450	0.976027
	488.673507	0.976916
	488.880551	0.978639
	489.087582	0.979364
	489.294599	0.980147
	489.501602	0.980579
	489.708592	0.980663
	489.915569	0.981015
	490.122532	0.982239
	490.329482	0.981398
	490.536418	0.980293
	490.743341	0.979880
	490.950250	0.979908
	491.157146	0.979917
	491.364029	0.978973
	491.570897	0.980493
	491.777753	0.980646
	491.984595	0.981084
	492.191423	0.980612
	492.398238	0.980439
	492.605040	0.981085
	492.811828	0.981835
	493.018603	0.980748
	493.225364	0.980440
	493.432111	0.980085
	493.638846	0.979533
	493.845566	0.980890
	494.052274	0.980202
	494.258967	0.979678
	494.465648	0.978021
	494.672314	0.978117
	494.878968	0.978258
	495.085608	0.978267
	495.292234	0.977262
	495.498847	0.977542
	495.705446	0.976385
	495.912032	0.975238
	496.118605	0.975696
	496.325164	0.975156
	496.531709	0.974900
	496.738241	0.975168
	496.944759	0.973960
	497.151264	0.973815
	497.357756	0.972465
	497.564234	0.973247
	497.770698	0.972300
	497.977149	0.972292
	498.183587	0.971770
	498.390011	0.972585
	498.596422	0.973101
	498.802819	0.973071
	499.009202	0.973853
	499.215572	0.973546
	499.421929	0.972915
	499.628272	0.972919
	499.834602	0.973714
	500.040918	0.974515
	500.247220	0.974107
	500.453509	0.974438
	500.659785	0.974454
	500.866047	0.975185
	501.072296	0.974945
	501.278531	0.974186
	501.484752	0.973098
	501.690960	0.972379
	501.897155	0.970078
	502.103336	0.969388
	502.309504	0.968481
	502.515658	0.967765
	502.721798	0.966526
	502.927925	0.967102
	503.134039	0.968407
	503.340139	0.968879
	503.546225	0.969721
	503.752298	0.968713
	503.958358	0.969358
	504.164404	0.970086
	504.370436	0.971046
	504.576455	0.971385
	504.782461	0.971935
	504.988453	0.972721
	505.194431	0.973820
	505.400396	0.973306
	505.606347	0.972836
	505.812285	0.973298
	506.018209	0.975954
	506.224120	0.975466
	506.430017	0.975191
	506.635901	0.974704
	506.841771	0.973777
	507.047628	0.974535
	507.253471	0.973572
	507.459301	0.972758
	507.665117	0.972099
	507.870920	0.972153
	508.076709	0.970241
	508.282484	0.971455
	508.488247	0.972720
	508.693995	0.971549
	508.899730	0.970356
	509.105451	0.968968
	509.311159	0.968507
	509.516854	0.967166
	509.722535	0.967411
	509.928202	0.967913
	510.133856	0.966277
	510.339496	0.969303
	510.545123	0.968660
	510.750736	0.967914
	510.956336	0.968149
	511.161922	0.968338
	511.367494	0.969651
	511.573053	0.969043
	511.778599	0.969471
	511.984131	0.969977
	512.189649	0.968775
	512.395154	0.967794
	512.600645	0.967849
	512.806123	0.967637
	513.011587	0.966208
	513.217038	0.964608
	513.422475	0.963955
	513.627899	0.964039
	513.833309	0.963232
	514.038705	0.964324
	514.244088	0.963986
	514.449458	0.965855
	514.654814	0.964869
	514.860156	0.964548
	515.065485	0.965812
	515.270800	0.966767
	515.476102	0.967366
	515.681390	0.967829
	515.886664	0.967891
	516.091925	0.967702
	516.297173	0.969584
	516.502407	0.971044
	516.707627	0.971053
	516.912834	0.972033
	517.118027	0.972018
	517.323207	0.972746
	517.528373	0.972659
	517.733525	0.972108
	517.938664	0.972014
	518.143790	0.972907
	518.348901	0.972966
	518.554000	0.971751
	518.759084	0.972007
	518.964156	0.971161
	519.169213	0.971252
	519.374257	0.972045
	519.579288	0.971041
	519.784305	0.970426
	519.989308	0.968985
	520.194298	0.967663
	520.399274	0.967023
	520.604236	0.968588
	520.809185	0.967843
	521.014121	0.966649
	521.219043	0.966012
	521.423951	0.967585
	521.628846	0.967749
	521.833727	0.967145
	522.038595	0.969075
	522.243449	0.969736
	522.448289	0.968838
	522.653116	0.968988
	522.857929	0.967752
	523.062729	0.967954
	523.267515	0.969043
	523.472287	0.967550
	523.677046	0.966997
	523.881792	0.967032
	524.086524	0.966150
	524.291242	0.966803
	524.495946	0.965248
	524.700637	0.964957
	524.905315	0.964258
	525.109979	0.963330
	525.314629	0.961908
	525.519266	0.961380
	525.723889	0.961188
	525.928498	0.961293
	526.133094	0.960778
	526.337677	0.961264
	526.542245	0.959974
	526.746800	0.958981
	526.951342	0.957350
	527.155870	0.957480
	527.360384	0.957107
	527.564885	0.956857
	527.769372	0.957121
	527.973846	0.956377
	528.178306	0.955425
	528.382752	0.955224
	528.587185	0.956445
	528.791604	0.957121
	528.996010	0.956075
	529.200402	0.957528
	529.404780	0.957438
	529.609145	0.957752
	529.813496	0.958178
	530.017833	0.959451
	530.222157	0.961035
	530.426468	0.960669
	530.630764	0.960694
	530.835048	0.961804
	531.039317	0.960142
	531.243573	0.959796
	531.447815	0.960519
	531.652044	0.960669
	531.856259	0.961027
	532.060461	0.962004
	532.264648	0.962835
	532.468823	0.963427
	532.672983	0.964435
	532.877130	0.965861
	533.081264	0.965300
	533.285383	0.965753
	533.489490	0.965073
	533.693582	0.964867
	533.897661	0.964747
	534.101726	0.965440
	534.305778	0.966484
	534.509816	0.966621
	534.713841	0.966676
	534.917851	0.967304
	535.121849	0.969379
	535.325832	0.969659
	535.529802	0.969161
	535.733759	0.970437
	535.937701	0.971731
	536.141630	0.971458
	536.345546	0.970209
	536.549448	0.969513
	536.753336	0.967400
	536.957210	0.966665
	537.161071	0.966822
	537.364919	0.966505
	537.568752	0.967333
	537.772572	0.966809
	537.976379	0.967733
	538.180172	0.968006
	538.383951	0.967904
	538.587716	0.968185
	538.791468	0.966848
	538.995206	0.966757
	539.198931	0.967273
	539.402642	0.967933
	539.606339	0.966921
	539.810023	0.967531
	540.013693	0.967499
	540.217349	0.968055
	540.420992	0.970328
	540.624621	0.970931
	540.828237	0.972350
	541.031839	0.973293
	541.235427	0.974064
	541.439001	0.976600
	541.642562	0.975715
	541.846109	0.975807
	542.049643	0.976354
	542.253163	0.977016
	542.456669	0.976935
	542.660162	0.976062
	542.863641	0.975502
	543.067106	0.975626
	543.270558	0.975613
	543.473996	0.977391
	543.677420	0.979296
	543.880831	0.980334
	544.084228	0.982022
	544.287612	0.982271
	544.490981	0.982105
	544.694338	0.981367
	544.897680	0.981144
	545.101009	0.980171
	545.304324	0.979254
	545.507625	0.980146
	545.710913	0.980389
	545.914187	0.981827
	546.117448	0.982438
	546.320695	0.982708
	546.523928	0.982542
	546.727147	0.982594
	546.930353	0.981994
	547.133546	0.981981
	547.336724	0.982530
	547.539889	0.982732
	547.743040	0.983099
	547.946178	0.984746
	548.149301	0.983566
	548.352412	0.983759
	548.555508	0.985589
	548.758591	0.986937
	548.961660	0.988307
	549.164716	0.989057
	549.367757	0.990952
	549.570785	0.991841
	549.773800	0.992741
	549.976801	0.992699
	550.179788	0.994242
	550.382761	0.993278
	550.585721	0.994528
	550.788667	0.996190
	550.991599	0.996030
	551.194518	0.997771
	551.397423	0.997915
	551.600315	1.000141
	551.803192	1.000495
	552.006056	1.002660
	552.208906	1.004743
	552.411743	1.007044
	552.614566	1.008973
	552.817375	1.009732
	553.020171	1.012277
	553.222953	1.011358
	553.425721	1.011682
	553.628475	1.012144
	553.831216	1.011725
	554.033943	1.012517
	554.236657	1.012727
	554.439356	1.012581
	554.642042	1.012594
	554.844715	1.013148
	555.047373	1.013965
	555.250018	1.016154
	555.452650	1.016680
	555.655267	1.016725
	555.857871	1.016952
	556.060461	1.017358
	556.263038	1.018179
	556.465600	1.017275
	556.668150	1.015702
	556.870685	1.014848
	557.073207	1.014948
	557.275715	1.014414
	557.478209	1.014727
	557.680689	1.014808
	557.883156	1.014282
	558.085609	1.014042
	558.288049	1.012899
	558.490475	1.013251
	558.692887	1.013190
	558.895285	1.013773
	559.097670	1.013596
	559.300040	1.015441
	559.502398	1.015721
	559.704741	1.016279
	559.907071	1.015933
	560.109387	1.016686
	560.311689	1.016219
	560.513978	1.018070
	560.716253	1.018636
	560.918514	1.017023
	561.120762	1.017058
	561.322995	1.017714
	561.525215	1.017255
	561.727422	1.016176
	561.929614	1.016709
	562.131793	1.016350
	562.333958	1.015932
	562.536110	1.016082
	562.738248	1.019075
	562.940372	1.019394
	563.142482	1.019665
	563.344578	1.020010
	563.546661	1.021184
	563.748730	1.023168
	563.950786	1.022684
	564.152827	1.023368
	564.354855	1.024566
	564.556870	1.022809
	564.758870	1.023117
	564.960857	1.022468
	565.162830	1.020180
	565.364789	1.018848
	565.566735	1.020263
	565.768666	1.021151
	565.970584	1.020887
	566.172489	1.020916
	566.374379	1.020733
	566.576256	1.021787
	566.778119	1.025058
	566.979969	1.026682
	567.181805	1.028019
	567.383626	1.027862
	567.585435	1.028389
	567.787229	1.028882
	567.989010	1.030111
	568.190777	1.031597
	568.392530	1.031374
	568.594269	1.031001
	568.795995	1.031051
	568.997707	1.033159
	569.199405	1.034453
	569.401090	1.034857
	569.602761	1.036261
	569.804418	1.038293
	570.006061	1.039283
	570.207690	1.041719
	570.409306	1.042781
	570.610908	1.043948
	570.812497	1.044237
	571.014071	1.044407
	571.215632	1.044492
	571.417179	1.045255
	571.618712	1.044365
	571.820232	1.044980
	572.021737	1.043864
	572.223229	1.045303
	572.424707	1.046165
	572.626172	1.047147
	572.827623	1.047255
	573.029060	1.046477
	573.230483	1.046925
	573.431892	1.046811
	573.633288	1.045505
	573.834670	1.046007
	574.036038	1.048305
	574.237392	1.047897
	574.438733	1.048484
	574.640060	1.049634
	574.841373	1.049149
	575.042672	1.047807
	575.243958	1.047418
	575.445230	1.046875
	575.646488	1.047430
	575.847732	1.046654
	576.048962	1.046743
	576.250179	1.046402
	576.451382	1.046526
	576.652571	1.046087
	576.853747	1.048456
	577.054908	1.048661
	577.256056	1.048581
	577.457190	1.050097
	577.658310	1.050625
	577.859417	1.051073
	578.060510	1.051622
	578.261589	1.052402
	578.462654	1.053669
	578.663705	1.054914
	578.864743	1.057328
	579.065767	1.057869
	579.266777	1.059463
	579.467773	1.058958
	579.668755	1.060227
	579.869724	1.061925
	580.070679	1.063593
	580.271620	1.064225
	580.472548	1.065498
	580.673461	1.067802
	580.874361	1.069041
	581.075247	1.070678
	581.276119	1.071289
	581.476978	1.071508
	581.677822	1.073122
	581.878653	1.073803
	582.079470	1.074941
	582.280273	1.075221
	582.481063	1.073916
	582.681838	1.074065
	582.882600	1.074169
	583.083348	1.073777
	583.284083	1.073833
	583.484803	1.073911
	583.685510	1.075126
	583.886203	1.075656
	584.086882	1.075903
	584.287547	1.078511
	584.488199	1.078462
	584.688836	1.078571
	584.889460	1.079069
	585.090070	1.079724
	585.290666	1.080417
	585.491249	1.081144
	585.691818	1.081057
	585.892372	1.083094
	586.092914	1.081957
	586.293441	1.080413
	586.493954	1.080526
	586.694454	1.080355
	586.894940	1.079834
	587.095412	1.080842
	587.295870	1.081071
	587.496314	1.082134
	587.696745	1.082401
	587.897162	1.082830
	588.097565	1.084047
	588.297954	1.083493
	588.498329	1.084033
	588.698691	1.085025
	588.899038	1.085766
	589.099372	1.085159
	589.299692	1.084583
	589.499998	1.084107
	589.700291	1.085212
	589.900569	1.084968
	590.100834	1.085277
	590.301085	1.085220
	590.501322	1.085323
	590.701546	1.086956
	590.901755	1.087544
	591.101951	1.087433
	591.302132	1.086096
	591.502300	1.085016
	591.702455	1.086267
	591.902595	1.086745
	592.102722	1.085809
	592.302834	1.086002
	592.502933	1.087636
	592.703018	1.088324
	592.903089	1.089609
	593.103147	1.089221
	593.303190	1.090341
	593.503220	1.090805
	593.703236	1.092682
	593.903238	1.092588
	594.103226	1.093445
	594.303200	1.092862
	594.503161	1.094364
	594.703108	1.094974
	594.903040	1.095570
	595.102960	1.096415
	595.302865	1.097871
	595.502756	1.098580
	595.702634	1.099866
	595.902497	1.100217
	596.102347	1.102241
	596.302183	1.104143
	596.502005	1.105227
	596.701813	1.106475
	596.901608	1.108120
	597.101388	1.108662
	597.301155	1.108220
	597.500908	1.108767
	597.700647	1.110668
	597.900372	1.111369
	598.100083	1.111106
	598.299781	1.113976
	598.499465	1.115867
	598.699134	1.117560
	598.898790	1.118985
	599.098432	1.120829
	599.298061	1.121789
	599.497675	1.122187
	599.697275	1.124278
	599.896862	1.125078
	600.096435	1.125567
	600.295994	1.124430
	600.495539	1.124453
	600.695070	1.123653
	600.894588	1.122061
	601.094091	1.122221
	601.293581	1.122779
	601.493056	1.123029
	601.692518	1.123981
	601.891966	1.121342
	602.091401	1.121997
	602.290821	1.123287
	602.490227	1.124604
	602.689620	1.124540
	602.888999	1.122114
	603.088363	1.122751
	603.287714	1.122513
	603.487052	1.123518
	603.686375	1.124163
	603.885684	1.124299
	604.084980	1.125058
	604.284261	1.126060
	604.483529	1.125619
	604.682783	1.125258
	604.882023	1.125393
	605.081249	1.124331
	605.280461	1.125423
	605.479660	1.125823
	605.678844	1.126218
	605.878015	1.126141
	606.077172	1.126251
	606.276314	1.125562
	606.475443	1.125661
	606.674558	1.124361
	606.873660	1.125075
	607.072747	1.126095
	607.271820	1.126912
	607.470880	1.128334
	607.669926	1.129372
	607.868957	1.129541
	608.067975	1.130189
	608.266979	1.130201
	608.465969	1.130505
	608.664946	1.130185
	608.863908	1.131967
	609.062857	1.131752
	609.261791	1.131694
	609.460712	1.133623
	609.659619	1.134954
	609.858511	1.135030
	610.057390	1.136537
	610.256256	1.136561
	610.455107	1.137770
	610.653944	1.140214
	610.852767	1.141236
	611.051577	1.142983
	611.250373	1.143393
	611.449154	1.144619
	611.647922	1.146550
	611.846676	1.145773
	612.045416	1.146876
	612.244142	1.148170
	612.442854	1.149304
	612.641553	1.150416
	612.840237	1.152692
	613.038908	1.155407
	613.237564	1.156548
	613.436207	1.157498
	613.634836	1.158854
	613.833451	1.160538
	614.032052	1.164446
	614.230639	1.166859
	614.429212	1.168014
	614.627771	1.168924
	614.826316	1.171411
	615.024848	1.175325
	615.223365	1.176828
	615.421869	1.178687
	615.620358	1.178806
	615.818834	1.179831
	616.017296	1.182164
	616.215744	1.183700
	616.414178	1.185325
	616.612598	1.188128
	616.811004	1.189851
	617.009396	1.191420
	617.207775	1.194385
	617.406139	1.196514
	617.604490	1.197424
	617.802826	1.199739
	618.001149	1.201691
	618.199458	1.203449
	618.397752	1.207072
	618.596033	1.209970
	618.794300	1.212466
	618.992553	1.215066
	619.190792	1.216220
	619.389018	1.219080
	619.587229	1.218947
	619.785426	1.220214
	619.983609	1.222225
	620.181779	1.223246
	620.379934	1.224768
	620.578076	1.226739
	620.776204	1.228044
	620.974317	1.228233
	621.172417	1.230018
	621.370503	1.231503
	621.568575	1.231481
	621.766633	1.233730
	621.964677	1.235346
	622.162707	1.237795
	622.360723	1.240927
	622.558725	1.243610
	622.756714	1.244746
	622.954688	1.246849
	623.152648	1.248205
	623.350595	1.248210
	623.548527	1.248955
	623.746446	1.248058
	623.944350	1.249476
	624.142241	1.250629
	624.340118	1.250107
	624.537981	1.250496
	624.735829	1.252094
	624.933664	1.253277
	625.131485	1.254812
	625.329292	1.254854
	625.527085	1.255759
	625.724864	1.256876
	625.922629	1.256671
	626.120381	1.256454
	626.318118	1.256514
	626.515841	1.256419
	626.713550	1.254602
	626.911246	1.253254
	627.108927	1.251288
	627.306595	1.249601
	627.504248	1.248410
	627.701888	1.249039
	627.899513	1.249902
	628.097125	1.250144
	628.294722	1.247371
	628.492306	1.245992
	628.689876	1.245969
	628.887432	1.245708
	629.084973	1.246518
	629.282501	1.246061
	629.480015	1.247217
	629.677515	1.248298
	629.875001	1.247972
	630.072473	1.246989
	630.269931	1.246079
	630.467375	1.243776
	630.664805	1.242231
	630.862221	1.241898
	631.059623	1.240824
	631.257011	1.241446
	631.454385	1.238900
	631.651746	1.238855
	631.849092	1.237003
	632.046424	1.235488
	632.243742	1.234451
	632.441047	1.233452
	632.638337	1.231997
	632.835613	1.231191
	633.032876	1.229547
	633.230124	1.227944
	633.427358	1.228357
	633.624579	1.229161
	633.821785	1.228275
	634.018978	1.227578
	634.216156	1.225824
	634.413321	1.224825
	634.610471	1.223824
	634.807608	1.221883
	635.004730	1.219925
	635.201839	1.216960
	635.398933	1.217099
	635.596014	1.214991
	635.793081	1.215000
	635.990133	1.214642
	636.187172	1.212873
	636.384196	1.212093
	636.581207	1.211902
	636.778204	1.211033
	636.975186	1.209709
	637.172155	1.207243
	637.369110	1.206282
	637.566050	1.204016
	637.762977	1.202386
	637.959890	1.199986
	638.156788	1.197933
	638.353673	1.194629
	638.550544	1.192799
	638.747400	1.192093
	638.944243	1.189924
	639.141072	1.188520
	639.337886	1.187140
	639.534687	1.186540
	639.731474	1.185820
	639.928246	1.183712
	640.125005	1.182142
	640.321750	1.183072
	640.518480	1.183116
	640.715197	1.182763
	640.911899	1.183830
	641.108588	1.182738
	641.305263	1.179839
	641.501923	1.177346
	641.698570	1.175758
	641.895202	1.173680
	642.091821	1.170842
	642.288426	1.170299
	642.485016	1.170347
	642.681593	1.169984
	642.878155	1.170932
	643.074704	1.170400
	643.271238	1.169381
	643.467759	1.169392
	643.664265	1.168346
	643.860757	1.168071
	644.057236	1.168004
	644.253700	1.168921
	644.450151	1.169701
	644.646587	1.169627
	644.843009	1.170457
	645.039418	1.171745
	645.235812	1.173352
	645.432192	1.172320
	645.628558	1.172127
	645.824911	1.173214
	646.021249	1.174953
	646.217573	1.175919
	646.413883	1.177751
	646.610179	1.177710
	646.806461	1.178624
	647.002729	1.181458
	647.198983	1.184072
	647.395223	1.183858
	647.591449	1.186138
	647.787661	1.187457
	647.983859	1.189388
	648.180043	1.192387
	648.376212	1.194864
	648.572368	1.195621
	648.768510	1.196457
	648.964638	1.197613
	649.160751	1.200561
	649.356851	1.200612
	649.552937	1.202657
	649.749008	1.203136
	649.945066	1.204649
	650.141109	1.207529
	650.337138	1.208367
	650.533154	1.208588
	650.729155	1.209507
	650.925142	1.212844
	651.121116	1.215296
	651.317075	1.219439
	651.513020	1.221356
	651.708951	1.223337
	651.904868	1.226849
	652.100771	1.226831
	652.296660	1.228699
	652.492535	1.231384
	652.688396	1.232051
	652.884242	1.232873
	653.080075	1.234529
	653.275894	1.239491
	653.471699	1.241372
	653.667489	1.242693
	653.863266	1.245011
	654.059028	1.247627
	654.254776	1.249583
	654.450511	1.252286
	654.646231	1.254410
	654.841937	1.255158
	655.037629	1.257296
	655.233308	1.260265
	655.428972	1.262032
	655.624622	1.263782
	655.820258	1.266744
	656.015879	1.268273
	656.211487	1.269596
	656.407081	1.270735
	656.602661	1.271467
	656.798226	1.273430
	656.993778	1.274632
	657.189315	1.274120
	657.384839	1.276940
	657.580348	1.278283
	657.775843	1.278790
	657.971324	1.279611
	658.166791	1.281247
	658.362244	1.281302
	658.557683	1.282670
	658.753108	1.284352
	658.948519	1.283887
	659.143916	1.284933
	659.339298	1.286836
	659.534667	1.287803
	659.730022	1.289176
	659.925362	1.290165
	660.120688	1.290054
	660.316001	1.288608
	660.511299	1.289714
	660.706583	1.289889
	660.901853	1.289353
	661.097109	1.288333
	661.292351	1.287956
	661.487578	1.286867
	661.682792	1.287155
	661.877992	1.287631
	662.073177	1.286859
	662.268349	1.288538
	662.463506	1.289525
	662.658649	1.289674
	662.853779	1.289514
	663.048894	1.289852
	663.243995	1.289253
	663.439081	1.289761
	663.634154	1.289369
	663.829213	1.288565
	664.024258	1.290686
	664.219288	1.291225
	664.414305	1.290518
	664.609307	1.292620
	664.804295	1.293175
	664.999269	1.293917
	665.194229	1.292809
	665.389175	1.292270
	665.584107	1.293103
	665.779025	1.291550
	665.973928	1.291326
	666.168818	1.290955
	666.363693	1.291468
	666.558555	1.290945
	666.753402	1.290966
	666.948235	1.292167
	667.143054	1.291029
	667.337859	1.290043
	667.532650	1.289595
	667.727427	1.289241
	667.922189	1.289836
	668.116938	1.289603
	668.311672	1.290325
	668.506392	1.290785
	668.701098	1.291346
	668.895790	1.291960
	669.090468	1.292903
	669.285132	1.291470
	669.479782	1.291239
	669.674417	1.290720
	669.869039	1.291101
	670.063646	1.291034
	670.258239	1.291798
	670.452819	1.290504
	670.647384	1.289747
	670.841934	1.290296
	671.036471	1.288543
	671.230994	1.286818
	671.425502	1.286067
	671.619997	1.286364
	671.814477	1.284427
	672.008943	1.282091
	672.203395	1.281208
	672.397833	1.278431
	672.592257	1.277113
	672.786667	1.276760
	672.981062	1.273100
	673.175444	1.272085
	673.369811	1.271250
	673.564164	1.270460
	673.758503	1.269857
	673.952828	1.266642
	674.147139	1.264411
	674.341435	1.264542
	674.535718	1.264418
	674.729986	1.262585
	674.924240	1.261555
	675.118480	1.260491
	675.312706	1.257716
	675.506918	1.255825
	675.701116	1.254901
	675.895299	1.253162
	676.089469	1.250436
	676.283624	1.249400
	676.477765	1.248033
	676.671892	1.245458
	676.866005	1.244253
	677.060103	1.241515
	677.254188	1.239199
	677.448258	1.236534
	677.642315	1.235835
	677.836357	1.234427
	678.030385	1.234821
	678.224398	1.232397
	678.418398	1.231224
	678.612384	1.228542
	678.806355	1.225318
	679.000312	1.223236
	679.194255	1.220839
	679.388184	1.219615
	679.582099	1.217567
	679.776000	1.216894
	679.969886	1.215965
	680.163758	1.214497
	680.357617	1.213653
	680.551461	1.211708
	680.745290	1.208905
	680.939106	1.205560
	681.132908	1.204889
	681.326695	1.202372
	681.520468	1.201284
	681.714227	1.198706
	681.907972	1.196501
	682.101703	1.193553
	682.295419	1.191805
	682.489122	1.189295
	682.682810	1.185856
	682.876484	1.184034
	683.070144	1.184191
	683.263790	1.182419
	683.457421	1.179017
	683.651039	1.178307
	683.844642	1.177641
	684.038231	1.175701
	684.231806	1.175545
	684.425367	1.173408
	684.618913	1.172096
	684.812446	1.171794
	685.005964	1.171616
	685.199468	1.171227
	685.392958	1.169600
	685.586433	1.167323
	685.779895	1.168470
	685.973342	1.169023
	686.166775	1.168065
	686.360194	1.167691
	686.553599	1.166972
	686.746990	1.166112
	686.940366	1.164638
	687.133729	1.164420
	687.327077	1.164357
	687.520411	1.164252
	687.713730	1.164239
	687.907036	1.164446
	688.100327	1.163728
	688.293604	1.161655
	688.486867	1.161888
	688.680116	1.159335
	688.873351	1.158729
	689.066571	1.159677
	689.259777	1.159468
	689.452970	1.157376
	689.646147	1.156835
	689.839311	1.155829
	690.032461	1.153414
	690.225596	1.152976
	690.418717	1.153810
	690.611824	1.153309
	690.804917	1.151889
	690.997995	1.152989
	691.191059	1.152609
	691.384110	1.152170
	691.577145	1.151242
	691.770167	1.150993
	691.963175	1.149855
	692.156168	1.147084
	692.349147	1.146140
	692.542112	1.144405
	692.735063	1.144517
	692.927999	1.143985
	693.120922	1.144122
	693.313830	1.142509
	693.506724	1.139528
	693.699603	1.138520
	693.892469	1.135891
	694.085320	1.135395
	694.278157	1.134398
	694.470980	1.133847
	694.663789	1.132594
	694.856583	1.130416
	695.049364	1.130049
	695.242130	1.130565
	695.434881	1.128941
	695.627619	1.126804
	695.820342	1.127202
	696.013052	1.125190
	696.205747	1.124084
	696.398427	1.122212
	696.591094	1.121324
	696.783746	1.120088
	696.976384	1.119162
	697.169008	1.118218
	697.361618	1.118723
	697.554213	1.117121
	697.746795	1.115482
	697.939362	1.113834
	698.131914	1.112197
	698.324453	1.111466
	698.516977	1.109313
	698.709487	1.107207
	698.901983	1.107437
	699.094465	1.106058
	699.286932	1.104963
	699.479386	1.103068
	699.671825	1.102890
	699.864249	1.101915
	700.056660	1.102009
	700.249056	1.101545
	700.441438	1.102878
	700.633806	1.102138
	700.826160	1.101100
	701.018499	1.098733
	701.210824	1.100102
	701.403135	1.100061
	701.595432	1.098044
	701.787714	1.098991
	701.979982	1.097565
	702.172236	1.096000
	702.364476	1.094972
	702.556702	1.094829
	702.748913	1.092663
	702.941110	1.093030
	703.133293	1.093901
	703.325461	1.093764
	703.517615	1.093974
	703.709755	1.093292
	703.901881	1.093891
	704.093993	1.093815
	704.286090	1.093825
	704.478173	1.094945
	704.670242	1.093171
	704.862296	1.092568
	705.054337	1.091209
	705.246363	1.092671
	705.438375	1.090201
	705.630372	1.090007
	705.822356	1.089502
	706.014325	1.089496
	706.206279	1.087256
	706.398220	1.086174
	706.590146	1.085402
	706.782058	1.083924
	706.973956	1.082315
	707.165840	1.079657
	707.357709	1.077814
	707.549564	1.076160
	707.741405	1.074977
	707.933231	1.073103
	708.125043	1.071707
	708.316841	1.071320
	708.508625	1.069323
	708.700395	1.067307
	708.892150	1.065895
	709.083891	1.063708
	709.275617	1.062454
	709.467330	1.059678
	709.659028	1.058082
	709.850712	1.055921
	710.042381	1.054456
	710.234037	1.054769
	710.425678	1.053605
	710.617305	1.051624
	710.808917	1.050867
	711.000515	1.050523
	711.192099	1.049600
	711.383669	1.048361
	711.575225	1.047412
	711.766766	1.046774
	711.958293	1.045841
	712.149805	1.043430
	712.341304	1.043685
	712.532788	1.043145
	712.724258	1.043856
	712.915713	1.042563
	713.107154	1.040580
	713.298581	1.040618
	713.489994	1.039630
	713.681392	1.039946
	713.872776	1.038875
	714.064146	1.040410
	714.255502	1.040255
	714.446843	1.042259
	714.638170	1.042314
	714.829483	1.042603
	715.020781	1.043555
	715.212065	1.042107
	715.403335	1.042546
	715.594591	1.042821
	715.785832	1.043127
	715.977059	1.041814
	716.168272	1.040490
	716.359470	1.041545
	716.550654	1.040139
	716.741824	1.039499
	716.932979	1.037272
	717.124121	1.036256
	717.315247	1.036430
	717.506360	1.035334
	717.697458	1.034179
	717.888542	1.034674
	718.079612	1.034952
	718.270668	1.035061
	718.461709	1.034026
	718.652736	1.033765
	718.843748	1.033880
	719.034746	1.034200
	719.225730	1.033211
	719.416700	1.033748
	719.607655	1.033976
	719.798596	1.034022
	719.989523	1.033215
	720.180435	1.033180
	720.371333	1.032448
	720.562217	1.031301
	720.753087	1.030892
	720.943942	1.030448
	721.134783	1.031380
	721.325609	1.031381
	721.516422	1.031224
	721.707219	1.031798
	721.898003	1.030371
	722.088772	1.031960
	722.279527	1.030897
	722.470268	1.031089
	722.660994	1.030873
	722.851707	1.030181
	723.042404	1.028921
	723.233088	1.029174
	723.423757	1.028302
	723.614412	1.027301
	723.805052	1.027450
	723.995678	1.026802
	724.186290	1.026867
	724.376887	1.025952
	724.567471	1.023954
	724.758039	1.024611
	724.948594	1.024445
	725.139134	1.023931
	725.329660	1.022649
	725.520172	1.023782
	725.710669	1.022331
	725.901152	1.022670
	726.091620	1.020263
	726.282075	1.019083
	726.472514	1.019015
	726.662940	1.017153
	726.853351	1.016867
	727.043748	1.016749
	727.234131	1.018044
	727.424499	1.016190
	727.614853	1.015488
	727.805193	1.014322
	727.995518	1.012305
	728.185829	1.010780
	728.376125	1.010340
	728.566408	1.010908
	728.756675	1.010928
	728.946929	1.010451
	729.137168	1.009997
	729.327393	1.010451
	729.517604	1.010857
	729.707800	1.009497
	729.897982	1.008818
	730.088149	1.009270
	730.278302	1.009235
	730.468441	1.010181
	730.658566	1.009999
	730.848676	1.010460
	731.038771	1.007884
	731.228853	1.008484
	731.418920	1.007032
	731.608973	1.005583
	731.799011	1.004797
	731.989035	1.005267
	732.179045	1.005484
	732.369040	1.005395
	732.559021	1.005421
	732.748988	1.004973
	732.938940	1.005186
	733.128878	1.005159
	733.318801	1.004361
	733.508711	1.004540
	733.698605	1.002423
	733.888486	1.003453
	734.078352	1.003145
	734.268204	1.001602
	734.458041	1.001350
	734.647864	1.002362
	734.837673	1.002391
	735.027467	1.003150
	735.217247	1.002111
	735.407013	1.002009
	735.596764	1.001977
	735.786501	1.001135
	735.976223	1.001737
	736.165932	1.003672
	736.355625	1.002804
	736.545305	1.002458
	736.734970	1.002693
	736.924620	1.002754
	737.114257	1.003044
	737.303879	1.003655
	737.493486	1.003211
	737.683079	1.004689
	737.872658	1.005488
	738.062222	1.002421
	738.251772	1.003447
	738.441308	1.004041
	738.630829	1.003438
	738.820336	1.001320
	739.009829	1.001059
	739.199307	1.002012
	739.388771	1.001650
	739.578220	1.000493
	739.767655	1.000493
	739.957076	1.000506
	740.146482	0.998882
	740.335874	0.998055
	740.525251	0.997206
	740.714615	0.996978
	740.903963	0.996502
	741.093298	0.995518
	741.282618	0.996127
	741.471923	0.995088
	741.661214	0.994980
	741.850491	0.993500
	742.039753	0.992133
	742.229001	0.992206
	742.418235	0.989939
	742.607454	0.989722
	742.796659	0.987909
	742.985849	0.987742
	743.175025	0.988247
	743.364187	0.988049
	743.553334	0.986945
	743.742467	0.985706
	743.931586	0.984923
	744.120690	0.984372
	744.309779	0.984910
	744.498855	0.983884
	744.687916	0.983824
	744.876962	0.984024
	745.065994	0.983888
	745.255012	0.986219
	745.444015	0.984852
	745.633004	0.985889
	745.821978	0.987226
	746.010938	0.987189
	746.199884	0.985274
	746.388815	0.986110
	746.577732	0.985506
	746.766634	0.987909
	746.955522	0.988131
	747.144396	0.987700
	747.333255	0.987690
	747.522100	0.986547
	747.710930	0.985508
	747.899746	0.986250
	748.088548	0.986135
	748.277335	0.987166
	748.466108	0.987740
	748.654866	0.986814
	748.843610	0.985899
	749.032339	0.986527
	749.221054	0.985685
	749.409755	0.984720
	749.598441	0.986381
	749.787113	0.985346
	749.975770	0.985270
	750.164413	0.984828
	750.353042	0.984820
[truncated: 1,648 more rows]
