# Supplementary material for: Metasurface analogues of molecular diastereomers from hierarchical multiscale chiral interactions with biomolecules
Source: Nat Commun. 2026 Apr 22;17:5541. doi: 10.1038/s41467-026-72200-6 (PMC13287669; doi:10.1038/s41467-026-72200-6)
Supplement: Supplementary file 3 — Supplementary Data 1 (Raw data) [file 41467_2026_72200_MOESM3_ESM.zip › Raw_Data/Reflectivity/Antistrept_strept_sequence/strept_after_wash/Ref_ARRAY3_RA_90_1.txt]

	345.453658	1.001701
	345.669646	1.001348
	345.885622	1.000944
	346.101585	1.000481
	346.317535	0.999949
	346.533471	0.999339
	346.749395	0.998637
	346.965306	0.997828
	347.181204	0.996897
	347.397089	0.995824
	347.612961	0.994592
	347.828820	0.993180
	348.044666	0.991569
	348.260499	0.989746
	348.476319	0.987705
	348.692126	0.985456
	348.907920	0.983029
	349.123701	0.980486
	349.339469	0.977922
	349.555224	0.975470
	349.770966	0.973286
	349.986695	0.971531
	350.202412	0.970342
	350.418115	0.969799
	350.633805	0.969914
	350.849482	0.970629
	351.065147	0.971835
	351.280798	0.973400
	351.496436	0.975192
	351.712062	0.977097
	351.927674	0.979025
	352.143273	0.973940
	352.358860	0.985063
	352.574433	0.986020
	352.789993	0.988569
	353.005541	0.989718
	353.221075	0.993159
	353.436597	0.993326
	353.652105	0.994723
	353.867600	0.994112
	354.083083	0.994140
	354.298552	0.993810
	354.514009	0.993434
	354.729452	0.995875
	354.944883	0.993978
	355.160300	0.996840
	355.375705	0.998877
	355.591096	1.000770
	355.806474	1.001701
	356.021840	1.003100
	356.237192	1.004014
	356.452532	1.003343
	356.667858	1.005094
	356.883172	1.006777
	357.098472	1.006447
	357.313760	1.005339
	357.529034	1.005126
	357.744295	1.005111
	357.959544	1.004278
	358.174779	1.004942
	358.390002	1.004668
	358.605211	1.003985
	358.820407	1.004167
	359.035591	1.004871
	359.250761	1.003541
	359.465919	1.005045
	359.681063	1.004813
	359.896194	1.005693
	360.111313	1.006366
	360.326418	1.009795
	360.541510	1.008250
	360.756589	1.008441
	360.971656	1.008862
	361.186709	1.009109
	361.401749	1.010118
	361.616776	1.010351
	361.831790	1.009985
	362.046792	1.007364
	362.261780	1.007496
	362.476755	1.007254
	362.691717	1.007196
	362.906666	1.007962
	363.121602	1.007505
	363.336525	1.007377
	363.551435	1.006974
	363.766332	1.007184
	363.981216	1.006010
	364.196087	1.005920
	364.410945	1.004094
	364.625790	1.004166
	364.840621	1.004759
	365.055440	1.005867
	365.270246	1.007667
	365.485039	1.009637
	365.699818	1.009919
	365.914585	1.008360
	366.129339	1.007501
	366.344079	1.006049
	366.558807	1.004717
	366.773521	1.004036
	366.988223	1.004894
	367.202911	1.003116
	367.417587	1.004197
	367.632249	1.004642
	367.846898	1.003399
	368.061535	1.002767
	368.276158	1.001829
	368.490768	1.001275
	368.705365	1.000526
	368.919949	0.997185
	369.134521	0.997532
	369.349079	0.997021
	369.563624	0.995648
	369.778155	0.993678
	369.992674	0.993531
	370.207180	0.995007
	370.421673	0.996269
	370.636153	0.998351
	370.850619	0.999508
	371.065073	1.002943
	371.279514	1.001899
	371.493941	1.001236
	371.708356	1.002617
	371.922757	1.002047
	372.137145	1.001948
	372.351521	1.005575
	372.565883	1.004239
	372.780232	1.005353
	372.994568	1.006577
	373.208891	1.006592
	373.423201	1.006632
	373.637498	1.007651
	373.851782	1.007555
	374.066053	1.006188
	374.280311	1.006594
	374.494556	1.005621
	374.708787	1.006314
	374.923006	1.006313
	375.137211	1.007783
	375.351404	1.008058
	375.565583	1.009215
	375.779750	1.008836
	375.993903	1.009176
	376.208043	1.010628
	376.422170	1.008238
	376.636284	1.009433
	376.850385	1.008318
	377.064473	1.007249
	377.278548	1.007663
	377.492610	1.008394
	377.706658	1.006997
	377.920694	1.008076
	378.134717	1.006929
	378.348726	1.006812
	378.562722	1.004819
	378.776706	1.003294
	378.990676	1.002845
	379.204633	1.002602
	379.418577	1.000148
	379.632508	0.998742
	379.846426	0.996854
	380.060331	0.994929
	380.274223	0.994289
	380.488101	0.993505
	380.701967	0.992506
	380.915819	0.991864
	381.129659	0.991117
	381.343485	0.989375
	381.557298	0.988345
	381.771098	0.988136
	381.984886	0.989610
	382.198659	0.989998
	382.412420	0.990952
	382.626168	0.992781
	382.839903	0.992772
	383.053624	0.994006
	383.267333	0.995442
	383.481028	0.994199
	383.694711	0.992638
	383.908380	0.991673
	384.122036	0.990966
	384.335679	0.991944
	384.549309	0.993664
	384.762926	0.993058
	384.976530	0.995328
	385.190120	0.994830
	385.403698	0.993584
	385.617262	0.993420
	385.830814	0.992882
	386.044352	0.992071
	386.257877	0.993508
	386.471389	0.993706
	386.684888	0.993320
	386.898374	0.993180
	387.111847	0.994441
	387.325306	0.994063
	387.538753	0.995018
	387.752186	0.995155
	387.965606	0.996275
	388.179014	0.997194
	388.392408	0.998737
	388.605789	0.999309
	388.819156	1.001605
	389.032511	1.002258
	389.245853	1.002436
	389.459181	1.003957
	389.672497	1.004425
	389.885799	1.002939
	390.099088	1.003732
	390.312364	1.002682
	390.525627	1.001760
	390.738877	1.002834
	390.952114	1.004065
	391.165337	1.004791
	391.378548	1.004090
	391.591745	1.003103
	391.804929	1.003111
	392.018100	1.002817
	392.231258	1.000607
	392.444403	1.000714
	392.657535	1.001973
	392.870653	1.002056
	393.083759	1.002562
	393.296851	1.004357
	393.509930	1.004608
	393.722996	1.003169
	393.936049	1.004246
	394.149089	1.006384
	394.362116	1.006034
	394.575129	1.005307
	394.788130	1.004764
	395.001117	1.005938
	395.214091	1.004377
	395.427052	1.002880
	395.640000	1.004161
	395.852935	1.006719
	396.065857	1.005665
	396.278765	1.004936
	396.491660	1.003429
	396.704543	1.004239
	396.917412	1.005154
	397.130268	1.004153
	397.343110	1.003633
	397.555940	1.003355
	397.768757	1.003600
	397.981560	1.003198
	398.194350	1.003604
	398.407127	1.004839
	398.619891	1.006238
	398.832642	1.007282
	399.045380	1.007838
	399.258104	1.008338
	399.470815	1.008038
	399.683514	1.011073
	399.896199	1.014350
	400.108870	1.015496
	400.321529	1.016957
	400.534175	1.017362
	400.746807	1.018631
	400.959427	1.018234
	401.172033	1.019080
	401.384626	1.018862
	401.597205	1.018230
	401.809772	1.016711
	402.022326	1.015197
	402.234866	1.013212
	402.447393	1.013605
	402.659907	1.011579
	402.872408	1.010070
	403.084896	1.011740
	403.297370	1.013983
	403.509832	1.015348
	403.722280	1.014829
	403.934715	1.013167
	404.147137	1.012557
	404.359546	1.009706
	404.571941	1.009320
	404.784323	1.009871
	404.996693	1.008260
	405.209049	1.009711
	405.421392	1.009829
	405.633721	1.008353
	405.846038	1.007762
	406.058341	1.007405
	406.270632	1.007226
	406.482909	1.005566
	406.695172	1.006876
	406.907423	1.005988
	407.119661	1.003598
	407.331885	1.004130
	407.544096	1.004469
	407.756294	1.004942
	407.968479	1.003381
	408.180651	1.004373
	408.392809	1.003692
	408.604954	1.003088
	408.817086	1.000645
	409.029205	1.000591
	409.241311	0.998732
	409.453404	1.001616
	409.665483	1.001895
	409.877549	1.001476
	410.089602	1.000359
	410.301642	1.000546
	410.513669	1.000737
	410.725682	1.002449
	410.937682	1.003152
	411.149669	1.002840
	411.361643	1.001870
	411.573604	1.001551
	411.785551	1.003047
	411.997486	1.005217
	412.209407	1.007548
	412.421315	1.008985
	412.633210	1.008130
	412.845091	1.004771
	413.056959	1.004451
	413.268815	1.003590
	413.480657	1.004892
	413.692485	1.004419
	413.904301	1.004880
	414.116103	1.002267
	414.327892	1.000744
	414.539668	1.000523
	414.751431	0.999084
	414.963181	1.000378
	415.174917	1.002382
	415.386640	1.001835
	415.598350	1.002618
	415.810047	1.005796
	416.021730	1.003286
	416.233401	1.002092
	416.445058	1.001244
	416.656702	1.004526
	416.868332	1.003847
	417.079950	1.003923
	417.291554	1.005914
	417.503145	1.006660
	417.714723	1.006192
	417.926288	1.006904
	418.137839	1.006762
	418.349377	1.006374
	418.560903	1.007722
	418.772414	1.007854
	418.983913	1.008868
	419.195398	1.006538
	419.406870	1.008268
	419.618329	1.007435
	419.829775	1.005820
	420.041208	1.006684
	420.252627	1.006981
	420.464033	1.006445
	420.675426	1.006693
	420.886805	1.007599
	421.098172	1.004561
	421.309525	1.004044
	421.520865	1.000565
	421.732192	1.002488
	421.943505	1.002061
	422.154805	1.003153
	422.366092	1.001832
	422.577366	1.001127
	422.788627	0.999731
	422.999874	1.000255
	423.211108	1.001761
	423.422329	1.001583
	423.633537	0.999218
	423.844731	0.997707
	424.055913	0.998169
	424.267081	0.999204
	424.478235	1.001229
	424.689377	1.001566
	424.900505	1.001707
	425.111620	1.000672
	425.322722	0.998913
	425.533811	0.998388
	425.744886	0.999983
	425.955948	1.000618
	426.166997	1.000847
	426.378032	0.998805
	426.589055	0.999855
	426.800064	1.000108
	427.011060	1.002232
	427.222042	1.000831
	427.433012	1.000280
	427.643968	1.002896
	427.854911	1.003219
	428.065840	1.004943
	428.276757	1.004840
	428.487660	1.005960
	428.698550	1.006043
	428.909427	1.007899
	429.120290	1.008325
	429.331140	1.009736
	429.541977	1.009126
	429.752801	1.012044
	429.963611	1.012024
	430.174408	1.011145
	430.385192	1.010563
	430.595963	1.010538
	430.806720	1.010364
	431.017464	1.010668
	431.228195	1.012084
	431.438913	1.010494
	431.649617	1.009618
	431.860308	1.009172
	432.070986	1.010402
	432.281650	1.008502
	432.492302	1.006185
	432.702940	1.005395
	432.913565	1.004802
	433.124176	1.003436
	433.334774	1.001742
	433.545359	0.999062
	433.755931	0.996267
	433.966489	0.996273
	434.177035	0.995377
	434.387567	0.995359
	434.598085	0.993050
	434.808591	0.992457
	435.019083	0.990989
	435.229562	0.989330
	435.440027	0.989024
	435.650479	0.989195
	435.860918	0.988003
	436.071344	0.985980
	436.281757	0.985657
	436.492156	0.987096
	436.702542	0.987988
	436.912914	0.989231
	437.123274	0.989560
	437.333620	0.989429
	437.543953	0.989331
	437.754272	0.988286
	437.964578	0.987226
	438.174871	0.989036
	438.385151	0.989402
	438.595417	0.988845
	438.805670	0.987684
	439.015910	0.988335
	439.226137	0.990309
	439.436350	0.991104
	439.646550	0.990557
	439.856737	0.991462
	440.066910	0.993385
	440.277070	0.995196
	440.487217	0.995864
	440.697351	0.998238
	440.907471	0.996697
	441.117578	0.998523
	441.327671	0.999095
	441.537752	0.999813
	441.747819	1.000613
	441.957873	1.001176
	442.167913	1.002035
	442.377940	1.000629
	442.587954	0.998432
	442.797955	0.998865
	443.007942	1.001479
	443.217916	1.002320
	443.427877	1.000752
	443.637824	1.000961
	443.847758	0.999774
	444.057679	0.998463
	444.267586	0.999037
	444.477481	1.000199
	444.687361	0.998590
	444.897229	0.998037
	445.107083	0.998359
	445.316924	0.998541
	445.526752	0.997809
	445.736566	0.995920
	445.946367	0.995217
	446.156155	0.995295
	446.365929	0.997091
	446.575690	0.996915
	446.785438	0.995938
	446.995173	0.996431
	447.204894	0.996560
	447.414602	0.997199
	447.624296	0.995010
	447.833977	0.992836
	448.043645	0.991723
	448.253300	0.990085
	448.462941	0.988630
	448.672569	0.989275
	448.882184	0.989501
	449.091785	0.987436
	449.301373	0.986534
	449.510948	0.986506
	449.720509	0.984165
	449.930057	0.984542
	450.139592	0.983162
	450.349113	0.981918
	450.558621	0.980514
	450.768116	0.980765
	450.977597	0.979798
	451.187066	0.979840
	451.396520	0.980071
	451.605962	0.980964
	451.815390	0.980863
	452.024805	0.980844
	452.234206	0.978518
	452.443594	0.978796
	452.652969	0.977585
	452.862330	0.977487
	453.071678	0.976954
	453.281013	0.975290
	453.490335	0.973711
	453.699643	0.976147
	453.908938	0.975063
	454.118219	0.975031
	454.327487	0.974461
	454.536742	0.973317
	454.745983	0.973826
	454.955211	0.974571
	455.164426	0.976512
	455.373627	0.979443
	455.582815	0.978980
	455.791990	0.978800
	456.001152	0.980834
	456.210300	0.982752
	456.419434	0.983273
	456.628556	0.984472
	456.837664	0.986476
	457.046758	0.987178
	457.255839	0.987924
	457.464907	0.990670
	457.673962	0.992234
	457.883003	0.992917
	458.092031	0.993863
	458.301046	0.995725
	458.510047	0.997465
	458.719035	0.999904
	458.928009	0.999821
	459.136970	0.998295
	459.345918	0.998608
	459.554852	0.998252
	459.763774	0.996737
	459.972681	0.997110
	460.181576	0.994757
	460.390457	0.996542
	460.599324	0.997286
	460.808178	0.997190
	461.017019	0.997191
	461.225847	0.998497
	461.434661	0.999534
	461.643462	0.998308
	461.852249	1.001240
	462.061023	1.001965
	462.269784	1.001450
	462.478531	1.002475
	462.687265	1.001535
	462.895986	1.001084
	463.104693	1.000076
	463.313387	1.001408
	463.522068	0.999984
	463.730735	0.998697
	463.939389	0.998358
	464.148029	0.997187
	464.356656	0.996356
	464.565270	0.997560
	464.773870	0.996042
	464.982457	0.996639
	465.191030	0.997147
	465.399591	0.997064
	465.608137	0.995739
	465.816671	0.996429
	466.025191	0.998129
	466.233697	0.998574
	466.442191	0.998660
	466.650671	0.998785
	466.859137	0.998679
	467.067590	0.999753
	467.276030	1.000384
	467.484456	1.000174
	467.692869	0.998823
	467.901269	0.998807
	468.109655	0.996014
	468.318028	0.997417
	468.526387	0.996724
	468.734733	0.995260
	468.943066	0.996455
	469.151385	0.996693
	469.359691	0.998155
	469.567984	0.998219
	469.776263	1.000993
	469.984528	1.001740
	470.192781	1.000640
	470.401020	1.000487
	470.609245	1.000635
	470.817457	1.002151
	471.025656	1.002761
	471.233841	1.003522
	471.442013	1.001524
	471.650172	1.001238
	471.858317	1.002868
	472.066448	1.001968
	472.274567	1.002786
	472.482672	1.002654
	472.690763	1.000470
	472.898841	1.000844
	473.106906	0.998581
	473.314957	0.998749
	473.522995	0.998890
	473.731020	0.999594
	473.939031	0.997567
	474.147029	0.995251
	474.355013	0.994426
	474.562984	0.994064
	474.770941	0.991784
	474.978885	0.990458
	475.186816	0.988788
	475.394733	0.986986
	475.602637	0.985646
	475.810527	0.986602
	476.018404	0.986671
	476.226268	0.986142
	476.434118	0.986405
	476.641955	0.984943
	476.849778	0.984125
	477.057588	0.983786
	477.265385	0.983244
	477.473168	0.983847
	477.680937	0.983611
	477.888694	0.982347
	478.096436	0.981727
	478.304166	0.982115
	478.511882	0.981836
	478.719584	0.982549
	478.927274	0.983846
	479.134949	0.982715
	479.342612	0.982327
	479.550260	0.981107
	479.757896	0.980210
	479.965518	0.980354
	480.173126	0.980850
	480.380722	0.981896
	480.588303	0.983393
	480.795872	0.983503
	481.003426	0.983129
	481.210968	0.983870
	481.418496	0.985518
	481.626010	0.986399
	481.833511	0.987736
	482.040999	0.988459
	482.248473	0.991012
	482.455934	0.990821
	482.663382	0.991612
	482.870816	0.993375
	483.078236	0.994465
	483.285643	0.995318
	483.493037	0.995829
	483.700417	0.996941
	483.907784	0.996446
	484.115137	0.996523
	484.322477	0.999053
	484.529803	0.998559
	484.737116	0.998105
	484.944416	0.995982
	485.151702	0.996391
	485.358975	0.998818
	485.566234	1.000180
	485.773479	1.001887
	485.980712	1.001929
	486.187931	1.001567
	486.395136	1.000294
	486.602328	1.001015
	486.809506	1.000489
	487.016671	1.002257
	487.223823	1.001373
	487.430961	1.002408
	487.638086	1.002622
	487.845197	1.002927
	488.052295	1.002914
	488.259379	1.003372
	488.466450	1.001312
	488.673507	1.000181
	488.880551	1.000978
	489.087582	0.999786
	489.294599	1.000329
	489.501602	1.000711
	489.708592	1.001099
	489.915569	1.000311
	490.122532	1.000118
	490.329482	1.001305
	490.536418	1.001341
	490.743341	1.001707
	490.950250	1.002923
	491.157146	1.004685
	491.364029	1.003192
	491.570897	1.003106
	491.777753	1.003227
	491.984595	1.002839
	492.191423	1.003217
	492.398238	1.002912
	492.605040	1.001651
	492.811828	1.000911
	493.018603	1.000826
	493.225364	0.999258
	493.432111	0.999539
	493.638846	0.999826
	493.845566	1.001220
	494.052274	1.000355
	494.258967	1.000031
	494.465648	1.001407
	494.672314	1.001821
	494.878968	1.002846
	495.085608	1.003615
	495.292234	1.002209
	495.498847	1.002262
	495.705446	1.003122
	495.912032	1.004461
	496.118605	1.004581
	496.325164	1.003691
	496.531709	1.003742
	496.738241	1.003642
	496.944759	1.002107
	497.151264	1.001428
	497.357756	1.000568
	497.564234	1.000016
	497.770698	1.000504
	497.977149	0.999123
	498.183587	0.999719
	498.390011	0.997064
	498.596422	0.996547
	498.802819	0.995316
	499.009202	0.995545
	499.215572	0.996567
	499.421929	0.997424
	499.628272	0.996581
	499.834602	0.996023
	500.040918	0.994331
	500.247220	0.992949
	500.453509	0.991918
	500.659785	0.990914
	500.866047	0.990432
	501.072296	0.992268
	501.278531	0.990777
	501.484752	0.989660
	501.690960	0.991032
	501.897155	0.990710
	502.103336	0.991004
	502.309504	0.992752
	502.515658	0.992982
	502.721798	0.994133
	502.927925	0.993750
	503.134039	0.995322
	503.340139	0.994787
	503.546225	0.994816
	503.752298	0.993052
	503.958358	0.994269
	504.164404	0.994239
	504.370436	0.993430
	504.576455	0.992578
	504.782461	0.992856
	504.988453	0.992138
	505.194431	0.993438
	505.400396	0.993994
	505.606347	0.992912
	505.812285	0.992893
	506.018209	0.993999
	506.224120	0.994536
	506.430017	0.994915
	506.635901	0.995825
	506.841771	0.996171
	507.047628	0.995481
	507.253471	0.996832
	507.459301	0.993942
	507.665117	0.992996
	507.870920	0.994734
	508.076709	0.994196
	508.282484	0.992445
	508.488247	0.992903
	508.693995	0.991770
	508.899730	0.990682
	509.105451	0.990411
	509.311159	0.989738
	509.516854	0.990421
	509.722535	0.990661
	509.928202	0.991890
	510.133856	0.993849
	510.339496	0.993699
	510.545123	0.993769
	510.750736	0.992513
	510.956336	0.993725
	511.161922	0.994816
	511.367494	0.996453
	511.573053	0.995877
	511.778599	0.993672
	511.984131	0.993847
	512.189649	0.992979
	512.395154	0.992620
	512.600645	0.994783
	512.806123	0.995596
	513.011587	0.996051
	513.217038	0.997658
	513.422475	0.998745
	513.627899	0.999373
	513.833309	1.000905
	514.038705	1.001481
	514.244088	1.001972
	514.449458	1.001690
	514.654814	1.003524
	514.860156	1.002845
	515.065485	1.003205
	515.270800	1.000553
	515.476102	1.001114
	515.681390	1.000029
	515.886664	1.000752
	516.091925	0.999630
	516.297173	1.000269
	516.502407	0.999754
	516.707627	0.998124
	516.912834	0.998087
	517.118027	0.998711
	517.323207	0.997673
	517.528373	0.998588
	517.733525	0.999318
	517.938664	0.998669
	518.143790	0.999021
	518.348901	0.999841
	518.554000	0.998423
	518.759084	0.997807
	518.964156	0.996792
	519.169213	0.996914
	519.374257	0.996275
	519.579288	0.997019
	519.784305	0.996356
	519.989308	0.997346
	520.194298	0.997363
	520.399274	0.997787
	520.604236	0.998491
	520.809185	1.000543
	521.014121	0.999016
	521.219043	0.999945
	521.423951	1.001425
	521.628846	0.999811
	521.833727	1.002754
	522.038595	1.002041
	522.243449	1.003173
	522.448289	1.003477
	522.653116	1.003760
	522.857929	1.003245
	523.062729	1.003447
	523.267515	1.003577
	523.472287	1.003641
	523.677046	1.000988
	523.881792	1.001336
	524.086524	1.002663
	524.291242	1.005090
	524.495946	1.004784
	524.700637	1.005106
	524.905315	1.005922
	525.109979	1.004640
	525.314629	1.005005
	525.519266	1.004043
	525.723889	1.002375
	525.928498	1.002224
	526.133094	1.000947
	526.337677	0.999255
	526.542245	0.999605
	526.746800	0.999346
	526.951342	0.998764
	527.155870	0.996930
	527.360384	0.996199
	527.564885	0.995335
	527.769372	0.996258
	527.973846	0.995591
	528.178306	0.996289
	528.382752	0.993908
	528.587185	0.994069
	528.791604	0.993250
	528.996010	0.992930
	529.200402	0.994010
	529.404780	0.992720
	529.609145	0.992628
	529.813496	0.992983
	530.017833	0.992347
	530.222157	0.990704
	530.426468	0.990539
	530.630764	0.990394
	530.835048	0.989149
	531.039317	0.989345
	531.243573	0.989679
	531.447815	0.990737
	531.652044	0.988974
	531.856259	0.989906
	532.060461	0.989038
	532.264648	0.989332
	532.468823	0.990498
	532.672983	0.992959
	532.877130	0.991877
	533.081264	0.991030
	533.285383	0.990949
	533.489490	0.991368
	533.693582	0.991108
	533.897661	0.990710
	534.101726	0.994074
	534.305778	0.993824
	534.509816	0.994280
	534.713841	0.993125
	534.917851	0.993201
	535.121849	0.992206
	535.325832	0.992909
	535.529802	0.993252
	535.733759	0.993395
	535.937701	0.993372
	536.141630	0.995446
	536.345546	0.994384
	536.549448	0.993908
	536.753336	0.992345
	536.957210	0.993238
	537.161071	0.993042
	537.364919	0.993752
	537.568752	0.992850
	537.772572	0.992418
	537.976379	0.993603
	538.180172	0.995151
	538.383951	0.995855
	538.587716	0.995018
	538.791468	0.995682
	538.995206	0.996299
	539.198931	0.996279
	539.402642	0.997278
	539.606339	0.997726
	539.810023	0.997964
	540.013693	0.997407
	540.217349	0.996686
	540.420992	0.996176
	540.624621	0.994649
	540.828237	0.995641
	541.031839	0.995399
	541.235427	0.995140
	541.439001	0.995639
	541.642562	0.994901
	541.846109	0.995319
	542.049643	0.995206
	542.253163	0.995300
	542.456669	0.995180
	542.660162	0.994664
	542.863641	0.994184
	543.067106	0.993840
	543.270558	0.993723
	543.473996	0.993907
	543.677420	0.994130
	543.880831	0.993545
	544.084228	0.994928
	544.287612	0.994600
	544.490981	0.996198
	544.694338	0.997271
	544.897680	0.996827
	545.101009	0.993977
	545.304324	0.995811
	545.507625	0.997286
	545.710913	0.996785
	545.914187	0.997940
	546.117448	0.998804
	546.320695	1.000930
	546.523928	1.000260
	546.727147	1.000123
	546.930353	1.001188
	547.133546	1.002590
	547.336724	1.002707
	547.539889	1.003115
	547.743040	1.002853
	547.946178	1.002161
	548.149301	1.002655
	548.352412	1.003140
	548.555508	1.003636
	548.758591	1.003724
	548.961660	1.003639
	549.164716	1.005438
	549.367757	1.006899
	549.570785	1.007718
	549.773800	1.007607
	549.976801	1.009618
	550.179788	1.010762
	550.382761	1.011719
	550.585721	1.012054
	550.788667	1.010558
	550.991599	1.011548
	551.194518	1.012669
	551.397423	1.011909
	551.600315	1.010786
	551.803192	1.009812
	552.006056	1.009919
	552.208906	1.008941
	552.411743	1.009226
	552.614566	1.011422
	552.817375	1.010824
	553.020171	1.011742
	553.222953	1.012323
	553.425721	1.012805
	553.628475	1.013238
	553.831216	1.012908
	554.033943	1.012246
	554.236657	1.012677
	554.439356	1.013324
	554.642042	1.013292
	554.844715	1.012918
	555.047373	1.014414
	555.250018	1.015406
	555.452650	1.015929
	555.655267	1.016166
	555.857871	1.016174
	556.060461	1.016703
	556.263038	1.017870
	556.465600	1.018969
	556.668150	1.019507
	556.870685	1.018690
	557.073207	1.018031
	557.275715	1.018999
	557.478209	1.021312
	557.680689	1.020270
	557.883156	1.021410
	558.085609	1.023835
	558.288049	1.024366
	558.490475	1.026189
	558.692887	1.026449
	558.895285	1.027087
	559.097670	1.027145
	559.300040	1.028992
	559.502398	1.029413
	559.704741	1.029843
	559.907071	1.030417
	560.109387	1.030846
	560.311689	1.031806
	560.513978	1.032091
	560.716253	1.033126
	560.918514	1.032700
	561.120762	1.033878
	561.322995	1.035119
	561.525215	1.035895
	561.727422	1.034260
	561.929614	1.036024
	562.131793	1.036389
	562.333958	1.036452
	562.536110	1.035761
	562.738248	1.035155
	562.940372	1.034639
	563.142482	1.034972
	563.344578	1.034118
	563.546661	1.034371
	563.748730	1.035590
	563.950786	1.035593
	564.152827	1.036476
	564.354855	1.036022
	564.556870	1.035421
	564.758870	1.036654
	564.960857	1.035245
	565.162830	1.035507
	565.364789	1.035457
	565.566735	1.035508
	565.768666	1.035046
	565.970584	1.034385
	566.172489	1.034076
	566.374379	1.034885
	566.576256	1.035429
	566.778119	1.035155
	566.979969	1.035682
	567.181805	1.037167
	567.383626	1.036497
	567.585435	1.035636
	567.787229	1.034463
	567.989010	1.035175
	568.190777	1.036926
	568.392530	1.036818
	568.594269	1.036452
	568.795995	1.034832
	568.997707	1.036509
	569.199405	1.037059
	569.401090	1.038401
	569.602761	1.039276
	569.804418	1.040389
	570.006061	1.041940
	570.207690	1.043145
	570.409306	1.043975
	570.610908	1.045477
	570.812497	1.045173
	571.014071	1.046462
	571.215632	1.047803
	571.417179	1.049274
	571.618712	1.047901
	571.820232	1.047547
	572.021737	1.048346
	572.223229	1.048847
	572.424707	1.049798
	572.626172	1.050372
	572.827623	1.050797
	573.029060	1.051733
	573.230483	1.052771
	573.431892	1.053630
	573.633288	1.053149
	573.834670	1.053492
	574.036038	1.054194
	574.237392	1.053779
	574.438733	1.053627
	574.640060	1.052776
	574.841373	1.051791
	575.042672	1.051640
	575.243958	1.051812
	575.445230	1.052875
	575.646488	1.052724
	575.847732	1.052115
	576.048962	1.051531
	576.250179	1.051989
	576.451382	1.052461
	576.652571	1.053306
	576.853747	1.053778
	577.054908	1.051353
	577.256056	1.050089
	577.457190	1.049953
	577.658310	1.048234
	577.859417	1.047493
	578.060510	1.046979
	578.261589	1.048213
	578.462654	1.048194
	578.663705	1.048597
	578.864743	1.048111
	579.065767	1.048723
	579.266777	1.047165
	579.467773	1.046770
	579.668755	1.046161
	579.869724	1.047006
	580.070679	1.048385
	580.271620	1.047639
	580.472548	1.047941
	580.673461	1.047059
	580.874361	1.047493
	581.075247	1.050308
	581.276119	1.050307
	581.476978	1.051902
	581.677822	1.052523
	581.878653	1.051908
	582.079470	1.052468
	582.280273	1.053489
	582.481063	1.053853
	582.681838	1.053457
	582.882600	1.053962
	583.083348	1.054371
	583.284083	1.053577
	583.484803	1.053587
	583.685510	1.054015
	583.886203	1.055059
	584.086882	1.056493
	584.287547	1.055379
	584.488199	1.055292
	584.688836	1.054726
	584.889460	1.054425
	585.090070	1.054588
	585.290666	1.051990
	585.491249	1.051740
	585.691818	1.051592
	585.892372	1.053159
	586.092914	1.051939
	586.293441	1.052475
	586.493954	1.053528
	586.694454	1.053672
	586.894940	1.054975
	587.095412	1.055161
	587.295870	1.055679
	587.496314	1.055627
	587.696745	1.055674
	587.897162	1.057486
	588.097565	1.057798
	588.297954	1.056494
	588.498329	1.056330
	588.698691	1.055417
	588.899038	1.053890
	589.099372	1.054581
	589.299692	1.055119
	589.499998	1.056752
	589.700291	1.058301
	589.900569	1.059470
	590.100834	1.059372
	590.301085	1.060177
	590.501322	1.059804
	590.701546	1.060344
	590.901755	1.059922
	591.101951	1.060127
	591.302132	1.059580
	591.502300	1.060499
	591.702455	1.059380
	591.902595	1.060848
	592.102722	1.060886
	592.302834	1.060027
	592.502933	1.060846
	592.703018	1.059547
	592.903089	1.061352
	593.103147	1.061367
	593.303190	1.060976
	593.503220	1.061319
	593.703236	1.061325
	593.903238	1.061712
	594.103226	1.063832
	594.303200	1.061945
	594.503161	1.062996
	594.703108	1.061987
	594.903040	1.061655
	595.102960	1.060536
	595.302865	1.060657
	595.502756	1.061215
	595.702634	1.061175
	595.902497	1.060985
	596.102347	1.060751
	596.302183	1.058423
	596.502005	1.059088
	596.701813	1.058996
	596.901608	1.058355
	597.101388	1.058195
	597.301155	1.058184
	597.500908	1.060507
	597.700647	1.059203
	597.900372	1.058820
	598.100083	1.058171
	598.299781	1.059554
	598.499465	1.060040
	598.699134	1.058695
	598.898790	1.058277
	599.098432	1.057675
	599.298061	1.057187
	599.497675	1.058141
	599.697275	1.058671
	599.896862	1.058782
	600.096435	1.058853
	600.295994	1.059988
	600.495539	1.061428
	600.695070	1.061993
	600.894588	1.062263
	601.094091	1.063641
	601.293581	1.062617
	601.493056	1.063802
	601.692518	1.063841
	601.891966	1.062695
	602.091401	1.063185
	602.290821	1.063521
	602.490227	1.064683
	602.689620	1.065604
	602.888999	1.067067
	603.088363	1.068575
	603.287714	1.069179
	603.487052	1.069451
	603.686375	1.070474
	603.885684	1.071612
	604.084980	1.070850
	604.284261	1.071621
	604.483529	1.073343
	604.682783	1.075143
	604.882023	1.076165
	605.081249	1.077969
	605.280461	1.079686
	605.479660	1.080991
	605.678844	1.080354
	605.878015	1.081433
	606.077172	1.083206
	606.276314	1.082821
	606.475443	1.084746
	606.674558	1.083509
	606.873660	1.083956
	607.072747	1.084920
	607.271820	1.087165
	607.470880	1.088117
	607.669926	1.088233
	607.868957	1.088423
	608.067975	1.088979
	608.266979	1.087808
	608.465969	1.088945
	608.664946	1.088920
	608.863908	1.088879
	609.062857	1.090331
	609.261791	1.091382
	609.460712	1.091656
	609.659619	1.092299
	609.858511	1.092796
	610.057390	1.092589
	610.256256	1.093412
	610.455107	1.093656
	610.653944	1.091949
	610.852767	1.091677
	611.051577	1.091896
	611.250373	1.091236
	611.449154	1.092950
	611.647922	1.092681
	611.846676	1.092590
	612.045416	1.093539
	612.244142	1.093623
	612.442854	1.093631
	612.641553	1.093556
	612.840237	1.094017
	613.038908	1.094759
	613.237564	1.095593
	613.436207	1.097910
	613.634836	1.097010
	613.833451	1.097238
	614.032052	1.098823
	614.230639	1.099122
	614.429212	1.101592
	614.627771	1.101738
	614.826316	1.102244
	615.024848	1.102862
	615.223365	1.102564
	615.421869	1.101983
	615.620358	1.102607
	615.818834	1.102979
	616.017296	1.103124
	616.215744	1.103837
	616.414178	1.104395
	616.612598	1.105166
	616.811004	1.105167
	617.009396	1.107005
	617.207775	1.106454
	617.406139	1.105218
	617.604490	1.104154
	617.802826	1.104875
	618.001149	1.103907
	618.199458	1.103197
	618.397752	1.103466
	618.596033	1.103299
	618.794300	1.103752
	618.992553	1.104491
	619.190792	1.105252
	619.389018	1.104855
	619.587229	1.104919
	619.785426	1.105161
	619.983609	1.104886
	620.181779	1.103610
	620.379934	1.104702
	620.578076	1.104563
	620.776204	1.104969
	620.974317	1.106142
	621.172417	1.104106
	621.370503	1.102909
	621.568575	1.101003
	621.766633	1.098657
	621.964677	1.097053
	622.162707	1.095693
	622.360723	1.094109
	622.558725	1.092219
	622.756714	1.092848
	622.954688	1.092534
	623.152648	1.092109
	623.350595	1.092371
	623.548527	1.091887
	623.746446	1.091715
	623.944350	1.091995
	624.142241	1.089986
	624.340118	1.088845
	624.537981	1.087800
	624.735829	1.088649
	624.933664	1.088274
	625.131485	1.088068
	625.329292	1.087031
	625.527085	1.086045
	625.724864	1.085901
	625.922629	1.085990
	626.120381	1.084534
	626.318118	1.083844
	626.515841	1.082883
	626.713550	1.082538
	626.911246	1.080950
	627.108927	1.079249
	627.306595	1.079097
	627.504248	1.080043
	627.701888	1.078646
	627.899513	1.078097
	628.097125	1.077732
	628.294722	1.078194
	628.492306	1.078365
	628.689876	1.077918
	628.887432	1.078167
	629.084973	1.077523
	629.282501	1.077312
	629.480015	1.077154
	629.677515	1.077790
	629.875001	1.079214
	630.072473	1.081084
	630.269931	1.080728
	630.467375	1.080300
	630.664805	1.080070
	630.862221	1.080751
	631.059623	1.081294
	631.257011	1.082138
	631.454385	1.082030
	631.651746	1.081766
	631.849092	1.082395
	632.046424	1.083137
	632.243742	1.085120
	632.441047	1.085423
	632.638337	1.087017
	632.835613	1.086637
	633.032876	1.084151
	633.230124	1.084384
	633.427358	1.085177
	633.624579	1.086034
	633.821785	1.085066
	634.018978	1.086695
	634.216156	1.088919
	634.413321	1.091242
	634.610471	1.092203
	634.807608	1.093268
	635.004730	1.095320
	635.201839	1.094660
	635.398933	1.093756
	635.596014	1.094187
	635.793081	1.094656
	635.990133	1.095508
	636.187172	1.097740
	636.384196	1.099595
	636.581207	1.100046
	636.778204	1.098255
	636.975186	1.096784
	637.172155	1.096668
	637.369110	1.096605
	637.566050	1.095493
	637.762977	1.095444
	637.959890	1.094308
	638.156788	1.093938
	638.353673	1.095340
	638.550544	1.094627
	638.747400	1.094832
	638.944243	1.096780
	639.141072	1.098861
	639.337886	1.098095
	639.534687	1.098821
	639.731474	1.099668
	639.928246	1.099718
	640.125005	1.101371
	640.321750	1.101995
	640.518480	1.102819
	640.715197	1.104102
	640.911899	1.104018
	641.108588	1.103464
	641.305263	1.104036
	641.501923	1.105055
	641.698570	1.105230
	641.895202	1.104966
	642.091821	1.104216
	642.288426	1.105035
	642.485016	1.105803
	642.681593	1.106600
	642.878155	1.106386
	643.074704	1.106421
	643.271238	1.106760
	643.467759	1.108741
	643.664265	1.111528
	643.860757	1.111690
	644.057236	1.111493
	644.253700	1.111545
	644.450151	1.112079
	644.646587	1.112109
	644.843009	1.112421
	645.039418	1.114427
	645.235812	1.116263
	645.432192	1.115582
	645.628558	1.116709
	645.824911	1.119903
	646.021249	1.121421
	646.217573	1.122736
	646.413883	1.121554
	646.610179	1.123290
	646.806461	1.123809
	647.002729	1.122361
	647.198983	1.122231
	647.395223	1.124234
	647.591449	1.124189
	647.787661	1.123468
	647.983859	1.122655
	648.180043	1.120353
	648.376212	1.118040
	648.572368	1.117343
	648.768510	1.117519
	648.964638	1.117655
	649.160751	1.116787
	649.356851	1.115347
	649.552937	1.115248
	649.749008	1.115704
	649.945066	1.115253
	650.141109	1.116137
	650.337138	1.115676
	650.533154	1.115830
	650.729155	1.116018
	650.925142	1.115629
	651.121116	1.114517
	651.317075	1.115211
	651.513020	1.114805
	651.708951	1.114730
	651.904868	1.114636
	652.100771	1.114658
	652.296660	1.114792
	652.492535	1.114337
	652.688396	1.114183
	652.884242	1.112580
	653.080075	1.112710
	653.275894	1.110530
	653.471699	1.110050
	653.667489	1.109750
	653.863266	1.109439
	654.059028	1.108943
	654.254776	1.108324
	654.450511	1.108763
	654.646231	1.109792
	654.841937	1.110412
	655.037629	1.112192
	655.233308	1.113157
	655.428972	1.112723
	655.624622	1.110739
	655.820258	1.111448
	656.015879	1.112751
	656.211487	1.112850
	656.407081	1.114623
	656.602661	1.116121
	656.798226	1.116801
	656.993778	1.116148
	657.189315	1.116572
	657.384839	1.117735
	657.580348	1.118732
	657.775843	1.118147
	657.971324	1.118179
	658.166791	1.119091
	658.362244	1.118989
	658.557683	1.118079
	658.753108	1.117458
	658.948519	1.117486
	659.143916	1.118330
	659.339298	1.118318
	659.534667	1.117453
	659.730022	1.118287
	659.925362	1.117591
	660.120688	1.117276
	660.316001	1.117786
	660.511299	1.118368
	660.706583	1.117544
	660.901853	1.118368
	661.097109	1.118579
	661.292351	1.117635
	661.487578	1.116300
	661.682792	1.114944
	661.877992	1.115938
	662.073177	1.116554
	662.268349	1.114974
	662.463506	1.116366
	662.658649	1.116531
	662.853779	1.116216
	663.048894	1.115143
	663.243995	1.116004
	663.439081	1.114598
	663.634154	1.113841
	663.829213	1.114841
	664.024258	1.114621
	664.219288	1.114914
	664.414305	1.113909
	664.609307	1.112497
	664.804295	1.113576
	664.999269	1.112408
	665.194229	1.114456
	665.389175	1.115572
	665.584107	1.115686
	665.779025	1.116133
	665.973928	1.117830
	666.168818	1.118351
	666.363693	1.120144
	666.558555	1.119981
	666.753402	1.121145
	666.948235	1.121439
	667.143054	1.122164
	667.337859	1.122212
	667.532650	1.122753
	667.727427	1.122973
	667.922189	1.123747
	668.116938	1.124362
	668.311672	1.122465
	668.506392	1.122611
	668.701098	1.122434
	668.895790	1.124886
	669.090468	1.124903
	669.285132	1.126140
	669.479782	1.126382
	669.674417	1.126679
	669.869039	1.126431
	670.063646	1.124956
	670.258239	1.127890
	670.452819	1.128938
	670.647384	1.129628
	670.841934	1.130099
	671.036471	1.130232
	671.230994	1.128473
	671.425502	1.129610
	671.619997	1.128557
	671.814477	1.127365
	672.008943	1.126255
	672.203395	1.125275
	672.397833	1.122708
	672.592257	1.121375
	672.786667	1.118541
	672.981062	1.116902
	673.175444	1.116640
	673.369811	1.116989
	673.564164	1.115868
	673.758503	1.115199
	673.952828	1.113518
	674.147139	1.113655
	674.341435	1.112136
	674.535718	1.112503
	674.729986	1.111213
	674.924240	1.111984
	675.118480	1.110842
	675.312706	1.111317
	675.506918	1.111798
	675.701116	1.110893
	675.895299	1.109515
	676.089469	1.108613
	676.283624	1.107709
	676.477765	1.107461
	676.671892	1.106074
	676.866005	1.106311
	677.060103	1.106540
	677.254188	1.104960
	677.448258	1.105519
	677.642315	1.103889
	677.836357	1.103010
	678.030385	1.102897
	678.224398	1.101048
	678.418398	1.101078
	678.612384	1.099920
	678.806355	1.099052
	679.000312	1.097643
	679.194255	1.097387
	679.388184	1.098397
	679.582099	1.098581
	679.776000	1.097818
	679.969886	1.098141
	680.163758	1.100327
	680.357617	1.100250
	680.551461	1.101099
	680.745290	1.099829
	680.939106	1.101034
	681.132908	1.101024
	681.326695	1.100218
	681.520468	1.101142
	681.714227	1.101271
	681.907972	1.102220
	682.101703	1.101469
	682.295419	1.101244
	682.489122	1.099644
	682.682810	1.098511
	682.876484	1.097559
	683.070144	1.097255
	683.263790	1.095107
	683.457421	1.093549
	683.651039	1.093733
	683.844642	1.093934
	684.038231	1.094844
	684.231806	1.096016
	684.425367	1.095759
	684.618913	1.096756
	684.812446	1.098434
	685.005964	1.099489
	685.199468	1.099221
	685.392958	1.099669
	685.586433	1.100440
	685.779895	1.100648
	685.973342	1.101661
	686.166775	1.100450
	686.360194	1.098910
	686.553599	1.100406
	686.746990	1.098742
	686.940366	1.097838
	687.133729	1.096493
	687.327077	1.095901
	687.520411	1.094512
	687.713730	1.095558
	687.907036	1.095466
	688.100327	1.095760
	688.293604	1.094544
	688.486867	1.094719
	688.680116	1.094749
	688.873351	1.094033
	689.066571	1.093860
	689.259777	1.092500
	689.452970	1.092014
	689.646147	1.090801
	689.839311	1.090410
	690.032461	1.091853
	690.225596	1.090711
	690.418717	1.091171
	690.611824	1.090540
	690.804917	1.090116
	690.997995	1.089782
	691.191059	1.087449
	691.384110	1.086291
	691.577145	1.086080
	691.770167	1.086760
	691.963175	1.086828
	692.156168	1.083542
	692.349147	1.082529
	692.542112	1.081802
	692.735063	1.080099
	692.927999	1.079976
	693.120922	1.080079
	693.313830	1.078686
	693.506724	1.077341
	693.699603	1.076543
	693.892469	1.074904
	694.085320	1.074233
	694.278157	1.074162
	694.470980	1.072698
	694.663789	1.072560
	694.856583	1.072066
	695.049364	1.073177
	695.242130	1.073287
	695.434881	1.072767
	695.627619	1.072137
	695.820342	1.071488
	696.013052	1.069868
	696.205747	1.068729
	696.398427	1.067436
	696.591094	1.066727
	696.783746	1.066121
	696.976384	1.064909
	697.169008	1.064052
	697.361618	1.063152
	697.554213	1.061833
	697.746795	1.060184
	697.939362	1.061089
	698.131914	1.061294
	698.324453	1.059850
	698.516977	1.059248
	698.709487	1.059414
	698.901983	1.059429
	699.094465	1.059466
	699.286932	1.058682
	699.479386	1.057938
	699.671825	1.056857
	699.864249	1.055765
	700.056660	1.055815
	700.249056	1.055707
	700.441438	1.055416
	700.633806	1.054997
	700.826160	1.054385
	701.018499	1.054195
	701.210824	1.056289
	701.403135	1.057344
	701.595432	1.058177
	701.787714	1.057301
	701.979982	1.057801
	702.172236	1.058117
	702.364476	1.057971
	702.556702	1.057896
	702.748913	1.056389
	702.941110	1.057478
	703.133293	1.056806
	703.325461	1.057191
	703.517615	1.055326
	703.709755	1.053129
	703.901881	1.053707
	704.093993	1.054133
	704.286090	1.054463
	704.478173	1.054839
	704.670242	1.052755
	704.862296	1.051864
	705.054337	1.050580
	705.246363	1.050539
	705.438375	1.049472
	705.630372	1.048814
	705.822356	1.047640
	706.014325	1.047447
	706.206279	1.048757
	706.398220	1.048323
	706.590146	1.048071
	706.782058	1.044416
	706.973956	1.043508
	707.165840	1.042504
	707.357709	1.041926
	707.549564	1.040309
	707.741405	1.039851
	707.933231	1.040631
	708.125043	1.040423
	708.316841	1.039204
	708.508625	1.035940
	708.700395	1.035358
	708.892150	1.036123
	709.083891	1.034667
	709.275617	1.034502
	709.467330	1.033591
	709.659028	1.033190
	709.850712	1.032578
	710.042381	1.031870
	710.234037	1.032169
	710.425678	1.031458
	710.617305	1.032008
	710.808917	1.031668
	711.000515	1.032869
	711.192099	1.032613
	711.383669	1.032326
	711.575225	1.034012
	711.766766	1.035826
	711.958293	1.035807
	712.149805	1.037195
	712.341304	1.037258
	712.532788	1.038758
	712.724258	1.040508
	712.915713	1.040280
	713.107154	1.040655
	713.298581	1.041868
	713.489994	1.041892
	713.681392	1.042098
	713.872776	1.040923
	714.064146	1.041325
	714.255502	1.040323
	714.446843	1.042182
	714.638170	1.041089
	714.829483	1.041763
	715.020781	1.042052
	715.212065	1.042846
	715.403335	1.043130
	715.594591	1.043950
	715.785832	1.043754
	715.977059	1.044080
	716.168272	1.043348
	716.359470	1.043860
	716.550654	1.043104
	716.741824	1.043399
	716.932979	1.044382
	717.124121	1.043744
	717.315247	1.043926
	717.506360	1.043934
	717.697458	1.043776
	717.888542	1.042314
	718.079612	1.042341
	718.270668	1.040670
	718.461709	1.042117
	718.652736	1.041443
	718.843748	1.042137
	719.034746	1.043110
	719.225730	1.043168
	719.416700	1.042523
	719.607655	1.042638
	719.798596	1.043178
	719.989523	1.042811
	720.180435	1.043841
	720.371333	1.044618
	720.562217	1.045313
	720.753087	1.045126
	720.943942	1.046724
	721.134783	1.048617
	721.325609	1.049299
	721.516422	1.047883
	721.707219	1.049838
	721.898003	1.050385
	722.088772	1.052859
	722.279527	1.053507
	722.470268	1.054211
	722.660994	1.054420
	722.851707	1.054764
	723.042404	1.055903
	723.233088	1.055519
	723.423757	1.055121
	723.614412	1.056425
	723.805052	1.056825
	723.995678	1.058630
	724.186290	1.058376
	724.376887	1.059101
	724.567471	1.059906
	724.758039	1.061001
	724.948594	1.060890
	725.139134	1.061627
	725.329660	1.061952
	725.520172	1.062854
	725.710669	1.063217
	725.901152	1.064125
	726.091620	1.064164
	726.282075	1.065028
	726.472514	1.065001
	726.662940	1.064553
	726.853351	1.064509
	727.043748	1.065320
	727.234131	1.063855
	727.424499	1.064751
	727.614853	1.064795
	727.805193	1.064954
	727.995518	1.065307
	728.185829	1.064717
	728.376125	1.065199
	728.566408	1.064232
	728.756675	1.065407
	728.946929	1.064951
	729.137168	1.064860
	729.327393	1.064947
	729.517604	1.064842
	729.707800	1.063467
	729.897982	1.064288
	730.088149	1.063433
	730.278302	1.063314
	730.468441	1.063383
	730.658566	1.063017
	730.848676	1.062140
	731.038771	1.061695
	731.228853	1.060518
	731.418920	1.059445
	731.608973	1.057673
	731.799011	1.058558
	731.989035	1.058029
	732.179045	1.055637
	732.369040	1.055066
	732.559021	1.053458
	732.748988	1.052042
	732.938940	1.051316
	733.128878	1.051520
	733.318801	1.048870
	733.508711	1.047138
	733.698605	1.043907
	733.888486	1.041869
	734.078352	1.040942
	734.268204	1.040222
	734.458041	1.038856
	734.647864	1.036760
	734.837673	1.035424
	735.027467	1.034959
	735.217247	1.034945
	735.407013	1.034133
	735.596764	1.031333
	735.786501	1.030374
	735.976223	1.027679
	736.165932	1.025245
	736.355625	1.024210
	736.545305	1.024336
	736.734970	1.023379
	736.924620	1.021860
	737.114257	1.021261
	737.303879	1.019358
	737.493486	1.019640
	737.683079	1.018791
	737.872658	1.017417
	738.062222	1.016589
	738.251772	1.016455
	738.441308	1.016468
	738.630829	1.016420
	738.820336	1.017697
	739.009829	1.016525
	739.199307	1.015168
	739.388771	1.015082
	739.578220	1.015122
	739.767655	1.016254
	739.957076	1.015590
	740.146482	1.016136
	740.335874	1.015566
	740.525251	1.015200
	740.714615	1.015942
	740.903963	1.015972
	741.093298	1.015918
	741.282618	1.015333
	741.471923	1.013906
	741.661214	1.013964
	741.850491	1.015169
	742.039753	1.014107
	742.229001	1.011657
	742.418235	1.013294
	742.607454	1.013577
	742.796659	1.013665
	742.985849	1.014762
	743.175025	1.015944
	743.364187	1.015209
	743.553334	1.014393
	743.742467	1.014199
	743.931586	1.014499
	744.120690	1.012682
	744.309779	1.012360
	744.498855	1.011237
	744.687916	1.011328
	744.876962	1.010327
	745.065994	1.010967
	745.255012	1.011621
	745.444015	1.011111
	745.633004	1.009201
	745.821978	1.008470
	746.010938	1.007375
	746.199884	1.008232
	746.388815	1.007944
	746.577732	1.007153
	746.766634	1.005009
	746.955522	1.004681
	747.144396	1.005269
	747.333255	1.005277
	747.522100	1.006545
	747.710930	1.008635
	747.899746	1.009110
	748.088548	1.009202
	748.277335	1.008193
	748.466108	1.008757
	748.654866	1.008177
	748.843610	1.008579
	749.032339	1.008033
	749.221054	1.006490
	749.409755	1.007589
	749.598441	1.009187
	749.787113	1.008870
	749.975770	1.008309
	750.164413	1.008036
	750.353042	1.007815
[truncated: 1,648 more rows]
