# Supplementary material for: Metasurface analogues of molecular diastereomers from hierarchical multiscale chiral interactions with biomolecules
Source: Nat Commun. 2026 Apr 22;17:5541. doi: 10.1038/s41467-026-72200-6 (PMC13287669; doi:10.1038/s41467-026-72200-6)
Supplement: Supplementary file 3 — Supplementary Data 1 (Raw data) [file 41467_2026_72200_MOESM3_ESM.zip › Raw_Data/Reflectivity/Antistrept_strept_sequence/strept_after_wash/Ref_ARRAY3_RA_90_2.txt]

	345.453658	0.995831
	345.669646	0.996401
	345.885622	0.997008
	346.101585	0.997657
	346.317535	0.998347
	346.533471	0.999083
	346.749395	0.999863
	346.965306	1.000690
	347.181204	1.001561
	347.397089	1.002472
	347.612961	1.003414
	347.828820	1.004374
	348.044666	1.005330
	348.260499	1.006253
	348.476319	1.007099
	348.692126	1.007812
	348.907920	1.008320
	349.123701	1.008541
	349.339469	1.008391
	349.555224	1.007794
	349.770966	1.006705
	349.986695	1.005125
	350.202412	1.003113
	350.418115	1.000784
	350.633805	0.998286
	350.849482	0.995776
	351.065147	0.993391
	351.280798	0.991229
	351.496436	0.989349
	351.712062	0.987772
	351.927674	0.986494
	352.143273	0.987093
	352.358860	0.991266
	352.574433	0.992252
	352.789993	0.991266
	353.005541	0.990692
	353.221075	0.989086
	353.436597	0.987878
	353.652105	0.988209
	353.867600	0.990072
	354.083083	0.988915
	354.298552	0.988743
	354.514009	0.988150
	354.729452	0.987534
	354.944883	0.984643
	355.160300	0.985942
	355.375705	0.985732
	355.591096	0.987940
	355.806474	0.988378
	356.021840	0.991149
	356.237192	0.991044
	356.452532	0.993237
	356.667858	0.995905
	356.883172	0.999195
	357.098472	1.000723
	357.313760	1.002460
	357.529034	1.002843
	357.744295	1.003788
	357.959544	1.005247
	358.174779	1.004349
	358.390002	1.006416
	358.605211	1.007350
	358.820407	1.008464
	359.035591	1.008433
	359.250761	1.010780
	359.465919	1.010634
	359.681063	1.012392
	359.896194	1.012515
	360.111313	1.012167
	360.326418	1.011622
	360.541510	1.013499
	360.756589	1.014337
	360.971656	1.012734
	361.186709	1.014240
	361.401749	1.013670
	361.616776	1.012791
	361.831790	1.013493
	362.046792	1.014981
	362.261780	1.014913
	362.476755	1.013122
	362.691717	1.011105
	362.906666	1.010508
	363.121602	1.010052
	363.336525	1.009923
	363.551435	1.010131
	363.766332	1.009405
	363.981216	1.008523
	364.196087	1.008478
	364.410945	1.009290
	364.625790	1.007418
	364.840621	1.008426
	365.055440	1.008377
	365.270246	1.006264
	365.485039	1.007158
	365.699818	1.004851
	365.914585	1.004520
	366.129339	1.004334
	366.344079	1.005399
	366.558807	1.004430
	366.773521	1.005681
	366.988223	1.003421
	367.202911	1.003054
	367.417587	1.005217
	367.632249	1.005500
	367.846898	1.006311
	368.061535	1.009711
	368.276158	1.008861
	368.490768	1.010209
	368.705365	1.010015
	368.919949	1.010782
	369.134521	1.011177
	369.349079	1.013061
	369.563624	1.011526
	369.778155	1.011843
	369.992674	1.010409
	370.207180	1.011635
	370.421673	1.012291
	370.636153	1.012770
	370.850619	1.013382
	371.065073	1.012186
	371.279514	1.014387
	371.493941	1.017008
	371.708356	1.015378
	371.922757	1.016009
	372.137145	1.014989
	372.351521	1.015375
	372.565883	1.013503
	372.780232	1.013091
	372.994568	1.013202
	373.208891	1.013770
	373.423201	1.013789
	373.637498	1.014876
	373.851782	1.014296
	374.066053	1.013486
	374.280311	1.011474
	374.494556	1.013349
	374.708787	1.013203
	374.923006	1.011787
	375.137211	1.010918
	375.351404	1.009489
	375.565583	1.011550
	375.779750	1.013113
	375.993903	1.013746
	376.208043	1.014533
	376.422170	1.013095
	376.636284	1.012125
	376.850385	1.011823
	377.064473	1.012212
	377.278548	1.012652
	377.492610	1.013102
	377.706658	1.014075
	377.920694	1.014857
	378.134717	1.015995
	378.348726	1.015790
	378.562722	1.015971
	378.776706	1.015973
	378.990676	1.016949
	379.204633	1.014395
	379.418577	1.012296
	379.632508	1.013032
	379.846426	1.012819
	380.060331	1.014016
	380.274223	1.013007
	380.488101	1.010963
	380.701967	1.010357
	380.915819	1.011044
	381.129659	1.009463
	381.343485	1.010299
	381.557298	1.008705
	381.771098	1.009411
	381.984886	1.007413
	382.198659	1.008008
	382.412420	1.006272
	382.626168	1.007023
	382.839903	1.008572
	383.053624	1.009652
	383.267333	1.009110
	383.481028	1.007977
	383.694711	1.006377
	383.908380	1.005444
	384.122036	1.005892
	384.335679	1.006608
	384.549309	1.005142
	384.762926	1.007841
	384.976530	1.006780
	385.190120	1.004375
	385.403698	1.003093
	385.617262	1.002561
	385.830814	1.003472
	386.044352	1.002057
	386.257877	1.002526
	386.471389	1.001460
	386.684888	1.000896
	386.898374	1.000749
	387.111847	1.002307
	387.325306	1.002573
	387.538753	1.002129
	387.752186	1.001414
	387.965606	1.000930
	388.179014	1.001331
	388.392408	1.001975
	388.605789	1.001451
	388.819156	1.001512
	389.032511	0.999171
	389.245853	0.998155
	389.459181	0.998206
	389.672497	0.998724
	389.885799	0.999198
	390.099088	0.998923
	390.312364	0.998270
	390.525627	0.997999
	390.738877	0.999572
	390.952114	0.998145
	391.165337	0.997686
	391.378548	0.996136
	391.591745	0.995368
	391.804929	0.993627
	392.018100	0.991373
	392.231258	0.994098
	392.444403	0.995352
	392.657535	0.995847
	392.870653	0.995661
	393.083759	0.994394
	393.296851	0.996323
	393.509930	0.996762
	393.722996	0.996993
	393.936049	0.997067
	394.149089	0.997248
	394.362116	0.998598
	394.575129	1.000188
	394.788130	1.000443
	395.001117	1.002787
	395.214091	1.001299
	395.427052	1.002284
	395.640000	1.006052
	395.852935	1.004614
	396.065857	1.005656
	396.278765	1.005527
	396.491660	1.007111
	396.704543	1.009931
	396.917412	1.010511
	397.130268	1.011826
	397.343110	1.012407
	397.555940	1.012649
	397.768757	1.011148
	397.981560	1.009845
	398.194350	1.009958
	398.407127	1.009329
	398.619891	1.009046
	398.832642	1.007446
	399.045380	1.006982
	399.258104	1.005311
	399.470815	1.007653
	399.683514	1.005836
	399.896199	1.006746
	400.108870	1.006489
	400.321529	1.005740
	400.534175	1.005863
	400.746807	1.007388
	400.959427	1.007826
	401.172033	1.004730
	401.384626	1.003791
	401.597205	1.001325
	401.809772	0.999304
	402.022326	0.998446
	402.234866	0.999818
	402.447393	0.999993
	402.659907	0.999649
	402.872408	0.997704
	403.084896	0.998731
	403.297370	0.999153
	403.509832	1.000547
	403.722280	0.997828
	403.934715	0.997367
	404.147137	0.995915
	404.359546	0.996369
	404.571941	0.995255
	404.784323	0.997074
	404.996693	0.996618
	405.209049	0.997521
	405.421392	0.997976
	405.633721	0.997836
	405.846038	0.996833
	406.058341	0.996003
	406.270632	0.996445
	406.482909	0.997442
	406.695172	0.999160
	406.907423	1.000157
	407.119661	0.997834
	407.331885	0.997777
	407.544096	0.997378
	407.756294	0.998638
	407.968479	0.997066
	408.180651	0.999014
	408.392809	0.999977
	408.604954	0.998102
	408.817086	0.999752
	409.029205	0.998825
	409.241311	0.997977
	409.453404	0.997856
	409.665483	0.998696
	409.877549	0.998468
	410.089602	0.996967
	410.301642	0.996875
	410.513669	0.994707
	410.725682	0.993339
	410.937682	0.993099
	411.149669	0.994204
	411.361643	0.995919
	411.573604	0.997436
	411.785551	0.997551
	411.997486	0.999428
	412.209407	1.001459
	412.421315	1.001236
	412.633210	1.002835
	412.845091	1.003538
	413.056959	1.003312
	413.268815	1.005089
	413.480657	1.004869
	413.692485	1.004152
	413.904301	1.002978
	414.116103	1.004697
	414.327892	1.004797
	414.539668	1.007176
	414.751431	1.008123
	414.963181	1.009738
	415.174917	1.009230
	415.386640	1.008489
	415.598350	1.007490
	415.810047	1.007965
	416.021730	1.007228
	416.233401	1.007778
	416.445058	1.004817
	416.656702	1.005713
	416.868332	1.004689
	417.079950	1.004935
	417.291554	1.004996
	417.503145	1.005886
	417.714723	1.004611
	417.926288	1.004065
	418.137839	1.000849
	418.349377	0.999679
	418.560903	1.000376
	418.772414	1.001087
	418.983913	1.002112
	419.195398	1.001210
	419.406870	1.001474
	419.618329	0.999546
	419.829775	0.997231
	420.041208	0.999528
	420.252627	0.999551
	420.464033	0.998655
	420.675426	0.997815
	420.886805	1.000267
	421.098172	0.999550
	421.309525	0.998746
	421.520865	0.999186
	421.732192	0.999660
	421.943505	0.998441
	422.154805	0.999724
	422.366092	0.999842
	422.577366	0.997444
	422.788627	0.997142
	422.999874	0.997604
	423.211108	0.998583
	423.422329	1.000371
	423.633537	1.000083
	423.844731	1.000304
	424.055913	1.001886
	424.267081	1.001059
	424.478235	1.001855
	424.689377	1.003823
	424.900505	1.005162
	425.111620	1.006460
	425.322722	1.008806
	425.533811	1.009901
	425.744886	1.010965
	425.955948	1.011624
	426.166997	1.012607
	426.378032	1.014850
	426.589055	1.014097
	426.800064	1.014393
	427.011060	1.014011
	427.222042	1.014410
	427.433012	1.012154
	427.643968	1.011833
	427.854911	1.010909
	428.065840	1.009432
	428.276757	1.009474
	428.487660	1.008922
	428.698550	1.010082
	428.909427	1.007712
	429.120290	1.006072
	429.331140	1.007125
	429.541977	1.005507
	429.752801	1.004441
	429.963611	1.003755
	430.174408	1.003775
	430.385192	1.001507
	430.595963	1.000848
	430.806720	1.001587
	431.017464	1.000985
	431.228195	1.000876
	431.438913	0.999108
	431.649617	0.996399
	431.860308	0.994791
	432.070986	0.994923
	432.281650	0.992948
	432.492302	0.992342
	432.702940	0.992310
	432.913565	0.991227
	433.124176	0.989380
	433.334774	0.991591
	433.545359	0.990666
	433.755931	0.989521
	433.966489	0.989083
	434.177035	0.988663
	434.387567	0.988476
	434.598085	0.985143
	434.808591	0.985569
	435.019083	0.985841
	435.229562	0.985207
	435.440027	0.985704
	435.650479	0.987423
	435.860918	0.989363
	436.071344	0.988182
	436.281757	0.988685
	436.492156	0.990329
	436.702542	0.992381
	436.912914	0.992294
	437.123274	0.994333
	437.333620	0.996580
	437.543953	0.997545
	437.754272	0.999088
	437.964578	1.001933
	438.174871	1.002054
	438.385151	1.003111
	438.595417	1.004087
	438.805670	1.005321
	439.015910	1.005785
	439.226137	1.006054
	439.436350	1.006655
	439.646550	1.009444
	439.856737	1.009572
	440.066910	1.008602
	440.277070	1.008194
	440.487217	1.005915
	440.697351	1.005188
	440.907471	1.006480
	441.117578	1.006349
	441.327671	1.006586
	441.537752	1.004152
	441.747819	1.005486
	441.957873	1.005418
	442.167913	1.003786
	442.377940	1.003761
	442.587954	1.002912
	442.797955	1.003159
	443.007942	1.001472
	443.217916	1.002140
	443.427877	1.001670
	443.637824	1.000061
	443.847758	1.000923
	444.057679	0.998172
	444.267586	0.996912
	444.477481	0.996173
	444.687361	0.996217
	444.897229	0.995106
	445.107083	0.994140
	445.316924	0.992430
	445.526752	0.992750
	445.736566	0.992675
	445.946367	0.994426
	446.156155	0.992726
	446.365929	0.992856
	446.575690	0.993695
	446.785438	0.993819
	446.995173	0.994600
	447.204894	0.995209
	447.414602	0.995883
	447.624296	0.996303
	447.833977	0.998133
	448.043645	0.998905
	448.253300	1.000295
	448.462941	0.999582
	448.672569	0.998812
	448.882184	1.000933
	449.091785	1.001580
	449.301373	1.002916
	449.510948	1.004148
	449.720509	1.005815
	449.930057	1.005634
	450.139592	1.005824
	450.349113	1.005269
	450.558621	1.006598
	450.768116	1.004970
	450.977597	1.006364
	451.187066	1.006627
	451.396520	1.006090
	451.605962	1.005910
	451.815390	1.006102
	452.024805	1.006520
	452.234206	1.007421
	452.443594	1.006390
	452.652969	1.007673
	452.862330	1.007057
	453.071678	1.007774
	453.281013	1.008001
	453.490335	1.007886
	453.699643	1.008313
	453.908938	1.007805
	454.118219	1.006306
	454.327487	1.004939
	454.536742	1.003043
	454.745983	1.003321
	454.955211	1.004250
	455.164426	1.003548
	455.373627	1.004132
	455.582815	1.002539
	455.791990	1.002038
	456.001152	1.000592
	456.210300	0.999410
	456.419434	0.999378
	456.628556	0.996813
	456.837664	0.997347
	457.046758	0.996427
	457.255839	0.996427
	457.464907	0.994908
	457.673962	0.994046
	457.883003	0.994755
	458.092031	0.995815
	458.301046	0.995901
	458.510047	0.996154
	458.719035	0.995810
	458.928009	0.996933
	459.136970	0.997440
	459.345918	0.997391
	459.554852	0.998835
	459.763774	0.999085
	459.972681	0.997410
	460.181576	0.997875
	460.390457	0.999512
	460.599324	0.997948
	460.808178	0.998349
	461.017019	0.997531
	461.225847	0.997182
	461.434661	0.999293
	461.643462	0.999243
	461.852249	0.999797
	462.061023	0.999431
	462.269784	0.998484
	462.478531	1.000008
	462.687265	1.001407
	462.895986	1.001615
	463.104693	1.003148
	463.313387	1.002660
	463.522068	1.003420
	463.730735	1.002363
	463.939389	1.001834
	464.148029	1.002718
	464.356656	1.002760
	464.565270	1.003661
	464.773870	1.003013
	464.982457	1.003532
	465.191030	1.002948
	465.399591	0.999748
	465.608137	0.999750
	465.816671	1.000522
	466.025191	1.001066
	466.233697	1.000545
	466.442191	0.999266
	466.650671	0.999276
	466.859137	0.998839
	467.067590	1.001406
	467.276030	1.001945
	467.484456	1.000422
	467.692869	1.001742
	467.901269	1.001058
	468.109655	1.000522
	468.318028	1.001117
	468.526387	1.002220
	468.734733	1.002460
	468.943066	1.001758
	469.151385	1.000945
	469.359691	1.002298
	469.567984	1.001408
	469.776263	1.001065
	469.984528	1.000547
	470.192781	1.002867
	470.401020	1.003374
	470.609245	1.002100
	470.817457	1.002653
	471.025656	1.001560
	471.233841	1.001908
	471.442013	1.002397
	471.650172	1.003046
	471.858317	1.002345
	472.066448	1.002069
	472.274567	1.001190
	472.482672	1.001601
	472.690763	1.002840
	472.898841	1.004006
	473.106906	1.003526
	473.314957	1.003684
	473.522995	1.003654
	473.731020	1.002914
	473.939031	1.003610
	474.147029	1.002614
	474.355013	1.002034
	474.562984	1.002319
	474.770941	1.002780
	474.978885	1.002127
	475.186816	1.000232
	475.394733	1.000859
	475.602637	0.999626
	475.810527	0.998420
	476.018404	0.997532
	476.226268	0.997216
	476.434118	0.997241
	476.641955	0.996677
	476.849778	0.996740
	477.057588	0.997159
	477.265385	0.996077
	477.473168	0.996020
	477.680937	0.994959
	477.888694	0.993159
	478.096436	0.996626
	478.304166	0.998272
	478.511882	0.997435
	478.719584	0.997851
	478.927274	0.999326
	479.134949	1.001209
	479.342612	1.000193
	479.550260	1.002086
	479.757896	1.002114
	479.965518	1.002949
	480.173126	1.004227
	480.380722	1.001489
	480.588303	1.000392
	480.795872	1.000919
	481.003426	1.002509
	481.210968	1.001075
	481.418496	1.001741
	481.626010	1.001491
	481.833511	1.002686
	482.040999	1.001384
	482.248473	1.001997
	482.455934	1.001862
	482.663382	1.001568
	482.870816	0.999462
	483.078236	1.000415
	483.285643	1.002175
	483.493037	1.002058
	483.700417	1.003022
	483.907784	1.002765
	484.115137	1.001910
	484.322477	1.000782
	484.529803	1.002127
	484.737116	1.003070
	484.944416	1.003602
	485.151702	1.004103
	485.358975	1.004784
	485.566234	1.002621
	485.773479	1.001767
	485.980712	0.999825
	486.187931	1.000264
	486.395136	1.000421
	486.602328	0.999800
	486.809506	0.999856
	487.016671	0.999474
	487.223823	0.999247
	487.430961	0.998234
	487.638086	0.997965
	487.845197	0.998127
	488.052295	0.996800
	488.259379	0.995171
	488.466450	0.995324
	488.673507	0.994637
	488.880551	0.991844
	489.087582	0.991155
	489.294599	0.991131
	489.501602	0.991143
	489.708592	0.992128
	489.915569	0.993601
	490.122532	0.994700
	490.329482	0.994938
	490.536418	0.997109
	490.743341	0.994771
	490.950250	0.994160
	491.157146	0.995470
	491.364029	0.995660
	491.570897	0.995736
	491.777753	0.994867
	491.984595	0.997415
	492.191423	0.997312
	492.398238	0.996106
	492.605040	0.995474
	492.811828	0.996089
	493.018603	0.996640
	493.225364	0.997208
	493.432111	0.997179
	493.638846	0.997432
	493.845566	0.998464
	494.052274	0.998073
	494.258967	0.999636
	494.465648	1.000115
	494.672314	1.001492
	494.878968	1.002205
	495.085608	1.003237
	495.292234	1.004275
	495.498847	1.004745
	495.705446	1.004951
	495.912032	1.005034
	496.118605	1.004895
	496.325164	1.005159
	496.531709	1.006845
	496.738241	1.006755
	496.944759	1.007740
	497.151264	1.006466
	497.357756	1.006291
	497.564234	1.007910
	497.770698	1.007062
	497.977149	1.005005
	498.183587	1.006656
	498.390011	1.007066
	498.596422	1.008770
	498.802819	1.007928
	499.009202	1.007399
	499.215572	1.006423
	499.421929	1.006750
	499.628272	1.005140
	499.834602	1.002495
	500.040918	1.001717
	500.247220	1.002035
	500.453509	1.000746
	500.659785	0.997933
	500.866047	0.997226
	501.072296	0.996289
	501.278531	0.993867
	501.484752	0.994802
	501.690960	0.995643
	501.897155	0.996073
	502.103336	0.994804
	502.309504	0.993360
	502.515658	0.992949
	502.721798	0.992481
	502.927925	0.992887
	503.134039	0.993133
	503.340139	0.994760
	503.546225	0.994999
	503.752298	0.993549
	503.958358	0.995569
	504.164404	0.996936
	504.370436	0.997043
	504.576455	0.995542
	504.782461	0.993587
	504.988453	0.992456
	505.194431	0.992795
	505.400396	0.992344
	505.606347	0.991871
	505.812285	0.992008
	506.018209	0.992862
	506.224120	0.991746
	506.430017	0.992053
	506.635901	0.993017
	506.841771	0.993299
	507.047628	0.992986
	507.253471	0.992793
	507.459301	0.992495
	507.665117	0.993303
	507.870920	0.995093
	508.076709	0.997939
	508.282484	0.999318
	508.488247	1.000033
	508.693995	1.000095
	508.899730	0.999632
	509.105451	0.997288
	509.311159	0.998194
	509.516854	0.998205
	509.722535	1.000194
	509.928202	0.999589
	510.133856	0.998531
	510.339496	0.998609
	510.545123	0.999720
	510.750736	0.998514
	510.956336	0.997783
	511.161922	0.997436
	511.367494	0.997605
	511.573053	0.997188
	511.778599	0.996734
	511.984131	0.994887
	512.189649	0.995490
	512.395154	0.995329
	512.600645	0.992747
	512.806123	0.991084
	513.011587	0.990272
	513.217038	0.990126
	513.422475	0.991009
	513.627899	0.991806
	513.833309	0.993516
	514.038705	0.995464
	514.244088	0.994239
	514.449458	0.993643
	514.654814	0.995016
	514.860156	0.994495
	515.065485	0.995326
	515.270800	0.994571
	515.476102	0.995340
	515.681390	0.994037
	515.886664	0.993049
	516.091925	0.994349
	516.297173	0.995996
	516.502407	0.994610
	516.707627	0.994150
	516.912834	0.993544
	517.118027	0.993343
	517.323207	0.993204
	517.528373	0.994620
	517.733525	0.994817
	517.938664	0.993343
	518.143790	0.993934
	518.348901	0.994752
	518.554000	0.995033
	518.759084	0.995324
	518.964156	0.997246
	519.169213	0.998801
	519.374257	0.998686
	519.579288	0.998586
	519.784305	1.000587
	519.989308	1.001738
	520.194298	1.001257
	520.399274	1.000780
	520.604236	0.998444
	520.809185	0.995082
	521.014121	0.994333
	521.219043	0.994978
	521.423951	0.994226
	521.628846	0.995867
	521.833727	0.996554
	522.038595	0.996759
	522.243449	0.995128
	522.448289	0.996220
	522.653116	0.995846
	522.857929	0.995979
	523.062729	0.995836
	523.267515	0.996528
	523.472287	0.996489
	523.677046	0.997053
	523.881792	0.995416
	524.086524	0.995115
	524.291242	0.994448
	524.495946	0.993707
	524.700637	0.992950
	524.905315	0.992404
	525.109979	0.994534
	525.314629	0.994611
	525.519266	0.994877
	525.723889	0.997307
	525.928498	0.996136
	526.133094	0.994326
	526.337677	0.994025
	526.542245	0.992494
	526.746800	0.992322
	526.951342	0.992091
	527.155870	0.991799
	527.360384	0.992928
	527.564885	0.991871
	527.769372	0.993927
	527.973846	0.993561
	528.178306	0.994957
	528.382752	0.996798
	528.587185	0.996938
	528.791604	0.996600
	528.996010	0.996018
	529.200402	0.994830
	529.404780	0.995217
	529.609145	0.994116
	529.813496	0.996815
	530.017833	0.997167
	530.222157	0.997870
	530.426468	0.999106
	530.630764	0.999692
	530.835048	0.999190
	531.039317	0.999332
	531.243573	1.000267
	531.447815	1.000000
	531.652044	0.998864
	531.856259	0.999623
	532.060461	0.999703
	532.264648	0.997721
	532.468823	0.998283
	532.672983	0.999215
	532.877130	0.999089
	533.081264	0.999539
	533.285383	1.001571
	533.489490	0.999842
	533.693582	0.998082
	533.897661	0.998232
	534.101726	0.998119
	534.305778	0.997722
	534.509816	0.996841
	534.713841	0.997811
	534.917851	0.996912
	535.121849	0.998117
	535.325832	0.997330
	535.529802	0.998015
	535.733759	0.997708
	535.937701	0.996949
	536.141630	0.994034
	536.345546	0.992529
	536.549448	0.992621
	536.753336	0.991825
	536.957210	0.992231
	537.161071	0.991492
	537.364919	0.992252
	537.568752	0.990330
	537.772572	0.990274
	537.976379	0.989515
	538.180172	0.987804
	538.383951	0.988113
	538.587716	0.988586
	538.791468	0.987982
	538.995206	0.989078
	539.198931	0.989446
	539.402642	0.990342
	539.606339	0.990513
	539.810023	0.991449
	540.013693	0.993351
	540.217349	0.992497
	540.420992	0.992994
	540.624621	0.994257
	540.828237	0.994632
	541.031839	0.994754
	541.235427	0.995637
	541.439001	0.996494
	541.642562	0.999125
	541.846109	1.001167
	542.049643	1.003987
	542.253163	1.003847
	542.456669	1.004053
	542.660162	1.003860
	542.863641	1.005574
	543.067106	1.006899
	543.270558	1.008911
	543.473996	1.009861
	543.677420	1.010447
	543.880831	1.010696
	544.084228	1.010970
	544.287612	1.010856
	544.490981	1.011074
	544.694338	1.012004
	544.897680	1.010875
	545.101009	1.010369
	545.304324	1.009485
	545.507625	1.009685
	545.710913	1.009574
	545.914187	1.010105
	546.117448	1.012142
	546.320695	1.013046
	546.523928	1.012433
	546.727147	1.011485
	546.930353	1.010567
	547.133546	1.008968
	547.336724	1.009555
	547.539889	1.007819
	547.743040	1.007076
	547.946178	1.004567
	548.149301	1.002856
	548.352412	1.003514
	548.555508	1.005020
	548.758591	1.005730
	548.961660	1.004987
	549.164716	1.005538
	549.367757	1.004557
	549.570785	1.004326
	549.773800	1.003320
	549.976801	1.003146
	550.179788	1.002757
	550.382761	1.002611
	550.585721	1.002243
	550.788667	1.002372
	550.991599	1.002595
	551.194518	1.003817
	551.397423	1.003474
	551.600315	1.003340
	551.803192	1.003702
	552.006056	1.003886
	552.208906	1.004630
	552.411743	1.005256
	552.614566	1.005834
	552.817375	1.005019
	553.020171	1.005794
	553.222953	1.006249
	553.425721	1.006335
	553.628475	1.007023
	553.831216	1.008594
	554.033943	1.008759
	554.236657	1.008823
	554.439356	1.008682
	554.642042	1.009563
	554.844715	1.010144
	555.047373	1.011010
	555.250018	1.010671
	555.452650	1.010771
	555.655267	1.010221
	555.857871	1.009810
	556.060461	1.010420
	556.263038	1.010907
	556.465600	1.010631
	556.668150	1.009921
	556.870685	1.009913
	557.073207	1.009497
	557.275715	1.010933
	557.478209	1.010300
	557.680689	1.011664
	557.883156	1.012778
	558.085609	1.013039
	558.288049	1.013274
	558.490475	1.012184
	558.692887	1.011524
	558.895285	1.011782
	559.097670	1.012413
	559.300040	1.013280
	559.502398	1.014669
	559.704741	1.013698
	559.907071	1.014087
	560.109387	1.015357
	560.311689	1.016582
	560.513978	1.019315
	560.716253	1.019343
	560.918514	1.018394
	561.120762	1.019399
	561.322995	1.017935
	561.525215	1.018914
	561.727422	1.019660
	561.929614	1.020122
	562.131793	1.021244
	562.333958	1.021591
	562.536110	1.022302
	562.738248	1.023597
	562.940372	1.024798
	563.142482	1.025886
	563.344578	1.026550
	563.546661	1.026792
	563.748730	1.027700
	563.950786	1.028672
	564.152827	1.030499
	564.354855	1.031055
	564.556870	1.031958
	564.758870	1.030795
	564.960857	1.033320
	565.162830	1.034670
	565.364789	1.034391
	565.566735	1.035522
	565.768666	1.036686
	565.970584	1.036678
	566.172489	1.037689
	566.374379	1.038544
	566.576256	1.038585
	566.778119	1.039096
	566.979969	1.039304
	567.181805	1.040129
	567.383626	1.040501
	567.585435	1.040251
	567.787229	1.040273
	567.989010	1.041352
	568.190777	1.041132
	568.392530	1.041198
	568.594269	1.040638
	568.795995	1.040157
	568.997707	1.039056
	569.199405	1.039277
	569.401090	1.040156
	569.602761	1.040575
	569.804418	1.041771
	570.006061	1.040333
	570.207690	1.039558
	570.409306	1.039971
	570.610908	1.039954
	570.812497	1.039664
	571.014071	1.040334
	571.215632	1.040448
	571.417179	1.039520
	571.618712	1.040675
	571.820232	1.040512
	572.021737	1.040997
	572.223229	1.041836
	572.424707	1.042260
	572.626172	1.042989
	572.827623	1.041839
	573.029060	1.041764
	573.230483	1.042707
	573.431892	1.043570
	573.633288	1.045122
	573.834670	1.044609
	574.036038	1.045519
	574.237392	1.045073
	574.438733	1.044274
	574.640060	1.046012
	574.841373	1.046955
	575.042672	1.048319
	575.243958	1.049445
	575.445230	1.049520
	575.646488	1.049544
	575.847732	1.050814
	576.048962	1.050911
	576.250179	1.051551
	576.451382	1.051782
	576.652571	1.053784
	576.853747	1.053789
	577.054908	1.055607
	577.256056	1.054922
	577.457190	1.056863
	577.658310	1.058351
	577.859417	1.058363
	578.060510	1.057578
	578.261589	1.058986
	578.462654	1.058293
	578.663705	1.056978
	578.864743	1.056057
	579.065767	1.055967
	579.266777	1.055106
	579.467773	1.055143
	579.668755	1.055646
	579.869724	1.057044
	580.070679	1.056806
	580.271620	1.056062
	580.472548	1.056110
	580.673461	1.054900
	580.874361	1.054570
	581.075247	1.053775
	581.276119	1.054277
	581.476978	1.053868
	581.677822	1.053443
	581.878653	1.054056
	582.079470	1.053372
	582.280273	1.054120
	582.481063	1.054678
	582.681838	1.053368
	582.882600	1.054020
	583.083348	1.054161
	583.284083	1.054450
	583.484803	1.054383
	583.685510	1.055587
	583.886203	1.054179
	584.086882	1.052972
	584.287547	1.053325
	584.488199	1.052816
	584.688836	1.053564
	584.889460	1.053479
	585.090070	1.053234
	585.290666	1.052856
	585.491249	1.054143
	585.691818	1.052699
	585.892372	1.053291
	586.092914	1.054671
	586.293441	1.053633
	586.493954	1.054751
	586.694454	1.054277
	586.894940	1.054455
	587.095412	1.055034
	587.295870	1.055052
	587.496314	1.053375
	587.696745	1.053621
	587.897162	1.055642
	588.097565	1.054855
	588.297954	1.054704
	588.498329	1.055531
	588.698691	1.054440
	588.899038	1.055119
	589.099372	1.054938
	589.299692	1.054871
	589.499998	1.054614
	589.700291	1.053286
	589.900569	1.051719
	590.100834	1.052474
	590.301085	1.052106
	590.501322	1.051280
	590.701546	1.051003
	590.901755	1.051186
	591.101951	1.052258
	591.302132	1.052544
	591.502300	1.054223
	591.702455	1.054146
	591.902595	1.054049
	592.102722	1.053107
	592.302834	1.052751
	592.502933	1.052562
	592.703018	1.052147
	592.903089	1.052466
	593.103147	1.052031
	593.303190	1.052539
	593.503220	1.053410
	593.703236	1.054089
	593.903238	1.055309
	594.103226	1.054161
	594.303200	1.053178
	594.503161	1.052833
	594.703108	1.052331
	594.903040	1.052111
	595.102960	1.050899
	595.302865	1.050487
	595.502756	1.051441
	595.702634	1.051556
	595.902497	1.051233
	596.102347	1.052715
	596.302183	1.053357
	596.502005	1.054147
	596.701813	1.054541
	596.901608	1.054138
	597.101388	1.054821
	597.301155	1.055276
	597.500908	1.056070
	597.700647	1.055905
	597.900372	1.056944
	598.100083	1.056228
	598.299781	1.055652
	598.499465	1.058082
	598.699134	1.059253
	598.898790	1.060659
	599.098432	1.060783
	599.298061	1.059389
	599.497675	1.059229
	599.697275	1.059610
	599.896862	1.060292
	600.096435	1.057757
	600.295994	1.058527
	600.495539	1.059836
	600.695070	1.061207
	600.894588	1.061863
	601.094091	1.061239
	601.293581	1.061964
	601.493056	1.062849
	601.692518	1.063231
	601.891966	1.063479
	602.091401	1.064958
	602.290821	1.064701
	602.490227	1.066415
	602.689620	1.066291
	602.888999	1.066997
	603.088363	1.067194
	603.287714	1.068171
	603.487052	1.069161
	603.686375	1.068420
	603.885684	1.067925
	604.084980	1.068532
	604.284261	1.069270
	604.483529	1.070298
	604.682783	1.070364
	604.882023	1.072606
	605.081249	1.073636
	605.280461	1.074419
	605.479660	1.074867
	605.678844	1.075008
	605.878015	1.075087
	606.077172	1.076204
	606.276314	1.076989
	606.475443	1.078689
	606.674558	1.080058
	606.873660	1.080876
	607.072747	1.082376
	607.271820	1.084046
	607.470880	1.086476
	607.669926	1.086298
	607.868957	1.088161
	608.067975	1.088991
	608.266979	1.087922
	608.465969	1.089701
	608.664946	1.091018
	608.863908	1.091759
	609.062857	1.091817
	609.261791	1.092180
	609.460712	1.093686
	609.659619	1.094877
	609.858511	1.094818
	610.057390	1.096486
	610.256256	1.098681
	610.455107	1.099059
	610.653944	1.099349
	610.852767	1.098391
	611.051577	1.098407
	611.250373	1.098714
	611.449154	1.100097
	611.647922	1.099940
	611.846676	1.101218
	612.045416	1.099788
	612.244142	1.102484
	612.442854	1.102613
	612.641553	1.103123
	612.840237	1.100975
	613.038908	1.102412
	613.237564	1.102685
	613.436207	1.102902
	613.634836	1.102904
	613.833451	1.101939
	614.032052	1.102557
	614.230639	1.101791
	614.429212	1.101384
	614.627771	1.099329
	614.826316	1.099389
	615.024848	1.098531
	615.223365	1.097338
	615.421869	1.096426
	615.620358	1.095410
	615.818834	1.096005
	616.017296	1.096218
	616.215744	1.095335
	616.414178	1.096698
	616.612598	1.097011
	616.811004	1.097929
	617.009396	1.096615
	617.207775	1.097219
	617.406139	1.097537
	617.604490	1.098756
	617.802826	1.098702
	618.001149	1.099429
	618.199458	1.098461
	618.397752	1.098029
	618.596033	1.096971
	618.794300	1.096861
	618.992553	1.096476
	619.190792	1.095383
	619.389018	1.095928
	619.587229	1.094559
	619.785426	1.093252
	619.983609	1.092738
	620.181779	1.092830
	620.379934	1.093214
	620.578076	1.092419
	620.776204	1.091998
	620.974317	1.093161
	621.172417	1.094099
	621.370503	1.095400
	621.568575	1.095348
	621.766633	1.096617
	621.964677	1.096870
	622.162707	1.096048
	622.360723	1.095491
	622.558725	1.095826
	622.756714	1.094218
	622.954688	1.093261
	623.152648	1.093368
	623.350595	1.094204
	623.548527	1.094164
	623.746446	1.094190
	623.944350	1.093926
	624.142241	1.094388
	624.340118	1.093729
	624.537981	1.094787
	624.735829	1.093865
	624.933664	1.095400
	625.131485	1.094170
	625.329292	1.093242
	625.527085	1.092462
	625.724864	1.091031
	625.922629	1.090517
	626.120381	1.088263
	626.318118	1.087193
	626.515841	1.085954
	626.713550	1.086522
	626.911246	1.086231
	627.108927	1.086554
	627.306595	1.086752
	627.504248	1.087065
	627.701888	1.088364
	627.899513	1.088316
	628.097125	1.089882
	628.294722	1.089776
	628.492306	1.087974
	628.689876	1.087736
	628.887432	1.087554
	629.084973	1.087946
	629.282501	1.088318
	629.480015	1.089109
	629.677515	1.087868
	629.875001	1.087033
	630.072473	1.086495
	630.269931	1.086340
	630.467375	1.085390
	630.664805	1.087205
	630.862221	1.086739
	631.059623	1.087316
	631.257011	1.088717
	631.454385	1.088409
	631.651746	1.090336
	631.849092	1.092344
	632.046424	1.092063
	632.243742	1.091699
	632.441047	1.092391
	632.638337	1.093648
	632.835613	1.092673
	633.032876	1.092505
	633.230124	1.092940
	633.427358	1.091206
	633.624579	1.091538
	633.821785	1.089917
	634.018978	1.091225
	634.216156	1.091857
	634.413321	1.093315
	634.610471	1.094745
	634.807608	1.095638
	635.004730	1.097742
	635.201839	1.099670
	635.398933	1.100625
	635.596014	1.101007
	635.793081	1.101697
	635.990133	1.101559
	636.187172	1.101583
	636.384196	1.100768
	636.581207	1.098588
	636.778204	1.099046
	636.975186	1.098531
	637.172155	1.097867
	637.369110	1.097969
	637.566050	1.098502
	637.762977	1.097890
	637.959890	1.097989
	638.156788	1.099541
	638.353673	1.100241
	638.550544	1.100283
	638.747400	1.100932
	638.944243	1.101060
	639.141072	1.100434
	639.337886	1.101696
	639.534687	1.101981
	639.731474	1.100815
	639.928246	1.100808
	640.125005	1.100530
	640.321750	1.100968
	640.518480	1.101880
	640.715197	1.104631
	640.911899	1.104349
	641.108588	1.106392
	641.305263	1.106125
	641.501923	1.106295
	641.698570	1.106196
	641.895202	1.106945
	642.091821	1.107497
	642.288426	1.106539
	642.485016	1.107040
	642.681593	1.106984
	642.878155	1.108181
	643.074704	1.106928
	643.271238	1.106699
	643.467759	1.106225
	643.664265	1.105203
	643.860757	1.103736
	644.057236	1.103028
	644.253700	1.103458
	644.450151	1.103020
	644.646587	1.102447
	644.843009	1.103588
	645.039418	1.103270
	645.235812	1.103275
	645.432192	1.104162
	645.628558	1.104546
	645.824911	1.105792
	646.021249	1.106053
	646.217573	1.105991
	646.413883	1.104997
	646.610179	1.104543
	646.806461	1.103658
	647.002729	1.103868
	647.198983	1.103654
	647.395223	1.102914
	647.591449	1.102989
	647.787661	1.101141
	647.983859	1.100520
	648.180043	1.100493
	648.376212	1.101618
	648.572368	1.103085
	648.768510	1.103581
	648.964638	1.102859
	649.160751	1.105341
	649.356851	1.106138
	649.552937	1.105683
	649.749008	1.106910
	649.945066	1.106445
	650.141109	1.106288
	650.337138	1.106754
	650.533154	1.106471
	650.729155	1.106791
	650.925142	1.106765
	651.121116	1.108586
	651.317075	1.109491
	651.513020	1.110897
	651.708951	1.112341
	651.904868	1.113295
	652.100771	1.112212
	652.296660	1.115489
	652.492535	1.116559
	652.688396	1.114254
	652.884242	1.115942
	653.080075	1.116087
	653.275894	1.117653
	653.471699	1.116686
	653.667489	1.118150
	653.863266	1.118786
	654.059028	1.117847
	654.254776	1.118012
	654.450511	1.120239
	654.646231	1.119718
	654.841937	1.119208
	655.037629	1.120774
	655.233308	1.120191
	655.428972	1.120529
	655.624622	1.120834
	655.820258	1.121788
	656.015879	1.122855
	656.211487	1.121956
	656.407081	1.121584
	656.602661	1.121325
	656.798226	1.120203
	656.993778	1.119845
	657.189315	1.119418
	657.384839	1.119226
	657.580348	1.117969
	657.775843	1.116223
	657.971324	1.115040
	658.166791	1.114047
	658.362244	1.112983
	658.557683	1.112293
	658.753108	1.114060
	658.948519	1.113635
	659.143916	1.113744
	659.339298	1.112653
	659.534667	1.111602
	659.730022	1.112082
	659.925362	1.113300
	660.120688	1.114433
	660.316001	1.112585
	660.511299	1.112725
	660.706583	1.112397
	660.901853	1.113297
	661.097109	1.111888
	661.292351	1.110116
	661.487578	1.110369
	661.682792	1.108675
	661.877992	1.108730
	662.073177	1.109627
	662.268349	1.108139
	662.463506	1.110001
	662.658649	1.110175
	662.853779	1.111438
	663.048894	1.111592
	663.243995	1.112408
	663.439081	1.112801
	663.634154	1.113113
	663.829213	1.113187
	664.024258	1.114790
	664.219288	1.113123
	664.414305	1.113651
	664.609307	1.115362
	664.804295	1.114825
	664.999269	1.114525
	665.194229	1.114597
	665.389175	1.114579
	665.584107	1.113988
	665.779025	1.112984
	665.973928	1.114599
	666.168818	1.117882
	666.363693	1.117286
	666.558555	1.117937
	666.753402	1.118453
	666.948235	1.117237
	667.143054	1.118094
	667.337859	1.117908
	667.532650	1.118007
	667.727427	1.117607
	667.922189	1.116735
	668.116938	1.117778
	668.311672	1.116739
	668.506392	1.116159
	668.701098	1.116459
	668.895790	1.115787
	669.090468	1.114485
	669.285132	1.112345
	669.479782	1.110367
	669.674417	1.110361
	669.869039	1.109662
	670.063646	1.109990
	670.258239	1.110095
	670.452819	1.111017
	670.647384	1.110087
	670.841934	1.110597
	671.036471	1.110437
	671.230994	1.111962
	671.425502	1.112835
	671.619997	1.114488
	671.814477	1.114342
	672.008943	1.113032
	672.203395	1.114422
	672.397833	1.114724
	672.592257	1.113380
	672.786667	1.114306
	672.981062	1.114695
	673.175444	1.115317
	673.369811	1.114649
	673.564164	1.115877
	673.758503	1.115512
	673.952828	1.114749
	674.147139	1.116738
	674.341435	1.116770
	674.535718	1.117546
	674.729986	1.117522
	674.924240	1.116960
	675.118480	1.116537
	675.312706	1.116135
	675.506918	1.114514
	675.701116	1.113143
	675.895299	1.113692
	676.089469	1.113610
	676.283624	1.113495
	676.477765	1.113707
	676.671892	1.114401
	676.866005	1.114244
	677.060103	1.113287
	677.254188	1.113945
	677.448258	1.113736
	677.642315	1.114813
	677.836357	1.114163
	678.030385	1.111036
	678.224398	1.110332
	678.418398	1.109331
	678.612384	1.108990
	678.806355	1.108608
	679.000312	1.107340
	679.194255	1.108467
	679.388184	1.107208
	679.582099	1.106381
	679.776000	1.105689
	679.969886	1.101624
	680.163758	1.100035
	680.357617	1.098054
	680.551461	1.096867
	680.745290	1.094893
	680.939106	1.094232
	681.132908	1.093256
	681.326695	1.094745
	681.520468	1.095354
	681.714227	1.096022
	681.907972	1.096458
	682.101703	1.097929
	682.295419	1.096989
	682.489122	1.098204
	682.682810	1.098031
	682.876484	1.098651
	683.070144	1.097880
	683.263790	1.096592
	683.457421	1.094962
	683.651039	1.094716
	683.844642	1.094656
	684.038231	1.095050
	684.231806	1.096108
	684.425367	1.097948
	684.618913	1.097447
	684.812446	1.098402
	685.005964	1.099288
	685.199468	1.100301
	685.392958	1.099749
	685.586433	1.101330
	685.779895	1.101427
	685.973342	1.101346
	686.166775	1.101211
	686.360194	1.101646
	686.553599	1.100847
	686.746990	1.101408
	686.940366	1.101870
	687.133729	1.101502
	687.327077	1.102790
	687.520411	1.104442
	687.713730	1.103720
	687.907036	1.104295
	688.100327	1.105061
	688.293604	1.105003
	688.486867	1.104960
	688.680116	1.105579
	688.873351	1.105491
	689.066571	1.104269
	689.259777	1.103914
	689.452970	1.102909
	689.646147	1.101902
	689.839311	1.101999
	690.032461	1.100822
	690.225596	1.100314
	690.418717	1.099057
	690.611824	1.097558
	690.804917	1.096743
	690.997995	1.093331
	691.191059	1.091154
	691.384110	1.088806
	691.577145	1.086939
	691.770167	1.086313
	691.963175	1.085835
	692.156168	1.083774
	692.349147	1.080526
	692.542112	1.079691
	692.735063	1.077792
	692.927999	1.078493
	693.120922	1.077877
	693.313830	1.077611
	693.506724	1.075982
	693.699603	1.074754
	693.892469	1.072573
	694.085320	1.072679
	694.278157	1.071856
	694.470980	1.071023
	694.663789	1.069664
	694.856583	1.069517
	695.049364	1.070242
	695.242130	1.070333
	695.434881	1.070193
	695.627619	1.071128
	695.820342	1.070844
	696.013052	1.069481
	696.205747	1.070624
	696.398427	1.071006
	696.591094	1.069701
	696.783746	1.068916
	696.976384	1.068286
	697.169008	1.068834
	697.361618	1.068898
	697.554213	1.069927
	697.746795	1.070224
	697.939362	1.071136
	698.131914	1.070303
	698.324453	1.071109
	698.516977	1.069854
	698.709487	1.070482
	698.901983	1.070221
	699.094465	1.070511
	699.286932	1.069831
	699.479386	1.070439
	699.671825	1.070237
	699.864249	1.069431
	700.056660	1.068125
	700.249056	1.067411
	700.441438	1.067086
	700.633806	1.065273
	700.826160	1.064828
	701.018499	1.063365
	701.210824	1.061446
	701.403135	1.060632
	701.595432	1.059920
	701.787714	1.057940
	701.979982	1.055612
	702.172236	1.054078
	702.364476	1.053591
	702.556702	1.050726
	702.748913	1.050038
	702.941110	1.049437
	703.133293	1.048106
	703.325461	1.046747
	703.517615	1.045934
	703.709755	1.044135
	703.901881	1.043119
	704.093993	1.045186
	704.286090	1.045397
	704.478173	1.046095
	704.670242	1.045457
	704.862296	1.044747
	705.054337	1.043853
	705.246363	1.044190
	705.438375	1.044439
	705.630372	1.044439
	705.822356	1.043240
	706.014325	1.042649
	706.206279	1.042724
	706.398220	1.043214
	706.590146	1.043610
	706.782058	1.044223
	706.973956	1.044477
	707.165840	1.044472
	707.357709	1.045279
	707.549564	1.045931
	707.741405	1.045987
	707.933231	1.045186
	708.125043	1.045985
	708.316841	1.047269
	708.508625	1.049457
	708.700395	1.050395
	708.892150	1.050476
	709.083891	1.050435
	709.275617	1.049791
	709.467330	1.049793
	709.659028	1.049136
	709.850712	1.050180
	710.042381	1.051266
	710.234037	1.052633
	710.425678	1.051560
	710.617305	1.051932
	710.808917	1.052719
	711.000515	1.052071
	711.192099	1.050793
	711.383669	1.050389
	711.575225	1.049864
	711.766766	1.050109
	711.958293	1.049026
	712.149805	1.046497
	712.341304	1.046815
	712.532788	1.047434
	712.724258	1.046857
	712.915713	1.046860
	713.107154	1.046533
	713.298581	1.045555
	713.489994	1.045597
	713.681392	1.045243
	713.872776	1.044771
	714.064146	1.044425
	714.255502	1.046071
	714.446843	1.045555
	714.638170	1.044585
	714.829483	1.044393
	715.020781	1.044719
	715.212065	1.044111
	715.403335	1.044108
	715.594591	1.045750
	715.785832	1.044864
	715.977059	1.045459
	716.168272	1.045968
	716.359470	1.046389
	716.550654	1.048294
	716.741824	1.049837
	716.932979	1.049180
	717.124121	1.048108
	717.315247	1.049505
	717.506360	1.051114
	717.697458	1.052609
	717.888542	1.054134
	718.079612	1.055356
	718.270668	1.054470
	718.461709	1.054679
	718.652736	1.055083
	718.843748	1.056838
	719.034746	1.056896
	719.225730	1.057191
	719.416700	1.059299
	719.607655	1.060208
	719.798596	1.059976
	719.989523	1.060861
	720.180435	1.060292
	720.371333	1.059563
	720.562217	1.061498
	720.753087	1.062013
	720.943942	1.062487
	721.134783	1.062976
	721.325609	1.063048
	721.516422	1.063194
	721.707219	1.063498
	721.898003	1.063506
	722.088772	1.064987
	722.279527	1.064698
	722.470268	1.063045
	722.660994	1.063011
	722.851707	1.064150
	723.042404	1.063541
	723.233088	1.063633
	723.423757	1.063341
	723.614412	1.063693
	723.805052	1.065479
	723.995678	1.067172
	724.186290	1.066822
	724.376887	1.066371
	724.567471	1.066659
	724.758039	1.065768
	724.948594	1.065228
	725.139134	1.064594
	725.329660	1.065252
	725.520172	1.064568
	725.710669	1.064122
	725.901152	1.063392
	726.091620	1.063932
	726.282075	1.064408
	726.472514	1.064574
	726.662940	1.062895
	726.853351	1.062270
	727.043748	1.062721
	727.234131	1.063461
	727.424499	1.064917
	727.614853	1.065041
	727.805193	1.064801
	727.995518	1.063740
	728.185829	1.062884
	728.376125	1.060587
	728.566408	1.060575
	728.756675	1.060908
	728.946929	1.059286
	729.137168	1.057465
	729.327393	1.056337
	729.517604	1.056522
	729.707800	1.053967
	729.897982	1.054487
	730.088149	1.052948
	730.278302	1.052613
	730.468441	1.050576
	730.658566	1.048331
	730.848676	1.048587
	731.038771	1.047080
	731.228853	1.044993
	731.418920	1.043643
	731.608973	1.042913
	731.799011	1.042301
	731.989035	1.044171
	732.179045	1.042748
	732.369040	1.042115
	732.559021	1.041768
	732.748988	1.041051
	732.938940	1.040975
	733.128878	1.039574
	733.318801	1.038416
	733.508711	1.038288
	733.698605	1.035862
	733.888486	1.034870
	734.078352	1.033654
	734.268204	1.032695
	734.458041	1.031616
	734.647864	1.031471
	734.837673	1.031268
	735.027467	1.029795
	735.217247	1.030611
	735.407013	1.029303
	735.596764	1.025759
	735.786501	1.024457
	735.976223	1.024456
	736.165932	1.023472
	736.355625	1.023919
	736.545305	1.023357
	736.734970	1.024056
	736.924620	1.024747
	737.114257	1.025694
	737.303879	1.025567
	737.493486	1.025104
	737.683079	1.023888
	737.872658	1.024105
	738.062222	1.024200
	738.251772	1.023980
	738.441308	1.024064
	738.630829	1.023907
	738.820336	1.023804
	739.009829	1.022821
	739.199307	1.022079
	739.388771	1.021937
	739.578220	1.023261
	739.767655	1.021915
	739.957076	1.022367
	740.146482	1.021799
	740.335874	1.020287
	740.525251	1.020911
	740.714615	1.022580
	740.903963	1.020564
	741.093298	1.019065
	741.282618	1.019669
	741.471923	1.019828
	741.661214	1.019657
	741.850491	1.018558
	742.039753	1.018533
	742.229001	1.019128
	742.418235	1.017873
	742.607454	1.016500
	742.796659	1.016416
	742.985849	1.017576
	743.175025	1.017766
	743.364187	1.017504
	743.553334	1.015082
	743.742467	1.013304
	743.931586	1.013250
	744.120690	1.012669
	744.309779	1.012348
	744.498855	1.011952
	744.687916	1.011798
	744.876962	1.011281
	745.065994	1.010920
	745.255012	1.010152
	745.444015	1.009093
	745.633004	1.009510
	745.821978	1.009536
	746.010938	1.008434
	746.199884	1.008305
	746.388815	1.006482
	746.577732	1.006569
	746.766634	1.005229
	746.955522	1.005947
	747.144396	1.007811
	747.333255	1.007906
	747.522100	1.008383
	747.710930	1.009375
	747.899746	1.009704
	748.088548	1.009987
	748.277335	1.009174
	748.466108	1.007263
	748.654866	1.007577
	748.843610	1.007545
	749.032339	1.007838
	749.221054	1.008240
	749.409755	1.007399
	749.598441	1.008309
	749.787113	1.007987
	749.975770	1.008328
	750.164413	1.009656
	750.353042	1.008611
[truncated: 1,648 more rows]
