# Supplementary material for: Metasurface analogues of molecular diastereomers from hierarchical multiscale chiral interactions with biomolecules
Source: Nat Commun. 2026 Apr 22;17:5541. doi: 10.1038/s41467-026-72200-6 (PMC13287669; doi:10.1038/s41467-026-72200-6)
Supplement: Supplementary file 3 — Supplementary Data 1 (Raw data) [file 41467_2026_72200_MOESM3_ESM.zip › Raw_Data/Reflectivity/Antistrept_strept_sequence/strept_after_wash/Ref_ARRAY3_RA_90_3.txt]

	345.453658	0.998875
	345.669646	0.998873
	345.885622	0.998857
	346.101585	0.998824
	346.317535	0.998771
	346.533471	0.998692
	346.749395	0.998583
	346.965306	0.998435
	347.181204	0.998242
	347.397089	0.997992
	347.612961	0.997675
	347.828820	0.997276
	348.044666	0.996783
	348.260499	0.996178
	348.476319	0.995449
	348.692126	0.994584
	348.907920	0.993578
	349.123701	0.992440
	349.339469	0.991192
	349.555224	0.989879
	349.770966	0.988564
	349.986695	0.987326
	350.202412	0.986246
	350.418115	0.985395
	350.633805	0.984815
	350.849482	0.984521
	351.065147	0.984495
	351.280798	0.984701
	351.496436	0.985089
	351.712062	0.985612
	351.927674	0.986226
	352.143273	0.985957
	352.358860	0.992822
	352.574433	0.994299
	352.789993	0.993714
	353.005541	0.993917
	353.221075	0.993456
	353.436597	0.993414
	353.652105	0.994956
	353.867600	0.994179
	354.083083	0.994180
	354.298552	0.995121
	354.514009	0.994033
	354.729452	0.992425
	354.944883	0.994770
	355.160300	0.993421
	355.375705	0.993650
	355.591096	0.993041
	355.806474	0.995322
	356.021840	0.997545
	356.237192	0.998117
	356.452532	1.001190
	356.667858	1.002685
	356.883172	1.002056
	357.098472	1.000881
	357.313760	1.000698
	357.529034	1.001221
	357.744295	0.999238
	357.959544	1.000730
	358.174779	1.000442
	358.390002	1.001023
	358.605211	1.001551
	358.820407	1.001053
	359.035591	1.001631
	359.250761	1.002462
	359.465919	1.001586
	359.681063	1.001669
	359.896194	0.999982
	360.111313	0.997554
	360.326418	0.996239
	360.541510	0.995957
	360.756589	0.994133
	360.971656	0.992945
	361.186709	0.992388
	361.401749	0.995005
	361.616776	0.994512
	361.831790	0.995700
	362.046792	0.995847
	362.261780	0.994782
	362.476755	0.997282
	362.691717	0.997933
	362.906666	1.001048
	363.121602	1.001085
	363.336525	1.002386
	363.551435	1.002894
	363.766332	1.002366
	363.981216	1.000783
	364.196087	1.004026
	364.410945	1.005656
	364.625790	1.005412
	364.840621	1.006716
	365.055440	1.009919
	365.270246	1.008547
	365.485039	1.008493
	365.699818	1.007846
	365.914585	1.008964
	366.129339	1.009297
	366.344079	1.009217
	366.558807	1.008942
	366.773521	1.006791
	366.988223	1.008459
	367.202911	1.007467
	367.417587	1.009096
	367.632249	1.009044
	367.846898	1.009543
	368.061535	1.009369
	368.276158	1.010061
	368.490768	1.009306
	368.705365	1.007669
	368.919949	1.005782
	369.134521	1.004444
	369.349079	1.004211
	369.563624	1.001949
	369.778155	0.999172
	369.992674	0.998429
	370.207180	0.997667
	370.421673	0.995216
	370.636153	0.993476
	370.850619	0.993737
	371.065073	0.991126
	371.279514	0.988845
	371.493941	0.987817
	371.708356	0.986558
	371.922757	0.985475
	372.137145	0.984098
	372.351521	0.983513
	372.565883	0.981450
	372.780232	0.980030
	372.994568	0.981505
	373.208891	0.981705
	373.423201	0.982880
	373.637498	0.983165
	373.851782	0.982829
	374.066053	0.983933
	374.280311	0.985541
	374.494556	0.984249
	374.708787	0.986013
	374.923006	0.984393
	375.137211	0.984859
	375.351404	0.986922
	375.565583	0.987853
	375.779750	0.986951
	375.993903	0.986969
	376.208043	0.987450
	376.422170	0.988448
	376.636284	0.988016
	376.850385	0.989607
	377.064473	0.991928
	377.278548	0.991279
	377.492610	0.991112
	377.706658	0.991902
	377.920694	0.993227
	378.134717	0.991503
	378.348726	0.991557
	378.562722	0.992532
	378.776706	0.993095
	378.990676	0.992833
	379.204633	0.991103
	379.418577	0.990109
	379.632508	0.990548
	379.846426	0.993356
	380.060331	0.990878
	380.274223	0.990287
	380.488101	0.988744
	380.701967	0.988198
	380.915819	0.989856
	381.129659	0.988125
	381.343485	0.987122
	381.557298	0.985882
	381.771098	0.984999
	381.984886	0.984790
	382.198659	0.984385
	382.412420	0.982834
	382.626168	0.981692
	382.839903	0.981755
	383.053624	0.980343
	383.267333	0.979844
	383.481028	0.978528
	383.694711	0.977947
	383.908380	0.979503
	384.122036	0.978583
	384.335679	0.978590
	384.549309	0.980266
	384.762926	0.979324
	384.976530	0.981157
	385.190120	0.983527
	385.403698	0.983761
	385.617262	0.985461
	385.830814	0.986517
	386.044352	0.986765
	386.257877	0.987115
	386.471389	0.986577
	386.684888	0.985672
	386.898374	0.986855
	387.111847	0.985547
	387.325306	0.985872
	387.538753	0.986272
	387.752186	0.985332
	387.965606	0.986355
	388.179014	0.987406
	388.392408	0.988392
	388.605789	0.987832
	388.819156	0.992321
	389.032511	0.991858
	389.245853	0.993051
	389.459181	0.992753
	389.672497	0.993356
	389.885799	0.992374
	390.099088	0.993071
	390.312364	0.993837
	390.525627	0.995838
	390.738877	0.997402
	390.952114	0.998734
	391.165337	0.999598
	391.378548	1.000476
	391.591745	1.000634
	391.804929	1.000538
	392.018100	1.000048
	392.231258	1.001429
	392.444403	1.003011
	392.657535	1.003721
	392.870653	1.002072
	393.083759	1.002523
	393.296851	1.003128
	393.509930	1.004170
	393.722996	1.004864
	393.936049	1.004345
	394.149089	1.004962
	394.362116	1.006440
	394.575129	1.006846
	394.788130	1.009035
	395.001117	1.008892
	395.214091	1.009157
	395.427052	1.009855
	395.640000	1.011887
	395.852935	1.010764
	396.065857	1.012706
	396.278765	1.012442
	396.491660	1.014633
	396.704543	1.017098
	396.917412	1.015571
	397.130268	1.017092
	397.343110	1.017415
	397.555940	1.015367
	397.768757	1.016840
	397.981560	1.016314
	398.194350	1.014388
	398.407127	1.013653
	398.619891	1.013021
	398.832642	1.011638
	399.045380	1.008923
	399.258104	1.007850
	399.470815	1.006254
	399.683514	1.004672
	399.896199	1.003880
	400.108870	1.005093
	400.321529	1.003203
	400.534175	1.004890
	400.746807	1.003537
	400.959427	1.002485
	401.172033	1.001656
	401.384626	1.002882
	401.597205	1.002668
	401.809772	1.000892
	402.022326	1.000297
	402.234866	0.999937
	402.447393	0.998209
	402.659907	0.998909
	402.872408	1.000497
	403.084896	1.001949
	403.297370	1.004439
	403.509832	1.002764
	403.722280	1.002083
	403.934715	0.999352
	404.147137	0.998029
	404.359546	0.996990
	404.571941	0.995854
	404.784323	0.995598
	404.996693	0.993772
	405.209049	0.993443
	405.421392	0.994181
	405.633721	0.994451
	405.846038	0.993996
	406.058341	0.997924
	406.270632	0.999033
	406.482909	0.997695
	406.695172	0.998432
	406.907423	0.999009
	407.119661	0.999633
	407.331885	0.999150
	407.544096	1.000450
	407.756294	1.000869
	407.968479	1.001871
	408.180651	1.001757
	408.392809	1.002727
	408.604954	1.003119
	408.817086	1.005579
	409.029205	1.004368
	409.241311	1.005812
	409.453404	1.006228
	409.665483	1.004609
	409.877549	1.002369
	410.089602	1.002538
	410.301642	1.001077
	410.513669	1.002420
	410.725682	1.002095
	410.937682	1.002057
	411.149669	1.001805
	411.361643	1.002127
	411.573604	1.001287
	411.785551	0.999792
	411.997486	1.000324
	412.209407	0.998816
	412.421315	0.999474
	412.633210	1.000224
	412.845091	1.001312
	413.056959	1.002064
	413.268815	1.002792
	413.480657	1.001008
	413.692485	1.001210
	413.904301	1.003972
	414.116103	1.004677
	414.327892	1.005021
	414.539668	1.005121
	414.751431	1.002861
	414.963181	1.004202
	415.174917	1.004283
	415.386640	1.004960
	415.598350	1.006295
	415.810047	1.005571
	416.021730	1.006503
	416.233401	1.006128
	416.445058	1.006343
	416.656702	1.007152
	416.868332	1.007451
	417.079950	1.007131
	417.291554	1.007530
	417.503145	1.008503
	417.714723	1.005504
	417.926288	1.007208
	418.137839	1.009060
	418.349377	1.009093
	418.560903	1.009437
	418.772414	1.009919
	418.983913	1.007081
	419.195398	1.006282
	419.406870	1.009129
	419.618329	1.008719
	419.829775	1.008633
	420.041208	1.008925
	420.252627	1.011876
	420.464033	1.014121
	420.675426	1.014721
	420.886805	1.014599
	421.098172	1.016270
	421.309525	1.016177
	421.520865	1.015784
	421.732192	1.013333
	421.943505	1.013115
	422.154805	1.011181
	422.366092	1.010038
	422.577366	1.008300
	422.788627	1.009842
	422.999874	1.008529
	423.211108	1.010246
	423.422329	1.008631
	423.633537	1.007108
	423.844731	1.005555
	424.055913	1.004774
	424.267081	1.002075
	424.478235	1.003196
	424.689377	1.004768
	424.900505	1.005151
	425.111620	1.006174
	425.322722	1.005967
	425.533811	1.004912
	425.744886	1.005051
	425.955948	1.003312
	426.166997	1.003078
	426.378032	1.003167
	426.589055	1.005090
	426.800064	1.003163
	427.011060	1.003336
	427.222042	1.000635
	427.433012	1.001269
	427.643968	1.002013
	427.854911	1.001059
	428.065840	0.999463
	428.276757	0.999622
	428.487660	0.997265
	428.698550	0.997871
	428.909427	0.998488
	429.120290	0.996905
	429.331140	0.997215
	429.541977	0.994724
	429.752801	0.994514
	429.963611	0.994410
	430.174408	0.995272
	430.385192	0.994022
	430.595963	0.996009
	430.806720	0.995285
	431.017464	0.992442
	431.228195	0.992570
	431.438913	0.993060
	431.649617	0.994783
	431.860308	0.997183
	432.070986	0.997033
	432.281650	0.997101
	432.492302	0.999660
	432.702940	1.001677
	432.913565	1.004102
	433.124176	1.003604
	433.334774	1.000811
	433.545359	1.001667
	433.755931	1.002435
	433.966489	1.001711
	434.177035	1.000341
	434.387567	0.998470
	434.598085	1.000494
	434.808591	1.001035
	435.019083	1.001272
	435.229562	1.002869
	435.440027	1.003473
	435.650479	1.002885
	435.860918	1.002453
	436.071344	1.000915
	436.281757	1.000922
	436.492156	1.001624
	436.702542	1.002535
	436.912914	1.002584
	437.123274	1.004974
	437.333620	1.004107
	437.543953	1.004445
	437.754272	1.004116
	437.964578	1.003240
	438.174871	1.002367
	438.385151	1.002565
	438.595417	1.000896
	438.805670	1.001350
	439.015910	1.002139
	439.226137	1.003099
	439.436350	1.000846
	439.646550	0.999131
	439.856737	0.998559
	440.066910	0.998341
	440.277070	0.996805
	440.487217	0.995985
	440.697351	0.994311
	440.907471	0.993758
	441.117578	0.994439
	441.327671	0.995258
	441.537752	0.996648
	441.747819	0.995618
	441.957873	0.995664
	442.167913	0.994599
	442.377940	0.995439
	442.587954	0.995101
	442.797955	0.994009
	443.007942	0.993839
	443.217916	0.992825
	443.427877	0.993487
	443.637824	0.996371
	443.847758	0.997199
	444.057679	0.998768
	444.267586	0.998268
	444.477481	0.998670
	444.687361	1.001532
	444.897229	1.002751
	445.107083	1.004231
	445.316924	1.004382
	445.526752	1.004662
	445.736566	1.005959
	445.946367	1.005197
	446.156155	1.007909
	446.365929	1.007101
	446.575690	1.005846
	446.785438	1.005275
	446.995173	1.006421
	447.204894	1.006996
	447.414602	1.006992
	447.624296	1.006197
	447.833977	1.006562
	448.043645	1.004220
	448.253300	1.003082
	448.462941	1.003394
	448.672569	1.003525
	448.882184	1.003255
	449.091785	1.002260
	449.301373	1.001128
	449.510948	1.001552
	449.720509	1.001172
	449.930057	0.998194
	450.139592	0.997028
	450.349113	0.996041
	450.558621	0.994712
	450.768116	0.995036
	450.977597	0.995717
	451.187066	0.993645
	451.396520	0.992907
	451.605962	0.991640
	451.815390	0.991279
	452.024805	0.989153
	452.234206	0.988265
	452.443594	0.987904
	452.652969	0.986789
	452.862330	0.985019
	453.071678	0.985123
	453.281013	0.986136
	453.490335	0.987310
	453.699643	0.987308
	453.908938	0.987158
	454.118219	0.987625
	454.327487	0.986166
	454.536742	0.987445
	454.745983	0.987749
	454.955211	0.989045
	455.164426	0.988426
	455.373627	0.987896
	455.582815	0.988832
	455.791990	0.988488
	456.001152	0.989781
	456.210300	0.991386
	456.419434	0.990294
	456.628556	0.992645
	456.837664	0.993982
	457.046758	0.996715
	457.255839	0.997147
	457.464907	0.997226
	457.673962	0.998472
	457.883003	0.998487
	458.092031	0.999550
	458.301046	1.001172
	458.510047	1.000890
	458.719035	1.002683
	458.928009	1.000850
	459.136970	1.000689
	459.345918	1.001779
	459.554852	1.001417
	459.763774	1.002626
	459.972681	1.003446
	460.181576	1.003381
	460.390457	1.003642
	460.599324	1.003445
	460.808178	1.003433
	461.017019	1.004630
	461.225847	1.003904
	461.434661	1.002094
	461.643462	1.001832
	461.852249	1.002758
	462.061023	1.003188
	462.269784	1.000892
	462.478531	1.000474
	462.687265	1.002003
	462.895986	1.003790
	463.104693	1.002648
	463.313387	1.001835
	463.522068	0.999894
	463.730735	0.998362
	463.939389	0.999560
	464.148029	1.000544
	464.356656	1.000033
	464.565270	0.998915
	464.773870	0.998612
	464.982457	0.998502
	465.191030	0.998108
	465.399591	0.998978
	465.608137	1.001377
	465.816671	1.000780
	466.025191	0.999681
	466.233697	0.998561
	466.442191	0.998471
	466.650671	0.999080
	466.859137	0.998848
	467.067590	0.997613
	467.276030	0.997247
	467.484456	0.997304
	467.692869	0.996059
	467.901269	0.996168
	468.109655	0.996890
	468.318028	0.998137
	468.526387	0.998313
	468.734733	0.999449
	468.943066	0.998807
	469.151385	0.999889
	469.359691	0.999507
	469.567984	0.999555
	469.776263	0.999959
	469.984528	1.001155
	470.192781	1.000371
	470.401020	0.999313
	470.609245	1.000462
	470.817457	1.001050
	471.025656	1.000531
	471.233841	1.000963
	471.442013	1.002442
	471.650172	1.003206
	471.858317	1.003755
	472.066448	1.003342
	472.274567	1.003823
	472.482672	1.002201
	472.690763	1.002514
	472.898841	1.003364
	473.106906	1.002998
	473.314957	1.002360
	473.522995	1.002808
	473.731020	1.001029
	473.939031	1.000952
	474.147029	1.001929
	474.355013	1.002811
	474.562984	1.001909
	474.770941	1.000979
	474.978885	1.000720
	475.186816	1.000654
	475.394733	1.000638
	475.602637	0.998280
	475.810527	0.998446
	476.018404	1.000040
	476.226268	1.000782
	476.434118	0.999827
	476.641955	0.999539
	476.849778	0.998546
	477.057588	0.997914
	477.265385	0.998205
	477.473168	0.997667
	477.680937	0.997706
	477.888694	0.997216
	478.096436	0.997553
	478.304166	0.997286
	478.511882	0.995684
	478.719584	0.996776
	478.927274	0.996164
	479.134949	0.995598
	479.342612	0.993457
	479.550260	0.990638
	479.757896	0.990766
	479.965518	0.989426
	480.173126	0.988016
	480.380722	0.988057
	480.588303	0.987465
	480.795872	0.986312
	481.003426	0.984381
	481.210968	0.984503
	481.418496	0.985155
	481.626010	0.983710
	481.833511	0.982354
	482.040999	0.981932
	482.248473	0.983653
	482.455934	0.982950
	482.663382	0.981587
	482.870816	0.982365
	483.078236	0.985104
	483.285643	0.986471
	483.493037	0.987831
	483.700417	0.989041
	483.907784	0.989924
	484.115137	0.988169
	484.322477	0.988132
	484.529803	0.987549
	484.737116	0.986816
	484.944416	0.988402
	485.151702	0.988611
	485.358975	0.988666
	485.566234	0.987893
	485.773479	0.988590
	485.980712	0.989928
	486.187931	0.989879
	486.395136	0.991737
	486.602328	0.991714
	486.809506	0.991673
	487.016671	0.990617
	487.223823	0.991442
	487.430961	0.993154
	487.638086	0.992900
	487.845197	0.994130
	488.052295	0.995809
	488.259379	0.997589
	488.466450	0.997890
	488.673507	0.997475
	488.880551	0.996770
	489.087582	0.997211
	489.294599	0.997494
	489.501602	0.998974
	489.708592	1.000564
	489.915569	0.999749
	490.122532	1.001090
	490.329482	1.000299
	490.536418	1.000245
	490.743341	0.999251
	490.950250	0.997053
	491.157146	0.997178
	491.364029	0.996180
	491.570897	0.995865
	491.777753	0.995575
	491.984595	0.994647
	492.191423	0.995580
	492.398238	0.995669
	492.605040	0.996342
	492.811828	0.995164
	493.018603	0.993887
	493.225364	0.994006
	493.432111	0.995713
	493.638846	0.997037
	493.845566	0.997257
	494.052274	0.996260
	494.258967	0.996549
	494.465648	0.997802
	494.672314	0.998772
	494.878968	0.996963
	495.085608	0.997452
	495.292234	0.999564
	495.498847	1.000115
	495.705446	0.999474
	495.912032	0.998439
	496.118605	0.996295
	496.325164	0.996366
	496.531709	0.995174
	496.738241	0.994795
	496.944759	0.992934
	497.151264	0.992444
	497.357756	0.993198
	497.564234	0.992814
	497.770698	0.993233
	497.977149	0.994911
	498.183587	0.994447
	498.390011	0.993816
	498.596422	0.994280
	498.802819	0.992970
	499.009202	0.993074
	499.215572	0.992608
	499.421929	0.992981
	499.628272	0.993371
	499.834602	0.994302
	500.040918	0.995291
	500.247220	0.996007
	500.453509	0.995831
	500.659785	0.996784
	500.866047	0.996346
	501.072296	0.996385
	501.278531	0.996527
	501.484752	0.997444
	501.690960	0.998822
	501.897155	0.999631
	502.103336	0.998117
	502.309504	0.998126
	502.515658	0.997778
	502.721798	0.996713
	502.927925	0.997978
	503.134039	0.999023
	503.340139	0.999723
	503.546225	0.999726
	503.752298	1.002133
	503.958358	1.001856
	504.164404	1.002197
	504.370436	1.001100
	504.576455	1.001557
	504.782461	1.000741
	504.988453	1.002253
	505.194431	0.999861
	505.400396	1.000362
	505.606347	1.000970
	505.812285	1.000319
	506.018209	0.998947
	506.224120	0.997613
	506.430017	0.996145
	506.635901	0.995277
	506.841771	0.995336
	507.047628	0.994156
	507.253471	0.994485
	507.459301	0.992973
	507.665117	0.991490
	507.870920	0.990975
	508.076709	0.988990
	508.282484	0.989529
	508.488247	0.988774
	508.693995	0.989625
	508.899730	0.988277
	509.105451	0.988095
	509.311159	0.987133
	509.516854	0.987430
	509.722535	0.987786
	509.928202	0.987790
	510.133856	0.987090
	510.339496	0.987125
	510.545123	0.986163
	510.750736	0.987284
	510.956336	0.988263
	511.161922	0.987990
	511.367494	0.989082
	511.573053	0.988512
	511.778599	0.989745
	511.984131	0.989512
	512.189649	0.990861
	512.395154	0.991065
	512.600645	0.989071
	512.806123	0.989900
	513.011587	0.989424
	513.217038	0.987766
	513.422475	0.988053
	513.627899	0.989008
	513.833309	0.989151
	514.038705	0.991618
	514.244088	0.989708
	514.449458	0.989657
	514.654814	0.990080
	514.860156	0.990013
	515.065485	0.991389
	515.270800	0.992515
	515.476102	0.992396
	515.681390	0.993235
	515.886664	0.993327
	516.091925	0.994823
	516.297173	0.994565
	516.502407	0.992860
	516.707627	0.992845
	516.912834	0.993018
	517.118027	0.991929
	517.323207	0.992472
	517.528373	0.991707
	517.733525	0.991831
	517.938664	0.991150
	518.143790	0.991418
	518.348901	0.991934
	518.554000	0.992054
	518.759084	0.990477
	518.964156	0.990941
	519.169213	0.990452
	519.374257	0.990618
	519.579288	0.991619
	519.784305	0.990306
	519.989308	0.990286
	520.194298	0.989964
	520.399274	0.990550
	520.604236	0.991569
	520.809185	0.990651
	521.014121	0.989942
	521.219043	0.991592
	521.423951	0.991390
	521.628846	0.989555
	521.833727	0.990180
	522.038595	0.991413
	522.243449	0.991944
	522.448289	0.992494
	522.653116	0.992467
	522.857929	0.993315
	523.062729	0.992904
	523.267515	0.991351
	523.472287	0.990805
	523.677046	0.989838
	523.881792	0.989482
	524.086524	0.988651
	524.291242	0.988362
	524.495946	0.988728
	524.700637	0.986355
	524.905315	0.986281
	525.109979	0.986615
	525.314629	0.986742
	525.519266	0.988145
	525.723889	0.988814
	525.928498	0.990355
	526.133094	0.989543
	526.337677	0.991425
	526.542245	0.990146
	526.746800	0.991205
	526.951342	0.992397
	527.155870	0.992761
	527.360384	0.991365
	527.564885	0.992277
	527.769372	0.991241
	527.973846	0.989811
	528.178306	0.987524
	528.382752	0.987362
	528.587185	0.986857
	528.791604	0.985228
	528.996010	0.986170
	529.200402	0.985567
	529.404780	0.984942
	529.609145	0.984677
	529.813496	0.983217
	530.017833	0.981853
	530.222157	0.982265
	530.426468	0.982561
	530.630764	0.981767
	530.835048	0.980575
	531.039317	0.981526
	531.243573	0.982567
	531.447815	0.982152
	531.652044	0.982323
	531.856259	0.980985
	532.060461	0.978539
	532.264648	0.978023
	532.468823	0.979232
	532.672983	0.981367
	532.877130	0.981754
	533.081264	0.981787
	533.285383	0.981382
	533.489490	0.980737
	533.693582	0.978894
	533.897661	0.979155
	534.101726	0.981002
	534.305778	0.980933
	534.509816	0.981238
	534.713841	0.981136
	534.917851	0.981344
	535.121849	0.982275
	535.325832	0.982227
	535.529802	0.983118
	535.733759	0.984339
	535.937701	0.986124
	536.141630	0.986855
	536.345546	0.986551
	536.549448	0.987529
	536.753336	0.987910
	536.957210	0.988288
	537.161071	0.990602
	537.364919	0.991139
	537.568752	0.993777
	537.772572	0.996387
	537.976379	0.998974
	538.180172	0.998994
	538.383951	0.998566
	538.587716	1.000406
	538.791468	0.999037
	538.995206	0.999582
	539.198931	0.999242
	539.402642	0.997795
	539.606339	0.996492
	539.810023	0.998827
	540.013693	0.996279
	540.217349	0.996212
	540.420992	0.996598
	540.624621	0.998055
	540.828237	0.997097
	541.031839	0.997367
	541.235427	0.996334
	541.439001	0.995872
	541.642562	0.995282
	541.846109	0.995586
	542.049643	0.995853
	542.253163	0.997508
	542.456669	0.998586
	542.660162	0.998476
	542.863641	0.999529
	543.067106	0.998850
	543.270558	0.999265
	543.473996	0.997015
	543.677420	0.995311
	543.880831	0.995085
	544.084228	0.994761
	544.287612	0.994751
	544.490981	0.994639
	544.694338	0.994320
	544.897680	0.993173
	545.101009	0.992294
	545.304324	0.991870
	545.507625	0.992214
	545.710913	0.991798
	545.914187	0.992774
	546.117448	0.993965
	546.320695	0.995176
	546.523928	0.995373
	546.727147	0.996929
	546.930353	0.997259
	547.133546	0.997279
	547.336724	0.997226
	547.539889	0.996944
	547.743040	0.997049
	547.946178	0.997039
	548.149301	0.997017
	548.352412	0.995916
	548.555508	0.995517
	548.758591	0.995720
	548.961660	0.997622
	549.164716	0.998032
	549.367757	0.999362
	549.570785	0.999918
	549.773800	1.000956
	549.976801	1.001785
	550.179788	1.001426
	550.382761	0.999553
	550.585721	1.000913
	550.788667	1.000953
	550.991599	1.000338
	551.194518	1.000887
	551.397423	1.000144
	551.600315	1.002353
	551.803192	1.003596
	552.006056	1.004891
	552.208906	1.003364
	552.411743	1.005025
	552.614566	1.004449
	552.817375	1.005385
	553.020171	1.004477
	553.222953	1.005008
	553.425721	1.005510
	553.628475	1.007237
	553.831216	1.008561
	554.033943	1.008634
	554.236657	1.010261
	554.439356	1.010517
	554.642042	1.010998
	554.844715	1.010480
	555.047373	1.011027
	555.250018	1.010397
	555.452650	1.010358
	555.655267	1.010377
	555.857871	1.009791
	556.060461	1.011385
	556.263038	1.010850
	556.465600	1.010630
	556.668150	1.010158
	556.870685	1.012130
	557.073207	1.013824
	557.275715	1.015888
	557.478209	1.016050
	557.680689	1.016350
	557.883156	1.015977
	558.085609	1.017282
	558.288049	1.019043
	558.490475	1.018768
	558.692887	1.017343
	558.895285	1.018278
	559.097670	1.015889
	559.300040	1.015053
	559.502398	1.015842
	559.704741	1.015238
	559.907071	1.014669
	560.109387	1.014636
	560.311689	1.014913
	560.513978	1.014593
	560.716253	1.014665
	560.918514	1.015100
	561.120762	1.016420
	561.322995	1.015905
	561.525215	1.017266
	561.727422	1.017556
	561.929614	1.018078
	562.131793	1.018657
	562.333958	1.018331
	562.536110	1.018737
	562.738248	1.019272
	562.940372	1.020704
	563.142482	1.021698
	563.344578	1.022305
	563.546661	1.023710
	563.748730	1.024852
	563.950786	1.024527
	564.152827	1.022105
	564.354855	1.023240
	564.556870	1.022960
	564.758870	1.022584
	564.960857	1.023750
	565.162830	1.024484
	565.364789	1.025752
	565.566735	1.026837
	565.768666	1.027716
	565.970584	1.027208
	566.172489	1.027038
	566.374379	1.028278
	566.576256	1.027189
	566.778119	1.027449
	566.979969	1.027489
	567.181805	1.029096
	567.383626	1.028685
	567.585435	1.028845
	567.787229	1.029287
	567.989010	1.030186
	568.190777	1.031374
	568.392530	1.031191
	568.594269	1.032077
	568.795995	1.033725
	568.997707	1.034111
	569.199405	1.033104
	569.401090	1.033565
	569.602761	1.033227
	569.804418	1.033201
	570.006061	1.034372
	570.207690	1.034871
	570.409306	1.034575
	570.610908	1.032601
	570.812497	1.032438
	571.014071	1.033567
	571.215632	1.032466
	571.417179	1.034077
	571.618712	1.035012
	571.820232	1.034983
	572.021737	1.035398
	572.223229	1.037294
	572.424707	1.037220
	572.626172	1.036784
	572.827623	1.037738
	573.029060	1.038183
	573.230483	1.038977
	573.431892	1.039321
	573.633288	1.039137
	573.834670	1.040525
	574.036038	1.039940
	574.237392	1.041952
	574.438733	1.043095
	574.640060	1.044582
	574.841373	1.044058
	575.042672	1.045448
	575.243958	1.045051
	575.445230	1.044297
	575.646488	1.043762
	575.847732	1.043152
	576.048962	1.043615
	576.250179	1.042753
	576.451382	1.044630
	576.652571	1.043196
	576.853747	1.044461
	577.054908	1.044629
	577.256056	1.044438
	577.457190	1.043718
	577.658310	1.043457
	577.859417	1.044032
	578.060510	1.043904
	578.261589	1.044962
	578.462654	1.045564
	578.663705	1.044628
	578.864743	1.045122
	579.065767	1.045265
	579.266777	1.045426
	579.467773	1.045154
	579.668755	1.045767
	579.869724	1.046142
	580.070679	1.046588
	580.271620	1.045170
	580.472548	1.045138
	580.673461	1.044773
	580.874361	1.045899
	581.075247	1.044351
	581.276119	1.044513
	581.476978	1.045460
	581.677822	1.043391
	581.878653	1.042630
	582.079470	1.044051
	582.280273	1.043942
	582.481063	1.043274
	582.681838	1.042691
	582.882600	1.042522
	583.083348	1.043868
	583.284083	1.042453
	583.484803	1.042925
	583.685510	1.043167
	583.886203	1.042577
	584.086882	1.043161
	584.287547	1.043279
	584.488199	1.043570
	584.688836	1.044514
	584.889460	1.045033
	585.090070	1.045261
	585.290666	1.045760
	585.491249	1.045586
	585.691818	1.045416
	585.892372	1.046378
	586.092914	1.045630
	586.293441	1.047329
	586.493954	1.046250
	586.694454	1.046011
	586.894940	1.046791
	587.095412	1.048748
	587.295870	1.048471
	587.496314	1.048365
	587.696745	1.049394
	587.897162	1.050251
	588.097565	1.051708
	588.297954	1.050792
	588.498329	1.052001
	588.698691	1.051808
	588.899038	1.051766
	589.099372	1.051434
	589.299692	1.052696
	589.499998	1.054647
	589.700291	1.055639
	589.900569	1.056200
	590.100834	1.056266
	590.301085	1.055828
	590.501322	1.056328
	590.701546	1.055810
	590.901755	1.057476
	591.101951	1.057433
	591.302132	1.058250
	591.502300	1.058675
	591.702455	1.058298
	591.902595	1.058190
	592.102722	1.057799
	592.302834	1.057371
	592.502933	1.057178
	592.703018	1.056368
	592.903089	1.056106
	593.103147	1.053842
	593.303190	1.054625
	593.503220	1.054410
	593.703236	1.054142
	593.903238	1.056309
	594.103226	1.055845
	594.303200	1.054078
	594.503161	1.052300
	594.703108	1.051486
	594.903040	1.051350
	595.102960	1.051474
	595.302865	1.049869
	595.502756	1.050569
	595.702634	1.051435
	595.902497	1.051252
	596.102347	1.051138
	596.302183	1.049376
	596.502005	1.049465
	596.701813	1.048860
	596.901608	1.048302
	597.101388	1.047708
	597.301155	1.047221
	597.500908	1.046696
	597.700647	1.046523
	597.900372	1.046283
	598.100083	1.047036
	598.299781	1.046576
	598.499465	1.045964
	598.699134	1.047788
	598.898790	1.047925
	599.098432	1.047232
	599.298061	1.046683
	599.497675	1.047004
	599.697275	1.047560
	599.896862	1.046775
	600.096435	1.047194
	600.295994	1.048286
	600.495539	1.050417
	600.695070	1.050483
	600.894588	1.052036
	601.094091	1.053829
	601.293581	1.055497
	601.493056	1.055987
	601.692518	1.056632
	601.891966	1.057987
	602.091401	1.059293
	602.290821	1.059133
	602.490227	1.061798
	602.689620	1.061817
	602.888999	1.062161
	603.088363	1.062686
	603.287714	1.063280
	603.487052	1.063749
	603.686375	1.064031
	603.885684	1.064977
	604.084980	1.065490
	604.284261	1.066721
	604.483529	1.067156
	604.682783	1.068999
	604.882023	1.071399
	605.081249	1.073922
	605.280461	1.075674
	605.479660	1.074861
	605.678844	1.075864
	605.878015	1.076053
	606.077172	1.074885
	606.276314	1.075179
	606.475443	1.076505
	606.674558	1.076838
	606.873660	1.077743
	607.072747	1.077907
	607.271820	1.078586
	607.470880	1.079192
	607.669926	1.079392
	607.868957	1.078197
	608.067975	1.078341
	608.266979	1.078222
	608.465969	1.078834
	608.664946	1.079520
	608.863908	1.079477
	609.062857	1.079841
	609.261791	1.079453
	609.460712	1.079322
	609.659619	1.078159
	609.858511	1.077835
	610.057390	1.078181
	610.256256	1.077987
	610.455107	1.079526
	610.653944	1.080026
	610.852767	1.080090
	611.051577	1.081757
	611.250373	1.082639
	611.449154	1.083056
	611.647922	1.084352
	611.846676	1.083758
	612.045416	1.085375
	612.244142	1.087290
	612.442854	1.087862
	612.641553	1.088185
	612.840237	1.087936
	613.038908	1.086691
	613.237564	1.087315
	613.436207	1.087663
	613.634836	1.089141
	613.833451	1.088738
	614.032052	1.087452
	614.230639	1.088705
	614.429212	1.090859
	614.627771	1.088963
	614.826316	1.089482
	615.024848	1.090577
	615.223365	1.089942
	615.421869	1.090970
	615.620358	1.090961
	615.818834	1.092885
	616.017296	1.093345
	616.215744	1.093120
	616.414178	1.092224
	616.612598	1.093135
	616.811004	1.093612
	617.009396	1.091959
	617.207775	1.090548
	617.406139	1.090395
	617.604490	1.090962
	617.802826	1.090504
	618.001149	1.090656
	618.199458	1.090744
	618.397752	1.092340
	618.596033	1.092869
	618.794300	1.093263
	618.992553	1.092725
	619.190792	1.092374
	619.389018	1.091906
	619.587229	1.091872
	619.785426	1.091737
	619.983609	1.091995
	620.181779	1.090958
	620.379934	1.089535
	620.578076	1.090210
	620.776204	1.089554
	620.974317	1.089373
	621.172417	1.086656
	621.370503	1.086132
	621.568575	1.085480
	621.766633	1.085784
	621.964677	1.085679
	622.162707	1.086111
	622.360723	1.086282
	622.558725	1.085788
	622.756714	1.088635
	622.954688	1.088845
	623.152648	1.088706
	623.350595	1.088511
	623.548527	1.089028
	623.746446	1.087331
	623.944350	1.086781
	624.142241	1.085540
	624.340118	1.085187
	624.537981	1.084339
	624.735829	1.084011
	624.933664	1.083544
	625.131485	1.084041
	625.329292	1.084899
	625.527085	1.084690
	625.724864	1.083258
	625.922629	1.083068
	626.120381	1.082555
	626.318118	1.080791
	626.515841	1.079315
	626.713550	1.077974
	626.911246	1.076985
	627.108927	1.077211
	627.306595	1.077190
	627.504248	1.075634
	627.701888	1.076507
	627.899513	1.074833
	628.097125	1.074632
	628.294722	1.075615
	628.492306	1.076478
	628.689876	1.076027
	628.887432	1.075359
	629.084973	1.077401
	629.282501	1.078774
	629.480015	1.078910
	629.677515	1.079746
	629.875001	1.080286
	630.072473	1.080343
	630.269931	1.080147
	630.467375	1.079610
	630.664805	1.080048
	630.862221	1.080317
	631.059623	1.080031
	631.257011	1.081164
	631.454385	1.081883
	631.651746	1.081149
	631.849092	1.081643
	632.046424	1.080976
	632.243742	1.080797
	632.441047	1.082688
	632.638337	1.084780
	632.835613	1.084511
	633.032876	1.083471
	633.230124	1.086325
	633.427358	1.087316
	633.624579	1.088345
	633.821785	1.090532
	634.018978	1.093089
	634.216156	1.094511
	634.413321	1.096129
	634.610471	1.096948
	634.807608	1.096021
	635.004730	1.095985
	635.201839	1.096345
	635.398933	1.096893
	635.596014	1.097126
	635.793081	1.097771
	635.990133	1.098657
	636.187172	1.099414
	636.384196	1.099512
	636.581207	1.099995
	636.778204	1.098691
	636.975186	1.098861
	637.172155	1.098239
	637.369110	1.096941
	637.566050	1.095940
	637.762977	1.095059
	637.959890	1.094883
	638.156788	1.095398
	638.353673	1.095198
	638.550544	1.095022
	638.747400	1.096168
	638.944243	1.095981
	639.141072	1.095556
	639.337886	1.095164
	639.534687	1.096069
	639.731474	1.096635
	639.928246	1.096985
	640.125005	1.096570
	640.321750	1.095065
	640.518480	1.094511
	640.715197	1.094352
	640.911899	1.095025
	641.108588	1.093915
	641.305263	1.093847
	641.501923	1.094492
	641.698570	1.095157
	641.895202	1.095326
	642.091821	1.095443
	642.288426	1.095939
	642.485016	1.096318
	642.681593	1.096194
	642.878155	1.096432
	643.074704	1.097604
	643.271238	1.097386
	643.467759	1.096463
	643.664265	1.097725
	643.860757	1.097634
	644.057236	1.099064
	644.253700	1.101856
	644.450151	1.101228
	644.646587	1.100026
	644.843009	1.101156
	645.039418	1.102464
	645.235812	1.102508
	645.432192	1.103002
	645.628558	1.103831
	645.824911	1.104645
	646.021249	1.103525
	646.217573	1.104619
	646.413883	1.104466
	646.610179	1.104561
	646.806461	1.105344
	647.002729	1.104668
	647.198983	1.105663
	647.395223	1.104805
	647.591449	1.104062
	647.787661	1.104075
	647.983859	1.103791
	648.180043	1.104590
	648.376212	1.105746
	648.572368	1.106089
	648.768510	1.106399
	648.964638	1.107010
	649.160751	1.109350
	649.356851	1.109856
	649.552937	1.110011
	649.749008	1.110223
	649.945066	1.111026
	650.141109	1.111957
	650.337138	1.112464
	650.533154	1.112411
	650.729155	1.111487
	650.925142	1.111337
	651.121116	1.110125
	651.317075	1.110871
	651.513020	1.111043
	651.708951	1.109684
	651.904868	1.109632
	652.100771	1.109156
	652.296660	1.109516
	652.492535	1.110680
	652.688396	1.111899
	652.884242	1.112134
	653.080075	1.112263
	653.275894	1.112700
	653.471699	1.112732
	653.667489	1.110883
	653.863266	1.111498
	654.059028	1.111450
	654.254776	1.111927
	654.450511	1.112679
	654.646231	1.111649
	654.841937	1.111229
	655.037629	1.111057
	655.233308	1.111848
	655.428972	1.112335
	655.624622	1.112633
	655.820258	1.113218
	656.015879	1.113396
	656.211487	1.111934
	656.407081	1.113480
	656.602661	1.113232
	656.798226	1.113856
	656.993778	1.114520
	657.189315	1.112939
	657.384839	1.113397
	657.580348	1.114096
	657.775843	1.113508
	657.971324	1.113263
	658.166791	1.112862
	658.362244	1.112420
	658.557683	1.113196
	658.753108	1.112068
	658.948519	1.113154
	659.143916	1.111766
	659.339298	1.112761
	659.534667	1.113250
	659.730022	1.113324
	659.925362	1.114346
	660.120688	1.115557
	660.316001	1.115270
	660.511299	1.115489
	660.706583	1.115551
	660.901853	1.115160
	661.097109	1.114302
	661.292351	1.113252
	661.487578	1.113303
	661.682792	1.114168
	661.877992	1.112881
	662.073177	1.111768
	662.268349	1.110836
	662.463506	1.110143
	662.658649	1.109961
	662.853779	1.108904
	663.048894	1.110438
	663.243995	1.109472
	663.439081	1.108687
	663.634154	1.109106
	663.829213	1.107786
	664.024258	1.107050
	664.219288	1.107470
	664.414305	1.105850
	664.609307	1.105759
	664.804295	1.105667
	664.999269	1.106017
	665.194229	1.105665
	665.389175	1.104481
	665.584107	1.105571
	665.779025	1.104625
	665.973928	1.104597
	666.168818	1.104581
	666.363693	1.104078
	666.558555	1.104362
	666.753402	1.105772
	666.948235	1.105870
	667.143054	1.105377
	667.337859	1.106823
	667.532650	1.105948
	667.727427	1.105922
	667.922189	1.105129
	668.116938	1.104179
	668.311672	1.103695
	668.506392	1.104529
	668.701098	1.103607
	668.895790	1.102508
	669.090468	1.104553
	669.285132	1.102932
	669.479782	1.102148
	669.674417	1.101363
	669.869039	1.103399
	670.063646	1.103416
	670.258239	1.102622
	670.452819	1.101587
	670.647384	1.102346
	670.841934	1.102939
	671.036471	1.104384
	671.230994	1.104954
	671.425502	1.104840
	671.619997	1.105273
	671.814477	1.106594
	672.008943	1.106276
	672.203395	1.107334
	672.397833	1.107254
	672.592257	1.107817
	672.786667	1.108629
	672.981062	1.107052
	673.175444	1.106956
	673.369811	1.107663
	673.564164	1.108084
	673.758503	1.107705
	673.952828	1.107039
	674.147139	1.106642
	674.341435	1.105756
	674.535718	1.105961
	674.729986	1.107021
	674.924240	1.104949
	675.118480	1.104491
	675.312706	1.103909
	675.506918	1.103335
	675.701116	1.103427
	675.895299	1.103405
	676.089469	1.102289
	676.283624	1.103577
	676.477765	1.104418
	676.671892	1.104757
	676.866005	1.104966
	677.060103	1.104662
	677.254188	1.103981
	677.448258	1.102908
	677.642315	1.101990
	677.836357	1.101313
	678.030385	1.099933
	678.224398	1.099201
	678.418398	1.098737
	678.612384	1.096215
	678.806355	1.095821
	679.000312	1.095155
	679.194255	1.092868
	679.388184	1.091681
	679.582099	1.091006
	679.776000	1.090273
	679.969886	1.091200
	680.163758	1.090610
	680.357617	1.089046
	680.551461	1.088138
	680.745290	1.087638
	680.939106	1.085906
	681.132908	1.086840
	681.326695	1.087841
	681.520468	1.088045
	681.714227	1.085825
	681.907972	1.085781
	682.101703	1.086115
	682.295419	1.086298
	682.489122	1.085603
	682.682810	1.085741
	682.876484	1.084342
	683.070144	1.083871
	683.263790	1.083105
	683.457421	1.084281
	683.651039	1.083583
	683.844642	1.084352
	684.038231	1.082474
	684.231806	1.082147
	684.425367	1.080696
	684.618913	1.080387
	684.812446	1.081523
	685.005964	1.081104
	685.199468	1.081178
	685.392958	1.080525
	685.586433	1.079847
	685.779895	1.078780
	685.973342	1.079237
	686.166775	1.078978
	686.360194	1.078033
	686.553599	1.077848
	686.746990	1.079149
	686.940366	1.079583
	687.133729	1.080221
	687.327077	1.080167
	687.520411	1.080448
	687.713730	1.081468
	687.907036	1.082955
	688.100327	1.082721
	688.293604	1.081787
	688.486867	1.081102
	688.680116	1.080053
	688.873351	1.079209
	689.066571	1.079604
	689.259777	1.079932
	689.452970	1.079753
	689.646147	1.078254
	689.839311	1.077613
	690.032461	1.076360
	690.225596	1.076402
	690.418717	1.077206
	690.611824	1.076269
	690.804917	1.075104
	690.997995	1.073945
	691.191059	1.073779
	691.384110	1.073494
	691.577145	1.072223
	691.770167	1.070775
	691.963175	1.069339
	692.156168	1.068046
	692.349147	1.066989
	692.542112	1.067333
	692.735063	1.066729
	692.927999	1.066398
	693.120922	1.064756
	693.313830	1.064082
	693.506724	1.063885
	693.699603	1.062922
	693.892469	1.062669
	694.085320	1.062121
	694.278157	1.062660
	694.470980	1.061462
	694.663789	1.062644
	694.856583	1.061316
	695.049364	1.062200
	695.242130	1.061056
	695.434881	1.060238
	695.627619	1.058272
	695.820342	1.057934
	696.013052	1.055733
	696.205747	1.055617
	696.398427	1.055038
	696.591094	1.053415
	696.783746	1.053239
	696.976384	1.051577
	697.169008	1.050641
	697.361618	1.052024
	697.554213	1.051858
	697.746795	1.049972
	697.939362	1.049585
	698.131914	1.049774
	698.324453	1.049525
	698.516977	1.047953
	698.709487	1.048368
	698.901983	1.048499
	699.094465	1.046969
	699.286932	1.047085
	699.479386	1.047704
	699.671825	1.047758
	699.864249	1.048213
	700.056660	1.048137
	700.249056	1.048232
	700.441438	1.048355
	700.633806	1.047785
	700.826160	1.047414
	701.018499	1.045552
	701.210824	1.044469
	701.403135	1.045101
	701.595432	1.045071
	701.787714	1.044981
	701.979982	1.045936
	702.172236	1.044601
	702.364476	1.045065
	702.556702	1.042942
	702.748913	1.043134
	702.941110	1.042256
	703.133293	1.040965
	703.325461	1.041225
	703.517615	1.042114
	703.709755	1.042425
	703.901881	1.041978
	704.093993	1.043202
	704.286090	1.041718
	704.478173	1.042725
	704.670242	1.042331
	704.862296	1.042226
	705.054337	1.041965
	705.246363	1.041890
	705.438375	1.040400
	705.630372	1.039518
	705.822356	1.039430
	706.014325	1.037911
	706.206279	1.036522
	706.398220	1.033662
	706.590146	1.033708
	706.782058	1.032419
	706.973956	1.031999
	707.165840	1.030401
	707.357709	1.029363
	707.549564	1.028522
	707.741405	1.029444
	707.933231	1.029052
	708.125043	1.029453
	708.316841	1.029629
	708.508625	1.029319
	708.700395	1.029797
	708.892150	1.028670
	709.083891	1.025922
	709.275617	1.025798
	709.467330	1.025429
	709.659028	1.026286
	709.850712	1.026265
	710.042381	1.027034
	710.234037	1.027213
	710.425678	1.026214
	710.617305	1.026398
	710.808917	1.028217
	711.000515	1.028894
	711.192099	1.028426
	711.383669	1.028520
	711.575225	1.028301
	711.766766	1.029400
	711.958293	1.028868
	712.149805	1.028408
	712.341304	1.029925
	712.532788	1.030049
	712.724258	1.031385
	712.915713	1.032793
	713.107154	1.033713
	713.298581	1.033753
	713.489994	1.034791
	713.681392	1.032672
	713.872776	1.033054
	714.064146	1.031884
	714.255502	1.033685
	714.446843	1.033700
	714.638170	1.034456
	714.829483	1.034324
	715.020781	1.034890
	715.212065	1.035250
	715.403335	1.035695
	715.594591	1.036226
	715.785832	1.035580
	715.977059	1.036684
	716.168272	1.036924
	716.359470	1.038192
	716.550654	1.037588
	716.741824	1.037140
	716.932979	1.037313
	717.124121	1.037822
	717.315247	1.039105
	717.506360	1.038489
	717.697458	1.039012
	717.888542	1.040282
	718.079612	1.040516
	718.270668	1.039892
	718.461709	1.039397
	718.652736	1.039239
	718.843748	1.041701
	719.034746	1.041692
	719.225730	1.044403
	719.416700	1.043954
	719.607655	1.045417
	719.798596	1.044493
	719.989523	1.044851
	720.180435	1.045517
	720.371333	1.045077
	720.562217	1.046140
	720.753087	1.047144
	720.943942	1.046405
	721.134783	1.048386
	721.325609	1.047759
	721.516422	1.048198
	721.707219	1.046349
	721.898003	1.046056
	722.088772	1.045948
	722.279527	1.046739
	722.470268	1.046363
	722.660994	1.045896
	722.851707	1.047083
	723.042404	1.048176
	723.233088	1.048087
	723.423757	1.046571
	723.614412	1.047165
	723.805052	1.049828
	723.995678	1.049504
	724.186290	1.050641
	724.376887	1.051193
	724.567471	1.050525
	724.758039	1.048971
	724.948594	1.049659
	725.139134	1.048471
	725.329660	1.048406
	725.520172	1.047907
	725.710669	1.048783
	725.901152	1.049253
	726.091620	1.050421
	726.282075	1.050133
	726.472514	1.050783
	726.662940	1.051048
	726.853351	1.049590
	727.043748	1.049247
	727.234131	1.050445
	727.424499	1.051591
	727.614853	1.050876
	727.805193	1.050894
	727.995518	1.050702
	728.185829	1.050512
	728.376125	1.051118
	728.566408	1.049935
	728.756675	1.048010
	728.946929	1.046316
	729.137168	1.046280
	729.327393	1.045177
	729.517604	1.045226
	729.707800	1.043745
	729.897982	1.045184
	730.088149	1.045207
	730.278302	1.044420
	730.468441	1.042214
	730.658566	1.042551
	730.848676	1.040549
	731.038771	1.040437
	731.228853	1.039494
	731.418920	1.038674
	731.608973	1.038667
	731.799011	1.037472
	731.989035	1.036255
	732.179045	1.034424
	732.369040	1.034458
	732.559021	1.033795
	732.748988	1.030444
	732.938940	1.029485
	733.128878	1.027868
	733.318801	1.027920
	733.508711	1.028725
	733.698605	1.028868
	733.888486	1.027108
	734.078352	1.026987
	734.268204	1.027173
	734.458041	1.024455
	734.647864	1.022933
	734.837673	1.023834
	735.027467	1.023633
	735.217247	1.024122
	735.407013	1.021927
	735.596764	1.021211
	735.786501	1.019967
	735.976223	1.019617
	736.165932	1.019096
	736.355625	1.018973
	736.545305	1.016846
	736.734970	1.017768
	736.924620	1.018983
	737.114257	1.019069
	737.303879	1.018168
	737.493486	1.017149
	737.683079	1.015188
	737.872658	1.016139
	738.062222	1.015398
	738.251772	1.014977
	738.441308	1.015662
	738.630829	1.015446
	738.820336	1.013865
	739.009829	1.012292
	739.199307	1.013005
	739.388771	1.012548
	739.578220	1.012157
	739.767655	1.011997
	739.957076	1.009561
	740.146482	1.008615
	740.335874	1.008759
	740.525251	1.007742
	740.714615	1.007832
	740.903963	1.008423
	741.093298	1.005869
	741.282618	1.007548
	741.471923	1.007121
	741.661214	1.006888
	741.850491	1.005939
	742.039753	1.005827
	742.229001	1.005394
	742.418235	1.005561
	742.607454	1.006619
	742.796659	1.006981
	742.985849	1.007519
	743.175025	1.006183
	743.364187	1.005678
	743.553334	1.005273
	743.742467	1.004902
	743.931586	1.001459
	744.120690	1.000955
	744.309779	1.001280
	744.498855	1.001031
	744.687916	1.000646
	744.876962	0.999871
	745.065994	0.998731
	745.255012	0.998585
	745.444015	0.998434
	745.633004	0.998341
	745.821978	0.998444
	746.010938	1.000335
	746.199884	1.000092
	746.388815	0.999614
	746.577732	1.000959
	746.766634	0.999805
	746.955522	1.000300
	747.144396	1.000087
	747.333255	1.000355
	747.522100	1.000202
	747.710930	1.000497
	747.899746	0.999728
	748.088548	1.002462
	748.277335	1.001792
	748.466108	1.001961
	748.654866	1.001759
	748.843610	1.001035
	749.032339	1.000113
	749.221054	1.002152
	749.409755	1.001886
	749.598441	1.002986
	749.787113	1.003564
	749.975770	1.002965
	750.164413	1.002911
	750.353042	1.003486
[truncated: 1,648 more rows]
