# Supplementary material for: Metasurface analogues of molecular diastereomers from hierarchical multiscale chiral interactions with biomolecules
Source: Nat Commun. 2026 Apr 22;17:5541. doi: 10.1038/s41467-026-72200-6 (PMC13287669; doi:10.1038/s41467-026-72200-6)
Supplement: Supplementary file 3 — Supplementary Data 1 (Raw data) [file 41467_2026_72200_MOESM3_ESM.zip › Raw_Data/Reflectivity/Antistrept_strept_sequence/strept_after_wash/Ref_ARRAY3_RA_90_4.txt]

	345.453658	0.991010
	345.669646	0.990650
	345.885622	0.990259
	346.101585	0.989834
	346.317535	0.989372
	346.533471	0.988871
	346.749395	0.988325
	346.965306	0.987733
	347.181204	0.987091
	347.397089	0.986399
	347.612961	0.985657
	347.828820	0.984866
	348.044666	0.984036
	348.260499	0.983180
	348.476319	0.982318
	348.692126	0.981484
	348.907920	0.980721
	349.123701	0.980088
	349.339469	0.979650
	349.555224	0.979477
	349.770966	0.979630
	349.986695	0.980145
	350.202412	0.981023
	350.418115	0.982224
	350.633805	0.983672
	350.849482	0.985271
	351.065147	0.986923
	351.280798	0.988543
	351.496436	0.990070
	351.712062	0.991465
	351.927674	0.992708
	352.143273	0.993782
	352.358860	0.998108
	352.574433	0.997892
	352.789993	0.997018
	353.005541	0.997479
	353.221075	0.997032
	353.436597	0.996774
	353.652105	0.996960
	353.867600	0.997586
	354.083083	0.999950
	354.298552	1.000263
	354.514009	0.999345
	354.729452	0.997739
	354.944883	0.998254
	355.160300	0.998828
	355.375705	0.998527
	355.591096	0.998808
	355.806474	0.998929
	356.021840	0.996968
	356.237192	0.997613
	356.452532	0.998393
	356.667858	0.997985
	356.883172	0.999170
	357.098472	0.999960
	357.313760	1.001152
	357.529034	0.999589
	357.744295	1.000927
	357.959544	1.000895
	358.174779	1.001595
	358.390002	1.001621
	358.605211	1.000489
	358.820407	1.001112
	359.035591	1.001943
	359.250761	1.001584
	359.465919	1.002567
	359.681063	1.002918
	359.896194	1.003155
	360.111313	1.005469
	360.326418	1.004828
	360.541510	1.002547
	360.756589	1.001427
	360.971656	1.001545
	361.186709	0.999824
	361.401749	1.000227
	361.616776	0.999144
	361.831790	0.998182
	362.046792	1.000457
	362.261780	0.999884
	362.476755	0.997873
	362.691717	0.998821
	362.906666	1.000740
	363.121602	0.999236
	363.336525	1.000004
	363.551435	0.999310
	363.766332	1.000819
	363.981216	0.999834
	364.196087	0.998456
	364.410945	0.998847
	364.625790	0.998892
	364.840621	0.998287
	365.055440	0.998337
	365.270246	0.998326
	365.485039	0.999329
	365.699818	0.998911
	365.914585	1.000220
	366.129339	1.000106
	366.344079	0.999128
	366.558807	0.998231
	366.773521	0.996234
	366.988223	0.994552
	367.202911	0.993908
	367.417587	0.995086
	367.632249	0.996667
	367.846898	0.998645
	368.061535	0.998415
	368.276158	0.999026
	368.490768	0.997504
	368.705365	0.997673
	368.919949	0.999142
	369.134521	1.000996
	369.349079	1.000324
	369.563624	1.003115
	369.778155	1.004065
	369.992674	1.003841
	370.207180	1.003965
	370.421673	1.004222
	370.636153	1.004599
	370.850619	1.002851
	371.065073	1.003746
	371.279514	1.002643
	371.493941	1.003613
	371.708356	1.003043
	371.922757	1.004330
	372.137145	1.003396
	372.351521	1.001712
	372.565883	1.001053
	372.780232	1.000533
	372.994568	1.001213
	373.208891	1.000561
	373.423201	1.000514
	373.637498	0.999731
	373.851782	0.997836
	374.066053	0.997210
	374.280311	0.996522
	374.494556	0.997713
	374.708787	0.998348
	374.923006	0.999735
	375.137211	0.998047
	375.351404	0.999421
	375.565583	1.000282
	375.779750	0.998038
	375.993903	0.996512
	376.208043	0.996613
	376.422170	0.995458
	376.636284	0.994114
	376.850385	0.992347
	377.064473	0.991246
	377.278548	0.991927
	377.492610	0.990526
	377.706658	0.991229
	377.920694	0.989802
	378.134717	0.991116
	378.348726	0.991381
	378.562722	0.989484
	378.776706	0.989628
	378.990676	0.989576
	379.204633	0.987470
	379.418577	0.987882
	379.632508	0.989186
	379.846426	0.990290
	380.060331	0.993936
	380.274223	0.994938
	380.488101	0.995341
	380.701967	0.995947
	380.915819	0.996590
	381.129659	0.996563
	381.343485	0.996169
	381.557298	0.998443
	381.771098	0.999422
	381.984886	0.999241
	382.198659	0.998825
	382.412420	0.998564
	382.626168	0.997798
	382.839903	0.997560
	383.053624	0.999204
	383.267333	0.998978
	383.481028	0.998994
	383.694711	0.999219
	383.908380	0.998792
	384.122036	0.999318
	384.335679	0.999414
	384.549309	0.998564
	384.762926	0.999274
	384.976530	0.998252
	385.190120	0.997604
	385.403698	1.000408
	385.617262	1.003144
	385.830814	1.003854
	386.044352	1.004792
	386.257877	1.004188
	386.471389	1.002130
	386.684888	1.002467
	386.898374	1.004538
	387.111847	1.005147
	387.325306	1.007342
	387.538753	1.007067
	387.752186	1.005271
	387.965606	1.003872
	388.179014	1.003616
	388.392408	1.002360
	388.605789	1.002749
	388.819156	1.003781
	389.032511	1.004043
	389.245853	1.004840
	389.459181	1.003567
	389.672497	1.005462
	389.885799	1.005877
	390.099088	1.007214
	390.312364	1.006383
	390.525627	1.006372
	390.738877	1.004802
	390.952114	1.006651
	391.165337	1.005116
	391.378548	1.006363
	391.591745	1.008290
	391.804929	1.007423
	392.018100	1.007040
	392.231258	1.007083
	392.444403	1.009484
	392.657535	1.008392
	392.870653	1.008591
	393.083759	1.004822
	393.296851	1.003210
	393.509930	1.001495
	393.722996	0.999604
	393.936049	0.997833
	394.149089	0.995645
	394.362116	0.994027
	394.575129	0.991893
	394.788130	0.989482
	395.001117	0.988736
	395.214091	0.987672
	395.427052	0.987884
	395.640000	0.987891
	395.852935	0.989756
	396.065857	0.988628
	396.278765	0.988149
	396.491660	0.986388
	396.704543	0.985929
	396.917412	0.987303
	397.130268	0.988073
	397.343110	0.987498
	397.555940	0.988492
	397.768757	0.988366
	397.981560	0.987385
	398.194350	0.989257
	398.407127	0.989043
	398.619891	0.988691
	398.832642	0.989726
	399.045380	0.989126
	399.258104	0.989823
	399.470815	0.990986
	399.683514	0.990631
	399.896199	0.991255
	400.108870	0.992040
	400.321529	0.992555
	400.534175	0.992175
	400.746807	0.993047
	400.959427	0.994479
	401.172033	0.995974
	401.384626	0.998882
	401.597205	1.002418
	401.809772	1.001166
	402.022326	1.002553
	402.234866	1.002430
	402.447393	1.004759
	402.659907	1.006598
	402.872408	1.007004
	403.084896	1.005859
	403.297370	1.004457
	403.509832	1.005120
	403.722280	1.006964
	403.934715	1.006508
	404.147137	1.007238
	404.359546	1.006090
	404.571941	1.003288
	404.784323	1.001611
	404.996693	1.000986
	405.209049	1.001427
	405.421392	0.998616
	405.633721	0.997057
	405.846038	0.994385
	406.058341	0.992487
	406.270632	0.991281
	406.482909	0.989662
	406.695172	0.988996
	406.907423	0.987678
	407.119661	0.989290
	407.331885	0.988773
	407.544096	0.988922
	407.756294	0.989335
	407.968479	0.989759
	408.180651	0.990094
	408.392809	0.990679
	408.604954	0.990612
	408.817086	0.989276
	409.029205	0.990447
	409.241311	0.991043
	409.453404	0.992233
	409.665483	0.992359
	409.877549	0.992734
	410.089602	0.993836
	410.301642	0.994200
	410.513669	0.994171
	410.725682	0.994339
	410.937682	0.994735
	411.149669	0.996093
	411.361643	0.995828
	411.573604	0.995208
	411.785551	0.994230
	411.997486	0.995209
	412.209407	0.996543
	412.421315	0.996155
	412.633210	0.998240
	412.845091	0.999755
	413.056959	1.001154
	413.268815	1.000121
	413.480657	1.000035
	413.692485	1.002594
	413.904301	1.004777
	414.116103	1.006052
	414.327892	1.005437
	414.539668	1.002609
	414.751431	1.004337
	414.963181	1.004021
	415.174917	1.005433
	415.386640	1.005888
	415.598350	1.002841
	415.810047	1.000981
	416.021730	1.000478
	416.233401	1.002847
	416.445058	1.000982
	416.656702	1.000152
	416.868332	1.000549
	417.079950	1.000340
	417.291554	1.000069
	417.503145	1.001222
	417.714723	1.002309
	417.926288	1.001389
	418.137839	1.000500
	418.349377	0.999990
	418.560903	0.999936
	418.772414	1.000315
	418.983913	1.001675
	419.195398	1.001808
	419.406870	1.000984
	419.618329	0.999637
	419.829775	0.999361
	420.041208	0.997418
	420.252627	0.998885
	420.464033	0.997876
	420.675426	0.998323
	420.886805	0.997629
	421.098172	0.998035
	421.309525	0.998724
	421.520865	0.999326
	421.732192	0.999868
	421.943505	0.999443
	422.154805	1.000027
	422.366092	1.001008
	422.577366	1.002101
	422.788627	1.003140
	422.999874	1.001957
	423.211108	1.000715
	423.422329	0.999509
	423.633537	0.999434
	423.844731	0.998924
	424.055913	0.997304
	424.267081	0.996087
	424.478235	0.998298
	424.689377	0.999543
	424.900505	0.998065
	425.111620	0.996259
	425.322722	0.997360
	425.533811	0.995347
	425.744886	0.992285
	425.955948	0.993224
	426.166997	0.993379
	426.378032	0.994082
	426.589055	0.992599
	426.800064	0.991849
	427.011060	0.992026
	427.222042	0.991889
	427.433012	0.991274
	427.643968	0.990275
	427.854911	0.989551
	428.065840	0.988225
	428.276757	0.987293
	428.487660	0.986165
	428.698550	0.986358
	428.909427	0.987667
	429.120290	0.988069
	429.331140	0.990931
	429.541977	0.990757
	429.752801	0.991312
	429.963611	0.990946
	430.174408	0.991852
	430.385192	0.991009
	430.595963	0.992994
	430.806720	0.994262
	431.017464	0.993654
	431.228195	0.991659
	431.438913	0.991721
	431.649617	0.991420
	431.860308	0.992374
	432.070986	0.992254
	432.281650	0.994520
	432.492302	0.996212
	432.702940	0.996307
	432.913565	0.996325
	433.124176	0.995307
	433.334774	0.996268
	433.545359	0.995267
	433.755931	0.995297
	433.966489	0.994990
	434.177035	0.994904
	434.387567	0.996248
	434.598085	0.995692
	434.808591	0.996812
	435.019083	0.997172
	435.229562	0.997565
	435.440027	0.997356
	435.650479	0.996320
	435.860918	0.995350
	436.071344	0.993957
	436.281757	0.994904
	436.492156	0.994330
	436.702542	0.995066
	436.912914	0.995158
	437.123274	0.995179
	437.333620	0.994400
	437.543953	0.994486
	437.754272	0.994897
	437.964578	0.994307
	438.174871	0.993433
	438.385151	0.993806
	438.595417	0.995177
	438.805670	0.991378
	439.015910	0.991641
	439.226137	0.990878
	439.436350	0.990266
	439.646550	0.989313
	439.856737	0.989841
	440.066910	0.989922
	440.277070	0.991628
	440.487217	0.991640
	440.697351	0.993095
	440.907471	0.994662
	441.117578	0.992972
	441.327671	0.993282
	441.537752	0.994503
	441.747819	0.994629
	441.957873	0.995448
	442.167913	0.994803
	442.377940	0.996207
	442.587954	0.997770
	442.797955	1.000014
	443.007942	0.999676
	443.217916	1.001362
	443.427877	0.998917
	443.637824	0.997294
	443.847758	0.999000
	444.057679	1.002336
	444.267586	1.002364
	444.477481	1.003170
	444.687361	1.002078
	444.897229	1.001251
	445.107083	0.999390
	445.316924	0.999452
	445.526752	0.996538
	445.736566	0.996223
	445.946367	0.995456
	446.156155	0.995784
	446.365929	0.995072
	446.575690	0.995243
	446.785438	0.995313
	446.995173	0.995911
	447.204894	0.994196
	447.414602	0.993990
	447.624296	0.992693
	447.833977	0.992958
	448.043645	0.992002
	448.253300	0.990657
	448.462941	0.990866
	448.672569	0.989519
	448.882184	0.990823
	449.091785	0.989145
	449.301373	0.987241
	449.510948	0.986646
	449.720509	0.985577
	449.930057	0.986520
	450.139592	0.985238
	450.349113	0.983143
	450.558621	0.981401
	450.768116	0.980444
	450.977597	0.978622
	451.187066	0.977442
	451.396520	0.977198
	451.605962	0.977127
	451.815390	0.977225
	452.024805	0.977727
	452.234206	0.979086
	452.443594	0.980746
	452.652969	0.981713
	452.862330	0.981416
	453.071678	0.981077
	453.281013	0.982960
	453.490335	0.982459
	453.699643	0.982520
	453.908938	0.984813
	454.118219	0.987066
	454.327487	0.988456
	454.536742	0.990674
	454.745983	0.991169
	454.955211	0.991958
	455.164426	0.993238
	455.373627	0.992346
	455.582815	0.990632
	455.791990	0.990619
	456.001152	0.991741
	456.210300	0.993492
	456.419434	0.995026
	456.628556	0.993672
	456.837664	0.992364
	457.046758	0.991949
	457.255839	0.991624
	457.464907	0.992275
	457.673962	0.991740
	457.883003	0.991919
	458.092031	0.991399
	458.301046	0.993204
	458.510047	0.993063
	458.719035	0.992529
	458.928009	0.990902
	459.136970	0.991883
	459.345918	0.990285
	459.554852	0.990745
	459.763774	0.990940
	459.972681	0.990767
	460.181576	0.991916
	460.390457	0.993606
	460.599324	0.993830
	460.808178	0.992892
	461.017019	0.991477
	461.225847	0.990216
	461.434661	0.988898
	461.643462	0.988442
	461.852249	0.987988
	462.061023	0.988602
	462.269784	0.989093
	462.478531	0.988528
	462.687265	0.987142
	462.895986	0.986854
	463.104693	0.986366
	463.313387	0.985119
	463.522068	0.984747
	463.730735	0.987244
	463.939389	0.988666
	464.148029	0.988473
	464.356656	0.989498
	464.565270	0.989019
	464.773870	0.989859
	464.982457	0.990636
	465.191030	0.991043
	465.399591	0.991058
	465.608137	0.991791
	465.816671	0.990812
	466.025191	0.989933
	466.233697	0.990178
	466.442191	0.988251
	466.650671	0.988190
	466.859137	0.988000
	467.067590	0.987638
	467.276030	0.986973
	467.484456	0.984939
	467.692869	0.984184
	467.901269	0.984575
	468.109655	0.984274
	468.318028	0.985409
	468.526387	0.986325
	468.734733	0.986166
	468.943066	0.986389
	469.151385	0.984307
	469.359691	0.985092
	469.567984	0.987595
	469.776263	0.987544
	469.984528	0.987254
	470.192781	0.986640
	470.401020	0.986157
	470.609245	0.985056
	470.817457	0.983732
	471.025656	0.983904
	471.233841	0.984961
	471.442013	0.984841
	471.650172	0.985328
	471.858317	0.985115
	472.066448	0.987191
	472.274567	0.987745
	472.482672	0.988928
	472.690763	0.989565
	472.898841	0.990378
	473.106906	0.988744
	473.314957	0.988049
	473.522995	0.987526
	473.731020	0.987757
	473.939031	0.988106
	474.147029	0.989246
	474.355013	0.988932
	474.562984	0.987546
	474.770941	0.987719
	474.978885	0.986137
	475.186816	0.986068
	475.394733	0.985854
	475.602637	0.985008
	475.810527	0.984655
	476.018404	0.984937
	476.226268	0.985196
	476.434118	0.982742
	476.641955	0.980362
	476.849778	0.979608
	477.057588	0.979500
	477.265385	0.981479
	477.473168	0.982793
	477.680937	0.984420
	477.888694	0.983719
	478.096436	0.984607
	478.304166	0.985399
	478.511882	0.985965
	478.719584	0.985744
	478.927274	0.987501
	479.134949	0.988250
	479.342612	0.989001
	479.550260	0.990024
	479.757896	0.990371
	479.965518	0.989926
	480.173126	0.992613
	480.380722	0.992757
	480.588303	0.993479
	480.795872	0.995843
	481.003426	0.997139
	481.210968	0.997432
	481.418496	0.996958
	481.626010	0.996583
	481.833511	0.997805
	482.040999	0.997444
	482.248473	0.995296
	482.455934	0.995158
	482.663382	0.993959
	482.870816	0.994524
	483.078236	0.995131
	483.285643	0.997784
	483.493037	1.000728
	483.700417	1.002406
	483.907784	1.002587
	484.115137	1.002903
	484.322477	1.003973
	484.529803	1.005040
	484.737116	1.004129
	484.944416	1.001726
	485.151702	1.001453
	485.358975	1.001920
	485.566234	1.001291
	485.773479	1.001921
	485.980712	1.000695
	486.187931	0.999764
	486.395136	0.999861
	486.602328	0.998881
	486.809506	0.997211
	487.016671	0.996298
	487.223823	0.996568
	487.430961	0.996521
	487.638086	0.997625
	487.845197	0.997037
	488.052295	0.996021
	488.259379	0.996403
	488.466450	0.996172
	488.673507	0.995769
	488.880551	0.996715
	489.087582	0.997907
	489.294599	0.999425
	489.501602	1.001194
	489.708592	1.001275
	489.915569	1.001346
	490.122532	1.000617
	490.329482	0.999681
	490.536418	1.000528
	490.743341	1.000773
	490.950250	0.999665
	491.157146	1.000634
	491.364029	1.000693
	491.570897	1.000167
	491.777753	1.001228
	491.984595	1.001573
	492.191423	1.000974
	492.398238	1.000947
	492.605040	1.001382
	492.811828	1.000714
	493.018603	1.002748
	493.225364	1.002866
	493.432111	1.002904
	493.638846	1.002665
	493.845566	1.002559
	494.052274	1.002100
	494.258967	1.001094
	494.465648	1.000384
	494.672314	1.000700
	494.878968	1.000801
	495.085608	1.000227
	495.292234	1.001635
	495.498847	1.001100
	495.705446	1.001789
	495.912032	1.002329
	496.118605	1.001301
	496.325164	0.998448
	496.531709	0.997384
	496.738241	0.996750
	496.944759	0.996678
	497.151264	0.995925
	497.357756	0.996957
	497.564234	0.999098
	497.770698	0.998276
	497.977149	0.997555
	498.183587	0.997011
	498.390011	0.996374
	498.596422	0.996898
	498.802819	0.997444
	499.009202	0.996289
	499.215572	0.997166
	499.421929	0.997955
	499.628272	0.998142
	499.834602	0.998995
	500.040918	0.998242
	500.247220	0.997874
	500.453509	0.997663
	500.659785	0.997006
	500.866047	0.996368
	501.072296	0.996581
	501.278531	0.997933
	501.484752	0.996343
	501.690960	0.996220
	501.897155	0.997001
	502.103336	0.995920
	502.309504	0.997829
	502.515658	0.997174
	502.721798	0.997134
	502.927925	0.996522
	503.134039	0.996876
	503.340139	0.996093
	503.546225	0.994871
	503.752298	0.995359
	503.958358	0.995788
	504.164404	0.995226
	504.370436	0.994468
	504.576455	0.994440
	504.782461	0.993633
	504.988453	0.993251
	505.194431	0.992474
	505.400396	0.992426
	505.606347	0.991435
	505.812285	0.991416
	506.018209	0.990594
	506.224120	0.988555
	506.430017	0.988591
	506.635901	0.988863
	506.841771	0.989187
	507.047628	0.988545
	507.253471	0.988423
	507.459301	0.988515
	507.665117	0.988540
	507.870920	0.989516
	508.076709	0.990216
	508.282484	0.990517
	508.488247	0.988308
	508.693995	0.987753
	508.899730	0.988614
	509.105451	0.988740
	509.311159	0.990167
	509.516854	0.990853
	509.722535	0.992657
	509.928202	0.991940
	510.133856	0.991549
	510.339496	0.991914
	510.545123	0.992026
	510.750736	0.992511
	510.956336	0.992162
	511.161922	0.991299
	511.367494	0.991339
	511.573053	0.991877
	511.778599	0.990517
	511.984131	0.991466
	512.189649	0.990299
	512.395154	0.990200
	512.600645	0.989474
	512.806123	0.988752
	513.011587	0.988447
	513.217038	0.988722
	513.422475	0.988825
	513.627899	0.986495
	513.833309	0.985449
	514.038705	0.985966
	514.244088	0.985229
	514.449458	0.984068
	514.654814	0.983949
	514.860156	0.982619
	515.065485	0.982065
	515.270800	0.981565
	515.476102	0.982509
	515.681390	0.982512
	515.886664	0.982368
	516.091925	0.982473
	516.297173	0.981078
	516.502407	0.980866
	516.707627	0.980289
	516.912834	0.980393
	517.118027	0.978919
	517.323207	0.978908
	517.528373	0.979837
	517.733525	0.980600
	517.938664	0.979812
	518.143790	0.980949
	518.348901	0.980115
	518.554000	0.980438
	518.759084	0.982123
	518.964156	0.982493
	519.169213	0.982751
	519.374257	0.981930
	519.579288	0.982314
	519.784305	0.982839
	519.989308	0.983372
	520.194298	0.984460
	520.399274	0.982889
	520.604236	0.981900
	520.809185	0.981626
	521.014121	0.982898
	521.219043	0.984221
	521.423951	0.984287
	521.628846	0.985956
	521.833727	0.986192
	522.038595	0.985930
	522.243449	0.984783
	522.448289	0.984528
	522.653116	0.985446
	522.857929	0.985793
	523.062729	0.986152
	523.267515	0.986747
	523.472287	0.986832
	523.677046	0.987408
	523.881792	0.987145
	524.086524	0.986456
	524.291242	0.988524
	524.495946	0.987818
	524.700637	0.989653
	524.905315	0.989435
	525.109979	0.990720
	525.314629	0.991587
	525.519266	0.991278
	525.723889	0.991964
	525.928498	0.992449
	526.133094	0.993907
	526.337677	0.994604
	526.542245	0.994170
	526.746800	0.995110
	526.951342	0.995157
	527.155870	0.995215
	527.360384	0.995086
	527.564885	0.995161
	527.769372	0.996599
	527.973846	0.996975
	528.178306	0.997440
	528.382752	0.997962
	528.587185	0.998028
	528.791604	0.999673
	528.996010	0.999417
	529.200402	0.999820
	529.404780	0.997839
	529.609145	0.998210
	529.813496	0.997545
	530.017833	0.996738
	530.222157	0.995373
	530.426468	0.996163
	530.630764	0.994435
	530.835048	0.994121
	531.039317	0.994588
	531.243573	0.995050
	531.447815	0.994094
	531.652044	0.992819
	531.856259	0.992835
	532.060461	0.992833
	532.264648	0.992195
	532.468823	0.990628
	532.672983	0.990865
	532.877130	0.989601
	533.081264	0.990005
	533.285383	0.990358
	533.489490	0.989935
	533.693582	0.987430
	533.897661	0.988717
	534.101726	0.989032
	534.305778	0.989072
	534.509816	0.987915
	534.713841	0.989066
	534.917851	0.989998
	535.121849	0.991110
	535.325832	0.990777
	535.529802	0.991443
	535.733759	0.991661
	535.937701	0.991137
	536.141630	0.991594
	536.345546	0.991295
	536.549448	0.991975
	536.753336	0.990379
	536.957210	0.990939
	537.161071	0.991241
	537.364919	0.991846
	537.568752	0.992014
	537.772572	0.990472
	537.976379	0.990498
	538.180172	0.990655
	538.383951	0.989714
	538.587716	0.990938
	538.791468	0.989784
	538.995206	0.991071
	539.198931	0.991303
	539.402642	0.992972
	539.606339	0.992832
	539.810023	0.993705
	540.013693	0.995440
	540.217349	0.995009
	540.420992	0.994560
	540.624621	0.993551
	540.828237	0.992159
	541.031839	0.992484
	541.235427	0.991082
	541.439001	0.991005
	541.642562	0.988935
	541.846109	0.989616
	542.049643	0.988157
	542.253163	0.988326
	542.456669	0.987347
	542.660162	0.988456
	542.863641	0.988148
	543.067106	0.989346
	543.270558	0.989466
	543.473996	0.988851
	543.677420	0.987718
	543.880831	0.988132
	544.084228	0.987994
	544.287612	0.987394
	544.490981	0.986621
	544.694338	0.986512
	544.897680	0.987193
	545.101009	0.986428
	545.304324	0.986992
	545.507625	0.986552
	545.710913	0.986404
	545.914187	0.987146
	546.117448	0.988074
	546.320695	0.988365
	546.523928	0.987074
	546.727147	0.987241
	546.930353	0.987912
	547.133546	0.987592
	547.336724	0.987409
	547.539889	0.986260
	547.743040	0.986229
	547.946178	0.985562
	548.149301	0.985022
	548.352412	0.985572
	548.555508	0.984952
	548.758591	0.984908
	548.961660	0.986076
	549.164716	0.987215
	549.367757	0.988099
	549.570785	0.987713
	549.773800	0.988206
	549.976801	0.987815
	550.179788	0.989900
	550.382761	0.990549
	550.585721	0.990646
	550.788667	0.993125
	550.991599	0.993358
	551.194518	0.996029
	551.397423	0.995813
	551.600315	0.995826
	551.803192	0.996627
	552.006056	0.996437
	552.208906	0.996671
	552.411743	0.996382
	552.614566	0.996830
	552.817375	0.998013
	553.020171	0.999476
	553.222953	1.001104
	553.425721	1.002782
	553.628475	1.002979
	553.831216	1.004288
	554.033943	1.006968
	554.236657	1.008758
	554.439356	1.009219
	554.642042	1.011112
	554.844715	1.011523
	555.047373	1.011301
	555.250018	1.010944
	555.452650	1.011876
	555.655267	1.012445
	555.857871	1.014200
	556.060461	1.014996
	556.263038	1.015515
	556.465600	1.015702
	556.668150	1.016195
	556.870685	1.017640
	557.073207	1.017037
	557.275715	1.015698
	557.478209	1.015453
	557.680689	1.014848
	557.883156	1.015962
	558.085609	1.015855
	558.288049	1.014233
	558.490475	1.012782
	558.692887	1.013204
	558.895285	1.014072
	559.097670	1.014138
	559.300040	1.014261
	559.502398	1.013531
	559.704741	1.013248
	559.907071	1.014192
	560.109387	1.014499
	560.311689	1.014104
	560.513978	1.013394
	560.716253	1.013903
	560.918514	1.012957
	561.120762	1.013998
	561.322995	1.014005
	561.525215	1.014813
	561.727422	1.013803
	561.929614	1.014906
	562.131793	1.013797
	562.333958	1.015614
	562.536110	1.015263
	562.738248	1.014329
	562.940372	1.016345
	563.142482	1.015194
	563.344578	1.016232
	563.546661	1.015930
	563.748730	1.015770
	563.950786	1.015034
	564.152827	1.014551
	564.354855	1.015723
	564.556870	1.016815
	564.758870	1.017754
	564.960857	1.018520
	565.162830	1.018437
	565.364789	1.019408
	565.566735	1.018743
	565.768666	1.020359
	565.970584	1.022717
	566.172489	1.024007
	566.374379	1.024414
	566.576256	1.024831
	566.778119	1.026458
	566.979969	1.025378
	567.181805	1.026285
	567.383626	1.026450
	567.585435	1.028711
	567.787229	1.028034
	567.989010	1.030114
	568.190777	1.029178
	568.392530	1.030640
	568.594269	1.030111
	568.795995	1.030885
	568.997707	1.030662
	569.199405	1.030652
	569.401090	1.030956
	569.602761	1.031488
	569.804418	1.032745
	570.006061	1.033215
	570.207690	1.032687
	570.409306	1.032607
	570.610908	1.034068
	570.812497	1.036940
	571.014071	1.036856
	571.215632	1.037031
	571.417179	1.036372
	571.618712	1.037175
	571.820232	1.039439
	572.021737	1.039210
	572.223229	1.039358
	572.424707	1.039282
	572.626172	1.039647
	572.827623	1.041753
	573.029060	1.041241
	573.230483	1.041727
	573.431892	1.042004
	573.633288	1.042042
	573.834670	1.041944
	574.036038	1.042713
	574.237392	1.041855
	574.438733	1.043010
	574.640060	1.042169
	574.841373	1.042065
	575.042672	1.044731
	575.243958	1.042996
	575.445230	1.043136
	575.646488	1.042391
	575.847732	1.041182
	576.048962	1.041351
	576.250179	1.041761
	576.451382	1.039967
	576.652571	1.040317
	576.853747	1.039589
	577.054908	1.040042
	577.256056	1.040390
	577.457190	1.042395
	577.658310	1.041691
	577.859417	1.044087
	578.060510	1.043112
	578.261589	1.041106
	578.462654	1.039214
	578.663705	1.039020
	578.864743	1.037868
	579.065767	1.037598
	579.266777	1.037695
	579.467773	1.038624
	579.668755	1.039604
	579.869724	1.040901
	580.070679	1.041677
	580.271620	1.040852
	580.472548	1.040444
	580.673461	1.038925
	580.874361	1.039228
	581.075247	1.038784
	581.276119	1.039761
	581.476978	1.038515
	581.677822	1.037176
	581.878653	1.038521
	582.079470	1.036366
	582.280273	1.037623
	582.481063	1.040092
	582.681838	1.041584
	582.882600	1.042992
	583.083348	1.041344
	583.284083	1.042611
	583.484803	1.043240
	583.685510	1.045064
	583.886203	1.046193
	584.086882	1.046100
	584.287547	1.047927
	584.488199	1.047270
	584.688836	1.048575
	584.889460	1.049984
	585.090070	1.048132
	585.290666	1.048502
	585.491249	1.049688
	585.691818	1.049453
	585.892372	1.049698
	586.092914	1.050783
	586.293441	1.050242
	586.493954	1.050372
	586.694454	1.050188
	586.894940	1.049837
	587.095412	1.049896
	587.295870	1.049261
	587.496314	1.050786
	587.696745	1.050221
	587.897162	1.050821
	588.097565	1.051185
	588.297954	1.051804
	588.498329	1.051846
	588.698691	1.052241
	588.899038	1.052411
	589.099372	1.051941
	589.299692	1.050912
	589.499998	1.050842
	589.700291	1.048854
	589.900569	1.049698
	590.100834	1.047999
	590.301085	1.048487
	590.501322	1.050132
	590.701546	1.050444
	590.901755	1.050317
	591.101951	1.050651
	591.302132	1.050576
	591.502300	1.050923
	591.702455	1.050659
	591.902595	1.051058
	592.102722	1.050389
	592.302834	1.049915
	592.502933	1.049452
	592.703018	1.048690
	592.903089	1.048700
	593.103147	1.047122
	593.303190	1.044529
	593.503220	1.043340
	593.703236	1.044270
	593.903238	1.046349
	594.103226	1.045562
	594.303200	1.047503
	594.503161	1.047974
	594.703108	1.047600
	594.903040	1.047272
	595.102960	1.046835
	595.302865	1.048868
	595.502756	1.047740
	595.702634	1.047809
	595.902497	1.047998
	596.102347	1.046996
	596.302183	1.046389
	596.502005	1.046296
	596.701813	1.046540
	596.901608	1.044116
	597.101388	1.043783
	597.301155	1.045406
	597.500908	1.045192
	597.700647	1.044725
	597.900372	1.044896
	598.100083	1.045301
	598.299781	1.045741
	598.499465	1.046413
	598.699134	1.047323
	598.898790	1.047858
	599.098432	1.049704
	599.298061	1.049329
	599.497675	1.050962
	599.697275	1.051141
	599.896862	1.051858
	600.096435	1.051690
	600.295994	1.051203
	600.495539	1.050435
	600.695070	1.050769
	600.894588	1.051340
	601.094091	1.051114
	601.293581	1.052657
	601.493056	1.054718
	601.692518	1.055716
	601.891966	1.057084
	602.091401	1.057050
	602.290821	1.058459
	602.490227	1.059112
	602.689620	1.060733
	602.888999	1.062923
	603.088363	1.062349
	603.287714	1.063974
	603.487052	1.065464
	603.686375	1.066377
	603.885684	1.067559
	604.084980	1.067935
	604.284261	1.066670
	604.483529	1.067480
	604.682783	1.068178
	604.882023	1.069424
	605.081249	1.069258
	605.280461	1.070632
	605.479660	1.073092
	605.678844	1.072800
	605.878015	1.071803
	606.077172	1.073697
	606.276314	1.074731
	606.475443	1.075681
	606.674558	1.076575
	606.873660	1.076492
	607.072747	1.075871
	607.271820	1.075221
	607.470880	1.075753
	607.669926	1.076863
	607.868957	1.076615
	608.067975	1.076487
	608.266979	1.077470
	608.465969	1.078517
	608.664946	1.078273
	608.863908	1.078914
	609.062857	1.080526
	609.261791	1.081156
	609.460712	1.080714
	609.659619	1.080565
	609.858511	1.082870
	610.057390	1.082401
	610.256256	1.082792
	610.455107	1.083526
	610.653944	1.084303
	610.852767	1.085239
	611.051577	1.086088
	611.250373	1.087152
	611.449154	1.088805
	611.647922	1.088713
	611.846676	1.088340
	612.045416	1.087917
	612.244142	1.088326
	612.442854	1.089104
	612.641553	1.088543
	612.840237	1.090209
	613.038908	1.092447
	613.237564	1.094316
	613.436207	1.094497
	613.634836	1.094384
	613.833451	1.095096
	614.032052	1.096987
	614.230639	1.097401
	614.429212	1.098137
	614.627771	1.098354
	614.826316	1.097159
	615.024848	1.097167
	615.223365	1.099172
	615.421869	1.099420
	615.620358	1.099533
	615.818834	1.100354
	616.017296	1.099649
	616.215744	1.101192
	616.414178	1.101300
	616.612598	1.100835
	616.811004	1.100700
	617.009396	1.100405
	617.207775	1.100409
	617.406139	1.099827
	617.604490	1.098722
	617.802826	1.100182
	618.001149	1.102622
	618.199458	1.101706
	618.397752	1.100914
	618.596033	1.100720
	618.794300	1.099191
	618.992553	1.099132
	619.190792	1.099650
	619.389018	1.100044
	619.587229	1.099107
	619.785426	1.099563
	619.983609	1.099458
	620.181779	1.098737
	620.379934	1.098489
	620.578076	1.096624
	620.776204	1.096054
	620.974317	1.094898
	621.172417	1.095402
	621.370503	1.094716
	621.568575	1.094053
	621.766633	1.094934
	621.964677	1.094589
	622.162707	1.095802
	622.360723	1.096631
	622.558725	1.095291
	622.756714	1.094418
	622.954688	1.093192
	623.152648	1.093490
	623.350595	1.091592
	623.548527	1.090895
	623.746446	1.090065
	623.944350	1.088532
	624.142241	1.089551
	624.340118	1.088512
	624.537981	1.088145
	624.735829	1.088805
	624.933664	1.087262
	625.131485	1.085155
	625.329292	1.083543
	625.527085	1.083140
	625.724864	1.082613
	625.922629	1.080844
	626.120381	1.076889
	626.318118	1.076527
	626.515841	1.075028
	626.713550	1.073609
	626.911246	1.074505
	627.108927	1.073504
	627.306595	1.072499
	627.504248	1.072194
	627.701888	1.071192
	627.899513	1.071093
	628.097125	1.071397
	628.294722	1.070005
	628.492306	1.071132
	628.689876	1.071017
	628.887432	1.071996
	629.084973	1.072152
	629.282501	1.071339
	629.480015	1.071575
	629.677515	1.073327
	629.875001	1.072274
	630.072473	1.071751
	630.269931	1.070505
	630.467375	1.071392
	630.664805	1.071018
	630.862221	1.072947
	631.059623	1.072874
	631.257011	1.073224
	631.454385	1.072482
	631.651746	1.073048
	631.849092	1.070964
	632.046424	1.071443
	632.243742	1.073396
	632.441047	1.073848
	632.638337	1.076174
	632.835613	1.079321
	633.032876	1.081024
	633.230124	1.081368
	633.427358	1.082166
	633.624579	1.083450
	633.821785	1.084618
	634.018978	1.085029
	634.216156	1.086243
	634.413321	1.085876
	634.610471	1.086888
	634.807608	1.087565
	635.004730	1.088653
	635.201839	1.088441
	635.398933	1.090093
	635.596014	1.090622
	635.793081	1.089720
	635.990133	1.090929
	636.187172	1.090062
	636.384196	1.090266
	636.581207	1.090179
	636.778204	1.089897
	636.975186	1.089491
	637.172155	1.088904
	637.369110	1.088833
	637.566050	1.088037
	637.762977	1.087018
	637.959890	1.087133
	638.156788	1.089344
	638.353673	1.089071
	638.550544	1.088717
	638.747400	1.089881
	638.944243	1.089022
	639.141072	1.089044
	639.337886	1.089657
	639.534687	1.089714
	639.731474	1.089581
	639.928246	1.089670
	640.125005	1.090145
	640.321750	1.090337
	640.518480	1.090962
	640.715197	1.092059
	640.911899	1.091234
	641.108588	1.091183
	641.305263	1.092012
	641.501923	1.092102
	641.698570	1.091015
	641.895202	1.090998
	642.091821	1.091300
	642.288426	1.091171
	642.485016	1.090908
	642.681593	1.090650
	642.878155	1.091318
	643.074704	1.090776
	643.271238	1.091977
	643.467759	1.094609
	643.664265	1.094267
	643.860757	1.096214
	644.057236	1.097685
	644.253700	1.099037
	644.450151	1.100912
	644.646587	1.100931
	644.843009	1.099615
	645.039418	1.100148
	645.235812	1.101036
	645.432192	1.100875
	645.628558	1.101303
	645.824911	1.102131
	646.021249	1.103004
	646.217573	1.102147
	646.413883	1.103746
	646.610179	1.103388
	646.806461	1.104644
	647.002729	1.105546
	647.198983	1.105804
	647.395223	1.104637
	647.591449	1.105707
	647.787661	1.105896
	647.983859	1.106115
	648.180043	1.105274
	648.376212	1.105361
	648.572368	1.105442
	648.768510	1.104063
	648.964638	1.104460
	649.160751	1.104784
	649.356851	1.104354
	649.552937	1.104423
	649.749008	1.103977
	649.945066	1.103788
	650.141109	1.102220
	650.337138	1.101162
	650.533154	1.102129
	650.729155	1.101905
	650.925142	1.101745
	651.121116	1.101203
	651.317075	1.101873
	651.513020	1.101414
	651.708951	1.101358
	651.904868	1.101333
	652.100771	1.102128
	652.296660	1.102466
	652.492535	1.101629
	652.688396	1.102518
	652.884242	1.103414
	653.080075	1.102281
	653.275894	1.102570
	653.471699	1.101825
	653.667489	1.101918
	653.863266	1.103200
	654.059028	1.102941
	654.254776	1.103872
	654.450511	1.106331
	654.646231	1.106308
	654.841937	1.106215
	655.037629	1.108109
	655.233308	1.110037
	655.428972	1.109556
	655.624622	1.110730
	655.820258	1.112344
	656.015879	1.113884
	656.211487	1.113576
	656.407081	1.113491
	656.602661	1.114286
	656.798226	1.114749
	656.993778	1.115314
	657.189315	1.115770
	657.384839	1.117397
	657.580348	1.118402
	657.775843	1.119444
	657.971324	1.119458
	658.166791	1.121182
	658.362244	1.120309
	658.557683	1.121555
	658.753108	1.120973
	658.948519	1.120236
	659.143916	1.120563
	659.339298	1.120467
	659.534667	1.119783
	659.730022	1.120653
	659.925362	1.119828
	660.120688	1.120093
	660.316001	1.119706
	660.511299	1.117650
	660.706583	1.118362
	660.901853	1.118494
	661.097109	1.117495
	661.292351	1.116574
	661.487578	1.117111
	661.682792	1.119337
	661.877992	1.119474
	662.073177	1.119742
	662.268349	1.119932
	662.463506	1.120060
	662.658649	1.120817
	662.853779	1.119893
	663.048894	1.120621
	663.243995	1.119438
	663.439081	1.119336
	663.634154	1.119819
	663.829213	1.120147
	664.024258	1.119254
	664.219288	1.120218
	664.414305	1.120319
	664.609307	1.119148
	664.804295	1.116877
	664.999269	1.117633
	665.194229	1.116791
	665.389175	1.116732
	665.584107	1.115465
	665.779025	1.115494
	665.973928	1.114934
	666.168818	1.115480
	666.363693	1.113949
	666.558555	1.115030
	666.753402	1.114436
	666.948235	1.115005
	667.143054	1.114661
	667.337859	1.115595
	667.532650	1.116215
	667.727427	1.115516
	667.922189	1.113948
	668.116938	1.113867
	668.311672	1.114175
	668.506392	1.113946
	668.701098	1.113857
	668.895790	1.113570
	669.090468	1.112900
	669.285132	1.111484
	669.479782	1.111252
	669.674417	1.109551
	669.869039	1.107920
	670.063646	1.106300
	670.258239	1.107504
	670.452819	1.107341
	670.647384	1.106621
	670.841934	1.107204
	671.036471	1.106626
	671.230994	1.105856
	671.425502	1.105071
	671.619997	1.104307
	671.814477	1.104159
	672.008943	1.104715
	672.203395	1.103759
	672.397833	1.105533
	672.592257	1.105383
	672.786667	1.103341
	672.981062	1.105717
	673.175444	1.105823
	673.369811	1.106615
	673.564164	1.104891
	673.758503	1.104827
	673.952828	1.104243
	674.147139	1.104940
	674.341435	1.104095
	674.535718	1.103585
	674.729986	1.102558
	674.924240	1.102429
	675.118480	1.102819
	675.312706	1.102825
	675.506918	1.102970
	675.701116	1.103431
	675.895299	1.103377
	676.089469	1.102311
	676.283624	1.103457
	676.477765	1.103459
	676.671892	1.104419
	676.866005	1.103717
	677.060103	1.103823
	677.254188	1.102257
	677.448258	1.103361
	677.642315	1.104068
	677.836357	1.104420
	678.030385	1.104095
	678.224398	1.103916
	678.418398	1.104556
	678.612384	1.106105
	678.806355	1.105866
	679.000312	1.104051
	679.194255	1.102252
	679.388184	1.101385
	679.582099	1.100481
	679.776000	1.099991
	679.969886	1.099293
	680.163758	1.097863
	680.357617	1.096563
	680.551461	1.096087
	680.745290	1.094275
	680.939106	1.094068
	681.132908	1.093717
	681.326695	1.092850
	681.520468	1.092565
	681.714227	1.091870
	681.907972	1.092273
	682.101703	1.090853
	682.295419	1.089120
	682.489122	1.088246
	682.682810	1.086563
	682.876484	1.087108
	683.070144	1.086327
	683.263790	1.086575
	683.457421	1.085335
	683.651039	1.084216
	683.844642	1.085179
	684.038231	1.084781
	684.231806	1.083570
	684.425367	1.083901
	684.618913	1.085271
	684.812446	1.082515
	685.005964	1.084375
	685.199468	1.082777
	685.392958	1.082421
	685.586433	1.082311
	685.779895	1.082547
	685.973342	1.081946
	686.166775	1.082189
	686.360194	1.080859
	686.553599	1.085069
	686.746990	1.085092
	686.940366	1.084844
	687.133729	1.084881
	687.327077	1.086420
	687.520411	1.086740
	687.713730	1.087529
	687.907036	1.086878
	688.100327	1.086270
	688.293604	1.085838
	688.486867	1.086012
	688.680116	1.085573
	688.873351	1.085623
	689.066571	1.087636
	689.259777	1.087794
	689.452970	1.085571
	689.646147	1.085476
	689.839311	1.084334
	690.032461	1.083268
	690.225596	1.082146
	690.418717	1.080799
	690.611824	1.079245
	690.804917	1.078291
	690.997995	1.077457
	691.191059	1.077502
	691.384110	1.076267
	691.577145	1.075539
	691.770167	1.074019
	691.963175	1.073514
	692.156168	1.073294
	692.349147	1.070911
	692.542112	1.069306
	692.735063	1.067601
	692.927999	1.066867
	693.120922	1.065936
	693.313830	1.064710
	693.506724	1.063804
	693.699603	1.061679
	693.892469	1.060435
	694.085320	1.058868
	694.278157	1.058615
	694.470980	1.058216
	694.663789	1.057272
	694.856583	1.058676
	695.049364	1.056406
	695.242130	1.057196
	695.434881	1.056884
	695.627619	1.055015
	695.820342	1.054143
	696.013052	1.053752
	696.205747	1.053511
	696.398427	1.052935
	696.591094	1.054734
	696.783746	1.053761
	696.976384	1.054623
	697.169008	1.054419
	697.361618	1.054452
	697.554213	1.054721
	697.746795	1.055504
	697.939362	1.057191
	698.131914	1.058087
	698.324453	1.056669
	698.516977	1.057694
	698.709487	1.057668
	698.901983	1.058238
	699.094465	1.056355
	699.286932	1.055285
	699.479386	1.054993
	699.671825	1.055519
	699.864249	1.056279
	700.056660	1.056474
	700.249056	1.055917
	700.441438	1.056544
	700.633806	1.055947
	700.826160	1.054080
	701.018499	1.052305
	701.210824	1.053315
	701.403135	1.052073
	701.595432	1.050826
	701.787714	1.050909
	701.979982	1.050056
	702.172236	1.049330
	702.364476	1.048854
	702.556702	1.048717
	702.748913	1.048676
	702.941110	1.045760
	703.133293	1.045115
	703.325461	1.043325
	703.517615	1.043606
	703.709755	1.042883
	703.901881	1.041689
	704.093993	1.042754
	704.286090	1.042773
	704.478173	1.040624
	704.670242	1.039458
	704.862296	1.038673
	705.054337	1.038215
	705.246363	1.037161
	705.438375	1.037298
	705.630372	1.036372
	705.822356	1.036984
	706.014325	1.035522
	706.206279	1.035023
	706.398220	1.033694
	706.590146	1.031571
	706.782058	1.033513
	706.973956	1.033098
	707.165840	1.032222
	707.357709	1.031817
	707.549564	1.033213
	707.741405	1.033145
	707.933231	1.033037
	708.125043	1.031935
	708.316841	1.030559
	708.508625	1.030453
	708.700395	1.029521
	708.892150	1.030034
	709.083891	1.029786
	709.275617	1.030021
	709.467330	1.030029
	709.659028	1.028931
	709.850712	1.028993
	710.042381	1.029944
	710.234037	1.029005
	710.425678	1.029536
	710.617305	1.028639
	710.808917	1.029538
	711.000515	1.030550
	711.192099	1.030370
	711.383669	1.029752
	711.575225	1.027671
	711.766766	1.026637
	711.958293	1.026470
	712.149805	1.026357
	712.341304	1.026716
	712.532788	1.027300
	712.724258	1.028767
	712.915713	1.028215
	713.107154	1.027182
	713.298581	1.028648
	713.489994	1.028850
	713.681392	1.030067
	713.872776	1.030143
	714.064146	1.030511
	714.255502	1.032624
	714.446843	1.032297
	714.638170	1.033607
	714.829483	1.034424
	715.020781	1.036410
	715.212065	1.035392
	715.403335	1.035291
	715.594591	1.034802
	715.785832	1.034264
	715.977059	1.033732
	716.168272	1.034710
	716.359470	1.034528
	716.550654	1.034078
	716.741824	1.033816
	716.932979	1.035173
	717.124121	1.034943
	717.315247	1.034660
	717.506360	1.034229
	717.697458	1.035864
	717.888542	1.036699
	718.079612	1.036738
	718.270668	1.038152
	718.461709	1.037945
	718.652736	1.036305
	718.843748	1.037992
	719.034746	1.038530
	719.225730	1.038623
	719.416700	1.039120
	719.607655	1.038713
	719.798596	1.040324
	719.989523	1.040645
	720.180435	1.041100
	720.371333	1.043378
	720.562217	1.044206
	720.753087	1.044187
	720.943942	1.043481
	721.134783	1.043455
	721.325609	1.044403
	721.516422	1.045147
	721.707219	1.043646
	721.898003	1.044682
	722.088772	1.045333
	722.279527	1.045911
	722.470268	1.046560
	722.660994	1.044699
	722.851707	1.044151
	723.042404	1.044749
	723.233088	1.046983
	723.423757	1.048461
	723.614412	1.048781
	723.805052	1.049236
	723.995678	1.049588
	724.186290	1.050172
	724.376887	1.050835
	724.567471	1.050873
	724.758039	1.051931
	724.948594	1.050954
	725.139134	1.050839
	725.329660	1.050337
	725.520172	1.050478
	725.710669	1.051411
	725.901152	1.050119
	726.091620	1.050476
	726.282075	1.051408
	726.472514	1.051750
	726.662940	1.051866
	726.853351	1.052147
	727.043748	1.052552
	727.234131	1.052843
	727.424499	1.051760
	727.614853	1.052641
	727.805193	1.053070
	727.995518	1.054186
	728.185829	1.054993
	728.376125	1.055162
	728.566408	1.055317
	728.756675	1.054843
	728.946929	1.054482
	729.137168	1.053903
	729.327393	1.053551
	729.517604	1.052730
	729.707800	1.053285
	729.897982	1.053809
	730.088149	1.052383
	730.278302	1.053091
	730.468441	1.051301
	730.658566	1.050956
	730.848676	1.049436
	731.038771	1.048563
	731.228853	1.046882
	731.418920	1.046614
	731.608973	1.047312
	731.799011	1.046017
	731.989035	1.043263
	732.179045	1.042842
	732.369040	1.041285
	732.559021	1.042441
	732.748988	1.042165
	732.938940	1.040355
	733.128878	1.039495
	733.318801	1.039896
	733.508711	1.039699
	733.698605	1.037278
	733.888486	1.034994
	734.078352	1.033260
	734.268204	1.032750
	734.458041	1.031136
	734.647864	1.030616
	734.837673	1.028442
	735.027467	1.028128
	735.217247	1.026978
	735.407013	1.026710
	735.596764	1.025374
	735.786501	1.024644
	735.976223	1.023570
	736.165932	1.022978
	736.355625	1.022138
	736.545305	1.021506
	736.734970	1.021286
	736.924620	1.020755
	737.114257	1.021340
	737.303879	1.021284
	737.493486	1.020551
	737.683079	1.019509
	737.872658	1.017702
	738.062222	1.017273
	738.251772	1.015636
	738.441308	1.014318
	738.630829	1.013109
	738.820336	1.012501
	739.009829	1.012105
	739.199307	1.011738
	739.388771	1.010059
	739.578220	1.008958
	739.767655	1.008397
	739.957076	1.007544
	740.146482	1.006528
	740.335874	1.005509
	740.525251	1.005770
	740.714615	1.004670
	740.903963	1.003489
	741.093298	1.002953
	741.282618	1.002487
	741.471923	1.000491
	741.661214	1.000754
	741.850491	0.999142
	742.039753	0.999405
	742.229001	0.999342
	742.418235	1.000164
	742.607454	0.999648
	742.796659	0.999738
	742.985849	0.998875
	743.175025	0.996939
	743.364187	0.997190
	743.553334	0.997030
	743.742467	0.996481
	743.931586	0.997111
	744.120690	0.996343
	744.309779	0.996705
	744.498855	0.997606
	744.687916	0.997800
	744.876962	0.996633
	745.065994	0.994886
	745.255012	0.995052
	745.444015	0.995810
	745.633004	0.996994
	745.821978	0.998145
	746.010938	0.998818
	746.199884	0.999087
	746.388815	0.999422
	746.577732	0.999038
	746.766634	1.000874
	746.955522	1.000942
	747.144396	1.002432
	747.333255	1.001965
	747.522100	1.001667
	747.710930	1.001554
	747.899746	1.001470
	748.088548	1.002679
	748.277335	1.002586
	748.466108	1.002576
	748.654866	1.001304
	748.843610	1.000489
	749.032339	1.000249
	749.221054	1.000683
	749.409755	1.000368
	749.598441	1.000662
	749.787113	1.000759
	749.975770	1.001563
	750.164413	1.001711
	750.353042	1.002247
[truncated: 1,648 more rows]
