# Supplementary material for: Metasurface analogues of molecular diastereomers from hierarchical multiscale chiral interactions with biomolecules
Source: Nat Commun. 2026 Apr 22;17:5541. doi: 10.1038/s41467-026-72200-6 (PMC13287669; doi:10.1038/s41467-026-72200-6)
Supplement: Supplementary file 3 — Supplementary Data 1 (Raw data) [file 41467_2026_72200_MOESM3_ESM.zip › Raw_Data/Reflectivity/Antistrept_strept_sequence/strept_after_wash/Ref_ARRAY3_RA_90_5.txt]

	345.453658	1.000741
	345.669646	1.000797
	345.885622	1.000857
	346.101585	1.000923
	346.317535	1.000996
	346.533471	1.001075
	346.749395	1.001162
	346.965306	1.001259
	347.181204	1.001366
	347.397089	1.001484
	347.612961	1.001615
	347.828820	1.001760
	348.044666	1.001919
	348.260499	1.002094
	348.476319	1.002284
	348.692126	1.002488
	348.907920	1.002701
	349.123701	1.002919
	349.339469	1.003133
	349.555224	1.003334
	349.770966	1.003508
	349.986695	1.003644
	350.202412	1.003735
	350.418115	1.003777
	350.633805	1.003771
	350.849482	1.003725
	351.065147	1.003649
	351.280798	1.003556
	351.496436	1.003456
	351.712062	1.003359
	351.927674	1.003269
	352.143273	1.003594
	352.358860	1.000442
	352.574433	1.000452
	352.789993	1.000468
	353.005541	0.999529
	353.221075	1.000006
	353.436597	1.002545
	353.652105	1.003602
	353.867600	1.007068
	354.083083	1.011326
	354.298552	1.012095
	354.514009	1.010641
	354.729452	1.010909
	354.944883	1.010300
	355.160300	1.010426
	355.375705	1.009297
	355.591096	1.009078
	355.806474	1.006871
	356.021840	1.008350
	356.237192	1.008739
	356.452532	1.008759
	356.667858	1.008177
	356.883172	1.006051
	357.098472	1.006605
	357.313760	1.008469
	357.529034	1.007172
	357.744295	1.007364
	357.959544	1.007498
	358.174779	1.007624
	358.390002	1.006370
	358.605211	1.004706
	358.820407	1.003809
	359.035591	1.003680
	359.250761	1.001334
	359.465919	1.002345
	359.681063	1.002409
	359.896194	1.002086
	360.111313	1.003798
	360.326418	1.003354
	360.541510	1.001218
	360.756589	1.001759
	360.971656	1.000906
	361.186709	0.999590
	361.401749	0.998002
	361.616776	0.997793
	361.831790	0.997752
	362.046792	0.996177
	362.261780	0.995396
	362.476755	0.994479
	362.691717	0.992990
	362.906666	0.993108
	363.121602	0.993388
	363.336525	0.993033
	363.551435	0.994012
	363.766332	0.995313
	363.981216	0.997065
	364.196087	0.995671
	364.410945	0.997633
	364.625790	0.999010
	364.840621	0.997410
	365.055440	0.995821
	365.270246	0.996319
	365.485039	0.998835
	365.699818	1.001390
	365.914585	1.003827
	366.129339	1.006339
	366.344079	1.006542
	366.558807	1.007033
	366.773521	1.008481
	366.988223	1.006954
	367.202911	1.003163
	367.417587	1.001442
	367.632249	1.000271
	367.846898	0.998050
	368.061535	0.997499
	368.276158	0.997004
	368.490768	1.000909
	368.705365	1.000972
	368.919949	1.002858
	369.134521	1.002490
	369.349079	1.002496
	369.563624	1.001409
	369.778155	1.004077
	369.992674	1.005584
	370.207180	1.004455
	370.421673	1.003673
	370.636153	1.003948
	370.850619	1.003357
	371.065073	1.003197
	371.279514	1.002632
	371.493941	1.004782
	371.708356	1.008183
	371.922757	1.007882
	372.137145	1.009036
	372.351521	1.011277
	372.565883	1.011977
	372.780232	1.014656
	372.994568	1.014583
	373.208891	1.013013
	373.423201	1.012094
	373.637498	1.011645
	373.851782	1.010670
	374.066053	1.010733
	374.280311	1.010999
	374.494556	1.012083
	374.708787	1.010848
	374.923006	1.009107
	375.137211	1.007501
	375.351404	1.008317
	375.565583	1.008809
	375.779750	1.007983
	375.993903	1.004968
	376.208043	1.004098
	376.422170	1.002569
	376.636284	1.002647
	376.850385	1.003372
	377.064473	1.002353
	377.278548	1.001957
	377.492610	0.999418
	377.706658	0.997335
	377.920694	0.997085
	378.134717	0.996322
	378.348726	0.994813
	378.562722	0.994392
	378.776706	0.992662
	378.990676	0.990812
	379.204633	0.989037
	379.418577	0.988985
	379.632508	0.988050
	379.846426	0.986667
	380.060331	0.987013
	380.274223	0.987518
	380.488101	0.987137
	380.701967	0.986392
	380.915819	0.989008
	381.129659	0.988061
	381.343485	0.989204
	381.557298	0.987653
	381.771098	0.986310
	381.984886	0.986823
	382.198659	0.988513
	382.412420	0.989246
	382.626168	0.990743
	382.839903	0.989352
	383.053624	0.987075
	383.267333	0.986704
	383.481028	0.984628
	383.694711	0.984504
	383.908380	0.984503
	384.122036	0.985167
	384.335679	0.988553
	384.549309	0.987931
	384.762926	0.987083
	384.976530	0.987588
	385.190120	0.987946
	385.403698	0.990105
	385.617262	0.989576
	385.830814	0.989119
	386.044352	0.990579
	386.257877	0.990586
	386.471389	0.991936
	386.684888	0.992292
	386.898374	0.992667
	387.111847	0.994800
	387.325306	0.994758
	387.538753	0.992301
	387.752186	0.992330
	387.965606	0.993381
	388.179014	0.993777
	388.392408	0.992654
	388.605789	0.992596
	388.819156	0.993609
	389.032511	0.995567
	389.245853	0.995632
	389.459181	0.995956
	389.672497	0.994646
	389.885799	0.992676
	390.099088	0.991543
	390.312364	0.992381
	390.525627	0.993689
	390.738877	0.995123
	390.952114	0.993484
	391.165337	0.993680
	391.378548	0.994266
	391.591745	0.993364
	391.804929	0.993494
	392.018100	0.992372
	392.231258	0.990789
	392.444403	0.991743
	392.657535	0.991152
	392.870653	0.992635
	393.083759	0.992166
	393.296851	0.993530
	393.509930	0.993667
	393.722996	0.995852
	393.936049	0.995655
	394.149089	0.998448
	394.362116	0.997449
	394.575129	0.997414
	394.788130	0.998936
	395.001117	0.996611
	395.214091	0.996074
	395.427052	0.994937
	395.640000	0.993786
	395.852935	0.993182
	396.065857	0.993795
	396.278765	0.995029
	396.491660	0.995875
	396.704543	0.994865
	396.917412	0.995575
	397.130268	0.996438
	397.343110	0.996827
	397.555940	0.996678
	397.768757	0.997650
	397.981560	0.998731
	398.194350	0.999778
	398.407127	0.999994
	398.619891	1.002140
	398.832642	1.002904
	399.045380	1.003026
	399.258104	1.002665
	399.470815	1.002269
	399.683514	1.002478
	399.896199	1.004397
	400.108870	1.002143
	400.321529	1.001915
	400.534175	1.003854
	400.746807	1.005026
	400.959427	1.003222
	401.172033	1.003327
	401.384626	1.004028
	401.597205	1.003016
	401.809772	1.001931
	402.022326	0.999153
	402.234866	0.998463
	402.447393	0.996939
	402.659907	0.996465
	402.872408	0.996965
	403.084896	0.998625
	403.297370	0.997391
	403.509832	0.995369
	403.722280	0.992562
	403.934715	0.993120
	404.147137	0.992725
	404.359546	0.993938
	404.571941	0.993449
	404.784323	0.992857
	404.996693	0.993673
	405.209049	0.996169
	405.421392	0.996552
	405.633721	0.997498
	405.846038	0.997332
	406.058341	0.998371
	406.270632	0.998749
	406.482909	1.001360
	406.695172	1.000361
	406.907423	0.999936
	407.119661	0.997871
	407.331885	0.999116
	407.544096	0.996854
	407.756294	0.997235
	407.968479	0.999097
	408.180651	0.998377
	408.392809	0.997374
	408.604954	0.996691
	408.817086	0.994668
	409.029205	0.992720
	409.241311	0.991774
	409.453404	0.991740
	409.665483	0.992582
	409.877549	0.993370
	410.089602	0.995375
	410.301642	0.993939
	410.513669	0.995329
	410.725682	0.995616
	410.937682	0.997099
	411.149669	0.998556
	411.361643	0.999166
	411.573604	1.000149
	411.785551	1.000588
	411.997486	1.000960
	412.209407	1.002868
	412.421315	1.001386
	412.633210	1.002439
	412.845091	1.002048
	413.056959	1.002960
	413.268815	1.004027
	413.480657	1.002644
	413.692485	1.000386
	413.904301	1.001042
	414.116103	1.001358
	414.327892	0.998699
	414.539668	0.997932
	414.751431	0.996292
	414.963181	0.995195
	415.174917	0.995488
	415.386640	0.995092
	415.598350	0.994777
	415.810047	0.993667
	416.021730	0.990629
	416.233401	0.991286
	416.445058	0.992344
	416.656702	0.993925
	416.868332	0.994270
	417.079950	0.994391
	417.291554	0.991920
	417.503145	0.991873
	417.714723	0.993138
	417.926288	0.994208
	418.137839	0.995269
	418.349377	0.995005
	418.560903	0.997178
	418.772414	0.998766
	418.983913	0.997655
	419.195398	0.995160
	419.406870	0.992883
	419.618329	0.992883
	419.829775	0.992817
	420.041208	0.992383
	420.252627	0.992312
	420.464033	0.992284
	420.675426	0.990118
	420.886805	0.989893
	421.098172	0.988191
	421.309525	0.988598
	421.520865	0.989080
	421.732192	0.990081
	421.943505	0.991281
	422.154805	0.991893
	422.366092	0.993485
	422.577366	0.994715
	422.788627	0.995292
	422.999874	0.995142
	423.211108	0.995313
	423.422329	0.996386
	423.633537	0.997155
	423.844731	0.996449
	424.055913	0.997377
	424.267081	0.997163
	424.478235	0.995430
	424.689377	0.995215
	424.900505	0.994612
	425.111620	0.993431
	425.322722	0.995291
	425.533811	0.996255
	425.744886	0.995145
	425.955948	0.993382
	426.166997	0.990929
	426.378032	0.991441
	426.589055	0.992064
	426.800064	0.989673
	427.011060	0.988721
	427.222042	0.989395
	427.433012	0.988346
	427.643968	0.988049
	427.854911	0.989013
	428.065840	0.988706
	428.276757	0.988294
	428.487660	0.990638
	428.698550	0.990960
	428.909427	0.992944
	429.120290	0.993980
	429.331140	0.993454
	429.541977	0.994357
	429.752801	0.995834
	429.963611	0.995821
	430.174408	0.998552
	430.385192	0.998939
	430.595963	1.000748
	430.806720	1.000683
	431.017464	1.000167
	431.228195	0.999929
	431.438913	0.998549
	431.649617	0.997136
	431.860308	0.997554
	432.070986	0.998343
	432.281650	0.996894
	432.492302	0.996126
	432.702940	0.994393
	432.913565	0.995256
	433.124176	0.994893
	433.334774	0.995505
	433.545359	0.995424
	433.755931	0.995162
	433.966489	0.998509
	434.177035	0.998695
	434.387567	0.998141
	434.598085	0.996319
	434.808591	0.995653
	435.019083	0.995877
	435.229562	0.994784
	435.440027	0.995333
	435.650479	0.994081
	435.860918	0.992912
	436.071344	0.991847
	436.281757	0.990922
	436.492156	0.989893
	436.702542	0.991678
	436.912914	0.991270
	437.123274	0.990763
	437.333620	0.991540
	437.543953	0.992396
	437.754272	0.991993
	437.964578	0.991553
	438.174871	0.991913
	438.385151	0.992192
	438.595417	0.992086
	438.805670	0.993688
	439.015910	0.995433
	439.226137	0.994458
	439.436350	0.993420
	439.646550	0.994867
	439.856737	0.996016
	440.066910	0.994855
	440.277070	0.994620
	440.487217	0.995535
	440.697351	0.995474
	440.907471	0.995303
	441.117578	0.997352
	441.327671	0.994904
	441.537752	0.997406
	441.747819	0.998810
	441.957873	0.999248
	442.167913	1.000026
	442.377940	1.000162
	442.587954	0.999976
	442.797955	1.001653
	443.007942	1.000334
	443.217916	1.002163
	443.427877	1.000465
	443.637824	1.000704
	443.847758	1.000353
	444.057679	1.001724
	444.267586	1.000868
	444.477481	0.999507
	444.687361	0.998086
	444.897229	0.998540
	445.107083	0.999559
	445.316924	1.000776
	445.526752	1.001670
	445.736566	1.001529
	445.946367	1.002030
	446.156155	1.001553
	446.365929	1.001321
	446.575690	1.001238
	446.785438	0.999998
	446.995173	0.998991
	447.204894	0.998167
	447.414602	0.998130
	447.624296	0.998360
	447.833977	0.997442
	448.043645	0.996840
	448.253300	0.995409
	448.462941	0.996513
	448.672569	0.997038
	448.882184	0.997528
	449.091785	0.997738
	449.301373	0.999028
	449.510948	0.997991
	449.720509	0.997076
	449.930057	0.997545
	450.139592	0.999665
	450.349113	0.997696
	450.558621	0.998562
	450.768116	1.000217
	450.977597	0.998713
	451.187066	0.998687
	451.396520	0.999803
	451.605962	0.998534
	451.815390	0.997083
	452.024805	0.995958
	452.234206	0.995180
	452.443594	0.994850
	452.652969	0.995627
	452.862330	0.994976
	453.071678	0.995097
	453.281013	0.995185
	453.490335	0.995945
	453.699643	0.996694
	453.908938	0.996467
	454.118219	0.999931
	454.327487	0.999680
	454.536742	0.999885
	454.745983	0.999331
	454.955211	0.999414
	455.164426	0.999770
	455.373627	0.998614
	455.582815	0.998666
	455.791990	0.998081
	456.001152	0.997521
	456.210300	0.995919
	456.419434	0.997070
	456.628556	0.997041
	456.837664	0.996281
	457.046758	0.995345
	457.255839	0.995582
	457.464907	0.996838
	457.673962	0.993865
	457.883003	0.994293
	458.092031	0.993585
	458.301046	0.993656
	458.510047	0.994498
	458.719035	0.992379
	458.928009	0.992522
	459.136970	0.993616
	459.345918	0.994165
	459.554852	0.992317
	459.763774	0.992919
	459.972681	0.993276
	460.181576	0.993848
	460.390457	0.993768
	460.599324	0.994377
	460.808178	0.995528
	461.017019	0.996102
	461.225847	0.997388
	461.434661	0.996174
	461.643462	0.996809
	461.852249	0.997655
	462.061023	0.997020
	462.269784	0.996840
	462.478531	0.997068
	462.687265	0.998321
	462.895986	0.996552
	463.104693	0.997967
	463.313387	0.997888
	463.522068	0.997202
	463.730735	0.998356
	463.939389	0.996285
	464.148029	0.995296
	464.356656	0.996512
	464.565270	0.997585
	464.773870	0.998957
	464.982457	1.000788
	465.191030	1.001354
	465.399591	0.999911
	465.608137	1.001607
	465.816671	1.002058
	466.025191	1.001954
	466.233697	1.002485
	466.442191	1.001035
	466.650671	0.999895
	466.859137	0.998871
	467.067590	0.998320
	467.276030	0.998641
	467.484456	0.997778
	467.692869	0.996646
	467.901269	0.995854
	468.109655	0.994944
	468.318028	0.995089
	468.526387	0.994183
	468.734733	0.992970
	468.943066	0.993316
	469.151385	0.993332
	469.359691	0.993455
	469.567984	0.993246
	469.776263	0.992910
	469.984528	0.993557
	470.192781	0.992672
	470.401020	0.993663
	470.609245	0.995564
	470.817457	0.996670
	471.025656	0.997533
	471.233841	0.997730
	471.442013	0.998930
	471.650172	0.998089
	471.858317	1.000349
	472.066448	0.999524
	472.274567	1.001213
	472.482672	1.002000
	472.690763	1.001825
	472.898841	1.003284
	473.106906	1.003204
	473.314957	1.004224
	473.522995	1.004885
	473.731020	1.006903
	473.939031	1.006226
	474.147029	1.008320
	474.355013	1.008107
	474.562984	1.008271
	474.770941	1.008064
	474.978885	1.007527
	475.186816	1.008493
	475.394733	1.008251
	475.602637	1.009417
	475.810527	1.009162
	476.018404	1.008058
	476.226268	1.008658
	476.434118	1.007903
	476.641955	1.009908
	476.849778	1.009669
	477.057588	1.008667
	477.265385	1.007640
	477.473168	1.005945
	477.680937	1.005589
	477.888694	1.004153
	478.096436	1.004720
	478.304166	1.002779
	478.511882	1.001832
	478.719584	1.001547
	478.927274	0.999317
	479.134949	0.998990
	479.342612	0.997611
	479.550260	0.995563
	479.757896	0.993601
	479.965518	0.990973
	480.173126	0.989431
	480.380722	0.988958
	480.588303	0.987618
	480.795872	0.988625
	481.003426	0.985950
	481.210968	0.988527
	481.418496	0.989447
	481.626010	0.990446
	481.833511	0.989772
	482.040999	0.988741
	482.248473	0.987299
	482.455934	0.988053
	482.663382	0.988228
	482.870816	0.988750
	483.078236	0.990287
	483.285643	0.988163
	483.493037	0.989119
	483.700417	0.988769
	483.907784	0.987002
	484.115137	0.989386
	484.322477	0.991351
	484.529803	0.990871
	484.737116	0.991443
	484.944416	0.992162
	485.151702	0.992641
	485.358975	0.994186
	485.566234	0.995442
	485.773479	0.995842
	485.980712	0.995944
	486.187931	0.995836
	486.395136	0.994558
	486.602328	0.993004
	486.809506	0.991901
	487.016671	0.991809
	487.223823	0.990948
	487.430961	0.990433
	487.638086	0.991067
	487.845197	0.990506
	488.052295	0.990750
	488.259379	0.989640
	488.466450	0.989199
	488.673507	0.990750
	488.880551	0.989607
	489.087582	0.989567
	489.294599	0.988215
	489.501602	0.988318
	489.708592	0.987543
	489.915569	0.987510
	490.122532	0.988888
	490.329482	0.987672
	490.536418	0.989424
	490.743341	0.987436
	490.950250	0.987918
	491.157146	0.988559
	491.364029	0.986971
	491.570897	0.988472
	491.777753	0.987583
	491.984595	0.988758
	492.191423	0.989507
	492.398238	0.991138
	492.605040	0.993075
	492.811828	0.993726
	493.018603	0.995393
	493.225364	0.997572
	493.432111	0.998004
	493.638846	0.999953
	493.845566	0.998509
	494.052274	0.998546
	494.258967	0.999189
	494.465648	0.999735
	494.672314	1.000193
	494.878968	1.002396
	495.085608	1.002495
	495.292234	1.003312
	495.498847	1.003824
	495.705446	1.004057
	495.912032	1.005274
	496.118605	1.004445
	496.325164	1.005941
	496.531709	1.007860
	496.738241	1.006386
	496.944759	1.007523
	497.151264	1.007038
	497.357756	1.006977
	497.564234	1.007313
	497.770698	1.006438
	497.977149	1.004444
	498.183587	1.002445
	498.390011	1.001153
	498.596422	1.000272
	498.802819	0.999861
	499.009202	0.999318
	499.215572	1.000007
	499.421929	0.999563
	499.628272	0.999245
	499.834602	0.997765
	500.040918	0.997656
	500.247220	0.996326
	500.453509	0.996567
	500.659785	0.994227
	500.866047	0.992546
	501.072296	0.990876
	501.278531	0.989039
	501.484752	0.989115
	501.690960	0.988925
	501.897155	0.988793
	502.103336	0.987179
	502.309504	0.987262
	502.515658	0.987837
	502.721798	0.987132
	502.927925	0.987670
	503.134039	0.987066
	503.340139	0.988710
	503.546225	0.988233
	503.752298	0.988301
	503.958358	0.989668
	504.164404	0.989160
	504.370436	0.990083
	504.576455	0.990560
	504.782461	0.991407
	504.988453	0.991125
	505.194431	0.990618
	505.400396	0.992669
	505.606347	0.993215
	505.812285	0.994061
	506.018209	0.994532
	506.224120	0.995747
	506.430017	0.995660
	506.635901	0.995771
	506.841771	0.997300
	507.047628	0.997007
	507.253471	0.996583
	507.459301	0.996491
	507.665117	0.996510
	507.870920	0.997210
	508.076709	0.998071
	508.282484	0.999396
	508.488247	0.998345
	508.693995	0.999585
	508.899730	0.999354
	509.105451	0.999203
	509.311159	0.998354
	509.516854	0.996938
	509.722535	0.997141
	509.928202	0.997199
	510.133856	0.996219
	510.339496	0.995892
	510.545123	0.997167
	510.750736	0.995527
	510.956336	0.995199
	511.161922	0.996680
	511.367494	0.995337
	511.573053	0.995194
	511.778599	0.994409
	511.984131	0.993949
	512.189649	0.991923
	512.395154	0.991444
	512.600645	0.990860
	512.806123	0.991203
	513.011587	0.989891
	513.217038	0.991104
	513.422475	0.990861
	513.627899	0.991158
	513.833309	0.991285
	514.038705	0.990188
	514.244088	0.988406
	514.449458	0.987347
	514.654814	0.987610
	514.860156	0.988446
	515.065485	0.987483
	515.270800	0.988262
	515.476102	0.988992
	515.681390	0.988876
	515.886664	0.989255
	516.091925	0.989955
	516.297173	0.989900
	516.502407	0.989091
	516.707627	0.990613
	516.912834	0.991595
	517.118027	0.992911
	517.323207	0.994770
	517.528373	0.995464
	517.733525	0.995783
	517.938664	0.994929
	518.143790	0.993766
	518.348901	0.991804
	518.554000	0.992796
	518.759084	0.991828
	518.964156	0.992857
	519.169213	0.993589
	519.374257	0.991760
	519.579288	0.991928
	519.784305	0.992674
	519.989308	0.993584
	520.194298	0.994223
	520.399274	0.993842
	520.604236	0.992901
	520.809185	0.990814
	521.014121	0.991435
	521.219043	0.992202
	521.423951	0.991402
	521.628846	0.991083
	521.833727	0.992701
	522.038595	0.993293
	522.243449	0.993022
	522.448289	0.992774
	522.653116	0.992853
	522.857929	0.992935
	523.062729	0.990618
	523.267515	0.990228
	523.472287	0.991331
	523.677046	0.989891
	523.881792	0.990770
	524.086524	0.991505
	524.291242	0.991857
	524.495946	0.990232
	524.700637	0.991012
	524.905315	0.991648
	525.109979	0.991036
	525.314629	0.990669
	525.519266	0.990602
	525.723889	0.989778
	525.928498	0.989908
	526.133094	0.990490
	526.337677	0.989234
	526.542245	0.989121
	526.746800	0.989594
	526.951342	0.990096
	527.155870	0.991088
	527.360384	0.990862
	527.564885	0.991113
	527.769372	0.990531
	527.973846	0.989704
	528.178306	0.991017
	528.382752	0.991572
	528.587185	0.991533
	528.791604	0.991981
	528.996010	0.994455
	529.200402	0.993616
	529.404780	0.993021
	529.609145	0.993017
	529.813496	0.992606
	530.017833	0.992199
	530.222157	0.991712
	530.426468	0.993187
	530.630764	0.992870
	530.835048	0.993647
	531.039317	0.992100
	531.243573	0.990349
	531.447815	0.991626
	531.652044	0.990247
	531.856259	0.990196
	532.060461	0.991046
	532.264648	0.991328
	532.468823	0.990693
	532.672983	0.991201
	532.877130	0.991001
	533.081264	0.990824
	533.285383	0.991937
	533.489490	0.992180
	533.693582	0.991332
	533.897661	0.990557
	534.101726	0.989768
	534.305778	0.989069
	534.509816	0.988845
	534.713841	0.988970
	534.917851	0.988763
	535.121849	0.987937
	535.325832	0.986761
	535.529802	0.986801
	535.733759	0.987964
	535.937701	0.988274
	536.141630	0.987418
	536.345546	0.987103
	536.549448	0.985579
	536.753336	0.985693
	536.957210	0.987147
	537.161071	0.988073
	537.364919	0.988007
	537.568752	0.988187
	537.772572	0.988924
	537.976379	0.989744
	538.180172	0.989301
	538.383951	0.988120
	538.587716	0.987773
	538.791468	0.989184
	538.995206	0.989145
	539.198931	0.989331
	539.402642	0.989823
	539.606339	0.989870
	539.810023	0.990610
	540.013693	0.992076
	540.217349	0.993515
	540.420992	0.994989
	540.624621	0.995068
	540.828237	0.994304
	541.031839	0.995613
	541.235427	0.996052
	541.439001	0.996362
	541.642562	0.996517
	541.846109	0.997908
	542.049643	0.998402
	542.253163	0.997946
	542.456669	0.998373
	542.660162	0.997683
	542.863641	0.997158
	543.067106	0.998593
	543.270558	0.998805
	543.473996	1.000584
	543.677420	1.002655
	543.880831	1.002570
	544.084228	1.002556
	544.287612	1.004690
	544.490981	1.005125
	544.694338	1.007095
	544.897680	1.008059
	545.101009	1.008069
	545.304324	1.008385
	545.507625	1.009109
	545.710913	1.008880
	545.914187	1.008914
	546.117448	1.008390
	546.320695	1.009228
	546.523928	1.010025
	546.727147	1.010709
	546.930353	1.010417
	547.133546	1.008936
	547.336724	1.008610
	547.539889	1.008626
	547.743040	1.008068
	547.946178	1.008872
	548.149301	1.008799
	548.352412	1.008561
	548.555508	1.009231
	548.758591	1.009470
	548.961660	1.010402
	549.164716	1.009737
	549.367757	1.010247
	549.570785	1.009367
	549.773800	1.009161
	549.976801	1.009212
	550.179788	1.008240
	550.382761	1.006265
	550.585721	1.006109
	550.788667	1.008345
	550.991599	1.008775
	551.194518	1.008088
	551.397423	1.008290
	551.600315	1.008361
	551.803192	1.008738
	552.006056	1.008925
	552.208906	1.008538
	552.411743	1.007875
	552.614566	1.007910
	552.817375	1.008612
	553.020171	1.008738
	553.222953	1.010467
	553.425721	1.009921
	553.628475	1.010064
	553.831216	1.009688
	554.033943	1.010636
	554.236657	1.011751
	554.439356	1.012945
	554.642042	1.014126
	554.844715	1.014873
	555.047373	1.017321
	555.250018	1.017033
	555.452650	1.018684
	555.655267	1.020964
	555.857871	1.020864
	556.060461	1.022134
	556.263038	1.023374
	556.465600	1.025590
	556.668150	1.025952
	556.870685	1.026649
	557.073207	1.026634
	557.275715	1.025499
	557.478209	1.026136
	557.680689	1.027041
	557.883156	1.027763
	558.085609	1.029030
	558.288049	1.029536
	558.490475	1.031207
	558.692887	1.032426
	558.895285	1.034091
	559.097670	1.034082
	559.300040	1.033435
	559.502398	1.034033
	559.704741	1.034871
	559.907071	1.034619
	560.109387	1.036254
	560.311689	1.036385
	560.513978	1.036548
	560.716253	1.037369
	560.918514	1.038711
	561.120762	1.039114
	561.322995	1.039220
	561.525215	1.038815
	561.727422	1.038053
	561.929614	1.037625
	562.131793	1.037344
	562.333958	1.036362
	562.536110	1.034851
	562.738248	1.036336
	562.940372	1.035920
	563.142482	1.035604
	563.344578	1.034945
	563.546661	1.035040
	563.748730	1.034620
	563.950786	1.035195
	564.152827	1.035494
	564.354855	1.035232
	564.556870	1.036019
	564.758870	1.037487
	564.960857	1.038239
	565.162830	1.037178
	565.364789	1.038112
	565.566735	1.037781
	565.768666	1.039433
	565.970584	1.040044
	566.172489	1.040545
	566.374379	1.042499
	566.576256	1.042852
	566.778119	1.041952
	566.979969	1.042590
	567.181805	1.044601
	567.383626	1.045336
	567.585435	1.047825
	567.787229	1.048407
	567.989010	1.047638
	568.190777	1.047010
	568.392530	1.047592
	568.594269	1.046850
	568.795995	1.045894
	568.997707	1.045867
	569.199405	1.045890
	569.401090	1.046212
	569.602761	1.046786
	569.804418	1.048009
	570.006061	1.048982
	570.207690	1.049967
	570.409306	1.050583
	570.610908	1.052217
	570.812497	1.052021
	571.014071	1.051843
	571.215632	1.052552
	571.417179	1.051593
	571.618712	1.053893
	571.820232	1.053978
	572.021737	1.054693
	572.223229	1.054912
	572.424707	1.054568
	572.626172	1.054509
	572.827623	1.054492
	573.029060	1.052691
	573.230483	1.051435
	573.431892	1.051201
	573.633288	1.050362
	573.834670	1.049406
	574.036038	1.047772
	574.237392	1.046913
	574.438733	1.044894
	574.640060	1.045111
	574.841373	1.045878
	575.042672	1.045566
	575.243958	1.047749
	575.445230	1.046627
	575.646488	1.046764
	575.847732	1.046211
	576.048962	1.047183
	576.250179	1.046305
	576.451382	1.046501
	576.652571	1.048073
	576.853747	1.047778
	577.054908	1.046426
	577.256056	1.046273
	577.457190	1.047172
	577.658310	1.045219
	577.859417	1.044921
	578.060510	1.043954
	578.261589	1.044470
	578.462654	1.045649
	578.663705	1.045385
	578.864743	1.045853
	579.065767	1.047658
	579.266777	1.047999
	579.467773	1.047423
	579.668755	1.046360
	579.869724	1.045113
	580.070679	1.043573
	580.271620	1.043751
	580.472548	1.044493
	580.673461	1.044251
	580.874361	1.043715
	581.075247	1.044615
	581.276119	1.046068
	581.476978	1.047677
	581.677822	1.048116
	581.878653	1.049320
	582.079470	1.049674
	582.280273	1.050051
	582.481063	1.049638
	582.681838	1.050331
	582.882600	1.049721
	583.083348	1.050438
	583.284083	1.051418
	583.484803	1.050721
	583.685510	1.052958
	583.886203	1.051746
	584.086882	1.052371
	584.287547	1.052387
	584.488199	1.052286
	584.688836	1.053433
	584.889460	1.054810
	585.090070	1.055536
	585.290666	1.056819
	585.491249	1.055649
	585.691818	1.054559
	585.892372	1.054118
	586.092914	1.056454
	586.293441	1.056300
	586.493954	1.057354
	586.694454	1.057781
	586.894940	1.057328
	587.095412	1.057278
	587.295870	1.057933
	587.496314	1.056619
	587.696745	1.057205
	587.897162	1.057341
	588.097565	1.057554
	588.297954	1.057965
	588.498329	1.059804
	588.698691	1.058503
	588.899038	1.056057
	589.099372	1.056220
	589.299692	1.056443
	589.499998	1.055418
	589.700291	1.054367
	589.900569	1.056310
	590.100834	1.057119
	590.301085	1.058032
	590.501322	1.057552
	590.701546	1.056469
	590.901755	1.057081
	591.101951	1.055679
	591.302132	1.054757
	591.502300	1.054640
	591.702455	1.053411
	591.902595	1.053737
	592.102722	1.053984
	592.302834	1.054668
	592.502933	1.052886
	592.703018	1.052090
	592.903089	1.051153
	593.103147	1.050398
	593.303190	1.051093
	593.503220	1.049798
	593.703236	1.048299
	593.903238	1.047443
	594.103226	1.047250
	594.303200	1.045536
	594.503161	1.045917
	594.703108	1.045418
	594.903040	1.044571
	595.102960	1.045168
	595.302865	1.046130
	595.502756	1.045957
	595.702634	1.047355
	595.902497	1.047214
	596.102347	1.048181
	596.302183	1.049366
	596.502005	1.049206
	596.701813	1.050268
	596.901608	1.050173
	597.101388	1.049693
	597.301155	1.049298
	597.500908	1.049896
	597.700647	1.051451
	597.900372	1.053670
	598.100083	1.054094
	598.299781	1.052263
	598.499465	1.053160
	598.699134	1.054213
	598.898790	1.054829
	599.098432	1.057397
	599.298061	1.059269
	599.497675	1.059721
	599.697275	1.060763
	599.896862	1.061250
	600.096435	1.061301
	600.295994	1.063919
	600.495539	1.064565
	600.695070	1.064631
	600.894588	1.066288
	601.094091	1.068453
	601.293581	1.069572
	601.493056	1.070986
	601.692518	1.073140
	601.891966	1.075643
	602.091401	1.076841
	602.290821	1.077419
	602.490227	1.077772
	602.689620	1.078902
	602.888999	1.079437
	603.088363	1.078690
	603.287714	1.079746
	603.487052	1.079655
	603.686375	1.077747
	603.885684	1.078747
	604.084980	1.077939
	604.284261	1.077128
	604.483529	1.076879
	604.682783	1.078398
	604.882023	1.078326
	605.081249	1.077756
	605.280461	1.078078
	605.479660	1.077458
	605.678844	1.076946
	605.878015	1.076653
	606.077172	1.076000
	606.276314	1.076985
	606.475443	1.078391
	606.674558	1.078093
	606.873660	1.079658
	607.072747	1.079956
	607.271820	1.081029
	607.470880	1.080370
	607.669926	1.081767
	607.868957	1.080712
	608.067975	1.081529
	608.266979	1.081811
	608.465969	1.080904
	608.664946	1.082209
	608.863908	1.083274
	609.062857	1.083653
	609.261791	1.085422
	609.460712	1.085984
	609.659619	1.086210
	609.858511	1.087724
	610.057390	1.087858
	610.256256	1.088835
	610.455107	1.091579
	610.653944	1.093668
	610.852767	1.094591
	611.051577	1.097480
	611.250373	1.096708
	611.449154	1.099287
	611.647922	1.102339
	611.846676	1.104400
	612.045416	1.107986
	612.244142	1.110251
	612.442854	1.111724
	612.641553	1.112787
	612.840237	1.112997
	613.038908	1.113458
	613.237564	1.115417
	613.436207	1.116880
	613.634836	1.117499
	613.833451	1.117915
	614.032052	1.117257
	614.230639	1.117314
	614.429212	1.115820
	614.627771	1.113713
	614.826316	1.113007
	615.024848	1.112641
	615.223365	1.111834
	615.421869	1.111347
	615.620358	1.111244
	615.818834	1.111043
	616.017296	1.110097
	616.215744	1.110824
	616.414178	1.110930
	616.612598	1.111508
	616.811004	1.108974
	617.009396	1.108188
	617.207775	1.107775
	617.406139	1.106974
	617.604490	1.106923
	617.802826	1.107678
	618.001149	1.106989
	618.199458	1.107534
	618.397752	1.105278
	618.596033	1.105410
	618.794300	1.103501
	618.992553	1.101917
	619.190792	1.100885
	619.389018	1.099327
	619.587229	1.098157
	619.785426	1.096871
	619.983609	1.097872
	620.181779	1.097148
	620.379934	1.096708
	620.578076	1.098017
	620.776204	1.098313
	620.974317	1.099199
	621.172417	1.099142
	621.370503	1.096914
	621.568575	1.097455
	621.766633	1.098021
	621.964677	1.097552
	622.162707	1.097593
	622.360723	1.098510
	622.558725	1.097909
	622.756714	1.098207
	622.954688	1.097699
	623.152648	1.097421
	623.350595	1.098932
	623.548527	1.098150
	623.746446	1.096890
	623.944350	1.096927
	624.142241	1.094504
	624.340118	1.094234
	624.537981	1.092705
	624.735829	1.092087
	624.933664	1.093178
	625.131485	1.092908
	625.329292	1.090632
	625.527085	1.089443
	625.724864	1.088275
	625.922629	1.086658
	626.120381	1.086219
	626.318118	1.084699
	626.515841	1.083722
	626.713550	1.084363
	626.911246	1.082565
	627.108927	1.082056
	627.306595	1.081521
	627.504248	1.081253
	627.701888	1.080521
	627.899513	1.081816
	628.097125	1.081831
	628.294722	1.080908
	628.492306	1.080959
	628.689876	1.079653
	628.887432	1.080017
	629.084973	1.079906
	629.282501	1.080482
	629.480015	1.081198
	629.677515	1.080708
	629.875001	1.079777
	630.072473	1.079438
	630.269931	1.078962
	630.467375	1.078705
	630.664805	1.078043
	630.862221	1.078765
	631.059623	1.079612
	631.257011	1.080586
	631.454385	1.081835
	631.651746	1.083892
	631.849092	1.085010
	632.046424	1.085658
	632.243742	1.086404
	632.441047	1.086585
	632.638337	1.088172
	632.835613	1.086956
	633.032876	1.085992
	633.230124	1.087186
	633.427358	1.088974
	633.624579	1.089256
	633.821785	1.089197
	634.018978	1.090333
	634.216156	1.090774
	634.413321	1.091311
	634.610471	1.092045
	634.807608	1.092743
	635.004730	1.092714
	635.201839	1.094099
	635.398933	1.094740
	635.596014	1.096034
	635.793081	1.096058
	635.990133	1.096846
	636.187172	1.098175
	636.384196	1.097775
	636.581207	1.097828
	636.778204	1.097434
	636.975186	1.096090
	637.172155	1.096103
	637.369110	1.096462
	637.566050	1.096438
	637.762977	1.097801
	637.959890	1.098624
	638.156788	1.098136
	638.353673	1.097508
	638.550544	1.099751
	638.747400	1.099633
	638.944243	1.100695
	639.141072	1.100356
	639.337886	1.100654
	639.534687	1.100666
	639.731474	1.101008
	639.928246	1.100389
	640.125005	1.100581
	640.321750	1.101859
	640.518480	1.101553
	640.715197	1.101860
	640.911899	1.101688
	641.108588	1.102257
	641.305263	1.101259
	641.501923	1.101029
	641.698570	1.100760
	641.895202	1.100192
	642.091821	1.099757
	642.288426	1.099972
	642.485016	1.099915
	642.681593	1.099493
	642.878155	1.101082
	643.074704	1.100216
	643.271238	1.101401
	643.467759	1.103024
	643.664265	1.103043
	643.860757	1.103171
	644.057236	1.102685
	644.253700	1.102380
	644.450151	1.104041
	644.646587	1.102501
	644.843009	1.103781
	645.039418	1.104473
	645.235812	1.104512
	645.432192	1.105247
	645.628558	1.107553
	645.824911	1.109082
	646.021249	1.108910
	646.217573	1.110211
	646.413883	1.111129
	646.610179	1.112887
	646.806461	1.114136
	647.002729	1.115381
	647.198983	1.116004
	647.395223	1.116879
	647.591449	1.118087
	647.787661	1.120465
	647.983859	1.120436
	648.180043	1.120547
	648.376212	1.122510
	648.572368	1.124442
	648.768510	1.125906
	648.964638	1.128116
	649.160751	1.129881
	649.356851	1.132583
	649.552937	1.133004
	649.749008	1.131922
	649.945066	1.132765
	650.141109	1.134610
	650.337138	1.135210
	650.533154	1.134294
	650.729155	1.134344
	650.925142	1.134941
	651.121116	1.135004
	651.317075	1.135725
	651.513020	1.135277
	651.708951	1.135550
	651.904868	1.136231
	652.100771	1.135346
	652.296660	1.134474
	652.492535	1.134932
	652.688396	1.133778
	652.884242	1.134964
	653.080075	1.133075
	653.275894	1.134192
	653.471699	1.133782
	653.667489	1.132441
	653.863266	1.133129
	654.059028	1.132807
	654.254776	1.131902
	654.450511	1.132147
	654.646231	1.132709
	654.841937	1.130929
	655.037629	1.131105
	655.233308	1.130527
	655.428972	1.127535
	655.624622	1.126430
	655.820258	1.126184
	656.015879	1.127874
	656.211487	1.127874
	656.407081	1.127650
	656.602661	1.127631
	656.798226	1.127308
	656.993778	1.127559
	657.189315	1.127460
	657.384839	1.128035
	657.580348	1.125868
	657.775843	1.125951
	657.971324	1.126174
	658.166791	1.125887
	658.362244	1.125366
	658.557683	1.124268
	658.753108	1.125068
	658.948519	1.126117
	659.143916	1.125572
	659.339298	1.126822
	659.534667	1.126602
	659.730022	1.126923
	659.925362	1.127218
	660.120688	1.128294
	660.316001	1.127061
	660.511299	1.126543
	660.706583	1.126889
	660.901853	1.125802
	661.097109	1.125968
	661.292351	1.125595
	661.487578	1.126238
	661.682792	1.126598
	661.877992	1.126181
	662.073177	1.123897
	662.268349	1.124017
	662.463506	1.123569
	662.658649	1.124357
	662.853779	1.123091
	663.048894	1.122357
	663.243995	1.122376
	663.439081	1.122760
	663.634154	1.122417
	663.829213	1.122521
	664.024258	1.123370
	664.219288	1.123467
	664.414305	1.124142
	664.609307	1.124132
	664.804295	1.123261
	664.999269	1.125322
	665.194229	1.122778
	665.389175	1.122996
	665.584107	1.123201
	665.779025	1.121959
	665.973928	1.121905
	666.168818	1.121487
	666.363693	1.122634
	666.558555	1.120707
	666.753402	1.121373
	666.948235	1.122026
	667.143054	1.120570
	667.337859	1.121928
	667.532650	1.121421
	667.727427	1.121264
	667.922189	1.120906
	668.116938	1.120734
	668.311672	1.119509
	668.506392	1.119771
	668.701098	1.120788
	668.895790	1.120700
	669.090468	1.121807
	669.285132	1.120585
	669.479782	1.121274
	669.674417	1.121356
	669.869039	1.122239
	670.063646	1.122408
	670.258239	1.123349
	670.452819	1.123987
	670.647384	1.123024
	670.841934	1.122268
	671.036471	1.122787
	671.230994	1.121273
	671.425502	1.122350
	671.619997	1.121722
	671.814477	1.121720
	672.008943	1.119116
	672.203395	1.120064
	672.397833	1.119939
	672.592257	1.118484
	672.786667	1.119663
	672.981062	1.118789
	673.175444	1.117363
	673.369811	1.115748
	673.564164	1.115893
	673.758503	1.115926
	673.952828	1.115996
	674.147139	1.115193
	674.341435	1.115686
	674.535718	1.115353
	674.729986	1.114176
	674.924240	1.114112
	675.118480	1.113752
	675.312706	1.114352
	675.506918	1.114523
	675.701116	1.114336
	675.895299	1.113877
	676.089469	1.114483
	676.283624	1.113815
	676.477765	1.113263
	676.671892	1.112266
	676.866005	1.110139
	677.060103	1.110649
	677.254188	1.110837
	677.448258	1.110184
	677.642315	1.109923
	677.836357	1.109335
	678.030385	1.108474
	678.224398	1.107218
	678.418398	1.108725
	678.612384	1.108238
	678.806355	1.108238
	679.000312	1.109559
	679.194255	1.109658
	679.388184	1.110166
	679.582099	1.110855
	679.776000	1.109702
	679.969886	1.109557
	680.163758	1.109421
	680.357617	1.109034
	680.551461	1.108840
	680.745290	1.108121
	680.939106	1.107128
	681.132908	1.107368
	681.326695	1.107880
	681.520468	1.107573
	681.714227	1.107715
	681.907972	1.107159
	682.101703	1.107227
	682.295419	1.105956
	682.489122	1.105309
	682.682810	1.105876
	682.876484	1.105957
	683.070144	1.107717
	683.263790	1.106499
	683.457421	1.104929
	683.651039	1.103301
	683.844642	1.105386
	684.038231	1.105238
	684.231806	1.104782
	684.425367	1.106166
	684.618913	1.105564
	684.812446	1.104381
	685.005964	1.103283
	685.199468	1.102871
	685.392958	1.102456
	685.586433	1.102350
	685.779895	1.102273
	685.973342	1.101946
	686.166775	1.101669
	686.360194	1.100880
	686.553599	1.101620
	686.746990	1.102468
	686.940366	1.102780
	687.133729	1.101795
	687.327077	1.103208
	687.520411	1.102857
	687.713730	1.103275
	687.907036	1.102254
	688.100327	1.101785
	688.293604	1.102920
	688.486867	1.101979
	688.680116	1.101831
	688.873351	1.102645
	689.066571	1.103140
	689.259777	1.102584
	689.452970	1.102546
	689.646147	1.102380
	689.839311	1.103374
	690.032461	1.103357
	690.225596	1.103006
	690.418717	1.102373
	690.611824	1.101824
	690.804917	1.101113
	690.997995	1.099295
	691.191059	1.099955
	691.384110	1.099238
	691.577145	1.098916
	691.770167	1.097642
	691.963175	1.098395
	692.156168	1.097647
	692.349147	1.095928
	692.542112	1.095378
	692.735063	1.094481
	692.927999	1.094281
	693.120922	1.093215
	693.313830	1.092706
	693.506724	1.091164
	693.699603	1.090697
	693.892469	1.088214
	694.085320	1.088532
	694.278157	1.088348
	694.470980	1.086483
	694.663789	1.085041
	694.856583	1.083917
	695.049364	1.083015
	695.242130	1.082508
	695.434881	1.081578
	695.627619	1.079408
	695.820342	1.077237
	696.013052	1.075834
	696.205747	1.074283
	696.398427	1.071684
	696.591094	1.071143
	696.783746	1.070315
	696.976384	1.069882
	697.169008	1.069715
	697.361618	1.068010
	697.554213	1.066924
	697.746795	1.066371
	697.939362	1.066763
	698.131914	1.065779
	698.324453	1.064775
	698.516977	1.064966
	698.709487	1.063655
	698.901983	1.065167
	699.094465	1.063147
	699.286932	1.062866
	699.479386	1.062887
	699.671825	1.061670
	699.864249	1.061448
	700.056660	1.060747
	700.249056	1.062424
	700.441438	1.063387
	700.633806	1.062562
	700.826160	1.059455
	701.018499	1.059916
	701.210824	1.059397
	701.403135	1.059887
	701.595432	1.059473
	701.787714	1.058505
	701.979982	1.056686
	702.172236	1.056626
	702.364476	1.056862
	702.556702	1.057148
	702.748913	1.057668
	702.941110	1.056707
	703.133293	1.055742
	703.325461	1.054065
	703.517615	1.053147
	703.709755	1.051392
	703.901881	1.050575
	704.093993	1.050493
	704.286090	1.051400
	704.478173	1.050285
	704.670242	1.048742
	704.862296	1.048981
	705.054337	1.047177
	705.246363	1.046440
	705.438375	1.045657
	705.630372	1.046492
	705.822356	1.046780
	706.014325	1.046276
	706.206279	1.046762
	706.398220	1.047340
	706.590146	1.045671
	706.782058	1.042945
	706.973956	1.041669
	707.165840	1.040380
	707.357709	1.041094
	707.549564	1.042017
	707.741405	1.041391
	707.933231	1.040741
	708.125043	1.040778
	708.316841	1.041479
	708.508625	1.041162
	708.700395	1.041465
	708.892150	1.040718
	709.083891	1.039930
	709.275617	1.040576
	709.467330	1.040639
	709.659028	1.039185
	709.850712	1.039717
	710.042381	1.040195
	710.234037	1.039424
	710.425678	1.041186
	710.617305	1.040646
	710.808917	1.041952
	711.000515	1.041209
	711.192099	1.039582
	711.383669	1.040784
	711.575225	1.040814
	711.766766	1.039694
	711.958293	1.038717
	712.149805	1.036720
	712.341304	1.037657
	712.532788	1.038326
	712.724258	1.037698
	712.915713	1.037712
	713.107154	1.037025
	713.298581	1.037601
	713.489994	1.038266
	713.681392	1.038841
	713.872776	1.040875
	714.064146	1.040854
	714.255502	1.041541
	714.446843	1.041233
	714.638170	1.040991
	714.829483	1.040253
	715.020781	1.040727
	715.212065	1.041476
	715.403335	1.042461
	715.594591	1.043534
	715.785832	1.044695
	715.977059	1.042686
	716.168272	1.045109
	716.359470	1.047013
	716.550654	1.047784
	716.741824	1.050497
	716.932979	1.051636
	717.124121	1.052939
	717.315247	1.053775
	717.506360	1.053893
	717.697458	1.053964
	717.888542	1.053584
	718.079612	1.053836
	718.270668	1.054342
	718.461709	1.056388
	718.652736	1.057968
	718.843748	1.060296
	719.034746	1.059123
	719.225730	1.058769
	719.416700	1.058780
	719.607655	1.060049
	719.798596	1.061770
	719.989523	1.060460
	720.180435	1.061519
	720.371333	1.062464
	720.562217	1.063262
	720.753087	1.064359
	720.943942	1.063383
	721.134783	1.065765
	721.325609	1.066864
	721.516422	1.066628
	721.707219	1.066985
	721.898003	1.068502
	722.088772	1.068032
	722.279527	1.066885
	722.470268	1.065381
	722.660994	1.066148
	722.851707	1.066902
	723.042404	1.065585
	723.233088	1.064578
	723.423757	1.064753
	723.614412	1.065052
	723.805052	1.066450
	723.995678	1.065016
	724.186290	1.065368
	724.376887	1.065212
	724.567471	1.065312
	724.758039	1.064717
	724.948594	1.064548
	725.139134	1.063896
	725.329660	1.064070
	725.520172	1.062867
	725.710669	1.063020
	725.901152	1.061347
	726.091620	1.062553
	726.282075	1.063459
	726.472514	1.064358
	726.662940	1.064178
	726.853351	1.064998
	727.043748	1.064543
	727.234131	1.064123
	727.424499	1.063788
	727.614853	1.065015
	727.805193	1.063708
	727.995518	1.062369
	728.185829	1.061403
	728.376125	1.061923
	728.566408	1.062214
	728.756675	1.060915
	728.946929	1.060656
	729.137168	1.060855
	729.327393	1.059857
	729.517604	1.060663
	729.707800	1.059166
	729.897982	1.060121
	730.088149	1.061195
	730.278302	1.061263
	730.468441	1.060820
	730.658566	1.060974
	730.848676	1.060403
	731.038771	1.061123
	731.228853	1.060409
	731.418920	1.059056
	731.608973	1.059396
	731.799011	1.058965
	731.989035	1.057055
	732.179045	1.056288
	732.369040	1.054982
	732.559021	1.055575
	732.748988	1.052909
	732.938940	1.052774
	733.128878	1.050361
	733.318801	1.049491
	733.508711	1.048881
	733.698605	1.046609
	733.888486	1.046029
	734.078352	1.044658
	734.268204	1.042975
	734.458041	1.042064
	734.647864	1.041364
	734.837673	1.041487
	735.027467	1.040281
	735.217247	1.037862
	735.407013	1.036385
	735.596764	1.036080
	735.786501	1.034619
	735.976223	1.034443
	736.165932	1.032955
	736.355625	1.033799
	736.545305	1.033186
	736.734970	1.032722
	736.924620	1.034255
	737.114257	1.034963
	737.303879	1.033723
	737.493486	1.034210
	737.683079	1.032026
	737.872658	1.029731
	738.062222	1.028810
	738.251772	1.028903
	738.441308	1.027688
	738.630829	1.027344
	738.820336	1.027465
	739.009829	1.026432
	739.199307	1.025474
	739.388771	1.025440
	739.578220	1.025567
	739.767655	1.025494
	739.957076	1.023826
	740.146482	1.023951
	740.335874	1.024395
	740.525251	1.024632
	740.714615	1.025189
	740.903963	1.026139
	741.093298	1.024964
	741.282618	1.025405
	741.471923	1.024484
	741.661214	1.022060
	741.850491	1.021208
	742.039753	1.018821
	742.229001	1.018239
	742.418235	1.017353
	742.607454	1.016006
	742.796659	1.015070
	742.985849	1.014843
	743.175025	1.014175
	743.364187	1.013348
	743.553334	1.011723
	743.742467	1.010645
	743.931586	1.010047
	744.120690	1.009386
	744.309779	1.009022
	744.498855	1.007438
	744.687916	1.008665
	744.876962	1.009437
	745.065994	1.009468
	745.255012	1.009953
	745.444015	1.009776
	745.633004	1.009298
	745.821978	1.009413
	746.010938	1.008099
	746.199884	1.007394
	746.388815	1.006489
	746.577732	1.006717
	746.766634	1.007814
	746.955522	1.008135
	747.144396	1.008421
	747.333255	1.008529
	747.522100	1.009309
	747.710930	1.009137
	747.899746	1.009810
	748.088548	1.009803
	748.277335	1.009776
	748.466108	1.008312
	748.654866	1.006676
	748.843610	1.008107
	749.032339	1.007168
	749.221054	1.007843
	749.409755	1.008966
	749.598441	1.008626
	749.787113	1.008389
	749.975770	1.009438
	750.164413	1.009342
	750.353042	1.009221
[truncated: 1,648 more rows]
