# Supplementary material for: Metasurface analogues of molecular diastereomers from hierarchical multiscale chiral interactions with biomolecules
Source: Nat Commun. 2026 Apr 22;17:5541. doi: 10.1038/s41467-026-72200-6 (PMC13287669; doi:10.1038/s41467-026-72200-6)
Supplement: Supplementary file 3 — Supplementary Data 1 (Raw data) [file 41467_2026_72200_MOESM3_ESM.zip › Raw_Data/Reflectivity/Antistrept_strept_sequence/strept_after_wash/Ref_ARRAY3_RHS_90_1.txt]

	345.453658	0.998662
	345.669646	0.998457
	345.885622	0.998226
	346.101585	0.997967
	346.317535	0.997675
	346.533471	0.997345
	346.749395	0.996972
	346.965306	0.996550
	347.181204	0.996072
	347.397089	0.995530
	347.612961	0.994917
	347.828820	0.994225
	348.044666	0.993449
	348.260499	0.992585
	348.476319	0.991632
	348.692126	0.990601
	348.907920	0.989509
	349.123701	0.988388
	349.339469	0.987287
	349.555224	0.986265
	349.770966	0.985395
	349.986695	0.984746
	350.202412	0.984370
	350.418115	0.984296
	350.633805	0.984517
	350.849482	0.984997
	351.065147	0.985678
	351.280798	0.986495
	351.496436	0.987388
	351.712062	0.988304
	351.927674	0.989205
	352.143273	0.989169
	352.358860	0.995169
	352.574433	0.993125
	352.789993	0.991085
	353.005541	0.990011
	353.221075	0.991228
	353.436597	0.989836
	353.652105	0.990464
	353.867600	0.992111
	354.083083	0.993107
	354.298552	0.992148
	354.514009	0.994373
	354.729452	0.994580
	354.944883	0.994760
	355.160300	0.995440
	355.375705	0.995973
	355.591096	0.996666
	355.806474	0.998471
	356.021840	0.997091
	356.237192	0.997328
	356.452532	0.999390
	356.667858	1.001193
	356.883172	1.001265
	357.098472	0.999993
	357.313760	1.001404
	357.529034	1.002402
	357.744295	1.001419
	357.959544	1.002543
	358.174779	1.002544
	358.390002	1.002621
	358.605211	1.001081
	358.820407	1.001579
	359.035591	1.001435
	359.250761	1.000341
	359.465919	1.002783
	359.681063	1.002795
	359.896194	1.003372
	360.111313	1.002601
	360.326418	1.003157
	360.541510	1.003058
	360.756589	1.003171
	360.971656	1.004901
	361.186709	1.006018
	361.401749	1.007632
	361.616776	1.009630
	361.831790	1.008782
	362.046792	1.011070
	362.261780	1.011768
	362.476755	1.010890
	362.691717	1.009693
	362.906666	1.009285
	363.121602	1.009311
	363.336525	1.008621
	363.551435	1.007678
	363.766332	1.007362
	363.981216	1.008440
	364.196087	1.007315
	364.410945	1.006664
	364.625790	1.005868
	364.840621	1.005892
	365.055440	1.005572
	365.270246	1.003345
	365.485039	1.001475
	365.699818	1.000557
	365.914585	1.000936
	366.129339	1.001533
	366.344079	1.000543
	366.558807	1.001701
	366.773521	1.002948
	366.988223	1.004678
	367.202911	1.004610
	367.417587	1.005950
	367.632249	1.006447
	367.846898	1.008495
	368.061535	1.008327
	368.276158	1.009231
	368.490768	1.009123
	368.705365	1.008616
	368.919949	1.008852
	369.134521	1.010817
	369.349079	1.013169
	369.563624	1.012121
	369.778155	1.013351
	369.992674	1.013198
	370.207180	1.015060
	370.421673	1.015771
	370.636153	1.015476
	370.850619	1.014739
	371.065073	1.014018
	371.279514	1.013915
	371.493941	1.014362
	371.708356	1.016082
	371.922757	1.016366
	372.137145	1.017447
	372.351521	1.016427
	372.565883	1.016088
	372.780232	1.016994
	372.994568	1.015699
	373.208891	1.016994
	373.423201	1.018647
	373.637498	1.017937
	373.851782	1.017780
	374.066053	1.017727
	374.280311	1.017930
	374.494556	1.018685
	374.708787	1.016461
	374.923006	1.014991
	375.137211	1.014239
	375.351404	1.015060
	375.565583	1.013893
	375.779750	1.013476
	375.993903	1.012146
	376.208043	1.010035
	376.422170	1.008836
	376.636284	1.007755
	376.850385	1.004706
	377.064473	1.002585
	377.278548	1.000936
	377.492610	0.999360
	377.706658	0.998280
	377.920694	0.995989
	378.134717	0.996936
	378.348726	0.996510
	378.562722	0.995820
	378.776706	0.996036
	378.990676	0.996317
	379.204633	0.997134
	379.418577	0.997899
	379.632508	0.998256
	379.846426	0.998658
	380.060331	0.997134
	380.274223	0.996594
	380.488101	0.997565
	380.701967	0.998639
	380.915819	0.998994
	381.129659	1.000694
	381.343485	0.999415
	381.557298	1.001346
	381.771098	1.002196
	381.984886	1.002498
	382.198659	1.002800
	382.412420	1.001266
	382.626168	1.000879
	382.839903	0.998092
	383.053624	0.999575
	383.267333	0.999666
	383.481028	0.999992
	383.694711	0.999523
	383.908380	0.999552
	384.122036	0.999637
	384.335679	1.002200
	384.549309	1.003294
	384.762926	1.003982
	384.976530	1.003482
	385.190120	1.003962
	385.403698	1.005825
	385.617262	1.006597
	385.830814	1.005463
	386.044352	1.007993
	386.257877	1.007328
	386.471389	1.007193
	386.684888	1.007940
	386.898374	1.008347
	387.111847	1.007300
	387.325306	1.007898
	387.538753	1.007098
	387.752186	1.007392
	387.965606	1.007067
	388.179014	1.007612
	388.392408	1.006005
	388.605789	1.006029
	388.819156	1.005433
	389.032511	1.005618
	389.245853	1.006893
	389.459181	1.006223
	389.672497	1.007201
	389.885799	1.008237
	390.099088	1.008992
	390.312364	1.009200
	390.525627	1.009816
	390.738877	1.010565
	390.952114	1.011574
	391.165337	1.010385
	391.378548	1.011172
	391.591745	1.011023
	391.804929	1.011547
	392.018100	1.012359
	392.231258	1.009704
	392.444403	1.008967
	392.657535	1.009430
	392.870653	1.008421
	393.083759	1.009827
	393.296851	1.011227
	393.509930	1.009029
	393.722996	1.009169
	393.936049	1.006625
	394.149089	1.004188
	394.362116	1.002833
	394.575129	1.002384
	394.788130	1.002950
	395.001117	1.002032
	395.214091	1.000721
	395.427052	0.999825
	395.640000	0.999872
	395.852935	1.000586
	396.065857	0.998131
	396.278765	0.995953
	396.491660	0.995161
	396.704543	0.995462
	396.917412	0.997448
	397.130268	1.000153
	397.343110	0.998094
	397.555940	0.998202
	397.768757	0.997789
	397.981560	0.997849
	398.194350	0.996099
	398.407127	0.994607
	398.619891	0.995400
	398.832642	0.996667
	399.045380	0.995510
	399.258104	0.994638
	399.470815	0.993298
	399.683514	0.993622
	399.896199	0.992571
	400.108870	0.993021
	400.321529	0.993105
	400.534175	0.994231
	400.746807	0.995532
	400.959427	0.995782
	401.172033	0.997340
	401.384626	0.998894
	401.597205	0.999280
	401.809772	1.000472
	402.022326	1.000221
	402.234866	0.999351
	402.447393	1.000628
	402.659907	0.999899
	402.872408	0.999186
	403.084896	0.999087
	403.297370	1.000542
	403.509832	1.000546
	403.722280	1.001268
	403.934715	1.000846
	404.147137	1.000179
	404.359546	0.999675
	404.571941	1.000875
	404.784323	1.001355
	404.996693	0.999298
	405.209049	1.001541
	405.421392	1.002014
	405.633721	1.001990
	405.846038	1.003148
	406.058341	1.000640
	406.270632	0.998736
	406.482909	1.000155
	406.695172	0.999184
	406.907423	0.999169
	407.119661	0.997409
	407.331885	0.997441
	407.544096	0.997304
	407.756294	0.995522
	407.968479	0.995125
	408.180651	0.995305
	408.392809	0.996014
	408.604954	0.995795
	408.817086	0.995506
	409.029205	0.995628
	409.241311	0.996290
	409.453404	0.995040
	409.665483	0.993271
	409.877549	0.992419
	410.089602	0.989799
	410.301642	0.990282
	410.513669	0.989332
	410.725682	0.990495
	410.937682	0.988672
	411.149669	0.989014
	411.361643	0.988885
	411.573604	0.985991
	411.785551	0.985265
	411.997486	0.984996
	412.209407	0.986829
	412.421315	0.987979
	412.633210	0.987536
	412.845091	0.988467
	413.056959	0.990245
	413.268815	0.990030
	413.480657	0.989602
	413.692485	0.990867
	413.904301	0.992680
	414.116103	0.992542
	414.327892	0.991974
	414.539668	0.992356
	414.751431	0.990812
	414.963181	0.989787
	415.174917	0.989832
	415.386640	0.989261
	415.598350	0.989772
	415.810047	0.991673
	416.021730	0.992215
	416.233401	0.991719
	416.445058	0.991656
	416.656702	0.989914
	416.868332	0.989034
	417.079950	0.990542
	417.291554	0.991198
	417.503145	0.990608
	417.714723	0.991223
	417.926288	0.992650
	418.137839	0.994395
	418.349377	0.995197
	418.560903	0.994762
	418.772414	0.994061
	418.983913	0.995098
	419.195398	0.996480
	419.406870	0.995455
	419.618329	0.994504
	419.829775	0.996753
	420.041208	0.998612
	420.252627	0.999183
	420.464033	0.998416
	420.675426	1.001143
	420.886805	1.000787
	421.098172	1.000401
	421.309525	0.998654
	421.520865	0.996381
	421.732192	0.996721
	421.943505	0.996855
	422.154805	0.996891
	422.366092	0.998797
	422.577366	1.000297
	422.788627	1.000010
	422.999874	1.003078
	423.211108	1.002715
	423.422329	1.002353
	423.633537	1.001541
	423.844731	1.002066
	424.055913	1.002038
	424.267081	1.003942
	424.478235	1.004573
	424.689377	1.005693
	424.900505	1.005365
	425.111620	1.003513
	425.322722	1.001583
	425.533811	1.002699
	425.744886	1.002273
	425.955948	0.999304
	426.166997	0.999397
	426.378032	1.000134
	426.589055	0.997884
	426.800064	0.995667
	427.011060	0.993284
	427.222042	0.991115
	427.433012	0.991413
	427.643968	0.991261
	427.854911	0.991947
	428.065840	0.992569
	428.276757	0.991897
	428.487660	0.990646
	428.698550	0.991264
	428.909427	0.990955
	429.120290	0.990217
	429.331140	0.990890
	429.541977	0.990277
	429.752801	0.990894
	429.963611	0.991472
	430.174408	0.994485
	430.385192	0.994768
	430.595963	0.995285
	430.806720	0.995633
	431.017464	0.993764
	431.228195	0.994368
	431.438913	0.995274
	431.649617	0.994826
	431.860308	0.992572
	432.070986	0.991106
	432.281650	0.991941
	432.492302	0.994503
	432.702940	0.994320
	432.913565	0.994415
	433.124176	0.993979
	433.334774	0.994188
	433.545359	0.993279
	433.755931	0.993178
	433.966489	0.993365
	434.177035	0.995455
	434.387567	0.996973
	434.598085	0.997981
	434.808591	0.999474
	435.019083	1.000446
	435.229562	0.999363
	435.440027	0.999733
	435.650479	1.001188
	435.860918	1.000652
	436.071344	1.001033
	436.281757	1.001433
	436.492156	0.999601
	436.702542	0.999036
	436.912914	0.997821
	437.123274	0.994958
	437.333620	0.995597
	437.543953	0.995144
	437.754272	0.994538
	437.964578	0.994604
	438.174871	0.994387
	438.385151	0.992918
	438.595417	0.991794
	438.805670	0.993812
	439.015910	0.994515
	439.226137	0.993813
	439.436350	0.992547
	439.646550	0.992087
	439.856737	0.991663
	440.066910	0.992292
	440.277070	0.991359
	440.487217	0.990530
	440.697351	0.991550
	440.907471	0.989087
	441.117578	0.989223
	441.327671	0.989773
	441.537752	0.988155
	441.747819	0.987342
	441.957873	0.987421
	442.167913	0.985835
	442.377940	0.987803
	442.587954	0.988689
	442.797955	0.988492
	443.007942	0.986387
	443.217916	0.986391
	443.427877	0.984882
	443.637824	0.983865
	443.847758	0.984339
	444.057679	0.981528
	444.267586	0.980664
	444.477481	0.981039
	444.687361	0.981126
	444.897229	0.982835
	445.107083	0.982353
	445.316924	0.982809
	445.526752	0.981143
	445.736566	0.981891
	445.946367	0.982925
	446.156155	0.983614
	446.365929	0.983628
	446.575690	0.984072
	446.785438	0.983791
	446.995173	0.983215
	447.204894	0.985596
	447.414602	0.983921
	447.624296	0.984102
	447.833977	0.983617
	448.043645	0.984675
	448.253300	0.985543
	448.462941	0.985130
	448.672569	0.985220
	448.882184	0.984301
	449.091785	0.984841
	449.301373	0.986013
	449.510948	0.987410
	449.720509	0.987646
	449.930057	0.989643
	450.139592	0.989217
	450.349113	0.988125
	450.558621	0.989263
	450.768116	0.989173
	450.977597	0.988770
	451.187066	0.987855
	451.396520	0.987409
	451.605962	0.984883
	451.815390	0.983481
	452.024805	0.981785
	452.234206	0.983244
	452.443594	0.984552
	452.652969	0.986194
	452.862330	0.987174
	453.071678	0.986989
	453.281013	0.987009
	453.490335	0.985927
	453.699643	0.986903
	453.908938	0.987107
	454.118219	0.987113
	454.327487	0.987491
	454.536742	0.987750
	454.745983	0.987738
	454.955211	0.988427
	455.164426	0.987069
	455.373627	0.987184
	455.582815	0.987224
	455.791990	0.986121
	456.001152	0.984925
	456.210300	0.985245
	456.419434	0.985109
	456.628556	0.985406
	456.837664	0.987733
	457.046758	0.988517
	457.255839	0.987072
	457.464907	0.987672
	457.673962	0.988568
	457.883003	0.988722
	458.092031	0.990147
	458.301046	0.990672
	458.510047	0.989522
	458.719035	0.987746
	458.928009	0.987972
	459.136970	0.988906
	459.345918	0.988977
	459.554852	0.989289
	459.763774	0.991722
	459.972681	0.989885
	460.181576	0.991554
	460.390457	0.990799
	460.599324	0.991328
	460.808178	0.989819
	461.017019	0.991001
	461.225847	0.992094
	461.434661	0.991753
	461.643462	0.994917
	461.852249	0.994631
	462.061023	0.994097
	462.269784	0.992324
	462.478531	0.993321
	462.687265	0.992775
	462.895986	0.992286
	463.104693	0.992034
	463.313387	0.990365
	463.522068	0.990952
	463.730735	0.990401
	463.939389	0.989298
	464.148029	0.988597
	464.356656	0.990717
	464.565270	0.990811
	464.773870	0.990738
	464.982457	0.990078
	465.191030	0.988952
	465.399591	0.986284
	465.608137	0.985206
	465.816671	0.986244
	466.025191	0.988419
	466.233697	0.987757
	466.442191	0.988340
	466.650671	0.986587
	466.859137	0.987331
	467.067590	0.986909
	467.276030	0.986940
	467.484456	0.987046
	467.692869	0.987797
	467.901269	0.988813
	468.109655	0.988890
	468.318028	0.988883
	468.526387	0.988846
	468.734733	0.988918
	468.943066	0.989168
	469.151385	0.989736
	469.359691	0.989647
	469.567984	0.987265
	469.776263	0.985673
	469.984528	0.985844
	470.192781	0.986099
	470.401020	0.984633
	470.609245	0.985802
	470.817457	0.982134
	471.025656	0.981228
	471.233841	0.981464
	471.442013	0.982166
	471.650172	0.981613
	471.858317	0.980834
	472.066448	0.980798
	472.274567	0.981384
	472.482672	0.980700
	472.690763	0.981338
	472.898841	0.980073
	473.106906	0.981262
	473.314957	0.980994
	473.522995	0.982036
	473.731020	0.980223
	473.939031	0.978793
	474.147029	0.978211
	474.355013	0.975420
	474.562984	0.974933
	474.770941	0.975236
	474.978885	0.974660
	475.186816	0.973778
	475.394733	0.972940
	475.602637	0.971970
	475.810527	0.972097
	476.018404	0.972389
	476.226268	0.970544
	476.434118	0.970975
	476.641955	0.970247
	476.849778	0.971508
	477.057588	0.969406
	477.265385	0.969564
	477.473168	0.969512
	477.680937	0.969604
	477.888694	0.969892
	478.096436	0.972217
	478.304166	0.971895
	478.511882	0.970463
	478.719584	0.969092
	478.927274	0.968984
	479.134949	0.968172
	479.342612	0.968895
	479.550260	0.967752
	479.757896	0.967945
	479.965518	0.967316
	480.173126	0.967037
	480.380722	0.964762
	480.588303	0.964556
	480.795872	0.962289
	481.003426	0.961128
	481.210968	0.960897
	481.418496	0.960478
	481.626010	0.959658
	481.833511	0.958895
	482.040999	0.958108
	482.248473	0.960460
	482.455934	0.961088
	482.663382	0.960331
	482.870816	0.959851
	483.078236	0.960413
	483.285643	0.958694
	483.493037	0.959383
	483.700417	0.959729
	483.907784	0.958644
	484.115137	0.959726
	484.322477	0.962797
	484.529803	0.964300
	484.737116	0.964949
	484.944416	0.965415
	485.151702	0.965121
	485.358975	0.964413
	485.566234	0.966235
	485.773479	0.966215
	485.980712	0.966158
	486.187931	0.967304
	486.395136	0.968412
	486.602328	0.970414
	486.809506	0.970941
	487.016671	0.971595
	487.223823	0.971915
	487.430961	0.973126
	487.638086	0.975731
	487.845197	0.975733
	488.052295	0.975923
	488.259379	0.979163
	488.466450	0.980226
	488.673507	0.980486
	488.880551	0.981583
	489.087582	0.981245
	489.294599	0.982154
	489.501602	0.983064
	489.708592	0.982944
	489.915569	0.981030
	490.122532	0.981534
	490.329482	0.980718
	490.536418	0.980446
	490.743341	0.978749
	490.950250	0.978020
	491.157146	0.977076
	491.364029	0.976497
	491.570897	0.974710
	491.777753	0.973149
	491.984595	0.971684
	492.191423	0.970770
	492.398238	0.970602
	492.605040	0.969021
	492.811828	0.966681
	493.018603	0.966204
	493.225364	0.964223
	493.432111	0.963727
	493.638846	0.960802
	493.845566	0.959147
	494.052274	0.959049
	494.258967	0.958836
	494.465648	0.958207
	494.672314	0.956994
	494.878968	0.954874
	495.085608	0.954001
	495.292234	0.953657
	495.498847	0.952546
	495.705446	0.952620
	495.912032	0.952816
	496.118605	0.952331
	496.325164	0.952332
	496.531709	0.953485
	496.738241	0.953134
	496.944759	0.951700
	497.151264	0.950781
	497.357756	0.950853
	497.564234	0.950647
	497.770698	0.949994
	497.977149	0.952465
	498.183587	0.952728
	498.390011	0.952427
	498.596422	0.954056
	498.802819	0.953206
	499.009202	0.953715
	499.215572	0.954004
	499.421929	0.954975
	499.628272	0.955464
	499.834602	0.957744
	500.040918	0.958519
	500.247220	0.958743
	500.453509	0.958920
	500.659785	0.960282
	500.866047	0.960157
	501.072296	0.960683
	501.278531	0.962925
	501.484752	0.961992
	501.690960	0.962466
	501.897155	0.962590
	502.103336	0.961654
	502.309504	0.961702
	502.515658	0.961612
	502.721798	0.960744
	502.927925	0.961153
	503.134039	0.960081
	503.340139	0.960638
	503.546225	0.961010
	503.752298	0.960548
	503.958358	0.960200
	504.164404	0.961307
	504.370436	0.962072
	504.576455	0.961053
	504.782461	0.961528
	504.988453	0.960492
	505.194431	0.962193
	505.400396	0.962659
	505.606347	0.962254
	505.812285	0.963101
	506.018209	0.963356
	506.224120	0.964997
	506.430017	0.965275
	506.635901	0.965212
	506.841771	0.964270
	507.047628	0.963960
	507.253471	0.964050
	507.459301	0.963148
	507.665117	0.962678
	507.870920	0.961124
	508.076709	0.962764
	508.282484	0.960955
	508.488247	0.960151
	508.693995	0.960297
	508.899730	0.959866
	509.105451	0.960595
	509.311159	0.960895
	509.516854	0.960049
	509.722535	0.959002
	509.928202	0.958483
	510.133856	0.959055
	510.339496	0.959026
	510.545123	0.957948
	510.750736	0.958923
	510.956336	0.958737
	511.161922	0.957141
	511.367494	0.957972
	511.573053	0.958389
	511.778599	0.958057
	511.984131	0.957111
	512.189649	0.957929
	512.395154	0.957376
	512.600645	0.957125
	512.806123	0.956400
	513.011587	0.957745
	513.217038	0.958223
	513.422475	0.957689
	513.627899	0.958426
	513.833309	0.956262
	514.038705	0.956113
	514.244088	0.955624
	514.449458	0.956946
	514.654814	0.956905
	514.860156	0.957056
	515.065485	0.958513
	515.270800	0.959588
	515.476102	0.959903
	515.681390	0.960860
	515.886664	0.960229
	516.091925	0.960920
	516.297173	0.961847
	516.502407	0.963424
	516.707627	0.963595
	516.912834	0.964588
	517.118027	0.966167
	517.323207	0.966368
	517.528373	0.966354
	517.733525	0.964384
	517.938664	0.963726
	518.143790	0.964037
	518.348901	0.961970
	518.554000	0.961239
	518.759084	0.960653
	518.964156	0.960913
	519.169213	0.960931
	519.374257	0.961199
	519.579288	0.960155
	519.784305	0.958785
	519.989308	0.959280
	520.194298	0.958502
	520.399274	0.959586
	520.604236	0.957555
	520.809185	0.957033
	521.014121	0.955589
	521.219043	0.953909
	521.423951	0.953855
	521.628846	0.951506
	521.833727	0.951121
	522.038595	0.951256
	522.243449	0.950981
	522.448289	0.950673
	522.653116	0.950632
	522.857929	0.950854
	523.062729	0.950919
	523.267515	0.948427
	523.472287	0.947336
	523.677046	0.947076
	523.881792	0.947117
	524.086524	0.944896
	524.291242	0.943715
	524.495946	0.942856
	524.700637	0.942719
	524.905315	0.942908
	525.109979	0.943394
	525.314629	0.942804
	525.519266	0.942206
	525.723889	0.940331
	525.928498	0.940568
	526.133094	0.940123
	526.337677	0.939320
	526.542245	0.940245
	526.746800	0.939776
	526.951342	0.940145
	527.155870	0.940198
	527.360384	0.940822
	527.564885	0.940926
	527.769372	0.941880
	527.973846	0.942333
	528.178306	0.942368
	528.382752	0.942995
	528.587185	0.941987
	528.791604	0.942762
	528.996010	0.943188
	529.200402	0.944409
	529.404780	0.944165
	529.609145	0.944117
	529.813496	0.944386
	530.017833	0.944547
	530.222157	0.945153
	530.426468	0.946504
	530.630764	0.947332
	530.835048	0.948123
	531.039317	0.948330
	531.243573	0.948347
	531.447815	0.948464
	531.652044	0.948756
	531.856259	0.948672
	532.060461	0.949199
	532.264648	0.950275
	532.468823	0.949858
	532.672983	0.948947
	532.877130	0.947574
	533.081264	0.947380
	533.285383	0.947628
	533.489490	0.948192
	533.693582	0.948255
	533.897661	0.947323
	534.101726	0.947881
	534.305778	0.947497
	534.509816	0.946932
	534.713841	0.946204
	534.917851	0.946614
	535.121849	0.945852
	535.325832	0.944736
	535.529802	0.943212
	535.733759	0.941731
	535.937701	0.942100
	536.141630	0.941956
	536.345546	0.938770
	536.549448	0.938377
	536.753336	0.937053
	536.957210	0.937310
	537.161071	0.936029
	537.364919	0.935503
	537.568752	0.933380
	537.772572	0.932051
	537.976379	0.930758
	538.180172	0.931305
	538.383951	0.931163
	538.587716	0.930131
	538.791468	0.931353
	538.995206	0.931561
	539.198931	0.932713
	539.402642	0.933253
	539.606339	0.934161
	539.810023	0.934265
	540.013693	0.933847
	540.217349	0.932578
	540.420992	0.931383
	540.624621	0.931907
	540.828237	0.931929
	541.031839	0.933981
	541.235427	0.934580
	541.439001	0.933657
	541.642562	0.933119
	541.846109	0.933072
	542.049643	0.932964
	542.253163	0.932720
	542.456669	0.933457
	542.660162	0.935097
	542.863641	0.935218
	543.067106	0.935486
	543.270558	0.935769
	543.473996	0.937316
	543.677420	0.937491
	543.880831	0.938214
	544.084228	0.938305
	544.287612	0.939497
	544.490981	0.939987
	544.694338	0.940382
	544.897680	0.940274
	545.101009	0.941463
	545.304324	0.942365
	545.507625	0.943381
	545.710913	0.943600
	545.914187	0.944816
	546.117448	0.945256
	546.320695	0.946015
	546.523928	0.945777
	546.727147	0.945919
	546.930353	0.946146
	547.133546	0.946977
	547.336724	0.946512
	547.539889	0.946040
	547.743040	0.946696
	547.946178	0.946137
	548.149301	0.947697
	548.352412	0.947432
	548.555508	0.947350
	548.758591	0.947855
	548.961660	0.948152
	549.164716	0.949398
	549.367757	0.949905
	549.570785	0.950755
	549.773800	0.948692
	549.976801	0.947820
	550.179788	0.948792
	550.382761	0.949419
	550.585721	0.948979
	550.788667	0.948329
	550.991599	0.948340
	551.194518	0.949105
	551.397423	0.948838
	551.600315	0.947715
	551.803192	0.946826
	552.006056	0.945474
	552.208906	0.943551
	552.411743	0.943039
	552.614566	0.943310
	552.817375	0.944104
	553.020171	0.944204
	553.222953	0.944892
	553.425721	0.944342
	553.628475	0.944632
	553.831216	0.946487
	554.033943	0.946644
	554.236657	0.946320
	554.439356	0.946165
	554.642042	0.946824
	554.844715	0.947029
	555.047373	0.946630
	555.250018	0.947960
	555.452650	0.948785
	555.655267	0.948999
	555.857871	0.947136
	556.060461	0.947654
	556.263038	0.947542
	556.465600	0.949124
	556.668150	0.949553
	556.870685	0.950068
	557.073207	0.949275
	557.275715	0.949898
	557.478209	0.948569
	557.680689	0.948675
	557.883156	0.947001
	558.085609	0.946499
	558.288049	0.946010
	558.490475	0.947094
	558.692887	0.947837
	558.895285	0.948279
	559.097670	0.949582
	559.300040	0.949214
	559.502398	0.949950
	559.704741	0.951245
	559.907071	0.952530
	560.109387	0.952149
	560.311689	0.953136
	560.513978	0.953052
	560.716253	0.952885
	560.918514	0.952537
	561.120762	0.954249
	561.322995	0.954326
	561.525215	0.953807
	561.727422	0.953799
	561.929614	0.953913
	562.131793	0.955787
	562.333958	0.956914
	562.536110	0.956462
	562.738248	0.956637
	562.940372	0.957726
	563.142482	0.959405
	563.344578	0.959772
	563.546661	0.960123
	563.748730	0.960549
	563.950786	0.963054
	564.152827	0.962810
	564.354855	0.962627
	564.556870	0.964480
	564.758870	0.966427
	564.960857	0.968588
	565.162830	0.968781
	565.364789	0.969252
	565.566735	0.969832
	565.768666	0.970497
	565.970584	0.971581
	566.172489	0.971424
	566.374379	0.971029
	566.576256	0.971952
	566.778119	0.972652
	566.979969	0.973162
	567.181805	0.973537
	567.383626	0.974447
	567.585435	0.974475
	567.787229	0.974129
	567.989010	0.974450
	568.190777	0.975962
	568.392530	0.976530
	568.594269	0.977295
	568.795995	0.975900
	568.997707	0.975689
	569.199405	0.974847
	569.401090	0.975381
	569.602761	0.974224
	569.804418	0.974164
	570.006061	0.973171
	570.207690	0.974881
	570.409306	0.976955
	570.610908	0.977938
	570.812497	0.976088
	571.014071	0.976561
	571.215632	0.977317
	571.417179	0.977160
	571.618712	0.978025
	571.820232	0.978565
	572.021737	0.978388
	572.223229	0.978367
	572.424707	0.979583
	572.626172	0.979119
	572.827623	0.979823
	573.029060	0.980823
	573.230483	0.980903
	573.431892	0.980656
	573.633288	0.981862
	573.834670	0.982251
	574.036038	0.981874
	574.237392	0.982316
	574.438733	0.982528
	574.640060	0.981882
	574.841373	0.982967
	575.042672	0.982317
	575.243958	0.982429
	575.445230	0.982775
	575.646488	0.983755
	575.847732	0.982568
	576.048962	0.981462
	576.250179	0.980368
	576.451382	0.980635
	576.652571	0.981610
	576.853747	0.981825
	577.054908	0.980664
	577.256056	0.978661
	577.457190	0.978126
	577.658310	0.979233
	577.859417	0.978356
	578.060510	0.978186
	578.261589	0.978112
	578.462654	0.978136
	578.663705	0.979155
	578.864743	0.978879
	579.065767	0.978843
	579.266777	0.979653
	579.467773	0.980823
	579.668755	0.980048
	579.869724	0.978856
	580.070679	0.978786
	580.271620	0.977560
	580.472548	0.976526
	580.673461	0.977019
	580.874361	0.976317
	581.075247	0.976374
	581.276119	0.975266
	581.476978	0.975241
	581.677822	0.974594
	581.878653	0.975219
	582.079470	0.975568
	582.280273	0.976784
	582.481063	0.976931
	582.681838	0.975543
	582.882600	0.977385
	583.083348	0.979212
	583.284083	0.979416
	583.484803	0.979710
	583.685510	0.979983
	583.886203	0.981257
	584.086882	0.982085
	584.287547	0.982678
	584.488199	0.982456
	584.688836	0.982171
	584.889460	0.983014
	585.090070	0.982837
	585.290666	0.982154
	585.491249	0.982491
	585.691818	0.983209
	585.892372	0.982687
	586.092914	0.983090
	586.293441	0.984845
	586.493954	0.984397
	586.694454	0.984395
	586.894940	0.985876
	587.095412	0.984129
	587.295870	0.983805
	587.496314	0.984010
	587.696745	0.984547
	587.897162	0.982777
	588.097565	0.983341
	588.297954	0.984473
	588.498329	0.984618
	588.698691	0.983932
	588.899038	0.983153
	589.099372	0.982655
	589.299692	0.982961
	589.499998	0.982766
	589.700291	0.983115
	589.900569	0.981008
	590.100834	0.981565
	590.301085	0.982730
	590.501322	0.982372
	590.701546	0.981931
	590.901755	0.981389
	591.101951	0.980334
	591.302132	0.980858
	591.502300	0.979832
	591.702455	0.978573
	591.902595	0.978829
	592.102722	0.979267
	592.302834	0.978002
	592.502933	0.979121
	592.703018	0.979885
	592.903089	0.979034
	593.103147	0.978812
	593.303190	0.979675
	593.503220	0.979373
	593.703236	0.980509
	593.903238	0.980817
	594.103226	0.980833
	594.303200	0.982287
	594.503161	0.982195
	594.703108	0.982430
	594.903040	0.983518
	595.102960	0.982914
	595.302865	0.983085
	595.502756	0.983200
	595.702634	0.984108
	595.902497	0.984405
	596.102347	0.983900
	596.302183	0.983981
	596.502005	0.983154
	596.701813	0.983147
	596.901608	0.982131
	597.101388	0.982125
	597.301155	0.982403
	597.500908	0.983421
	597.700647	0.985485
	597.900372	0.986443
	598.100083	0.987646
	598.299781	0.988370
	598.499465	0.987411
	598.699134	0.986998
	598.898790	0.987774
	599.098432	0.987412
	599.298061	0.988609
	599.497675	0.991283
	599.697275	0.991681
	599.896862	0.990407
	600.096435	0.990861
	600.295994	0.991772
	600.495539	0.992671
	600.695070	0.992389
	600.894588	0.992939
	601.094091	0.993570
	601.293581	0.993998
	601.493056	0.994925
	601.692518	0.995674
	601.891966	0.995698
	602.091401	0.996705
	602.290821	0.997394
	602.490227	0.997223
	602.689620	0.996762
	602.888999	0.997557
	603.088363	0.997849
	603.287714	0.998673
	603.487052	0.998640
	603.686375	0.999280
	603.885684	0.999990
	604.084980	1.000133
	604.284261	1.001559
	604.483529	1.002577
	604.682783	1.003054
	604.882023	1.004133
	605.081249	1.004333
	605.280461	1.005161
	605.479660	1.005311
	605.678844	1.006738
	605.878015	1.005798
	606.077172	1.006119
	606.276314	1.007004
	606.475443	1.007078
	606.674558	1.008337
	606.873660	1.009082
	607.072747	1.008815
	607.271820	1.009012
	607.470880	1.008978
	607.669926	1.009250
	607.868957	1.009053
	608.067975	1.008867
	608.266979	1.008661
	608.465969	1.007928
	608.664946	1.008051
	608.863908	1.007787
	609.062857	1.008827
	609.261791	1.011040
	609.460712	1.012409
	609.659619	1.013545
	609.858511	1.013012
	610.057390	1.012531
	610.256256	1.012746
	610.455107	1.013073
	610.653944	1.013900
	610.852767	1.015781
	611.051577	1.016080
	611.250373	1.017114
	611.449154	1.018221
	611.647922	1.018732
	611.846676	1.019100
	612.045416	1.019483
	612.244142	1.021038
	612.442854	1.021350
	612.641553	1.021163
	612.840237	1.021366
	613.038908	1.021379
	613.237564	1.022200
	613.436207	1.022182
	613.634836	1.021639
	613.833451	1.020846
	614.032052	1.022255
	614.230639	1.022277
	614.429212	1.021959
	614.627771	1.021384
	614.826316	1.022719
	615.024848	1.022957
	615.223365	1.023471
	615.421869	1.023491
	615.620358	1.024020
	615.818834	1.025339
	616.017296	1.026738
	616.215744	1.028912
	616.414178	1.027580
	616.612598	1.027537
	616.811004	1.027716
	617.009396	1.027161
	617.207775	1.028255
	617.406139	1.028613
	617.604490	1.028137
	617.802826	1.027619
	618.001149	1.028709
	618.199458	1.028450
	618.397752	1.028750
	618.596033	1.027064
	618.794300	1.026334
	618.992553	1.026468
	619.190792	1.027899
	619.389018	1.026212
	619.587229	1.024825
	619.785426	1.024284
	619.983609	1.024040
	620.181779	1.023531
	620.379934	1.023334
	620.578076	1.023442
	620.776204	1.022909
	620.974317	1.022981
	621.172417	1.023713
	621.370503	1.022912
	621.568575	1.022134
	621.766633	1.021933
	621.964677	1.020598
	622.162707	1.020524
	622.360723	1.019682
	622.558725	1.019152
	622.756714	1.018512
	622.954688	1.018126
	623.152648	1.017501
	623.350595	1.016398
	623.548527	1.014923
	623.746446	1.014073
	623.944350	1.014229
	624.142241	1.013409
	624.340118	1.013245
	624.537981	1.011281
	624.735829	1.009864
	624.933664	1.010108
	625.131485	1.009998
	625.329292	1.009842
	625.527085	1.008463
	625.724864	1.007623
	625.922629	1.005229
	626.120381	1.003415
	626.318118	1.002019
	626.515841	1.001753
	626.713550	1.002573
	626.911246	1.001189
	627.108927	0.999493
	627.306595	0.998260
	627.504248	0.998515
	627.701888	0.998219
	627.899513	0.997180
	628.097125	0.996465
	628.294722	0.995708
	628.492306	0.996799
	628.689876	0.997702
	628.887432	0.997860
	629.084973	0.998380
	629.282501	0.997786
	629.480015	0.998571
	629.677515	0.998986
	629.875001	1.000586
	630.072473	1.000564
	630.269931	1.001550
	630.467375	1.001077
	630.664805	1.002194
	630.862221	1.003003
	631.059623	1.003165
	631.257011	1.002441
	631.454385	1.002941
	631.651746	1.005553
	631.849092	1.007388
	632.046424	1.008332
	632.243742	1.010076
	632.441047	1.011231
	632.638337	1.011579
	632.835613	1.013188
	633.032876	1.014339
	633.230124	1.014529
	633.427358	1.015165
	633.624579	1.015837
	633.821785	1.016868
	634.018978	1.018286
	634.216156	1.019724
	634.413321	1.021122
	634.610471	1.020255
	634.807608	1.021010
	635.004730	1.021992
	635.201839	1.021122
	635.398933	1.021157
	635.596014	1.021760
	635.793081	1.021346
	635.990133	1.020302
	636.187172	1.020578
	636.384196	1.020516
	636.581207	1.021175
	636.778204	1.021093
	636.975186	1.018446
	637.172155	1.018053
	637.369110	1.014782
	637.566050	1.013919
	637.762977	1.013070
	637.959890	1.013939
	638.156788	1.014108
	638.353673	1.014995
	638.550544	1.014871
	638.747400	1.014364
	638.944243	1.014314
	639.141072	1.014551
	639.337886	1.015468
	639.534687	1.016486
	639.731474	1.016400
	639.928246	1.017312
	640.125005	1.016848
	640.321750	1.017200
	640.518480	1.018152
	640.715197	1.018897
	640.911899	1.019275
	641.108588	1.019145
	641.305263	1.020297
	641.501923	1.019845
	641.698570	1.020920
	641.895202	1.020664
	642.091821	1.021007
	642.288426	1.021763
	642.485016	1.022946
	642.681593	1.023911
	642.878155	1.024956
	643.074704	1.025946
	643.271238	1.027299
	643.467759	1.028064
	643.664265	1.027918
	643.860757	1.027763
	644.057236	1.027841
	644.253700	1.028362
	644.450151	1.029119
	644.646587	1.029666
	644.843009	1.029348
	645.039418	1.029208
	645.235812	1.030253
	645.432192	1.031051
	645.628558	1.030989
	645.824911	1.030561
	646.021249	1.029618
	646.217573	1.028656
	646.413883	1.026498
	646.610179	1.027040
	646.806461	1.026512
	647.002729	1.025837
	647.198983	1.026911
	647.395223	1.027345
	647.591449	1.027699
	647.787661	1.028090
	647.983859	1.028460
	648.180043	1.029161
	648.376212	1.028092
	648.572368	1.027690
	648.768510	1.027384
	648.964638	1.029731
	649.160751	1.029269
	649.356851	1.030603
	649.552937	1.031146
	649.749008	1.030924
	649.945066	1.031100
	650.141109	1.029954
	650.337138	1.028621
	650.533154	1.029984
	650.729155	1.028784
	650.925142	1.028531
	651.121116	1.029927
	651.317075	1.030401
	651.513020	1.028800
	651.708951	1.029821
	651.904868	1.029316
	652.100771	1.030939
	652.296660	1.032567
	652.492535	1.031633
	652.688396	1.031303
	652.884242	1.030613
	653.080075	1.031311
	653.275894	1.031232
	653.471699	1.032233
	653.667489	1.032714
	653.863266	1.033266
	654.059028	1.032583
	654.254776	1.031991
	654.450511	1.032056
	654.646231	1.032731
	654.841937	1.032609
	655.037629	1.032415
	655.233308	1.032719
	655.428972	1.032737
	655.624622	1.033293
	655.820258	1.034302
	656.015879	1.034140
	656.211487	1.033674
	656.407081	1.032900
	656.602661	1.033120
	656.798226	1.032822
	656.993778	1.033701
	657.189315	1.033315
	657.384839	1.031374
	657.580348	1.032629
	657.775843	1.031547
	657.971324	1.032307
	658.166791	1.032261
	658.362244	1.033382
	658.557683	1.035365
	658.753108	1.035557
	658.948519	1.035357
	659.143916	1.036259
	659.339298	1.036595
	659.534667	1.036154
	659.730022	1.036267
	659.925362	1.036820
	660.120688	1.035965
	660.316001	1.035848
	660.511299	1.035196
	660.706583	1.034507
	660.901853	1.033148
	661.097109	1.033035
	661.292351	1.032069
	661.487578	1.031940
	661.682792	1.031602
	661.877992	1.031786
	662.073177	1.033529
	662.268349	1.034227
	662.463506	1.032331
	662.658649	1.032872
	662.853779	1.034143
	663.048894	1.033395
	663.243995	1.032607
	663.439081	1.033133
	663.634154	1.032658
	663.829213	1.033182
	664.024258	1.032771
	664.219288	1.031858
	664.414305	1.032243
	664.609307	1.031738
	664.804295	1.032222
	664.999269	1.031217
	665.194229	1.030809
	665.389175	1.030582
	665.584107	1.029922
	665.779025	1.029380
	665.973928	1.030444
	666.168818	1.030763
	666.363693	1.030483
	666.558555	1.030696
	666.753402	1.030549
	666.948235	1.029571
	667.143054	1.027752
	667.337859	1.028410
	667.532650	1.028435
	667.727427	1.027221
	667.922189	1.027567
	668.116938	1.026217
	668.311672	1.026141
	668.506392	1.024849
	668.701098	1.025087
	668.895790	1.025361
	669.090468	1.025144
	669.285132	1.026936
	669.479782	1.025975
	669.674417	1.025981
	669.869039	1.026708
	670.063646	1.026901
	670.258239	1.028059
	670.452819	1.025976
	670.647384	1.026788
	670.841934	1.025953
	671.036471	1.024579
	671.230994	1.023750
	671.425502	1.025196
	671.619997	1.025744
	671.814477	1.025103
	672.008943	1.024139
	672.203395	1.023095
	672.397833	1.022926
	672.592257	1.022911
	672.786667	1.023090
	672.981062	1.023287
	673.175444	1.023639
	673.369811	1.023595
	673.564164	1.023615
	673.758503	1.023236
	673.952828	1.022759
	674.147139	1.023173
	674.341435	1.022997
	674.535718	1.023844
	674.729986	1.024279
	674.924240	1.024794
	675.118480	1.024499
	675.312706	1.025100
	675.506918	1.025035
	675.701116	1.025044
	675.895299	1.026677
	676.089469	1.025550
	676.283624	1.024352
	676.477765	1.023575
	676.671892	1.023809
	676.866005	1.024318
	677.060103	1.024472
	677.254188	1.024455
	677.448258	1.024566
	677.642315	1.024535
	677.836357	1.024037
	678.030385	1.024113
	678.224398	1.024584
	678.418398	1.024064
	678.612384	1.023750
	678.806355	1.023768
	679.000312	1.025209
	679.194255	1.025214
	679.388184	1.024810
	679.582099	1.023890
	679.776000	1.024034
	679.969886	1.024971
	680.163758	1.025928
	680.357617	1.025644
	680.551461	1.025536
	680.745290	1.023983
	680.939106	1.024460
	681.132908	1.023503
	681.326695	1.022988
	681.520468	1.023355
	681.714227	1.022108
	681.907972	1.021742
	682.101703	1.019947
	682.295419	1.021277
	682.489122	1.020032
	682.682810	1.020113
	682.876484	1.021694
	683.070144	1.022195
	683.263790	1.020955
	683.457421	1.018331
	683.651039	1.016426
	683.844642	1.015359
	684.038231	1.015585
	684.231806	1.014224
	684.425367	1.013161
	684.618913	1.013143
	684.812446	1.011603
	685.005964	1.011588
	685.199468	1.010958
	685.392958	1.011899
	685.586433	1.011845
	685.779895	1.010946
	685.973342	1.010573
	686.166775	1.011509
	686.360194	1.010437
	686.553599	1.009115
	686.746990	1.009024
	686.940366	1.008748
	687.133729	1.008151
	687.327077	1.008383
	687.520411	1.007201
	687.713730	1.005350
	687.907036	1.005262
	688.100327	1.005500
	688.293604	1.004933
	688.486867	1.005481
	688.680116	1.005679
	688.873351	1.005461
	689.066571	1.004855
	689.259777	1.005781
	689.452970	1.006307
	689.646147	1.007178
	689.839311	1.008017
	690.032461	1.008281
	690.225596	1.008573
	690.418717	1.008847
	690.611824	1.010130
	690.804917	1.010449
	690.997995	1.010276
	691.191059	1.010253
	691.384110	1.012011
	691.577145	1.011831
	691.770167	1.012759
	691.963175	1.011545
	692.156168	1.010373
	692.349147	1.010522
	692.542112	1.010560
	692.735063	1.010266
	692.927999	1.009848
	693.120922	1.010384
	693.313830	1.008859
	693.506724	1.011016
	693.699603	1.010674
	693.892469	1.011130
	694.085320	1.008779
	694.278157	1.010055
	694.470980	1.009734
	694.663789	1.008155
	694.856583	1.006647
	695.049364	1.005185
	695.242130	1.004519
	695.434881	1.004293
	695.627619	1.004591
	695.820342	1.002984
	696.013052	1.002803
	696.205747	1.002912
	696.398427	1.002015
	696.591094	1.001510
	696.783746	0.999962
	696.976384	0.999592
	697.169008	0.997232
	697.361618	0.996074
	697.554213	0.994914
	697.746795	0.994082
	697.939362	0.991552
	698.131914	0.990535
	698.324453	0.989314
	698.516977	0.988055
	698.709487	0.986654
	698.901983	0.985214
	699.094465	0.983808
	699.286932	0.982894
	699.479386	0.981913
	699.671825	0.979979
	699.864249	0.978074
	700.056660	0.978797
	700.249056	0.977903
	700.441438	0.976333
	700.633806	0.976455
	700.826160	0.976772
	701.018499	0.975658
	701.210824	0.975395
	701.403135	0.975671
	701.595432	0.974963
	701.787714	0.974791
	701.979982	0.973871
	702.172236	0.973948
	702.364476	0.972744
	702.556702	0.971816
	702.748913	0.971797
	702.941110	0.972118
	703.133293	0.971603
	703.325461	0.971782
	703.517615	0.969610
	703.709755	0.968250
	703.901881	0.967667
	704.093993	0.966802
	704.286090	0.967806
	704.478173	0.965985
	704.670242	0.965127
	704.862296	0.964630
	705.054337	0.965337
	705.246363	0.964812
	705.438375	0.965085
	705.630372	0.963922
	705.822356	0.964757
	706.014325	0.964677
	706.206279	0.964509
	706.398220	0.964161
	706.590146	0.963559
	706.782058	0.963966
	706.973956	0.964183
	707.165840	0.964189
	707.357709	0.964019
	707.549564	0.964821
	707.741405	0.965171
	707.933231	0.964729
	708.125043	0.963536
	708.316841	0.962395
	708.508625	0.962451
	708.700395	0.962287
	708.892150	0.961338
	709.083891	0.961346
	709.275617	0.960271
	709.467330	0.959618
	709.659028	0.960909
	709.850712	0.960736
	710.042381	0.961121
	710.234037	0.959380
	710.425678	0.959790
	710.617305	0.960215
	710.808917	0.958975
	711.000515	0.958541
	711.192099	0.957550
	711.383669	0.957406
	711.575225	0.958018
	711.766766	0.958605
	711.958293	0.957979
	712.149805	0.959439
	712.341304	0.959697
	712.532788	0.959796
	712.724258	0.961120
	712.915713	0.961390
	713.107154	0.961202
	713.298581	0.961340
	713.489994	0.962226
	713.681392	0.962397
	713.872776	0.962265
	714.064146	0.962571
	714.255502	0.962909
	714.446843	0.963168
	714.638170	0.962910
	714.829483	0.962529
	715.020781	0.962370
	715.212065	0.962883
	715.403335	0.961756
	715.594591	0.961617
	715.785832	0.961285
	715.977059	0.960232
	716.168272	0.961966
	716.359470	0.962476
	716.550654	0.963618
	716.741824	0.964652
	716.932979	0.964601
	717.124121	0.965109
	717.315247	0.966191
	717.506360	0.967318
	717.697458	0.966883
	717.888542	0.965587
	718.079612	0.965786
	718.270668	0.966736
	718.461709	0.966008
	718.652736	0.964824
	718.843748	0.964613
	719.034746	0.963700
	719.225730	0.963169
	719.416700	0.961911
	719.607655	0.962423
	719.798596	0.962420
	719.989523	0.961864
	720.180435	0.962071
	720.371333	0.962584
	720.562217	0.963487
	720.753087	0.963900
	720.943942	0.964704
	721.134783	0.964322
	721.325609	0.963700
	721.516422	0.963663
	721.707219	0.963560
	721.898003	0.964474
	722.088772	0.963491
	722.279527	0.962607
	722.470268	0.962342
	722.660994	0.963269
	722.851707	0.964573
	723.042404	0.965429
	723.233088	0.965872
	723.423757	0.965085
	723.614412	0.965703
	723.805052	0.967017
	723.995678	0.968146
	724.186290	0.969644
	724.376887	0.969532
	724.567471	0.970219
	724.758039	0.969417
	724.948594	0.970157
	725.139134	0.968697
	725.329660	0.970144
	725.520172	0.970457
	725.710669	0.970624
	725.901152	0.971375
	726.091620	0.971933
	726.282075	0.973599
	726.472514	0.973453
	726.662940	0.973106
	726.853351	0.972988
	727.043748	0.974771
	727.234131	0.975781
	727.424499	0.976722
	727.614853	0.978187
	727.805193	0.977641
	727.995518	0.978564
	728.185829	0.978011
	728.376125	0.978023
	728.566408	0.976340
	728.756675	0.975664
	728.946929	0.975854
	729.137168	0.974602
	729.327393	0.972152
	729.517604	0.973870
	729.707800	0.972642
	729.897982	0.971537
	730.088149	0.970624
	730.278302	0.971715
	730.468441	0.971786
	730.658566	0.973177
	730.848676	0.972192
	731.038771	0.971276
	731.228853	0.969755
	731.418920	0.969068
	731.608973	0.970305
	731.799011	0.970226
	731.989035	0.968852
	732.179045	0.967642
	732.369040	0.966875
	732.559021	0.966191
	732.748988	0.966249
	732.938940	0.964607
	733.128878	0.964498
	733.318801	0.963524
	733.508711	0.962823
	733.698605	0.962284
	733.888486	0.960881
	734.078352	0.961795
	734.268204	0.960965
	734.458041	0.959124
	734.647864	0.958996
	734.837673	0.958735
	735.027467	0.959288
	735.217247	0.958990
	735.407013	0.957367
	735.596764	0.955179
	735.786501	0.954036
	735.976223	0.952707
	736.165932	0.952079
	736.355625	0.954019
	736.545305	0.952902
	736.734970	0.954541
	736.924620	0.954812
	737.114257	0.954977
	737.303879	0.955679
	737.493486	0.956579
	737.683079	0.956847
	737.872658	0.955335
	738.062222	0.957359
	738.251772	0.957659
	738.441308	0.957422
	738.630829	0.957156
	738.820336	0.958316
	739.009829	0.957836
	739.199307	0.956654
	739.388771	0.956704
	739.578220	0.956661
	739.767655	0.957350
	739.957076	0.958261
	740.146482	0.958351
	740.335874	0.958336
	740.525251	0.957596
	740.714615	0.957674
	740.903963	0.957916
	741.093298	0.956350
	741.282618	0.956320
	741.471923	0.956467
	741.661214	0.957465
	741.850491	0.958237
	742.039753	0.957974
	742.229001	0.957516
	742.418235	0.958500
	742.607454	0.958740
	742.796659	0.958934
	742.985849	0.959303
	743.175025	0.958942
	743.364187	0.957942
	743.553334	0.957170
	743.742467	0.957297
	743.931586	0.956416
	744.120690	0.955653
	744.309779	0.954351
	744.498855	0.955814
	744.687916	0.955214
	744.876962	0.953988
	745.065994	0.952834
	745.255012	0.951984
	745.444015	0.952504
	745.633004	0.950376
	745.821978	0.949433
	746.010938	0.950671
	746.199884	0.949142
	746.388815	0.948122
	746.577732	0.947326
	746.766634	0.947301
	746.955522	0.946313
	747.144396	0.946935
	747.333255	0.946456
	747.522100	0.947825
	747.710930	0.946391
	747.899746	0.945580
	748.088548	0.947257
	748.277335	0.945878
	748.466108	0.945588
	748.654866	0.945428
	748.843610	0.946150
	749.032339	0.945078
	749.221054	0.945118
	749.409755	0.946624
	749.598441	0.946077
	749.787113	0.944950
	749.975770	0.945711
	750.164413	0.945057
	750.353042	0.944545
[truncated: 1,648 more rows]
