# Supplementary material for: Metasurface analogues of molecular diastereomers from hierarchical multiscale chiral interactions with biomolecules
Source: Nat Commun. 2026 Apr 22;17:5541. doi: 10.1038/s41467-026-72200-6 (PMC13287669; doi:10.1038/s41467-026-72200-6)
Supplement: Supplementary file 3 — Supplementary Data 1 (Raw data) [file 41467_2026_72200_MOESM3_ESM.zip › Raw_Data/Reflectivity/Antistrept_strept_sequence/strept_after_wash/Ref_ARRAY3_RHS_90_2.txt]

	345.453658	0.999695
	345.669646	0.999468
	345.885622	0.999234
	346.101585	0.998994
	346.317535	0.998749
	346.533471	0.998502
	346.749395	0.998254
	346.965306	0.998011
	347.181204	0.997778
	347.397089	0.997561
	347.612961	0.997371
	347.828820	0.997220
	348.044666	0.997126
	348.260499	0.997107
	348.476319	0.997190
	348.692126	0.997403
	348.907920	0.997774
	349.123701	0.998332
	349.339469	0.999096
	349.555224	1.000070
	349.770966	1.001234
	349.986695	1.002544
	350.202412	1.003929
	350.418115	1.005304
	350.633805	1.006586
	350.849482	1.007706
	351.065147	1.008619
	351.280798	1.009309
	351.496436	1.009779
	351.712062	1.010050
	351.927674	1.010150
	352.143273	1.013055
	352.358860	1.007581
	352.574433	1.004805
	352.789993	1.005595
	353.005541	1.005261
	353.221075	1.002702
	353.436597	1.002361
	353.652105	1.000659
	353.867600	1.000767
	354.083083	1.000824
	354.298552	1.001156
	354.514009	0.999215
	354.729452	0.998876
	354.944883	0.999686
	355.160300	0.997497
	355.375705	0.998637
	355.591096	0.999059
	355.806474	0.998014
	356.021840	0.998190
	356.237192	0.996703
	356.452532	0.997445
	356.667858	0.996329
	356.883172	0.996847
	357.098472	0.995943
	357.313760	0.995602
	357.529034	0.994787
	357.744295	0.994230
	357.959544	0.992554
	358.174779	0.991653
	358.390002	0.991884
	358.605211	0.992427
	358.820407	0.992161
	359.035591	0.992968
	359.250761	0.994167
	359.465919	0.994239
	359.681063	0.993392
	359.896194	0.992370
	360.111313	0.994452
	360.326418	0.996415
	360.541510	0.996486
	360.756589	0.996873
	360.971656	0.996217
	361.186709	0.995830
	361.401749	0.998519
	361.616776	0.998333
	361.831790	0.999667
	362.046792	0.998609
	362.261780	0.998242
	362.476755	0.997632
	362.691717	0.996790
	362.906666	0.998588
	363.121602	0.999120
	363.336525	0.998356
	363.551435	0.998438
	363.766332	1.000854
	363.981216	0.999880
	364.196087	0.998769
	364.410945	0.998516
	364.625790	1.001471
	364.840621	1.000948
	365.055440	1.000061
	365.270246	0.997388
	365.485039	0.996410
	365.699818	0.998658
	365.914585	0.997008
	366.129339	0.994497
	366.344079	0.998030
	366.558807	0.998331
	366.773521	0.999049
	366.988223	0.998720
	367.202911	0.998086
	367.417587	0.995154
	367.632249	0.997451
	367.846898	0.995874
	368.061535	0.995904
	368.276158	0.998698
	368.490768	0.997952
	368.705365	0.997292
	368.919949	0.996787
	369.134521	0.996321
	369.349079	0.996035
	369.563624	0.994748
	369.778155	0.994366
	369.992674	0.995570
	370.207180	0.995160
	370.421673	0.995325
	370.636153	0.994480
	370.850619	0.992955
	371.065073	0.993879
	371.279514	0.994511
	371.493941	0.995408
	371.708356	0.996174
	371.922757	0.996081
	372.137145	0.996362
	372.351521	0.996008
	372.565883	0.994821
	372.780232	0.995374
	372.994568	0.997428
	373.208891	0.995809
	373.423201	0.994586
	373.637498	0.995370
	373.851782	0.993669
	374.066053	0.994333
	374.280311	0.993804
	374.494556	0.991721
	374.708787	0.991805
	374.923006	0.992158
	375.137211	0.994902
	375.351404	0.994289
	375.565583	0.993717
	375.779750	0.993658
	375.993903	0.992615
	376.208043	0.992517
	376.422170	0.994080
	376.636284	0.994698
	376.850385	0.992846
	377.064473	0.992928
	377.278548	0.994743
	377.492610	0.996657
	377.706658	0.994754
	377.920694	0.995418
	378.134717	0.995400
	378.348726	0.996963
	378.562722	0.996370
	378.776706	0.996277
	378.990676	0.995772
	379.204633	0.999031
	379.418577	0.999607
	379.632508	1.000045
	379.846426	0.999946
	380.060331	0.999018
	380.274223	0.999979
	380.488101	1.002519
	380.701967	1.002334
	380.915819	1.002206
	381.129659	1.002937
	381.343485	1.002546
	381.557298	1.001776
	381.771098	1.001623
	381.984886	1.002540
	382.198659	1.002227
	382.412420	1.002180
	382.626168	0.999703
	382.839903	0.999967
	383.053624	0.998642
	383.267333	0.997652
	383.481028	0.998122
	383.694711	0.998426
	383.908380	0.999140
	384.122036	0.998901
	384.335679	0.996618
	384.549309	0.997749
	384.762926	0.995695
	384.976530	0.995027
	385.190120	0.995516
	385.403698	0.994354
	385.617262	0.995914
	385.830814	0.996781
	386.044352	0.994126
	386.257877	0.994498
	386.471389	0.993679
	386.684888	0.992353
	386.898374	0.992938
	387.111847	0.992630
	387.325306	0.991928
	387.538753	0.992023
	387.752186	0.991856
	387.965606	0.993062
	388.179014	0.991928
	388.392408	0.991418
	388.605789	0.991267
	388.819156	0.991927
	389.032511	0.991404
	389.245853	0.993262
	389.459181	0.991720
	389.672497	0.990053
	389.885799	0.992277
	390.099088	0.992313
	390.312364	0.992711
	390.525627	0.993850
	390.738877	0.995012
	390.952114	0.996198
	391.165337	0.996096
	391.378548	0.997384
	391.591745	0.998998
	391.804929	1.001156
	392.018100	1.003385
	392.231258	1.002956
	392.444403	1.001824
	392.657535	1.001474
	392.870653	1.001979
	393.083759	1.001840
	393.296851	1.004724
	393.509930	1.004873
	393.722996	1.003720
	393.936049	1.004499
	394.149089	1.004872
	394.362116	1.005533
	394.575129	1.006263
	394.788130	1.007688
	395.001117	1.005778
	395.214091	1.003630
	395.427052	1.003215
	395.640000	1.004344
	395.852935	1.004883
	396.065857	1.003053
	396.278765	1.005096
	396.491660	1.003719
	396.704543	1.004333
	396.917412	1.003991
	397.130268	1.003162
	397.343110	1.004753
	397.555940	1.002724
	397.768757	1.003954
	397.981560	1.005184
	398.194350	1.003736
	398.407127	1.005433
	398.619891	1.004171
	398.832642	1.003521
	399.045380	1.003444
	399.258104	1.002451
	399.470815	1.001819
	399.683514	1.001607
	399.896199	1.000197
	400.108870	0.999801
	400.321529	0.998495
	400.534175	0.998648
	400.746807	0.998019
	400.959427	0.996707
	401.172033	0.995134
	401.384626	0.992980
	401.597205	0.994147
	401.809772	0.991592
	402.022326	0.993038
	402.234866	0.991043
	402.447393	0.991953
	402.659907	0.993521
	402.872408	0.993805
	403.084896	0.996977
	403.297370	0.997332
	403.509832	0.997879
	403.722280	0.996365
	403.934715	0.996355
	404.147137	0.997012
	404.359546	0.995838
	404.571941	0.996823
	404.784323	0.994563
	404.996693	0.993060
	405.209049	0.993053
	405.421392	0.994857
	405.633721	0.995930
	405.846038	0.996065
	406.058341	0.997907
	406.270632	0.995003
	406.482909	0.993532
	406.695172	0.992566
	406.907423	0.993318
	407.119661	0.992607
	407.331885	0.990492
	407.544096	0.989203
	407.756294	0.986627
	407.968479	0.987515
	408.180651	0.988509
	408.392809	0.987934
	408.604954	0.988191
	408.817086	0.989199
	409.029205	0.991451
	409.241311	0.990665
	409.453404	0.992603
	409.665483	0.990675
	409.877549	0.990911
	410.089602	0.991737
	410.301642	0.991273
	410.513669	0.991580
	410.725682	0.990422
	410.937682	0.990168
	411.149669	0.990037
	411.361643	0.989843
	411.573604	0.991679
	411.785551	0.991074
	411.997486	0.990019
	412.209407	0.989545
	412.421315	0.990620
	412.633210	0.989970
	412.845091	0.990035
	413.056959	0.988554
	413.268815	0.989820
	413.480657	0.989618
	413.692485	0.990347
	413.904301	0.990377
	414.116103	0.991097
	414.327892	0.992351
	414.539668	0.991130
	414.751431	0.994005
	414.963181	0.994285
	415.174917	0.995730
	415.386640	0.996397
	415.598350	0.997402
	415.810047	0.995991
	416.021730	0.995506
	416.233401	0.995591
	416.445058	0.995143
	416.656702	0.996733
	416.868332	0.997470
	417.079950	0.997701
	417.291554	0.999390
	417.503145	0.997145
	417.714723	0.999509
	417.926288	0.999824
	418.137839	0.998425
	418.349377	0.996983
	418.560903	0.997153
	418.772414	0.995827
	418.983913	0.995833
	419.195398	0.996131
	419.406870	0.994918
	419.618329	0.994525
	419.829775	0.993612
	420.041208	0.992183
	420.252627	0.991984
	420.464033	0.991864
	420.675426	0.993064
	420.886805	0.993398
	421.098172	0.993145
	421.309525	0.992856
	421.520865	0.993959
	421.732192	0.992433
	421.943505	0.991986
	422.154805	0.993460
	422.366092	0.992403
	422.577366	0.992356
	422.788627	0.993868
	422.999874	0.993012
	423.211108	0.994098
	423.422329	0.995039
	423.633537	0.995706
	423.844731	0.996659
	424.055913	0.996914
	424.267081	0.995868
	424.478235	0.992964
	424.689377	0.992668
	424.900505	0.993785
	425.111620	0.993503
	425.322722	0.991563
	425.533811	0.989534
	425.744886	0.990280
	425.955948	0.991596
	426.166997	0.991672
	426.378032	0.990985
	426.589055	0.991595
	426.800064	0.992094
	427.011060	0.989739
	427.222042	0.989208
	427.433012	0.989695
	427.643968	0.990567
	427.854911	0.991672
	428.065840	0.991440
	428.276757	0.991972
	428.487660	0.991088
	428.698550	0.992025
	428.909427	0.991496
	429.120290	0.989718
	429.331140	0.989061
	429.541977	0.989254
	429.752801	0.987355
	429.963611	0.986785
	430.174408	0.984920
	430.385192	0.985890
	430.595963	0.983121
	430.806720	0.983023
	431.017464	0.982945
	431.228195	0.981175
	431.438913	0.979829
	431.649617	0.980837
	431.860308	0.978659
	432.070986	0.976503
	432.281650	0.975678
	432.492302	0.975615
	432.702940	0.974248
	432.913565	0.975784
	433.124176	0.977837
	433.334774	0.980305
	433.545359	0.981273
	433.755931	0.981504
	433.966489	0.982458
	434.177035	0.983296
	434.387567	0.982473
	434.598085	0.982982
	434.808591	0.983841
	435.019083	0.982766
	435.229562	0.982957
	435.440027	0.983750
	435.650479	0.982695
	435.860918	0.983680
	436.071344	0.983523
	436.281757	0.982830
	436.492156	0.985115
	436.702542	0.984683
	436.912914	0.983449
	437.123274	0.983352
	437.333620	0.985511
	437.543953	0.985662
	437.754272	0.984646
	437.964578	0.984823
	438.174871	0.984185
	438.385151	0.986948
	438.595417	0.985297
	438.805670	0.985253
	439.015910	0.985935
	439.226137	0.985158
	439.436350	0.985505
	439.646550	0.986254
	439.856737	0.988760
	440.066910	0.989877
	440.277070	0.991886
	440.487217	0.991071
	440.697351	0.988066
	440.907471	0.986930
	441.117578	0.985054
	441.327671	0.985926
	441.537752	0.986989
	441.747819	0.986135
	441.957873	0.986472
	442.167913	0.986419
	442.377940	0.986015
	442.587954	0.986343
	442.797955	0.987637
	443.007942	0.987776
	443.217916	0.987496
	443.427877	0.986998
	443.637824	0.986383
	443.847758	0.987639
	444.057679	0.988352
	444.267586	0.989057
	444.477481	0.988582
	444.687361	0.988629
	444.897229	0.990453
	445.107083	0.990799
	445.316924	0.991474
	445.526752	0.994433
	445.736566	0.994660
	445.946367	0.994769
	446.156155	0.994100
	446.365929	0.994804
	446.575690	0.993377
	446.785438	0.991173
	446.995173	0.991362
	447.204894	0.990563
	447.414602	0.991559
	447.624296	0.991770
	447.833977	0.992165
	448.043645	0.991002
	448.253300	0.991381
	448.462941	0.991659
	448.672569	0.991103
	448.882184	0.991493
	449.091785	0.992703
	449.301373	0.992260
	449.510948	0.991578
	449.720509	0.994115
	449.930057	0.995330
	450.139592	0.995466
	450.349113	0.994829
	450.558621	0.995906
	450.768116	0.995974
	450.977597	0.998118
	451.187066	0.996678
	451.396520	0.999359
	451.605962	1.000837
	451.815390	1.000099
	452.024805	1.001128
	452.234206	1.001263
	452.443594	1.001008
	452.652969	0.999949
	452.862330	0.999504
	453.071678	0.998681
	453.281013	0.997825
	453.490335	0.998848
	453.699643	0.999482
	453.908938	1.000068
	454.118219	0.997859
	454.327487	0.996229
	454.536742	0.995228
	454.745983	0.995211
	454.955211	0.994203
	455.164426	0.993719
	455.373627	0.993415
	455.582815	0.990075
	455.791990	0.990240
	456.001152	0.989786
	456.210300	0.990740
	456.419434	0.991594
	456.628556	0.989986
	456.837664	0.989894
	457.046758	0.990314
	457.255839	0.990108
	457.464907	0.990535
	457.673962	0.988803
	457.883003	0.989403
	458.092031	0.989401
	458.301046	0.988144
	458.510047	0.986254
	458.719035	0.985650
	458.928009	0.984004
	459.136970	0.983058
	459.345918	0.982282
	459.554852	0.983571
	459.763774	0.982909
	459.972681	0.984180
	460.181576	0.982762
	460.390457	0.984433
	460.599324	0.984317
	460.808178	0.985508
	461.017019	0.986396
	461.225847	0.988287
	461.434661	0.989729
	461.643462	0.990468
	461.852249	0.990784
	462.061023	0.988700
	462.269784	0.990058
	462.478531	0.989737
	462.687265	0.990653
	462.895986	0.989625
	463.104693	0.992139
	463.313387	0.992853
	463.522068	0.993612
	463.730735	0.993645
	463.939389	0.995056
	464.148029	0.993030
	464.356656	0.991614
	464.565270	0.992626
	464.773870	0.993597
	464.982457	0.994318
	465.191030	0.993314
	465.399591	0.993323
	465.608137	0.994427
	465.816671	0.992338
	466.025191	0.992288
	466.233697	0.993967
	466.442191	0.992664
	466.650671	0.991240
	466.859137	0.990923
	467.067590	0.990114
	467.276030	0.989533
	467.484456	0.988311
	467.692869	0.990279
	467.901269	0.990265
	468.109655	0.990126
	468.318028	0.992385
	468.526387	0.992004
	468.734733	0.991875
	468.943066	0.991061
	469.151385	0.991420
	469.359691	0.989581
	469.567984	0.990371
	469.776263	0.988544
	469.984528	0.987342
	470.192781	0.984533
	470.401020	0.984577
	470.609245	0.985253
	470.817457	0.982753
	471.025656	0.981715
	471.233841	0.983894
	471.442013	0.984739
	471.650172	0.986271
	471.858317	0.985807
	472.066448	0.986564
	472.274567	0.986801
	472.482672	0.986521
	472.690763	0.985906
	472.898841	0.987245
	473.106906	0.984497
	473.314957	0.985226
	473.522995	0.984697
	473.731020	0.983351
	473.939031	0.981773
	474.147029	0.981083
	474.355013	0.980124
	474.562984	0.978131
	474.770941	0.978454
	474.978885	0.977957
	475.186816	0.978800
	475.394733	0.978536
	475.602637	0.980013
	475.810527	0.980002
	476.018404	0.978696
	476.226268	0.978693
	476.434118	0.977797
	476.641955	0.978149
	476.849778	0.979278
	477.057588	0.980508
	477.265385	0.978368
	477.473168	0.978732
	477.680937	0.978641
	477.888694	0.981748
	478.096436	0.982005
	478.304166	0.980913
	478.511882	0.980717
	478.719584	0.979707
	478.927274	0.977999
	479.134949	0.977522
	479.342612	0.977865
	479.550260	0.978647
	479.757896	0.978319
	479.965518	0.977758
	480.173126	0.978484
	480.380722	0.976664
	480.588303	0.975545
	480.795872	0.976827
	481.003426	0.974682
	481.210968	0.975324
	481.418496	0.976162
	481.626010	0.976843
	481.833511	0.974372
	482.040999	0.975841
	482.248473	0.976490
	482.455934	0.974773
	482.663382	0.974147
	482.870816	0.975542
	483.078236	0.974638
	483.285643	0.972105
	483.493037	0.975204
	483.700417	0.975626
	483.907784	0.974907
	484.115137	0.974960
	484.322477	0.974120
	484.529803	0.974058
	484.737116	0.973943
	484.944416	0.973046
	485.151702	0.972405
	485.358975	0.973475
	485.566234	0.973413
	485.773479	0.972937
	485.980712	0.971753
	486.187931	0.970693
	486.395136	0.971715
	486.602328	0.970696
	486.809506	0.970301
	487.016671	0.969788
	487.223823	0.970819
	487.430961	0.971201
	487.638086	0.971592
	487.845197	0.971229
	488.052295	0.970051
	488.259379	0.969763
	488.466450	0.968617
	488.673507	0.970328
	488.880551	0.969623
	489.087582	0.969828
	489.294599	0.969464
	489.501602	0.970988
	489.708592	0.970173
	489.915569	0.971767
	490.122532	0.971808
	490.329482	0.972491
	490.536418	0.969360
	490.743341	0.969014
	490.950250	0.969352
	491.157146	0.969545
	491.364029	0.969929
	491.570897	0.969914
	491.777753	0.971164
	491.984595	0.970224
	492.191423	0.969804
	492.398238	0.968806
	492.605040	0.968857
	492.811828	0.969575
	493.018603	0.970067
	493.225364	0.969755
	493.432111	0.967999
	493.638846	0.968565
	493.845566	0.967430
	494.052274	0.965200
	494.258967	0.964117
	494.465648	0.963749
	494.672314	0.963529
	494.878968	0.960509
	495.085608	0.960526
	495.292234	0.960863
	495.498847	0.960733
	495.705446	0.960821
	495.912032	0.962923
	496.118605	0.961786
	496.325164	0.962497
	496.531709	0.963610
	496.738241	0.964255
	496.944759	0.964623
	497.151264	0.965098
	497.357756	0.965177
	497.564234	0.964714
	497.770698	0.965454
	497.977149	0.965587
	498.183587	0.965207
	498.390011	0.966363
	498.596422	0.966728
	498.802819	0.966827
	499.009202	0.966837
	499.215572	0.967696
	499.421929	0.967812
	499.628272	0.968258
	499.834602	0.968229
	500.040918	0.969636
	500.247220	0.969306
	500.453509	0.969353
	500.659785	0.969833
	500.866047	0.969946
	501.072296	0.970460
	501.278531	0.969740
	501.484752	0.971455
	501.690960	0.972341
	501.897155	0.972247
	502.103336	0.972409
	502.309504	0.973766
	502.515658	0.974337
	502.721798	0.976443
	502.927925	0.976683
	503.134039	0.977418
	503.340139	0.977153
	503.546225	0.975606
	503.752298	0.975326
	503.958358	0.975523
	504.164404	0.974055
	504.370436	0.971453
	504.576455	0.971335
	504.782461	0.969138
	504.988453	0.968677
	505.194431	0.968796
	505.400396	0.967009
	505.606347	0.965889
	505.812285	0.966609
	506.018209	0.965313
	506.224120	0.964945
	506.430017	0.963734
	506.635901	0.962304
	506.841771	0.960864
	507.047628	0.961396
	507.253471	0.961285
	507.459301	0.960869
	507.665117	0.960967
	507.870920	0.960208
	508.076709	0.959460
	508.282484	0.959706
	508.488247	0.958327
	508.693995	0.958097
	508.899730	0.957621
	509.105451	0.957129
	509.311159	0.955872
	509.516854	0.956330
	509.722535	0.954143
	509.928202	0.954180
	510.133856	0.955770
	510.339496	0.956494
	510.545123	0.956594
	510.750736	0.956297
	510.956336	0.955607
	511.161922	0.954553
	511.367494	0.955096
	511.573053	0.954754
	511.778599	0.954024
	511.984131	0.953915
	512.189649	0.954241
	512.395154	0.955447
	512.600645	0.953791
	512.806123	0.954110
	513.011587	0.954677
	513.217038	0.955431
	513.422475	0.955458
	513.627899	0.956931
	513.833309	0.958353
	514.038705	0.957842
	514.244088	0.957414
	514.449458	0.957603
	514.654814	0.957112
	514.860156	0.955167
	515.065485	0.954704
	515.270800	0.953466
	515.476102	0.952896
	515.681390	0.952738
	515.886664	0.952999
	516.091925	0.954476
	516.297173	0.953628
	516.502407	0.953048
	516.707627	0.953188
	516.912834	0.954158
	517.118027	0.953675
	517.323207	0.954911
	517.528373	0.954021
	517.733525	0.953851
	517.938664	0.953832
	518.143790	0.953313
	518.348901	0.951832
	518.554000	0.951794
	518.759084	0.952344
	518.964156	0.951984
	519.169213	0.952918
	519.374257	0.953283
	519.579288	0.953465
	519.784305	0.952299
	519.989308	0.952801
	520.194298	0.951212
	520.399274	0.950923
	520.604236	0.949862
	520.809185	0.948595
	521.014121	0.949720
	521.219043	0.949903
	521.423951	0.949739
	521.628846	0.949532
	521.833727	0.950350
	522.038595	0.949562
	522.243449	0.950670
	522.448289	0.951008
	522.653116	0.951478
	522.857929	0.949041
	523.062729	0.948978
	523.267515	0.948665
	523.472287	0.948797
	523.677046	0.949675
	523.881792	0.950691
	524.086524	0.950972
	524.291242	0.951538
	524.495946	0.952220
	524.700637	0.952488
	524.905315	0.951018
	525.109979	0.952055
	525.314629	0.953270
	525.519266	0.952512
	525.723889	0.952788
	525.928498	0.953567
	526.133094	0.953308
	526.337677	0.951883
	526.542245	0.952918
	526.746800	0.953950
	526.951342	0.955374
	527.155870	0.954744
	527.360384	0.956501
	527.564885	0.957062
	527.769372	0.957446
	527.973846	0.956615
	528.178306	0.955363
	528.382752	0.954894
	528.587185	0.953126
	528.791604	0.953562
	528.996010	0.953091
	529.200402	0.953631
	529.404780	0.952315
	529.609145	0.953399
	529.813496	0.952065
	530.017833	0.954156
	530.222157	0.953359
	530.426468	0.953636
	530.630764	0.953686
	530.835048	0.953886
	531.039317	0.953392
	531.243573	0.952202
	531.447815	0.951845
	531.652044	0.951961
	531.856259	0.951990
	532.060461	0.950957
	532.264648	0.950273
	532.468823	0.948412
	532.672983	0.948191
	532.877130	0.948366
	533.081264	0.948368
	533.285383	0.949105
	533.489490	0.947976
	533.693582	0.946617
	533.897661	0.945824
	534.101726	0.944819
	534.305778	0.945019
	534.509816	0.944594
	534.713841	0.944996
	534.917851	0.945891
	535.121849	0.944813
	535.325832	0.946755
	535.529802	0.947078
	535.733759	0.948009
	535.937701	0.948766
	536.141630	0.948156
	536.345546	0.948126
	536.549448	0.948785
	536.753336	0.948764
	536.957210	0.948466
	537.161071	0.948484
	537.364919	0.949184
	537.568752	0.949912
	537.772572	0.949633
	537.976379	0.948298
	538.180172	0.947997
	538.383951	0.948402
	538.587716	0.949131
	538.791468	0.949917
	538.995206	0.948340
	539.198931	0.947810
	539.402642	0.946249
	539.606339	0.945866
	539.810023	0.944967
	540.013693	0.944310
	540.217349	0.943635
	540.420992	0.944233
	540.624621	0.944520
	540.828237	0.943871
	541.031839	0.944130
	541.235427	0.944445
	541.439001	0.944696
	541.642562	0.945543
	541.846109	0.946537
	542.049643	0.946350
	542.253163	0.947045
	542.456669	0.944936
	542.660162	0.945953
	542.863641	0.945132
	543.067106	0.945813
	543.270558	0.945113
	543.473996	0.946627
	543.677420	0.946888
	543.880831	0.946025
	544.084228	0.945354
	544.287612	0.945931
	544.490981	0.945960
	544.694338	0.946449
	544.897680	0.946774
	545.101009	0.948841
	545.304324	0.948475
	545.507625	0.948859
	545.710913	0.948831
	545.914187	0.949304
	546.117448	0.951309
	546.320695	0.951824
	546.523928	0.953514
	546.727147	0.953088
	546.930353	0.954663
	547.133546	0.954863
	547.336724	0.954588
	547.539889	0.955032
	547.743040	0.955291
	547.946178	0.954926
	548.149301	0.955032
	548.352412	0.954461
	548.555508	0.954987
	548.758591	0.955131
	548.961660	0.956053
	549.164716	0.956440
	549.367757	0.957014
	549.570785	0.956322
	549.773800	0.955893
	549.976801	0.954388
	550.179788	0.953617
	550.382761	0.955579
	550.585721	0.955669
	550.788667	0.955542
	550.991599	0.955029
	551.194518	0.952942
	551.397423	0.953024
	551.600315	0.952536
	551.803192	0.953285
	552.006056	0.952913
	552.208906	0.953217
	552.411743	0.953574
	552.614566	0.953974
	552.817375	0.954523
	553.020171	0.954649
	553.222953	0.955630
	553.425721	0.955453
	553.628475	0.955673
	553.831216	0.955710
	554.033943	0.954380
	554.236657	0.954572
	554.439356	0.954413
	554.642042	0.954729
	554.844715	0.955799
	555.047373	0.956446
	555.250018	0.956263
	555.452650	0.955798
	555.655267	0.956366
	555.857871	0.955545
	556.060461	0.956283
	556.263038	0.958747
	556.465600	0.960881
	556.668150	0.960700
	556.870685	0.961436
	557.073207	0.961611
	557.275715	0.962991
	557.478209	0.961635
	557.680689	0.962042
	557.883156	0.962487
	558.085609	0.962435
	558.288049	0.961810
	558.490475	0.962648
	558.692887	0.962964
	558.895285	0.962710
	559.097670	0.963254
	559.300040	0.963448
	559.502398	0.965258
	559.704741	0.965465
	559.907071	0.964637
	560.109387	0.964969
	560.311689	0.966497
	560.513978	0.966925
	560.716253	0.967554
	560.918514	0.968121
	561.120762	0.967462
	561.322995	0.965275
	561.525215	0.965715
	561.727422	0.965520
	561.929614	0.965879
	562.131793	0.966057
	562.333958	0.966105
	562.536110	0.966150
	562.738248	0.966523
	562.940372	0.966477
	563.142482	0.967355
	563.344578	0.967322
	563.546661	0.968028
	563.748730	0.969060
	563.950786	0.968842
	564.152827	0.967337
	564.354855	0.968248
	564.556870	0.967704
	564.758870	0.967999
	564.960857	0.967828
	565.162830	0.967735
	565.364789	0.968489
	565.566735	0.968847
	565.768666	0.969247
	565.970584	0.969324
	566.172489	0.970181
	566.374379	0.971057
	566.576256	0.971500
	566.778119	0.972447
	566.979969	0.971638
	567.181805	0.972111
	567.383626	0.971224
	567.585435	0.971990
	567.787229	0.972859
	567.989010	0.973076
	568.190777	0.973574
	568.392530	0.973534
	568.594269	0.973491
	568.795995	0.972287
	568.997707	0.972988
	569.199405	0.971771
	569.401090	0.971876
	569.602761	0.971964
	569.804418	0.972204
	570.006061	0.972254
	570.207690	0.971483
	570.409306	0.971521
	570.610908	0.971398
	570.812497	0.970594
	571.014071	0.970635
	571.215632	0.970804
	571.417179	0.971585
	571.618712	0.972627
	571.820232	0.972147
	572.021737	0.971869
	572.223229	0.972241
	572.424707	0.973632
	572.626172	0.972710
	572.827623	0.973382
	573.029060	0.974135
	573.230483	0.974483
	573.431892	0.975849
	573.633288	0.976851
	573.834670	0.975128
	574.036038	0.975378
	574.237392	0.975163
	574.438733	0.975941
	574.640060	0.977019
	574.841373	0.978077
	575.042672	0.977763
	575.243958	0.977820
	575.445230	0.977397
	575.646488	0.977936
	575.847732	0.978577
	576.048962	0.979157
	576.250179	0.980133
	576.451382	0.981656
	576.652571	0.981666
	576.853747	0.982897
	577.054908	0.983807
	577.256056	0.985115
	577.457190	0.985337
	577.658310	0.985246
	577.859417	0.985809
	578.060510	0.985942
	578.261589	0.986765
	578.462654	0.986893
	578.663705	0.987528
	578.864743	0.987376
	579.065767	0.988290
	579.266777	0.989341
	579.467773	0.990006
	579.668755	0.991750
	579.869724	0.992792
	580.070679	0.992894
	580.271620	0.992840
	580.472548	0.992478
	580.673461	0.992709
	580.874361	0.992384
	581.075247	0.991548
	581.276119	0.992373
	581.476978	0.993886
	581.677822	0.994122
	581.878653	0.992707
	582.079470	0.992059
	582.280273	0.991123
	582.481063	0.991455
	582.681838	0.991171
	582.882600	0.992989
	583.083348	0.993652
	583.284083	0.995340
	583.484803	0.996028
	583.685510	0.996232
	583.886203	0.994437
	584.086882	0.994343
	584.287547	0.994357
	584.488199	0.995744
	584.688836	0.995512
	584.889460	0.996279
	585.090070	0.995158
	585.290666	0.993802
	585.491249	0.993710
	585.691818	0.992896
	585.892372	0.993269
	586.092914	0.995208
	586.293441	0.994358
	586.493954	0.994420
	586.694454	0.994112
	586.894940	0.994606
	587.095412	0.994200
	587.295870	0.993598
	587.496314	0.993527
	587.696745	0.993736
	587.897162	0.992809
	588.097565	0.992410
	588.297954	0.991209
	588.498329	0.990287
	588.698691	0.990004
	588.899038	0.990744
	589.099372	0.990992
	589.299692	0.989993
	589.499998	0.989733
	589.700291	0.989138
	589.900569	0.988149
	590.100834	0.987131
	590.301085	0.987628
	590.501322	0.988001
	590.701546	0.988820
	590.901755	0.988630
	591.101951	0.989433
	591.302132	0.988191
	591.502300	0.987866
	591.702455	0.987647
	591.902595	0.986454
	592.102722	0.985910
	592.302834	0.985515
	592.502933	0.985749
	592.703018	0.987236
	592.903089	0.987882
	593.103147	0.988583
	593.303190	0.989523
	593.503220	0.988951
	593.703236	0.988396
	593.903238	0.987033
	594.103226	0.986865
	594.303200	0.987701
	594.503161	0.988945
	594.703108	0.989819
	594.903040	0.990499
	595.102960	0.990421
	595.302865	0.989318
	595.502756	0.988452
	595.702634	0.988334
	595.902497	0.989163
	596.102347	0.989987
	596.302183	0.990185
	596.502005	0.990987
	596.701813	0.991345
	596.901608	0.990953
	597.101388	0.991041
	597.301155	0.992286
	597.500908	0.993658
	597.700647	0.995009
	597.900372	0.995819
	598.100083	0.995894
	598.299781	0.995588
	598.499465	0.996205
	598.699134	0.996574
	598.898790	0.996769
	599.098432	0.996814
	599.298061	0.996227
	599.497675	0.997118
	599.697275	0.998080
	599.896862	0.997861
	600.096435	0.997464
	600.295994	0.998058
	600.495539	0.997625
	600.695070	0.997781
	600.894588	0.997859
	601.094091	0.997862
	601.293581	0.997354
	601.493056	0.997798
	601.692518	0.996782
	601.891966	0.997035
	602.091401	0.998387
	602.290821	0.998981
	602.490227	0.998674
	602.689620	0.998282
	602.888999	0.999280
	603.088363	0.999822
	603.287714	1.000172
	603.487052	1.002320
	603.686375	1.003748
	603.885684	1.005046
	604.084980	1.007743
	604.284261	1.008219
	604.483529	1.008111
	604.682783	1.009681
	604.882023	1.009998
	605.081249	1.009464
	605.280461	1.008864
	605.479660	1.009628
	605.678844	1.009459
	605.878015	1.010167
	606.077172	1.010753
	606.276314	1.011050
	606.475443	1.010579
	606.674558	1.010645
	606.873660	1.011414
	607.072747	1.012718
	607.271820	1.012488
	607.470880	1.012724
	607.669926	1.013308
	607.868957	1.015576
	608.067975	1.013844
	608.266979	1.014702
	608.465969	1.015178
	608.664946	1.015340
	608.863908	1.016872
	609.062857	1.018178
	609.261791	1.018501
	609.460712	1.018881
	609.659619	1.019560
	609.858511	1.019498
	610.057390	1.019341
	610.256256	1.019296
	610.455107	1.020304
	610.653944	1.020608
	610.852767	1.021387
	611.051577	1.022028
	611.250373	1.021293
	611.449154	1.023551
	611.647922	1.023479
	611.846676	1.023073
	612.045416	1.024201
	612.244142	1.025184
	612.442854	1.025493
	612.641553	1.025983
	612.840237	1.026888
	613.038908	1.026619
	613.237564	1.026726
	613.436207	1.026136
	613.634836	1.025692
	613.833451	1.026024
	614.032052	1.026065
	614.230639	1.025856
	614.429212	1.025631
	614.627771	1.026630
	614.826316	1.028021
	615.024848	1.029099
	615.223365	1.030489
	615.421869	1.030604
	615.620358	1.029504
	615.818834	1.030248
	616.017296	1.030291
	616.215744	1.028539
	616.414178	1.028879
	616.612598	1.029795
	616.811004	1.029064
	617.009396	1.029029
	617.207775	1.028248
	617.406139	1.028383
	617.604490	1.028343
	617.802826	1.028045
	618.001149	1.027648
	618.199458	1.027091
	618.397752	1.027070
	618.596033	1.027977
	618.794300	1.027592
	618.992553	1.027070
	619.190792	1.025885
	619.389018	1.026171
	619.587229	1.026497
	619.785426	1.025603
	619.983609	1.023919
	620.181779	1.024464
	620.379934	1.023580
	620.578076	1.023150
	620.776204	1.023321
	620.974317	1.021370
	621.172417	1.021316
	621.370503	1.021194
	621.568575	1.020770
	621.766633	1.019927
	621.964677	1.019536
	622.162707	1.019978
	622.360723	1.020201
	622.558725	1.019173
	622.756714	1.019688
	622.954688	1.020857
	623.152648	1.020991
	623.350595	1.021510
	623.548527	1.020462
	623.746446	1.020835
	623.944350	1.022197
	624.142241	1.021446
	624.340118	1.020587
	624.537981	1.019477
	624.735829	1.019552
	624.933664	1.019424
	625.131485	1.019972
	625.329292	1.019963
	625.527085	1.020596
	625.724864	1.021089
	625.922629	1.021330
	626.120381	1.021780
	626.318118	1.021007
	626.515841	1.022033
	626.713550	1.023000
	626.911246	1.023883
	627.108927	1.022685
	627.306595	1.022415
	627.504248	1.023264
	627.701888	1.023712
	627.899513	1.024330
	628.097125	1.023994
	628.294722	1.025406
	628.492306	1.025675
	628.689876	1.025871
	628.887432	1.026723
	629.084973	1.025965
	629.282501	1.026739
	629.480015	1.026455
	629.677515	1.024932
	629.875001	1.025671
	630.072473	1.024146
	630.269931	1.022959
	630.467375	1.022941
	630.664805	1.021409
	630.862221	1.020801
	631.059623	1.019271
	631.257011	1.019035
	631.454385	1.017003
	631.651746	1.015119
	631.849092	1.014263
	632.046424	1.013621
	632.243742	1.013669
	632.441047	1.014134
	632.638337	1.013706
	632.835613	1.013101
	633.032876	1.012727
	633.230124	1.011658
	633.427358	1.012266
	633.624579	1.012135
	633.821785	1.012425
	634.018978	1.012009
	634.216156	1.012366
	634.413321	1.012501
	634.610471	1.013650
	634.807608	1.013517
	635.004730	1.013022
	635.201839	1.012395
	635.398933	1.013439
	635.596014	1.014374
	635.793081	1.015540
	635.990133	1.016270
	636.187172	1.017449
	636.384196	1.019086
	636.581207	1.020491
	636.778204	1.021811
	636.975186	1.022927
	637.172155	1.025782
	637.369110	1.026911
	637.566050	1.026591
	637.762977	1.026028
	637.959890	1.027395
	638.156788	1.026930
	638.353673	1.029547
	638.550544	1.029407
	638.747400	1.029926
	638.944243	1.028981
	639.141072	1.029486
	639.337886	1.030138
	639.534687	1.030180
	639.731474	1.030982
	639.928246	1.031050
	640.125005	1.031450
	640.321750	1.029857
	640.518480	1.030376
	640.715197	1.030398
	640.911899	1.029035
	641.108588	1.027830
	641.305263	1.026689
	641.501923	1.025899
	641.698570	1.026624
	641.895202	1.024404
	642.091821	1.023390
	642.288426	1.023301
	642.485016	1.022278
	642.681593	1.021866
	642.878155	1.021306
	643.074704	1.020498
	643.271238	1.019499
	643.467759	1.019841
	643.664265	1.019407
	643.860757	1.020452
	644.057236	1.020634
	644.253700	1.020665
	644.450151	1.019521
	644.646587	1.020187
	644.843009	1.020486
	645.039418	1.021075
	645.235812	1.021541
	645.432192	1.022394
	645.628558	1.023057
	645.824911	1.023147
	646.021249	1.025090
	646.217573	1.024753
	646.413883	1.026445
	646.610179	1.027617
	646.806461	1.028337
	647.002729	1.029845
	647.198983	1.032484
	647.395223	1.033948
	647.591449	1.035473
	647.787661	1.035890
	647.983859	1.036106
	648.180043	1.036818
	648.376212	1.037527
	648.572368	1.038515
	648.768510	1.038402
	648.964638	1.039485
	649.160751	1.037858
	649.356851	1.036118
	649.552937	1.036960
	649.749008	1.036788
	649.945066	1.035783
	650.141109	1.035719
	650.337138	1.034478
	650.533154	1.034443
	650.729155	1.033226
	650.925142	1.033837
	651.121116	1.033626
	651.317075	1.032459
	651.513020	1.033999
	651.708951	1.033250
	651.904868	1.033779
	652.100771	1.034599
	652.296660	1.036250
	652.492535	1.036759
	652.688396	1.034950
	652.884242	1.035332
	653.080075	1.034962
	653.275894	1.034151
	653.471699	1.034345
	653.667489	1.034145
	653.863266	1.033485
	654.059028	1.033316
	654.254776	1.033023
	654.450511	1.032807
	654.646231	1.033740
	654.841937	1.034009
	655.037629	1.035602
	655.233308	1.036182
	655.428972	1.036127
	655.624622	1.039634
	655.820258	1.039444
	656.015879	1.039991
	656.211487	1.041287
	656.407081	1.042817
	656.602661	1.043248
	656.798226	1.043676
	656.993778	1.044789
	657.189315	1.046345
	657.384839	1.046432
	657.580348	1.047013
	657.775843	1.048735
	657.971324	1.047528
	658.166791	1.048482
	658.362244	1.047450
	658.557683	1.046281
	658.753108	1.046358
	658.948519	1.045436
	659.143916	1.045108
	659.339298	1.045412
	659.534667	1.045397
	659.730022	1.046322
	659.925362	1.046714
	660.120688	1.046589
	660.316001	1.045043
	660.511299	1.045663
	660.706583	1.047044
	660.901853	1.046062
	661.097109	1.047371
	661.292351	1.047897
	661.487578	1.046897
	661.682792	1.046401
	661.877992	1.046366
	662.073177	1.046791
	662.268349	1.046874
	662.463506	1.047004
	662.658649	1.048078
	662.853779	1.048841
	663.048894	1.049542
	663.243995	1.050131
	663.439081	1.049233
	663.634154	1.050243
	663.829213	1.049680
	664.024258	1.049540
	664.219288	1.048943
	664.414305	1.047806
	664.609307	1.047464
	664.804295	1.045591
	664.999269	1.045658
	665.194229	1.046669
	665.389175	1.047161
	665.584107	1.047420
	665.779025	1.048910
	665.973928	1.049420
	666.168818	1.049765
	666.363693	1.050362
	666.558555	1.051480
	666.753402	1.052015
	666.948235	1.049478
	667.143054	1.048383
	667.337859	1.049462
	667.532650	1.047409
	667.727427	1.047662
	667.922189	1.047032
	668.116938	1.045454
	668.311672	1.046066
	668.506392	1.045639
	668.701098	1.046380
	668.895790	1.046231
	669.090468	1.045137
	669.285132	1.043182
	669.479782	1.042542
	669.674417	1.040803
	669.869039	1.039494
	670.063646	1.037504
	670.258239	1.037668
	670.452819	1.038417
	670.647384	1.038779
	670.841934	1.038206
	671.036471	1.038735
	671.230994	1.038397
	671.425502	1.038555
	671.619997	1.038563
	671.814477	1.038347
	672.008943	1.038631
	672.203395	1.039146
	672.397833	1.038389
	672.592257	1.037826
	672.786667	1.036641
	672.981062	1.035598
	673.175444	1.035029
	673.369811	1.035149
	673.564164	1.035612
	673.758503	1.035426
	673.952828	1.035547
	674.147139	1.035966
	674.341435	1.035477
	674.535718	1.034965
	674.729986	1.033795
	674.924240	1.033596
	675.118480	1.034443
	675.312706	1.034877
	675.506918	1.034284
	675.701116	1.034693
	675.895299	1.034994
	676.089469	1.033758
	676.283624	1.033378
	676.477765	1.033716
	676.671892	1.034898
	676.866005	1.036261
	677.060103	1.036036
	677.254188	1.035383
	677.448258	1.035286
	677.642315	1.033735
	677.836357	1.033241
	678.030385	1.033810
	678.224398	1.034118
	678.418398	1.032210
	678.612384	1.031079
	678.806355	1.031806
	679.000312	1.032774
	679.194255	1.031175
	679.388184	1.031133
	679.582099	1.031247
	679.776000	1.031625
	679.969886	1.032605
	680.163758	1.031548
	680.357617	1.032351
	680.551461	1.030248
	680.745290	1.029073
	680.939106	1.028526
	681.132908	1.029293
	681.326695	1.029028
	681.520468	1.029283
	681.714227	1.030285
	681.907972	1.032307
	682.101703	1.031376
	682.295419	1.030261
	682.489122	1.028817
	682.682810	1.029493
	682.876484	1.029894
	683.070144	1.029655
	683.263790	1.029399
	683.457421	1.028844
	683.651039	1.027603
	683.844642	1.025810
	684.038231	1.026501
	684.231806	1.026222
	684.425367	1.026647
	684.618913	1.027761
	684.812446	1.026275
	685.005964	1.026650
	685.199468	1.025841
	685.392958	1.026782
	685.586433	1.026202
	685.779895	1.025576
	685.973342	1.023840
	686.166775	1.024129
	686.360194	1.024922
	686.553599	1.024772
	686.746990	1.024928
	686.940366	1.023401
	687.133729	1.022563
	687.327077	1.022109
	687.520411	1.021160
	687.713730	1.019946
	687.907036	1.021046
	688.100327	1.020030
	688.293604	1.020302
	688.486867	1.019561
	688.680116	1.019381
	688.873351	1.018363
	689.066571	1.017840
	689.259777	1.017297
	689.452970	1.016235
	689.646147	1.016073
	689.839311	1.014984
	690.032461	1.013307
	690.225596	1.012346
	690.418717	1.011576
	690.611824	1.012039
	690.804917	1.010678
	690.997995	1.010526
	691.191059	1.010623
	691.384110	1.010112
	691.577145	1.010268
	691.770167	1.009341
	691.963175	1.009499
	692.156168	1.008395
	692.349147	1.009417
	692.542112	1.010211
	692.735063	1.009306
	692.927999	1.008690
	693.120922	1.007796
	693.313830	1.005131
	693.506724	1.004312
	693.699603	1.003126
	693.892469	1.003410
	694.085320	1.002820
	694.278157	1.003208
	694.470980	1.002576
	694.663789	0.999898
	694.856583	0.999181
	695.049364	0.997617
	695.242130	0.996123
	695.434881	0.995940
	695.627619	0.996536
	695.820342	0.997080
	696.013052	0.997003
	696.205747	0.995712
	696.398427	0.996101
	696.591094	0.997386
	696.783746	0.997107
	696.976384	0.996188
	697.169008	0.994310
	697.361618	0.993732
	697.554213	0.993522
	697.746795	0.993820
	697.939362	0.993981
	698.131914	0.991604
	698.324453	0.991513
	698.516977	0.990373
	698.709487	0.990598
	698.901983	0.988638
	699.094465	0.989676
	699.286932	0.988919
	699.479386	0.988509
	699.671825	0.987681
	699.864249	0.987958
	700.056660	0.987103
	700.249056	0.986418
	700.441438	0.984070
	700.633806	0.983634
	700.826160	0.981133
	701.018499	0.978883
	701.210824	0.979491
	701.403135	0.978662
	701.595432	0.977534
	701.787714	0.977871
	701.979982	0.978576
	702.172236	0.977600
	702.364476	0.975752
	702.556702	0.975517
	702.748913	0.976239
	702.941110	0.975761
	703.133293	0.975097
	703.325461	0.974902
	703.517615	0.974768
	703.709755	0.974141
	703.901881	0.972648
	704.093993	0.972419
	704.286090	0.970919
	704.478173	0.971281
	704.670242	0.969872
	704.862296	0.970759
	705.054337	0.971924
	705.246363	0.971021
	705.438375	0.970391
	705.630372	0.969373
	705.822356	0.968497
	706.014325	0.967774
	706.206279	0.967244
	706.398220	0.968238
	706.590146	0.967668
	706.782058	0.967999
	706.973956	0.968252
	707.165840	0.969508
	707.357709	0.968934
	707.549564	0.968485
	707.741405	0.968878
	707.933231	0.969952
	708.125043	0.969814
	708.316841	0.969284
	708.508625	0.967947
	708.700395	0.968713
	708.892150	0.969154
	709.083891	0.969519
	709.275617	0.969035
	709.467330	0.968521
	709.659028	0.967602
	709.850712	0.969842
	710.042381	0.968801
	710.234037	0.968950
	710.425678	0.969195
	710.617305	0.970582
	710.808917	0.969455
	711.000515	0.969407
	711.192099	0.969161
	711.383669	0.967925
	711.575225	0.966581
	711.766766	0.965149
	711.958293	0.964082
	712.149805	0.963685
	712.341304	0.963739
	712.532788	0.964663
	712.724258	0.965459
	712.915713	0.965500
	713.107154	0.965822
	713.298581	0.966858
	713.489994	0.966249
	713.681392	0.964924
	713.872776	0.965101
	714.064146	0.966303
	714.255502	0.966991
	714.446843	0.967074
	714.638170	0.966180
	714.829483	0.966624
	715.020781	0.966627
	715.212065	0.966080
	715.403335	0.965534
	715.594591	0.967052
	715.785832	0.966648
	715.977059	0.967485
	716.168272	0.967227
	716.359470	0.968424
	716.550654	0.966530
	716.741824	0.965316
	716.932979	0.965226
	717.124121	0.964664
	717.315247	0.964796
	717.506360	0.964850
	717.697458	0.964739
	717.888542	0.964072
	718.079612	0.963994
	718.270668	0.964615
	718.461709	0.965211
	718.652736	0.966245
	718.843748	0.966497
	719.034746	0.966925
	719.225730	0.966058
	719.416700	0.966978
	719.607655	0.966078
	719.798596	0.966198
	719.989523	0.965585
	720.180435	0.965994
	720.371333	0.966299
	720.562217	0.965933
	720.753087	0.966602
	720.943942	0.967249
	721.134783	0.967941
	721.325609	0.968911
	721.516422	0.967571
	721.707219	0.968357
	721.898003	0.968041
	722.088772	0.967359
	722.279527	0.967966
	722.470268	0.968733
	722.660994	0.968695
	722.851707	0.969019
	723.042404	0.969404
	723.233088	0.969601
	723.423757	0.969067
	723.614412	0.969188
	723.805052	0.970256
	723.995678	0.969547
	724.186290	0.971395
	724.376887	0.972434
	724.567471	0.972271
	724.758039	0.972681
	724.948594	0.973088
	725.139134	0.974412
	725.329660	0.974785
	725.520172	0.975917
	725.710669	0.977686
	725.901152	0.977466
	726.091620	0.976954
	726.282075	0.979606
	726.472514	0.978698
	726.662940	0.978339
	726.853351	0.979621
	727.043748	0.980856
	727.234131	0.980468
	727.424499	0.980747
	727.614853	0.979358
	727.805193	0.978736
	727.995518	0.977396
	728.185829	0.977362
	728.376125	0.978341
	728.566408	0.978683
	728.756675	0.977640
	728.946929	0.976795
	729.137168	0.976676
	729.327393	0.976438
	729.517604	0.978900
	729.707800	0.978926
	729.897982	0.977624
	730.088149	0.977136
	730.278302	0.976671
	730.468441	0.974726
	730.658566	0.975543
	730.848676	0.976042
	731.038771	0.974975
	731.228853	0.973468
	731.418920	0.973324
	731.608973	0.971454
	731.799011	0.971220
	731.989035	0.970521
	732.179045	0.970596
	732.369040	0.970186
	732.559021	0.971267
	732.748988	0.970794
	732.938940	0.970035
	733.128878	0.969199
	733.318801	0.969384
	733.508711	0.969518
	733.698605	0.969360
	733.888486	0.967982
	734.078352	0.966994
	734.268204	0.965957
	734.458041	0.964196
	734.647864	0.964211
	734.837673	0.962992
	735.027467	0.963877
	735.217247	0.964326
	735.407013	0.963829
	735.596764	0.964658
	735.786501	0.963422
	735.976223	0.964261
	736.165932	0.965237
	736.355625	0.964952
	736.545305	0.964505
	736.734970	0.963175
	736.924620	0.963677
	737.114257	0.963906
	737.303879	0.961800
	737.493486	0.962456
	737.683079	0.963212
	737.872658	0.961127
	738.062222	0.962251
	738.251772	0.962605
	738.441308	0.962058
	738.630829	0.961234
	738.820336	0.960032
	739.009829	0.958032
	739.199307	0.958429
	739.388771	0.958829
	739.578220	0.958721
	739.767655	0.959904
	739.957076	0.958029
	740.146482	0.957311
	740.335874	0.958051
	740.525251	0.958754
	740.714615	0.958241
	740.903963	0.957976
	741.093298	0.955034
	741.282618	0.953748
	741.471923	0.953363
	741.661214	0.952839
	741.850491	0.952088
	742.039753	0.951461
	742.229001	0.951683
	742.418235	0.951360
	742.607454	0.951380
	742.796659	0.952966
	742.985849	0.953095
	743.175025	0.955120
	743.364187	0.955730
	743.553334	0.955248
	743.742467	0.954639
	743.931586	0.955385
	744.120690	0.954045
	744.309779	0.955026
	744.498855	0.956055
	744.687916	0.956750
	744.876962	0.957572
	745.065994	0.957383
	745.255012	0.956967
	745.444015	0.956704
	745.633004	0.956086
	745.821978	0.955957
	746.010938	0.956720
	746.199884	0.956020
	746.388815	0.955808
	746.577732	0.955317
	746.766634	0.954936
	746.955522	0.953826
	747.144396	0.953174
	747.333255	0.952826
	747.522100	0.951069
	747.710930	0.949978
	747.899746	0.949722
	748.088548	0.948927
	748.277335	0.949921
	748.466108	0.949273
	748.654866	0.947321
	748.843610	0.947916
	749.032339	0.947607
	749.221054	0.946057
	749.409755	0.945372
	749.598441	0.945559
	749.787113	0.944899
	749.975770	0.944621
	750.164413	0.943751
	750.353042	0.944503
[truncated: 1,648 more rows]
