# Supplementary material for: Metasurface analogues of molecular diastereomers from hierarchical multiscale chiral interactions with biomolecules
Source: Nat Commun. 2026 Apr 22;17:5541. doi: 10.1038/s41467-026-72200-6 (PMC13287669; doi:10.1038/s41467-026-72200-6)
Supplement: Supplementary file 3 — Supplementary Data 1 (Raw data) [file 41467_2026_72200_MOESM3_ESM.zip › Raw_Data/Reflectivity/Antistrept_strept_sequence/strept_after_wash/Ref_ARRAY3_RHS_90_3.txt]

	345.453658	0.997971
	345.669646	0.998195
	345.885622	0.998443
	346.101585	0.998721
	346.317535	0.999031
	346.533471	0.999378
	346.749395	0.999767
	346.965306	1.000205
	347.181204	1.000696
	347.397089	1.001248
	347.612961	1.001866
	347.828820	1.002557
	348.044666	1.003325
	348.260499	1.004171
	348.476319	1.005090
	348.692126	1.006071
	348.907920	1.007092
	349.123701	1.008116
	349.339469	1.009092
	349.555224	1.009958
	349.770966	1.010642
	349.986695	1.011081
	350.202412	1.011231
	350.418115	1.011075
	350.633805	1.010635
	350.849482	1.009958
	351.065147	1.009110
	351.280798	1.008160
	351.496436	1.007168
	351.712062	1.006185
	351.927674	1.005242
	352.143273	1.008922
	352.358860	1.003964
	352.574433	1.003517
	352.789993	1.003896
	353.005541	1.004091
	353.221075	1.003460
	353.436597	1.004032
	353.652105	1.002039
	353.867600	1.000026
	354.083083	0.998900
	354.298552	0.999789
	354.514009	1.000676
	354.729452	0.998549
	354.944883	0.998235
	355.160300	0.997187
	355.375705	0.996709
	355.591096	0.994532
	355.806474	0.993450
	356.021840	0.994754
	356.237192	0.996522
	356.452532	0.998622
	356.667858	0.996542
	356.883172	0.995707
	357.098472	0.995681
	357.313760	0.994692
	357.529034	0.996029
	357.744295	0.995111
	357.959544	0.995121
	358.174779	0.995954
	358.390002	0.994667
	358.605211	0.995396
	358.820407	0.997856
	359.035591	0.999799
	359.250761	0.999593
	359.465919	1.000928
	359.681063	1.002099
	359.896194	1.000097
	360.111313	1.001384
	360.326418	1.001500
	360.541510	1.004414
	360.756589	1.005415
	360.971656	1.006087
	361.186709	1.006815
	361.401749	1.005340
	361.616776	1.004981
	361.831790	1.006652
	362.046792	1.006992
	362.261780	1.010133
	362.476755	1.009549
	362.691717	1.010024
	362.906666	1.009000
	363.121602	1.008190
	363.336525	1.008278
	363.551435	1.007551
	363.766332	1.007559
	363.981216	1.006549
	364.196087	1.008197
	364.410945	1.006980
	364.625790	1.007249
	364.840621	1.007990
	365.055440	1.008260
	365.270246	1.007059
	365.485039	1.007134
	365.699818	1.005767
	365.914585	1.002801
	366.129339	1.001753
	366.344079	1.000667
	366.558807	1.000502
	366.773521	1.001646
	366.988223	1.002157
	367.202911	1.003067
	367.417587	1.001924
	367.632249	1.001273
	367.846898	1.002281
	368.061535	1.003095
	368.276158	1.002400
	368.490768	1.001851
	368.705365	1.003638
	368.919949	1.006154
	369.134521	1.007512
	369.349079	1.008331
	369.563624	1.007931
	369.778155	1.008821
	369.992674	1.009372
	370.207180	1.011387
	370.421673	1.010203
	370.636153	1.008798
	370.850619	1.007677
	371.065073	1.006952
	371.279514	1.006906
	371.493941	1.008340
	371.708356	1.009520
	371.922757	1.009510
	372.137145	1.008398
	372.351521	1.009089
	372.565883	1.008839
	372.780232	1.007770
	372.994568	1.010474
	373.208891	1.010157
	373.423201	1.009330
	373.637498	1.007797
	373.851782	1.007412
	374.066053	1.007335
	374.280311	1.006876
	374.494556	1.007882
	374.708787	1.008562
	374.923006	1.009349
	375.137211	1.007968
	375.351404	1.006925
	375.565583	1.006959
	375.779750	1.006219
	375.993903	1.005527
	376.208043	1.004796
	376.422170	1.004941
	376.636284	1.004345
	376.850385	1.004424
	377.064473	1.004226
	377.278548	1.003306
	377.492610	1.004266
	377.706658	1.003564
	377.920694	1.002311
	378.134717	1.000900
	378.348726	0.999497
	378.562722	0.998615
	378.776706	1.000134
	378.990676	1.002353
	379.204633	1.002517
	379.418577	1.004281
	379.632508	1.004155
	379.846426	1.004450
	380.060331	1.004956
	380.274223	1.003973
	380.488101	1.002691
	380.701967	1.002556
	380.915819	1.003172
	381.129659	1.002944
	381.343485	1.002293
	381.557298	1.004021
	381.771098	1.003137
	381.984886	1.002261
	382.198659	1.001941
	382.412420	1.000417
	382.626168	0.998919
	382.839903	0.999025
	383.053624	0.997409
	383.267333	0.996631
	383.481028	0.995187
	383.694711	0.996640
	383.908380	0.996825
	384.122036	0.997550
	384.335679	0.997742
	384.549309	0.998494
	384.762926	0.997019
	384.976530	0.996022
	385.190120	0.994334
	385.403698	0.993761
	385.617262	0.994152
	385.830814	0.995534
	386.044352	0.996873
	386.257877	0.996875
	386.471389	0.998458
	386.684888	0.998677
	386.898374	0.996349
	387.111847	0.994506
	387.325306	0.995665
	387.538753	0.995060
	387.752186	0.995101
	387.965606	0.995036
	388.179014	0.995560
	388.392408	0.994370
	388.605789	0.993945
	388.819156	0.995240
	389.032511	0.996945
	389.245853	0.998335
	389.459181	0.997975
	389.672497	0.997110
	389.885799	0.997814
	390.099088	0.997808
	390.312364	0.998079
	390.525627	0.996875
	390.738877	0.995659
	390.952114	0.996316
	391.165337	0.996936
	391.378548	0.997553
	391.591745	0.998096
	391.804929	0.997633
	392.018100	0.996944
	392.231258	0.996397
	392.444403	0.995100
	392.657535	0.994703
	392.870653	0.994959
	393.083759	0.996144
	393.296851	0.996414
	393.509930	0.997660
	393.722996	0.998375
	393.936049	0.998184
	394.149089	0.998970
	394.362116	1.001020
	394.575129	1.001830
	394.788130	1.002700
	395.001117	1.001763
	395.214091	1.002200
	395.427052	1.004163
	395.640000	1.004499
	395.852935	1.004562
	396.065857	1.006540
	396.278765	1.005190
	396.491660	1.006265
	396.704543	1.005209
	396.917412	1.005957
	397.130268	1.004956
	397.343110	1.005563
	397.555940	1.006206
	397.768757	1.007210
	397.981560	1.008887
	398.194350	1.009236
	398.407127	1.009235
	398.619891	1.009523
	398.832642	1.007456
	399.045380	1.005261
	399.258104	1.003850
	399.470815	1.002103
	399.683514	0.999625
	399.896199	1.000521
	400.108870	1.002019
	400.321529	1.001873
	400.534175	1.002255
	400.746807	1.003329
	400.959427	1.000506
	401.172033	1.000982
	401.384626	1.000508
	401.597205	0.999864
	401.809772	0.998594
	402.022326	0.996019
	402.234866	0.994300
	402.447393	0.992968
	402.659907	0.993592
	402.872408	0.991846
	403.084896	0.990976
	403.297370	0.989740
	403.509832	0.989316
	403.722280	0.987953
	403.934715	0.986695
	404.147137	0.987390
	404.359546	0.986379
	404.571941	0.986462
	404.784323	0.986252
	404.996693	0.986314
	405.209049	0.986401
	405.421392	0.988114
	405.633721	0.989996
	405.846038	0.989399
	406.058341	0.988147
	406.270632	0.987430
	406.482909	0.986424
	406.695172	0.986649
	406.907423	0.988026
	407.119661	0.988724
	407.331885	0.991319
	407.544096	0.990374
	407.756294	0.991273
	407.968479	0.993223
	408.180651	0.994038
	408.392809	0.993587
	408.604954	0.994276
	408.817086	0.995610
	409.029205	0.996402
	409.241311	0.998504
	409.453404	0.999598
	409.665483	1.000262
	409.877549	0.999628
	410.089602	1.002990
	410.301642	1.004286
	410.513669	1.002992
	410.725682	1.001318
	410.937682	1.001304
	411.149669	1.001212
	411.361643	1.001515
	411.573604	1.001021
	411.785551	1.000894
	411.997486	1.001201
	412.209407	1.002458
	412.421315	1.002492
	412.633210	1.004707
	412.845091	1.004770
	413.056959	1.005463
	413.268815	1.005229
	413.480657	1.006351
	413.692485	1.003174
	413.904301	1.003377
	414.116103	1.002639
	414.327892	1.002109
	414.539668	1.001885
	414.751431	1.001551
	414.963181	1.002437
	415.174917	1.001573
	415.386640	1.002125
	415.598350	1.002033
	415.810047	1.002100
	416.021730	1.001812
	416.233401	1.000895
	416.445058	0.998447
	416.656702	0.999445
	416.868332	0.999233
	417.079950	0.997924
	417.291554	0.997013
	417.503145	0.996463
	417.714723	0.995005
	417.926288	0.994799
	418.137839	0.995259
	418.349377	0.995402
	418.560903	0.992694
	418.772414	0.992694
	418.983913	0.994454
	419.195398	0.995987
	419.406870	0.997368
	419.618329	0.998370
	419.829775	0.998816
	420.041208	0.998666
	420.252627	0.996039
	420.464033	0.996047
	420.675426	0.995050
	420.886805	0.994989
	421.098172	0.995459
	421.309525	0.995471
	421.520865	0.997865
	421.732192	0.996512
	421.943505	0.997147
	422.154805	0.997463
	422.366092	0.997490
	422.577366	0.998083
	422.788627	0.999444
	422.999874	0.998146
	423.211108	0.996654
	423.422329	0.998456
	423.633537	1.001103
	423.844731	1.001359
	424.055913	1.001168
	424.267081	0.998818
	424.478235	0.998935
	424.689377	1.001504
	424.900505	1.000471
	425.111620	1.001969
	425.322722	1.002113
	425.533811	1.002219
	425.744886	1.001601
	425.955948	1.000893
	426.166997	1.001604
	426.378032	1.000557
	426.589055	1.004724
	426.800064	1.005759
	427.011060	1.005576
	427.222042	1.005583
	427.433012	1.006302
	427.643968	1.006578
	427.854911	1.006123
	428.065840	1.005976
	428.276757	1.006202
	428.487660	1.004668
	428.698550	1.003357
	428.909427	1.004067
	429.120290	1.004034
	429.331140	1.003899
	429.541977	1.003470
	429.752801	1.002010
	429.963611	1.001597
	430.174408	1.001338
	430.385192	1.001399
	430.595963	0.999984
	430.806720	1.000493
	431.017464	1.000477
	431.228195	0.999473
	431.438913	1.000579
	431.649617	1.000765
	431.860308	0.999423
	432.070986	0.998537
	432.281650	0.997364
	432.492302	0.996079
	432.702940	0.996162
	432.913565	0.997010
	433.124176	0.996784
	433.334774	0.995779
	433.545359	0.994787
	433.755931	0.993614
	433.966489	0.992057
	434.177035	0.992177
	434.387567	0.991389
	434.598085	0.992847
	434.808591	0.991308
	435.019083	0.990017
	435.229562	0.991858
	435.440027	0.991712
	435.650479	0.991239
	435.860918	0.991893
	436.071344	0.992958
	436.281757	0.991127
	436.492156	0.989206
	436.702542	0.987158
	436.912914	0.987539
	437.123274	0.988535
	437.333620	0.988462
	437.543953	0.987740
	437.754272	0.987655
	437.964578	0.986631
	438.174871	0.988538
	438.385151	0.987843
	438.595417	0.988732
	438.805670	0.989020
	439.015910	0.987257
	439.226137	0.987654
	439.436350	0.984891
	439.646550	0.983415
	439.856737	0.983502
	440.066910	0.983147
	440.277070	0.983924
	440.487217	0.984332
	440.697351	0.985818
	440.907471	0.987306
	441.117578	0.986392
	441.327671	0.988165
	441.537752	0.990379
	441.747819	0.989929
	441.957873	0.989498
	442.167913	0.990617
	442.377940	0.990391
	442.587954	0.993120
	442.797955	0.995171
	443.007942	0.996482
	443.217916	0.995547
	443.427877	0.997266
	443.637824	0.996810
	443.847758	0.996853
	444.057679	0.995373
	444.267586	0.994414
	444.477481	0.993917
	444.687361	0.993239
	444.897229	0.992574
	445.107083	0.993378
	445.316924	0.992778
	445.526752	0.990545
	445.736566	0.989037
	445.946367	0.988276
	446.156155	0.988083
	446.365929	0.988436
	446.575690	0.988969
	446.785438	0.990080
	446.995173	0.989391
	447.204894	0.990360
	447.414602	0.990295
	447.624296	0.991157
	447.833977	0.992416
	448.043645	0.989473
	448.253300	0.988877
	448.462941	0.988018
	448.672569	0.986651
	448.882184	0.985726
	449.091785	0.985509
	449.301373	0.985496
	449.510948	0.987373
	449.720509	0.986087
	449.930057	0.986765
	450.139592	0.987401
	450.349113	0.986866
	450.558621	0.988691
	450.768116	0.987241
	450.977597	0.984558
	451.187066	0.984853
	451.396520	0.984236
	451.605962	0.983557
	451.815390	0.982795
	452.024805	0.982581
	452.234206	0.983166
	452.443594	0.982407
	452.652969	0.983014
	452.862330	0.983656
	453.071678	0.983393
	453.281013	0.982229
	453.490335	0.981847
	453.699643	0.983187
	453.908938	0.983732
	454.118219	0.982730
	454.327487	0.982358
	454.536742	0.983224
	454.745983	0.983717
	454.955211	0.984538
	455.164426	0.985173
	455.373627	0.984117
	455.582815	0.981468
	455.791990	0.980531
	456.001152	0.981665
	456.210300	0.983044
	456.419434	0.983232
	456.628556	0.983655
	456.837664	0.982869
	457.046758	0.984488
	457.255839	0.983959
	457.464907	0.984221
	457.673962	0.983788
	457.883003	0.981903
	458.092031	0.982331
	458.301046	0.982225
	458.510047	0.982323
	458.719035	0.982718
	458.928009	0.983431
	459.136970	0.983550
	459.345918	0.985490
	459.554852	0.985021
	459.763774	0.986467
	459.972681	0.984206
	460.181576	0.984663
	460.390457	0.985359
	460.599324	0.984958
	460.808178	0.986539
	461.017019	0.986179
	461.225847	0.987009
	461.434661	0.987770
	461.643462	0.989034
	461.852249	0.991620
	462.061023	0.992260
	462.269784	0.991906
	462.478531	0.992875
	462.687265	0.991707
	462.895986	0.991449
	463.104693	0.991702
	463.313387	0.990326
	463.522068	0.990877
	463.730735	0.991313
	463.939389	0.988918
	464.148029	0.987578
	464.356656	0.985351
	464.565270	0.985389
	464.773870	0.985241
	464.982457	0.984017
	465.191030	0.984662
	465.399591	0.982110
	465.608137	0.981718
	465.816671	0.981696
	466.025191	0.983409
	466.233697	0.983435
	466.442191	0.983356
	466.650671	0.984216
	466.859137	0.984246
	467.067590	0.983454
	467.276030	0.982149
	467.484456	0.980947
	467.692869	0.979506
	467.901269	0.979058
	468.109655	0.978794
	468.318028	0.980253
	468.526387	0.980495
	468.734733	0.979663
	468.943066	0.978911
	469.151385	0.975770
	469.359691	0.975322
	469.567984	0.976087
	469.776263	0.975256
	469.984528	0.974700
	470.192781	0.974454
	470.401020	0.972688
	470.609245	0.973342
	470.817457	0.973427
	471.025656	0.974455
	471.233841	0.974500
	471.442013	0.975953
	471.650172	0.975056
	471.858317	0.976832
	472.066448	0.974714
	472.274567	0.976717
	472.482672	0.977640
	472.690763	0.979412
	472.898841	0.978955
	473.106906	0.977726
	473.314957	0.979390
	473.522995	0.980015
	473.731020	0.981679
	473.939031	0.983026
	474.147029	0.984205
	474.355013	0.985211
	474.562984	0.982982
	474.770941	0.983953
	474.978885	0.985067
	475.186816	0.985961
	475.394733	0.985934
	475.602637	0.985652
	475.810527	0.985315
	476.018404	0.984054
	476.226268	0.984506
	476.434118	0.983234
	476.641955	0.983154
	476.849778	0.984509
	477.057588	0.985463
	477.265385	0.988170
	477.473168	0.986502
	477.680937	0.985811
	477.888694	0.983849
	478.096436	0.984738
	478.304166	0.983257
	478.511882	0.982093
	478.719584	0.980932
	478.927274	0.979649
	479.134949	0.978650
	479.342612	0.976597
	479.550260	0.976425
	479.757896	0.975517
	479.965518	0.975733
	480.173126	0.976788
	480.380722	0.978324
	480.588303	0.978854
	480.795872	0.978219
	481.003426	0.977387
	481.210968	0.977788
	481.418496	0.978074
	481.626010	0.975469
	481.833511	0.976679
	482.040999	0.974922
	482.248473	0.974099
	482.455934	0.971639
	482.663382	0.970873
	482.870816	0.970862
	483.078236	0.971959
	483.285643	0.972692
	483.493037	0.971236
	483.700417	0.971669
	483.907784	0.969225
	484.115137	0.970702
	484.322477	0.971768
	484.529803	0.970514
	484.737116	0.972408
	484.944416	0.972253
	485.151702	0.970863
	485.358975	0.970519
	485.566234	0.972025
	485.773479	0.972048
	485.980712	0.971738
	486.187931	0.970114
	486.395136	0.970004
	486.602328	0.970310
	486.809506	0.971005
	487.016671	0.970367
	487.223823	0.971404
	487.430961	0.971590
	487.638086	0.971369
	487.845197	0.971143
	488.052295	0.972548
	488.259379	0.973330
	488.466450	0.973144
	488.673507	0.974453
	488.880551	0.974017
	489.087582	0.973938
	489.294599	0.974032
	489.501602	0.973126
	489.708592	0.972451
	489.915569	0.970472
	490.122532	0.971339
	490.329482	0.970576
	490.536418	0.971244
	490.743341	0.970868
	490.950250	0.972309
	491.157146	0.973850
	491.364029	0.974754
	491.570897	0.974753
	491.777753	0.974660
	491.984595	0.975820
	492.191423	0.976390
	492.398238	0.976503
	492.605040	0.977853
	492.811828	0.976193
	493.018603	0.974278
	493.225364	0.974393
	493.432111	0.974409
	493.638846	0.974658
	493.845566	0.973210
	494.052274	0.973650
	494.258967	0.974981
	494.465648	0.974429
	494.672314	0.973950
	494.878968	0.974220
	495.085608	0.974165
	495.292234	0.972815
	495.498847	0.972542
	495.705446	0.971595
	495.912032	0.971367
	496.118605	0.971225
	496.325164	0.970878
	496.531709	0.973733
	496.738241	0.972578
	496.944759	0.972663
	497.151264	0.973331
	497.357756	0.972296
	497.564234	0.971546
	497.770698	0.971325
	497.977149	0.971440
	498.183587	0.971093
	498.390011	0.973022
	498.596422	0.973054
	498.802819	0.973773
	499.009202	0.975389
	499.215572	0.974749
	499.421929	0.975312
	499.628272	0.975283
	499.834602	0.975710
	500.040918	0.976064
	500.247220	0.975371
	500.453509	0.974456
	500.659785	0.973548
	500.866047	0.972208
	501.072296	0.973272
	501.278531	0.972764
	501.484752	0.972479
	501.690960	0.970784
	501.897155	0.970429
	502.103336	0.970482
	502.309504	0.970928
	502.515658	0.970818
	502.721798	0.969906
	502.927925	0.969774
	503.134039	0.969395
	503.340139	0.968382
	503.546225	0.967383
	503.752298	0.966735
	503.958358	0.965978
	504.164404	0.966973
	504.370436	0.966445
	504.576455	0.966524
	504.782461	0.966145
	504.988453	0.966280
	505.194431	0.965029
	505.400396	0.966723
	505.606347	0.966945
	505.812285	0.966493
	506.018209	0.966690
	506.224120	0.967544
	506.430017	0.967529
	506.635901	0.965727
	506.841771	0.964358
	507.047628	0.963726
	507.253471	0.963383
	507.459301	0.962448
	507.665117	0.962906
	507.870920	0.964649
	508.076709	0.964228
	508.282484	0.964611
	508.488247	0.963336
	508.693995	0.965449
	508.899730	0.965428
	509.105451	0.965363
	509.311159	0.966109
	509.516854	0.966404
	509.722535	0.966309
	509.928202	0.967575
	510.133856	0.967228
	510.339496	0.969167
	510.545123	0.969433
	510.750736	0.968582
	510.956336	0.969030
	511.161922	0.969311
	511.367494	0.969935
	511.573053	0.969555
	511.778599	0.969372
	511.984131	0.968075
	512.189649	0.968321
	512.395154	0.968534
	512.600645	0.966650
	512.806123	0.966085
	513.011587	0.965912
	513.217038	0.965713
	513.422475	0.964646
	513.627899	0.962717
	513.833309	0.962502
	514.038705	0.961262
	514.244088	0.963110
	514.449458	0.965009
	514.654814	0.965799
	514.860156	0.965042
	515.065485	0.964233
	515.270800	0.963596
	515.476102	0.962925
	515.681390	0.962532
	515.886664	0.962082
	516.091925	0.962078
	516.297173	0.961870
	516.502407	0.961137
	516.707627	0.960155
	516.912834	0.959913
	517.118027	0.960332
	517.323207	0.958764
	517.528373	0.958038
	517.733525	0.958327
	517.938664	0.957511
	518.143790	0.957921
	518.348901	0.958057
	518.554000	0.958426
	518.759084	0.956169
	518.964156	0.955260
	519.169213	0.954744
	519.374257	0.954983
	519.579288	0.954280
	519.784305	0.954913
	519.989308	0.955704
	520.194298	0.956486
	520.399274	0.956140
	520.604236	0.955858
	520.809185	0.956531
	521.014121	0.957380
	521.219043	0.956425
	521.423951	0.956323
	521.628846	0.956681
	521.833727	0.954596
	522.038595	0.955075
	522.243449	0.955353
	522.448289	0.953846
	522.653116	0.953939
	522.857929	0.952282
	523.062729	0.952851
	523.267515	0.953371
	523.472287	0.953744
	523.677046	0.953880
	523.881792	0.953834
	524.086524	0.952836
	524.291242	0.952904
	524.495946	0.952832
	524.700637	0.952750
	524.905315	0.951716
	525.109979	0.952100
	525.314629	0.951945
	525.519266	0.951641
	525.723889	0.952399
	525.928498	0.953710
	526.133094	0.954252
	526.337677	0.954790
	526.542245	0.956105
	526.746800	0.955875
	526.951342	0.955982
	527.155870	0.954749
	527.360384	0.953352
	527.564885	0.952981
	527.769372	0.952267
	527.973846	0.952042
	528.178306	0.950874
	528.382752	0.951471
	528.587185	0.951238
	528.791604	0.949748
	528.996010	0.949673
	529.200402	0.949675
	529.404780	0.949607
	529.609145	0.948456
	529.813496	0.948915
	530.017833	0.949887
	530.222157	0.948621
	530.426468	0.948043
	530.630764	0.948451
	530.835048	0.948133
	531.039317	0.947685
	531.243573	0.948013
	531.447815	0.945929
	531.652044	0.946739
	531.856259	0.947326
	532.060461	0.948425
	532.264648	0.947949
	532.468823	0.948938
	532.672983	0.948298
	532.877130	0.949499
	533.081264	0.950071
	533.285383	0.949445
	533.489490	0.949467
	533.693582	0.949021
	533.897661	0.949609
	534.101726	0.949958
	534.305778	0.951444
	534.509816	0.950680
	534.713841	0.949577
	534.917851	0.950402
	535.121849	0.949727
	535.325832	0.951535
	535.529802	0.951640
	535.733759	0.952837
	535.937701	0.952392
	536.141630	0.951597
	536.345546	0.952623
	536.549448	0.952093
	536.753336	0.952026
	536.957210	0.951778
	537.161071	0.951873
	537.364919	0.952419
	537.568752	0.951756
	537.772572	0.951448
	537.976379	0.951108
	538.180172	0.950289
	538.383951	0.949554
	538.587716	0.949867
	538.791468	0.948644
	538.995206	0.947501
	539.198931	0.947265
	539.402642	0.945311
	539.606339	0.945322
	539.810023	0.945259
	540.013693	0.943583
	540.217349	0.944036
	540.420992	0.944584
	540.624621	0.944771
	540.828237	0.942457
	541.031839	0.941899
	541.235427	0.941566
	541.439001	0.941681
	541.642562	0.941769
	541.846109	0.941537
	542.049643	0.941106
	542.253163	0.941371
	542.456669	0.940677
	542.660162	0.940853
	542.863641	0.941193
	543.067106	0.940160
	543.270558	0.939624
	543.473996	0.938622
	543.677420	0.937273
	543.880831	0.940842
	544.084228	0.941777
	544.287612	0.941735
	544.490981	0.942438
	544.694338	0.943886
	544.897680	0.943023
	545.101009	0.943738
	545.304324	0.943996
	545.507625	0.944344
	545.710913	0.945676
	545.914187	0.947667
	546.117448	0.948542
	546.320695	0.948347
	546.523928	0.949325
	546.727147	0.950525
	546.930353	0.951520
	547.133546	0.953236
	547.336724	0.954171
	547.539889	0.956621
	547.743040	0.956350
	547.946178	0.957827
	548.149301	0.958227
	548.352412	0.959242
	548.555508	0.959595
	548.758591	0.959079
	548.961660	0.960956
	549.164716	0.960547
	549.367757	0.961823
	549.570785	0.961213
	549.773800	0.961022
	549.976801	0.961798
	550.179788	0.962807
	550.382761	0.963124
	550.585721	0.963161
	550.788667	0.963000
	550.991599	0.962501
	551.194518	0.962720
	551.397423	0.963005
	551.600315	0.963786
	551.803192	0.963401
	552.006056	0.961665
	552.208906	0.961841
	552.411743	0.962466
	552.614566	0.961103
	552.817375	0.959739
	553.020171	0.959514
	553.222953	0.960370
	553.425721	0.960052
	553.628475	0.960722
	553.831216	0.960396
	554.033943	0.960132
	554.236657	0.960056
	554.439356	0.961111
	554.642042	0.959992
	554.844715	0.960309
	555.047373	0.959679
	555.250018	0.959916
	555.452650	0.959627
	555.655267	0.958880
	555.857871	0.959345
	556.060461	0.960987
	556.263038	0.960919
	556.465600	0.961468
	556.668150	0.961220
	556.870685	0.962180
	557.073207	0.962283
	557.275715	0.963910
	557.478209	0.964141
	557.680689	0.963837
	557.883156	0.964254
	558.085609	0.964485
	558.288049	0.964186
	558.490475	0.965109
	558.692887	0.966454
	558.895285	0.967413
	559.097670	0.967899
	559.300040	0.967087
	559.502398	0.966273
	559.704741	0.965292
	559.907071	0.965506
	560.109387	0.966019
	560.311689	0.965499
	560.513978	0.965890
	560.716253	0.965698
	560.918514	0.965570
	561.120762	0.965612
	561.322995	0.965602
	561.525215	0.965633
	561.727422	0.965697
	561.929614	0.966251
	562.131793	0.965841
	562.333958	0.964688
	562.536110	0.963838
	562.738248	0.962576
	562.940372	0.961611
	563.142482	0.962556
	563.344578	0.962949
	563.546661	0.962308
	563.748730	0.963471
	563.950786	0.962617
	564.152827	0.961991
	564.354855	0.962162
	564.556870	0.961234
	564.758870	0.961412
	564.960857	0.962729
	565.162830	0.963133
	565.364789	0.963111
	565.566735	0.963372
	565.768666	0.964110
	565.970584	0.965095
	566.172489	0.965956
	566.374379	0.965802
	566.576256	0.965781
	566.778119	0.966029
	566.979969	0.967121
	567.181805	0.968106
	567.383626	0.970598
	567.585435	0.971761
	567.787229	0.973625
	567.989010	0.976004
	568.190777	0.976678
	568.392530	0.977644
	568.594269	0.978894
	568.795995	0.978528
	568.997707	0.979101
	569.199405	0.979736
	569.401090	0.980171
	569.602761	0.979432
	569.804418	0.980444
	570.006061	0.981723
	570.207690	0.982857
	570.409306	0.982888
	570.610908	0.982343
	570.812497	0.981540
	571.014071	0.980543
	571.215632	0.979922
	571.417179	0.979645
	571.618712	0.980334
	571.820232	0.980877
	572.021737	0.980655
	572.223229	0.980155
	572.424707	0.980025
	572.626172	0.980698
	572.827623	0.981839
	573.029060	0.982571
	573.230483	0.984396
	573.431892	0.984739
	573.633288	0.984292
	573.834670	0.985616
	574.036038	0.984901
	574.237392	0.984464
	574.438733	0.984697
	574.640060	0.985215
	574.841373	0.985368
	575.042672	0.986829
	575.243958	0.986677
	575.445230	0.985808
	575.646488	0.984633
	575.847732	0.985483
	576.048962	0.984575
	576.250179	0.983574
	576.451382	0.984279
	576.652571	0.983417
	576.853747	0.984774
	577.054908	0.985081
	577.256056	0.985056
	577.457190	0.985613
	577.658310	0.984985
	577.859417	0.984794
	578.060510	0.985348
	578.261589	0.986066
	578.462654	0.986145
	578.663705	0.989000
	578.864743	0.991703
	579.065767	0.992069
	579.266777	0.993434
	579.467773	0.993845
	579.668755	0.994413
	579.869724	0.994021
	580.070679	0.994028
	580.271620	0.993358
	580.472548	0.993816
	580.673461	0.992757
	580.874361	0.991861
	581.075247	0.992801
	581.276119	0.992620
	581.476978	0.991934
	581.677822	0.992041
	581.878653	0.992635
	582.079470	0.992490
	582.280273	0.992656
	582.481063	0.991832
	582.681838	0.992617
	582.882600	0.993612
	583.083348	0.994182
	583.284083	0.995638
	583.484803	0.994920
	583.685510	0.994054
	583.886203	0.993332
	584.086882	0.993826
	584.287547	0.993946
	584.488199	0.993645
	584.688836	0.995358
	584.889460	0.995741
	585.090070	0.994606
	585.290666	0.993618
	585.491249	0.992405
	585.691818	0.992212
	585.892372	0.992719
	586.092914	0.992709
	586.293441	0.992959
	586.493954	0.993509
	586.694454	0.992912
	586.894940	0.991699
	587.095412	0.991507
	587.295870	0.991187
	587.496314	0.992202
	587.696745	0.992234
	587.897162	0.992332
	588.097565	0.991988
	588.297954	0.990923
	588.498329	0.991501
	588.698691	0.990621
	588.899038	0.991446
	589.099372	0.991127
	589.299692	0.990471
	589.499998	0.990635
	589.700291	0.991294
	589.900569	0.991964
	590.100834	0.993486
	590.301085	0.992929
	590.501322	0.992474
	590.701546	0.992285
	590.901755	0.991692
	591.101951	0.990535
	591.302132	0.989560
	591.502300	0.989672
	591.702455	0.990079
	591.902595	0.988875
	592.102722	0.988778
	592.302834	0.988416
	592.502933	0.989817
	592.703018	0.989005
	592.903089	0.990027
	593.103147	0.990010
	593.303190	0.989786
	593.503220	0.991323
	593.703236	0.991980
	593.903238	0.991262
	594.103226	0.991760
	594.303200	0.992217
	594.503161	0.991788
	594.703108	0.990659
	594.903040	0.990206
	595.102960	0.988875
	595.302865	0.989097
	595.502756	0.988661
	595.702634	0.988696
	595.902497	0.988886
	596.102347	0.988669
	596.302183	0.987538
	596.502005	0.988240
	596.701813	0.990106
	596.901608	0.989080
	597.101388	0.988831
	597.301155	0.988151
	597.500908	0.988640
	597.700647	0.988492
	597.900372	0.989196
	598.100083	0.990015
	598.299781	0.989669
	598.499465	0.990205
	598.699134	0.990542
	598.898790	0.991294
	599.098432	0.992556
	599.298061	0.993274
	599.497675	0.993293
	599.697275	0.994521
	599.896862	0.994528
	600.096435	0.994686
	600.295994	0.994981
	600.495539	0.995077
	600.695070	0.994967
	600.894588	0.995505
	601.094091	0.995815
	601.293581	0.996309
	601.493056	0.997877
	601.692518	0.996968
	601.891966	0.996091
	602.091401	0.995880
	602.290821	0.994718
	602.490227	0.996188
	602.689620	0.996436
	602.888999	0.997633
	603.088363	0.998008
	603.287714	0.998520
	603.487052	0.999272
	603.686375	0.999078
	603.885684	0.999505
	604.084980	1.000534
	604.284261	1.000537
	604.483529	1.000757
	604.682783	0.999433
	604.882023	1.000328
	605.081249	1.000498
	605.280461	1.000606
	605.479660	1.000943
	605.678844	1.000620
	605.878015	1.000165
	606.077172	1.000006
	606.276314	1.000982
	606.475443	1.000581
	606.674558	1.002058
	606.873660	1.003643
	607.072747	1.003730
	607.271820	1.005261
	607.470880	1.006248
	607.669926	1.006953
	607.868957	1.007181
	608.067975	1.007499
	608.266979	1.008502
	608.465969	1.009208
	608.664946	1.009829
	608.863908	1.009301
	609.062857	1.009746
	609.261791	1.008691
	609.460712	1.009577
	609.659619	1.011563
	609.858511	1.013724
	610.057390	1.014373
	610.256256	1.014981
	610.455107	1.016359
	610.653944	1.018275
	610.852767	1.018732
	611.051577	1.019896
	611.250373	1.020813
	611.449154	1.022041
	611.647922	1.021770
	611.846676	1.019723
	612.045416	1.019929
	612.244142	1.020736
	612.442854	1.019424
	612.641553	1.021036
	612.840237	1.022205
	613.038908	1.022833
	613.237564	1.023202
	613.436207	1.022617
	613.634836	1.022896
	613.833451	1.024630
	614.032052	1.024883
	614.230639	1.026977
	614.429212	1.028452
	614.627771	1.027743
	614.826316	1.027490
	615.024848	1.028514
	615.223365	1.028821
	615.421869	1.029588
	615.620358	1.029517
	615.818834	1.029594
	616.017296	1.028668
	616.215744	1.027513
	616.414178	1.027506
	616.612598	1.027494
	616.811004	1.027606
	617.009396	1.027578
	617.207775	1.027719
	617.406139	1.028944
	617.604490	1.029082
	617.802826	1.030148
	618.001149	1.030216
	618.199458	1.031188
	618.397752	1.031426
	618.596033	1.031483
	618.794300	1.030111
	618.992553	1.030078
	619.190792	1.029872
	619.389018	1.030354
	619.587229	1.029188
	619.785426	1.028802
	619.983609	1.029802
	620.181779	1.029786
	620.379934	1.028507
	620.578076	1.028096
	620.776204	1.027966
	620.974317	1.027858
	621.172417	1.027833
	621.370503	1.028789
	621.568575	1.030284
	621.766633	1.029203
	621.964677	1.028144
	622.162707	1.029861
	622.360723	1.029370
	622.558725	1.029274
	622.756714	1.027722
	622.954688	1.025586
	623.152648	1.024523
	623.350595	1.022735
	623.548527	1.020337
	623.746446	1.020517
	623.944350	1.021140
	624.142241	1.021114
	624.340118	1.020026
	624.537981	1.021304
	624.735829	1.019695
	624.933664	1.019023
	625.131485	1.018942
	625.329292	1.019387
	625.527085	1.019508
	625.724864	1.019394
	625.922629	1.019585
	626.120381	1.019688
	626.318118	1.019019
	626.515841	1.018744
	626.713550	1.018531
	626.911246	1.019892
	627.108927	1.019509
	627.306595	1.018877
	627.504248	1.016836
	627.701888	1.016910
	627.899513	1.016640
	628.097125	1.016935
	628.294722	1.017178
	628.492306	1.017474
	628.689876	1.018401
	628.887432	1.018372
	629.084973	1.018071
	629.282501	1.018778
	629.480015	1.019620
	629.677515	1.020387
	629.875001	1.019380
	630.072473	1.019591
	630.269931	1.020190
	630.467375	1.019511
	630.664805	1.020063
	630.862221	1.020230
	631.059623	1.020857
	631.257011	1.022049
	631.454385	1.021675
	631.651746	1.022371
	631.849092	1.023519
	632.046424	1.023798
	632.243742	1.023169
	632.441047	1.024052
	632.638337	1.025155
	632.835613	1.024917
	633.032876	1.024379
	633.230124	1.024714
	633.427358	1.025577
	633.624579	1.025798
	633.821785	1.026436
	634.018978	1.026621
	634.216156	1.025429
	634.413321	1.025580
	634.610471	1.024292
	634.807608	1.023317
	635.004730	1.024479
	635.201839	1.024955
	635.398933	1.026319
	635.596014	1.027699
	635.793081	1.028179
	635.990133	1.027693
	636.187172	1.026029
	636.384196	1.026236
	636.581207	1.026279
	636.778204	1.027973
	636.975186	1.029345
	637.172155	1.028323
	637.369110	1.027660
	637.566050	1.027718
	637.762977	1.028600
	637.959890	1.028771
	638.156788	1.028254
	638.353673	1.028259
	638.550544	1.028096
	638.747400	1.026947
	638.944243	1.026767
	639.141072	1.026386
	639.337886	1.026824
	639.534687	1.027393
	639.731474	1.025607
	639.928246	1.026395
	640.125005	1.027063
	640.321750	1.027501
	640.518480	1.027555
	640.715197	1.027435
	640.911899	1.027826
	641.108588	1.029068
	641.305263	1.029716
	641.501923	1.028725
	641.698570	1.028547
	641.895202	1.028545
	642.091821	1.029088
	642.288426	1.028624
	642.485016	1.028598
	642.681593	1.029780
	642.878155	1.029494
	643.074704	1.029716
	643.271238	1.028370
	643.467759	1.028561
	643.664265	1.029639
	643.860757	1.030044
	644.057236	1.030096
	644.253700	1.031023
	644.450151	1.031131
	644.646587	1.030352
	644.843009	1.030429
	645.039418	1.032144
	645.235812	1.031921
	645.432192	1.030659
	645.628558	1.030158
	645.824911	1.029670
	646.021249	1.029588
	646.217573	1.029625
	646.413883	1.029140
	646.610179	1.029931
	646.806461	1.031670
	647.002729	1.033327
	647.198983	1.033694
	647.395223	1.032808
	647.591449	1.032572
	647.787661	1.032865
	647.983859	1.032071
	648.180043	1.032663
	648.376212	1.032835
	648.572368	1.033168
	648.768510	1.032366
	648.964638	1.031262
	649.160751	1.031956
	649.356851	1.031831
	649.552937	1.032218
	649.749008	1.031362
	649.945066	1.031357
	650.141109	1.031816
	650.337138	1.029627
	650.533154	1.028590
	650.729155	1.030349
	650.925142	1.030024
	651.121116	1.030752
	651.317075	1.030114
	651.513020	1.030094
	651.708951	1.031675
	651.904868	1.031879
	652.100771	1.032201
	652.296660	1.031626
	652.492535	1.031932
	652.688396	1.032966
	652.884242	1.034755
	653.080075	1.035170
	653.275894	1.034875
	653.471699	1.036318
	653.667489	1.037529
	653.863266	1.038915
	654.059028	1.039224
	654.254776	1.040027
	654.450511	1.041234
	654.646231	1.040256
	654.841937	1.040453
	655.037629	1.040576
	655.233308	1.043268
	655.428972	1.043080
	655.624622	1.042689
	655.820258	1.042318
	656.015879	1.041584
	656.211487	1.041560
	656.407081	1.041720
	656.602661	1.042428
	656.798226	1.043886
	656.993778	1.044230
	657.189315	1.044564
	657.384839	1.047234
	657.580348	1.047064
	657.775843	1.048122
	657.971324	1.049532
	658.166791	1.049321
	658.362244	1.049105
	658.557683	1.048465
	658.753108	1.047903
	658.948519	1.046228
	659.143916	1.045185
	659.339298	1.045707
	659.534667	1.045472
	659.730022	1.045496
	659.925362	1.045235
	660.120688	1.045597
	660.316001	1.045061
	660.511299	1.044427
	660.706583	1.044544
	660.901853	1.044797
	661.097109	1.045115
	661.292351	1.044739
	661.487578	1.044799
	661.682792	1.044657
	661.877992	1.043481
	662.073177	1.043200
	662.268349	1.044070
	662.463506	1.045702
	662.658649	1.045256
	662.853779	1.045475
	663.048894	1.044792
	663.243995	1.044910
	663.439081	1.046185
	663.634154	1.047999
	663.829213	1.047139
	664.024258	1.046231
	664.219288	1.047312
	664.414305	1.047935
	664.609307	1.046852
	664.804295	1.046952
	664.999269	1.048312
	665.194229	1.049866
	665.389175	1.050486
	665.584107	1.050743
	665.779025	1.050318
	665.973928	1.050741
	666.168818	1.050712
	666.363693	1.050066
	666.558555	1.050557
	666.753402	1.051085
	666.948235	1.051894
	667.143054	1.050686
	667.337859	1.052333
	667.532650	1.053507
	667.727427	1.053564
	667.922189	1.053978
	668.116938	1.054054
	668.311672	1.054269
	668.506392	1.054158
	668.701098	1.054494
	668.895790	1.054645
	669.090468	1.054708
	669.285132	1.051773
	669.479782	1.051961
	669.674417	1.049962
	669.869039	1.049379
	670.063646	1.048900
	670.258239	1.047885
	670.452819	1.049024
	670.647384	1.048963
	670.841934	1.049519
	671.036471	1.048894
	671.230994	1.049778
	671.425502	1.048406
	671.619997	1.046161
	671.814477	1.046285
	672.008943	1.045873
	672.203395	1.046453
	672.397833	1.046247
	672.592257	1.046250
	672.786667	1.045426
	672.981062	1.044147
	673.175444	1.043290
	673.369811	1.043580
	673.564164	1.042716
	673.758503	1.041443
	673.952828	1.040843
	674.147139	1.040502
	674.341435	1.039679
	674.535718	1.040663
	674.729986	1.039891
	674.924240	1.039572
	675.118480	1.039963
	675.312706	1.039155
	675.506918	1.036017
	675.701116	1.035533
	675.895299	1.035903
	676.089469	1.035798
	676.283624	1.034251
	676.477765	1.034864
	676.671892	1.035475
	676.866005	1.033429
	677.060103	1.033486
	677.254188	1.033722
	677.448258	1.032429
	677.642315	1.032770
	677.836357	1.031397
	678.030385	1.031872
	678.224398	1.031279
	678.418398	1.030924
	678.612384	1.029448
	678.806355	1.027554
	679.000312	1.027520
	679.194255	1.026553
	679.388184	1.025757
	679.582099	1.025634
	679.776000	1.024826
	679.969886	1.024681
	680.163758	1.024552
	680.357617	1.024211
	680.551461	1.022948
	680.745290	1.021792
	680.939106	1.020623
	681.132908	1.021205
	681.326695	1.021157
	681.520468	1.021607
	681.714227	1.020965
	681.907972	1.020844
	682.101703	1.021463
	682.295419	1.021536
	682.489122	1.020680
	682.682810	1.020502
	682.876484	1.020570
	683.070144	1.019989
	683.263790	1.021087
	683.457421	1.021895
	683.651039	1.022133
	683.844642	1.022482
	684.038231	1.022241
	684.231806	1.022785
	684.425367	1.022757
	684.618913	1.021983
	684.812446	1.022076
	685.005964	1.023432
	685.199468	1.022298
	685.392958	1.023188
	685.586433	1.024648
	685.779895	1.023487
	685.973342	1.024755
	686.166775	1.026129
	686.360194	1.025050
	686.553599	1.024725
	686.746990	1.025276
	686.940366	1.023569
	687.133729	1.021257
	687.327077	1.022437
	687.520411	1.022161
	687.713730	1.020719
	687.907036	1.019570
	688.100327	1.020155
	688.293604	1.019265
	688.486867	1.016844
	688.680116	1.016525
	688.873351	1.015122
	689.066571	1.014078
	689.259777	1.013607
	689.452970	1.012182
	689.646147	1.012212
	689.839311	1.010284
	690.032461	1.010047
	690.225596	1.009174
	690.418717	1.009305
	690.611824	1.008109
	690.804917	1.007967
	690.997995	1.007520
	691.191059	1.006101
	691.384110	1.005762
	691.577145	1.005252
	691.770167	1.003854
	691.963175	1.002687
	692.156168	1.002360
	692.349147	1.001880
	692.542112	1.001572
	692.735063	1.001209
	692.927999	1.001771
	693.120922	1.000958
	693.313830	1.000594
	693.506724	0.999551
	693.699603	1.000410
	693.892469	1.000050
	694.085320	0.998672
	694.278157	0.999303
	694.470980	0.999308
	694.663789	0.998950
	694.856583	0.996755
	695.049364	0.995969
	695.242130	0.996211
	695.434881	0.995770
	695.627619	0.994531
	695.820342	0.994700
	696.013052	0.994532
	696.205747	0.993584
	696.398427	0.993538
	696.591094	0.993465
	696.783746	0.992980
	696.976384	0.992960
	697.169008	0.991761
	697.361618	0.991253
	697.554213	0.992208
	697.746795	0.991654
	697.939362	0.989716
	698.131914	0.988917
	698.324453	0.989163
	698.516977	0.986991
	698.709487	0.986829
	698.901983	0.987457
	699.094465	0.985476
	699.286932	0.984871
	699.479386	0.984153
	699.671825	0.982463
	699.864249	0.982043
	700.056660	0.983038
	700.249056	0.982743
	700.441438	0.983979
	700.633806	0.984524
	700.826160	0.983494
	701.018499	0.983625
	701.210824	0.983760
	701.403135	0.982452
	701.595432	0.982884
	701.787714	0.981671
	701.979982	0.980609
	702.172236	0.979026
	702.364476	0.979267
	702.556702	0.978378
	702.748913	0.977761
	702.941110	0.977521
	703.133293	0.976163
	703.325461	0.976116
	703.517615	0.975911
	703.709755	0.976066
	703.901881	0.976722
	704.093993	0.977533
	704.286090	0.977704
	704.478173	0.977283
	704.670242	0.976854
	704.862296	0.976566
	705.054337	0.975298
	705.246363	0.974789
	705.438375	0.972395
	705.630372	0.972330
	705.822356	0.972125
	706.014325	0.972151
	706.206279	0.971289
	706.398220	0.970948
	706.590146	0.972559
	706.782058	0.972975
	706.973956	0.972006
	707.165840	0.970498
	707.357709	0.970864
	707.549564	0.970062
	707.741405	0.969632
	707.933231	0.968965
	708.125043	0.968094
	708.316841	0.967741
	708.508625	0.968510
	708.700395	0.967559
	708.892150	0.967943
	709.083891	0.967329
	709.275617	0.967893
	709.467330	0.967660
	709.659028	0.967388
	709.850712	0.968315
	710.042381	0.967430
	710.234037	0.968328
	710.425678	0.969074
	710.617305	0.967994
	710.808917	0.968730
	711.000515	0.968766
	711.192099	0.969140
	711.383669	0.970066
	711.575225	0.969474
	711.766766	0.968821
	711.958293	0.968899
	712.149805	0.967790
	712.341304	0.966791
	712.532788	0.967154
	712.724258	0.967275
	712.915713	0.967421
	713.107154	0.967481
	713.298581	0.967177
	713.489994	0.968760
	713.681392	0.969809
	713.872776	0.972763
	714.064146	0.973711
	714.255502	0.974207
	714.446843	0.974765
	714.638170	0.975571
	714.829483	0.976415
	715.020781	0.975947
	715.212065	0.976576
	715.403335	0.976925
	715.594591	0.977512
	715.785832	0.977525
	715.977059	0.976367
	716.168272	0.976508
	716.359470	0.975071
	716.550654	0.976360
	716.741824	0.977428
	716.932979	0.977773
	717.124121	0.979066
	717.315247	0.979358
	717.506360	0.980221
	717.697458	0.980258
	717.888542	0.979697
	718.079612	0.979902
	718.270668	0.979761
	718.461709	0.979743
	718.652736	0.979766
	718.843748	0.981236
	719.034746	0.980862
	719.225730	0.980166
	719.416700	0.979090
	719.607655	0.978164
	719.798596	0.979835
	719.989523	0.980299
	720.180435	0.979448
	720.371333	0.979431
	720.562217	0.979267
	720.753087	0.979388
	720.943942	0.979426
	721.134783	0.979128
	721.325609	0.979444
	721.516422	0.978522
	721.707219	0.978383
	721.898003	0.978534
	722.088772	0.978835
	722.279527	0.978511
	722.470268	0.978228
	722.660994	0.977918
	722.851707	0.977950
	723.042404	0.978552
	723.233088	0.979300
	723.423757	0.978208
	723.614412	0.979755
	723.805052	0.981419
	723.995678	0.981737
	724.186290	0.983094
	724.376887	0.984048
	724.567471	0.984674
	724.758039	0.985326
	724.948594	0.985409
	725.139134	0.984969
	725.329660	0.983985
	725.520172	0.983363
	725.710669	0.984076
	725.901152	0.984706
	726.091620	0.984123
	726.282075	0.983587
	726.472514	0.982733
	726.662940	0.983689
	726.853351	0.984368
	727.043748	0.984940
	727.234131	0.984505
	727.424499	0.984414
	727.614853	0.985061
	727.805193	0.985167
	727.995518	0.986291
	728.185829	0.985802
	728.376125	0.985483
	728.566408	0.986463
	728.756675	0.986635
	728.946929	0.988545
	729.137168	0.988821
	729.327393	0.988284
	729.517604	0.989587
	729.707800	0.990530
	729.897982	0.988932
	730.088149	0.987761
	730.278302	0.986998
	730.468441	0.985476
	730.658566	0.985198
	730.848676	0.984575
	731.038771	0.983420
	731.228853	0.984706
	731.418920	0.983674
	731.608973	0.982489
	731.799011	0.980515
	731.989035	0.980667
	732.179045	0.980333
	732.369040	0.980304
	732.559021	0.979033
	732.748988	0.979601
	732.938940	0.979102
	733.128878	0.977581
	733.318801	0.978242
	733.508711	0.978627
	733.698605	0.977224
	733.888486	0.977862
	734.078352	0.977210
	734.268204	0.977078
	734.458041	0.977291
	734.647864	0.977354
	734.837673	0.977901
	735.027467	0.978149
	735.217247	0.976634
	735.407013	0.974991
	735.596764	0.975951
	735.786501	0.975571
	735.976223	0.973852
	736.165932	0.972646
	736.355625	0.972279
	736.545305	0.972628
	736.734970	0.972242
	736.924620	0.971864
	737.114257	0.971429
	737.303879	0.969657
	737.493486	0.968735
	737.683079	0.968926
	737.872658	0.969006
	738.062222	0.969309
	738.251772	0.969838
	738.441308	0.969311
	738.630829	0.969651
	738.820336	0.968726
	739.009829	0.968224
	739.199307	0.968399
	739.388771	0.968649
	739.578220	0.968999
	739.767655	0.967714
	739.957076	0.968411
	740.146482	0.966791
	740.335874	0.966466
	740.525251	0.964234
	740.714615	0.964094
	740.903963	0.964696
	741.093298	0.962729
	741.282618	0.960122
	741.471923	0.959859
	741.661214	0.959425
	741.850491	0.959173
	742.039753	0.958907
	742.229001	0.958323
	742.418235	0.958736
	742.607454	0.959426
	742.796659	0.958120
	742.985849	0.957529
	743.175025	0.957528
	743.364187	0.958851
	743.553334	0.958162
	743.742467	0.957733
	743.931586	0.957436
	744.120690	0.957335
	744.309779	0.956609
	744.498855	0.956328
	744.687916	0.957744
	744.876962	0.958054
	745.065994	0.956584
	745.255012	0.955529
	745.444015	0.955490
	745.633004	0.956426
	745.821978	0.957335
	746.010938	0.957402
	746.199884	0.956519
	746.388815	0.956259
	746.577732	0.955427
	746.766634	0.956336
	746.955522	0.956527
	747.144396	0.956067
	747.333255	0.955068
	747.522100	0.956314
	747.710930	0.956537
	747.899746	0.956835
	748.088548	0.956158
	748.277335	0.955038
	748.466108	0.956929
	748.654866	0.956210
	748.843610	0.956721
	749.032339	0.956512
	749.221054	0.955269
	749.409755	0.955935
	749.598441	0.956055
	749.787113	0.954898
	749.975770	0.954967
	750.164413	0.955819
	750.353042	0.956262
[truncated: 1,648 more rows]
