# Supplementary material for: Metasurface analogues of molecular diastereomers from hierarchical multiscale chiral interactions with biomolecules
Source: Nat Commun. 2026 Apr 22;17:5541. doi: 10.1038/s41467-026-72200-6 (PMC13287669; doi:10.1038/s41467-026-72200-6)
Supplement: Supplementary file 3 — Supplementary Data 1 (Raw data) [file 41467_2026_72200_MOESM3_ESM.zip › Raw_Data/Reflectivity/Antistrept_strept_sequence/strept_after_wash/Ref_ARRAY3_RHS_90_4.txt]

	345.453658	1.002589
	345.669646	1.002713
	345.885622	1.002842
	346.101585	1.002973
	346.317535	1.003106
	346.533471	1.003240
	346.749395	1.003373
	346.965306	1.003501
	347.181204	1.003621
	347.397089	1.003727
	347.612961	1.003812
	347.828820	1.003868
	348.044666	1.003882
	348.260499	1.003839
	348.476319	1.003723
	348.692126	1.003514
	348.907920	1.003191
	349.123701	1.002734
	349.339469	1.002131
	349.555224	1.001379
	349.770966	1.000492
	349.986695	0.999503
	350.202412	0.998457
	350.418115	0.997415
	350.633805	0.996431
	350.849482	0.995553
	351.065147	0.994810
	351.280798	0.994213
	351.496436	0.993760
	351.712062	0.993435
	351.927674	0.993222
	352.143273	0.991344
	352.358860	0.993301
	352.574433	0.992422
	352.789993	0.991928
	353.005541	0.991952
	353.221075	0.990959
	353.436597	0.991219
	353.652105	0.993115
	353.867600	0.994053
	354.083083	0.994604
	354.298552	0.994153
	354.514009	0.994523
	354.729452	0.994670
	354.944883	0.994562
	355.160300	0.994560
	355.375705	0.993348
	355.591096	0.993251
	355.806474	0.991339
	356.021840	0.992247
	356.237192	0.993907
	356.452532	0.994674
	356.667858	0.995737
	356.883172	0.995455
	357.098472	0.995683
	357.313760	0.996027
	357.529034	0.996044
	357.744295	0.994644
	357.959544	0.994813
	358.174779	0.994200
	358.390002	0.996028
	358.605211	0.997596
	358.820407	0.996462
	359.035591	0.995855
	359.250761	0.997294
	359.465919	0.997166
	359.681063	0.998494
	359.896194	0.999687
	360.111313	1.001520
	360.326418	1.003241
	360.541510	1.004219
	360.756589	1.005832
	360.971656	1.008379
	361.186709	1.008678
	361.401749	1.006369
	361.616776	1.006408
	361.831790	1.005988
	362.046792	1.005776
	362.261780	1.004568
	362.476755	1.004535
	362.691717	1.006069
	362.906666	1.008367
	363.121602	1.007277
	363.336525	1.005464
	363.551435	1.006478
	363.766332	1.004474
	363.981216	1.005346
	364.196087	1.004887
	364.410945	1.006232
	364.625790	1.004260
	364.840621	1.004187
	365.055440	1.003709
	365.270246	1.004235
	365.485039	1.006636
	365.699818	1.006761
	365.914585	1.006167
	366.129339	1.007681
	366.344079	1.007577
	366.558807	1.008643
	366.773521	1.007738
	366.988223	1.006503
	367.202911	1.006839
	367.417587	1.006487
	367.632249	1.007621
	367.846898	1.007193
	368.061535	1.005949
	368.276158	1.004108
	368.490768	1.002207
	368.705365	1.001422
	368.919949	1.003681
	369.134521	1.004988
	369.349079	1.004600
	369.563624	1.004339
	369.778155	1.004597
	369.992674	1.003974
	370.207180	1.004937
	370.421673	1.004341
	370.636153	1.005556
	370.850619	1.006370
	371.065073	1.007278
	371.279514	1.009380
	371.493941	1.009894
	371.708356	1.008966
	371.922757	1.012404
	372.137145	1.012654
	372.351521	1.014197
	372.565883	1.015772
	372.780232	1.015447
	372.994568	1.015725
	373.208891	1.014948
	373.423201	1.013593
	373.637498	1.012658
	373.851782	1.011660
	374.066053	1.009363
	374.280311	1.006977
	374.494556	1.006585
	374.708787	1.007356
	374.923006	1.008429
	375.137211	1.008551
	375.351404	1.010437
	375.565583	1.011984
	375.779750	1.009629
	375.993903	1.007684
	376.208043	1.008798
	376.422170	1.007048
	376.636284	1.005495
	376.850385	1.006016
	377.064473	1.004078
	377.278548	1.004821
	377.492610	1.003701
	377.706658	1.004228
	377.920694	1.004211
	378.134717	1.004737
	378.348726	1.004721
	378.562722	1.003845
	378.776706	1.005571
	378.990676	1.006738
	379.204633	1.005448
	379.418577	1.005608
	379.632508	1.004868
	379.846426	1.003366
	380.060331	1.002598
	380.274223	1.001956
	380.488101	1.001195
	380.701967	0.999773
	380.915819	0.998857
	381.129659	0.996264
	381.343485	0.994824
	381.557298	0.994970
	381.771098	0.994999
	381.984886	0.992683
	382.198659	0.990504
	382.412420	0.991110
	382.626168	0.989964
	382.839903	0.988818
	383.053624	0.989027
	383.267333	0.988556
	383.481028	0.988160
	383.694711	0.986369
	383.908380	0.984991
	384.122036	0.984831
	384.335679	0.983846
	384.549309	0.984259
	384.762926	0.986086
	384.976530	0.984291
	385.190120	0.983402
	385.403698	0.982418
	385.617262	0.981966
	385.830814	0.982720
	386.044352	0.983579
	386.257877	0.983148
	386.471389	0.984323
	386.684888	0.984602
	386.898374	0.985776
	387.111847	0.987704
	387.325306	0.990117
	387.538753	0.991864
	387.752186	0.992782
	387.965606	0.993179
	388.179014	0.993137
	388.392408	0.990272
	388.605789	0.988351
	388.819156	0.990546
	389.032511	0.991043
	389.245853	0.991845
	389.459181	0.991734
	389.672497	0.991614
	389.885799	0.992261
	390.099088	0.992420
	390.312364	0.992776
	390.525627	0.994508
	390.738877	0.996070
	390.952114	0.995462
	391.165337	0.995816
	391.378548	0.995659
	391.591745	0.995008
	391.804929	0.995552
	392.018100	0.995735
	392.231258	0.995141
	392.444403	0.996564
	392.657535	0.995862
	392.870653	0.995604
	393.083759	0.996848
	393.296851	0.996291
	393.509930	0.994698
	393.722996	0.993802
	393.936049	0.992968
	394.149089	0.994356
	394.362116	0.995707
	394.575129	0.996530
	394.788130	0.996796
	395.001117	0.997895
	395.214091	0.999647
	395.427052	0.999234
	395.640000	0.996872
	395.852935	0.997125
	396.065857	0.998193
	396.278765	0.997840
	396.491660	0.996868
	396.704543	0.998490
	396.917412	1.000358
	397.130268	1.000870
	397.343110	1.002757
	397.555940	1.002930
	397.768757	1.003276
	397.981560	1.001728
	398.194350	1.003643
	398.407127	1.005231
	398.619891	1.005828
	398.832642	1.004547
	399.045380	1.003561
	399.258104	1.004654
	399.470815	1.004714
	399.683514	1.005963
	399.896199	1.007957
	400.108870	1.006672
	400.321529	1.006044
	400.534175	1.005164
	400.746807	1.004238
	400.959427	1.002309
	401.172033	1.002430
	401.384626	1.001054
	401.597205	1.001081
	401.809772	1.000776
	402.022326	1.001049
	402.234866	0.999991
	402.447393	1.001237
	402.659907	1.001248
	402.872408	1.002107
	403.084896	1.002726
	403.297370	1.002824
	403.509832	1.004247
	403.722280	1.003918
	403.934715	1.006338
	404.147137	1.005586
	404.359546	1.005939
	404.571941	1.009148
	404.784323	1.007964
	404.996693	1.006520
	405.209049	1.007599
	405.421392	1.006332
	405.633721	1.007099
	405.846038	1.006094
	406.058341	1.006427
	406.270632	1.006583
	406.482909	1.008415
	406.695172	1.008576
	406.907423	1.009047
	407.119661	1.010678
	407.331885	1.010808
	407.544096	1.008487
	407.756294	1.007217
	407.968479	1.005153
	408.180651	1.003448
	408.392809	1.000768
	408.604954	1.001711
	408.817086	1.000682
	409.029205	0.999191
	409.241311	0.998884
	409.453404	0.999240
	409.665483	0.998259
	409.877549	0.998455
	410.089602	0.997496
	410.301642	0.995867
	410.513669	0.995164
	410.725682	0.993946
	410.937682	0.995927
	411.149669	0.995642
	411.361643	0.995975
	411.573604	0.993856
	411.785551	0.994968
	411.997486	0.994646
	412.209407	0.994333
	412.421315	0.993530
	412.633210	0.993333
	412.845091	0.991644
	413.056959	0.992081
	413.268815	0.992989
	413.480657	0.991528
	413.692485	0.992445
	413.904301	0.992936
	414.116103	0.992725
	414.327892	0.996307
	414.539668	0.996898
	414.751431	0.997895
	414.963181	1.000510
	415.174917	1.001520
	415.386640	1.001440
	415.598350	1.001326
	415.810047	1.001892
	416.021730	1.004627
	416.233401	1.005454
	416.445058	1.003706
	416.656702	1.004597
	416.868332	1.005089
	417.079950	1.006211
	417.291554	1.006676
	417.503145	1.005807
	417.714723	1.004060
	417.926288	1.005840
	418.137839	1.005511
	418.349377	1.006383
	418.560903	1.007441
	418.772414	1.010111
	418.983913	1.008319
	419.195398	1.009347
	419.406870	1.007875
	419.618329	1.009312
	419.829775	1.008163
	420.041208	1.005583
	420.252627	1.004472
	420.464033	1.004741
	420.675426	1.005280
	420.886805	1.005503
	421.098172	1.003348
	421.309525	1.003508
	421.520865	1.002256
	421.732192	1.003070
	421.943505	1.002457
	422.154805	1.002630
	422.366092	1.002980
	422.577366	1.002142
	422.788627	1.000514
	422.999874	1.000730
	423.211108	1.000839
	423.422329	1.000875
	423.633537	1.001096
	423.844731	0.999077
	424.055913	0.998645
	424.267081	0.994752
	424.478235	0.995025
	424.689377	0.994228
	424.900505	0.993270
	425.111620	0.992928
	425.322722	0.994369
	425.533811	0.994639
	425.744886	0.995065
	425.955948	0.994462
	426.166997	0.993579
	426.378032	0.994580
	426.589055	0.994865
	426.800064	0.995031
	427.011060	0.997280
	427.222042	0.996510
	427.433012	0.995844
	427.643968	0.994403
	427.854911	0.993384
	428.065840	0.991774
	428.276757	0.991686
	428.487660	0.994036
	428.698550	0.993565
	428.909427	0.990390
	429.120290	0.990958
	429.331140	0.990508
	429.541977	0.990668
	429.752801	0.989942
	429.963611	0.990281
	430.174408	0.991644
	430.385192	0.991192
	430.595963	0.992736
	430.806720	0.993056
	431.017464	0.993858
	431.228195	0.994146
	431.438913	0.994082
	431.649617	0.994276
	431.860308	0.996878
	432.070986	0.995713
	432.281650	0.996539
	432.492302	0.994748
	432.702940	0.995606
	432.913565	0.996072
	433.124176	0.994019
	433.334774	0.994580
	433.545359	0.991035
	433.755931	0.992521
	433.966489	0.993790
	434.177035	0.994997
	434.387567	0.996322
	434.598085	0.996142
	434.808591	0.995503
	435.019083	0.996159
	435.229562	0.996076
	435.440027	0.996191
	435.650479	0.996866
	435.860918	0.998257
	436.071344	0.997557
	436.281757	0.997033
	436.492156	0.997551
	436.702542	0.998068
	436.912914	0.998640
	437.123274	0.999727
	437.333620	0.999900
	437.543953	0.999405
	437.754272	1.000175
	437.964578	1.000938
	438.174871	1.000876
	438.385151	1.000008
	438.595417	1.000639
	438.805670	0.999149
	439.015910	0.999210
	439.226137	1.000086
	439.436350	0.999216
	439.646550	0.998319
	439.856737	0.995246
	440.066910	0.994450
	440.277070	0.995152
	440.487217	0.994707
	440.697351	0.993900
	440.907471	0.993871
	441.117578	0.994540
	441.327671	0.992504
	441.537752	0.993206
	441.747819	0.994669
	441.957873	0.994784
	442.167913	0.995371
	442.377940	0.995228
	442.587954	0.995253
	442.797955	0.995889
	443.007942	0.994550
	443.217916	0.995341
	443.427877	0.995699
	443.637824	0.994282
	443.847758	0.995056
	444.057679	0.995368
	444.267586	0.994353
	444.477481	0.994585
	444.687361	0.992789
	444.897229	0.992082
	445.107083	0.990818
	445.316924	0.991001
	445.526752	0.991543
	445.736566	0.990205
	445.946367	0.992356
	446.156155	0.992333
	446.365929	0.994653
	446.575690	0.994624
	446.785438	0.995299
	446.995173	0.995991
	447.204894	0.995728
	447.414602	0.995557
	447.624296	0.995527
	447.833977	0.994638
	448.043645	0.994390
	448.253300	0.995267
	448.462941	0.994544
	448.672569	0.993445
	448.882184	0.994150
	449.091785	0.994202
	449.301373	0.993576
	449.510948	0.992955
	449.720509	0.990882
	449.930057	0.991039
	450.139592	0.989532
	450.349113	0.988729
	450.558621	0.989086
	450.768116	0.989581
	450.977597	0.989682
	451.187066	0.990685
	451.396520	0.989987
	451.605962	0.990935
	451.815390	0.991310
	452.024805	0.991420
	452.234206	0.991258
	452.443594	0.990789
	452.652969	0.992469
	452.862330	0.991900
	453.071678	0.991712
	453.281013	0.991393
	453.490335	0.991779
	453.699643	0.991423
	453.908938	0.991713
	454.118219	0.993465
	454.327487	0.994245
	454.536742	0.994811
	454.745983	0.995244
	454.955211	0.996683
	455.164426	0.997071
	455.373627	0.997285
	455.582815	0.998465
	455.791990	0.998814
	456.001152	0.996825
	456.210300	0.995924
	456.419434	0.997176
	456.628556	0.995269
	456.837664	0.995970
	457.046758	0.996396
	457.255839	0.992988
	457.464907	0.991588
	457.673962	0.991052
	457.883003	0.991584
	458.092031	0.989674
	458.301046	0.988760
	458.510047	0.990151
	458.719035	0.988638
	458.928009	0.988243
	459.136970	0.987284
	459.345918	0.985520
	459.554852	0.984136
	459.763774	0.982875
	459.972681	0.982681
	460.181576	0.981152
	460.390457	0.982772
	460.599324	0.982068
	460.808178	0.981469
	461.017019	0.980869
	461.225847	0.980606
	461.434661	0.979797
	461.643462	0.979456
	461.852249	0.979996
	462.061023	0.978994
	462.269784	0.977392
	462.478531	0.976914
	462.687265	0.976558
	462.895986	0.977605
	463.104693	0.980017
	463.313387	0.979258
	463.522068	0.978871
	463.730735	0.977270
	463.939389	0.975591
	464.148029	0.974681
	464.356656	0.975475
	464.565270	0.976012
	464.773870	0.975290
	464.982457	0.976463
	465.191030	0.977897
	465.399591	0.978645
	465.608137	0.978532
	465.816671	0.978144
	466.025191	0.978289
	466.233697	0.979971
	466.442191	0.981602
	466.650671	0.981164
	466.859137	0.982243
	467.067590	0.981859
	467.276030	0.983037
	467.484456	0.981531
	467.692869	0.981257
	467.901269	0.981523
	468.109655	0.981222
	468.318028	0.978697
	468.526387	0.978020
	468.734733	0.978097
	468.943066	0.977607
	469.151385	0.977117
	469.359691	0.977339
	469.567984	0.974897
	469.776263	0.972376
	469.984528	0.974907
	470.192781	0.974315
	470.401020	0.974361
	470.609245	0.973954
	470.817457	0.975556
	471.025656	0.976325
	471.233841	0.975170
	471.442013	0.976099
	471.650172	0.974997
	471.858317	0.975000
	472.066448	0.976475
	472.274567	0.977498
	472.482672	0.977164
	472.690763	0.976818
	472.898841	0.979256
	473.106906	0.977779
	473.314957	0.977174
	473.522995	0.977295
	473.731020	0.977308
	473.939031	0.975999
	474.147029	0.976039
	474.355013	0.974762
	474.562984	0.974549
	474.770941	0.972217
	474.978885	0.971845
	475.186816	0.974396
	475.394733	0.973415
	475.602637	0.973046
	475.810527	0.971787
	476.018404	0.971101
	476.226268	0.970216
	476.434118	0.969943
	476.641955	0.971601
	476.849778	0.971823
	477.057588	0.971955
	477.265385	0.971483
	477.473168	0.971099
	477.680937	0.970040
	477.888694	0.969703
	478.096436	0.968690
	478.304166	0.969386
	478.511882	0.969174
	478.719584	0.970051
	478.927274	0.969593
	479.134949	0.969966
	479.342612	0.970849
	479.550260	0.969889
	479.757896	0.968817
	479.965518	0.967652
	480.173126	0.968852
	480.380722	0.968710
	480.588303	0.967569
	480.795872	0.968723
	481.003426	0.967040
	481.210968	0.966895
	481.418496	0.966845
	481.626010	0.967081
	481.833511	0.967386
	482.040999	0.966553
	482.248473	0.966693
	482.455934	0.967841
	482.663382	0.966136
	482.870816	0.966631
	483.078236	0.968481
	483.285643	0.967560
	483.493037	0.966229
	483.700417	0.964552
	483.907784	0.964962
	484.115137	0.964373
	484.322477	0.965810
	484.529803	0.965531
	484.737116	0.965162
	484.944416	0.966015
	485.151702	0.966623
	485.358975	0.966312
	485.566234	0.964391
	485.773479	0.963435
	485.980712	0.962476
	486.187931	0.961555
	486.395136	0.960763
	486.602328	0.961375
	486.809506	0.961326
	487.016671	0.961504
	487.223823	0.958504
	487.430961	0.959069
	487.638086	0.960230
	487.845197	0.957242
	488.052295	0.956345
	488.259379	0.956145
	488.466450	0.954324
	488.673507	0.954548
	488.880551	0.954336
	489.087582	0.955348
	489.294599	0.955647
	489.501602	0.956407
	489.708592	0.957057
	489.915569	0.956147
	490.122532	0.956481
	490.329482	0.955586
	490.536418	0.955886
	490.743341	0.955640
	490.950250	0.954828
	491.157146	0.955326
	491.364029	0.956502
	491.570897	0.957246
	491.777753	0.957986
	491.984595	0.957660
	492.191423	0.959113
	492.398238	0.960334
	492.605040	0.960920
	492.811828	0.961203
	493.018603	0.961538
	493.225364	0.962000
	493.432111	0.961425
	493.638846	0.963577
	493.845566	0.964836
	494.052274	0.965527
	494.258967	0.965855
	494.465648	0.965194
	494.672314	0.965242
	494.878968	0.965334
	495.085608	0.965347
	495.292234	0.965483
	495.498847	0.966763
	495.705446	0.966947
	495.912032	0.968622
	496.118605	0.970023
	496.325164	0.970656
	496.531709	0.971633
	496.738241	0.972373
	496.944759	0.972198
	497.151264	0.974512
	497.357756	0.974494
	497.564234	0.973164
	497.770698	0.972415
	497.977149	0.972464
	498.183587	0.973762
	498.390011	0.973933
	498.596422	0.975478
	498.802819	0.975460
	499.009202	0.975998
	499.215572	0.975156
	499.421929	0.973662
	499.628272	0.972039
	499.834602	0.972670
	500.040918	0.973594
	500.247220	0.972679
	500.453509	0.973536
	500.659785	0.973274
	500.866047	0.973745
	501.072296	0.974253
	501.278531	0.972771
	501.484752	0.971963
	501.690960	0.969561
	501.897155	0.968144
	502.103336	0.966270
	502.309504	0.965326
	502.515658	0.965364
	502.721798	0.965139
	502.927925	0.965359
	503.134039	0.965169
	503.340139	0.965309
	503.546225	0.964566
	503.752298	0.964496
	503.958358	0.962596
	504.164404	0.961990
	504.370436	0.960746
	504.576455	0.960977
	504.782461	0.959393
	504.988453	0.959005
	505.194431	0.958745
	505.400396	0.958978
	505.606347	0.959150
	505.812285	0.958027
	506.018209	0.957353
	506.224120	0.956103
	506.430017	0.955408
	506.635901	0.954434
	506.841771	0.954381
	507.047628	0.953753
	507.253471	0.954584
	507.459301	0.954831
	507.665117	0.955196
	507.870920	0.954855
	508.076709	0.955686
	508.282484	0.955405
	508.488247	0.955100
	508.693995	0.955798
	508.899730	0.956557
	509.105451	0.956801
	509.311159	0.957359
	509.516854	0.957872
	509.722535	0.957795
	509.928202	0.958444
	510.133856	0.959928
	510.339496	0.960953
	510.545123	0.962083
	510.750736	0.961843
	510.956336	0.961009
	511.161922	0.961156
	511.367494	0.961360
	511.573053	0.960873
	511.778599	0.960951
	511.984131	0.960936
	512.189649	0.961508
	512.395154	0.962296
	512.600645	0.960366
	512.806123	0.959610
	513.011587	0.957957
	513.217038	0.959073
	513.422475	0.957791
	513.627899	0.956245
	513.833309	0.956592
	514.038705	0.955521
	514.244088	0.956472
	514.449458	0.956197
	514.654814	0.957253
	514.860156	0.956407
	515.065485	0.955969
	515.270800	0.956127
	515.476102	0.956008
	515.681390	0.955280
	515.886664	0.953927
	516.091925	0.954007
	516.297173	0.953217
	516.502407	0.955219
	516.707627	0.955763
	516.912834	0.955984
	517.118027	0.956398
	517.323207	0.954845
	517.528373	0.955218
	517.733525	0.955073
	517.938664	0.953452
	518.143790	0.953292
	518.348901	0.953634
	518.554000	0.954172
	518.759084	0.954915
	518.964156	0.954824
	519.169213	0.954690
	519.374257	0.953566
	519.579288	0.953848
	519.784305	0.953626
	519.989308	0.953539
	520.194298	0.953125
	520.399274	0.954822
	520.604236	0.954447
	520.809185	0.954294
	521.014121	0.954846
	521.219043	0.955802
	521.423951	0.956394
	521.628846	0.955485
	521.833727	0.954796
	522.038595	0.955805
	522.243449	0.955681
	522.448289	0.955627
	522.653116	0.955065
	522.857929	0.954635
	523.062729	0.954379
	523.267515	0.954313
	523.472287	0.953899
	523.677046	0.954190
	523.881792	0.954905
	524.086524	0.954287
	524.291242	0.953648
	524.495946	0.954708
	524.700637	0.954403
	524.905315	0.954180
	525.109979	0.953631
	525.314629	0.953478
	525.519266	0.953480
	525.723889	0.950973
	525.928498	0.950340
	526.133094	0.950547
	526.337677	0.950576
	526.542245	0.951462
	526.746800	0.951366
	526.951342	0.951595
	527.155870	0.951651
	527.360384	0.952305
	527.564885	0.951129
	527.769372	0.950076
	527.973846	0.949197
	528.178306	0.947672
	528.382752	0.947245
	528.587185	0.946762
	528.791604	0.946448
	528.996010	0.945762
	529.200402	0.945602
	529.404780	0.946320
	529.609145	0.946028
	529.813496	0.947892
	530.017833	0.947707
	530.222157	0.947172
	530.426468	0.947594
	530.630764	0.945367
	530.835048	0.946068
	531.039317	0.946282
	531.243573	0.945981
	531.447815	0.945229
	531.652044	0.946075
	531.856259	0.946563
	532.060461	0.946536
	532.264648	0.947458
	532.468823	0.948268
	532.672983	0.948107
	532.877130	0.948467
	533.081264	0.949621
	533.285383	0.950508
	533.489490	0.949837
	533.693582	0.949054
	533.897661	0.949349
	534.101726	0.950449
	534.305778	0.952943
	534.509816	0.952556
	534.713841	0.953820
	534.917851	0.954825
	535.121849	0.955798
	535.325832	0.956184
	535.529802	0.957179
	535.733759	0.955647
	535.937701	0.955992
	536.141630	0.955214
	536.345546	0.955044
	536.549448	0.953322
	536.753336	0.954836
	536.957210	0.952802
	537.161071	0.951916
	537.364919	0.949760
	537.568752	0.950107
	537.772572	0.948519
	537.976379	0.947813
	538.180172	0.948499
	538.383951	0.948401
	538.587716	0.948284
	538.791468	0.948215
	538.995206	0.948190
	539.198931	0.947223
	539.402642	0.947376
	539.606339	0.946142
	539.810023	0.945279
	540.013693	0.945162
	540.217349	0.943539
	540.420992	0.943056
	540.624621	0.944383
	540.828237	0.944036
	541.031839	0.945205
	541.235427	0.946310
	541.439001	0.947168
	541.642562	0.946855
	541.846109	0.946266
	542.049643	0.945529
	542.253163	0.944472
	542.456669	0.944226
	542.660162	0.944778
	542.863641	0.943690
	543.067106	0.945453
	543.270558	0.945347
	543.473996	0.944865
	543.677420	0.945771
	543.880831	0.946191
	544.084228	0.944878
	544.287612	0.944327
	544.490981	0.944546
	544.694338	0.944696
	544.897680	0.944055
	545.101009	0.945189
	545.304324	0.945785
	545.507625	0.946139
	545.710913	0.945059
	545.914187	0.947012
	546.117448	0.948149
	546.320695	0.947645
	546.523928	0.948366
	546.727147	0.947363
	546.930353	0.947941
	547.133546	0.946677
	547.336724	0.946232
	547.539889	0.945461
	547.743040	0.945953
	547.946178	0.943811
	548.149301	0.943970
	548.352412	0.944747
	548.555508	0.945059
	548.758591	0.943984
	548.961660	0.946001
	549.164716	0.945086
	549.367757	0.945669
	549.570785	0.946319
	549.773800	0.947471
	549.976801	0.946906
	550.179788	0.948118
	550.382761	0.948762
	550.585721	0.949394
	550.788667	0.950025
	550.991599	0.950866
	551.194518	0.950806
	551.397423	0.949957
	551.600315	0.950889
	551.803192	0.950288
	552.006056	0.950522
	552.208906	0.950185
	552.411743	0.950429
	552.614566	0.951265
	552.817375	0.951782
	553.020171	0.951968
	553.222953	0.952770
	553.425721	0.952678
	553.628475	0.954737
	553.831216	0.956084
	554.033943	0.955904
	554.236657	0.957106
	554.439356	0.957759
	554.642042	0.957947
	554.844715	0.957567
	555.047373	0.956724
	555.250018	0.956972
	555.452650	0.957629
	555.655267	0.957895
	555.857871	0.957702
	556.060461	0.955790
	556.263038	0.955409
	556.465600	0.955364
	556.668150	0.955119
	556.870685	0.955632
	557.073207	0.955027
	557.275715	0.957087
	557.478209	0.956431
	557.680689	0.956710
	557.883156	0.957700
	558.085609	0.959814
	558.288049	0.960238
	558.490475	0.959938
	558.692887	0.961845
	558.895285	0.961509
	559.097670	0.962350
	559.300040	0.962710
	559.502398	0.964619
	559.704741	0.964862
	559.907071	0.966180
	560.109387	0.964915
	560.311689	0.966509
	560.513978	0.968222
	560.716253	0.969108
	560.918514	0.968016
	561.120762	0.969780
	561.322995	0.969483
	561.525215	0.969114
	561.727422	0.969188
	561.929614	0.969414
	562.131793	0.967327
	562.333958	0.966641
	562.536110	0.966716
	562.738248	0.966670
	562.940372	0.967231
	563.142482	0.967081
	563.344578	0.966956
	563.546661	0.966279
	563.748730	0.967230
	563.950786	0.966995
	564.152827	0.966929
	564.354855	0.967177
	564.556870	0.967322
	564.758870	0.967445
	564.960857	0.967991
	565.162830	0.968193
	565.364789	0.968518
	565.566735	0.968932
	565.768666	0.969446
	565.970584	0.968418
	566.172489	0.967233
	566.374379	0.966842
	566.576256	0.966380
	566.778119	0.966577
	566.979969	0.966890
	567.181805	0.966803
	567.383626	0.967525
	567.585435	0.968068
	567.787229	0.966962
	567.989010	0.966778
	568.190777	0.968377
	568.392530	0.969593
	568.594269	0.969294
	568.795995	0.969876
	568.997707	0.971581
	569.199405	0.972535
	569.401090	0.973255
	569.602761	0.971968
	569.804418	0.974168
	570.006061	0.975222
	570.207690	0.975251
	570.409306	0.975546
	570.610908	0.975930
	570.812497	0.977999
	571.014071	0.976917
	571.215632	0.978590
	571.417179	0.978263
	571.618712	0.978123
	571.820232	0.977412
	572.021737	0.977718
	572.223229	0.977990
	572.424707	0.978480
	572.626172	0.978361
	572.827623	0.976365
	573.029060	0.974833
	573.230483	0.975275
	573.431892	0.973723
	573.633288	0.973271
	573.834670	0.973626
	574.036038	0.973295
	574.237392	0.972555
	574.438733	0.974761
	574.640060	0.975592
	574.841373	0.976051
	575.042672	0.975896
	575.243958	0.975998
	575.445230	0.975675
	575.646488	0.975890
	575.847732	0.975711
	576.048962	0.975674
	576.250179	0.975833
	576.451382	0.975705
	576.652571	0.976421
	576.853747	0.976440
	577.054908	0.976153
	577.256056	0.976752
	577.457190	0.978071
	577.658310	0.977893
	577.859417	0.978460
	578.060510	0.978889
	578.261589	0.978578
	578.462654	0.978995
	578.663705	0.979707
	578.864743	0.980422
	579.065767	0.981195
	579.266777	0.981785
	579.467773	0.981879
	579.668755	0.981656
	579.869724	0.981887
	580.070679	0.982368
	580.271620	0.982771
	580.472548	0.981797
	580.673461	0.980275
	580.874361	0.980581
	581.075247	0.980885
	581.276119	0.980587
	581.476978	0.981021
	581.677822	0.981968
	581.878653	0.983098
	582.079470	0.983466
	582.280273	0.983117
	582.481063	0.983610
	582.681838	0.984975
	582.882600	0.984460
	583.083348	0.983935
	583.284083	0.983895
	583.484803	0.983285
	583.685510	0.983263
	583.886203	0.983859
	584.086882	0.984240
	584.287547	0.984611
	584.488199	0.984128
	584.688836	0.983355
	584.889460	0.982188
	585.090070	0.981995
	585.290666	0.982381
	585.491249	0.982717
	585.691818	0.982882
	585.892372	0.983634
	586.092914	0.984061
	586.293441	0.984790
	586.493954	0.985916
	586.694454	0.983537
	586.894940	0.983515
	587.095412	0.982670
	587.295870	0.982514
	587.496314	0.982771
	587.696745	0.982568
	587.897162	0.981711
	588.097565	0.983292
	588.297954	0.983402
	588.498329	0.983613
	588.698691	0.984614
	588.899038	0.984017
	589.099372	0.984081
	589.299692	0.983792
	589.499998	0.982969
	589.700291	0.982060
	589.900569	0.981020
	590.100834	0.981069
	590.301085	0.980846
	590.501322	0.981480
	590.701546	0.981308
	590.901755	0.981716
	591.101951	0.982633
	591.302132	0.980810
	591.502300	0.979723
	591.702455	0.980227
	591.902595	0.980210
	592.102722	0.980861
	592.302834	0.981291
	592.502933	0.979820
	592.703018	0.980014
	592.903089	0.981666
	593.103147	0.982966
	593.303190	0.983571
	593.503220	0.984730
	593.703236	0.984021
	593.903238	0.983790
	594.103226	0.984897
	594.303200	0.985606
	594.503161	0.986864
	594.703108	0.987943
	594.903040	0.987498
	595.102960	0.988615
	595.302865	0.987263
	595.502756	0.988281
	595.702634	0.988201
	595.902497	0.989730
	596.102347	0.990191
	596.302183	0.990576
	596.502005	0.991633
	596.701813	0.989714
	596.901608	0.990347
	597.101388	0.990228
	597.301155	0.989844
	597.500908	0.989227
	597.700647	0.988710
	597.900372	0.988172
	598.100083	0.988212
	598.299781	0.986554
	598.499465	0.986065
	598.699134	0.984664
	598.898790	0.985156
	599.098432	0.985320
	599.298061	0.985255
	599.497675	0.986514
	599.697275	0.985920
	599.896862	0.986119
	600.096435	0.986324
	600.295994	0.986454
	600.495539	0.985616
	600.695070	0.985640
	600.894588	0.984327
	601.094091	0.983678
	601.293581	0.984169
	601.493056	0.984182
	601.692518	0.983724
	601.891966	0.982906
	602.091401	0.984407
	602.290821	0.984446
	602.490227	0.984887
	602.689620	0.984608
	602.888999	0.985111
	603.088363	0.985809
	603.287714	0.985220
	603.487052	0.986104
	603.686375	0.988141
	603.885684	0.988460
	604.084980	0.989714
	604.284261	0.989724
	604.483529	0.991489
	604.682783	0.995075
	604.882023	0.995620
	605.081249	0.996461
	605.280461	0.996298
	605.479660	0.997294
	605.678844	0.998940
	605.878015	1.001077
	606.077172	1.002707
	606.276314	1.003479
	606.475443	1.004785
	606.674558	1.005735
	606.873660	1.007084
	607.072747	1.008012
	607.271820	1.008654
	607.470880	1.010171
	607.669926	1.010590
	607.868957	1.011857
	608.067975	1.012850
	608.266979	1.014186
	608.465969	1.014857
	608.664946	1.013736
	608.863908	1.013914
	609.062857	1.012874
	609.261791	1.013082
	609.460712	1.015232
	609.659619	1.015872
	609.858511	1.015551
	610.057390	1.016492
	610.256256	1.017386
	610.455107	1.018514
	610.653944	1.019504
	610.852767	1.020103
	611.051577	1.021506
	611.250373	1.022301
	611.449154	1.022302
	611.647922	1.021713
	611.846676	1.021064
	612.045416	1.021845
	612.244142	1.022982
	612.442854	1.023182
	612.641553	1.023378
	612.840237	1.023971
	613.038908	1.023963
	613.237564	1.024438
	613.436207	1.023750
	613.634836	1.023353
	613.833451	1.024829
	614.032052	1.025914
	614.230639	1.026499
	614.429212	1.026215
	614.627771	1.027235
	614.826316	1.027225
	615.024848	1.026730
	615.223365	1.028188
	615.421869	1.027676
	615.620358	1.027131
	615.818834	1.025702
	616.017296	1.026199
	616.215744	1.026971
	616.414178	1.027435
	616.612598	1.026696
	616.811004	1.026406
	617.009396	1.026541
	617.207775	1.027515
	617.406139	1.027780
	617.604490	1.029196
	617.802826	1.028771
	618.001149	1.026996
	618.199458	1.025960
	618.397752	1.025258
	618.596033	1.024084
	618.794300	1.024218
	618.992553	1.023108
	619.190792	1.022099
	619.389018	1.020329
	619.587229	1.020916
	619.785426	1.020687
	619.983609	1.020683
	620.181779	1.020329
	620.379934	1.018713
	620.578076	1.018936
	620.776204	1.017889
	620.974317	1.018842
	621.172417	1.018770
	621.370503	1.017772
	621.568575	1.016297
	621.766633	1.017164
	621.964677	1.017684
	622.162707	1.018453
	622.360723	1.017867
	622.558725	1.018739
	622.756714	1.017996
	622.954688	1.017368
	623.152648	1.017192
	623.350595	1.016695
	623.548527	1.016428
	623.746446	1.017705
	623.944350	1.018701
	624.142241	1.019111
	624.340118	1.018558
	624.537981	1.017613
	624.735829	1.017944
	624.933664	1.017364
	625.131485	1.018529
	625.329292	1.019116
	625.527085	1.019468
	625.724864	1.019987
	625.922629	1.018587
	626.120381	1.018535
	626.318118	1.017389
	626.515841	1.017673
	626.713550	1.016691
	626.911246	1.016087
	627.108927	1.016535
	627.306595	1.014540
	627.504248	1.015134
	627.701888	1.015994
	627.899513	1.017832
	628.097125	1.018015
	628.294722	1.017387
	628.492306	1.017671
	628.689876	1.016972
	628.887432	1.015864
	629.084973	1.015580
	629.282501	1.013298
	629.480015	1.012995
	629.677515	1.012041
	629.875001	1.009787
	630.072473	1.010704
	630.269931	1.010880
	630.467375	1.010446
	630.664805	1.010211
	630.862221	1.008848
	631.059623	1.008265
	631.257011	1.007584
	631.454385	1.008018
	631.651746	1.007736
	631.849092	1.008423
	632.046424	1.009572
	632.243742	1.008608
	632.441047	1.009504
	632.638337	1.008114
	632.835613	1.008467
	633.032876	1.007685
	633.230124	1.008207
	633.427358	1.010122
	633.624579	1.011045
	633.821785	1.010232
	634.018978	1.010445
	634.216156	1.009715
	634.413321	1.010317
	634.610471	1.010406
	634.807608	1.011682
	635.004730	1.012315
	635.201839	1.012102
	635.398933	1.012437
	635.596014	1.013828
	635.793081	1.013770
	635.990133	1.014780
	636.187172	1.013890
	636.384196	1.014884
	636.581207	1.015994
	636.778204	1.017048
	636.975186	1.017081
	637.172155	1.017313
	637.369110	1.018192
	637.566050	1.018229
	637.762977	1.019279
	637.959890	1.020027
	638.156788	1.021924
	638.353673	1.023465
	638.550544	1.024674
	638.747400	1.024858
	638.944243	1.026847
	639.141072	1.026492
	639.337886	1.026731
	639.534687	1.026469
	639.731474	1.027173
	639.928246	1.026456
	640.125005	1.025881
	640.321750	1.024768
	640.518480	1.025034
	640.715197	1.026204
	640.911899	1.026121
	641.108588	1.026038
	641.305263	1.028332
	641.501923	1.028622
	641.698570	1.027996
	641.895202	1.028296
	642.091821	1.027240
	642.288426	1.028010
	642.485016	1.028829
	642.681593	1.028932
	642.878155	1.028892
	643.074704	1.028758
	643.271238	1.029143
	643.467759	1.029507
	643.664265	1.029465
	643.860757	1.028776
	644.057236	1.027147
	644.253700	1.027707
	644.450151	1.027036
	644.646587	1.028208
	644.843009	1.027287
	645.039418	1.027732
	645.235812	1.028320
	645.432192	1.028730
	645.628558	1.027853
	645.824911	1.027565
	646.021249	1.027572
	646.217573	1.029276
	646.413883	1.029228
	646.610179	1.029004
	646.806461	1.028941
	647.002729	1.028866
	647.198983	1.028291
	647.395223	1.028461
	647.591449	1.027875
	647.787661	1.027167
	647.983859	1.026315
	648.180043	1.028127
	648.376212	1.029299
	648.572368	1.030872
	648.768510	1.030670
	648.964638	1.032435
	649.160751	1.033082
	649.356851	1.033246
	649.552937	1.033856
	649.749008	1.034562
	649.945066	1.035754
	650.141109	1.035104
	650.337138	1.033952
	650.533154	1.033057
	650.729155	1.032312
	650.925142	1.031512
	651.121116	1.030852
	651.317075	1.030923
	651.513020	1.030890
	651.708951	1.030293
	651.904868	1.030468
	652.100771	1.030432
	652.296660	1.030886
	652.492535	1.030455
	652.688396	1.030092
	652.884242	1.030904
	653.080075	1.030515
	653.275894	1.030161
	653.471699	1.030238
	653.667489	1.029150
	653.863266	1.029510
	654.059028	1.029564
	654.254776	1.028164
	654.450511	1.027065
	654.646231	1.026159
	654.841937	1.025889
	655.037629	1.024885
	655.233308	1.024251
	655.428972	1.024458
	655.624622	1.023288
	655.820258	1.024178
	656.015879	1.025209
	656.211487	1.024699
	656.407081	1.024710
	656.602661	1.024131
	656.798226	1.024516
	656.993778	1.024406
	657.189315	1.024234
	657.384839	1.023994
	657.580348	1.023954
	657.775843	1.023752
	657.971324	1.024358
	658.166791	1.023507
	658.362244	1.023107
	658.557683	1.023363
	658.753108	1.021939
	658.948519	1.022524
	659.143916	1.024304
	659.339298	1.024512
	659.534667	1.025996
	659.730022	1.027045
	659.925362	1.027948
	660.120688	1.028945
	660.316001	1.029070
	660.511299	1.028666
	660.706583	1.029549
	660.901853	1.030375
	661.097109	1.030103
	661.292351	1.030454
	661.487578	1.029421
	661.682792	1.029952
	661.877992	1.031496
	662.073177	1.031043
	662.268349	1.031708
	662.463506	1.031784
	662.658649	1.032991
	662.853779	1.032583
	663.048894	1.034041
	663.243995	1.034244
	663.439081	1.034271
	663.634154	1.036105
	663.829213	1.036336
	664.024258	1.036373
	664.219288	1.038256
	664.414305	1.039732
	664.609307	1.039720
	664.804295	1.038601
	664.999269	1.039853
	665.194229	1.039567
	665.389175	1.039575
	665.584107	1.039245
	665.779025	1.038494
	665.973928	1.037925
	666.168818	1.037702
	666.363693	1.037851
	666.558555	1.036828
	666.753402	1.036269
	666.948235	1.036454
	667.143054	1.036664
	667.337859	1.035777
	667.532650	1.036054
	667.727427	1.035427
	667.922189	1.034554
	668.116938	1.034154
	668.311672	1.033724
	668.506392	1.032462
	668.701098	1.033421
	668.895790	1.033505
	669.090468	1.033079
	669.285132	1.032986
	669.479782	1.033173
	669.674417	1.034333
	669.869039	1.032990
	670.063646	1.031831
	670.258239	1.031211
	670.452819	1.030953
	670.647384	1.032450
	670.841934	1.031316
	671.036471	1.030707
	671.230994	1.030471
	671.425502	1.029543
	671.619997	1.029462
	671.814477	1.030025
	672.008943	1.029926
	672.203395	1.030574
	672.397833	1.030066
	672.592257	1.030152
	672.786667	1.029231
	672.981062	1.028291
	673.175444	1.028220
	673.369811	1.030361
	673.564164	1.029908
	673.758503	1.027973
	673.952828	1.026829
	674.147139	1.028497
	674.341435	1.028389
	674.535718	1.027528
	674.729986	1.027620
	674.924240	1.026496
	675.118480	1.026317
	675.312706	1.027017
	675.506918	1.026756
	675.701116	1.025934
	675.895299	1.027570
	676.089469	1.027611
	676.283624	1.027869
	676.477765	1.027218
	676.671892	1.027784
	676.866005	1.027218
	677.060103	1.025782
	677.254188	1.025553
	677.448258	1.025444
	677.642315	1.025017
	677.836357	1.025170
	678.030385	1.026325
	678.224398	1.025454
	678.418398	1.026254
	678.612384	1.026570
	678.806355	1.026015
	679.000312	1.024880
	679.194255	1.024221
	679.388184	1.024495
	679.582099	1.023881
	679.776000	1.023090
	679.969886	1.022547
	680.163758	1.022657
	680.357617	1.023236
	680.551461	1.022403
	680.745290	1.022255
	680.939106	1.022428
	681.132908	1.020896
	681.326695	1.019271
	681.520468	1.018024
	681.714227	1.019349
	681.907972	1.019127
	682.101703	1.018699
	682.295419	1.018801
	682.489122	1.017794
	682.682810	1.017775
	682.876484	1.017781
	683.070144	1.018263
	683.263790	1.018215
	683.457421	1.017759
	683.651039	1.017404
	683.844642	1.018211
	684.038231	1.015879
	684.231806	1.015232
	684.425367	1.015516
	684.618913	1.014512
	684.812446	1.015269
	685.005964	1.015348
	685.199468	1.015632
	685.392958	1.014389
	685.586433	1.013819
	685.779895	1.013881
	685.973342	1.011319
	686.166775	1.011629
	686.360194	1.011219
	686.553599	1.011162
	686.746990	1.011601
	686.940366	1.011779
	687.133729	1.011904
	687.327077	1.012424
	687.520411	1.012762
	687.713730	1.011770
	687.907036	1.010816
	688.100327	1.008929
	688.293604	1.009413
	688.486867	1.009879
	688.680116	1.008972
	688.873351	1.008682
	689.066571	1.007845
	689.259777	1.007858
	689.452970	1.007859
	689.646147	1.007970
	689.839311	1.006344
	690.032461	1.005605
	690.225596	1.004506
	690.418717	1.002461
	690.611824	1.001859
	690.804917	1.001443
	690.997995	1.001614
	691.191059	1.001216
	691.384110	1.000058
	691.577145	0.999148
	691.770167	0.998915
	691.963175	0.998870
	692.156168	0.998496
	692.349147	0.998113
	692.542112	0.997109
	692.735063	0.995675
	692.927999	0.995748
	693.120922	0.996190
	693.313830	0.995518
	693.506724	0.994720
	693.699603	0.994633
	693.892469	0.995312
	694.085320	0.995807
	694.278157	0.996131
	694.470980	0.997052
	694.663789	0.997443
	694.856583	0.996492
	695.049364	0.996549
	695.242130	0.996815
	695.434881	0.997105
	695.627619	0.995135
	695.820342	0.995626
	696.013052	0.995425
	696.205747	0.994444
	696.398427	0.994562
	696.591094	0.995015
	696.783746	0.993114
	696.976384	0.991195
	697.169008	0.989825
	697.361618	0.988420
	697.554213	0.988550
	697.746795	0.989158
	697.939362	0.987293
	698.131914	0.987226
	698.324453	0.986500
	698.516977	0.986256
	698.709487	0.986904
	698.901983	0.987591
	699.094465	0.986324
	699.286932	0.986114
	699.479386	0.987141
	699.671825	0.986068
	699.864249	0.985556
	700.056660	0.984620
	700.249056	0.982956
	700.441438	0.981760
	700.633806	0.982286
	700.826160	0.981044
	701.018499	0.980614
	701.210824	0.980497
	701.403135	0.979039
	701.595432	0.978259
	701.787714	0.977659
	701.979982	0.976981
	702.172236	0.976579
	702.364476	0.975287
	702.556702	0.974688
	702.748913	0.974047
	702.941110	0.972793
	703.133293	0.973483
	703.325461	0.973475
	703.517615	0.973114
	703.709755	0.972522
	703.901881	0.972524
	704.093993	0.971631
	704.286090	0.971393
	704.478173	0.972223
	704.670242	0.971238
	704.862296	0.971492
	705.054337	0.971923
	705.246363	0.970788
	705.438375	0.971193
	705.630372	0.970866
	705.822356	0.968766
	706.014325	0.968212
	706.206279	0.967548
	706.398220	0.966123
	706.590146	0.966425
	706.782058	0.965278
	706.973956	0.963920
	707.165840	0.963463
	707.357709	0.962064
	707.549564	0.962027
	707.741405	0.962840
	707.933231	0.961536
	708.125043	0.961777
	708.316841	0.960371
	708.508625	0.960716
	708.700395	0.960409
	708.892150	0.960157
	709.083891	0.961131
	709.275617	0.960634
	709.467330	0.960426
	709.659028	0.961554
	709.850712	0.962021
	710.042381	0.962109
	710.234037	0.961244
	710.425678	0.961630
	710.617305	0.960727
	710.808917	0.960474
	711.000515	0.960433
	711.192099	0.958612
	711.383669	0.957573
	711.575225	0.958224
	711.766766	0.958097
	711.958293	0.958246
	712.149805	0.959704
	712.341304	0.958835
	712.532788	0.958648
	712.724258	0.957869
	712.915713	0.957495
	713.107154	0.958257
	713.298581	0.958951
	713.489994	0.959190
	713.681392	0.958425
	713.872776	0.960157
	714.064146	0.961473
	714.255502	0.962360
	714.446843	0.962837
	714.638170	0.963679
	714.829483	0.963084
	715.020781	0.963538
	715.212065	0.964075
	715.403335	0.964934
	715.594591	0.964385
	715.785832	0.965635
	715.977059	0.966463
	716.168272	0.966776
	716.359470	0.967224
	716.550654	0.968013
	716.741824	0.968603
	716.932979	0.969664
	717.124121	0.970666
	717.315247	0.971019
	717.506360	0.973667
	717.697458	0.974621
	717.888542	0.974371
	718.079612	0.973580
	718.270668	0.972861
	718.461709	0.973651
	718.652736	0.975206
	718.843748	0.974790
	719.034746	0.975765
	719.225730	0.976144
	719.416700	0.975367
	719.607655	0.976298
	719.798596	0.973975
	719.989523	0.973976
	720.180435	0.975588
	720.371333	0.974346
	720.562217	0.974502
	720.753087	0.973988
	720.943942	0.974401
	721.134783	0.974536
	721.325609	0.973477
	721.516422	0.973570
	721.707219	0.973573
	721.898003	0.975001
	722.088772	0.974154
	722.279527	0.972555
	722.470268	0.971589
	722.660994	0.970425
	722.851707	0.969589
	723.042404	0.970476
	723.233088	0.970421
	723.423757	0.971156
	723.614412	0.969976
	723.805052	0.968772
	723.995678	0.969081
	724.186290	0.970387
	724.376887	0.970953
	724.567471	0.970658
	724.758039	0.970835
	724.948594	0.969320
	725.139134	0.969870
	725.329660	0.970944
	725.520172	0.970461
	725.710669	0.970556
	725.901152	0.970476
	726.091620	0.970070
	726.282075	0.970743
	726.472514	0.971233
	726.662940	0.972122
	726.853351	0.972718
	727.043748	0.973536
	727.234131	0.974035
	727.424499	0.974200
	727.614853	0.973728
	727.805193	0.973824
	727.995518	0.975371
	728.185829	0.977300
	728.376125	0.978095
	728.566408	0.979049
	728.756675	0.978906
	728.946929	0.980067
	729.137168	0.979194
	729.327393	0.977915
	729.517604	0.978458
	729.707800	0.979503
	729.897982	0.979630
	730.088149	0.978696
	730.278302	0.977640
	730.468441	0.977406
	730.658566	0.977548
	730.848676	0.977231
	731.038771	0.977239
	731.228853	0.976431
	731.418920	0.977081
	731.608973	0.977256
	731.799011	0.975756
	731.989035	0.975626
	732.179045	0.975046
	732.369040	0.975169
	732.559021	0.974448
	732.748988	0.972990
	732.938940	0.972346
	733.128878	0.971825
	733.318801	0.970075
	733.508711	0.968935
	733.698605	0.967454
	733.888486	0.967842
	734.078352	0.968337
	734.268204	0.967796
	734.458041	0.968999
	734.647864	0.968164
	734.837673	0.968118
	735.027467	0.965953
	735.217247	0.966363
	735.407013	0.965531
	735.596764	0.965061
	735.786501	0.963663
	735.976223	0.963466
	736.165932	0.963692
	736.355625	0.962616
	736.545305	0.964142
	736.734970	0.963284
	736.924620	0.962584
	737.114257	0.961968
	737.303879	0.960792
	737.493486	0.960884
	737.683079	0.961991
	737.872658	0.961280
	738.062222	0.962095
	738.251772	0.961146
	738.441308	0.961658
	738.630829	0.960832
	738.820336	0.961238
	739.009829	0.961605
	739.199307	0.962109
	739.388771	0.962846
	739.578220	0.963971
	739.767655	0.963108
	739.957076	0.963439
	740.146482	0.961956
	740.335874	0.961493
	740.525251	0.960787
	740.714615	0.959165
	740.903963	0.959365
	741.093298	0.958819
	741.282618	0.958146
	741.471923	0.957941
	741.661214	0.959005
	741.850491	0.959502
	742.039753	0.959219
	742.229001	0.959421
	742.418235	0.958572
	742.607454	0.957011
	742.796659	0.956989
	742.985849	0.956210
	743.175025	0.955847
	743.364187	0.953620
	743.553334	0.953421
	743.742467	0.953139
	743.931586	0.952730
	744.120690	0.951965
	744.309779	0.951047
	744.498855	0.951511
	744.687916	0.950003
	744.876962	0.950744
	745.065994	0.950649
	745.255012	0.950426
	745.444015	0.950395
	745.633004	0.949577
	745.821978	0.949014
	746.010938	0.947774
	746.199884	0.948417
	746.388815	0.946037
	746.577732	0.945386
	746.766634	0.945078
	746.955522	0.945143
	747.144396	0.944789
	747.333255	0.944747
	747.522100	0.943247
	747.710930	0.943302
	747.899746	0.943156
	748.088548	0.942841
	748.277335	0.941122
	748.466108	0.940829
	748.654866	0.940566
	748.843610	0.940161
	749.032339	0.938700
	749.221054	0.938360
	749.409755	0.938241
	749.598441	0.937263
	749.787113	0.936701
	749.975770	0.935587
	750.164413	0.935939
	750.353042	0.936419
[truncated: 1,648 more rows]
