# Supplementary material for: Metasurface analogues of molecular diastereomers from hierarchical multiscale chiral interactions with biomolecules
Source: Nat Commun. 2026 Apr 22;17:5541. doi: 10.1038/s41467-026-72200-6 (PMC13287669; doi:10.1038/s41467-026-72200-6)
Supplement: Supplementary file 3 — Supplementary Data 1 (Raw data) [file 41467_2026_72200_MOESM3_ESM.zip › Raw_Data/Reflectivity/Antistrept_strept_sequence/strept_after_wash/Ref_ARRAY3_RHS_90_5.txt]

	345.453658	1.001547
	345.669646	1.001763
	345.885622	1.002003
	346.101585	1.002268
	346.317535	1.002564
	346.533471	1.002894
	346.749395	1.003262
	346.965306	1.003673
	347.181204	1.004134
	347.397089	1.004650
	347.612961	1.005226
	347.828820	1.005867
	348.044666	1.006578
	348.260499	1.007358
	348.476319	1.008204
	348.692126	1.009106
	348.907920	1.010041
	349.123701	1.010979
	349.339469	1.011871
	349.555224	1.012662
	349.770966	1.013286
	349.986695	1.013688
	350.202412	1.013826
	350.418115	1.013688
	350.633805	1.013292
	350.849482	1.012684
	351.065147	1.011924
	351.280798	1.011076
	351.496436	1.010195
	351.712062	1.009327
	351.927674	1.008501
	352.143273	1.011574
	352.358860	1.006323
	352.574433	1.006626
	352.789993	1.004647
	353.005541	1.006225
	353.221075	1.002658
	353.436597	1.001558
	353.652105	1.003236
	353.867600	1.005835
	354.083083	1.006259
	354.298552	1.004808
	354.514009	1.005076
	354.729452	1.005221
	354.944883	1.004696
	355.160300	1.004795
	355.375705	1.004467
	355.591096	1.003821
	355.806474	1.005479
	356.021840	1.005243
	356.237192	1.006661
	356.452532	1.005349
	356.667858	1.005766
	356.883172	1.006768
	357.098472	1.007587
	357.313760	1.006337
	357.529034	1.005827
	357.744295	1.006678
	357.959544	1.007272
	358.174779	1.009527
	358.390002	1.009610
	358.605211	1.007901
	358.820407	1.007780
	359.035591	1.005293
	359.250761	1.003713
	359.465919	1.004571
	359.681063	1.002883
	359.896194	1.003475
	360.111313	1.002207
	360.326418	1.001930
	360.541510	1.003084
	360.756589	1.001760
	360.971656	1.003233
	361.186709	1.002791
	361.401749	1.002226
	361.616776	1.000737
	361.831790	1.001002
	362.046792	0.999581
	362.261780	0.997086
	362.476755	0.996408
	362.691717	0.997048
	362.906666	0.998117
	363.121602	0.996896
	363.336525	0.995626
	363.551435	0.995989
	363.766332	0.995488
	363.981216	0.995735
	364.196087	0.996977
	364.410945	0.997135
	364.625790	0.994985
	364.840621	0.995447
	365.055440	0.997409
	365.270246	0.995149
	365.485039	0.994939
	365.699818	0.994762
	365.914585	0.994754
	366.129339	0.992417
	366.344079	0.993522
	366.558807	0.992253
	366.773521	0.993109
	366.988223	0.992084
	367.202911	0.991910
	367.417587	0.992711
	367.632249	0.993228
	367.846898	0.993698
	368.061535	0.993503
	368.276158	0.994592
	368.490768	0.996703
	368.705365	0.999296
	368.919949	1.000847
	369.134521	0.999827
	369.349079	1.000314
	369.563624	1.001127
	369.778155	1.001271
	369.992674	1.001812
	370.207180	1.004355
	370.421673	1.007119
	370.636153	1.007456
	370.850619	1.007132
	371.065073	1.005278
	371.279514	1.003909
	371.493941	1.004962
	371.708356	1.005894
	371.922757	1.005828
	372.137145	1.006354
	372.351521	1.007769
	372.565883	1.007797
	372.780232	1.007151
	372.994568	1.005881
	373.208891	1.007907
	373.423201	1.008242
	373.637498	1.007401
	373.851782	1.008236
	374.066053	1.007061
	374.280311	1.005527
	374.494556	1.007425
	374.708787	1.010260
	374.923006	1.009008
	375.137211	1.009461
	375.351404	1.010651
	375.565583	1.009771
	375.779750	1.007842
	375.993903	1.007020
	376.208043	1.007899
	376.422170	1.009426
	376.636284	1.010369
	376.850385	1.012314
	377.064473	1.013413
	377.278548	1.012580
	377.492610	1.011313
	377.706658	1.011911
	377.920694	1.011104
	378.134717	1.009303
	378.348726	1.010209
	378.562722	1.006183
	378.776706	1.003680
	378.990676	1.002108
	379.204633	1.002973
	379.418577	1.000490
	379.632508	0.999437
	379.846426	0.998846
	380.060331	0.998163
	380.274223	0.996789
	380.488101	0.996939
	380.701967	0.996385
	380.915819	0.994378
	381.129659	0.995853
	381.343485	0.996561
	381.557298	0.994615
	381.771098	0.994315
	381.984886	0.994241
	382.198659	0.994048
	382.412420	0.993012
	382.626168	0.993516
	382.839903	0.993825
	383.053624	0.993614
	383.267333	0.991104
	383.481028	0.989503
	383.694711	0.990269
	383.908380	0.989996
	384.122036	0.991428
	384.335679	0.991398
	384.549309	0.989068
	384.762926	0.990358
	384.976530	0.991269
	385.190120	0.993790
	385.403698	0.995980
	385.617262	0.996122
	385.830814	0.998203
	386.044352	0.998182
	386.257877	0.997533
	386.471389	0.998309
	386.684888	0.998319
	386.898374	0.998007
	387.111847	1.000390
	387.325306	1.002927
	387.538753	1.001787
	387.752186	1.000363
	387.965606	1.001869
	388.179014	1.002800
	388.392408	1.002014
	388.605789	1.004139
	388.819156	1.005164
	389.032511	1.006867
	389.245853	1.007291
	389.459181	1.008082
	389.672497	1.008068
	389.885799	1.007874
	390.099088	1.007612
	390.312364	1.007432
	390.525627	1.005825
	390.738877	1.002060
	390.952114	1.000415
	391.165337	0.999283
	391.378548	0.997072
	391.591745	0.997640
	391.804929	0.997283
	392.018100	0.996315
	392.231258	0.994392
	392.444403	0.995303
	392.657535	0.995194
	392.870653	0.993435
	393.083759	0.993634
	393.296851	0.995187
	393.509930	0.994146
	393.722996	0.994722
	393.936049	0.995163
	394.149089	0.995459
	394.362116	0.992851
	394.575129	0.993524
	394.788130	0.992813
	395.001117	0.990701
	395.214091	0.991277
	395.427052	0.990899
	395.640000	0.991182
	395.852935	0.992486
	396.065857	0.993678
	396.278765	0.994522
	396.491660	0.995056
	396.704543	0.994660
	396.917412	0.994784
	397.130268	0.996913
	397.343110	0.998003
	397.555940	1.000934
	397.768757	1.002037
	397.981560	1.003862
	398.194350	1.001523
	398.407127	0.999701
	398.619891	1.001019
	398.832642	1.002818
	399.045380	1.006354
	399.258104	1.006859
	399.470815	1.006047
	399.683514	1.007094
	399.896199	1.005461
	400.108870	1.002664
	400.321529	1.001344
	400.534175	1.002241
	400.746807	1.002313
	400.959427	1.000572
	401.172033	1.000583
	401.384626	1.002981
	401.597205	1.003490
	401.809772	1.005879
	402.022326	1.007893
	402.234866	1.010325
	402.447393	1.010350
	402.659907	1.010048
	402.872408	1.008731
	403.084896	1.006564
	403.297370	1.005765
	403.509832	1.005748
	403.722280	1.008082
	403.934715	1.009478
	404.147137	1.008830
	404.359546	1.008477
	404.571941	1.008192
	404.784323	1.009110
	404.996693	1.008085
	405.209049	1.007911
	405.421392	1.005778
	405.633721	1.006708
	405.846038	1.007303
	406.058341	1.005411
	406.270632	1.007577
	406.482909	1.007723
	406.695172	1.007395
	406.907423	1.006068
	407.119661	1.004669
	407.331885	1.005588
	407.544096	1.005362
	407.756294	1.004994
	407.968479	1.007541
	408.180651	1.007058
	408.392809	1.006400
	408.604954	1.005454
	408.817086	1.004275
	409.029205	1.002067
	409.241311	1.003253
	409.453404	1.004018
	409.665483	1.005420
	409.877549	1.005680
	410.089602	1.005022
	410.301642	1.006353
	410.513669	1.005431
	410.725682	1.005322
	410.937682	1.002905
	411.149669	1.003509
	411.361643	1.002749
	411.573604	1.001731
	411.785551	0.999640
	411.997486	0.996437
	412.209407	0.994364
	412.421315	0.993596
	412.633210	0.991343
	412.845091	0.992838
	413.056959	0.994930
	413.268815	0.994911
	413.480657	0.993409
	413.692485	0.993965
	413.904301	0.995869
	414.116103	0.995970
	414.327892	0.996019
	414.539668	0.997005
	414.751431	0.996785
	414.963181	0.995527
	415.174917	0.994720
	415.386640	0.994414
	415.598350	0.995051
	415.810047	0.996833
	416.021730	0.999450
	416.233401	0.999383
	416.445058	1.001031
	416.656702	1.000408
	416.868332	0.999479
	417.079950	1.000374
	417.291554	1.001492
	417.503145	1.000958
	417.714723	0.999890
	417.926288	1.000196
	418.137839	0.999560
	418.349377	1.001026
	418.560903	1.000248
	418.772414	1.000053
	418.983913	1.002310
	419.195398	0.998932
	419.406870	0.999947
	419.618329	0.998682
	419.829775	0.999600
	420.041208	0.998254
	420.252627	0.998134
	420.464033	0.998282
	420.675426	0.997261
	420.886805	0.994209
	421.098172	0.993004
	421.309525	0.994503
	421.520865	0.995868
	421.732192	0.996725
	421.943505	0.998347
	422.154805	0.996877
	422.366092	0.995596
	422.577366	0.994997
	422.788627	0.995051
	422.999874	0.994488
	423.211108	0.992941
	423.422329	0.992690
	423.633537	0.992138
	423.844731	0.993587
	424.055913	0.992551
	424.267081	0.994065
	424.478235	0.993694
	424.689377	0.992186
	424.900505	0.991332
	425.111620	0.991531
	425.322722	0.991800
	425.533811	0.991692
	425.744886	0.989783
	425.955948	0.990190
	426.166997	0.989939
	426.378032	0.990626
	426.589055	0.991459
	426.800064	0.991664
	427.011060	0.991587
	427.222042	0.993444
	427.433012	0.994821
	427.643968	0.995709
	427.854911	0.997244
	428.065840	0.999497
	428.276757	0.999708
	428.487660	0.999781
	428.698550	0.998196
	428.909427	0.996644
	429.120290	0.997680
	429.331140	0.998684
	429.541977	0.998858
	429.752801	1.000369
	429.963611	1.000055
	430.174408	0.998178
	430.385192	0.997372
	430.595963	0.995687
	430.806720	0.995281
	431.017464	0.995609
	431.228195	0.994256
	431.438913	0.993123
	431.649617	0.991350
	431.860308	0.991021
	432.070986	0.991976
	432.281650	0.989887
	432.492302	0.989627
	432.702940	0.989482
	432.913565	0.988506
	433.124176	0.987377
	433.334774	0.987088
	433.545359	0.987436
	433.755931	0.987844
	433.966489	0.989293
	434.177035	0.989222
	434.387567	0.987887
	434.598085	0.986960
	434.808591	0.986559
	435.019083	0.985937
	435.229562	0.987785
	435.440027	0.986736
	435.650479	0.987605
	435.860918	0.987670
	436.071344	0.988945
	436.281757	0.988165
	436.492156	0.987133
	436.702542	0.985547
	436.912914	0.986246
	437.123274	0.985003
	437.333620	0.984378
	437.543953	0.984314
	437.754272	0.984091
	437.964578	0.984391
	438.174871	0.984475
	438.385151	0.985100
	438.595417	0.987864
	438.805670	0.987939
	439.015910	0.988210
	439.226137	0.989246
	439.436350	0.991121
	439.646550	0.991464
	439.856737	0.994160
	440.066910	0.993785
	440.277070	0.993710
	440.487217	0.994330
	440.697351	0.994891
	440.907471	0.994092
	441.117578	0.995384
	441.327671	0.997098
	441.537752	0.997896
	441.747819	0.998532
	441.957873	0.997421
	442.167913	0.994547
	442.377940	0.995725
	442.587954	0.993975
	442.797955	0.993791
	443.007942	0.992485
	443.217916	0.992696
	443.427877	0.991656
	443.637824	0.990332
	443.847758	0.985566
	444.057679	0.986737
	444.267586	0.987316
	444.477481	0.989587
	444.687361	0.987695
	444.897229	0.986565
	445.107083	0.987069
	445.316924	0.984839
	445.526752	0.982762
	445.736566	0.983885
	445.946367	0.982697
	446.156155	0.981740
	446.365929	0.980486
	446.575690	0.980983
	446.785438	0.978561
	446.995173	0.977960
	447.204894	0.977280
	447.414602	0.979090
	447.624296	0.978191
	447.833977	0.978468
	448.043645	0.976852
	448.253300	0.977332
	448.462941	0.977942
	448.672569	0.977753
	448.882184	0.977788
	449.091785	0.979142
	449.301373	0.979751
	449.510948	0.980544
	449.720509	0.981814
	449.930057	0.982504
	450.139592	0.983392
	450.349113	0.983157
	450.558621	0.984595
	450.768116	0.985891
	450.977597	0.984427
	451.187066	0.984588
	451.396520	0.983857
	451.605962	0.984240
	451.815390	0.986650
	452.024805	0.988489
	452.234206	0.989169
	452.443594	0.990641
	452.652969	0.991886
	452.862330	0.992605
	453.071678	0.992799
	453.281013	0.993158
	453.490335	0.993563
	453.699643	0.993466
	453.908938	0.993587
	454.118219	0.992454
	454.327487	0.992631
	454.536742	0.993894
	454.745983	0.994770
	454.955211	0.996132
	455.164426	0.994787
	455.373627	0.996315
	455.582815	0.994395
	455.791990	0.992200
	456.001152	0.990195
	456.210300	0.990871
	456.419434	0.990670
	456.628556	0.994301
	456.837664	0.993712
	457.046758	0.991910
	457.255839	0.990973
	457.464907	0.992088
	457.673962	0.991274
	457.883003	0.989975
	458.092031	0.988835
	458.301046	0.989366
	458.510047	0.988192
	458.719035	0.987410
	458.928009	0.986995
	459.136970	0.989167
	459.345918	0.987394
	459.554852	0.990167
	459.763774	0.990471
	459.972681	0.991206
	460.181576	0.989312
	460.390457	0.988965
	460.599324	0.990637
	460.808178	0.991531
	461.017019	0.991193
	461.225847	0.988357
	461.434661	0.988433
	461.643462	0.987946
	461.852249	0.986824
	462.061023	0.986999
	462.269784	0.986156
	462.478531	0.983802
	462.687265	0.982474
	462.895986	0.980634
	463.104693	0.979886
	463.313387	0.978768
	463.522068	0.978847
	463.730735	0.981230
	463.939389	0.981335
	464.148029	0.982454
	464.356656	0.981749
	464.565270	0.981065
	464.773870	0.980494
	464.982457	0.979833
	465.191030	0.980008
	465.399591	0.978732
	465.608137	0.979713
	465.816671	0.981957
	466.025191	0.982044
	466.233697	0.983334
	466.442191	0.984359
	466.650671	0.984279
	466.859137	0.985739
	467.067590	0.987634
	467.276030	0.986428
	467.484456	0.986799
	467.692869	0.987857
	467.901269	0.988604
	468.109655	0.986193
	468.318028	0.986480
	468.526387	0.987069
	468.734733	0.988828
	468.943066	0.987419
	469.151385	0.988348
	469.359691	0.986900
	469.567984	0.985856
	469.776263	0.986558
	469.984528	0.986898
	470.192781	0.986911
	470.401020	0.987021
	470.609245	0.985491
	470.817457	0.986539
	471.025656	0.986510
	471.233841	0.985851
	471.442013	0.986842
	471.650172	0.988104
	471.858317	0.985830
	472.066448	0.986041
	472.274567	0.986842
	472.482672	0.985309
	472.690763	0.984441
	472.898841	0.983353
	473.106906	0.981929
	473.314957	0.978083
	473.522995	0.976233
	473.731020	0.974448
	473.939031	0.974803
	474.147029	0.974347
	474.355013	0.972482
	474.562984	0.971640
	474.770941	0.970532
	474.978885	0.969813
	475.186816	0.969374
	475.394733	0.969660
	475.602637	0.969647
	475.810527	0.970313
	476.018404	0.971254
	476.226268	0.969525
	476.434118	0.969662
	476.641955	0.970675
	476.849778	0.971136
	477.057588	0.971791
	477.265385	0.972539
	477.473168	0.974776
	477.680937	0.975584
	477.888694	0.976294
	478.096436	0.978209
	478.304166	0.977639
	478.511882	0.975205
	478.719584	0.976763
	478.927274	0.976374
	479.134949	0.976034
	479.342612	0.976273
	479.550260	0.974313
	479.757896	0.972802
	479.965518	0.972846
	480.173126	0.971395
	480.380722	0.970430
	480.588303	0.968504
	480.795872	0.968654
	481.003426	0.967897
	481.210968	0.966906
	481.418496	0.965242
	481.626010	0.965658
	481.833511	0.965586
	482.040999	0.967046
	482.248473	0.968208
	482.455934	0.969490
	482.663382	0.969038
	482.870816	0.967334
	483.078236	0.967562
	483.285643	0.968034
	483.493037	0.967596
	483.700417	0.966579
	483.907784	0.966554
	484.115137	0.965566
	484.322477	0.963209
	484.529803	0.963364
	484.737116	0.962397
	484.944416	0.959704
	485.151702	0.959419
	485.358975	0.959034
	485.566234	0.957350
	485.773479	0.957105
	485.980712	0.958175
	486.187931	0.957815
	486.395136	0.959422
	486.602328	0.961207
	486.809506	0.961460
	487.016671	0.963117
	487.223823	0.965659
	487.430961	0.964247
	487.638086	0.964485
	487.845197	0.965651
	488.052295	0.965779
	488.259379	0.966723
	488.466450	0.967887
	488.673507	0.968204
	488.880551	0.970014
	489.087582	0.970362
	489.294599	0.969745
	489.501602	0.970234
	489.708592	0.970972
	489.915569	0.970820
	490.122532	0.970641
	490.329482	0.970584
	490.536418	0.970229
	490.743341	0.968571
	490.950250	0.968497
	491.157146	0.969848
	491.364029	0.968502
	491.570897	0.969063
	491.777753	0.969034
	491.984595	0.967477
	492.191423	0.969117
	492.398238	0.968376
	492.605040	0.967709
	492.811828	0.968400
	493.018603	0.968152
	493.225364	0.968247
	493.432111	0.967455
	493.638846	0.966154
	493.845566	0.967898
	494.052274	0.969071
	494.258967	0.970784
	494.465648	0.970413
	494.672314	0.970264
	494.878968	0.969198
	495.085608	0.967477
	495.292234	0.968661
	495.498847	0.968207
	495.705446	0.967155
	495.912032	0.966710
	496.118605	0.966561
	496.325164	0.965370
	496.531709	0.964951
	496.738241	0.965051
	496.944759	0.964641
	497.151264	0.963198
	497.357756	0.964388
	497.564234	0.964229
	497.770698	0.963714
	497.977149	0.962508
	498.183587	0.963170
	498.390011	0.963103
	498.596422	0.963208
	498.802819	0.963612
	499.009202	0.964533
	499.215572	0.963555
	499.421929	0.964202
	499.628272	0.964025
	499.834602	0.961970
	500.040918	0.963785
	500.247220	0.963799
	500.453509	0.964590
	500.659785	0.963854
	500.866047	0.963776
	501.072296	0.963152
	501.278531	0.963381
	501.484752	0.962997
	501.690960	0.962546
	501.897155	0.963064
	502.103336	0.962491
	502.309504	0.963539
	502.515658	0.964473
	502.721798	0.963279
	502.927925	0.962208
	503.134039	0.961817
	503.340139	0.962082
	503.546225	0.963495
	503.752298	0.964634
	503.958358	0.964831
	504.164404	0.963337
	504.370436	0.963579
	504.576455	0.964670
	504.782461	0.964271
	504.988453	0.963284
	505.194431	0.963350
	505.400396	0.962237
	505.606347	0.961807
	505.812285	0.961355
	506.018209	0.961259
	506.224120	0.961826
	506.430017	0.961704
	506.635901	0.960660
	506.841771	0.959506
	507.047628	0.958156
	507.253471	0.957173
	507.459301	0.956900
	507.665117	0.958639
	507.870920	0.957797
	508.076709	0.958834
	508.282484	0.959278
	508.488247	0.959095
	508.693995	0.957527
	508.899730	0.958418
	509.105451	0.957925
	509.311159	0.956552
	509.516854	0.956928
	509.722535	0.957341
	509.928202	0.956309
	510.133856	0.955896
	510.339496	0.954612
	510.545123	0.954381
	510.750736	0.955370
	510.956336	0.954818
	511.161922	0.954768
	511.367494	0.955407
	511.573053	0.953850
	511.778599	0.953227
	511.984131	0.952614
	512.189649	0.951170
	512.395154	0.951019
	512.600645	0.951575
	512.806123	0.950156
	513.011587	0.947877
	513.217038	0.948522
	513.422475	0.947316
	513.627899	0.948296
	513.833309	0.948861
	514.038705	0.948975
	514.244088	0.949064
	514.449458	0.949810
	514.654814	0.950062
	514.860156	0.949776
	515.065485	0.949216
	515.270800	0.949637
	515.476102	0.950996
	515.681390	0.952093
	515.886664	0.953002
	516.091925	0.952461
	516.297173	0.951142
	516.502407	0.950934
	516.707627	0.950692
	516.912834	0.948921
	517.118027	0.948506
	517.323207	0.947909
	517.528373	0.948910
	517.733525	0.949195
	517.938664	0.950016
	518.143790	0.949892
	518.348901	0.950519
	518.554000	0.950813
	518.759084	0.950291
	518.964156	0.949864
	519.169213	0.950699
	519.374257	0.949959
	519.579288	0.951022
	519.784305	0.951373
	519.989308	0.952810
	520.194298	0.952485
	520.399274	0.951412
	520.604236	0.951160
	520.809185	0.950784
	521.014121	0.950729
	521.219043	0.952348
	521.423951	0.951775
	521.628846	0.950768
	521.833727	0.951610
	522.038595	0.951094
	522.243449	0.950271
	522.448289	0.949181
	522.653116	0.947895
	522.857929	0.947745
	523.062729	0.948369
	523.267515	0.946658
	523.472287	0.945587
	523.677046	0.945999
	523.881792	0.945803
	524.086524	0.945331
	524.291242	0.945143
	524.495946	0.945485
	524.700637	0.944643
	524.905315	0.943727
	525.109979	0.942245
	525.314629	0.941897
	525.519266	0.942234
	525.723889	0.942631
	525.928498	0.945515
	526.133094	0.945926
	526.337677	0.945702
	526.542245	0.946828
	526.746800	0.947086
	526.951342	0.946871
	527.155870	0.947321
	527.360384	0.947943
	527.564885	0.948223
	527.769372	0.948603
	527.973846	0.948905
	528.178306	0.948896
	528.382752	0.949435
	528.587185	0.949831
	528.791604	0.948789
	528.996010	0.949291
	529.200402	0.950137
	529.404780	0.951871
	529.609145	0.951905
	529.813496	0.951387
	530.017833	0.951976
	530.222157	0.951654
	530.426468	0.951490
	530.630764	0.950677
	530.835048	0.950897
	531.039317	0.950614
	531.243573	0.951223
	531.447815	0.951876
	531.652044	0.951615
	531.856259	0.952799
	532.060461	0.952064
	532.264648	0.952740
	532.468823	0.952227
	532.672983	0.952388
	532.877130	0.953639
	533.081264	0.952190
	533.285383	0.952559
	533.489490	0.951845
	533.693582	0.951993
	533.897661	0.950705
	534.101726	0.949600
	534.305778	0.948102
	534.509816	0.947337
	534.713841	0.947049
	534.917851	0.946430
	535.121849	0.945298
	535.325832	0.945815
	535.529802	0.943792
	535.733759	0.942766
	535.937701	0.944459
	536.141630	0.944092
	536.345546	0.942638
	536.549448	0.942234
	536.753336	0.942123
	536.957210	0.940333
	537.161071	0.940124
	537.364919	0.939957
	537.568752	0.939759
	537.772572	0.941096
	537.976379	0.941332
	538.180172	0.941071
	538.383951	0.939321
	538.587716	0.938789
	538.791468	0.939825
	538.995206	0.938773
	539.198931	0.938576
	539.402642	0.938330
	539.606339	0.939252
	539.810023	0.937963
	540.013693	0.939557
	540.217349	0.940057
	540.420992	0.940589
	540.624621	0.940272
	540.828237	0.940696
	541.031839	0.940050
	541.235427	0.942028
	541.439001	0.942120
	541.642562	0.942187
	541.846109	0.942567
	542.049643	0.943635
	542.253163	0.944192
	542.456669	0.943838
	542.660162	0.943878
	542.863641	0.943594
	543.067106	0.945065
	543.270558	0.944141
	543.473996	0.945226
	543.677420	0.944786
	543.880831	0.943662
	544.084228	0.942490
	544.287612	0.940389
	544.490981	0.942154
	544.694338	0.942036
	544.897680	0.942259
	545.101009	0.942502
	545.304324	0.942115
	545.507625	0.943252
	545.710913	0.941722
	545.914187	0.941680
	546.117448	0.940592
	546.320695	0.941421
	546.523928	0.942128
	546.727147	0.941161
	546.930353	0.941412
	547.133546	0.941788
	547.336724	0.942166
	547.539889	0.942463
	547.743040	0.941464
	547.946178	0.942063
	548.149301	0.944301
	548.352412	0.942733
	548.555508	0.941478
	548.758591	0.941407
	548.961660	0.940061
	549.164716	0.940051
	549.367757	0.940242
	549.570785	0.939812
	549.773800	0.938875
	549.976801	0.937930
	550.179788	0.938269
	550.382761	0.937810
	550.585721	0.939281
	550.788667	0.940273
	550.991599	0.940752
	551.194518	0.940244
	551.397423	0.941745
	551.600315	0.943637
	551.803192	0.945774
	552.006056	0.946409
	552.208906	0.948493
	552.411743	0.946944
	552.614566	0.947446
	552.817375	0.946817
	553.020171	0.949459
	553.222953	0.950023
	553.425721	0.950218
	553.628475	0.949206
	553.831216	0.949257
	554.033943	0.949345
	554.236657	0.949575
	554.439356	0.950088
	554.642042	0.950867
	554.844715	0.951037
	555.047373	0.952152
	555.250018	0.952891
	555.452650	0.952942
	555.655267	0.953774
	555.857871	0.950872
	556.060461	0.950543
	556.263038	0.951166
	556.465600	0.952566
	556.668150	0.953307
	556.870685	0.952544
	557.073207	0.952473
	557.275715	0.952732
	557.478209	0.952229
	557.680689	0.952074
	557.883156	0.951195
	558.085609	0.952480
	558.288049	0.954759
	558.490475	0.956115
	558.692887	0.954914
	558.895285	0.955358
	559.097670	0.957805
	559.300040	0.957073
	559.502398	0.956259
	559.704741	0.956713
	559.907071	0.956650
	560.109387	0.958043
	560.311689	0.958613
	560.513978	0.957037
	560.716253	0.957005
	560.918514	0.956056
	561.120762	0.955846
	561.322995	0.956090
	561.525215	0.955431
	561.727422	0.954712
	561.929614	0.956441
	562.131793	0.957821
	562.333958	0.959082
	562.536110	0.958001
	562.738248	0.958644
	562.940372	0.958644
	563.142482	0.959032
	563.344578	0.960565
	563.546661	0.961656
	563.748730	0.962892
	563.950786	0.962547
	564.152827	0.962902
	564.354855	0.962407
	564.556870	0.961526
	564.758870	0.962999
	564.960857	0.965604
	565.162830	0.966844
	565.364789	0.967370
	565.566735	0.968109
	565.768666	0.968984
	565.970584	0.969420
	566.172489	0.971911
	566.374379	0.971945
	566.576256	0.973218
	566.778119	0.973145
	566.979969	0.972953
	567.181805	0.973481
	567.383626	0.971431
	567.585435	0.971458
	567.787229	0.972150
	567.989010	0.970575
	568.190777	0.972482
	568.392530	0.973479
	568.594269	0.972862
	568.795995	0.970984
	568.997707	0.972393
	569.199405	0.971620
	569.401090	0.971543
	569.602761	0.971760
	569.804418	0.971820
	570.006061	0.972884
	570.207690	0.973241
	570.409306	0.973282
	570.610908	0.972602
	570.812497	0.971328
	571.014071	0.971436
	571.215632	0.971444
	571.417179	0.970551
	571.618712	0.970558
	571.820232	0.970667
	572.021737	0.969346
	572.223229	0.970078
	572.424707	0.968123
	572.626172	0.967891
	572.827623	0.966149
	573.029060	0.967132
	573.230483	0.968180
	573.431892	0.968411
	573.633288	0.969012
	573.834670	0.969526
	574.036038	0.969838
	574.237392	0.969164
	574.438733	0.969389
	574.640060	0.967837
	574.841373	0.968305
	575.042672	0.969974
	575.243958	0.969199
	575.445230	0.971111
	575.646488	0.971018
	575.847732	0.971293
	576.048962	0.971311
	576.250179	0.972185
	576.451382	0.972072
	576.652571	0.973423
	576.853747	0.975366
	577.054908	0.977897
	577.256056	0.978094
	577.457190	0.979232
	577.658310	0.979772
	577.859417	0.979380
	578.060510	0.979693
	578.261589	0.980716
	578.462654	0.980102
	578.663705	0.981323
	578.864743	0.980078
	579.065767	0.979306
	579.266777	0.979696
	579.467773	0.979273
	579.668755	0.981948
	579.869724	0.981570
	580.070679	0.980487
	580.271620	0.981894
	580.472548	0.981579
	580.673461	0.981403
	580.874361	0.983410
	581.075247	0.984904
	581.276119	0.984335
	581.476978	0.984182
	581.677822	0.985059
	581.878653	0.985405
	582.079470	0.986126
	582.280273	0.984278
	582.481063	0.985237
	582.681838	0.985295
	582.882600	0.983660
	583.083348	0.983098
	583.284083	0.983833
	583.484803	0.984024
	583.685510	0.983808
	583.886203	0.983424
	584.086882	0.982605
	584.287547	0.983465
	584.488199	0.981559
	584.688836	0.982086
	584.889460	0.980845
	585.090070	0.982339
	585.290666	0.980908
	585.491249	0.980001
	585.691818	0.978907
	585.892372	0.979294
	586.092914	0.978766
	586.293441	0.980103
	586.493954	0.979019
	586.694454	0.978598
	586.894940	0.978615
	587.095412	0.978879
	587.295870	0.977982
	587.496314	0.978635
	587.696745	0.978233
	587.897162	0.977644
	588.097565	0.978230
	588.297954	0.978785
	588.498329	0.979073
	588.698691	0.979889
	588.899038	0.980956
	589.099372	0.980889
	589.299692	0.979860
	589.499998	0.978071
	589.700291	0.977126
	589.900569	0.976256
	590.100834	0.976011
	590.301085	0.976237
	590.501322	0.976467
	590.701546	0.975983
	590.901755	0.976017
	591.101951	0.977060
	591.302132	0.978152
	591.502300	0.978986
	591.702455	0.979951
	591.902595	0.979524
	592.102722	0.980141
	592.302834	0.980836
	592.502933	0.980821
	592.703018	0.981820
	592.903089	0.983285
	593.103147	0.981792
	593.303190	0.982142
	593.503220	0.981236
	593.703236	0.982307
	593.903238	0.982675
	594.103226	0.981689
	594.303200	0.979960
	594.503161	0.980764
	594.703108	0.980159
	594.903040	0.980344
	595.102960	0.979962
	595.302865	0.980532
	595.502756	0.980151
	595.702634	0.979646
	595.902497	0.978643
	596.102347	0.979492
	596.302183	0.979184
	596.502005	0.978226
	596.701813	0.979369
	596.901608	0.979672
	597.101388	0.980450
	597.301155	0.981179
	597.500908	0.982813
	597.700647	0.983910
	597.900372	0.984941
	598.100083	0.985151
	598.299781	0.986753
	598.499465	0.985417
	598.699134	0.986604
	598.898790	0.986195
	599.098432	0.988128
	599.298061	0.987306
	599.497675	0.987977
	599.697275	0.987506
	599.896862	0.987513
	600.096435	0.989095
	600.295994	0.989732
	600.495539	0.991048
	600.695070	0.991476
	600.894588	0.991360
	601.094091	0.990591
	601.293581	0.990241
	601.493056	0.989992
	601.692518	0.991058
	601.891966	0.992195
	602.091401	0.992496
	602.290821	0.993141
	602.490227	0.993608
	602.689620	0.992918
	602.888999	0.992400
	603.088363	0.993037
	603.287714	0.993708
	603.487052	0.993652
	603.686375	0.994937
	603.885684	0.995681
	604.084980	0.996738
	604.284261	0.997321
	604.483529	0.998887
	604.682783	1.000177
	604.882023	1.000524
	605.081249	1.000641
	605.280461	1.000773
	605.479660	0.998972
	605.678844	0.999048
	605.878015	0.999160
	606.077172	0.998633
	606.276314	0.999112
	606.475443	1.000364
	606.674558	1.000633
	606.873660	1.001712
	607.072747	1.000953
	607.271820	1.002359
	607.470880	1.003146
	607.669926	1.003571
	607.868957	1.004224
	608.067975	1.005608
	608.266979	1.004911
	608.465969	1.006512
	608.664946	1.007406
	608.863908	1.008666
	609.062857	1.009729
	609.261791	1.010610
	609.460712	1.011909
	609.659619	1.012899
	609.858511	1.013445
	610.057390	1.014333
	610.256256	1.015377
	610.455107	1.014804
	610.653944	1.016185
	610.852767	1.016135
	611.051577	1.016285
	611.250373	1.015986
	611.449154	1.016685
	611.647922	1.017106
	611.846676	1.018462
	612.045416	1.019168
	612.244142	1.020145
	612.442854	1.020276
	612.641553	1.018578
	612.840237	1.019264
	613.038908	1.019832
	613.237564	1.019638
	613.436207	1.020436
	613.634836	1.020284
	613.833451	1.020081
	614.032052	1.019587
	614.230639	1.020196
	614.429212	1.020663
	614.627771	1.020077
	614.826316	1.021117
	615.024848	1.021456
	615.223365	1.021894
	615.421869	1.023071
	615.620358	1.024731
	615.818834	1.024138
	616.017296	1.024238
	616.215744	1.024368
	616.414178	1.025326
	616.612598	1.024789
	616.811004	1.024127
	617.009396	1.023339
	617.207775	1.022234
	617.406139	1.023554
	617.604490	1.024480
	617.802826	1.025987
	618.001149	1.026481
	618.199458	1.026667
	618.397752	1.027466
	618.596033	1.027092
	618.794300	1.026455
	618.992553	1.025161
	619.190792	1.025241
	619.389018	1.026093
	619.587229	1.025221
	619.785426	1.025099
	619.983609	1.025796
	620.181779	1.025781
	620.379934	1.026298
	620.578076	1.025779
	620.776204	1.025346
	620.974317	1.025607
	621.172417	1.026119
	621.370503	1.026283
	621.568575	1.026355
	621.766633	1.024823
	621.964677	1.023788
	622.162707	1.024045
	622.360723	1.023778
	622.558725	1.023379
	622.756714	1.022372
	622.954688	1.021830
	623.152648	1.021626
	623.350595	1.019117
	623.548527	1.019426
	623.746446	1.018727
	623.944350	1.017797
	624.142241	1.016836
	624.340118	1.016977
	624.537981	1.016067
	624.735829	1.016711
	624.933664	1.014297
	625.131485	1.013331
	625.329292	1.012578
	625.527085	1.011344
	625.724864	1.011368
	625.922629	1.011166
	626.120381	1.011303
	626.318118	1.010537
	626.515841	1.009644
	626.713550	1.009873
	626.911246	1.010068
	627.108927	1.011562
	627.306595	1.011512
	627.504248	1.009941
	627.701888	1.009388
	627.899513	1.009538
	628.097125	1.008948
	628.294722	1.008726
	628.492306	1.009423
	628.689876	1.008562
	628.887432	1.008875
	629.084973	1.010035
	629.282501	1.011560
	629.480015	1.009290
	629.677515	1.009934
	629.875001	1.010376
	630.072473	1.010604
	630.269931	1.010061
	630.467375	1.009848
	630.664805	1.010448
	630.862221	1.010285
	631.059623	1.010916
	631.257011	1.011502
	631.454385	1.011734
	631.651746	1.012138
	631.849092	1.013298
	632.046424	1.012329
	632.243742	1.011674
	632.441047	1.011825
	632.638337	1.013069
	632.835613	1.014230
	633.032876	1.014558
	633.230124	1.013662
	633.427358	1.013657
	633.624579	1.013898
	633.821785	1.014755
	634.018978	1.014788
	634.216156	1.015435
	634.413321	1.014405
	634.610471	1.015602
	634.807608	1.015393
	635.004730	1.015970
	635.201839	1.015153
	635.398933	1.016838
	635.596014	1.015917
	635.793081	1.015250
	635.990133	1.015255
	636.187172	1.016175
	636.384196	1.014467
	636.581207	1.014746
	636.778204	1.014989
	636.975186	1.016485
	637.172155	1.016872
	637.369110	1.017079
	637.566050	1.016385
	637.762977	1.015798
	637.959890	1.015518
	638.156788	1.015230
	638.353673	1.014009
	638.550544	1.014593
	638.747400	1.013792
	638.944243	1.013090
	639.141072	1.012225
	639.337886	1.012153
	639.534687	1.013312
	639.731474	1.013797
	639.928246	1.013385
	640.125005	1.013609
	640.321750	1.014158
	640.518480	1.012468
	640.715197	1.013311
	640.911899	1.013570
	641.108588	1.013967
	641.305263	1.011649
	641.501923	1.013457
	641.698570	1.014020
	641.895202	1.014817
	642.091821	1.014210
	642.288426	1.015865
	642.485016	1.015267
	642.681593	1.013752
	642.878155	1.014269
	643.074704	1.014320
	643.271238	1.014823
	643.467759	1.014718
	643.664265	1.015041
	643.860757	1.015385
	644.057236	1.016015
	644.253700	1.016905
	644.450151	1.017051
	644.646587	1.016964
	644.843009	1.017457
	645.039418	1.017846
	645.235812	1.019374
	645.432192	1.021167
	645.628558	1.021377
	645.824911	1.022060
	646.021249	1.023417
	646.217573	1.023162
	646.413883	1.023315
	646.610179	1.023685
	646.806461	1.024594
	647.002729	1.022825
	647.198983	1.024081
	647.395223	1.025352
	647.591449	1.027310
	647.787661	1.027744
	647.983859	1.028035
	648.180043	1.028271
	648.376212	1.029158
	648.572368	1.029648
	648.768510	1.028744
	648.964638	1.029462
	649.160751	1.029366
	649.356851	1.028781
	649.552937	1.029572
	649.749008	1.029737
	649.945066	1.028980
	650.141109	1.027947
	650.337138	1.028667
	650.533154	1.028140
	650.729155	1.028577
	650.925142	1.029023
	651.121116	1.028851
	651.317075	1.028614
	651.513020	1.028705
	651.708951	1.028171
	651.904868	1.027731
	652.100771	1.028746
	652.296660	1.028175
	652.492535	1.030171
	652.688396	1.030478
	652.884242	1.030729
	653.080075	1.030389
	653.275894	1.032650
	653.471699	1.031414
	653.667489	1.031341
	653.863266	1.029721
	654.059028	1.030668
	654.254776	1.030540
	654.450511	1.030988
	654.646231	1.031288
	654.841937	1.031358
	655.037629	1.031213
	655.233308	1.031192
	655.428972	1.030949
	655.624622	1.031258
	655.820258	1.031602
	656.015879	1.032446
	656.211487	1.032799
	656.407081	1.035056
	656.602661	1.035609
	656.798226	1.036467
	656.993778	1.036830
	657.189315	1.036747
	657.384839	1.036918
	657.580348	1.037341
	657.775843	1.038133
	657.971324	1.038972
	658.166791	1.038308
	658.362244	1.040453
	658.557683	1.038876
	658.753108	1.040035
	658.948519	1.042767
	659.143916	1.042424
	659.339298	1.042507
	659.534667	1.041478
	659.730022	1.042495
	659.925362	1.043137
	660.120688	1.043525
	660.316001	1.043667
	660.511299	1.044914
	660.706583	1.045364
	660.901853	1.044493
	661.097109	1.043587
	661.292351	1.043225
	661.487578	1.042543
	661.682792	1.042533
	661.877992	1.042783
	662.073177	1.043748
	662.268349	1.045236
	662.463506	1.045482
	662.658649	1.045162
	662.853779	1.045221
	663.048894	1.045915
	663.243995	1.046375
	663.439081	1.043431
	663.634154	1.043155
	663.829213	1.043851
	664.024258	1.043187
	664.219288	1.044505
	664.414305	1.042781
	664.609307	1.043029
	664.804295	1.042104
	664.999269	1.041579
	665.194229	1.040507
	665.389175	1.041754
	665.584107	1.042527
	665.779025	1.043574
	665.973928	1.043762
	666.168818	1.043209
	666.363693	1.043101
	666.558555	1.043761
	666.753402	1.042517
	666.948235	1.042890
	667.143054	1.043896
	667.337859	1.044179
	667.532650	1.045849
	667.727427	1.045620
	667.922189	1.045058
	668.116938	1.044898
	668.311672	1.043678
	668.506392	1.043950
	668.701098	1.042454
	668.895790	1.042222
	669.090468	1.043455
	669.285132	1.043645
	669.479782	1.044170
	669.674417	1.043499
	669.869039	1.042276
	670.063646	1.042688
	670.258239	1.041622
	670.452819	1.042798
	670.647384	1.042341
	670.841934	1.042211
	671.036471	1.042964
	671.230994	1.041816
	671.425502	1.042696
	671.619997	1.042109
	671.814477	1.041949
	672.008943	1.040772
	672.203395	1.040968
	672.397833	1.039482
	672.592257	1.039759
	672.786667	1.039006
	672.981062	1.037620
	673.175444	1.037722
	673.369811	1.037127
	673.564164	1.036203
	673.758503	1.036253
	673.952828	1.034864
	674.147139	1.032950
	674.341435	1.033397
	674.535718	1.033149
	674.729986	1.031572
	674.924240	1.030271
	675.118480	1.028618
	675.312706	1.029836
	675.506918	1.029384
	675.701116	1.028924
	675.895299	1.030235
	676.089469	1.029517
	676.283624	1.029946
	676.477765	1.029472
	676.671892	1.030479
	676.866005	1.031883
	677.060103	1.033100
	677.254188	1.032714
	677.448258	1.032647
	677.642315	1.032353
	677.836357	1.031115
	678.030385	1.030116
	678.224398	1.028334
	678.418398	1.027455
	678.612384	1.028127
	678.806355	1.028496
	679.000312	1.027333
	679.194255	1.026982
	679.388184	1.025787
	679.582099	1.025633
	679.776000	1.025866
	679.969886	1.025011
	680.163758	1.025264
	680.357617	1.024006
	680.551461	1.024436
	680.745290	1.025577
	680.939106	1.024603
	681.132908	1.023569
	681.326695	1.022617
	681.520468	1.022407
	681.714227	1.022695
	681.907972	1.022075
	682.101703	1.023383
	682.295419	1.024277
	682.489122	1.024083
	682.682810	1.023175
	682.876484	1.022626
	683.070144	1.022584
	683.263790	1.021497
	683.457421	1.021200
	683.651039	1.020398
	683.844642	1.020191
	684.038231	1.019218
	684.231806	1.019259
	684.425367	1.018386
	684.618913	1.017143
	684.812446	1.015887
	685.005964	1.014860
	685.199468	1.014299
	685.392958	1.013885
	685.586433	1.013989
	685.779895	1.014813
	685.973342	1.014972
	686.166775	1.013749
	686.360194	1.013063
	686.553599	1.013945
	686.746990	1.012683
	686.940366	1.012949
	687.133729	1.013047
	687.327077	1.012974
	687.520411	1.013517
	687.713730	1.012849
	687.907036	1.013853
	688.100327	1.013321
	688.293604	1.013883
	688.486867	1.013758
	688.680116	1.011595
	688.873351	1.010856
	689.066571	1.010226
	689.259777	1.008530
	689.452970	1.008759
	689.646147	1.007633
	689.839311	1.007243
	690.032461	1.006723
	690.225596	1.004940
	690.418717	1.004077
	690.611824	1.002486
	690.804917	1.002708
	690.997995	1.001921
	691.191059	1.001558
	691.384110	1.001742
	691.577145	0.999924
	691.770167	1.001086
	691.963175	1.000893
	692.156168	1.000859
	692.349147	1.001515
	692.542112	1.001150
	692.735063	1.000119
	692.927999	1.000016
	693.120922	0.998538
	693.313830	0.997235
	693.506724	0.996524
	693.699603	0.996214
	693.892469	0.994805
	694.085320	0.993873
	694.278157	0.993239
	694.470980	0.993067
	694.663789	0.992770
	694.856583	0.992523
	695.049364	0.991913
	695.242130	0.991255
	695.434881	0.990654
	695.627619	0.990453
	695.820342	0.989752
	696.013052	0.989469
	696.205747	0.989668
	696.398427	0.989159
	696.591094	0.991003
	696.783746	0.991679
	696.976384	0.993369
	697.169008	0.992944
	697.361618	0.992332
	697.554213	0.991865
	697.746795	0.992442
	697.939362	0.991319
	698.131914	0.990907
	698.324453	0.989884
	698.516977	0.991113
	698.709487	0.992687
	698.901983	0.993784
	699.094465	0.994587
	699.286932	0.994573
	699.479386	0.995776
	699.671825	0.994242
	699.864249	0.994914
	700.056660	0.993924
	700.249056	0.992901
	700.441438	0.992567
	700.633806	0.991596
	700.826160	0.991237
	701.018499	0.991302
	701.210824	0.990346
	701.403135	0.990027
	701.595432	0.989059
	701.787714	0.988941
	701.979982	0.988897
	702.172236	0.989197
	702.364476	0.987454
	702.556702	0.987018
	702.748913	0.986633
	702.941110	0.985548
	703.133293	0.984149
	703.325461	0.984130
	703.517615	0.983046
	703.709755	0.981919
	703.901881	0.980950
	704.093993	0.979127
	704.286090	0.976318
	704.478173	0.975408
	704.670242	0.973938
	704.862296	0.973819
	705.054337	0.973873
	705.246363	0.973330
	705.438375	0.973834
	705.630372	0.972775
	705.822356	0.972215
	706.014325	0.971552
	706.206279	0.969612
	706.398220	0.969123
	706.590146	0.968163
	706.782058	0.967994
	706.973956	0.967402
	707.165840	0.967460
	707.357709	0.968057
	707.549564	0.968104
	707.741405	0.966408
	707.933231	0.964924
	708.125043	0.965401
	708.316841	0.964450
	708.508625	0.964212
	708.700395	0.963185
	708.892150	0.963144
	709.083891	0.963103
	709.275617	0.963514
	709.467330	0.961254
	709.659028	0.961132
	709.850712	0.961448
	710.042381	0.962227
	710.234037	0.962666
	710.425678	0.960744
	710.617305	0.959658
	710.808917	0.960297
	711.000515	0.960101
	711.192099	0.959438
	711.383669	0.959792
	711.575225	0.959014
	711.766766	0.959172
	711.958293	0.958960
	712.149805	0.959222
	712.341304	0.959476
	712.532788	0.959480
	712.724258	0.959226
	712.915713	0.957818
	713.107154	0.957427
	713.298581	0.957428
	713.489994	0.955659
	713.681392	0.955454
	713.872776	0.955244
	714.064146	0.956544
	714.255502	0.955356
	714.446843	0.955291
	714.638170	0.956395
	714.829483	0.955491
	715.020781	0.955997
	715.212065	0.955195
	715.403335	0.954537
	715.594591	0.955234
	715.785832	0.955701
	715.977059	0.955987
	716.168272	0.956689
	716.359470	0.956540
	716.550654	0.957000
	716.741824	0.956042
	716.932979	0.955349
	717.124121	0.954212
	717.315247	0.954298
	717.506360	0.954066
	717.697458	0.954619
	717.888542	0.956334
	718.079612	0.957332
	718.270668	0.958729
	718.461709	0.959847
	718.652736	0.960525
	718.843748	0.962172
	719.034746	0.961747
	719.225730	0.961366
	719.416700	0.963084
	719.607655	0.964012
	719.798596	0.964281
	719.989523	0.964513
	720.180435	0.964498
	720.371333	0.964710
	720.562217	0.965934
	720.753087	0.964970
	720.943942	0.964882
	721.134783	0.966820
	721.325609	0.967384
	721.516422	0.967397
	721.707219	0.968367
	721.898003	0.968108
	722.088772	0.968994
	722.279527	0.968598
	722.470268	0.968484
	722.660994	0.969969
	722.851707	0.969182
	723.042404	0.969911
	723.233088	0.970742
	723.423757	0.970359
	723.614412	0.970803
	723.805052	0.971949
	723.995678	0.970767
	724.186290	0.969847
	724.376887	0.970160
	724.567471	0.970415
	724.758039	0.971238
	724.948594	0.970123
	725.139134	0.971716
	725.329660	0.970818
	725.520172	0.971592
	725.710669	0.970981
	725.901152	0.971350
	726.091620	0.971912
	726.282075	0.971188
	726.472514	0.972084
	726.662940	0.971772
	726.853351	0.972147
	727.043748	0.972195
	727.234131	0.971730
	727.424499	0.970819
	727.614853	0.970913
	727.805193	0.970125
	727.995518	0.971057
	728.185829	0.970863
	728.376125	0.972454
	728.566408	0.973412
	728.756675	0.974475
	728.946929	0.974745
	729.137168	0.975667
	729.327393	0.975638
	729.517604	0.976181
	729.707800	0.977212
	729.897982	0.977606
	730.088149	0.975815
	730.278302	0.974679
	730.468441	0.973168
	730.658566	0.971955
	730.848676	0.972701
	731.038771	0.972216
	731.228853	0.971077
	731.418920	0.970810
	731.608973	0.971007
	731.799011	0.970042
	731.989035	0.969245
	732.179045	0.967266
	732.369040	0.966998
	732.559021	0.965249
	732.748988	0.965341
	732.938940	0.964842
	733.128878	0.965176
	733.318801	0.963332
	733.508711	0.962697
	733.698605	0.963032
	733.888486	0.963873
	734.078352	0.963026
	734.268204	0.962051
	734.458041	0.961421
	734.647864	0.959588
	734.837673	0.958683
	735.027467	0.957643
	735.217247	0.956468
	735.407013	0.954801
	735.596764	0.955100
	735.786501	0.956307
	735.976223	0.957779
	736.165932	0.958328
	736.355625	0.957368
	736.545305	0.957935
	736.734970	0.956785
	736.924620	0.958057
	737.114257	0.955896
	737.303879	0.954870
	737.493486	0.954332
	737.683079	0.953483
	737.872658	0.953982
	738.062222	0.953691
	738.251772	0.953459
	738.441308	0.953169
	738.630829	0.952087
	738.820336	0.951701
	739.009829	0.951572
	739.199307	0.952425
	739.388771	0.952967
	739.578220	0.953095
	739.767655	0.952887
	739.957076	0.952453
	740.146482	0.951483
	740.335874	0.950663
	740.525251	0.950788
	740.714615	0.950827
	740.903963	0.949512
	741.093298	0.948102
	741.282618	0.945940
	741.471923	0.944232
	741.661214	0.943991
	741.850491	0.944227
	742.039753	0.944764
	742.229001	0.945400
	742.418235	0.944635
	742.607454	0.944498
	742.796659	0.944485
	742.985849	0.943569
	743.175025	0.941551
	743.364187	0.941956
	743.553334	0.941309
	743.742467	0.941670
	743.931586	0.943074
	744.120690	0.944216
	744.309779	0.942538
	744.498855	0.942688
	744.687916	0.941866
	744.876962	0.942911
	745.065994	0.943660
	745.255012	0.942772
	745.444015	0.942968
	745.633004	0.942986
	745.821978	0.943389
	746.010938	0.943887
	746.199884	0.943758
	746.388815	0.943531
	746.577732	0.944398
	746.766634	0.945280
	746.955522	0.946339
	747.144396	0.947085
	747.333255	0.947448
	747.522100	0.946791
	747.710930	0.946379
	747.899746	0.947162
	748.088548	0.946741
	748.277335	0.946773
	748.466108	0.945201
	748.654866	0.944865
	748.843610	0.945744
	749.032339	0.946541
	749.221054	0.946634
	749.409755	0.946328
	749.598441	0.945689
	749.787113	0.945471
	749.975770	0.945977
	750.164413	0.946804
	750.353042	0.946496
[truncated: 1,648 more rows]
