# Supplementary material for: Metasurface analogues of molecular diastereomers from hierarchical multiscale chiral interactions with biomolecules
Source: Nat Commun. 2026 Apr 22;17:5541. doi: 10.1038/s41467-026-72200-6 (PMC13287669; doi:10.1038/s41467-026-72200-6)
Supplement: Supplementary file 3 — Supplementary Data 1 (Raw data) [file 41467_2026_72200_MOESM3_ESM.zip › Raw_Data/Reflectivity/Antistrept_strept_sequence/strept_after_wash/Ref_ARRAY3_RH_0_1.txt]

	345.453658	1.000782
	345.669646	1.000328
	345.885622	0.999833
	346.101585	0.999292
	346.317535	0.998698
	346.533471	0.998048
	346.749395	0.997335
	346.965306	0.996552
	347.181204	0.995695
	347.397089	0.994757
	347.612961	0.993736
	347.828820	0.992630
	348.044666	0.991444
	348.260499	0.990188
	348.476319	0.988882
	348.692126	0.987560
	348.907920	0.986273
	349.123701	0.985088
	349.339469	0.984091
	349.555224	0.983377
	349.770966	0.983037
	349.986695	0.983139
	350.202412	0.983715
	350.418115	0.984743
	350.633805	0.986152
	350.849482	0.987838
	351.065147	0.989683
	351.280798	0.991575
	351.496436	0.993424
	351.712062	0.995167
	351.927674	0.996763
	352.143273	0.997189
	352.358860	0.998556
	352.574433	1.001295
	352.789993	1.002376
	353.005541	1.003850
	353.221075	1.003877
	353.436597	1.003834
	353.652105	1.004471
	353.867600	1.005893
	354.083083	1.007758
	354.298552	1.007058
	354.514009	1.005776
	354.729452	1.005353
	354.944883	1.004754
	355.160300	1.004351
	355.375705	1.003192
	355.591096	1.001587
	355.806474	0.999372
	356.021840	1.001541
	356.237192	1.000708
	356.452532	0.999831
	356.667858	0.997501
	356.883172	0.998196
	357.098472	0.999313
	357.313760	0.999209
	357.529034	0.999963
	357.744295	0.999494
	357.959544	0.999985
	358.174779	1.001223
	358.390002	1.001537
	358.605211	1.002918
	358.820407	1.002434
	359.035591	1.002466
	359.250761	1.002795
	359.465919	1.002001
	359.681063	1.001415
	359.896194	1.000811
	360.111313	0.999245
	360.326418	0.997555
	360.541510	0.996496
	360.756589	0.996005
	360.971656	0.996054
	361.186709	0.994665
	361.401749	0.997665
	361.616776	0.996614
	361.831790	0.994684
	362.046792	0.994080
	362.261780	0.993151
	362.476755	0.992066
	362.691717	0.993866
	362.906666	0.992913
	363.121602	0.993891
	363.336525	0.995342
	363.551435	0.992504
	363.766332	0.991814
	363.981216	0.991062
	364.196087	0.989793
	364.410945	0.991887
	364.625790	0.991938
	364.840621	0.990255
	365.055440	0.992527
	365.270246	0.992230
	365.485039	0.992387
	365.699818	0.991729
	365.914585	0.992803
	366.129339	0.993717
	366.344079	0.991672
	366.558807	0.990673
	366.773521	0.992365
	366.988223	0.990597
	367.202911	0.989406
	367.417587	0.988067
	367.632249	0.988237
	367.846898	0.987850
	368.061535	0.988077
	368.276158	0.986745
	368.490768	0.987119
	368.705365	0.988554
	368.919949	0.991131
	369.134521	0.989930
	369.349079	0.991527
	369.563624	0.993102
	369.778155	0.996087
	369.992674	0.997743
	370.207180	0.998448
	370.421673	1.000788
	370.636153	1.000402
	370.850619	1.001564
	371.065073	1.001867
	371.279514	1.001958
	371.493941	1.002278
	371.708356	1.002180
	371.922757	1.001158
	372.137145	1.001412
	372.351521	0.999991
	372.565883	1.000336
	372.780232	0.999127
	372.994568	0.998569
	373.208891	0.998938
	373.423201	1.000205
	373.637498	1.000209
	373.851782	1.001522
	374.066053	1.002432
	374.280311	1.002788
	374.494556	0.999507
	374.708787	0.999261
	374.923006	0.999966
	375.137211	0.998377
	375.351404	0.997181
	375.565583	0.998880
	375.779750	0.996902
	375.993903	0.997784
	376.208043	0.998137
	376.422170	0.996125
	376.636284	0.995517
	376.850385	0.994805
	377.064473	0.995840
	377.278548	0.995399
	377.492610	0.993184
	377.706658	0.994062
	377.920694	0.994420
	378.134717	0.993555
	378.348726	0.993235
	378.562722	0.993326
	378.776706	0.994388
	378.990676	0.992177
	379.204633	0.990071
	379.418577	0.991676
	379.632508	0.991803
	379.846426	0.990634
	380.060331	0.991088
	380.274223	0.992112
	380.488101	0.993328
	380.701967	0.992196
	380.915819	0.994908
	381.129659	0.995574
	381.343485	0.996097
	381.557298	0.997854
	381.771098	0.998560
	381.984886	0.999666
	382.198659	1.000144
	382.412420	1.001736
	382.626168	1.002200
	382.839903	1.002846
	383.053624	1.002512
	383.267333	1.003049
	383.481028	1.004140
	383.694711	1.006433
	383.908380	1.006986
	384.122036	1.007835
	384.335679	1.005887
	384.549309	1.005320
	384.762926	1.005768
	384.976530	1.007247
	385.190120	1.005630
	385.403698	1.005745
	385.617262	1.005417
	385.830814	1.005994
	386.044352	1.007158
	386.257877	1.008025
	386.471389	1.008145
	386.684888	1.010040
	386.898374	1.008705
	387.111847	1.006781
	387.325306	1.006387
	387.538753	1.007103
	387.752186	1.006544
	387.965606	1.004974
	388.179014	1.007641
	388.392408	1.010144
	388.605789	1.009416
	388.819156	1.009094
	389.032511	1.009541
	389.245853	1.007758
	389.459181	1.008831
	389.672497	1.007390
	389.885799	1.007421
	390.099088	1.007746
	390.312364	1.008369
	390.525627	1.009604
	390.738877	1.008894
	390.952114	1.008169
	391.165337	1.004681
	391.378548	1.004040
	391.591745	1.004308
	391.804929	1.003345
	392.018100	1.003815
	392.231258	1.003911
	392.444403	1.003098
	392.657535	1.003314
	392.870653	1.003534
	393.083759	1.003694
	393.296851	0.999945
	393.509930	0.999672
	393.722996	1.000270
	393.936049	0.999914
	394.149089	0.999289
	394.362116	0.998455
	394.575129	0.996320
	394.788130	0.996268
	395.001117	0.996341
	395.214091	0.997264
	395.427052	0.996606
	395.640000	0.995408
	395.852935	0.994686
	396.065857	0.995055
	396.278765	0.995039
	396.491660	0.993414
	396.704543	0.992534
	396.917412	0.991479
	397.130268	0.991299
	397.343110	0.993161
	397.555940	0.993468
	397.768757	0.993093
	397.981560	0.993597
	398.194350	0.995244
	398.407127	0.996058
	398.619891	0.996390
	398.832642	0.998190
	399.045380	0.997885
	399.258104	0.998894
	399.470815	0.998891
	399.683514	0.997749
	399.896199	0.998885
	400.108870	1.000069
	400.321529	1.002178
	400.534175	1.002081
	400.746807	1.003432
	400.959427	1.008218
	401.172033	1.008514
	401.384626	1.006661
	401.597205	1.008038
	401.809772	1.007048
	402.022326	1.006597
	402.234866	1.007501
	402.447393	1.003559
	402.659907	1.005933
	402.872408	1.005974
	403.084896	1.003959
	403.297370	1.002773
	403.509832	1.001951
	403.722280	1.002759
	403.934715	1.002195
	404.147137	1.003651
	404.359546	1.003890
	404.571941	1.003037
	404.784323	1.003264
	404.996693	1.003305
	405.209049	1.003510
	405.421392	1.001543
	405.633721	1.000456
	405.846038	0.999968
	406.058341	0.998579
	406.270632	0.999605
	406.482909	0.997596
	406.695172	0.999267
	406.907423	0.998770
	407.119661	0.998297
	407.331885	0.999424
	407.544096	0.999211
	407.756294	1.001054
	407.968479	1.000129
	408.180651	1.000693
	408.392809	1.000220
	408.604954	1.000864
	408.817086	1.000649
	409.029205	0.999093
	409.241311	0.997008
	409.453404	0.998243
	409.665483	0.997569
	409.877549	0.999120
	410.089602	0.999248
	410.301642	0.998366
	410.513669	0.999007
	410.725682	0.999722
	410.937682	0.999926
	411.149669	1.000310
	411.361643	1.000923
	411.573604	1.000522
	411.785551	1.000638
	411.997486	1.000899
	412.209407	1.000962
	412.421315	1.001264
	412.633210	1.002272
	412.845091	1.002925
	413.056959	1.002493
	413.268815	1.002228
	413.480657	1.002260
	413.692485	1.003560
	413.904301	1.002799
	414.116103	1.001712
	414.327892	1.001049
	414.539668	1.000647
	414.751431	1.001417
	414.963181	1.001419
	415.174917	0.999695
	415.386640	1.004429
	415.598350	1.004369
	415.810047	1.003792
	416.021730	1.006888
	416.233401	1.009244
	416.445058	1.009021
	416.656702	1.006108
	416.868332	1.006088
	417.079950	1.007382
	417.291554	1.007622
	417.503145	1.008753
	417.714723	1.009003
	417.926288	1.009194
	418.137839	1.009007
	418.349377	1.008717
	418.560903	1.008796
	418.772414	1.007824
	418.983913	1.006381
	419.195398	1.009114
	419.406870	1.011191
	419.618329	1.010245
	419.829775	1.010492
	420.041208	1.009112
	420.252627	1.009572
	420.464033	1.010082
	420.675426	1.008002
	420.886805	1.007117
	421.098172	1.005148
	421.309525	1.003185
	421.520865	1.001643
	421.732192	1.001849
	421.943505	1.002793
	422.154805	1.002758
	422.366092	1.002921
	422.577366	1.003732
	422.788627	1.002302
	422.999874	1.003010
	423.211108	1.002443
	423.422329	1.001311
	423.633537	1.001099
	423.844731	0.999331
	424.055913	0.998244
	424.267081	0.997764
	424.478235	0.997707
	424.689377	0.998195
	424.900505	0.997954
	425.111620	0.997704
	425.322722	0.996746
	425.533811	0.996155
	425.744886	0.994956
	425.955948	0.996517
	426.166997	0.997318
	426.378032	0.996980
	426.589055	0.996309
	426.800064	0.995841
	427.011060	0.994861
	427.222042	0.997380
	427.433012	0.997012
	427.643968	0.997558
	427.854911	0.998328
	428.065840	1.000126
	428.276757	0.998078
	428.487660	0.997832
	428.698550	1.000991
	428.909427	1.000173
	429.120290	0.998366
	429.331140	0.997615
	429.541977	0.998791
	429.752801	1.000412
	429.963611	0.999292
	430.174408	0.998860
	430.385192	1.000193
	430.595963	0.999412
	430.806720	0.998318
	431.017464	0.997709
	431.228195	0.998419
	431.438913	0.999627
	431.649617	0.999632
	431.860308	1.002989
	432.070986	1.002707
	432.281650	1.002038
	432.492302	1.001061
	432.702940	1.001049
	432.913565	1.001939
	433.124176	1.001748
	433.334774	1.003696
	433.545359	1.004494
	433.755931	1.005130
	433.966489	1.006354
	434.177035	1.008589
	434.387567	1.009588
	434.598085	1.010276
	434.808591	1.009560
	435.019083	1.010498
	435.229562	1.008899
	435.440027	1.008459
	435.650479	1.008169
	435.860918	1.005666
	436.071344	1.004302
	436.281757	1.005364
	436.492156	1.005093
	436.702542	1.005532
	436.912914	1.006708
	437.123274	1.006657
	437.333620	1.006615
	437.543953	1.003952
	437.754272	1.003278
	437.964578	1.000696
	438.174871	1.000196
	438.385151	1.000054
	438.595417	0.999173
	438.805670	0.999406
	439.015910	0.997558
	439.226137	0.998169
	439.436350	0.999626
	439.646550	0.998089
	439.856737	0.998089
	440.066910	0.999276
	440.277070	0.997272
	440.487217	0.995868
	440.697351	0.996064
	440.907471	0.994901
	441.117578	0.995733
	441.327671	0.994439
	441.537752	0.992890
	441.747819	0.990851
	441.957873	0.989641
	442.167913	0.989697
	442.377940	0.989400
	442.587954	0.988180
	442.797955	0.988131
	443.007942	0.988665
	443.217916	0.986498
	443.427877	0.986816
	443.637824	0.987687
	443.847758	0.988406
	444.057679	0.988334
	444.267586	0.987671
	444.477481	0.988974
	444.687361	0.988676
	444.897229	0.987687
	445.107083	0.989804
	445.316924	0.992984
	445.526752	0.993406
	445.736566	0.995480
	445.946367	0.996589
	446.156155	0.995325
	446.365929	0.996603
	446.575690	0.997049
	446.785438	0.997590
	446.995173	0.997553
	447.204894	0.998602
	447.414602	0.998333
	447.624296	0.998159
	447.833977	0.997872
	448.043645	0.998737
	448.253300	0.999498
	448.462941	0.999102
	448.672569	0.998868
	448.882184	1.000787
	449.091785	0.999904
	449.301373	0.998660
	449.510948	0.998416
	449.720509	0.997450
	449.930057	0.996508
	450.139592	0.997162
	450.349113	0.997359
	450.558621	0.997690
	450.768116	0.998394
	450.977597	0.999230
	451.187066	1.000000
	451.396520	1.000038
	451.605962	0.998948
	451.815390	0.998782
	452.024805	0.998628
	452.234206	0.996799
	452.443594	0.997051
	452.652969	0.997167
	452.862330	0.993237
	453.071678	0.991663
	453.281013	0.990553
	453.490335	0.989310
	453.699643	0.988799
	453.908938	0.987348
	454.118219	0.986123
	454.327487	0.983983
	454.536742	0.983946
	454.745983	0.983711
	454.955211	0.983648
	455.164426	0.984413
	455.373627	0.984325
	455.582815	0.984132
	455.791990	0.983928
	456.001152	0.982487
	456.210300	0.981441
	456.419434	0.980831
	456.628556	0.979109
	456.837664	0.979829
	457.046758	0.981428
	457.255839	0.981208
	457.464907	0.981278
	457.673962	0.983053
	457.883003	0.983161
	458.092031	0.982166
	458.301046	0.982423
	458.510047	0.984748
	458.719035	0.985185
	458.928009	0.987294
	459.136970	0.989396
	459.345918	0.990813
	459.554852	0.991283
	459.763774	0.991349
	459.972681	0.991045
	460.181576	0.991301
	460.390457	0.992173
	460.599324	0.992294
	460.808178	0.991597
	461.017019	0.990736
	461.225847	0.991279
	461.434661	0.993286
	461.643462	0.993637
	461.852249	0.994134
	462.061023	0.995693
	462.269784	0.996055
	462.478531	0.995944
	462.687265	0.996292
	462.895986	0.996147
	463.104693	0.997521
	463.313387	0.997506
	463.522068	0.998879
	463.730735	0.999387
	463.939389	0.998650
	464.148029	0.999960
	464.356656	0.999219
	464.565270	0.999504
	464.773870	0.998932
	464.982457	0.998720
	465.191030	0.998732
	465.399591	0.997466
	465.608137	0.996075
	465.816671	0.997585
	466.025191	0.997858
	466.233697	0.997466
	466.442191	0.997225
	466.650671	0.996654
	466.859137	0.997038
	467.067590	0.997689
	467.276030	0.997197
	467.484456	0.996682
	467.692869	0.995977
	467.901269	0.994163
	468.109655	0.992936
	468.318028	0.991612
	468.526387	0.988818
	468.734733	0.988539
	468.943066	0.987503
	469.151385	0.986218
	469.359691	0.986665
	469.567984	0.986924
	469.776263	0.984976
	469.984528	0.984141
	470.192781	0.982491
	470.401020	0.983250
	470.609245	0.982703
	470.817457	0.984113
	471.025656	0.985248
	471.233841	0.984395
	471.442013	0.985091
	471.650172	0.984274
	471.858317	0.985150
	472.066448	0.984278
	472.274567	0.984394
	472.482672	0.986354
	472.690763	0.985604
	472.898841	0.984648
	473.106906	0.983098
	473.314957	0.984127
	473.522995	0.983256
	473.731020	0.983770
	473.939031	0.984055
	474.147029	0.983822
	474.355013	0.983499
	474.562984	0.984776
	474.770941	0.984733
	474.978885	0.985352
	475.186816	0.987356
	475.394733	0.989938
	475.602637	0.989185
	475.810527	0.989698
	476.018404	0.991023
	476.226268	0.991847
	476.434118	0.992749
	476.641955	0.993953
	476.849778	0.993263
	477.057588	0.994221
	477.265385	0.993949
	477.473168	0.993764
	477.680937	0.993185
	477.888694	0.990392
	478.096436	0.990745
	478.304166	0.990344
	478.511882	0.990225
	478.719584	0.990233
	478.927274	0.988877
	479.134949	0.989346
	479.342612	0.988563
	479.550260	0.988940
	479.757896	0.987750
	479.965518	0.986804
	480.173126	0.985073
	480.380722	0.982081
	480.588303	0.980406
	480.795872	0.979104
	481.003426	0.977176
	481.210968	0.976206
	481.418496	0.975871
	481.626010	0.975816
	481.833511	0.976298
	482.040999	0.974846
	482.248473	0.972073
	482.455934	0.972903
	482.663382	0.972929
	482.870816	0.975612
	483.078236	0.975626
	483.285643	0.977189
	483.493037	0.977555
	483.700417	0.978212
	483.907784	0.978890
	484.115137	0.978628
	484.322477	0.979071
	484.529803	0.976463
	484.737116	0.975824
	484.944416	0.975747
	485.151702	0.973409
	485.358975	0.973608
	485.566234	0.974597
	485.773479	0.976149
	485.980712	0.976130
	486.187931	0.977251
	486.395136	0.976953
	486.602328	0.977407
	486.809506	0.978046
	487.016671	0.977656
	487.223823	0.978071
	487.430961	0.977895
	487.638086	0.978869
	487.845197	0.979204
	488.052295	0.979570
	488.259379	0.979508
	488.466450	0.978803
	488.673507	0.978836
	488.880551	0.978062
	489.087582	0.977024
	489.294599	0.977052
	489.501602	0.976335
	489.708592	0.975539
	489.915569	0.976079
	490.122532	0.976716
	490.329482	0.976681
	490.536418	0.977323
	490.743341	0.977407
	490.950250	0.978672
	491.157146	0.978975
	491.364029	0.979287
	491.570897	0.979874
	491.777753	0.978718
	491.984595	0.979199
	492.191423	0.977261
	492.398238	0.975345
	492.605040	0.974151
	492.811828	0.974745
	493.018603	0.974942
	493.225364	0.973616
	493.432111	0.972677
	493.638846	0.972614
	493.845566	0.973807
	494.052274	0.973165
	494.258967	0.971952
	494.465648	0.971334
	494.672314	0.972514
	494.878968	0.972784
	495.085608	0.973089
	495.292234	0.974360
	495.498847	0.973268
	495.705446	0.973484
	495.912032	0.973793
	496.118605	0.973017
	496.325164	0.973392
	496.531709	0.972339
	496.738241	0.971618
	496.944759	0.971488
	497.151264	0.971739
	497.357756	0.972330
	497.564234	0.972490
	497.770698	0.972643
	497.977149	0.973327
	498.183587	0.971467
	498.390011	0.971744
	498.596422	0.970479
	498.802819	0.970330
	499.009202	0.970635
	499.215572	0.971042
	499.421929	0.970366
	499.628272	0.971282
	499.834602	0.970857
	500.040918	0.970705
	500.247220	0.971552
	500.453509	0.970755
	500.659785	0.968848
	500.866047	0.971219
	501.072296	0.971776
	501.278531	0.971572
	501.484752	0.972228
	501.690960	0.974012
	501.897155	0.973550
	502.103336	0.974344
	502.309504	0.973928
	502.515658	0.972640
	502.721798	0.971611
	502.927925	0.972770
	503.134039	0.973783
	503.340139	0.972624
	503.546225	0.971905
	503.752298	0.970234
	503.958358	0.969434
	504.164404	0.968453
	504.370436	0.967804
	504.576455	0.966150
	504.782461	0.965580
	504.988453	0.963919
	505.194431	0.963217
	505.400396	0.962028
	505.606347	0.962388
	505.812285	0.963186
	506.018209	0.962700
	506.224120	0.961672
	506.430017	0.960753
	506.635901	0.960626
	506.841771	0.962075
	507.047628	0.961587
	507.253471	0.960864
	507.459301	0.963416
	507.665117	0.963740
	507.870920	0.963618
	508.076709	0.964225
	508.282484	0.964944
	508.488247	0.964487
	508.693995	0.965364
	508.899730	0.963640
	509.105451	0.964084
	509.311159	0.963820
	509.516854	0.964563
	509.722535	0.963522
	509.928202	0.964435
	510.133856	0.964800
	510.339496	0.965931
	510.545123	0.964844
	510.750736	0.965595
	510.956336	0.965286
	511.161922	0.967853
	511.367494	0.969213
	511.573053	0.969678
	511.778599	0.969782
	511.984131	0.970824
	512.189649	0.970413
	512.395154	0.970648
	512.600645	0.971398
	512.806123	0.970129
	513.011587	0.971115
	513.217038	0.972166
	513.422475	0.971497
	513.627899	0.972937
	513.833309	0.973514
	514.038705	0.972164
	514.244088	0.970787
	514.449458	0.970701
	514.654814	0.969317
	514.860156	0.968922
	515.065485	0.970106
	515.270800	0.970197
	515.476102	0.968405
	515.681390	0.967066
	515.886664	0.967115
	516.091925	0.967254
	516.297173	0.965730
	516.502407	0.965340
	516.707627	0.965633
	516.912834	0.965492
	517.118027	0.965911
	517.323207	0.963450
	517.528373	0.964057
	517.733525	0.963628
	517.938664	0.963057
	518.143790	0.962803
	518.348901	0.962533
	518.554000	0.962830
	518.759084	0.963484
	518.964156	0.963595
	519.169213	0.963855
	519.374257	0.962740
	519.579288	0.963139
	519.784305	0.963997
	519.989308	0.962936
	520.194298	0.962019
	520.399274	0.961487
	520.604236	0.961131
	520.809185	0.960442
	521.014121	0.960491
	521.219043	0.959688
	521.423951	0.960655
	521.628846	0.960085
	521.833727	0.959951
	522.038595	0.959051
	522.243449	0.961496
	522.448289	0.961197
	522.653116	0.961102
	522.857929	0.961519
	523.062729	0.961749
	523.267515	0.962623
	523.472287	0.962348
	523.677046	0.960942
	523.881792	0.961321
	524.086524	0.961690
	524.291242	0.961770
	524.495946	0.960223
	524.700637	0.960944
	524.905315	0.960495
	525.109979	0.960480
	525.314629	0.961577
	525.519266	0.961313
	525.723889	0.962058
	525.928498	0.961875
	526.133094	0.960184
	526.337677	0.959824
	526.542245	0.961335
	526.746800	0.961273
	526.951342	0.960747
	527.155870	0.959991
	527.360384	0.960159
	527.564885	0.959146
	527.769372	0.959282
	527.973846	0.959464
	528.178306	0.959436
	528.382752	0.958398
	528.587185	0.958404
	528.791604	0.960280
	528.996010	0.959575
	529.200402	0.958151
	529.404780	0.957708
	529.609145	0.956408
	529.813496	0.957949
	530.017833	0.958895
	530.222157	0.961340
	530.426468	0.961702
	530.630764	0.961631
	530.835048	0.960594
	531.039317	0.961227
	531.243573	0.961697
	531.447815	0.961497
	531.652044	0.960653
	531.856259	0.962062
	532.060461	0.963082
	532.264648	0.962709
	532.468823	0.962202
	532.672983	0.962381
	532.877130	0.962569
	533.081264	0.963172
	533.285383	0.964155
	533.489490	0.964875
	533.693582	0.965279
	533.897661	0.966926
	534.101726	0.967328
	534.305778	0.967797
	534.509816	0.969150
	534.713841	0.968558
	534.917851	0.968452
	535.121849	0.967741
	535.325832	0.967345
	535.529802	0.967555
	535.733759	0.968228
	535.937701	0.969103
	536.141630	0.970022
	536.345546	0.970180
	536.549448	0.969263
	536.753336	0.969566
	536.957210	0.970498
	537.161071	0.968807
	537.364919	0.969113
	537.568752	0.968831
	537.772572	0.967870
	537.976379	0.968085
	538.180172	0.966043
	538.383951	0.965837
	538.587716	0.966259
	538.791468	0.966289
	538.995206	0.966360
	539.198931	0.965574
	539.402642	0.965248
	539.606339	0.966419
	539.810023	0.967162
	540.013693	0.967397
	540.217349	0.966957
	540.420992	0.966192
	540.624621	0.964653
	540.828237	0.965141
	541.031839	0.964720
	541.235427	0.963709
	541.439001	0.964618
	541.642562	0.965056
	541.846109	0.965017
	542.049643	0.965626
	542.253163	0.967347
	542.456669	0.968042
	542.660162	0.966903
	542.863641	0.966131
	543.067106	0.966204
	543.270558	0.968015
	543.473996	0.967065
	543.677420	0.967267
	543.880831	0.967607
	544.084228	0.968318
	544.287612	0.968022
	544.490981	0.968137
	544.694338	0.968152
	544.897680	0.970598
	545.101009	0.972330
	545.304324	0.973854
	545.507625	0.975066
	545.710913	0.976363
	545.914187	0.976433
	546.117448	0.978669
	546.320695	0.978373
	546.523928	0.978881
	546.727147	0.980354
	546.930353	0.979764
	547.133546	0.980161
	547.336724	0.981106
	547.539889	0.981562
	547.743040	0.981336
	547.946178	0.982642
	548.149301	0.982735
	548.352412	0.983419
	548.555508	0.982454
	548.758591	0.981780
	548.961660	0.982184
	549.164716	0.980977
	549.367757	0.981797
	549.570785	0.983431
	549.773800	0.983250
	549.976801	0.984171
	550.179788	0.984814
	550.382761	0.985858
	550.585721	0.987597
	550.788667	0.989554
	550.991599	0.990905
	551.194518	0.991411
	551.397423	0.990595
	551.600315	0.991251
	551.803192	0.990806
	552.006056	0.991720
	552.208906	0.991789
	552.411743	0.992416
	552.614566	0.992918
	552.817375	0.993718
	553.020171	0.995436
	553.222953	0.996510
	553.425721	0.997665
	553.628475	0.998589
	553.831216	0.998507
	554.033943	0.999145
	554.236657	1.000286
	554.439356	1.001448
	554.642042	1.001063
	554.844715	1.001187
	555.047373	1.001613
	555.250018	1.002023
	555.452650	1.001970
	555.655267	1.001770
	555.857871	1.002767
	556.060461	1.002234
	556.263038	1.001842
	556.465600	1.003037
	556.668150	1.003124
	556.870685	1.003080
	557.073207	1.003450
	557.275715	1.003079
	557.478209	1.002936
	557.680689	1.002045
	557.883156	1.002347
	558.085609	1.001888
	558.288049	1.003355
	558.490475	1.001766
	558.692887	1.001683
	558.895285	1.001251
	559.097670	1.000411
	559.300040	1.000486
	559.502398	0.998871
	559.704741	0.997562
	559.907071	0.997562
	560.109387	0.996628
	560.311689	0.995727
	560.513978	0.995364
	560.716253	0.994362
	560.918514	0.994867
	561.120762	0.996396
	561.322995	0.995898
	561.525215	0.996948
	561.727422	0.995250
	561.929614	0.995021
	562.131793	0.995598
	562.333958	0.995683
	562.536110	0.996040
	562.738248	0.996664
	562.940372	0.997269
	563.142482	0.997116
	563.344578	0.997148
	563.546661	0.997792
	563.748730	1.000066
	563.950786	1.001343
	564.152827	1.003871
	564.354855	1.004180
	564.556870	1.006030
	564.758870	1.006141
	564.960857	1.006570
	565.162830	1.007097
	565.364789	1.008851
	565.566735	1.009958
	565.768666	1.011054
	565.970584	1.012437
	566.172489	1.013612
	566.374379	1.015019
	566.576256	1.016318
	566.778119	1.018093
	566.979969	1.017970
	567.181805	1.019293
	567.383626	1.019616
	567.585435	1.021661
	567.787229	1.023541
	567.989010	1.022040
	568.190777	1.022461
	568.392530	1.022742
	568.594269	1.024198
	568.795995	1.025739
	568.997707	1.026656
	569.199405	1.027996
	569.401090	1.028798
	569.602761	1.029073
	569.804418	1.028700
	570.006061	1.031057
	570.207690	1.031091
	570.409306	1.030924
	570.610908	1.030229
	570.812497	1.030151
	571.014071	1.030328
	571.215632	1.030674
	571.417179	1.031369
	571.618712	1.031476
	571.820232	1.032611
	572.021737	1.034162
	572.223229	1.034691
	572.424707	1.035525
	572.626172	1.036683
	572.827623	1.037048
	573.029060	1.037998
	573.230483	1.037789
	573.431892	1.037543
	573.633288	1.038596
	573.834670	1.039135
	574.036038	1.039645
	574.237392	1.040479
	574.438733	1.040534
	574.640060	1.041647
	574.841373	1.042814
	575.042672	1.043649
	575.243958	1.043034
	575.445230	1.044761
	575.646488	1.045295
	575.847732	1.047111
	576.048962	1.046406
	576.250179	1.046645
	576.451382	1.046897
	576.652571	1.048206
	576.853747	1.048251
	577.054908	1.048312
	577.256056	1.048959
	577.457190	1.049948
	577.658310	1.051424
	577.859417	1.052487
	578.060510	1.051772
	578.261589	1.052832
	578.462654	1.053389
	578.663705	1.054477
	578.864743	1.054200
	579.065767	1.053137
	579.266777	1.055298
	579.467773	1.054472
	579.668755	1.053665
	579.869724	1.054441
	580.070679	1.054234
	580.271620	1.054760
	580.472548	1.054689
	580.673461	1.056102
	580.874361	1.056599
	581.075247	1.055954
	581.276119	1.055675
	581.476978	1.056133
	581.677822	1.057454
	581.878653	1.058251
	582.079470	1.059634
	582.280273	1.059590
	582.481063	1.061234
	582.681838	1.062382
	582.882600	1.063552
	583.083348	1.065565
	583.284083	1.067340
	583.484803	1.068372
	583.685510	1.068690
	583.886203	1.069719
	584.086882	1.070484
	584.287547	1.069188
	584.488199	1.067965
	584.688836	1.068692
	584.889460	1.068587
	585.090070	1.068299
	585.290666	1.069505
	585.491249	1.069887
	585.691818	1.070462
	585.892372	1.070399
	586.092914	1.069632
	586.293441	1.071163
	586.493954	1.072077
	586.694454	1.072346
	586.894940	1.073096
	587.095412	1.073972
	587.295870	1.073116
	587.496314	1.074793
	587.696745	1.074801
	587.897162	1.074485
	588.097565	1.072880
	588.297954	1.073571
	588.498329	1.074990
	588.698691	1.075155
	588.899038	1.075858
	589.099372	1.075330
	589.299692	1.076581
	589.499998	1.077945
	589.700291	1.078037
	589.900569	1.077283
	590.100834	1.078083
	590.301085	1.079395
	590.501322	1.078967
	590.701546	1.080426
	590.901755	1.081484
	591.101951	1.082520
	591.302132	1.082698
	591.502300	1.083264
	591.702455	1.083965
	591.902595	1.085714
	592.102722	1.085403
	592.302834	1.086350
	592.502933	1.089430
	592.703018	1.090206
	592.903089	1.090251
	593.103147	1.091791
	593.303190	1.092856
	593.503220	1.094145
	593.703236	1.095555
	593.903238	1.095902
	594.103226	1.096131
	594.303200	1.096260
	594.503161	1.097384
	594.703108	1.097475
	594.903040	1.098282
	595.102960	1.099277
	595.302865	1.099708
	595.502756	1.098588
	595.702634	1.098291
	595.902497	1.097807
	596.102347	1.098077
	596.302183	1.097768
	596.502005	1.097644
	596.701813	1.099211
	596.901608	1.099509
	597.101388	1.099984
	597.301155	1.101365
	597.500908	1.101464
	597.700647	1.103777
	597.900372	1.104271
	598.100083	1.104810
	598.299781	1.104600
	598.499465	1.104909
	598.699134	1.104704
	598.898790	1.104420
	599.098432	1.103495
	599.298061	1.101304
	599.497675	1.101567
	599.697275	1.103364
	599.896862	1.103733
	600.096435	1.105185
	600.295994	1.106976
	600.495539	1.108191
	600.695070	1.107528
	600.894588	1.108575
	601.094091	1.108290
	601.293581	1.109148
	601.493056	1.109394
	601.692518	1.108177
	601.891966	1.108641
	602.091401	1.108896
	602.290821	1.109292
	602.490227	1.111047
	602.689620	1.111534
	602.888999	1.110805
	603.088363	1.109993
	603.287714	1.110946
	603.487052	1.111854
	603.686375	1.111777
	603.885684	1.112147
	604.084980	1.113189
	604.284261	1.114496
	604.483529	1.114134
	604.682783	1.112870
	604.882023	1.113890
	605.081249	1.114641
	605.280461	1.113998
	605.479660	1.113476
	605.678844	1.114345
	605.878015	1.113396
	606.077172	1.113466
	606.276314	1.114028
	606.475443	1.117573
	606.674558	1.117351
	606.873660	1.117610
	607.072747	1.118187
	607.271820	1.119578
	607.470880	1.120201
	607.669926	1.122037
	607.868957	1.122966
	608.067975	1.124460
	608.266979	1.124893
	608.465969	1.125726
	608.664946	1.128081
	608.863908	1.129072
	609.062857	1.131812
	609.261791	1.133192
	609.460712	1.134543
	609.659619	1.135022
	609.858511	1.135837
	610.057390	1.135499
	610.256256	1.137529
	610.455107	1.139854
	610.653944	1.141111
	610.852767	1.142441
	611.051577	1.145108
	611.250373	1.145935
	611.449154	1.148856
	611.647922	1.152159
	611.846676	1.152137
	612.045416	1.152168
	612.244142	1.153933
	612.442854	1.154767
	612.641553	1.155941
	612.840237	1.159431
	613.038908	1.160192
	613.237564	1.161565
	613.436207	1.161557
	613.634836	1.163058
	613.833451	1.163866
	614.032052	1.166357
	614.230639	1.169294
	614.429212	1.171778
	614.627771	1.171922
	614.826316	1.172813
	615.024848	1.174515
	615.223365	1.175475
	615.421869	1.177877
	615.620358	1.179493
	615.818834	1.180383
	616.017296	1.181366
	616.215744	1.183178
	616.414178	1.182870
	616.612598	1.183300
	616.811004	1.183924
	617.009396	1.184083
	617.207775	1.186760
	617.406139	1.188728
	617.604490	1.190679
	617.802826	1.191984
	618.001149	1.193034
	618.199458	1.194814
	618.397752	1.196507
	618.596033	1.195401
	618.794300	1.197876
	618.992553	1.198809
	619.190792	1.200796
	619.389018	1.201519
	619.587229	1.203352
	619.785426	1.204524
	619.983609	1.207167
	620.181779	1.209218
	620.379934	1.211519
	620.578076	1.213483
	620.776204	1.215915
	620.974317	1.217717
	621.172417	1.218709
	621.370503	1.220224
	621.568575	1.221382
	621.766633	1.223160
	621.964677	1.223289
	622.162707	1.226096
	622.360723	1.225492
	622.558725	1.226520
	622.756714	1.228580
	622.954688	1.228486
	623.152648	1.229393
	623.350595	1.231326
	623.548527	1.232790
	623.746446	1.232361
	623.944350	1.233975
	624.142241	1.235877
	624.340118	1.236627
	624.537981	1.238127
	624.735829	1.239711
	624.933664	1.239141
	625.131485	1.240519
	625.329292	1.240375
	625.527085	1.242628
	625.724864	1.243511
	625.922629	1.245145
	626.120381	1.245235
	626.318118	1.247288
	626.515841	1.247312
	626.713550	1.246666
	626.911246	1.246886
	627.108927	1.248144
	627.306595	1.248681
	627.504248	1.246466
	627.701888	1.247383
	627.899513	1.247069
	628.097125	1.247566
	628.294722	1.247107
	628.492306	1.248512
	628.689876	1.247477
	628.887432	1.247556
	629.084973	1.247432
	629.282501	1.244413
	629.480015	1.242555
	629.677515	1.239686
	629.875001	1.237627
	630.072473	1.236436
	630.269931	1.234994
	630.467375	1.234007
	630.664805	1.233566
	630.862221	1.232497
	631.059623	1.232692
	631.257011	1.233836
	631.454385	1.233590
	631.651746	1.232243
	631.849092	1.231470
	632.046424	1.229033
	632.243742	1.227485
	632.441047	1.225827
	632.638337	1.225797
	632.835613	1.225317
	633.032876	1.223974
	633.230124	1.223354
	633.427358	1.222173
	633.624579	1.222730
	633.821785	1.222246
	634.018978	1.221578
	634.216156	1.220128
	634.413321	1.219872
	634.610471	1.219005
	634.807608	1.216776
	635.004730	1.217192
	635.201839	1.216355
	635.398933	1.214313
	635.596014	1.213366
	635.793081	1.213596
	635.990133	1.212781
	636.187172	1.211280
	636.384196	1.210209
	636.581207	1.209836
	636.778204	1.207930
	636.975186	1.207622
	637.172155	1.206094
	637.369110	1.205740
	637.566050	1.204067
	637.762977	1.201991
	637.959890	1.201936
	638.156788	1.201807
	638.353673	1.199117
	638.550544	1.196882
	638.747400	1.195885
	638.944243	1.195465
	639.141072	1.194012
	639.337886	1.191884
	639.534687	1.190516
	639.731474	1.188513
	639.928246	1.187372
	640.125005	1.185541
	640.321750	1.184453
	640.518480	1.180296
	640.715197	1.178959
	640.911899	1.176951
	641.108588	1.175475
	641.305263	1.174208
	641.501923	1.173470
	641.698570	1.174028
	641.895202	1.174086
	642.091821	1.175026
	642.288426	1.176386
	642.485016	1.176357
	642.681593	1.174893
	642.878155	1.174905
	643.074704	1.174325
	643.271238	1.173204
	643.467759	1.173306
	643.664265	1.174110
	643.860757	1.175051
	644.057236	1.175881
	644.253700	1.177995
	644.450151	1.178499
	644.646587	1.178268
	644.843009	1.177773
	645.039418	1.179625
	645.235812	1.180548
	645.432192	1.181553
	645.628558	1.181571
	645.824911	1.182147
	646.021249	1.183628
	646.217573	1.184743
	646.413883	1.185446
	646.610179	1.186441
	646.806461	1.187327
	647.002729	1.187266
	647.198983	1.186960
	647.395223	1.188419
	647.591449	1.189927
	647.787661	1.189525
	647.983859	1.190032
	648.180043	1.191766
	648.376212	1.192916
	648.572368	1.194456
	648.768510	1.196291
	648.964638	1.197506
	649.160751	1.199390
	649.356851	1.199139
	649.552937	1.200449
	649.749008	1.201700
	649.945066	1.202210
	650.141109	1.203318
	650.337138	1.204991
	650.533154	1.207182
	650.729155	1.208748
	650.925142	1.210417
	651.121116	1.212469
	651.317075	1.216203
	651.513020	1.219221
	651.708951	1.221114
	651.904868	1.224233
	652.100771	1.226890
	652.296660	1.227885
	652.492535	1.231969
	652.688396	1.234096
	652.884242	1.237856
	653.080075	1.239049
	653.275894	1.241897
	653.471699	1.242775
	653.667489	1.244113
	653.863266	1.245925
	654.059028	1.247279
	654.254776	1.247056
	654.450511	1.248373
	654.646231	1.252022
	654.841937	1.252136
	655.037629	1.253818
	655.233308	1.253956
	655.428972	1.256066
	655.624622	1.256992
	655.820258	1.259012
	656.015879	1.261289
	656.211487	1.261049
	656.407081	1.262379
	656.602661	1.263454
	656.798226	1.264515
	656.993778	1.265370
	657.189315	1.265164
	657.384839	1.266551
	657.580348	1.266049
	657.775843	1.265991
	657.971324	1.266045
	658.166791	1.266037
	658.362244	1.266912
	658.557683	1.267869
	658.753108	1.269015
	658.948519	1.270522
	659.143916	1.270386
	659.339298	1.271358
	659.534667	1.272408
	659.730022	1.274365
	659.925362	1.274946
	660.120688	1.275333
	660.316001	1.275770
	660.511299	1.276324
	660.706583	1.276799
	660.901853	1.277492
	661.097109	1.277348
	661.292351	1.277581
	661.487578	1.277670
	661.682792	1.277141
	661.877992	1.277160
	662.073177	1.278235
	662.268349	1.279261
	662.463506	1.279895
	662.658649	1.280686
	662.853779	1.281746
	663.048894	1.281113
	663.243995	1.279752
	663.439081	1.279372
	663.634154	1.280596
	663.829213	1.278818
	664.024258	1.278085
	664.219288	1.277662
	664.414305	1.277342
	664.609307	1.277286
	664.804295	1.275905
	664.999269	1.276284
	665.194229	1.273916
	665.389175	1.273827
	665.584107	1.274112
	665.779025	1.272717
	665.973928	1.270968
	666.168818	1.273012
	666.363693	1.272936
	666.558555	1.271424
	666.753402	1.272443
	666.948235	1.271965
	667.143054	1.272870
	667.337859	1.270918
	667.532650	1.271955
	667.727427	1.270054
	667.922189	1.268637
	668.116938	1.267372
	668.311672	1.266060
	668.506392	1.265279
	668.701098	1.266041
	668.895790	1.264763
	669.090468	1.264769
	669.285132	1.263161
	669.479782	1.263910
	669.674417	1.264441
	669.869039	1.263988
	670.063646	1.264437
	670.258239	1.265313
	670.452819	1.264800
	670.647384	1.264978
	670.841934	1.263808
	671.036471	1.264951
	671.230994	1.265131
	671.425502	1.264120
	671.619997	1.263064
	671.814477	1.263285
	672.008943	1.261747
	672.203395	1.260872
	672.397833	1.259332
	672.592257	1.258573
	672.786667	1.256976
	672.981062	1.255399
	673.175444	1.254400
	673.369811	1.252269
	673.564164	1.252508
	673.758503	1.252961
	673.952828	1.252794
	674.147139	1.250003
	674.341435	1.248216
	674.535718	1.246246
	674.729986	1.242222
	674.924240	1.240234
	675.118480	1.238672
	675.312706	1.239555
	675.506918	1.235815
	675.701116	1.234168
	675.895299	1.232293
	676.089469	1.232312
	676.283624	1.231207
	676.477765	1.230373
	676.671892	1.228129
	676.866005	1.226670
	677.060103	1.226367
	677.254188	1.225308
	677.448258	1.222469
	677.642315	1.223115
	677.836357	1.223929
	678.030385	1.220221
	678.224398	1.219438
	678.418398	1.218306
	678.612384	1.215019
	678.806355	1.213777
	679.000312	1.212369
	679.194255	1.212090
	679.388184	1.208749
	679.582099	1.206470
	679.776000	1.204284
	679.969886	1.202529
	680.163758	1.201603
	680.357617	1.200602
	680.551461	1.198688
	680.745290	1.198675
	680.939106	1.198036
	681.132908	1.198106
	681.326695	1.197247
	681.520468	1.195363
	681.714227	1.195134
	681.907972	1.194843
	682.101703	1.192383
	682.295419	1.191868
	682.489122	1.189751
	682.682810	1.188628
	682.876484	1.187185
	683.070144	1.184884
	683.263790	1.185107
	683.457421	1.184303
	683.651039	1.182609
	683.844642	1.181126
	684.038231	1.180578
	684.231806	1.179450
	684.425367	1.176974
	684.618913	1.174280
	684.812446	1.171469
	685.005964	1.169786
	685.199468	1.169560
	685.392958	1.167578
	685.586433	1.164679
	685.779895	1.161695
	685.973342	1.160385
	686.166775	1.158345
	686.360194	1.157236
	686.553599	1.157360
	686.746990	1.157456
	686.940366	1.156507
	687.133729	1.154674
	687.327077	1.154904
	687.520411	1.154701
	687.713730	1.154227
	687.907036	1.152414
	688.100327	1.150338
	688.293604	1.147454
	688.486867	1.145829
	688.680116	1.144047
	688.873351	1.143594
	689.066571	1.142152
	689.259777	1.141957
	689.452970	1.139920
	689.646147	1.136729
	689.839311	1.136469
	690.032461	1.133828
	690.225596	1.133054
	690.418717	1.132098
	690.611824	1.130416
	690.804917	1.129133
	690.997995	1.127988
	691.191059	1.127899
	691.384110	1.127436
	691.577145	1.127463
	691.770167	1.127831
	691.963175	1.127626
	692.156168	1.128349
	692.349147	1.128384
	692.542112	1.127075
	692.735063	1.127288
	692.927999	1.126623
	693.120922	1.125628
	693.313830	1.126154
	693.506724	1.126724
	693.699603	1.126643
	693.892469	1.126787
	694.085320	1.125349
	694.278157	1.124467
	694.470980	1.124155
	694.663789	1.123784
	694.856583	1.123116
	695.049364	1.120823
	695.242130	1.119614
	695.434881	1.117014
	695.627619	1.118255
	695.820342	1.117630
	696.013052	1.115595
	696.205747	1.114812
	696.398427	1.114172
	696.591094	1.112466
	696.783746	1.111308
	696.976384	1.109712
	697.169008	1.109321
	697.361618	1.108647
	697.554213	1.106432
	697.746795	1.105499
	697.939362	1.105003
	698.131914	1.103854
	698.324453	1.103000
	698.516977	1.101029
	698.709487	1.099566
	698.901983	1.096412
	699.094465	1.094758
	699.286932	1.092095
	699.479386	1.090042
	699.671825	1.087941
	699.864249	1.085979
	700.056660	1.086570
	700.249056	1.085952
	700.441438	1.084879
	700.633806	1.081588
	700.826160	1.081124
	701.018499	1.079127
	701.210824	1.078565
	701.403135	1.077950
	701.595432	1.076964
	701.787714	1.076701
	701.979982	1.076337
	702.172236	1.076047
	702.364476	1.076172
	702.556702	1.076664
	702.748913	1.076292
	702.941110	1.075092
	703.133293	1.074888
	703.325461	1.075173
	703.517615	1.074546
	703.709755	1.074500
	703.901881	1.073869
	704.093993	1.073026
	704.286090	1.072849
	704.478173	1.071723
	704.670242	1.071215
	704.862296	1.071002
	705.054337	1.069820
	705.246363	1.068538
	705.438375	1.066104
	705.630372	1.065765
	705.822356	1.065278
	706.014325	1.065271
	706.206279	1.063684
	706.398220	1.061923
	706.590146	1.063522
	706.782058	1.062598
	706.973956	1.061307
	707.165840	1.062967
	707.357709	1.061107
	707.549564	1.059487
	707.741405	1.058368
	707.933231	1.057064
	708.125043	1.055626
	708.316841	1.055859
	708.508625	1.054804
	708.700395	1.053295
	708.892150	1.050740
	709.083891	1.048263
	709.275617	1.049582
	709.467330	1.048192
	709.659028	1.047193
	709.850712	1.046287
	710.042381	1.045635
	710.234037	1.044569
	710.425678	1.044004
	710.617305	1.044545
	710.808917	1.043480
	711.000515	1.043686
	711.192099	1.043322
	711.383669	1.042933
	711.575225	1.042794
	711.766766	1.041368
	711.958293	1.041339
	712.149805	1.040816
	712.341304	1.042206
	712.532788	1.040480
	712.724258	1.040925
	712.915713	1.039457
	713.107154	1.040398
	713.298581	1.040022
	713.489994	1.040513
	713.681392	1.037875
	713.872776	1.036931
	714.064146	1.036232
	714.255502	1.035250
	714.446843	1.034692
	714.638170	1.034304
	714.829483	1.033439
	715.020781	1.033069
	715.212065	1.031562
	715.403335	1.030040
	715.594591	1.028203
	715.785832	1.027164
	715.977059	1.026960
	716.168272	1.026319
	716.359470	1.024622
	716.550654	1.024124
	716.741824	1.023771
	716.932979	1.023643
	717.124121	1.024336
	717.315247	1.022741
	717.506360	1.020941
	717.697458	1.019425
	717.888542	1.019143
	718.079612	1.019346
	718.270668	1.017318
	718.461709	1.016907
	718.652736	1.016486
	718.843748	1.015115
	719.034746	1.012888
	719.225730	1.012207
	719.416700	1.010946
	719.607655	1.009915
	719.798596	1.008791
	719.989523	1.007789
	720.180435	1.007640
	720.371333	1.008403
	720.562217	1.007344
	720.753087	1.008644
	720.943942	1.007059
	721.134783	1.008506
	721.325609	1.007771
	721.516422	1.009015
	721.707219	1.008649
	721.898003	1.008712
	722.088772	1.009981
	722.279527	1.009307
	722.470268	1.009697
	722.660994	1.009068
	722.851707	1.009912
	723.042404	1.009096
	723.233088	1.009611
	723.423757	1.010095
	723.614412	1.009805
	723.805052	1.010570
	723.995678	1.009529
	724.186290	1.009760
	724.376887	1.008956
	724.567471	1.009933
	724.758039	1.008982
	724.948594	1.009432
	725.139134	1.007748
	725.329660	1.008601
	725.520172	1.008330
	725.710669	1.008881
	725.901152	1.008310
	726.091620	1.007177
	726.282075	1.007470
	726.472514	1.008301
	726.662940	1.007374
	726.853351	1.006057
	727.043748	1.005772
	727.234131	1.005891
	727.424499	1.005035
	727.614853	1.004617
	727.805193	1.003695
	727.995518	1.003258
	728.185829	1.002751
	728.376125	1.001764
	728.566408	1.001027
	728.756675	0.999567
	728.946929	0.998725
	729.137168	0.998327
	729.327393	0.997876
	729.517604	0.998337
	729.707800	0.998227
	729.897982	0.997939
	730.088149	0.996747
	730.278302	0.996665
	730.468441	0.995744
	730.658566	0.997483
	730.848676	0.997124
	731.038771	0.996550
	731.228853	0.995850
	731.418920	0.996534
	731.608973	0.996894
	731.799011	0.996517
	731.989035	0.995098
	732.179045	0.996381
	732.369040	0.997502
	732.559021	0.998247
	732.748988	0.997422
	732.938940	0.998680
	733.128878	0.997799
	733.318801	0.998935
	733.508711	0.999154
	733.698605	0.997922
	733.888486	0.997641
	734.078352	0.996105
	734.268204	0.996145
	734.458041	0.996351
	734.647864	0.997484
	734.837673	0.996658
	735.027467	0.995370
	735.217247	0.995542
	735.407013	0.993736
	735.596764	0.993094
	735.786501	0.993499
	735.976223	0.994117
	736.165932	0.994195
	736.355625	0.995495
	736.545305	0.995826
	736.734970	0.996825
	736.924620	0.996797
	737.114257	0.997355
	737.303879	0.995638
	737.493486	0.996025
	737.683079	0.995958
	737.872658	0.995330
	738.062222	0.993994
	738.251772	0.992062
	738.441308	0.991810
	738.630829	0.992663
	738.820336	0.992420
	739.009829	0.991805
	739.199307	0.992205
	739.388771	0.993359
	739.578220	0.995025
	739.767655	0.994521
	739.957076	0.995069
	740.146482	0.994523
	740.335874	0.994683
	740.525251	0.994047
	740.714615	0.995402
	740.903963	0.996536
	741.093298	0.995828
	741.282618	0.996042
	741.471923	0.996425
	741.661214	0.998862
	741.850491	0.999372
	742.039753	0.999220
	742.229001	0.997660
	742.418235	0.995919
	742.607454	0.996830
	742.796659	0.998873
	742.985849	0.999130
	743.175025	0.998952
	743.364187	0.998885
	743.553334	0.998488
	743.742467	0.997751
	743.931586	0.997600
	744.120690	0.998034
	744.309779	0.998174
	744.498855	0.997521
	744.687916	0.996945
	744.876962	0.994490
	745.065994	0.992324
	745.255012	0.991393
	745.444015	0.990074
	745.633004	0.989411
	745.821978	0.988493
	746.010938	0.985919
	746.199884	0.986097
	746.388815	0.986286
	746.577732	0.987908
	746.766634	0.985880
	746.955522	0.984991
	747.144396	0.985575
	747.333255	0.985189
	747.522100	0.984553
	747.710930	0.984869
	747.899746	0.985269
	748.088548	0.983740
	748.277335	0.984017
	748.466108	0.983272
	748.654866	0.982691
	748.843610	0.983051
	749.032339	0.982064
	749.221054	0.982008
	749.409755	0.982146
	749.598441	0.981796
	749.787113	0.982033
	749.975770	0.983140
	750.164413	0.983042
	750.353042	0.982610
[truncated: 1,648 more rows]
