# Supplementary material for: Metasurface analogues of molecular diastereomers from hierarchical multiscale chiral interactions with biomolecules
Source: Nat Commun. 2026 Apr 22;17:5541. doi: 10.1038/s41467-026-72200-6 (PMC13287669; doi:10.1038/s41467-026-72200-6)
Supplement: Supplementary file 3 — Supplementary Data 1 (Raw data) [file 41467_2026_72200_MOESM3_ESM.zip › Raw_Data/Reflectivity/Antistrept_strept_sequence/strept_after_wash/Ref_ARRAY3_RH_0_2.txt]

	345.453658	0.997129
	345.669646	0.996524
	345.885622	0.995866
	346.101585	0.995151
	346.317535	0.994371
	346.533471	0.993521
	346.749395	0.992595
	346.965306	0.991585
	347.181204	0.990486
	347.397089	0.989294
	347.612961	0.988006
	347.828820	0.986626
	348.044666	0.985161
	348.260499	0.983630
	348.476319	0.982065
	348.692126	0.980514
	348.907920	0.979047
	349.123701	0.977755
	349.339469	0.976748
	349.555224	0.976142
	349.770966	0.976044
	349.986695	0.976526
	350.202412	0.977606
	350.418115	0.979235
	350.633805	0.981303
	350.849482	0.983664
	351.065147	0.986162
	351.280798	0.988657
	351.496436	0.991041
	351.712062	0.993243
	351.927674	0.995223
	352.143273	0.995854
	352.358860	0.997998
	352.574433	1.000798
	352.789993	1.003416
	353.005541	1.003595
	353.221075	1.003847
	353.436597	1.004492
	353.652105	1.004092
	353.867600	1.002688
	354.083083	1.000786
	354.298552	1.000483
	354.514009	1.000905
	354.729452	1.000993
	354.944883	1.001681
	355.160300	1.002726
	355.375705	1.003347
	355.591096	1.001314
	355.806474	0.999913
	356.021840	0.998658
	356.237192	0.999312
	356.452532	0.998957
	356.667858	0.998235
	356.883172	0.998268
	357.098472	0.997937
	357.313760	0.996687
	357.529034	0.999651
	357.744295	1.001413
	357.959544	1.002455
	358.174779	1.004626
	358.390002	1.004341
	358.605211	1.004100
	358.820407	1.004742
	359.035591	1.004782
	359.250761	1.005252
	359.465919	1.002243
	359.681063	1.000041
	359.896194	1.000115
	360.111313	0.999686
	360.326418	0.999612
	360.541510	0.999511
	360.756589	0.999024
	360.971656	0.996485
	361.186709	0.997583
	361.401749	0.997336
	361.616776	0.995940
	361.831790	0.997211
	362.046792	0.995841
	362.261780	0.994724
	362.476755	0.995507
	362.691717	0.995777
	362.906666	0.995172
	363.121602	0.994666
	363.336525	0.996326
	363.551435	0.998761
	363.766332	0.998970
	363.981216	0.997502
	364.196087	0.998352
	364.410945	0.997821
	364.625790	0.996088
	364.840621	0.996079
	365.055440	0.995008
	365.270246	0.996795
	365.485039	0.997428
	365.699818	0.996180
	365.914585	0.996231
	366.129339	0.997743
	366.344079	0.998479
	366.558807	0.998443
	366.773521	0.998770
	366.988223	0.997325
	367.202911	0.997349
	367.417587	0.996812
	367.632249	0.995120
	367.846898	0.995533
	368.061535	0.998083
	368.276158	0.998036
	368.490768	0.998232
	368.705365	0.999135
	368.919949	0.999573
	369.134521	0.999525
	369.349079	1.000138
	369.563624	0.999478
	369.778155	0.999669
	369.992674	0.997338
	370.207180	0.998090
	370.421673	0.999557
	370.636153	0.998586
	370.850619	0.997984
	371.065073	0.997327
	371.279514	0.997212
	371.493941	0.997574
	371.708356	0.997123
	371.922757	0.997193
	372.137145	0.995854
	372.351521	0.993153
	372.565883	0.994797
	372.780232	0.996400
	372.994568	0.996882
	373.208891	0.997664
	373.423201	0.999649
	373.637498	1.001076
	373.851782	1.002168
	374.066053	1.002035
	374.280311	0.999970
	374.494556	0.999985
	374.708787	0.999437
	374.923006	0.998080
	375.137211	0.999814
	375.351404	1.000391
	375.565583	0.998977
	375.779750	0.998400
	375.993903	0.998734
	376.208043	0.998353
	376.422170	0.997746
	376.636284	0.997312
	376.850385	0.995998
	377.064473	0.998280
	377.278548	0.996915
	377.492610	0.997918
	377.706658	0.999824
	377.920694	0.999386
	378.134717	1.001350
	378.348726	1.000952
	378.562722	1.002739
	378.776706	1.003440
	378.990676	1.001985
	379.204633	1.000938
	379.418577	0.999177
	379.632508	0.998418
	379.846426	0.999432
	380.060331	1.001126
	380.274223	1.001709
	380.488101	1.002505
	380.701967	1.002664
	380.915819	1.003438
	381.129659	1.002389
	381.343485	1.001690
	381.557298	1.000313
	381.771098	1.000082
	381.984886	0.999867
	382.198659	0.999683
	382.412420	0.999035
	382.626168	0.999501
	382.839903	0.998388
	383.053624	1.000053
	383.267333	1.000508
	383.481028	0.999618
	383.694711	0.998887
	383.908380	0.997637
	384.122036	0.996914
	384.335679	0.996672
	384.549309	0.998196
	384.762926	0.999429
	384.976530	0.996917
	385.190120	0.997521
	385.403698	1.000083
	385.617262	0.998514
	385.830814	0.997647
	386.044352	0.996239
	386.257877	0.996224
	386.471389	0.995481
	386.684888	0.991961
	386.898374	0.990990
	387.111847	0.990537
	387.325306	0.989219
	387.538753	0.988140
	387.752186	0.988943
	387.965606	0.988636
	388.179014	0.985726
	388.392408	0.984980
	388.605789	0.984787
	388.819156	0.983224
	389.032511	0.984102
	389.245853	0.984295
	389.459181	0.985751
	389.672497	0.985756
	389.885799	0.986146
	390.099088	0.985955
	390.312364	0.985996
	390.525627	0.986685
	390.738877	0.986413
	390.952114	0.986554
	391.165337	0.986111
	391.378548	0.986326
	391.591745	0.986466
	391.804929	0.987697
	392.018100	0.988501
	392.231258	0.989076
	392.444403	0.990119
	392.657535	0.992009
	392.870653	0.991726
	393.083759	0.992966
	393.296851	0.992981
	393.509930	0.993768
	393.722996	0.994375
	393.936049	0.993445
	394.149089	0.992782
	394.362116	0.992811
	394.575129	0.992838
	394.788130	0.991584
	395.001117	0.991553
	395.214091	0.993358
	395.427052	0.993252
	395.640000	0.993304
	395.852935	0.994019
	396.065857	0.994438
	396.278765	0.995791
	396.491660	0.995255
	396.704543	0.995311
	396.917412	0.995798
	397.130268	0.999002
	397.343110	0.998911
	397.555940	0.997988
	397.768757	0.997233
	397.981560	0.999034
	398.194350	0.998824
	398.407127	0.995160
	398.619891	0.995925
	398.832642	0.994098
	399.045380	0.995467
	399.258104	0.995949
	399.470815	0.992864
	399.683514	0.994004
	399.896199	0.992321
	400.108870	0.991035
	400.321529	0.991136
	400.534175	0.992362
	400.746807	0.991693
	400.959427	0.991264
	401.172033	0.991392
	401.384626	0.993091
	401.597205	0.994248
	401.809772	0.994164
	402.022326	0.994235
	402.234866	0.996021
	402.447393	0.994182
	402.659907	0.993453
	402.872408	0.993162
	403.084896	0.992893
	403.297370	0.994072
	403.509832	0.994985
	403.722280	0.994332
	403.934715	0.995325
	404.147137	0.995130
	404.359546	0.997148
	404.571941	0.997121
	404.784323	0.995896
	404.996693	0.998020
	405.209049	1.000549
	405.421392	1.001219
	405.633721	1.002196
	405.846038	1.001796
	406.058341	1.001972
	406.270632	1.002742
	406.482909	1.002013
	406.695172	1.002153
	406.907423	1.003225
	407.119661	1.003423
	407.331885	1.002931
	407.544096	1.004585
	407.756294	1.006219
	407.968479	1.007495
	408.180651	1.008149
	408.392809	1.009702
	408.604954	1.010994
	408.817086	1.011436
	409.029205	1.011616
	409.241311	1.009948
	409.453404	1.010252
	409.665483	1.010217
	409.877549	1.009237
	410.089602	1.007946
	410.301642	1.008244
	410.513669	1.007358
	410.725682	1.006512
	410.937682	1.003541
	411.149669	1.001151
	411.361643	1.002994
	411.573604	1.002852
	411.785551	1.003378
	411.997486	1.002551
	412.209407	1.001269
	412.421315	1.002234
	412.633210	1.003075
	412.845091	1.005387
	413.056959	1.005887
	413.268815	1.005465
	413.480657	1.004488
	413.692485	1.003302
	413.904301	1.002838
	414.116103	1.000890
	414.327892	0.999196
	414.539668	0.999601
	414.751431	0.998641
	414.963181	0.998649
	415.174917	0.997826
	415.386640	0.999057
	415.598350	0.999760
	415.810047	0.999772
	416.021730	1.000511
	416.233401	1.000480
	416.445058	0.999490
	416.656702	0.998741
	416.868332	0.999070
	417.079950	1.001995
	417.291554	1.001564
	417.503145	1.001641
	417.714723	1.002702
	417.926288	1.002749
	418.137839	1.003533
	418.349377	1.004166
	418.560903	1.005026
	418.772414	1.006697
	418.983913	1.005823
	419.195398	1.004673
	419.406870	1.003456
	419.618329	1.004658
	419.829775	1.004065
	420.041208	1.002778
	420.252627	1.004680
	420.464033	1.003986
	420.675426	1.004389
	420.886805	1.004704
	421.098172	1.004745
	421.309525	1.003369
	421.520865	1.001430
	421.732192	1.001232
	421.943505	0.998741
	422.154805	0.998144
	422.366092	0.997248
	422.577366	0.998156
	422.788627	1.001049
	422.999874	1.000712
	423.211108	1.000147
	423.422329	1.001484
	423.633537	1.002415
	423.844731	1.004503
	424.055913	1.006211
	424.267081	1.006418
	424.478235	1.005943
	424.689377	1.005654
	424.900505	1.007104
	425.111620	1.006814
	425.322722	1.007194
	425.533811	1.005649
	425.744886	1.003234
	425.955948	1.004435
	426.166997	1.003765
	426.378032	1.001778
	426.589055	1.001478
	426.800064	1.002303
	427.011060	1.003886
	427.222042	1.004146
	427.433012	1.004239
	427.643968	1.005041
	427.854911	1.005376
	428.065840	1.006219
	428.276757	1.005095
	428.487660	1.004387
	428.698550	1.005846
	428.909427	1.005157
	429.120290	1.003222
	429.331140	1.002991
	429.541977	1.004641
	429.752801	1.004468
	429.963611	1.002875
	430.174408	1.003448
	430.385192	1.003646
	430.595963	1.004505
	430.806720	1.003746
	431.017464	1.002909
	431.228195	1.001401
	431.438913	1.000886
	431.649617	0.999960
	431.860308	1.000330
	432.070986	0.999483
	432.281650	1.001090
	432.492302	0.997775
	432.702940	0.996759
	432.913565	0.998255
	433.124176	0.997256
	433.334774	0.996045
	433.545359	0.997330
	433.755931	0.997265
	433.966489	0.994990
	434.177035	0.996384
	434.387567	0.996903
	434.598085	0.997324
	434.808591	0.997977
	435.019083	0.998497
	435.229562	0.998715
	435.440027	0.998444
	435.650479	0.997362
	435.860918	0.998928
	436.071344	0.999853
	436.281757	0.999975
	436.492156	0.999525
	436.702542	0.999671
	436.912914	1.000351
	437.123274	1.001180
	437.333620	1.000135
	437.543953	1.000173
	437.754272	0.998810
	437.964578	0.998962
	438.174871	0.998917
	438.385151	0.998969
	438.595417	0.999107
	438.805670	1.000782
	439.015910	0.999421
	439.226137	0.999640
	439.436350	0.999727
	439.646550	0.999994
	439.856737	1.001339
	440.066910	1.000994
	440.277070	0.999924
	440.487217	1.000475
	440.697351	0.999300
	440.907471	0.998744
	441.117578	0.998809
	441.327671	0.998929
	441.537752	0.997159
	441.747819	0.997331
	441.957873	1.000549
	442.167913	1.000664
	442.377940	0.999627
	442.587954	0.999689
	442.797955	1.000823
	443.007942	1.000466
	443.217916	1.000813
	443.427877	1.000738
	443.637824	1.001044
	443.847758	0.999779
	444.057679	1.001948
	444.267586	1.001541
	444.477481	1.000629
	444.687361	0.998496
	444.897229	0.998201
	445.107083	0.996386
	445.316924	0.997659
	445.526752	0.997342
	445.736566	0.996917
	445.946367	0.997459
	446.156155	0.998109
	446.365929	0.997172
	446.575690	0.996136
	446.785438	0.996338
	446.995173	0.995406
	447.204894	0.994325
	447.414602	0.992985
	447.624296	0.992877
	447.833977	0.991956
	448.043645	0.993437
	448.253300	0.993278
	448.462941	0.992846
	448.672569	0.992090
	448.882184	0.991900
	449.091785	0.990574
	449.301373	0.989423
	449.510948	0.990451
	449.720509	0.989761
	449.930057	0.987833
	450.139592	0.988466
	450.349113	0.989163
	450.558621	0.989080
	450.768116	0.989761
	450.977597	0.988685
	451.187066	0.988545
	451.396520	0.988107
	451.605962	0.983793
	451.815390	0.984690
	452.024805	0.985054
	452.234206	0.986355
	452.443594	0.985304
	452.652969	0.985696
	452.862330	0.985206
	453.071678	0.985293
	453.281013	0.986690
	453.490335	0.988534
	453.699643	0.989384
	453.908938	0.991060
	454.118219	0.991918
	454.327487	0.992283
	454.536742	0.993257
	454.745983	0.992251
	454.955211	0.992462
	455.164426	0.993802
	455.373627	0.995022
	455.582815	0.994798
	455.791990	0.994413
	456.001152	0.994335
	456.210300	0.994889
	456.419434	0.994515
	456.628556	0.995649
	456.837664	0.995478
	457.046758	0.995574
	457.255839	0.995470
	457.464907	0.997224
	457.673962	0.997661
	457.883003	0.998838
	458.092031	1.000171
	458.301046	1.000876
	458.510047	1.001019
	458.719035	0.999945
	458.928009	0.999715
	459.136970	0.998679
	459.345918	0.998083
	459.554852	0.999093
	459.763774	0.996696
	459.972681	0.997108
	460.181576	0.996106
	460.390457	0.996140
	460.599324	0.996041
	460.808178	0.995269
	461.017019	0.994615
	461.225847	0.994514
	461.434661	0.996436
	461.643462	0.996484
	461.852249	0.998229
	462.061023	1.000254
	462.269784	1.000502
	462.478531	0.999952
	462.687265	1.000151
	462.895986	0.998465
	463.104693	0.998442
	463.313387	0.997677
	463.522068	0.994848
	463.730735	0.993386
	463.939389	0.994663
	464.148029	0.994217
	464.356656	0.994717
	464.565270	0.994515
	464.773870	0.994755
	464.982457	0.994188
	465.191030	0.994599
	465.399591	0.992927
	465.608137	0.995250
	465.816671	0.997091
	466.025191	0.993110
	466.233697	0.991703
	466.442191	0.990749
	466.650671	0.990088
	466.859137	0.989513
	467.067590	0.989344
	467.276030	0.987391
	467.484456	0.986993
	467.692869	0.988177
	467.901269	0.988258
	468.109655	0.987221
	468.318028	0.988076
	468.526387	0.987999
	468.734733	0.988150
	468.943066	0.987313
	469.151385	0.988235
	469.359691	0.987876
	469.567984	0.986914
	469.776263	0.986833
	469.984528	0.988299
	470.192781	0.987032
	470.401020	0.986590
	470.609245	0.985171
	470.817457	0.983584
	471.025656	0.984202
	471.233841	0.984402
	471.442013	0.983604
	471.650172	0.983343
	471.858317	0.983067
	472.066448	0.984366
	472.274567	0.983805
	472.482672	0.986655
	472.690763	0.986591
	472.898841	0.988379
	473.106906	0.990063
	473.314957	0.991814
	473.522995	0.992836
	473.731020	0.995502
	473.939031	0.997868
	474.147029	0.996819
	474.355013	0.997978
	474.562984	0.997758
	474.770941	0.997183
	474.978885	0.996109
	475.186816	0.997033
	475.394733	0.997449
	475.602637	0.998450
	475.810527	0.998037
	476.018404	0.999175
	476.226268	0.998552
	476.434118	1.000849
	476.641955	0.999277
	476.849778	1.000629
	477.057588	1.000800
	477.265385	1.000723
	477.473168	0.999728
	477.680937	1.000439
	477.888694	1.000105
	478.096436	0.999636
	478.304166	0.997070
	478.511882	0.994964
	478.719584	0.995853
	478.927274	0.995896
	479.134949	0.994892
	479.342612	0.993722
	479.550260	0.993297
	479.757896	0.993066
	479.965518	0.992799
	480.173126	0.992433
	480.380722	0.990996
	480.588303	0.989019
	480.795872	0.987779
	481.003426	0.985718
	481.210968	0.984902
	481.418496	0.983457
	481.626010	0.982572
	481.833511	0.981881
	482.040999	0.981786
	482.248473	0.983258
	482.455934	0.982955
	482.663382	0.980224
	482.870816	0.980193
	483.078236	0.979742
	483.285643	0.980327
	483.493037	0.979417
	483.700417	0.978104
	483.907784	0.977402
	484.115137	0.976664
	484.322477	0.977558
	484.529803	0.979294
	484.737116	0.978483
	484.944416	0.978973
	485.151702	0.979272
	485.358975	0.979210
	485.566234	0.978874
	485.773479	0.979218
	485.980712	0.978693
	486.187931	0.978163
	486.395136	0.977841
	486.602328	0.976494
	486.809506	0.977725
	487.016671	0.976863
	487.223823	0.975958
	487.430961	0.976453
	487.638086	0.976793
	487.845197	0.975278
	488.052295	0.975668
	488.259379	0.976470
	488.466450	0.975361
	488.673507	0.974537
	488.880551	0.975798
	489.087582	0.975113
	489.294599	0.975348
	489.501602	0.974724
	489.708592	0.973668
	489.915569	0.972760
	490.122532	0.972481
	490.329482	0.970438
	490.536418	0.969904
	490.743341	0.970045
	490.950250	0.969719
	491.157146	0.968404
	491.364029	0.968503
	491.570897	0.968761
	491.777753	0.968299
	491.984595	0.968461
	492.191423	0.968142
	492.398238	0.967034
	492.605040	0.966765
	492.811828	0.965747
	493.018603	0.964618
	493.225364	0.964656
	493.432111	0.966296
	493.638846	0.965959
	493.845566	0.965871
	494.052274	0.965903
	494.258967	0.966998
	494.465648	0.967436
	494.672314	0.968885
	494.878968	0.968127
	495.085608	0.967337
	495.292234	0.967203
	495.498847	0.967478
	495.705446	0.967211
	495.912032	0.967328
	496.118605	0.967378
	496.325164	0.966815
	496.531709	0.966197
	496.738241	0.967672
	496.944759	0.966931
	497.151264	0.964454
	497.357756	0.964314
	497.564234	0.964856
	497.770698	0.963792
	497.977149	0.964982
	498.183587	0.964577
	498.390011	0.963818
	498.596422	0.963569
	498.802819	0.964426
	499.009202	0.963222
	499.215572	0.964015
	499.421929	0.963908
	499.628272	0.964556
	499.834602	0.965466
	500.040918	0.964711
	500.247220	0.964807
	500.453509	0.964767
	500.659785	0.963262
	500.866047	0.962240
	501.072296	0.962899
	501.278531	0.962372
	501.484752	0.962686
	501.690960	0.962026
	501.897155	0.961527
	502.103336	0.959600
	502.309504	0.959869
	502.515658	0.962373
	502.721798	0.963279
	502.927925	0.962815
	503.134039	0.962333
	503.340139	0.963598
	503.546225	0.963440
	503.752298	0.963858
	503.958358	0.963609
	504.164404	0.962103
	504.370436	0.961895
	504.576455	0.961152
	504.782461	0.959993
	504.988453	0.960598
	505.194431	0.960259
	505.400396	0.961324
	505.606347	0.962277
	505.812285	0.962052
	506.018209	0.961993
	506.224120	0.962559
	506.430017	0.963417
	506.635901	0.963980
	506.841771	0.964040
	507.047628	0.963563
	507.253471	0.962294
	507.459301	0.961446
	507.665117	0.961647
	507.870920	0.960948
	508.076709	0.961259
	508.282484	0.960879
	508.488247	0.959707
	508.693995	0.959523
	508.899730	0.959348
	509.105451	0.959763
	509.311159	0.959729
	509.516854	0.960062
	509.722535	0.961267
	509.928202	0.962396
	510.133856	0.961717
	510.339496	0.961990
	510.545123	0.962092
	510.750736	0.963467
	510.956336	0.962601
	511.161922	0.963035
	511.367494	0.963845
	511.573053	0.964394
	511.778599	0.964284
	511.984131	0.962827
	512.189649	0.963537
	512.395154	0.962665
	512.600645	0.963826
	512.806123	0.963995
	513.011587	0.965296
	513.217038	0.967511
	513.422475	0.968392
	513.627899	0.968486
	513.833309	0.971287
	514.038705	0.971725
	514.244088	0.972817
	514.449458	0.972390
	514.654814	0.976215
	514.860156	0.976651
	515.065485	0.976298
	515.270800	0.975096
	515.476102	0.975891
	515.681390	0.974593
	515.886664	0.972294
	516.091925	0.973149
	516.297173	0.972719
	516.502407	0.971856
	516.707627	0.972020
	516.912834	0.971643
	517.118027	0.972435
	517.323207	0.972196
	517.528373	0.970736
	517.733525	0.971008
	517.938664	0.971604
	518.143790	0.971407
	518.348901	0.970314
	518.554000	0.968329
	518.759084	0.968686
	518.964156	0.968550
	519.169213	0.967899
	519.374257	0.968215
	519.579288	0.968302
	519.784305	0.967421
	519.989308	0.966896
	520.194298	0.966310
	520.399274	0.967172
	520.604236	0.965549
	520.809185	0.964931
	521.014121	0.964426
	521.219043	0.962665
	521.423951	0.961918
	521.628846	0.960934
	521.833727	0.960656
	522.038595	0.960701
	522.243449	0.961401
	522.448289	0.960688
	522.653116	0.960256
	522.857929	0.959970
	523.062729	0.959460
	523.267515	0.958587
	523.472287	0.959541
	523.677046	0.960138
	523.881792	0.959432
	524.086524	0.959742
	524.291242	0.961241
	524.495946	0.963430
	524.700637	0.964287
	524.905315	0.964599
	525.109979	0.964951
	525.314629	0.965317
	525.519266	0.965141
	525.723889	0.966338
	525.928498	0.966801
	526.133094	0.968638
	526.337677	0.967998
	526.542245	0.966789
	526.746800	0.967638
	526.951342	0.969358
	527.155870	0.965926
	527.360384	0.966234
	527.564885	0.964390
	527.769372	0.964729
	527.973846	0.964847
	528.178306	0.966442
	528.382752	0.966662
	528.587185	0.966357
	528.791604	0.967193
	528.996010	0.967423
	529.200402	0.967793
	529.404780	0.968397
	529.609145	0.967256
	529.813496	0.968627
	530.017833	0.969327
	530.222157	0.969541
	530.426468	0.969061
	530.630764	0.968631
	530.835048	0.969502
	531.039317	0.969825
	531.243573	0.969250
	531.447815	0.968351
	531.652044	0.967898
	531.856259	0.966891
	532.060461	0.966372
	532.264648	0.966502
	532.468823	0.966600
	532.672983	0.965735
	532.877130	0.965361
	533.081264	0.964798
	533.285383	0.963962
	533.489490	0.964466
	533.693582	0.964368
	533.897661	0.964338
	534.101726	0.963506
	534.305778	0.963187
	534.509816	0.962787
	534.713841	0.962984
	534.917851	0.962344
	535.121849	0.963432
	535.325832	0.965014
	535.529802	0.965393
	535.733759	0.965897
	535.937701	0.966656
	536.141630	0.966047
	536.345546	0.966506
	536.549448	0.967222
	536.753336	0.967338
	536.957210	0.967708
	537.161071	0.966676
	537.364919	0.968018
	537.568752	0.968432
	537.772572	0.968768
	537.976379	0.969315
	538.180172	0.969679
	538.383951	0.970381
	538.587716	0.970076
	538.791468	0.970311
	538.995206	0.971326
	539.198931	0.971633
	539.402642	0.971376
	539.606339	0.973959
	539.810023	0.973368
	540.013693	0.974723
	540.217349	0.974757
	540.420992	0.975334
	540.624621	0.977344
	540.828237	0.978135
	541.031839	0.978881
	541.235427	0.978434
	541.439001	0.978877
	541.642562	0.979721
	541.846109	0.980018
	542.049643	0.980040
	542.253163	0.978800
	542.456669	0.978312
	542.660162	0.978477
	542.863641	0.977815
	543.067106	0.978574
	543.270558	0.977579
	543.473996	0.976707
	543.677420	0.976885
	543.880831	0.977259
	544.084228	0.977454
	544.287612	0.976530
	544.490981	0.976954
	544.694338	0.975786
	544.897680	0.975344
	545.101009	0.974457
	545.304324	0.973162
	545.507625	0.972325
	545.710913	0.972435
	545.914187	0.971395
	546.117448	0.971392
	546.320695	0.971805
	546.523928	0.973163
	546.727147	0.972760
	546.930353	0.972703
	547.133546	0.972302
	547.336724	0.972797
	547.539889	0.973526
	547.743040	0.973576
	547.946178	0.974205
	548.149301	0.975054
	548.352412	0.974924
	548.555508	0.975353
	548.758591	0.975788
	548.961660	0.975231
	549.164716	0.975526
	549.367757	0.975347
	549.570785	0.977092
	549.773800	0.977196
	549.976801	0.978162
	550.179788	0.980245
	550.382761	0.982102
	550.585721	0.983365
	550.788667	0.984746
	550.991599	0.985651
	551.194518	0.986473
	551.397423	0.988507
	551.600315	0.989079
	551.803192	0.989810
	552.006056	0.989623
	552.208906	0.990923
	552.411743	0.991347
	552.614566	0.992071
	552.817375	0.993005
	553.020171	0.992779
	553.222953	0.994424
	553.425721	0.995164
	553.628475	0.996130
	553.831216	0.996603
	554.033943	0.997511
	554.236657	0.997749
	554.439356	0.998207
	554.642042	0.999405
	554.844715	1.000476
	555.047373	1.000700
	555.250018	1.001044
	555.452650	0.999508
	555.655267	0.999425
	555.857871	1.000261
	556.060461	1.000782
	556.263038	1.001628
	556.465600	1.000953
	556.668150	1.001232
	556.870685	1.000650
	557.073207	1.000219
	557.275715	0.999901
	557.478209	1.000299
	557.680689	1.000780
	557.883156	1.001757
	558.085609	1.001034
	558.288049	1.000486
	558.490475	1.000571
	558.692887	0.999559
	558.895285	1.001100
	559.097670	1.002874
	559.300040	1.003780
	559.502398	1.003926
	559.704741	1.005023
	559.907071	1.005455
	560.109387	1.006526
	560.311689	1.006447
	560.513978	1.007050
	560.716253	1.008162
	560.918514	1.009669
	561.120762	1.011053
	561.322995	1.012962
	561.525215	1.013670
	561.727422	1.015568
	561.929614	1.015720
	562.131793	1.015933
	562.333958	1.015444
	562.536110	1.015159
	562.738248	1.017216
	562.940372	1.016823
	563.142482	1.016475
	563.344578	1.016974
	563.546661	1.016611
	563.748730	1.015287
	563.950786	1.014343
	564.152827	1.013893
	564.354855	1.014499
	564.556870	1.015091
	564.758870	1.015775
	564.960857	1.017400
	565.162830	1.018811
	565.364789	1.019266
	565.566735	1.020241
	565.768666	1.020829
	565.970584	1.020338
	566.172489	1.021075
	566.374379	1.020559
	566.576256	1.019901
	566.778119	1.021020
	566.979969	1.019825
	567.181805	1.020344
	567.383626	1.020059
	567.585435	1.019795
	567.787229	1.019255
	567.989010	1.020267
	568.190777	1.021402
	568.392530	1.022242
	568.594269	1.020874
	568.795995	1.020376
	568.997707	1.020601
	569.199405	1.021325
	569.401090	1.021957
	569.602761	1.021595
	569.804418	1.022103
	570.006061	1.022366
	570.207690	1.021170
	570.409306	1.022429
	570.610908	1.024006
	570.812497	1.025492
	571.014071	1.027423
	571.215632	1.027477
	571.417179	1.027173
	571.618712	1.027492
	571.820232	1.028667
	572.021737	1.030662
	572.223229	1.030386
	572.424707	1.030489
	572.626172	1.030643
	572.827623	1.031557
	573.029060	1.031546
	573.230483	1.031396
	573.431892	1.031355
	573.633288	1.032568
	573.834670	1.032942
	574.036038	1.033365
	574.237392	1.033772
	574.438733	1.035771
	574.640060	1.038429
	574.841373	1.038892
	575.042672	1.036989
	575.243958	1.037395
	575.445230	1.038339
	575.646488	1.039073
	575.847732	1.040684
	576.048962	1.040819
	576.250179	1.042378
	576.451382	1.042703
	576.652571	1.042672
	576.853747	1.045081
	577.054908	1.045008
	577.256056	1.046604
	577.457190	1.046061
	577.658310	1.047653
	577.859417	1.047388
	578.060510	1.048169
	578.261589	1.050471
	578.462654	1.050473
	578.663705	1.050994
	578.864743	1.051208
	579.065767	1.050267
	579.266777	1.051512
	579.467773	1.052301
	579.668755	1.051937
	579.869724	1.051838
	580.070679	1.052996
	580.271620	1.052534
	580.472548	1.052432
	580.673461	1.051322
	580.874361	1.051015
	581.075247	1.051647
	581.276119	1.052771
	581.476978	1.052496
	581.677822	1.053485
	581.878653	1.055177
	582.079470	1.056749
	582.280273	1.057667
	582.481063	1.058507
	582.681838	1.057924
	582.882600	1.057272
	583.083348	1.058056
	583.284083	1.059373
	583.484803	1.059030
	583.685510	1.059203
	583.886203	1.060447
	584.086882	1.061883
	584.287547	1.060212
	584.488199	1.062202
	584.688836	1.063447
	584.889460	1.067581
	585.090070	1.067936
	585.290666	1.069368
	585.491249	1.070797
	585.691818	1.072217
	585.892372	1.072548
	586.092914	1.074409
	586.293441	1.075817
	586.493954	1.077281
	586.694454	1.077870
	586.894940	1.079340
	587.095412	1.081540
	587.295870	1.085268
	587.496314	1.087149
	587.696745	1.086920
	587.897162	1.087829
	588.097565	1.088479
	588.297954	1.089697
	588.498329	1.089891
	588.698691	1.091374
	588.899038	1.092629
	589.099372	1.092226
	589.299692	1.094736
	589.499998	1.095484
	589.700291	1.096825
	589.900569	1.096255
	590.100834	1.096896
	590.301085	1.095543
	590.501322	1.093511
	590.701546	1.094174
	590.901755	1.093312
	591.101951	1.093384
	591.302132	1.093463
	591.502300	1.093338
	591.702455	1.092345
	591.902595	1.093063
	592.102722	1.092991
	592.302834	1.093763
	592.502933	1.094684
	592.703018	1.094185
	592.903089	1.095394
	593.103147	1.095591
	593.303190	1.096121
	593.503220	1.096825
	593.703236	1.098127
	593.903238	1.098691
	594.103226	1.096682
	594.303200	1.095761
	594.503161	1.095496
	594.703108	1.096186
	594.903040	1.096576
	595.102960	1.097707
	595.302865	1.096632
	595.502756	1.095096
	595.702634	1.094670
	595.902497	1.095196
	596.102347	1.095170
	596.302183	1.095644
	596.502005	1.097603
	596.701813	1.097830
	596.901608	1.097037
	597.101388	1.095886
	597.301155	1.095622
	597.500908	1.094906
	597.700647	1.096347
	597.900372	1.097612
	598.100083	1.098698
	598.299781	1.099163
	598.499465	1.100805
	598.699134	1.100510
	598.898790	1.101003
	599.098432	1.100337
	599.298061	1.100634
	599.497675	1.098666
	599.697275	1.098382
	599.896862	1.100174
	600.096435	1.100355
	600.295994	1.098529
	600.495539	1.098377
	600.695070	1.098567
	600.894588	1.098772
	601.094091	1.098775
	601.293581	1.099669
	601.493056	1.100449
	601.692518	1.098267
	601.891966	1.097980
	602.091401	1.098864
	602.290821	1.098904
	602.490227	1.101620
	602.689620	1.101924
	602.888999	1.101742
	603.088363	1.102420
	603.287714	1.103062
	603.487052	1.105308
	603.686375	1.105286
	603.885684	1.106245
	604.084980	1.107331
	604.284261	1.108335
	604.483529	1.108667
	604.682783	1.110003
	604.882023	1.110294
	605.081249	1.111273
	605.280461	1.113175
	605.479660	1.114123
	605.678844	1.114635
	605.878015	1.114522
	606.077172	1.115788
	606.276314	1.118029
	606.475443	1.118976
	606.674558	1.118375
	606.873660	1.119175
	607.072747	1.119754
	607.271820	1.119863
	607.470880	1.120936
	607.669926	1.122230
	607.868957	1.123781
	608.067975	1.124253
	608.266979	1.125510
	608.465969	1.125556
	608.664946	1.124419
	608.863908	1.125083
	609.062857	1.126212
	609.261791	1.127194
	609.460712	1.129216
	609.659619	1.131275
	609.858511	1.131824
	610.057390	1.133451
	610.256256	1.134115
	610.455107	1.135406
	610.653944	1.135432
	610.852767	1.137351
	611.051577	1.139130
	611.250373	1.140861
	611.449154	1.141194
	611.647922	1.143844
	611.846676	1.145853
	612.045416	1.144675
	612.244142	1.145985
	612.442854	1.146974
	612.641553	1.148923
	612.840237	1.149323
	613.038908	1.151359
	613.237564	1.154183
	613.436207	1.155150
	613.634836	1.155773
	613.833451	1.158580
	614.032052	1.161920
	614.230639	1.162039
	614.429212	1.164790
	614.627771	1.164733
	614.826316	1.166600
	615.024848	1.167943
	615.223365	1.170488
	615.421869	1.173952
	615.620358	1.174998
	615.818834	1.176220
	616.017296	1.178589
	616.215744	1.179987
	616.414178	1.181807
	616.612598	1.182869
	616.811004	1.182191
	617.009396	1.186520
	617.207775	1.187456
	617.406139	1.187988
	617.604490	1.191178
	617.802826	1.193724
	618.001149	1.196372
	618.199458	1.197405
	618.397752	1.199319
	618.596033	1.200441
	618.794300	1.201994
	618.992553	1.202449
	619.190792	1.203510
	619.389018	1.204033
	619.587229	1.205015
	619.785426	1.205425
	619.983609	1.205633
	620.181779	1.206014
	620.379934	1.206582
	620.578076	1.207431
	620.776204	1.209535
	620.974317	1.210901
	621.172417	1.213223
	621.370503	1.214654
	621.568575	1.215475
	621.766633	1.215754
	621.964677	1.216231
	622.162707	1.215897
	622.360723	1.218311
	622.558725	1.219832
	622.756714	1.221659
	622.954688	1.222265
	623.152648	1.222890
	623.350595	1.223697
	623.548527	1.224369
	623.746446	1.224077
	623.944350	1.224110
	624.142241	1.226651
	624.340118	1.227969
	624.537981	1.230397
	624.735829	1.231052
	624.933664	1.232189
	625.131485	1.232641
	625.329292	1.232787
	625.527085	1.233807
	625.724864	1.234564
	625.922629	1.235245
	626.120381	1.235030
	626.318118	1.236838
	626.515841	1.237906
	626.713550	1.237707
	626.911246	1.239403
	627.108927	1.240073
	627.306595	1.239233
	627.504248	1.238596
	627.701888	1.238017
	627.899513	1.239606
	628.097125	1.238030
	628.294722	1.239600
	628.492306	1.240748
	628.689876	1.241596
	628.887432	1.243820
	629.084973	1.242248
	629.282501	1.242861
	629.480015	1.244403
	629.677515	1.245558
	629.875001	1.245101
	630.072473	1.243752
	630.269931	1.241528
	630.467375	1.240440
	630.664805	1.240392
	630.862221	1.239850
	631.059623	1.239955
	631.257011	1.240401
	631.454385	1.238469
	631.651746	1.238707
	631.849092	1.237245
	632.046424	1.235419
	632.243742	1.235385
	632.441047	1.234107
	632.638337	1.233746
	632.835613	1.234115
	633.032876	1.232782
	633.230124	1.230956
	633.427358	1.228707
	633.624579	1.226934
	633.821785	1.226179
	634.018978	1.225563
	634.216156	1.224238
	634.413321	1.221902
	634.610471	1.221453
	634.807608	1.218507
	635.004730	1.218356
	635.201839	1.217409
	635.398933	1.215638
	635.596014	1.214495
	635.793081	1.213367
	635.990133	1.213018
	636.187172	1.212479
	636.384196	1.210383
	636.581207	1.207675
	636.778204	1.205775
	636.975186	1.206007
	637.172155	1.205744
	637.369110	1.204173
	637.566050	1.202489
	637.762977	1.200502
	637.959890	1.200167
	638.156788	1.199513
	638.353673	1.198642
	638.550544	1.197073
	638.747400	1.195276
	638.944243	1.193901
	639.141072	1.193105
	639.337886	1.193609
	639.534687	1.192236
	639.731474	1.192361
	639.928246	1.190841
	640.125005	1.191824
	640.321750	1.189564
	640.518480	1.188578
	640.715197	1.187464
	640.911899	1.187958
	641.108588	1.189411
	641.305263	1.187363
	641.501923	1.186698
	641.698570	1.186925
	641.895202	1.187939
	642.091821	1.188545
	642.288426	1.189419
	642.485016	1.189108
	642.681593	1.189122
	642.878155	1.189185
	643.074704	1.188404
	643.271238	1.187679
	643.467759	1.188328
	643.664265	1.185326
	643.860757	1.185228
	644.057236	1.185796
	644.253700	1.186081
	644.450151	1.187384
	644.646587	1.186587
	644.843009	1.184229
	645.039418	1.183813
	645.235812	1.184099
	645.432192	1.184351
	645.628558	1.185897
	645.824911	1.185778
	646.021249	1.185543
	646.217573	1.186586
	646.413883	1.187982
	646.610179	1.188240
	646.806461	1.191022
	647.002729	1.189846
	647.198983	1.190840
	647.395223	1.192718
	647.591449	1.194719
	647.787661	1.196202
	647.983859	1.197808
	648.180043	1.199049
	648.376212	1.200043
	648.572368	1.202452
	648.768510	1.203140
	648.964638	1.204551
	649.160751	1.206674
	649.356851	1.206678
	649.552937	1.207935
	649.749008	1.210256
	649.945066	1.209300
	650.141109	1.210312
	650.337138	1.210673
	650.533154	1.211057
	650.729155	1.212433
	650.925142	1.213019
	651.121116	1.215564
	651.317075	1.216692
	651.513020	1.218170
	651.708951	1.220088
	651.904868	1.222872
	652.100771	1.224413
	652.296660	1.227446
	652.492535	1.229497
	652.688396	1.231827
	652.884242	1.233613
	653.080075	1.233791
	653.275894	1.236581
	653.471699	1.239666
	653.667489	1.239626
	653.863266	1.239933
	654.059028	1.239858
	654.254776	1.241745
	654.450511	1.244279
	654.646231	1.245088
	654.841937	1.246085
	655.037629	1.247282
	655.233308	1.248940
	655.428972	1.250788
	655.624622	1.253213
	655.820258	1.254496
	656.015879	1.255159
	656.211487	1.255814
	656.407081	1.254215
	656.602661	1.254386
	656.798226	1.256886
	656.993778	1.258059
	657.189315	1.258786
	657.384839	1.260309
	657.580348	1.260938
	657.775843	1.261132
	657.971324	1.263716
	658.166791	1.265772
	658.362244	1.268162
	658.557683	1.269553
	658.753108	1.269120
	658.948519	1.270028
	659.143916	1.271771
	659.339298	1.271449
	659.534667	1.272260
	659.730022	1.273382
	659.925362	1.272790
	660.120688	1.273072
	660.316001	1.273726
	660.511299	1.273371
	660.706583	1.274224
	660.901853	1.273330
	661.097109	1.269986
	661.292351	1.269752
	661.487578	1.270751
	661.682792	1.270259
	661.877992	1.272298
	662.073177	1.274218
	662.268349	1.276485
	662.463506	1.276175
	662.658649	1.277157
	662.853779	1.278010
	663.048894	1.278305
	663.243995	1.277344
	663.439081	1.277068
	663.634154	1.275856
	663.829213	1.276737
	664.024258	1.275846
	664.219288	1.275163
	664.414305	1.274349
	664.609307	1.273824
	664.804295	1.273619
	664.999269	1.274587
	665.194229	1.274627
	665.389175	1.272632
	665.584107	1.274584
	665.779025	1.274264
	665.973928	1.275535
	666.168818	1.274711
	666.363693	1.274064
	666.558555	1.274014
	666.753402	1.274145
	666.948235	1.274357
	667.143054	1.274005
	667.337859	1.272743
	667.532650	1.270365
	667.727427	1.270609
	667.922189	1.269752
	668.116938	1.268240
	668.311672	1.268566
	668.506392	1.267851
	668.701098	1.266049
	668.895790	1.266816
	669.090468	1.267573
	669.285132	1.266819
	669.479782	1.264540
	669.674417	1.264755
	669.869039	1.263538
	670.063646	1.262144
	670.258239	1.260082
	670.452819	1.258038
	670.647384	1.257483
	670.841934	1.258426
	671.036471	1.256251
	671.230994	1.255687
	671.425502	1.253815
	671.619997	1.253336
	671.814477	1.255035
	672.008943	1.252452
	672.203395	1.250876
	672.397833	1.250808
	672.592257	1.249778
	672.786667	1.247464
	672.981062	1.247728
	673.175444	1.247025
	673.369811	1.247308
	673.564164	1.246369
	673.758503	1.245382
	673.952828	1.241615
	674.147139	1.238850
	674.341435	1.238771
	674.535718	1.238818
	674.729986	1.237904
	674.924240	1.235191
	675.118480	1.234721
	675.312706	1.234479
	675.506918	1.234998
	675.701116	1.233544
	675.895299	1.233794
	676.089469	1.232983
	676.283624	1.232854
	676.477765	1.232844
	676.671892	1.231473
	676.866005	1.230755
	677.060103	1.229738
	677.254188	1.230638
	677.448258	1.228968
	677.642315	1.228826
	677.836357	1.228411
	678.030385	1.227540
	678.224398	1.227138
	678.418398	1.226140
	678.612384	1.224735
	678.806355	1.222995
	679.000312	1.221056
	679.194255	1.220202
	679.388184	1.220286
	679.582099	1.217147
	679.776000	1.215261
	679.969886	1.213002
	680.163758	1.211662
	680.357617	1.210021
	680.551461	1.210462
	680.745290	1.208510
	680.939106	1.206032
	681.132908	1.204271
	681.326695	1.203510
	681.520468	1.201649
	681.714227	1.201161
	681.907972	1.198931
	682.101703	1.196801
	682.295419	1.196371
	682.489122	1.193775
	682.682810	1.191231
	682.876484	1.189793
	683.070144	1.188508
	683.263790	1.187310
	683.457421	1.185734
	683.651039	1.181662
	683.844642	1.180967
	684.038231	1.180400
	684.231806	1.176889
	684.425367	1.174024
	684.618913	1.173143
	684.812446	1.171827
	685.005964	1.171635
	685.199468	1.169094
	685.392958	1.168107
	685.586433	1.166796
	685.779895	1.166412
	685.973342	1.166425
	686.166775	1.164548
	686.360194	1.163930
	686.553599	1.162353
	686.746990	1.162019
	686.940366	1.161845
	687.133729	1.161385
	687.327077	1.159397
	687.520411	1.158250
	687.713730	1.156966
	687.907036	1.156981
	688.100327	1.155661
	688.293604	1.154903
	688.486867	1.154168
	688.680116	1.152577
	688.873351	1.152492
	689.066571	1.150814
	689.259777	1.149414
	689.452970	1.147725
	689.646147	1.144777
	689.839311	1.145371
	690.032461	1.143283
	690.225596	1.142577
	690.418717	1.141411
	690.611824	1.139473
	690.804917	1.137303
	690.997995	1.135031
	691.191059	1.132911
	691.384110	1.131069
	691.577145	1.129731
	691.770167	1.129443
	691.963175	1.128909
	692.156168	1.129286
	692.349147	1.128468
	692.542112	1.127989
	692.735063	1.127156
	692.927999	1.126063
	693.120922	1.124925
	693.313830	1.123595
	693.506724	1.121491
	693.699603	1.122541
	693.892469	1.122342
	694.085320	1.119479
	694.278157	1.119580
	694.470980	1.118867
	694.663789	1.118315
	694.856583	1.116625
	695.049364	1.116453
	695.242130	1.116655
	695.434881	1.115756
	695.627619	1.114399
	695.820342	1.113183
	696.013052	1.112373
	696.205747	1.113092
	696.398427	1.113930
	696.591094	1.113470
	696.783746	1.113807
	696.976384	1.113654
	697.169008	1.112961
	697.361618	1.112854
	697.554213	1.112366
	697.746795	1.111562
	697.939362	1.111411
	698.131914	1.109258
	698.324453	1.108308
	698.516977	1.109048
	698.709487	1.108029
	698.901983	1.107240
	699.094465	1.107466
	699.286932	1.107588
	699.479386	1.106695
	699.671825	1.103649
	699.864249	1.102353
	700.056660	1.102053
	700.249056	1.101994
	700.441438	1.100093
	700.633806	1.099846
	700.826160	1.099538
	701.018499	1.097767
	701.210824	1.096083
	701.403135	1.096042
	701.595432	1.094648
	701.787714	1.094082
	701.979982	1.091929
	702.172236	1.090414
	702.364476	1.090291
	702.556702	1.089420
	702.748913	1.088639
	702.941110	1.087681
	703.133293	1.087819
	703.325461	1.087915
	703.517615	1.087632
	703.709755	1.086360
	703.901881	1.085553
	704.093993	1.084448
	704.286090	1.082357
	704.478173	1.081557
	704.670242	1.080478
	704.862296	1.078712
	705.054337	1.078127
	705.246363	1.077234
	705.438375	1.074604
	705.630372	1.073197
	705.822356	1.072623
	706.014325	1.071688
	706.206279	1.071572
	706.398220	1.070840
	706.590146	1.070611
	706.782058	1.070295
	706.973956	1.069168
	707.165840	1.068112
	707.357709	1.067895
	707.549564	1.067207
	707.741405	1.066467
	707.933231	1.065681
	708.125043	1.063111
	708.316841	1.061268
	708.508625	1.059767
	708.700395	1.057417
	708.892150	1.056434
	709.083891	1.054729
	709.275617	1.053120
	709.467330	1.051878
	709.659028	1.051290
	709.850712	1.051069
	710.042381	1.050720
	710.234037	1.049007
	710.425678	1.048111
	710.617305	1.047939
	710.808917	1.047167
	711.000515	1.045288
	711.192099	1.045419
	711.383669	1.046806
	711.575225	1.047161
	711.766766	1.045560
	711.958293	1.043761
	712.149805	1.044454
	712.341304	1.043744
	712.532788	1.042796
	712.724258	1.042243
	712.915713	1.042754
	713.107154	1.041924
	713.298581	1.039491
	713.489994	1.037924
	713.681392	1.037923
	713.872776	1.037651
	714.064146	1.038963
	714.255502	1.038741
	714.446843	1.038578
	714.638170	1.037930
	714.829483	1.038437
	715.020781	1.037999
	715.212065	1.038330
	715.403335	1.037102
	715.594591	1.036102
	715.785832	1.034515
	715.977059	1.034572
	716.168272	1.033350
	716.359470	1.032721
	716.550654	1.031715
	716.741824	1.031871
	716.932979	1.031679
	717.124121	1.031161
	717.315247	1.032072
	717.506360	1.031920
	717.697458	1.031078
	717.888542	1.030869
	718.079612	1.029975
	718.270668	1.029142
	718.461709	1.027132
	718.652736	1.024835
	718.843748	1.024039
	719.034746	1.022291
	719.225730	1.020428
	719.416700	1.019776
	719.607655	1.018573
	719.798596	1.018920
	719.989523	1.019900
	720.180435	1.017879
	720.371333	1.017619
	720.562217	1.016935
	720.753087	1.017740
	720.943942	1.017955
	721.134783	1.018611
	721.325609	1.016358
	721.516422	1.016772
	721.707219	1.016102
	721.898003	1.014617
	722.088772	1.014870
	722.279527	1.014141
	722.470268	1.014101
	722.660994	1.013420
	722.851707	1.012264
	723.042404	1.012206
	723.233088	1.013039
	723.423757	1.013418
	723.614412	1.013357
	723.805052	1.012113
	723.995678	1.011800
	724.186290	1.011212
	724.376887	1.010735
	724.567471	1.009471
	724.758039	1.009208
	724.948594	1.010017
	725.139134	1.011263
	725.329660	1.011275
	725.520172	1.012889
	725.710669	1.011550
	725.901152	1.011371
	726.091620	1.010938
	726.282075	1.011661
	726.472514	1.011409
	726.662940	1.009720
	726.853351	1.007856
	727.043748	1.007133
	727.234131	1.006502
	727.424499	1.006241
	727.614853	1.005088
	727.805193	1.004553
	727.995518	1.002309
	728.185829	1.001975
	728.376125	1.001447
	728.566408	1.000975
	728.756675	1.001027
	728.946929	0.998848
	729.137168	0.998467
	729.327393	0.999139
	729.517604	0.997179
	729.707800	0.996951
	729.897982	0.996933
	730.088149	0.997791
	730.278302	0.998032
	730.468441	0.997555
	730.658566	0.998370
	730.848676	0.998568
	731.038771	0.999243
	731.228853	0.999567
	731.418920	0.999583
	731.608973	0.998315
	731.799011	0.997707
	731.989035	0.998065
	732.179045	0.997688
	732.369040	0.995860
	732.559021	0.995685
	732.748988	0.994427
	732.938940	0.995512
	733.128878	0.993820
	733.318801	0.993697
	733.508711	0.995164
	733.698605	0.993632
	733.888486	0.994406
	734.078352	0.993473
	734.268204	0.995145
	734.458041	0.995749
	734.647864	0.993798
	734.837673	0.991948
	735.027467	0.991739
	735.217247	0.991274
	735.407013	0.991868
	735.596764	0.990713
	735.786501	0.990523
	735.976223	0.990020
	736.165932	0.989855
	736.355625	0.988935
	736.545305	0.989212
	736.734970	0.989701
	736.924620	0.990284
	737.114257	0.989312
	737.303879	0.988878
	737.493486	0.988797
	737.683079	0.988534
	737.872658	0.987340
	738.062222	0.984429
	738.251772	0.983840
	738.441308	0.983669
	738.630829	0.983418
	738.820336	0.981460
	739.009829	0.981313
	739.199307	0.981408
	739.388771	0.981142
	739.578220	0.982474
	739.767655	0.982099
	739.957076	0.982502
	740.146482	0.983188
	740.335874	0.982901
	740.525251	0.984000
	740.714615	0.985493
	740.903963	0.984673
	741.093298	0.985891
	741.282618	0.985765
	741.471923	0.985948
	741.661214	0.985842
	741.850491	0.985691
	742.039753	0.987169
	742.229001	0.986946
	742.418235	0.987709
	742.607454	0.987759
	742.796659	0.988509
	742.985849	0.987882
	743.175025	0.988105
	743.364187	0.990085
	743.553334	0.990062
	743.742467	0.989968
	743.931586	0.991942
	744.120690	0.991922
	744.309779	0.992192
	744.498855	0.991276
	744.687916	0.990803
	744.876962	0.991352
	745.065994	0.990683
	745.255012	0.991922
	745.444015	0.990976
	745.633004	0.991698
	745.821978	0.990134
	746.010938	0.989974
	746.199884	0.990472
	746.388815	0.990570
	746.577732	0.989564
	746.766634	0.989780
	746.955522	0.989938
	747.144396	0.990445
	747.333255	0.990350
	747.522100	0.990700
	747.710930	0.990544
	747.899746	0.992045
	748.088548	0.991505
	748.277335	0.990903
	748.466108	0.990917
	748.654866	0.989156
	748.843610	0.986792
	749.032339	0.985345
	749.221054	0.983667
	749.409755	0.981928
	749.598441	0.982236
	749.787113	0.982982
	749.975770	0.982237
	750.164413	0.981414
	750.353042	0.982346
[truncated: 1,648 more rows]
