# Supplementary material for: Metasurface analogues of molecular diastereomers from hierarchical multiscale chiral interactions with biomolecules
Source: Nat Commun. 2026 Apr 22;17:5541. doi: 10.1038/s41467-026-72200-6 (PMC13287669; doi:10.1038/s41467-026-72200-6)
Supplement: Supplementary file 3 — Supplementary Data 1 (Raw data) [file 41467_2026_72200_MOESM3_ESM.zip › Raw_Data/Reflectivity/Antistrept_strept_sequence/strept_after_wash/Ref_ARRAY3_RH_0_3.txt]

	345.453658	0.999292
	345.669646	0.999079
	345.885622	0.998834
	346.101585	0.998550
	346.317535	0.998222
	346.533471	0.997842
	346.749395	0.997401
	346.965306	0.996890
	347.181204	0.996297
	347.397089	0.995610
	347.612961	0.994815
	347.828820	0.993898
	348.044666	0.992846
	348.260499	0.991648
	348.476319	0.990299
	348.692126	0.988802
	348.907920	0.987177
	349.123701	0.985463
	349.339469	0.983723
	349.555224	0.982045
	349.770966	0.980537
	349.986695	0.979310
	350.202412	0.978459
	350.418115	0.978044
	350.633805	0.978075
	350.849482	0.978517
	351.065147	0.979299
	351.280798	0.980332
	351.496436	0.981527
	351.712062	0.982807
	351.927674	0.984111
	352.143273	0.980927
	352.358860	0.989768
	352.574433	0.992656
	352.789993	0.993950
	353.005541	0.995102
	353.221075	0.997661
	353.436597	0.997950
	353.652105	0.998449
	353.867600	0.998799
	354.083083	0.997634
	354.298552	0.995795
	354.514009	0.996333
	354.729452	0.996700
	354.944883	0.995922
	355.160300	0.994400
	355.375705	0.995475
	355.591096	0.996342
	355.806474	0.997872
	356.021840	0.999272
	356.237192	0.999309
	356.452532	0.999770
	356.667858	0.999160
	356.883172	0.998778
	357.098472	0.998768
	357.313760	0.998621
	357.529034	0.995635
	357.744295	0.994784
	357.959544	0.994706
	358.174779	0.995357
	358.390002	0.995262
	358.605211	0.996677
	358.820407	0.997731
	359.035591	0.999882
	359.250761	1.001595
	359.465919	1.002546
	359.681063	1.003470
	359.896194	1.004047
	360.111313	1.005457
	360.326418	1.006012
	360.541510	1.007660
	360.756589	1.006925
	360.971656	1.007446
	361.186709	1.009226
	361.401749	1.007811
	361.616776	1.006128
	361.831790	1.006692
	362.046792	1.005422
	362.261780	1.004164
	362.476755	1.003095
	362.691717	1.001696
	362.906666	0.999711
	363.121602	0.999530
	363.336525	0.998553
	363.551435	1.000978
	363.766332	1.000848
	363.981216	1.002529
	364.196087	1.001332
	364.410945	1.001201
	364.625790	1.003605
	364.840621	1.003803
	365.055440	1.003615
	365.270246	1.004927
	365.485039	1.006253
	365.699818	1.005184
	365.914585	1.006177
	366.129339	1.003893
	366.344079	1.001394
	366.558807	1.002738
	366.773521	1.002019
	366.988223	1.002027
	367.202911	1.001918
	367.417587	1.004439
	367.632249	1.004545
	367.846898	1.003349
	368.061535	1.003168
	368.276158	1.003093
	368.490768	1.004032
	368.705365	1.002753
	368.919949	1.001730
	369.134521	1.000513
	369.349079	1.000151
	369.563624	0.999846
	369.778155	0.998559
	369.992674	0.998120
	370.207180	0.999737
	370.421673	1.000274
	370.636153	1.001094
	370.850619	1.000737
	371.065073	1.002889
	371.279514	1.004143
	371.493941	1.005014
	371.708356	1.005041
	371.922757	1.004836
	372.137145	1.004166
	372.351521	1.003318
	372.565883	1.003999
	372.780232	1.003280
	372.994568	1.004951
	373.208891	1.003370
	373.423201	1.003044
	373.637498	1.000794
	373.851782	0.999624
	374.066053	0.998645
	374.280311	0.996328
	374.494556	0.997909
	374.708787	0.998367
	374.923006	0.996799
	375.137211	0.998183
	375.351404	0.999141
	375.565583	1.002334
	375.779750	1.003050
	375.993903	1.004402
	376.208043	1.004217
	376.422170	1.001947
	376.636284	1.000397
	376.850385	1.000185
	377.064473	0.999264
	377.278548	0.999400
	377.492610	0.998280
	377.706658	0.997143
	377.920694	0.997034
	378.134717	0.998229
	378.348726	0.999918
	378.562722	0.998058
	378.776706	0.998854
	378.990676	0.997580
	379.204633	0.998913
	379.418577	1.000744
	379.632508	0.999699
	379.846426	0.998659
	380.060331	0.997084
	380.274223	0.996209
	380.488101	0.996457
	380.701967	0.993998
	380.915819	0.991702
	381.129659	0.991339
	381.343485	0.990829
	381.557298	0.988409
	381.771098	0.989857
	381.984886	0.990874
	382.198659	0.991525
	382.412420	0.991826
	382.626168	0.992025
	382.839903	0.991882
	383.053624	0.990552
	383.267333	0.987570
	383.481028	0.987172
	383.694711	0.987583
	383.908380	0.988938
	384.122036	0.987932
	384.335679	0.988326
	384.549309	0.989865
	384.762926	0.991398
	384.976530	0.990822
	385.190120	0.991082
	385.403698	0.991247
	385.617262	0.992481
	385.830814	0.994962
	386.044352	0.992300
	386.257877	0.994198
	386.471389	0.994996
	386.684888	0.996790
	386.898374	0.997273
	387.111847	0.999363
	387.325306	1.000049
	387.538753	1.001047
	387.752186	1.001868
	387.965606	1.003471
	388.179014	1.001812
	388.392408	1.002990
	388.605789	0.999984
	388.819156	0.998694
	389.032511	0.999141
	389.245853	0.997923
	389.459181	1.002401
	389.672497	1.003054
	389.885799	1.001963
	390.099088	1.003557
	390.312364	1.003549
	390.525627	1.004203
	390.738877	1.004208
	390.952114	1.004690
	391.165337	1.004002
	391.378548	1.001431
	391.591745	1.003048
	391.804929	1.004058
	392.018100	1.005022
	392.231258	1.004682
	392.444403	1.002315
	392.657535	1.000467
	392.870653	0.998355
	393.083759	0.999030
	393.296851	0.999400
	393.509930	0.997316
	393.722996	0.997971
	393.936049	0.999335
	394.149089	0.998067
	394.362116	0.998937
	394.575129	0.999035
	394.788130	0.999681
	395.001117	0.996931
	395.214091	0.997054
	395.427052	0.995166
	395.640000	0.994508
	395.852935	0.994065
	396.065857	0.995416
	396.278765	0.996019
	396.491660	0.994994
	396.704543	0.994119
	396.917412	0.994685
	397.130268	0.996634
	397.343110	0.995734
	397.555940	0.992471
	397.768757	0.990824
	397.981560	0.991616
	398.194350	0.992792
	398.407127	0.992010
	398.619891	0.991627
	398.832642	0.990949
	399.045380	0.992314
	399.258104	0.992499
	399.470815	0.992925
	399.683514	0.991859
	399.896199	0.993015
	400.108870	0.991999
	400.321529	0.992070
	400.534175	0.991460
	400.746807	0.990813
	400.959427	0.990067
	401.172033	0.990021
	401.384626	0.991726
	401.597205	0.992588
	401.809772	0.994044
	402.022326	0.992944
	402.234866	0.993972
	402.447393	0.992177
	402.659907	0.990407
	402.872408	0.991666
	403.084896	0.991926
	403.297370	0.993117
	403.509832	0.992579
	403.722280	0.992517
	403.934715	0.993224
	404.147137	0.995189
	404.359546	0.997203
	404.571941	0.999754
	404.784323	0.999768
	404.996693	0.999554
	405.209049	0.999673
	405.421392	1.001384
	405.633721	1.002019
	405.846038	1.005720
	406.058341	1.004857
	406.270632	1.004812
	406.482909	1.005731
	406.695172	1.005698
	406.907423	1.006260
	407.119661	1.006715
	407.331885	1.005121
	407.544096	1.006469
	407.756294	1.005527
	407.968479	1.005330
	408.180651	1.003835
	408.392809	1.004247
	408.604954	1.004361
	408.817086	1.004208
	409.029205	1.004407
	409.241311	1.003941
	409.453404	1.003741
	409.665483	1.004540
	409.877549	1.004907
	410.089602	1.003829
	410.301642	1.001655
	410.513669	1.003727
	410.725682	1.003454
	410.937682	1.002171
	411.149669	1.001667
	411.361643	1.002234
	411.573604	1.003280
	411.785551	1.003941
	411.997486	1.002876
	412.209407	1.002540
	412.421315	1.002140
	412.633210	1.003126
	412.845091	1.000825
	413.056959	1.000838
	413.268815	1.000388
	413.480657	1.000767
	413.692485	0.999277
	413.904301	0.998060
	414.116103	0.998023
	414.327892	0.995581
	414.539668	0.995779
	414.751431	0.994255
	414.963181	0.994724
	415.174917	0.994135
	415.386640	0.993797
	415.598350	0.995886
	415.810047	0.995720
	416.021730	0.994659
	416.233401	0.994673
	416.445058	0.996756
	416.656702	0.999887
	416.868332	1.000017
	417.079950	1.000902
	417.291554	1.001345
	417.503145	1.001713
	417.714723	1.000990
	417.926288	1.001624
	418.137839	1.003933
	418.349377	1.002395
	418.560903	1.001507
	418.772414	0.999777
	418.983913	1.000872
	419.195398	1.000946
	419.406870	1.001496
	419.618329	1.001950
	419.829775	1.001725
	420.041208	1.000993
	420.252627	1.001055
	420.464033	1.000957
	420.675426	1.001029
	420.886805	1.001718
	421.098172	1.002412
	421.309525	1.001335
	421.520865	1.000852
	421.732192	0.999705
	421.943505	0.999802
	422.154805	0.999186
	422.366092	1.000215
	422.577366	0.999338
	422.788627	0.997771
	422.999874	0.996273
	423.211108	0.997795
	423.422329	0.995825
	423.633537	0.996794
	423.844731	0.997723
	424.055913	0.996266
	424.267081	0.997992
	424.478235	0.995774
	424.689377	0.993955
	424.900505	0.992943
	425.111620	0.993053
	425.322722	0.991956
	425.533811	0.988898
	425.744886	0.989905
	425.955948	0.989010
	426.166997	0.989236
	426.378032	0.986396
	426.589055	0.987283
	426.800064	0.988168
	427.011060	0.989765
	427.222042	0.990025
	427.433012	0.989345
	427.643968	0.991853
	427.854911	0.991580
	428.065840	0.994222
	428.276757	0.995456
	428.487660	0.995089
	428.698550	0.995743
	428.909427	0.996275
	429.120290	0.998637
	429.331140	0.998248
	429.541977	0.999230
	429.752801	0.999871
	429.963611	1.000798
	430.174408	1.002504
	430.385192	1.001311
	430.595963	1.001926
	430.806720	1.001855
	431.017464	1.000305
	431.228195	1.002098
	431.438913	1.003400
	431.649617	1.003921
	431.860308	1.003823
	432.070986	1.002843
	432.281650	1.002174
	432.492302	1.001209
	432.702940	1.001443
	432.913565	1.003510
	433.124176	1.003582
	433.334774	1.003456
	433.545359	1.002470
	433.755931	1.002272
	433.966489	1.001426
	434.177035	1.001042
	434.387567	0.999200
	434.598085	1.000650
	434.808591	0.998786
	435.019083	0.998727
	435.229562	0.996628
	435.440027	0.996693
	435.650479	0.995559
	435.860918	0.996658
	436.071344	0.996629
	436.281757	0.997385
	436.492156	0.996453
	436.702542	0.995490
	436.912914	0.996766
	437.123274	0.994525
	437.333620	0.993834
	437.543953	0.992921
	437.754272	0.994193
	437.964578	0.993104
	438.174871	0.992072
	438.385151	0.991577
	438.595417	0.990917
	438.805670	0.992221
	439.015910	0.992704
	439.226137	0.993268
	439.436350	0.993092
	439.646550	0.993286
	439.856737	0.992861
	440.066910	0.993838
	440.277070	0.995081
	440.487217	0.994331
	440.697351	0.993935
	440.907471	0.990764
	441.117578	0.990847
	441.327671	0.991493
	441.537752	0.993068
	441.747819	0.993029
	441.957873	0.992476
	442.167913	0.994413
	442.377940	0.991080
	442.587954	0.991244
	442.797955	0.991305
	443.007942	0.991149
	443.217916	0.990815
	443.427877	0.990966
	443.637824	0.991680
	443.847758	0.992133
	444.057679	0.990546
	444.267586	0.989456
	444.477481	0.987379
	444.687361	0.987615
	444.897229	0.988786
	445.107083	0.990390
	445.316924	0.991430
	445.526752	0.992022
	445.736566	0.992048
	445.946367	0.992616
	446.156155	0.991150
	446.365929	0.992219
	446.575690	0.992150
	446.785438	0.990745
	446.995173	0.991438
	447.204894	0.992340
	447.414602	0.992367
	447.624296	0.994358
	447.833977	0.993529
	448.043645	0.993960
	448.253300	0.993747
	448.462941	0.995092
	448.672569	0.994753
	448.882184	0.993314
	449.091785	0.992788
	449.301373	0.992645
	449.510948	0.991308
	449.720509	0.991081
	449.930057	0.990955
	450.139592	0.990076
	450.349113	0.990018
	450.558621	0.988047
	450.768116	0.988325
	450.977597	0.988121
	451.187066	0.990044
	451.396520	0.990291
	451.605962	0.989052
	451.815390	0.986277
	452.024805	0.986398
	452.234206	0.987615
	452.443594	0.987547
	452.652969	0.985937
	452.862330	0.986646
	453.071678	0.987428
	453.281013	0.985499
	453.490335	0.986339
	453.699643	0.988866
	453.908938	0.987920
	454.118219	0.988358
	454.327487	0.987788
	454.536742	0.987791
	454.745983	0.988125
	454.955211	0.987712
	455.164426	0.990975
	455.373627	0.992684
	455.582815	0.992863
	455.791990	0.993145
	456.001152	0.994428
	456.210300	0.994929
	456.419434	0.993148
	456.628556	0.993146
	456.837664	0.993354
	457.046758	0.997189
	457.255839	1.000528
	457.464907	1.000719
	457.673962	1.002371
	457.883003	1.003220
	458.092031	1.003917
	458.301046	1.004925
	458.510047	1.004290
	458.719035	1.003146
	458.928009	1.004384
	459.136970	1.003883
	459.345918	1.002758
	459.554852	1.003295
	459.763774	1.003667
	459.972681	1.004835
	460.181576	1.004623
	460.390457	1.002303
	460.599324	1.003922
	460.808178	1.004638
	461.017019	1.004099
	461.225847	1.003625
	461.434661	1.003816
	461.643462	1.005432
	461.852249	1.004436
	462.061023	1.002515
	462.269784	1.002946
	462.478531	1.001309
	462.687265	1.000394
	462.895986	1.000647
	463.104693	1.000348
	463.313387	0.999902
	463.522068	0.996476
	463.730735	0.995774
	463.939389	0.993967
	464.148029	0.994447
	464.356656	0.993577
	464.565270	0.994111
	464.773870	0.994052
	464.982457	0.992570
	465.191030	0.991220
	465.399591	0.992247
	465.608137	0.989061
	465.816671	0.986273
	466.025191	0.987469
	466.233697	0.987428
	466.442191	0.986660
	466.650671	0.986322
	466.859137	0.986943
	467.067590	0.987911
	467.276030	0.989014
	467.484456	0.987884
	467.692869	0.987495
	467.901269	0.987103
	468.109655	0.985476
	468.318028	0.985407
	468.526387	0.985803
	468.734733	0.983514
	468.943066	0.981837
	469.151385	0.983722
	469.359691	0.983203
	469.567984	0.984518
	469.776263	0.982622
	469.984528	0.982256
	470.192781	0.983443
	470.401020	0.982359
	470.609245	0.982412
	470.817457	0.982239
	471.025656	0.979776
	471.233841	0.978164
	471.442013	0.979569
	471.650172	0.978738
	471.858317	0.977967
	472.066448	0.979171
	472.274567	0.979025
	472.482672	0.981585
	472.690763	0.982306
	472.898841	0.982609
	473.106906	0.983944
	473.314957	0.984209
	473.522995	0.983794
	473.731020	0.985661
	473.939031	0.986216
	474.147029	0.986810
	474.355013	0.987103
	474.562984	0.987830
	474.770941	0.988601
	474.978885	0.989160
	475.186816	0.989361
	475.394733	0.987958
	475.602637	0.986130
	475.810527	0.984745
	476.018404	0.984934
	476.226268	0.986949
	476.434118	0.988540
	476.641955	0.989844
	476.849778	0.988177
	477.057588	0.988265
	477.265385	0.989024
	477.473168	0.988350
	477.680937	0.987087
	477.888694	0.985241
	478.096436	0.985156
	478.304166	0.987768
	478.511882	0.989715
	478.719584	0.991272
	478.927274	0.989239
	479.134949	0.988871
	479.342612	0.989591
	479.550260	0.987669
	479.757896	0.985108
	479.965518	0.984133
	480.173126	0.984760
	480.380722	0.984802
	480.588303	0.985366
	480.795872	0.985452
	481.003426	0.983859
	481.210968	0.981978
	481.418496	0.983374
	481.626010	0.984565
	481.833511	0.983884
	482.040999	0.983690
	482.248473	0.982504
	482.455934	0.981656
	482.663382	0.981900
	482.870816	0.980430
	483.078236	0.981524
	483.285643	0.980405
	483.493037	0.980180
	483.700417	0.982110
	483.907784	0.982354
	484.115137	0.980571
	484.322477	0.982083
	484.529803	0.981378
	484.737116	0.981301
	484.944416	0.982662
	485.151702	0.981117
	485.358975	0.981548
	485.566234	0.981625
	485.773479	0.980928
	485.980712	0.980164
	486.187931	0.979687
	486.395136	0.978563
	486.602328	0.978732
	486.809506	0.979444
	487.016671	0.976856
	487.223823	0.975024
	487.430961	0.974373
	487.638086	0.973748
	487.845197	0.972228
	488.052295	0.973189
	488.259379	0.974401
	488.466450	0.974820
	488.673507	0.975926
	488.880551	0.976483
	489.087582	0.973318
	489.294599	0.971914
	489.501602	0.972225
	489.708592	0.970881
	489.915569	0.968746
	490.122532	0.968205
	490.329482	0.969044
	490.536418	0.971710
	490.743341	0.971867
	490.950250	0.970861
	491.157146	0.968665
	491.364029	0.967125
	491.570897	0.967370
	491.777753	0.966214
	491.984595	0.965092
	492.191423	0.965509
	492.398238	0.964876
	492.605040	0.964251
	492.811828	0.965172
	493.018603	0.964880
	493.225364	0.963037
	493.432111	0.964291
	493.638846	0.965972
	493.845566	0.966165
	494.052274	0.966855
	494.258967	0.966117
	494.465648	0.967430
	494.672314	0.968128
	494.878968	0.969644
	495.085608	0.969701
	495.292234	0.968864
	495.498847	0.969808
	495.705446	0.968484
	495.912032	0.968490
	496.118605	0.969128
	496.325164	0.968534
	496.531709	0.969518
	496.738241	0.971398
	496.944759	0.969692
	497.151264	0.970288
	497.357756	0.969767
	497.564234	0.969925
	497.770698	0.969415
	497.977149	0.967702
	498.183587	0.967431
	498.390011	0.968062
	498.596422	0.968417
	498.802819	0.968230
	499.009202	0.968223
	499.215572	0.968483
	499.421929	0.967512
	499.628272	0.968418
	499.834602	0.969182
	500.040918	0.969649
	500.247220	0.969413
	500.453509	0.970130
	500.659785	0.968225
	500.866047	0.967337
	501.072296	0.967964
	501.278531	0.967346
	501.484752	0.966593
	501.690960	0.967016
	501.897155	0.966736
	502.103336	0.966153
	502.309504	0.967019
	502.515658	0.967747
	502.721798	0.968619
	502.927925	0.969321
	503.134039	0.968618
	503.340139	0.968215
	503.546225	0.968409
	503.752298	0.970288
	503.958358	0.969745
	504.164404	0.969562
	504.370436	0.970595
	504.576455	0.970097
	504.782461	0.969258
	504.988453	0.970584
	505.194431	0.972378
	505.400396	0.970702
	505.606347	0.970731
	505.812285	0.972644
	506.018209	0.971339
	506.224120	0.969164
	506.430017	0.969714
	506.635901	0.969800
	506.841771	0.970868
	507.047628	0.970202
	507.253471	0.970373
	507.459301	0.969455
	507.665117	0.969451
	507.870920	0.969650
	508.076709	0.969159
	508.282484	0.968368
	508.488247	0.969130
	508.693995	0.969655
	508.899730	0.968159
	509.105451	0.967833
	509.311159	0.965453
	509.516854	0.965855
	509.722535	0.965702
	509.928202	0.965354
	510.133856	0.964986
	510.339496	0.964448
	510.545123	0.963316
	510.750736	0.963462
	510.956336	0.961776
	511.161922	0.961847
	511.367494	0.963052
	511.573053	0.963629
	511.778599	0.963071
	511.984131	0.962439
	512.189649	0.961939
	512.395154	0.962451
	512.600645	0.961703
	512.806123	0.962129
	513.011587	0.962466
	513.217038	0.964141
	513.422475	0.965443
	513.627899	0.966259
	513.833309	0.966844
	514.038705	0.967262
	514.244088	0.968195
	514.449458	0.968416
	514.654814	0.969690
	514.860156	0.970767
	515.065485	0.970972
	515.270800	0.973174
	515.476102	0.972750
	515.681390	0.973974
	515.886664	0.974578
	516.091925	0.973890
	516.297173	0.973485
	516.502407	0.972245
	516.707627	0.972464
	516.912834	0.972454
	517.118027	0.972101
	517.323207	0.972640
	517.528373	0.971408
	517.733525	0.970310
	517.938664	0.971055
	518.143790	0.970702
	518.348901	0.970834
	518.554000	0.969223
	518.759084	0.969175
	518.964156	0.968611
	519.169213	0.966410
	519.374257	0.966991
	519.579288	0.966770
	519.784305	0.966335
	519.989308	0.965512
	520.194298	0.964214
	520.399274	0.963002
	520.604236	0.961431
	520.809185	0.963266
	521.014121	0.962390
	521.219043	0.960920
	521.423951	0.960833
	521.628846	0.958525
	521.833727	0.959735
	522.038595	0.959134
	522.243449	0.958412
	522.448289	0.957998
	522.653116	0.958637
	522.857929	0.958634
	523.062729	0.960121
	523.267515	0.958845
	523.472287	0.959389
	523.677046	0.958735
	523.881792	0.957953
	524.086524	0.956891
	524.291242	0.957757
	524.495946	0.957926
	524.700637	0.958036
	524.905315	0.958296
	525.109979	0.959857
	525.314629	0.959235
	525.519266	0.959281
	525.723889	0.959713
	525.928498	0.959865
	526.133094	0.960482
	526.337677	0.959682
	526.542245	0.958316
	526.746800	0.960038
	526.951342	0.961303
	527.155870	0.960810
	527.360384	0.962372
	527.564885	0.962061
	527.769372	0.961125
	527.973846	0.960136
	528.178306	0.958820
	528.382752	0.958960
	528.587185	0.958906
	528.791604	0.958524
	528.996010	0.959428
	529.200402	0.958570
	529.404780	0.958089
	529.609145	0.958273
	529.813496	0.957793
	530.017833	0.959239
	530.222157	0.959916
	530.426468	0.959018
	530.630764	0.959131
	530.835048	0.957139
	531.039317	0.958055
	531.243573	0.959551
	531.447815	0.961246
	531.652044	0.962973
	531.856259	0.962811
	532.060461	0.962372
	532.264648	0.961850
	532.468823	0.960532
	532.672983	0.960715
	532.877130	0.960918
	533.081264	0.962960
	533.285383	0.962951
	533.489490	0.963823
	533.693582	0.964453
	533.897661	0.965568
	534.101726	0.968149
	534.305778	0.967212
	534.509816	0.967811
	534.713841	0.967630
	534.917851	0.968482
	535.121849	0.968139
	535.325832	0.966096
	535.529802	0.964727
	535.733759	0.965133
	535.937701	0.965202
	536.141630	0.965572
	536.345546	0.965962
	536.549448	0.968392
	536.753336	0.968103
	536.957210	0.968043
	537.161071	0.970137
	537.364919	0.970957
	537.568752	0.970887
	537.772572	0.973332
	537.976379	0.974039
	538.180172	0.973609
	538.383951	0.974656
	538.587716	0.974775
	538.791468	0.977663
	538.995206	0.981005
	539.198931	0.980251
	539.402642	0.980481
	539.606339	0.980601
	539.810023	0.978866
	540.013693	0.979560
	540.217349	0.978747
	540.420992	0.979980
	540.624621	0.981049
	540.828237	0.980963
	541.031839	0.981223
	541.235427	0.981683
	541.439001	0.982530
	541.642562	0.982743
	541.846109	0.981655
	542.049643	0.982650
	542.253163	0.983355
	542.456669	0.983119
	542.660162	0.982394
	542.863641	0.982980
	543.067106	0.982771
	543.270558	0.983541
	543.473996	0.983174
	543.677420	0.981863
	543.880831	0.980277
	544.084228	0.979397
	544.287612	0.977868
	544.490981	0.977250
	544.694338	0.976965
	544.897680	0.977689
	545.101009	0.978785
	545.304324	0.978692
	545.507625	0.977578
	545.710913	0.978410
	545.914187	0.977000
	546.117448	0.975937
	546.320695	0.973805
	546.523928	0.972742
	546.727147	0.971569
	546.930353	0.970499
	547.133546	0.971172
	547.336724	0.971663
	547.539889	0.971581
	547.743040	0.972972
	547.946178	0.973825
	548.149301	0.974409
	548.352412	0.974929
	548.555508	0.975429
	548.758591	0.976903
	548.961660	0.977768
	549.164716	0.979097
	549.367757	0.981195
	549.570785	0.981713
	549.773800	0.982122
	549.976801	0.984080
	550.179788	0.983775
	550.382761	0.985426
	550.585721	0.988660
	550.788667	0.989386
	550.991599	0.990537
	551.194518	0.990146
	551.397423	0.988893
	551.600315	0.990885
	551.803192	0.990755
	552.006056	0.990530
	552.208906	0.991684
	552.411743	0.992668
	552.614566	0.994530
	552.817375	0.995503
	553.020171	0.995579
	553.222953	0.996211
	553.425721	0.997688
	553.628475	0.998207
	553.831216	0.998162
	554.033943	0.999337
	554.236657	1.000536
	554.439356	1.001190
	554.642042	1.001717
	554.844715	1.002103
	555.047373	1.002343
	555.250018	1.002418
	555.452650	1.003037
	555.655267	1.002487
	555.857871	1.003521
	556.060461	1.004031
	556.263038	1.003147
	556.465600	1.003556
	556.668150	1.003501
	556.870685	1.004185
	557.073207	1.004561
	557.275715	1.003309
	557.478209	1.002527
	557.680689	1.002180
	557.883156	1.001652
	558.085609	1.000111
	558.288049	0.999893
	558.490475	0.999975
	558.692887	1.001515
	558.895285	1.000184
	559.097670	1.000870
	559.300040	1.000779
	559.502398	1.000581
	559.704741	0.999782
	559.907071	0.999336
	560.109387	1.000287
	560.311689	1.001289
	560.513978	1.001497
	560.716253	1.002647
	560.918514	1.003262
	561.120762	1.003648
	561.322995	1.002099
	561.525215	1.003532
	561.727422	1.004456
	561.929614	1.004396
	562.131793	1.004823
	562.333958	1.005224
	562.536110	1.004988
	562.738248	1.005392
	562.940372	1.004911
	563.142482	1.006460
	563.344578	1.007320
	563.546661	1.007685
	563.748730	1.008584
	563.950786	1.007324
	564.152827	1.007455
	564.354855	1.009248
	564.556870	1.010008
	564.758870	1.009968
	564.960857	1.009807
	565.162830	1.010405
	565.364789	1.010361
	565.566735	1.011180
	565.768666	1.010186
	565.970584	1.010821
	566.172489	1.010456
	566.374379	1.012272
	566.576256	1.015313
	566.778119	1.015617
	566.979969	1.016781
	567.181805	1.017216
	567.383626	1.016383
	567.585435	1.015559
	567.787229	1.015497
	567.989010	1.016393
	568.190777	1.015345
	568.392530	1.015760
	568.594269	1.018178
	568.795995	1.019049
	568.997707	1.019652
	569.199405	1.020440
	569.401090	1.019685
	569.602761	1.020578
	569.804418	1.021069
	570.006061	1.021829
	570.207690	1.023518
	570.409306	1.024629
	570.610908	1.025355
	570.812497	1.024649
	571.014071	1.024190
	571.215632	1.025576
	571.417179	1.026040
	571.618712	1.027251
	571.820232	1.028350
	572.021737	1.031430
	572.223229	1.031758
	572.424707	1.032551
	572.626172	1.032767
	572.827623	1.033412
	573.029060	1.032907
	573.230483	1.033208
	573.431892	1.034039
	573.633288	1.035910
	573.834670	1.036126
	574.036038	1.035437
	574.237392	1.035823
	574.438733	1.036458
	574.640060	1.036800
	574.841373	1.038734
	575.042672	1.039891
	575.243958	1.040162
	575.445230	1.040209
	575.646488	1.041007
	575.847732	1.041357
	576.048962	1.042397
	576.250179	1.043322
	576.451382	1.044582
	576.652571	1.044503
	576.853747	1.045518
	577.054908	1.046493
	577.256056	1.045623
	577.457190	1.045721
	577.658310	1.047220
	577.859417	1.046922
	578.060510	1.048942
	578.261589	1.049475
	578.462654	1.051946
	578.663705	1.052040
	578.864743	1.050626
	579.065767	1.049587
	579.266777	1.048889
	579.467773	1.049136
	579.668755	1.049793
	579.869724	1.050643
	580.070679	1.051499
	580.271620	1.052493
	580.472548	1.054518
	580.673461	1.055917
	580.874361	1.056753
	581.075247	1.057039
	581.276119	1.058393
	581.476978	1.058287
	581.677822	1.059561
	581.878653	1.061192
	582.079470	1.061136
	582.280273	1.060802
	582.481063	1.061114
	582.681838	1.060148
	582.882600	1.060737
	583.083348	1.062344
	583.284083	1.063811
	583.484803	1.064568
	583.685510	1.065286
	583.886203	1.066844
	584.086882	1.068161
	584.287547	1.067144
	584.488199	1.067228
	584.688836	1.066792
	584.889460	1.066232
	585.090070	1.067079
	585.290666	1.067970
	585.491249	1.069120
	585.691818	1.070234
	585.892372	1.070779
	586.092914	1.070398
	586.293441	1.071208
	586.493954	1.071067
	586.694454	1.072021
	586.894940	1.073527
	587.095412	1.074376
	587.295870	1.073657
	587.496314	1.074656
	587.696745	1.075276
	587.897162	1.075720
	588.097565	1.076500
	588.297954	1.076945
	588.498329	1.078111
	588.698691	1.079089
	588.899038	1.081123
	589.099372	1.079933
	589.299692	1.080474
	589.499998	1.081882
	589.700291	1.081602
	589.900569	1.080849
	590.100834	1.082028
	590.301085	1.082865
	590.501322	1.083416
	590.701546	1.082517
	590.901755	1.082339
	591.101951	1.082187
	591.302132	1.083619
	591.502300	1.084491
	591.702455	1.083103
	591.902595	1.085270
	592.102722	1.086161
	592.302834	1.088023
	592.502933	1.089156
	592.703018	1.089869
	592.903089	1.090324
	593.103147	1.090912
	593.303190	1.091509
	593.503220	1.092498
	593.703236	1.092952
	593.903238	1.092533
	594.103226	1.091526
	594.303200	1.092448
	594.503161	1.092745
	594.703108	1.092299
	594.903040	1.093725
	595.102960	1.094816
	595.302865	1.094212
	595.502756	1.093620
	595.702634	1.093118
	595.902497	1.093852
	596.102347	1.093247
	596.302183	1.093243
	596.502005	1.093139
	596.701813	1.093376
	596.901608	1.093389
	597.101388	1.094468
	597.301155	1.093502
	597.500908	1.093896
	597.700647	1.094081
	597.900372	1.093084
	598.100083	1.091798
	598.299781	1.091041
	598.499465	1.090176
	598.699134	1.092008
	598.898790	1.093619
	599.098432	1.093383
	599.298061	1.093232
	599.497675	1.094203
	599.697275	1.094509
	599.896862	1.095773
	600.096435	1.097206
	600.295994	1.099033
	600.495539	1.099274
	600.695070	1.100794
	600.894588	1.101203
	601.094091	1.099750
	601.293581	1.099733
	601.493056	1.099341
	601.692518	1.098986
	601.891966	1.098639
	602.091401	1.100746
	602.290821	1.101537
	602.490227	1.102714
	602.689620	1.103840
	602.888999	1.104288
	603.088363	1.105865
	603.287714	1.106458
	603.487052	1.107272
	603.686375	1.107869
	603.885684	1.109520
	604.084980	1.108889
	604.284261	1.111845
	604.483529	1.112652
	604.682783	1.111492
	604.882023	1.112390
	605.081249	1.113545
	605.280461	1.113828
	605.479660	1.113922
	605.678844	1.113814
	605.878015	1.114781
	606.077172	1.115357
	606.276314	1.116426
	606.475443	1.116436
	606.674558	1.118965
	606.873660	1.120229
	607.072747	1.120262
	607.271820	1.120513
	607.470880	1.122715
	607.669926	1.124606
	607.868957	1.126052
	608.067975	1.127150
	608.266979	1.129363
	608.465969	1.129361
	608.664946	1.129941
	608.863908	1.131844
	609.062857	1.132608
	609.261791	1.130645
	609.460712	1.130989
	609.659619	1.130722
	609.858511	1.130733
	610.057390	1.132021
	610.256256	1.132706
	610.455107	1.134768
	610.653944	1.135979
	610.852767	1.136316
	611.051577	1.136556
	611.250373	1.138379
	611.449154	1.138975
	611.647922	1.139627
	611.846676	1.141675
	612.045416	1.143662
	612.244142	1.143223
	612.442854	1.143478
	612.641553	1.145375
	612.840237	1.145141
	613.038908	1.145556
	613.237564	1.148069
	613.436207	1.150226
	613.634836	1.151642
	613.833451	1.153971
	614.032052	1.156617
	614.230639	1.157768
	614.429212	1.159730
	614.627771	1.160532
	614.826316	1.161417
	615.024848	1.163599
	615.223365	1.164980
	615.421869	1.166671
	615.620358	1.168219
	615.818834	1.168500
	616.017296	1.169633
	616.215744	1.171298
	616.414178	1.171969
	616.612598	1.174107
	616.811004	1.178262
	617.009396	1.180593
	617.207775	1.181591
	617.406139	1.183337
	617.604490	1.185749
	617.802826	1.187347
	618.001149	1.190075
	618.199458	1.192583
	618.397752	1.194526
	618.596033	1.196972
	618.794300	1.197852
	618.992553	1.199545
	619.190792	1.201320
	619.389018	1.203121
	619.587229	1.204241
	619.785426	1.204946
	619.983609	1.206063
	620.181779	1.207919
	620.379934	1.208833
	620.578076	1.210266
	620.776204	1.211536
	620.974317	1.210646
	621.172417	1.209833
	621.370503	1.211850
	621.568575	1.214946
	621.766633	1.217316
	621.964677	1.218981
	622.162707	1.219488
	622.360723	1.221624
	622.558725	1.221688
	622.756714	1.224375
	622.954688	1.224879
	623.152648	1.225296
	623.350595	1.224242
	623.548527	1.225904
	623.746446	1.227190
	623.944350	1.228093
	624.142241	1.226990
	624.340118	1.228265
	624.537981	1.229421
	624.735829	1.228974
	624.933664	1.229839
	625.131485	1.228853
	625.329292	1.227102
	625.527085	1.226258
	625.724864	1.226704
	625.922629	1.225952
	626.120381	1.227434
	626.318118	1.228138
	626.515841	1.227940
	626.713550	1.227840
	626.911246	1.228301
	627.108927	1.229841
	627.306595	1.229470
	627.504248	1.229400
	627.701888	1.229991
	627.899513	1.230435
	628.097125	1.229913
	628.294722	1.232028
	628.492306	1.232175
	628.689876	1.232808
	628.887432	1.232173
	629.084973	1.232502
	629.282501	1.231633
	629.480015	1.231747
	629.677515	1.231459
	629.875001	1.231585
	630.072473	1.230439
	630.269931	1.228831
	630.467375	1.227472
	630.664805	1.226172
	630.862221	1.225114
	631.059623	1.225264
	631.257011	1.226331
	631.454385	1.227198
	631.651746	1.226306
	631.849092	1.226342
	632.046424	1.226055
	632.243742	1.224473
	632.441047	1.221945
	632.638337	1.221448
	632.835613	1.218547
	633.032876	1.217671
	633.230124	1.217179
	633.427358	1.217702
	633.624579	1.215547
	633.821785	1.212807
	634.018978	1.211206
	634.216156	1.209805
	634.413321	1.207164
	634.610471	1.206968
	634.807608	1.203893
	635.004730	1.204008
	635.201839	1.203209
	635.398933	1.203219
	635.596014	1.201078
	635.793081	1.199842
	635.990133	1.199235
	636.187172	1.197306
	636.384196	1.196574
	636.581207	1.194186
	636.778204	1.194041
	636.975186	1.191652
	637.172155	1.191943
	637.369110	1.192277
	637.566050	1.193719
	637.762977	1.193240
	637.959890	1.193973
	638.156788	1.193609
	638.353673	1.192928
	638.550544	1.193311
	638.747400	1.193738
	638.944243	1.194620
	639.141072	1.192515
	639.337886	1.191569
	639.534687	1.191382
	639.731474	1.190642
	639.928246	1.191688
	640.125005	1.192622
	640.321750	1.191771
	640.518480	1.191732
	640.715197	1.190344
	640.911899	1.190016
	641.108588	1.188357
	641.305263	1.189624
	641.501923	1.189210
	641.698570	1.189477
	641.895202	1.188983
	642.091821	1.188448
	642.288426	1.188398
	642.485016	1.187908
	642.681593	1.188483
	642.878155	1.188468
	643.074704	1.188555
	643.271238	1.187452
	643.467759	1.185223
	643.664265	1.183996
	643.860757	1.182624
	644.057236	1.181093
	644.253700	1.179891
	644.450151	1.180196
	644.646587	1.178893
	644.843009	1.180315
	645.039418	1.180775
	645.235812	1.181017
	645.432192	1.180193
	645.628558	1.179040
	645.824911	1.179893
	646.021249	1.180728
	646.217573	1.182332
	646.413883	1.183075
	646.610179	1.182875
	646.806461	1.184410
	647.002729	1.184044
	647.198983	1.184823
	647.395223	1.186168
	647.591449	1.189158
	647.787661	1.190657
	647.983859	1.191343
	648.180043	1.193170
	648.376212	1.192015
	648.572368	1.192650
	648.768510	1.193497
	648.964638	1.195847
	649.160751	1.197710
	649.356851	1.197687
	649.552937	1.197465
	649.749008	1.199305
	649.945066	1.200876
	650.141109	1.200910
	650.337138	1.203376
	650.533154	1.204916
	650.729155	1.206343
	650.925142	1.205626
	651.121116	1.208626
	651.317075	1.210775
	651.513020	1.212425
	651.708951	1.213181
	651.904868	1.213375
	652.100771	1.215153
	652.296660	1.215780
	652.492535	1.218623
	652.688396	1.221263
	652.884242	1.223488
	653.080075	1.225656
	653.275894	1.226682
	653.471699	1.228620
	653.667489	1.229899
	653.863266	1.233302
	654.059028	1.233442
	654.254776	1.234817
	654.450511	1.237215
	654.646231	1.238121
	654.841937	1.239179
	655.037629	1.239350
	655.233308	1.240875
	655.428972	1.244208
	655.624622	1.247009
	655.820258	1.248140
	656.015879	1.249798
	656.211487	1.252167
	656.407081	1.254280
	656.602661	1.256159
	656.798226	1.257447
	656.993778	1.258953
	657.189315	1.259355
	657.384839	1.260746
	657.580348	1.262569
	657.775843	1.263456
	657.971324	1.264037
	658.166791	1.265045
	658.362244	1.267228
	658.557683	1.269679
	658.753108	1.272381
	658.948519	1.274553
	659.143916	1.276304
	659.339298	1.275588
	659.534667	1.274158
	659.730022	1.273679
	659.925362	1.272391
	660.120688	1.272847
	660.316001	1.273018
	660.511299	1.273652
	660.706583	1.273715
	660.901853	1.274680
	661.097109	1.273689
	661.292351	1.273755
	661.487578	1.273841
	661.682792	1.274860
	661.877992	1.275556
	662.073177	1.275608
	662.268349	1.274292
	662.463506	1.272611
	662.658649	1.272755
	662.853779	1.274364
	663.048894	1.273098
	663.243995	1.272880
	663.439081	1.271476
	663.634154	1.271121
	663.829213	1.271312
	664.024258	1.270085
	664.219288	1.270649
	664.414305	1.269387
	664.609307	1.267709
	664.804295	1.265789
	664.999269	1.264636
	665.194229	1.264189
	665.389175	1.263867
	665.584107	1.263889
	665.779025	1.260993
	665.973928	1.260803
	666.168818	1.260597
	666.363693	1.260652
	666.558555	1.259734
	666.753402	1.259922
	666.948235	1.260335
	667.143054	1.259915
	667.337859	1.257789
	667.532650	1.258133
	667.727427	1.258248
	667.922189	1.259368
	668.116938	1.259726
	668.311672	1.258503
	668.506392	1.258654
	668.701098	1.257015
	668.895790	1.255808
	669.090468	1.257211
	669.285132	1.257587
	669.479782	1.258220
	669.674417	1.259189
	669.869039	1.260545
	670.063646	1.260578
	670.258239	1.260355
	670.452819	1.260338
	670.647384	1.258936
	670.841934	1.258019
	671.036471	1.256280
	671.230994	1.257280
	671.425502	1.257051
	671.619997	1.257561
	671.814477	1.258061
	672.008943	1.256380
	672.203395	1.257965
	672.397833	1.258498
	672.592257	1.258423
	672.786667	1.256946
	672.981062	1.256637
	673.175444	1.256714
	673.369811	1.257295
	673.564164	1.254260
	673.758503	1.252334
	673.952828	1.252531
	674.147139	1.252547
	674.341435	1.251422
	674.535718	1.250114
	674.729986	1.248039
	674.924240	1.244467
	675.118480	1.242066
	675.312706	1.240476
	675.506918	1.240226
	675.701116	1.238183
	675.895299	1.236658
	676.089469	1.235230
	676.283624	1.232228
	676.477765	1.229452
	676.671892	1.228840
	676.866005	1.227489
	677.060103	1.226051
	677.254188	1.223782
	677.448258	1.220746
	677.642315	1.219313
	677.836357	1.216212
	678.030385	1.214859
	678.224398	1.211499
	678.418398	1.211812
	678.612384	1.211464
	678.806355	1.211076
	679.000312	1.210606
	679.194255	1.210028
	679.388184	1.208200
	679.582099	1.207691
	679.776000	1.205732
	679.969886	1.205313
	680.163758	1.204396
	680.357617	1.203173
	680.551461	1.202860
	680.745290	1.201839
	680.939106	1.200958
	681.132908	1.199809
	681.326695	1.198361
	681.520468	1.197434
	681.714227	1.197257
	681.907972	1.196555
	682.101703	1.197404
	682.295419	1.195354
	682.489122	1.194616
	682.682810	1.194557
	682.876484	1.195119
	683.070144	1.192684
	683.263790	1.192489
	683.457421	1.191695
	683.651039	1.190885
	683.844642	1.189688
	684.038231	1.186710
	684.231806	1.184168
	684.425367	1.182273
	684.618913	1.180735
	684.812446	1.179500
	685.005964	1.178324
	685.199468	1.174580
	685.392958	1.174553
	685.586433	1.173139
	685.779895	1.170417
	685.973342	1.167283
	686.166775	1.165040
	686.360194	1.163828
	686.553599	1.160851
	686.746990	1.161150
	686.940366	1.160667
	687.133729	1.158947
	687.327077	1.156138
	687.520411	1.152840
	687.713730	1.151110
	687.907036	1.148455
	688.100327	1.146647
	688.293604	1.144567
	688.486867	1.141035
	688.680116	1.138912
	688.873351	1.137216
	689.066571	1.133804
	689.259777	1.133300
	689.452970	1.132258
	689.646147	1.131698
	689.839311	1.130724
	690.032461	1.131656
	690.225596	1.130297
	690.418717	1.128606
	690.611824	1.127300
	690.804917	1.125679
	690.997995	1.126047
	691.191059	1.126246
	691.384110	1.125441
	691.577145	1.125372
	691.770167	1.124227
	691.963175	1.125189
	692.156168	1.125479
	692.349147	1.126213
	692.542112	1.128637
	692.735063	1.127727
	692.927999	1.127604
	693.120922	1.127479
	693.313830	1.127130
	693.506724	1.126322
	693.699603	1.125744
	693.892469	1.124222
	694.085320	1.124441
	694.278157	1.123381
	694.470980	1.122605
	694.663789	1.121328
	694.856583	1.121831
	695.049364	1.120773
	695.242130	1.120104
	695.434881	1.118718
	695.627619	1.117077
	695.820342	1.116755
	696.013052	1.116117
	696.205747	1.115367
	696.398427	1.114755
	696.591094	1.111529
	696.783746	1.110822
	696.976384	1.111494
	697.169008	1.109625
	697.361618	1.109042
	697.554213	1.106750
	697.746795	1.106759
	697.939362	1.106645
	698.131914	1.103441
	698.324453	1.102925
	698.516977	1.102567
	698.709487	1.101785
	698.901983	1.100346
	699.094465	1.098562
	699.286932	1.097729
	699.479386	1.095737
	699.671825	1.094120
	699.864249	1.090972
	700.056660	1.090508
	700.249056	1.089424
	700.441438	1.088268
	700.633806	1.087705
	700.826160	1.087454
	701.018499	1.085505
	701.210824	1.083315
	701.403135	1.083956
	701.595432	1.083271
	701.787714	1.081650
	701.979982	1.079995
	702.172236	1.079375
	702.364476	1.078322
	702.556702	1.079229
	702.748913	1.078505
	702.941110	1.077547
	703.133293	1.076469
	703.325461	1.075355
	703.517615	1.075055
	703.709755	1.074503
	703.901881	1.072720
	704.093993	1.072204
	704.286090	1.069346
	704.478173	1.068648
	704.670242	1.066229
	704.862296	1.065730
	705.054337	1.065745
	705.246363	1.065525
	705.438375	1.063892
	705.630372	1.062347
	705.822356	1.061714
	706.014325	1.062214
	706.206279	1.060348
	706.398220	1.059546
	706.590146	1.058073
	706.782058	1.056789
	706.973956	1.054644
	707.165840	1.051849
	707.357709	1.051195
	707.549564	1.050139
	707.741405	1.050408
	707.933231	1.050275
	708.125043	1.048648
	708.316841	1.050227
	708.508625	1.049596
	708.700395	1.049467
	708.892150	1.049050
	709.083891	1.047649
	709.275617	1.047421
	709.467330	1.045604
	709.659028	1.045248
	709.850712	1.046453
	710.042381	1.046191
	710.234037	1.045378
	710.425678	1.043540
	710.617305	1.043228
	710.808917	1.041986
	711.000515	1.039447
	711.192099	1.039157
	711.383669	1.038988
	711.575225	1.039507
	711.766766	1.038918
	711.958293	1.040025
	712.149805	1.039586
	712.341304	1.038045
	712.532788	1.037216
	712.724258	1.037340
	712.915713	1.036798
	713.107154	1.035324
	713.298581	1.033165
	713.489994	1.031312
	713.681392	1.030398
	713.872776	1.029643
	714.064146	1.029604
	714.255502	1.029570
	714.446843	1.028652
	714.638170	1.027736
	714.829483	1.027108
	715.020781	1.027181
	715.212065	1.026558
	715.403335	1.026095
	715.594591	1.025500
	715.785832	1.025177
	715.977059	1.024013
	716.168272	1.023897
	716.359470	1.023146
	716.550654	1.023128
	716.741824	1.021866
	716.932979	1.018909
	717.124121	1.018597
	717.315247	1.017908
	717.506360	1.017477
	717.697458	1.016863
	717.888542	1.016394
	718.079612	1.015974
	718.270668	1.016828
	718.461709	1.017880
	718.652736	1.018236
	718.843748	1.020156
	719.034746	1.020455
	719.225730	1.021058
	719.416700	1.019711
	719.607655	1.017424
	719.798596	1.017573
	719.989523	1.017521
	720.180435	1.016915
	720.371333	1.016198
	720.562217	1.015665
	720.753087	1.014064
	720.943942	1.015693
	721.134783	1.016285
	721.325609	1.016150
	721.516422	1.015111
	721.707219	1.014568
	721.898003	1.015545
	722.088772	1.015793
	722.279527	1.013713
	722.470268	1.015159
	722.660994	1.017382
	722.851707	1.016336
	723.042404	1.014615
	723.233088	1.013731
	723.423757	1.012534
	723.614412	1.009956
	723.805052	1.007430
	723.995678	1.005308
	724.186290	1.005307
	724.376887	1.003302
	724.567471	1.001807
	724.758039	1.001871
	724.948594	1.002378
	725.139134	1.002369
	725.329660	1.002988
	725.520172	1.002964
	725.710669	1.003606
	725.901152	1.002585
	726.091620	1.000864
	726.282075	1.000834
	726.472514	1.001452
	726.662940	1.001022
	726.853351	1.000989
	727.043748	1.000183
	727.234131	1.000635
	727.424499	0.998588
	727.614853	0.998485
	727.805193	0.996286
	727.995518	0.996162
	728.185829	0.993949
	728.376125	0.994223
	728.566408	0.995165
	728.756675	0.995257
	728.946929	0.996287
	729.137168	0.996045
	729.327393	0.996027
	729.517604	0.996894
	729.707800	0.997203
	729.897982	0.996431
	730.088149	0.996267
	730.278302	0.996763
	730.468441	0.996138
	730.658566	0.995767
	730.848676	0.995227
	731.038771	0.995896
	731.228853	0.998051
	731.418920	0.998627
	731.608973	0.997663
	731.799011	0.998851
	731.989035	1.000050
	732.179045	1.000832
	732.369040	1.002073
	732.559021	1.001089
	732.748988	1.002286
	732.938940	1.002647
	733.128878	1.002037
	733.318801	1.002306
	733.508711	1.000523
	733.698605	0.999450
	733.888486	1.001004
	734.078352	0.998999
	734.268204	0.997100
	734.458041	0.995746
	734.647864	0.995376
	734.837673	0.993908
	735.027467	0.993148
	735.217247	0.993926
	735.407013	0.994792
	735.596764	0.996596
	735.786501	0.995984
	735.976223	0.995709
	736.165932	0.996458
	736.355625	0.995473
	736.545305	0.994668
	736.734970	0.994587
	736.924620	0.994577
	737.114257	0.994551
	737.303879	0.994341
	737.493486	0.993237
	737.683079	0.992962
	737.872658	0.990133
	738.062222	0.988533
	738.251772	0.987934
	738.441308	0.986939
	738.630829	0.986224
	738.820336	0.985386
	739.009829	0.985950
	739.199307	0.984672
	739.388771	0.986061
	739.578220	0.986185
	739.767655	0.985985
	739.957076	0.984756
	740.146482	0.984943
	740.335874	0.985091
	740.525251	0.985714
	740.714615	0.986825
	740.903963	0.987080
	741.093298	0.986753
	741.282618	0.987247
	741.471923	0.987589
	741.661214	0.987749
	741.850491	0.988139
	742.039753	0.988085
	742.229001	0.988899
	742.418235	0.989488
	742.607454	0.989853
	742.796659	0.991453
	742.985849	0.991671
	743.175025	0.992257
	743.364187	0.992389
	743.553334	0.992923
	743.742467	0.992172
	743.931586	0.991897
	744.120690	0.992772
	744.309779	0.992122
	744.498855	0.991669
	744.687916	0.992260
	744.876962	0.993679
	745.065994	0.993756
	745.255012	0.993879
	745.444015	0.993783
	745.633004	0.993066
	745.821978	0.992054
	746.010938	0.992840
	746.199884	0.993266
	746.388815	0.994281
	746.577732	0.994950
	746.766634	0.994089
	746.955522	0.993348
	747.144396	0.992139
	747.333255	0.990966
	747.522100	0.990718
	747.710930	0.991147
	747.899746	0.989935
	748.088548	0.989324
	748.277335	0.989682
	748.466108	0.987830
	748.654866	0.985778
	748.843610	0.983627
	749.032339	0.982398
	749.221054	0.982810
	749.409755	0.982918
	749.598441	0.983378
	749.787113	0.985471
	749.975770	0.985623
	750.164413	0.984394
	750.353042	0.983452
[truncated: 1,648 more rows]
