# Supplementary material for: Metasurface analogues of molecular diastereomers from hierarchical multiscale chiral interactions with biomolecules
Source: Nat Commun. 2026 Apr 22;17:5541. doi: 10.1038/s41467-026-72200-6 (PMC13287669; doi:10.1038/s41467-026-72200-6)
Supplement: Supplementary file 3 — Supplementary Data 1 (Raw data) [file 41467_2026_72200_MOESM3_ESM.zip › Raw_Data/Reflectivity/Antistrept_strept_sequence/strept_after_wash/Ref_ARRAY3_RH_0_4.txt]

	345.453658	0.999786
	345.669646	1.000183
	345.885622	1.000592
	346.101585	1.001010
	346.317535	1.001434
	346.533471	1.001859
	346.749395	1.002280
	346.965306	1.002688
	347.181204	1.003071
	347.397089	1.003415
	347.612961	1.003699
	347.828820	1.003897
	348.044666	1.003976
	348.260499	1.003893
	348.476319	1.003601
	348.692126	1.003043
	348.907920	1.002162
	349.123701	1.000909
	349.339469	0.999248
	349.555224	0.997178
	349.770966	0.994745
	349.986695	0.992044
	350.202412	0.989217
	350.418115	0.986430
	350.633805	0.983842
	350.849482	0.981584
	351.065147	0.979732
	351.280798	0.978314
	351.496436	0.977315
	351.712062	0.976694
	351.927674	0.976394
	352.143273	0.970149
	352.358860	0.982823
	352.574433	0.983628
	352.789993	0.984475
	353.005541	0.985193
	353.221075	0.986194
	353.436597	0.988214
	353.652105	0.988564
	353.867600	0.988721
	354.083083	0.986811
	354.298552	0.988616
	354.514009	0.987951
	354.729452	0.989398
	354.944883	0.988353
	355.160300	0.989727
	355.375705	0.990365
	355.591096	0.992264
	355.806474	0.993738
	356.021840	0.993002
	356.237192	0.991497
	356.452532	0.989678
	356.667858	0.990667
	356.883172	0.991351
	357.098472	0.991065
	357.313760	0.991090
	357.529034	0.990783
	357.744295	0.991804
	357.959544	0.994771
	358.174779	0.993899
	358.390002	0.995620
	358.605211	0.995972
	358.820407	0.996918
	359.035591	0.995909
	359.250761	0.996216
	359.465919	0.995764
	359.681063	0.999011
	359.896194	0.998946
	360.111313	0.999277
	360.326418	1.001310
	360.541510	1.002458
	360.756589	1.000577
	360.971656	0.998963
	361.186709	0.996445
	361.401749	0.995560
	361.616776	0.998168
	361.831790	0.998648
	362.046792	0.999821
	362.261780	1.000096
	362.476755	0.999972
	362.691717	0.999712
	362.906666	0.998769
	363.121602	0.997712
	363.336525	0.998125
	363.551435	0.995783
	363.766332	0.995183
	363.981216	0.995516
	364.196087	0.993929
	364.410945	0.994128
	364.625790	0.992215
	364.840621	0.994297
	365.055440	0.994760
	365.270246	0.995964
	365.485039	0.996372
	365.699818	0.996683
	365.914585	0.995767
	366.129339	0.994587
	366.344079	0.995047
	366.558807	0.993193
	366.773521	0.992155
	366.988223	0.993461
	367.202911	0.993476
	367.417587	0.993441
	367.632249	0.993079
	367.846898	0.992146
	368.061535	0.994391
	368.276158	0.993355
	368.490768	0.993252
	368.705365	0.992477
	368.919949	0.990381
	369.134521	0.990997
	369.349079	0.992440
	369.563624	0.994271
	369.778155	0.994416
	369.992674	0.993127
	370.207180	0.992190
	370.421673	0.989876
	370.636153	0.990876
	370.850619	0.990991
	371.065073	0.990178
	371.279514	0.992664
	371.493941	0.992843
	371.708356	0.994699
	371.922757	0.993487
	372.137145	0.996417
	372.351521	0.996783
	372.565883	0.998240
	372.780232	0.997619
	372.994568	0.999101
	373.208891	1.000146
	373.423201	0.999326
	373.637498	0.998869
	373.851782	1.002002
	374.066053	1.005479
	374.280311	1.007239
	374.494556	1.007991
	374.708787	1.006205
	374.923006	1.004052
	375.137211	1.004714
	375.351404	1.001741
	375.565583	1.001736
	375.779750	1.003790
	375.993903	1.003642
	376.208043	1.003560
	376.422170	1.003439
	376.636284	1.003778
	376.850385	1.003214
	377.064473	1.000872
	377.278548	1.001654
	377.492610	0.999543
	377.706658	0.999826
	377.920694	0.998450
	378.134717	0.998889
	378.348726	0.999547
	378.562722	1.001228
	378.776706	1.000708
	378.990676	1.000539
	379.204633	1.002366
	379.418577	1.003352
	379.632508	1.003741
	379.846426	1.004584
	380.060331	1.005366
	380.274223	1.006023
	380.488101	1.006080
	380.701967	1.005764
	380.915819	1.005048
	381.129659	1.006697
	381.343485	1.006041
	381.557298	1.006381
	381.771098	1.005043
	381.984886	1.006820
	382.198659	1.005764
	382.412420	1.004458
	382.626168	1.005534
	382.839903	1.002950
	383.053624	1.000428
	383.267333	1.001412
	383.481028	1.002627
	383.694711	1.002853
	383.908380	1.002690
	384.122036	1.005266
	384.335679	1.004609
	384.549309	1.006238
	384.762926	1.006520
	384.976530	1.006510
	385.190120	1.005521
	385.403698	1.004913
	385.617262	1.005008
	385.830814	1.005757
	386.044352	1.005264
	386.257877	1.003860
	386.471389	1.004853
	386.684888	1.005128
	386.898374	1.002786
	387.111847	1.003010
	387.325306	1.002597
	387.538753	1.001812
	387.752186	1.003481
	387.965606	1.005776
	388.179014	1.004682
	388.392408	1.005055
	388.605789	1.003872
	388.819156	1.001705
	389.032511	1.002321
	389.245853	1.002626
	389.459181	1.001158
	389.672497	1.001115
	389.885799	0.999464
	390.099088	0.998864
	390.312364	0.996954
	390.525627	0.998358
	390.738877	0.999910
	390.952114	0.999845
	391.165337	1.000878
	391.378548	1.000715
	391.591745	0.998032
	391.804929	0.999266
	392.018100	1.001361
	392.231258	1.002304
	392.444403	1.002437
	392.657535	1.002521
	392.870653	1.001907
	393.083759	0.999919
	393.296851	1.000994
	393.509930	1.001224
	393.722996	1.000208
	393.936049	1.000617
	394.149089	0.999269
	394.362116	0.999190
	394.575129	0.998648
	394.788130	0.998992
	395.001117	0.998961
	395.214091	0.998099
	395.427052	1.000599
	395.640000	0.997988
	395.852935	0.998293
	396.065857	1.000379
	396.278765	0.999995
	396.491660	1.000100
	396.704543	0.999619
	396.917412	1.000921
	397.130268	0.999723
	397.343110	1.000937
	397.555940	0.999830
	397.768757	0.998301
	397.981560	0.998893
	398.194350	0.999361
	398.407127	1.000157
	398.619891	0.999239
	398.832642	0.998373
	399.045380	0.999436
	399.258104	0.999586
	399.470815	1.001004
	399.683514	1.004004
	399.896199	1.005222
	400.108870	1.004191
	400.321529	1.003867
	400.534175	1.004885
	400.746807	1.003945
	400.959427	1.003320
	401.172033	1.004252
	401.384626	1.004585
	401.597205	1.004814
	401.809772	1.005071
	402.022326	1.005058
	402.234866	1.004012
	402.447393	1.004053
	402.659907	1.002255
	402.872408	1.002070
	403.084896	1.002257
	403.297370	1.003663
	403.509832	1.002429
	403.722280	1.001746
	403.934715	1.002571
	404.147137	1.000192
	404.359546	1.000359
	404.571941	0.999581
	404.784323	1.000309
	404.996693	0.998638
	405.209049	0.997063
	405.421392	0.996812
	405.633721	0.995483
	405.846038	0.997336
	406.058341	0.998073
	406.270632	0.997971
	406.482909	0.997087
	406.695172	0.998305
	406.907423	0.999561
	407.119661	1.000390
	407.331885	1.001778
	407.544096	1.002414
	407.756294	1.003722
	407.968479	1.003967
	408.180651	1.006170
	408.392809	1.004103
	408.604954	1.003546
	408.817086	1.003787
	409.029205	1.005021
	409.241311	1.005943
	409.453404	1.008143
	409.665483	1.008889
	409.877549	1.007097
	410.089602	1.008207
	410.301642	1.007947
	410.513669	1.007449
	410.725682	1.007681
	410.937682	1.007944
	411.149669	1.007042
	411.361643	1.008149
	411.573604	1.009535
	411.785551	1.009339
	411.997486	1.008207
	412.209407	1.010002
	412.421315	1.008913
	412.633210	1.007795
	412.845091	1.009205
	413.056959	1.008303
	413.268815	1.008809
	413.480657	1.008784
	413.692485	1.008914
	413.904301	1.007781
	414.116103	1.007571
	414.327892	1.006695
	414.539668	1.007224
	414.751431	1.007404
	414.963181	1.006162
	415.174917	1.006897
	415.386640	1.004648
	415.598350	1.004384
	415.810047	1.003502
	416.021730	1.003670
	416.233401	1.002871
	416.445058	1.002105
	416.656702	1.000263
	416.868332	0.999678
	417.079950	1.000965
	417.291554	1.000466
	417.503145	1.002548
	417.714723	1.002550
	417.926288	1.002700
	418.137839	1.002847
	418.349377	1.001688
	418.560903	1.003153
	418.772414	1.002352
	418.983913	1.001967
	419.195398	1.000519
	419.406870	1.001495
	419.618329	1.003699
	419.829775	1.004577
	420.041208	1.004245
	420.252627	1.003226
	420.464033	1.002780
	420.675426	1.001016
	420.886805	1.001771
	421.098172	1.000442
	421.309525	1.000901
	421.520865	1.002506
	421.732192	1.001349
	421.943505	1.001472
	422.154805	1.002739
	422.366092	1.001403
	422.577366	1.000385
	422.788627	1.003409
	422.999874	1.003939
	423.211108	1.003783
	423.422329	1.002772
	423.633537	1.003493
	423.844731	1.004079
	424.055913	1.005109
	424.267081	1.005400
	424.478235	1.004540
	424.689377	1.006325
	424.900505	1.006193
	425.111620	1.006798
	425.322722	1.008001
	425.533811	1.006812
	425.744886	1.005446
	425.955948	1.006285
	426.166997	1.006838
	426.378032	1.005224
	426.589055	1.004916
	426.800064	1.005462
	427.011060	1.005185
	427.222042	1.005596
	427.433012	1.005290
	427.643968	1.002300
	427.854911	1.002453
	428.065840	1.000729
	428.276757	1.000749
	428.487660	1.001491
	428.698550	1.001200
	428.909427	1.000650
	429.120290	0.999239
	429.331140	0.999023
	429.541977	0.999581
	429.752801	0.999225
	429.963611	0.996684
	430.174408	0.997233
	430.385192	0.997012
	430.595963	0.995179
	430.806720	0.995271
	431.017464	0.995110
	431.228195	0.996197
	431.438913	0.996483
	431.649617	0.995598
	431.860308	0.995018
	432.070986	0.994651
	432.281650	0.994893
	432.492302	0.994664
	432.702940	0.993201
	432.913565	0.993407
	433.124176	0.994644
	433.334774	0.994736
	433.545359	0.996329
	433.755931	0.995915
	433.966489	0.996473
	434.177035	0.998087
	434.387567	0.997756
	434.598085	0.999758
	434.808591	1.002400
	435.019083	1.001816
	435.229562	1.002761
	435.440027	1.003414
	435.650479	1.003135
	435.860918	1.002628
	436.071344	1.002970
	436.281757	1.006142
	436.492156	1.005209
	436.702542	1.003750
	436.912914	1.004099
	437.123274	1.003496
	437.333620	1.003315
	437.543953	1.003376
	437.754272	1.002757
	437.964578	1.002811
	438.174871	1.001285
	438.385151	1.001664
	438.595417	1.001818
	438.805670	0.999123
	439.015910	0.999393
	439.226137	0.999845
	439.436350	0.998861
	439.646550	0.997362
	439.856737	0.996331
	440.066910	0.993941
	440.277070	0.991789
	440.487217	0.992851
	440.697351	0.991625
	440.907471	0.989581
	441.117578	0.990401
	441.327671	0.989071
	441.537752	0.989300
	441.747819	0.989488
	441.957873	0.990063
	442.167913	0.988414
	442.377940	0.988036
	442.587954	0.988617
	442.797955	0.989621
	443.007942	0.987762
	443.217916	0.986129
	443.427877	0.986404
	443.637824	0.985830
	443.847758	0.986072
	444.057679	0.986462
	444.267586	0.985531
	444.477481	0.984378
	444.687361	0.985129
	444.897229	0.987129
	445.107083	0.985727
	445.316924	0.985775
	445.526752	0.986936
	445.736566	0.986754
	445.946367	0.984694
	446.156155	0.984311
	446.365929	0.985176
	446.575690	0.984684
	446.785438	0.984726
	446.995173	0.983561
	447.204894	0.984538
	447.414602	0.987723
	447.624296	0.987072
	447.833977	0.987909
	448.043645	0.988766
	448.253300	0.991609
	448.462941	0.993315
	448.672569	0.993080
	448.882184	0.993272
	449.091785	0.992958
	449.301373	0.994642
	449.510948	0.996990
	449.720509	0.996823
	449.930057	0.997865
	450.139592	0.999639
	450.349113	0.999111
	450.558621	0.999794
	450.768116	0.999596
	450.977597	1.000723
	451.187066	1.000238
	451.396520	1.000174
	451.605962	1.000608
	451.815390	0.998658
	452.024805	0.997225
	452.234206	0.996807
	452.443594	0.997993
	452.652969	0.997786
	452.862330	0.996643
	453.071678	0.997867
	453.281013	0.997527
	453.490335	0.999276
	453.699643	1.001255
	453.908938	1.000426
	454.118219	1.000372
	454.327487	1.000028
	454.536742	0.997443
	454.745983	0.995676
	454.955211	0.996287
	455.164426	0.994751
	455.373627	0.991892
	455.582815	0.992331
	455.791990	0.993695
	456.001152	0.994131
	456.210300	0.993336
	456.419434	0.992891
	456.628556	0.991966
	456.837664	0.989630
	457.046758	0.987428
	457.255839	0.988047
	457.464907	0.987310
	457.673962	0.987508
	457.883003	0.986800
	458.092031	0.986731
	458.301046	0.986731
	458.510047	0.984555
	458.719035	0.985798
	458.928009	0.986549
	459.136970	0.985118
	459.345918	0.986929
	459.554852	0.987764
	459.763774	0.988723
	459.972681	0.989103
	460.181576	0.989365
	460.390457	0.989770
	460.599324	0.989720
	460.808178	0.991191
	461.017019	0.991054
	461.225847	0.989161
	461.434661	0.992657
	461.643462	0.994594
	461.852249	0.995010
	462.061023	0.994423
	462.269784	0.994511
	462.478531	0.995567
	462.687265	0.995705
	462.895986	0.995560
	463.104693	0.995624
	463.313387	0.994960
	463.522068	0.993955
	463.730735	0.992892
	463.939389	0.992377
	464.148029	0.993060
	464.356656	0.993818
	464.565270	0.995218
	464.773870	0.996166
	464.982457	0.996619
	465.191030	0.997277
	465.399591	0.995471
	465.608137	0.996918
	465.816671	0.996063
	466.025191	0.996552
	466.233697	0.996564
	466.442191	0.997719
	466.650671	0.998975
	466.859137	0.997898
	467.067590	0.998357
	467.276030	1.000485
	467.484456	1.000867
	467.692869	1.000198
	467.901269	1.000534
	468.109655	1.002314
	468.318028	1.002128
	468.526387	1.000480
	468.734733	1.001056
	468.943066	1.001030
	469.151385	1.000183
	469.359691	0.999679
	469.567984	1.000125
	469.776263	1.001853
	469.984528	1.002494
	470.192781	1.002405
	470.401020	0.999598
	470.609245	1.001591
	470.817457	1.001551
	471.025656	0.999994
	471.233841	1.001455
	471.442013	1.000216
	471.650172	1.000271
	471.858317	1.000263
	472.066448	0.998615
	472.274567	0.998891
	472.482672	0.998261
	472.690763	0.999456
	472.898841	0.995602
	473.106906	0.995794
	473.314957	0.995669
	473.522995	0.993951
	473.731020	0.992807
	473.939031	0.993158
	474.147029	0.990817
	474.355013	0.988591
	474.562984	0.987899
	474.770941	0.986361
	474.978885	0.986321
	475.186816	0.986852
	475.394733	0.986798
	475.602637	0.985701
	475.810527	0.984776
	476.018404	0.985319
	476.226268	0.985602
	476.434118	0.986369
	476.641955	0.987566
	476.849778	0.986041
	477.057588	0.986507
	477.265385	0.984949
	477.473168	0.983327
	477.680937	0.982266
	477.888694	0.980690
	478.096436	0.982008
	478.304166	0.982675
	478.511882	0.984831
	478.719584	0.985121
	478.927274	0.986145
	479.134949	0.985845
	479.342612	0.984611
	479.550260	0.985552
	479.757896	0.985645
	479.965518	0.984044
	480.173126	0.983333
	480.380722	0.983599
	480.588303	0.983002
	480.795872	0.983815
	481.003426	0.982494
	481.210968	0.982615
	481.418496	0.980349
	481.626010	0.979644
	481.833511	0.981236
	482.040999	0.981609
	482.248473	0.981482
	482.455934	0.980260
	482.663382	0.980284
	482.870816	0.981366
	483.078236	0.982580
	483.285643	0.981483
	483.493037	0.978955
	483.700417	0.979230
	483.907784	0.978598
	484.115137	0.977363
	484.322477	0.975530
	484.529803	0.976250
	484.737116	0.975326
	484.944416	0.972565
	485.151702	0.972096
	485.358975	0.969409
	485.566234	0.969058
	485.773479	0.967054
	485.980712	0.966243
	486.187931	0.966543
	486.395136	0.967206
	486.602328	0.967300
	486.809506	0.966093
	487.016671	0.967632
	487.223823	0.967532
	487.430961	0.968908
	487.638086	0.968202
	487.845197	0.967857
	488.052295	0.966328
	488.259379	0.966853
	488.466450	0.964880
	488.673507	0.963377
	488.880551	0.962126
	489.087582	0.960232
	489.294599	0.958382
	489.501602	0.959557
	489.708592	0.961422
	489.915569	0.960072
	490.122532	0.960938
	490.329482	0.962328
	490.536418	0.961740
	490.743341	0.962133
	490.950250	0.963237
	491.157146	0.963634
	491.364029	0.965797
	491.570897	0.965124
	491.777753	0.964732
	491.984595	0.964999
	492.191423	0.965445
	492.398238	0.963679
	492.605040	0.963693
	492.811828	0.963035
	493.018603	0.962498
	493.225364	0.963745
	493.432111	0.962813
	493.638846	0.962805
	493.845566	0.963279
	494.052274	0.963988
	494.258967	0.965372
	494.465648	0.966113
	494.672314	0.965605
	494.878968	0.965514
	495.085608	0.966805
	495.292234	0.967558
	495.498847	0.966588
	495.705446	0.965992
	495.912032	0.966900
	496.118605	0.968542
	496.325164	0.967809
	496.531709	0.968262
	496.738241	0.969260
	496.944759	0.970639
	497.151264	0.970895
	497.357756	0.969852
	497.564234	0.970972
	497.770698	0.969963
	497.977149	0.971107
	498.183587	0.971921
	498.390011	0.973278
	498.596422	0.974306
	498.802819	0.974202
	499.009202	0.974288
	499.215572	0.975283
	499.421929	0.975478
	499.628272	0.975435
	499.834602	0.975516
	500.040918	0.975470
	500.247220	0.975138
	500.453509	0.974096
	500.659785	0.974134
	500.866047	0.973273
	501.072296	0.973880
	501.278531	0.974996
	501.484752	0.976515
	501.690960	0.978148
	501.897155	0.979538
	502.103336	0.977642
	502.309504	0.975628
	502.515658	0.975678
	502.721798	0.976175
	502.927925	0.975539
	503.134039	0.976196
	503.340139	0.975507
	503.546225	0.974855
	503.752298	0.973463
	503.958358	0.972644
	504.164404	0.971926
	504.370436	0.972557
	504.576455	0.972364
	504.782461	0.971325
	504.988453	0.971527
	505.194431	0.969543
	505.400396	0.968663
	505.606347	0.967769
	505.812285	0.966664
	506.018209	0.966040
	506.224120	0.967379
	506.430017	0.966686
	506.635901	0.967411
	506.841771	0.966769
	507.047628	0.965967
	507.253471	0.965034
	507.459301	0.965704
	507.665117	0.965431
	507.870920	0.964889
	508.076709	0.965376
	508.282484	0.965468
	508.488247	0.965857
	508.693995	0.965794
	508.899730	0.966604
	509.105451	0.966116
	509.311159	0.966999
	509.516854	0.966557
	509.722535	0.964805
	509.928202	0.965482
	510.133856	0.964181
	510.339496	0.964358
	510.545123	0.964221
	510.750736	0.964925
	510.956336	0.965329
	511.161922	0.965924
	511.367494	0.966404
	511.573053	0.965468
	511.778599	0.963835
	511.984131	0.965414
	512.189649	0.965048
	512.395154	0.965380
	512.600645	0.965622
	512.806123	0.966822
	513.011587	0.967082
	513.217038	0.967899
	513.422475	0.966646
	513.627899	0.967864
	513.833309	0.968189
	514.038705	0.967551
	514.244088	0.966845
	514.449458	0.966581
	514.654814	0.967038
	514.860156	0.965933
	515.065485	0.965670
	515.270800	0.965204
	515.476102	0.966277
	515.681390	0.966925
	515.886664	0.968174
	516.091925	0.967398
	516.297173	0.968295
	516.502407	0.968386
	516.707627	0.968701
	516.912834	0.966999
	517.118027	0.966281
	517.323207	0.964669
	517.528373	0.964637
	517.733525	0.964639
	517.938664	0.964372
	518.143790	0.964596
	518.348901	0.964765
	518.554000	0.965208
	518.759084	0.963884
	518.964156	0.962678
	519.169213	0.961577
	519.374257	0.960851
	519.579288	0.958998
	519.784305	0.959125
	519.989308	0.958584
	520.194298	0.958090
	520.399274	0.957189
	520.604236	0.956423
	520.809185	0.957167
	521.014121	0.955811
	521.219043	0.955745
	521.423951	0.955167
	521.628846	0.953211
	521.833727	0.952892
	522.038595	0.952607
	522.243449	0.952387
	522.448289	0.950745
	522.653116	0.951336
	522.857929	0.951252
	523.062729	0.950830
	523.267515	0.950506
	523.472287	0.950926
	523.677046	0.950576
	523.881792	0.949482
	524.086524	0.950104
	524.291242	0.951505
	524.495946	0.951723
	524.700637	0.952257
	524.905315	0.952288
	525.109979	0.952065
	525.314629	0.951854
	525.519266	0.951591
	525.723889	0.950915
	525.928498	0.953482
	526.133094	0.953071
	526.337677	0.952209
	526.542245	0.952064
	526.746800	0.952003
	526.951342	0.951171
	527.155870	0.952601
	527.360384	0.953716
	527.564885	0.955049
	527.769372	0.956641
	527.973846	0.956199
	528.178306	0.956035
	528.382752	0.955841
	528.587185	0.955406
	528.791604	0.956183
	528.996010	0.956396
	529.200402	0.956319
	529.404780	0.957167
	529.609145	0.957138
	529.813496	0.956944
	530.017833	0.955898
	530.222157	0.957264
	530.426468	0.959160
	530.630764	0.958819
	530.835048	0.958285
	531.039317	0.957448
	531.243573	0.957354
	531.447815	0.955905
	531.652044	0.956256
	531.856259	0.957505
	532.060461	0.958014
	532.264648	0.958242
	532.468823	0.957687
	532.672983	0.957444
	532.877130	0.956829
	533.081264	0.956388
	533.285383	0.956653
	533.489490	0.956963
	533.693582	0.955531
	533.897661	0.954921
	534.101726	0.956128
	534.305778	0.954817
	534.509816	0.954364
	534.713841	0.953907
	534.917851	0.955605
	535.121849	0.955221
	535.325832	0.957003
	535.529802	0.958004
	535.733759	0.959029
	535.937701	0.958927
	536.141630	0.959407
	536.345546	0.960871
	536.549448	0.961323
	536.753336	0.962477
	536.957210	0.963486
	537.161071	0.964274
	537.364919	0.965116
	537.568752	0.965400
	537.772572	0.966367
	537.976379	0.967623
	538.180172	0.968946
	538.383951	0.967770
	538.587716	0.968047
	538.791468	0.968445
	538.995206	0.968773
	539.198931	0.969290
	539.402642	0.971008
	539.606339	0.971668
	539.810023	0.972815
	540.013693	0.972365
	540.217349	0.972039
	540.420992	0.972338
	540.624621	0.973144
	540.828237	0.974080
	541.031839	0.976921
	541.235427	0.975965
	541.439001	0.975597
	541.642562	0.976273
	541.846109	0.977656
	542.049643	0.978326
	542.253163	0.978974
	542.456669	0.980491
	542.660162	0.980505
	542.863641	0.979703
	543.067106	0.981165
	543.270558	0.981215
	543.473996	0.980092
	543.677420	0.979412
	543.880831	0.982434
	544.084228	0.981193
	544.287612	0.979797
	544.490981	0.978758
	544.694338	0.978234
	544.897680	0.979554
	545.101009	0.979498
	545.304324	0.981253
	545.507625	0.981584
	545.710913	0.979881
	545.914187	0.978766
	546.117448	0.980245
	546.320695	0.980369
	546.523928	0.981486
	546.727147	0.983473
	546.930353	0.984607
	547.133546	0.986066
	547.336724	0.986261
	547.539889	0.988085
	547.743040	0.989372
	547.946178	0.989985
	548.149301	0.989101
	548.352412	0.988795
	548.555508	0.989001
	548.758591	0.989321
	548.961660	0.990299
	549.164716	0.989516
	549.367757	0.989918
	549.570785	0.989158
	549.773800	0.988899
	549.976801	0.989754
	550.179788	0.989334
	550.382761	0.989276
	550.585721	0.988284
	550.788667	0.988643
	550.991599	0.988953
	551.194518	0.987520
	551.397423	0.986862
	551.600315	0.987734
	551.803192	0.987519
	552.006056	0.987061
	552.208906	0.986461
	552.411743	0.987460
	552.614566	0.987799
	552.817375	0.988637
	553.020171	0.988285
	553.222953	0.988474
	553.425721	0.986961
	553.628475	0.988163
	553.831216	0.987877
	554.033943	0.988605
	554.236657	0.987740
	554.439356	0.987665
	554.642042	0.988477
	554.844715	0.988182
	555.047373	0.988444
	555.250018	0.988308
	555.452650	0.986295
	555.655267	0.985988
	555.857871	0.987729
	556.060461	0.988117
	556.263038	0.986496
	556.465600	0.987739
	556.668150	0.988811
	556.870685	0.990365
	557.073207	0.991379
	557.275715	0.991498
	557.478209	0.992717
	557.680689	0.992023
	557.883156	0.992147
	558.085609	0.993024
	558.288049	0.995465
	558.490475	0.995520
	558.692887	0.996919
	558.895285	0.998095
	559.097670	0.998126
	559.300040	0.998467
	559.502398	0.998522
	559.704741	0.999110
	559.907071	1.000005
	560.109387	0.998478
	560.311689	0.998400
	560.513978	1.000143
	560.716253	1.001905
	560.918514	1.002769
	561.120762	1.003969
	561.322995	1.004660
	561.525215	1.006107
	561.727422	1.006043
	561.929614	1.007222
	562.131793	1.007952
	562.333958	1.008879
	562.536110	1.009906
	562.738248	1.010795
	562.940372	1.011776
	563.142482	1.011631
	563.344578	1.010893
	563.546661	1.012700
	563.748730	1.014093
	563.950786	1.014535
	564.152827	1.015964
	564.354855	1.017420
	564.556870	1.017099
	564.758870	1.017164
	564.960857	1.017317
	565.162830	1.017354
	565.364789	1.018419
	565.566735	1.018791
	565.768666	1.019250
	565.970584	1.019551
	566.172489	1.019926
	566.374379	1.020020
	566.576256	1.020381
	566.778119	1.021863
	566.979969	1.022243
	567.181805	1.022868
	567.383626	1.021741
	567.585435	1.021283
	567.787229	1.023617
	567.989010	1.024506
	568.190777	1.025069
	568.392530	1.025008
	568.594269	1.025186
	568.795995	1.025899
	568.997707	1.026007
	569.199405	1.026977
	569.401090	1.027418
	569.602761	1.027270
	569.804418	1.026969
	570.006061	1.027278
	570.207690	1.028127
	570.409306	1.028254
	570.610908	1.028150
	570.812497	1.028970
	571.014071	1.030281
	571.215632	1.029671
	571.417179	1.029491
	571.618712	1.029330
	571.820232	1.029829
	572.021737	1.029662
	572.223229	1.030482
	572.424707	1.031497
	572.626172	1.031059
	572.827623	1.030184
	573.029060	1.029258
	573.230483	1.028993
	573.431892	1.028589
	573.633288	1.028030
	573.834670	1.028777
	574.036038	1.030573
	574.237392	1.031017
	574.438733	1.032031
	574.640060	1.032327
	574.841373	1.033691
	575.042672	1.032775
	575.243958	1.033416
	575.445230	1.035467
	575.646488	1.036032
	575.847732	1.036745
	576.048962	1.038523
	576.250179	1.038495
	576.451382	1.039502
	576.652571	1.038985
	576.853747	1.041037
	577.054908	1.041993
	577.256056	1.043067
	577.457190	1.044289
	577.658310	1.044500
	577.859417	1.043796
	578.060510	1.046048
	578.261589	1.045771
	578.462654	1.049031
	578.663705	1.050396
	578.864743	1.052213
	579.065767	1.052027
	579.266777	1.053785
	579.467773	1.054528
	579.668755	1.056927
	579.869724	1.058358
	580.070679	1.057650
	580.271620	1.058692
	580.472548	1.060302
	580.673461	1.061464
	580.874361	1.062591
	581.075247	1.063574
	581.276119	1.064226
	581.476978	1.063823
	581.677822	1.064228
	581.878653	1.064846
	582.079470	1.066727
	582.280273	1.067114
	582.481063	1.066493
	582.681838	1.066771
	582.882600	1.066556
	583.083348	1.065484
	583.284083	1.065301
	583.484803	1.064961
	583.685510	1.065973
	583.886203	1.066855
	584.086882	1.067368
	584.287547	1.068950
	584.488199	1.068130
	584.688836	1.066970
	584.889460	1.067540
	585.090070	1.068280
	585.290666	1.068986
	585.491249	1.070311
	585.691818	1.071616
	585.892372	1.074151
	586.092914	1.075720
	586.293441	1.076003
	586.493954	1.077733
	586.694454	1.078732
	586.894940	1.079838
	587.095412	1.079205
	587.295870	1.080766
	587.496314	1.080714
	587.696745	1.080659
	587.897162	1.081030
	588.097565	1.081494
	588.297954	1.080999
	588.498329	1.082462
	588.698691	1.083655
	588.899038	1.084084
	589.099372	1.082917
	589.299692	1.084272
	589.499998	1.084848
	589.700291	1.085582
	589.900569	1.085572
	590.100834	1.087288
	590.301085	1.087362
	590.501322	1.089606
	590.701546	1.089426
	590.901755	1.090136
	591.101951	1.089950
	591.302132	1.089192
	591.502300	1.089664
	591.702455	1.089768
	591.902595	1.089177
	592.102722	1.089161
	592.302834	1.088775
	592.502933	1.088575
	592.703018	1.087130
	592.903089	1.087263
	593.103147	1.088803
	593.303190	1.087251
	593.503220	1.087271
	593.703236	1.088774
	593.903238	1.089119
	594.103226	1.088539
	594.303200	1.086764
	594.503161	1.087802
	594.703108	1.089115
	594.903040	1.089500
	595.102960	1.090277
	595.302865	1.092655
	595.502756	1.093132
	595.702634	1.093943
	595.902497	1.094163
	596.102347	1.094195
	596.302183	1.095074
	596.502005	1.094128
	596.701813	1.094865
	596.901608	1.095186
	597.101388	1.095504
	597.301155	1.096594
	597.500908	1.097758
	597.700647	1.097967
	597.900372	1.098988
	598.100083	1.098746
	598.299781	1.098997
	598.499465	1.098254
	598.699134	1.098283
	598.898790	1.097537
	599.098432	1.097538
	599.298061	1.097078
	599.497675	1.096915
	599.697275	1.098119
	599.896862	1.098294
	600.096435	1.099307
	600.295994	1.099684
	600.495539	1.100061
	600.695070	1.100034
	600.894588	1.098586
	601.094091	1.098117
	601.293581	1.099916
	601.493056	1.098388
	601.692518	1.099481
	601.891966	1.098644
	602.091401	1.099278
	602.290821	1.100673
	602.490227	1.101593
	602.689620	1.100876
	602.888999	1.100794
	603.088363	1.099422
	603.287714	1.099251
	603.487052	1.099857
	603.686375	1.099601
	603.885684	1.099425
	604.084980	1.099644
	604.284261	1.100100
	604.483529	1.102002
	604.682783	1.103270
	604.882023	1.103977
	605.081249	1.103668
	605.280461	1.103585
	605.479660	1.106092
	605.678844	1.107882
	605.878015	1.107664
	606.077172	1.108360
	606.276314	1.110196
	606.475443	1.112399
	606.674558	1.113138
	606.873660	1.115280
	607.072747	1.117466
	607.271820	1.118639
	607.470880	1.119312
	607.669926	1.121575
	607.868957	1.122607
	608.067975	1.124654
	608.266979	1.126078
	608.465969	1.126439
	608.664946	1.128538
	608.863908	1.129467
	609.062857	1.130989
	609.261791	1.131779
	609.460712	1.132202
	609.659619	1.133421
	609.858511	1.134733
	610.057390	1.135717
	610.256256	1.136510
	610.455107	1.137915
	610.653944	1.138865
	610.852767	1.140528
	611.051577	1.142446
	611.250373	1.144523
	611.449154	1.146621
	611.647922	1.147716
	611.846676	1.148579
	612.045416	1.148628
	612.244142	1.149654
	612.442854	1.151042
	612.641553	1.151185
	612.840237	1.152238
	613.038908	1.153300
	613.237564	1.154470
	613.436207	1.154650
	613.634836	1.157092
	613.833451	1.155483
	614.032052	1.156203
	614.230639	1.157368
	614.429212	1.157444
	614.627771	1.156842
	614.826316	1.158755
	615.024848	1.159482
	615.223365	1.161233
	615.421869	1.163344
	615.620358	1.164871
	615.818834	1.165405
	616.017296	1.168084
	616.215744	1.169302
	616.414178	1.171266
	616.612598	1.172354
	616.811004	1.173297
	617.009396	1.173691
	617.207775	1.175985
	617.406139	1.178434
	617.604490	1.180559
	617.802826	1.181349
	618.001149	1.183660
	618.199458	1.185696
	618.397752	1.187550
	618.596033	1.190514
	618.794300	1.192711
	618.992553	1.193432
	619.190792	1.194848
	619.389018	1.197594
	619.587229	1.199649
	619.785426	1.199231
	619.983609	1.201096
	620.181779	1.201536
	620.379934	1.204695
	620.578076	1.207731
	620.776204	1.208670
	620.974317	1.208543
	621.172417	1.210061
	621.370503	1.211995
	621.568575	1.214623
	621.766633	1.216490
	621.964677	1.219352
	622.162707	1.221413
	622.360723	1.224178
	622.558725	1.227481
	622.756714	1.229927
	622.954688	1.230486
	623.152648	1.232485
	623.350595	1.233220
	623.548527	1.234946
	623.746446	1.236615
	623.944350	1.236864
	624.142241	1.238280
	624.340118	1.237969
	624.537981	1.238273
	624.735829	1.240850
	624.933664	1.241744
	625.131485	1.241000
	625.329292	1.241189
	625.527085	1.241546
	625.724864	1.239399
	625.922629	1.240746
	626.120381	1.242433
	626.318118	1.241785
	626.515841	1.242648
	626.713550	1.242593
	626.911246	1.240607
	627.108927	1.240274
	627.306595	1.238912
	627.504248	1.238516
	627.701888	1.238429
	627.899513	1.238845
	628.097125	1.237272
	628.294722	1.237183
	628.492306	1.236928
	628.689876	1.236577
	628.887432	1.236559
	629.084973	1.237088
	629.282501	1.237202
	629.480015	1.234616
	629.677515	1.232607
	629.875001	1.232096
	630.072473	1.231254
	630.269931	1.230608
	630.467375	1.230123
	630.664805	1.229449
	630.862221	1.228199
	631.059623	1.227508
	631.257011	1.226855
	631.454385	1.224948
	631.651746	1.223777
	631.849092	1.221925
	632.046424	1.221364
	632.243742	1.221221
	632.441047	1.218493
	632.638337	1.217742
	632.835613	1.218004
	633.032876	1.217844
	633.230124	1.217720
	633.427358	1.218068
	633.624579	1.217484
	633.821785	1.217120
	634.018978	1.217286
	634.216156	1.216563
	634.413321	1.217232
	634.610471	1.214669
	634.807608	1.213404
	635.004730	1.213107
	635.201839	1.211866
	635.398933	1.210682
	635.596014	1.208269
	635.793081	1.207047
	635.990133	1.206768
	636.187172	1.205986
	636.384196	1.205032
	636.581207	1.203812
	636.778204	1.201008
	636.975186	1.199273
	637.172155	1.198494
	637.369110	1.197066
	637.566050	1.195679
	637.762977	1.196150
	637.959890	1.195459
	638.156788	1.192987
	638.353673	1.193315
	638.550544	1.190475
	638.747400	1.189584
	638.944243	1.189478
	639.141072	1.188127
	639.337886	1.190296
	639.534687	1.189855
	639.731474	1.189204
	639.928246	1.188199
	640.125005	1.189373
	640.321750	1.187828
	640.518480	1.187150
	640.715197	1.187512
	640.911899	1.187011
	641.108588	1.185510
	641.305263	1.183787
	641.501923	1.184112
	641.698570	1.184382
	641.895202	1.183727
	642.091821	1.183072
	642.288426	1.183560
	642.485016	1.184100
	642.681593	1.183024
	642.878155	1.182440
	643.074704	1.182057
	643.271238	1.180795
	643.467759	1.179407
	643.664265	1.178506
	643.860757	1.177931
	644.057236	1.177646
	644.253700	1.178007
	644.450151	1.179373
	644.646587	1.179431
	644.843009	1.178358
	645.039418	1.179698
	645.235812	1.180601
	645.432192	1.179736
	645.628558	1.181181
	645.824911	1.181787
	646.021249	1.180930
	646.217573	1.182125
	646.413883	1.180887
	646.610179	1.181133
	646.806461	1.182505
	647.002729	1.182035
	647.198983	1.181771
	647.395223	1.183211
	647.591449	1.185589
	647.787661	1.186049
	647.983859	1.186709
	648.180043	1.187983
	648.376212	1.188725
	648.572368	1.189998
	648.768510	1.192817
	648.964638	1.194098
	649.160751	1.196048
	649.356851	1.197239
	649.552937	1.197344
	649.749008	1.198312
	649.945066	1.199615
	650.141109	1.200155
	650.337138	1.202010
	650.533154	1.203926
	650.729155	1.205218
	650.925142	1.208324
	651.121116	1.211287
	651.317075	1.212264
	651.513020	1.213769
	651.708951	1.216482
	651.904868	1.218985
	652.100771	1.218676
	652.296660	1.223344
	652.492535	1.224638
	652.688396	1.226177
	652.884242	1.226105
	653.080075	1.229105
	653.275894	1.231948
	653.471699	1.234745
	653.667489	1.236124
	653.863266	1.238915
	654.059028	1.240006
	654.254776	1.241212
	654.450511	1.240841
	654.646231	1.241091
	654.841937	1.242809
	655.037629	1.243426
	655.233308	1.245234
	655.428972	1.247254
	655.624622	1.248768
	655.820258	1.252426
	656.015879	1.253797
	656.211487	1.253571
	656.407081	1.254475
	656.602661	1.254514
	656.798226	1.256769
	656.993778	1.258007
	657.189315	1.258095
	657.384839	1.260521
	657.580348	1.261202
	657.775843	1.261719
	657.971324	1.262125
	658.166791	1.260699
	658.362244	1.261091
	658.557683	1.260420
	658.753108	1.260089
	658.948519	1.261044
	659.143916	1.262393
	659.339298	1.262763
	659.534667	1.262166
	659.730022	1.263015
	659.925362	1.263223
	660.120688	1.263481
	660.316001	1.265073
	660.511299	1.264337
	660.706583	1.264045
	660.901853	1.263751
	661.097109	1.262699
	661.292351	1.262163
	661.487578	1.261759
	661.682792	1.261397
	661.877992	1.261297
	662.073177	1.262807
	662.268349	1.262514
	662.463506	1.261952
	662.658649	1.263147
	662.853779	1.262005
	663.048894	1.261224
	663.243995	1.261379
	663.439081	1.261696
	663.634154	1.262493
	663.829213	1.262105
	664.024258	1.264868
	664.219288	1.264612
	664.414305	1.265695
	664.609307	1.266276
	664.804295	1.267616
	664.999269	1.267986
	665.194229	1.266380
	665.389175	1.266962
	665.584107	1.266796
	665.779025	1.267620
	665.973928	1.269209
	666.168818	1.269912
	666.363693	1.271285
	666.558555	1.273220
	666.753402	1.273878
	666.948235	1.272270
	667.143054	1.272142
	667.337859	1.271600
	667.532650	1.271283
	667.727427	1.269453
	667.922189	1.269099
	668.116938	1.269896
	668.311672	1.271157
	668.506392	1.270896
	668.701098	1.270386
	668.895790	1.268560
	669.090468	1.268394
	669.285132	1.266084
	669.479782	1.265418
	669.674417	1.263695
	669.869039	1.263870
	670.063646	1.264378
	670.258239	1.263295
	670.452819	1.263860
	670.647384	1.263402
	670.841934	1.261254
	671.036471	1.261046
	671.230994	1.258869
	671.425502	1.258673
	671.619997	1.259107
	671.814477	1.259775
	672.008943	1.257400
	672.203395	1.254914
	672.397833	1.254493
	672.592257	1.253390
	672.786667	1.252664
	672.981062	1.250630
	673.175444	1.249276
	673.369811	1.248647
	673.564164	1.246704
	673.758503	1.245377
	673.952828	1.243549
	674.147139	1.241937
	674.341435	1.241482
	674.535718	1.239231
	674.729986	1.239442
	674.924240	1.239453
	675.118480	1.239076
	675.312706	1.238474
	675.506918	1.237311
	675.701116	1.237315
	675.895299	1.235370
	676.089469	1.233112
	676.283624	1.231006
	676.477765	1.228557
	676.671892	1.226861
	676.866005	1.226936
	677.060103	1.228984
	677.254188	1.227832
	677.448258	1.227502
	677.642315	1.225743
	677.836357	1.224150
	678.030385	1.220979
	678.224398	1.220283
	678.418398	1.218866
	678.612384	1.215193
	678.806355	1.215397
	679.000312	1.213347
	679.194255	1.211534
	679.388184	1.209082
	679.582099	1.208546
	679.776000	1.207634
	679.969886	1.206179
	680.163758	1.204803
	680.357617	1.203465
	680.551461	1.201885
	680.745290	1.200854
	680.939106	1.199884
	681.132908	1.201523
	681.326695	1.199023
	681.520468	1.198528
	681.714227	1.195668
	681.907972	1.194342
	682.101703	1.194485
	682.295419	1.193696
	682.489122	1.191382
	682.682810	1.191504
	682.876484	1.189228
	683.070144	1.188203
	683.263790	1.186716
	683.457421	1.184719
	683.651039	1.181196
	683.844642	1.179739
	684.038231	1.178107
	684.231806	1.177817
	684.425367	1.175805
	684.618913	1.174241
	684.812446	1.173759
	685.005964	1.172485
	685.199468	1.172494
	685.392958	1.171997
	685.586433	1.169646
	685.779895	1.167949
	685.973342	1.166287
	686.166775	1.165016
	686.360194	1.164502
	686.553599	1.162922
	686.746990	1.161358
	686.940366	1.159822
	687.133729	1.158680
	687.327077	1.155839
	687.520411	1.153850
	687.713730	1.153227
	687.907036	1.152298
	688.100327	1.150676
	688.293604	1.150031
	688.486867	1.150267
	688.680116	1.148206
	688.873351	1.146572
	689.066571	1.144477
	689.259777	1.144202
	689.452970	1.142050
	689.646147	1.141408
	689.839311	1.142024
	690.032461	1.141015
	690.225596	1.139367
	690.418717	1.140201
	690.611824	1.138843
	690.804917	1.138388
	690.997995	1.137801
	691.191059	1.138011
	691.384110	1.138834
	691.577145	1.138697
	691.770167	1.138906
	691.963175	1.138125
	692.156168	1.137705
	692.349147	1.136546
	692.542112	1.136872
	692.735063	1.135871
	692.927999	1.133104
	693.120922	1.132379
	693.313830	1.130455
	693.506724	1.131406
	693.699603	1.130316
	693.892469	1.128952
	694.085320	1.125583
	694.278157	1.124765
	694.470980	1.123394
	694.663789	1.122335
	694.856583	1.122036
	695.049364	1.120916
	695.242130	1.118514
	695.434881	1.118508
	695.627619	1.117465
	695.820342	1.117288
	696.013052	1.115514
	696.205747	1.114394
	696.398427	1.113356
	696.591094	1.112788
	696.783746	1.111381
	696.976384	1.108523
	697.169008	1.107304
	697.361618	1.106645
	697.554213	1.106077
	697.746795	1.105871
	697.939362	1.105185
	698.131914	1.103867
	698.324453	1.102334
	698.516977	1.101833
	698.709487	1.099953
	698.901983	1.098626
	699.094465	1.099828
	699.286932	1.098300
	699.479386	1.096463
	699.671825	1.094984
	699.864249	1.095186
	700.056660	1.095081
	700.249056	1.094392
	700.441438	1.094612
	700.633806	1.093805
	700.826160	1.092869
	701.018499	1.091341
	701.210824	1.090911
	701.403135	1.090768
	701.595432	1.089679
	701.787714	1.088845
	701.979982	1.088165
	702.172236	1.086203
	702.364476	1.084432
	702.556702	1.084049
	702.748913	1.083728
	702.941110	1.083561
	703.133293	1.081737
	703.325461	1.079903
	703.517615	1.079402
	703.709755	1.076783
	703.901881	1.076064
	704.093993	1.075328
	704.286090	1.074843
	704.478173	1.074066
	704.670242	1.072219
	704.862296	1.071166
	705.054337	1.069781
	705.246363	1.067672
	705.438375	1.066109
	705.630372	1.063928
	705.822356	1.062136
	706.014325	1.060952
	706.206279	1.059743
	706.398220	1.059425
	706.590146	1.057900
	706.782058	1.055906
	706.973956	1.056196
	707.165840	1.054185
	707.357709	1.053886
	707.549564	1.053105
	707.741405	1.052730
	707.933231	1.052756
	708.125043	1.050695
	708.316841	1.049999
	708.508625	1.049787
	708.700395	1.049855
	708.892150	1.049987
	709.083891	1.049963
	709.275617	1.050320
	709.467330	1.049277
	709.659028	1.047488
	709.850712	1.047768
	710.042381	1.048243
	710.234037	1.047795
	710.425678	1.047396
	710.617305	1.046567
	710.808917	1.043891
	711.000515	1.044350
	711.192099	1.043559
	711.383669	1.042581
	711.575225	1.042235
	711.766766	1.040603
	711.958293	1.039707
	712.149805	1.037845
	712.341304	1.036930
	712.532788	1.035687
	712.724258	1.035601
	712.915713	1.036100
	713.107154	1.034157
	713.298581	1.033723
	713.489994	1.032644
	713.681392	1.031734
	713.872776	1.032869
	714.064146	1.034385
	714.255502	1.034127
	714.446843	1.034505
	714.638170	1.033285
	714.829483	1.032526
	715.020781	1.033370
	715.212065	1.032000
	715.403335	1.031982
	715.594591	1.031249
	715.785832	1.030420
	715.977059	1.029160
	716.168272	1.028171
	716.359470	1.027059
	716.550654	1.026991
	716.741824	1.025669
	716.932979	1.025058
	717.124121	1.024522
	717.315247	1.023750
	717.506360	1.024388
	717.697458	1.022936
	717.888542	1.021472
	718.079612	1.019579
	718.270668	1.017793
	718.461709	1.018814
	718.652736	1.017676
	718.843748	1.016551
	719.034746	1.015825
	719.225730	1.015062
	719.416700	1.014771
	719.607655	1.013247
	719.798596	1.013952
	719.989523	1.012947
	720.180435	1.011600
	720.371333	1.012005
	720.562217	1.011311
	720.753087	1.011252
	720.943942	1.010682
	721.134783	1.009881
	721.325609	1.010595
	721.516422	1.010316
	721.707219	1.008404
	721.898003	1.006926
	722.088772	1.006561
	722.279527	1.005919
	722.470268	1.005928
	722.660994	1.004973
	722.851707	1.004666
	723.042404	1.004099
	723.233088	1.003665
	723.423757	1.004292
	723.614412	1.005448
	723.805052	1.005273
	723.995678	1.006895
	724.186290	1.008542
	724.376887	1.009180
	724.567471	1.008671
	724.758039	1.009473
	724.948594	1.008402
	725.139134	1.009252
	725.329660	1.010558
	725.520172	1.009470
	725.710669	1.008367
	725.901152	1.008899
	726.091620	1.008835
	726.282075	1.010764
	726.472514	1.010427
	726.662940	1.009247
	726.853351	1.008671
	727.043748	1.008020
	727.234131	1.007724
	727.424499	1.007636
	727.614853	1.006886
	727.805193	1.006606
	727.995518	1.007992
	728.185829	1.006108
	728.376125	1.007562
	728.566408	1.007691
	728.756675	1.007366
	728.946929	1.006865
	729.137168	1.006732
	729.327393	1.006988
	729.517604	1.007245
	729.707800	1.006335
	729.897982	1.005777
	730.088149	1.003281
	730.278302	1.002316
	730.468441	1.001549
	730.658566	1.001049
	730.848676	1.001077
	731.038771	0.999615
	731.228853	0.999842
	731.418920	0.999333
	731.608973	0.998846
	731.799011	1.000004
	731.989035	0.999879
	732.179045	0.998407
	732.369040	0.998841
	732.559021	0.998051
	732.748988	0.996764
	732.938940	0.996378
	733.128878	0.995116
	733.318801	0.995014
	733.508711	0.995146
	733.698605	0.994226
	733.888486	0.994125
	734.078352	0.993671
	734.268204	0.992950
	734.458041	0.992495
	734.647864	0.993763
	734.837673	0.993696
	735.027467	0.993519
	735.217247	0.991746
	735.407013	0.992567
	735.596764	0.991099
	735.786501	0.991118
	735.976223	0.989949
	736.165932	0.988840
	736.355625	0.988571
	736.545305	0.989543
	736.734970	0.989899
	736.924620	0.988818
	737.114257	0.989898
	737.303879	0.989606
	737.493486	0.989032
	737.683079	0.988721
	737.872658	0.988120
	738.062222	0.988227
	738.251772	0.988547
	738.441308	0.989209
	738.630829	0.989880
	738.820336	0.990347
	739.009829	0.992398
	739.199307	0.992708
	739.388771	0.991679
	739.578220	0.991432
	739.767655	0.992623
	739.957076	0.991313
	740.146482	0.991390
	740.335874	0.990852
	740.525251	0.990352
	740.714615	0.988913
	740.903963	0.987931
	741.093298	0.986462
	741.282618	0.987080
	741.471923	0.987196
	741.661214	0.988478
	741.850491	0.987572
	742.039753	0.989516
	742.229001	0.988634
	742.418235	0.988038
	742.607454	0.987552
	742.796659	0.988669
	742.985849	0.989003
	743.175025	0.991006
	743.364187	0.991672
	743.553334	0.992005
	743.742467	0.994085
	743.931586	0.992820
	744.120690	0.992408
	744.309779	0.993652
	744.498855	0.991781
	744.687916	0.990866
	744.876962	0.991570
	745.065994	0.990909
	745.255012	0.991939
	745.444015	0.990556
	745.633004	0.991124
	745.821978	0.991740
	746.010938	0.992288
	746.199884	0.991763
	746.388815	0.992172
	746.577732	0.991351
	746.766634	0.992905
	746.955522	0.992924
	747.144396	0.992572
	747.333255	0.991058
	747.522100	0.989859
	747.710930	0.990340
	747.899746	0.990301
	748.088548	0.989348
	748.277335	0.988207
	748.466108	0.989459
	748.654866	0.987078
	748.843610	0.988903
	749.032339	0.988232
	749.221054	0.987790
	749.409755	0.985931
	749.598441	0.984694
	749.787113	0.983540
	749.975770	0.982957
	750.164413	0.982389
	750.353042	0.982206
[truncated: 1,648 more rows]
