# Supplementary material for: Metasurface analogues of molecular diastereomers from hierarchical multiscale chiral interactions with biomolecules
Source: Nat Commun. 2026 Apr 22;17:5541. doi: 10.1038/s41467-026-72200-6 (PMC13287669; doi:10.1038/s41467-026-72200-6)
Supplement: Supplementary file 3 — Supplementary Data 1 (Raw data) [file 41467_2026_72200_MOESM3_ESM.zip › Raw_Data/Reflectivity/Antistrept_strept_sequence/strept_after_wash/Ref_ARRAY3_RH_0_5.txt]

	345.453658	0.999781
	345.669646	0.999679
	345.885622	0.999563
	346.101585	0.999431
	346.317535	0.999282
	346.533471	0.999112
	346.749395	0.998919
	346.965306	0.998700
	347.181204	0.998451
	347.397089	0.998171
	347.612961	0.997854
	347.828820	0.997500
	348.044666	0.997106
	348.260499	0.996673
	348.476319	0.996204
	348.692126	0.995709
	348.907920	0.995202
	349.123701	0.994705
	349.339469	0.994250
	349.555224	0.993872
	349.770966	0.993611
	349.986695	0.993503
	350.202412	0.993571
	350.418115	0.993819
	350.633805	0.994234
	350.849482	0.994786
	351.065147	0.995434
	351.280798	0.996140
	351.496436	0.996869
	351.712062	0.997593
	351.927674	0.998295
	352.143273	0.999134
	352.358860	1.001567
	352.574433	1.003157
	352.789993	1.004204
	353.005541	1.002808
	353.221075	1.003663
	353.436597	1.005746
	353.652105	1.007442
	353.867600	1.008328
	354.083083	1.009995
	354.298552	1.010677
	354.514009	1.010033
	354.729452	1.007366
	354.944883	1.008781
	355.160300	1.008359
	355.375705	1.008142
	355.591096	1.007309
	355.806474	1.007933
	356.021840	1.006385
	356.237192	1.009154
	356.452532	1.009502
	356.667858	1.008891
	356.883172	1.008166
	357.098472	1.008443
	357.313760	1.010268
	357.529034	1.009815
	357.744295	1.010627
	357.959544	1.009547
	358.174779	1.011386
	358.390002	1.010652
	358.605211	1.011257
	358.820407	1.011139
	359.035591	1.010585
	359.250761	1.011386
	359.465919	1.011699
	359.681063	1.010331
	359.896194	1.007838
	360.111313	1.006090
	360.326418	1.005411
	360.541510	1.004006
	360.756589	1.004114
	360.971656	1.003310
	361.186709	1.000856
	361.401749	1.001378
	361.616776	0.999403
	361.831790	0.998592
	362.046792	0.997860
	362.261780	0.998296
	362.476755	0.998013
	362.691717	0.997492
	362.906666	0.999113
	363.121602	0.997028
	363.336525	0.997680
	363.551435	0.998075
	363.766332	0.997516
	363.981216	0.995946
	364.196087	0.994780
	364.410945	0.994081
	364.625790	0.997124
	364.840621	0.996206
	365.055440	0.994173
	365.270246	0.994406
	365.485039	0.992670
	365.699818	0.993197
	365.914585	0.992632
	366.129339	0.993105
	366.344079	0.993153
	366.558807	0.993489
	366.773521	0.994680
	366.988223	0.993633
	367.202911	0.993007
	367.417587	0.992583
	367.632249	0.993617
	367.846898	0.995424
	368.061535	0.994308
	368.276158	0.995599
	368.490768	0.994476
	368.705365	0.996353
	368.919949	0.996956
	369.134521	0.997792
	369.349079	0.997279
	369.563624	0.997706
	369.778155	0.999171
	369.992674	1.001224
	370.207180	1.003526
	370.421673	1.004268
	370.636153	1.005189
	370.850619	1.004625
	371.065073	1.006488
	371.279514	1.005934
	371.493941	1.006376
	371.708356	1.005523
	371.922757	1.006403
	372.137145	1.007895
	372.351521	1.008297
	372.565883	1.007939
	372.780232	1.007732
	372.994568	1.007458
	373.208891	1.008736
	373.423201	1.010557
	373.637498	1.012660
	373.851782	1.014324
	374.066053	1.017158
	374.280311	1.018560
	374.494556	1.019162
	374.708787	1.020602
	374.923006	1.021167
	375.137211	1.020129
	375.351404	1.021040
	375.565583	1.019499
	375.779750	1.018777
	375.993903	1.017436
	376.208043	1.018673
	376.422170	1.017158
	376.636284	1.015076
	376.850385	1.013767
	377.064473	1.012750
	377.278548	1.012268
	377.492610	1.012249
	377.706658	1.008778
	377.920694	1.009853
	378.134717	1.010230
	378.348726	1.008958
	378.562722	1.007985
	378.776706	1.004407
	378.990676	1.003684
	379.204633	1.004445
	379.418577	1.003980
	379.632508	1.003654
	379.846426	1.002395
	380.060331	1.001927
	380.274223	1.001463
	380.488101	1.000897
	380.701967	0.999844
	380.915819	0.998466
	381.129659	0.999691
	381.343485	0.998876
	381.557298	1.001112
	381.771098	1.000374
	381.984886	0.999053
	382.198659	1.001621
	382.412420	1.001288
	382.626168	1.001567
	382.839903	1.000367
	383.053624	1.000969
	383.267333	1.000263
	383.481028	0.999107
	383.694711	0.998915
	383.908380	0.998820
	384.122036	0.999316
	384.335679	0.998747
	384.549309	1.000186
	384.762926	1.000350
	384.976530	1.001384
	385.190120	1.000311
	385.403698	1.002153
	385.617262	1.001619
	385.830814	1.003477
	386.044352	1.006411
	386.257877	1.003992
	386.471389	1.004950
	386.684888	1.005529
	386.898374	1.004884
	387.111847	1.003833
	387.325306	1.005109
	387.538753	1.004089
	387.752186	1.003493
	387.965606	1.004617
	388.179014	1.006169
	388.392408	1.003960
	388.605789	1.003187
	388.819156	1.003477
	389.032511	1.003025
	389.245853	1.001953
	389.459181	1.001317
	389.672497	1.000818
	389.885799	1.000589
	390.099088	0.999835
	390.312364	0.999411
	390.525627	1.000352
	390.738877	0.999590
	390.952114	0.997296
	391.165337	0.998201
	391.378548	0.998627
	391.591745	0.997184
	391.804929	0.998180
	392.018100	0.998348
	392.231258	0.998150
	392.444403	0.998150
	392.657535	0.997821
	392.870653	0.996519
	393.083759	0.997134
	393.296851	0.996681
	393.509930	0.997056
	393.722996	0.997800
	393.936049	0.998567
	394.149089	0.998189
	394.362116	0.998843
	394.575129	0.998654
	394.788130	0.997844
	395.001117	0.997867
	395.214091	0.997171
	395.427052	0.997417
	395.640000	0.997571
	395.852935	0.998882
	396.065857	0.999054
	396.278765	0.998595
	396.491660	0.997611
	396.704543	0.997934
	396.917412	0.998379
	397.130268	0.996879
	397.343110	0.998982
	397.555940	0.999376
	397.768757	1.001024
	397.981560	0.998643
	398.194350	0.999899
	398.407127	0.999043
	398.619891	0.999238
	398.832642	0.999206
	399.045380	0.997167
	399.258104	0.999208
	399.470815	0.999149
	399.683514	0.999337
	399.896199	1.000387
	400.108870	0.999913
	400.321529	1.000074
	400.534175	1.000192
	400.746807	1.001566
	400.959427	1.001510
	401.172033	1.001068
	401.384626	0.999246
	401.597205	1.000123
	401.809772	1.000820
	402.022326	1.000898
	402.234866	0.999948
	402.447393	1.001093
	402.659907	1.001592
	402.872408	1.002161
	403.084896	1.004073
	403.297370	1.003911
	403.509832	1.003656
	403.722280	1.005146
	403.934715	1.006129
	404.147137	1.004879
	404.359546	1.004565
	404.571941	1.004913
	404.784323	1.004676
	404.996693	1.005811
	405.209049	1.006132
	405.421392	1.004916
	405.633721	1.004713
	405.846038	1.005438
	406.058341	1.005406
	406.270632	1.006057
	406.482909	1.007841
	406.695172	1.006419
	406.907423	1.008415
	407.119661	1.009068
	407.331885	1.009330
	407.544096	1.006862
	407.756294	1.006914
	407.968479	1.008025
	408.180651	1.009107
	408.392809	1.008473
	408.604954	1.007887
	408.817086	1.007126
	409.029205	1.006903
	409.241311	1.006548
	409.453404	1.006215
	409.665483	1.006309
	409.877549	1.005111
	410.089602	1.005298
	410.301642	1.003942
	410.513669	1.002245
	410.725682	1.000083
	410.937682	1.000861
	411.149669	1.001136
	411.361643	1.000334
	411.573604	1.000448
	411.785551	1.000623
	411.997486	1.000684
	412.209407	0.999582
	412.421315	0.997758
	412.633210	0.996135
	412.845091	0.994927
	413.056959	0.994822
	413.268815	0.992797
	413.480657	0.993993
	413.692485	0.992928
	413.904301	0.992085
	414.116103	0.991373
	414.327892	0.992053
	414.539668	0.992996
	414.751431	0.992368
	414.963181	0.991876
	415.174917	0.991932
	415.386640	0.991439
	415.598350	0.991146
	415.810047	0.990555
	416.021730	0.989605
	416.233401	0.990800
	416.445058	0.991969
	416.656702	0.992607
	416.868332	0.991830
	417.079950	0.991953
	417.291554	0.990564
	417.503145	0.992421
	417.714723	0.993619
	417.926288	0.993856
	418.137839	0.994622
	418.349377	0.997286
	418.560903	0.997984
	418.772414	0.998155
	418.983913	0.999170
	419.195398	0.999572
	419.406870	1.000323
	419.618329	1.002468
	419.829775	1.000949
	420.041208	1.001237
	420.252627	1.000185
	420.464033	1.002038
	420.675426	1.002617
	420.886805	1.001381
	421.098172	1.000325
	421.309525	1.001045
	421.520865	1.000891
	421.732192	1.000984
	421.943505	1.001114
	422.154805	1.001820
	422.366092	1.002427
	422.577366	1.003553
	422.788627	1.003754
	422.999874	1.003067
	423.211108	1.001629
	423.422329	1.001285
	423.633537	1.000260
	423.844731	1.000231
	424.055913	0.998760
	424.267081	0.997994
	424.478235	0.998725
	424.689377	0.997817
	424.900505	0.996091
	425.111620	0.995426
	425.322722	0.996340
	425.533811	0.996200
	425.744886	0.997570
	425.955948	0.999479
	426.166997	0.999865
	426.378032	0.999803
	426.589055	0.998934
	426.800064	0.998405
	427.011060	0.997937
	427.222042	0.999144
	427.433012	0.998890
	427.643968	0.998421
	427.854911	0.998205
	428.065840	0.999201
	428.276757	1.000035
	428.487660	1.001340
	428.698550	1.001667
	428.909427	1.002247
	429.120290	1.001909
	429.331140	1.000043
	429.541977	0.999402
	429.752801	1.000691
	429.963611	0.999864
	430.174408	1.002267
	430.385192	1.001070
	430.595963	1.002072
	430.806720	1.002773
	431.017464	1.002531
	431.228195	1.001717
	431.438913	1.003719
	431.649617	1.004831
	431.860308	1.004313
	432.070986	1.003765
	432.281650	1.002815
	432.492302	1.000927
	432.702940	1.001493
	432.913565	0.999995
	433.124176	1.000833
	433.334774	0.999427
	433.545359	0.997970
	433.755931	0.998630
	433.966489	0.999268
	434.177035	0.999787
	434.387567	0.998713
	434.598085	0.999253
	434.808591	0.999010
	435.019083	0.996735
	435.229562	0.995617
	435.440027	0.993801
	435.650479	0.993018
	435.860918	0.993012
	436.071344	0.991709
	436.281757	0.991618
	436.492156	0.992824
	436.702542	0.991459
	436.912914	0.994018
	437.123274	0.996574
	437.333620	0.996042
	437.543953	0.995633
	437.754272	0.996761
	437.964578	0.997136
	438.174871	0.998218
	438.385151	1.000287
	438.595417	0.999355
	438.805670	0.999756
	439.015910	1.000339
	439.226137	0.999831
	439.436350	1.001232
	439.646550	1.000573
	439.856737	1.002635
	440.066910	1.003382
	440.277070	1.003368
	440.487217	1.002455
	440.697351	1.003499
	440.907471	1.004531
	441.117578	1.003577
	441.327671	1.001911
	441.537752	1.001417
	441.747819	1.002020
	441.957873	1.001973
	442.167913	1.002369
	442.377940	1.001697
	442.587954	1.002300
	442.797955	1.004324
	443.007942	1.003673
	443.217916	1.003110
	443.427877	1.003950
	443.637824	1.002933
	443.847758	0.999735
	444.057679	0.999720
	444.267586	0.997522
	444.477481	0.997424
	444.687361	0.995843
	444.897229	0.996474
	445.107083	0.994813
	445.316924	0.994720
	445.526752	0.993421
	445.736566	0.994305
	445.946367	0.992566
	446.156155	0.992881
	446.365929	0.993519
	446.575690	0.991912
	446.785438	0.992070
	446.995173	0.990038
	447.204894	0.990168
	447.414602	0.989881
	447.624296	0.986566
	447.833977	0.987539
	448.043645	0.986874
	448.253300	0.985218
	448.462941	0.984740
	448.672569	0.984430
	448.882184	0.984582
	449.091785	0.983677
	449.301373	0.984525
	449.510948	0.987099
	449.720509	0.986006
	449.930057	0.984734
	450.139592	0.985379
	450.349113	0.987317
	450.558621	0.987558
	450.768116	0.987938
	450.977597	0.987329
	451.187066	0.987858
	451.396520	0.988500
	451.605962	0.986649
	451.815390	0.987425
	452.024805	0.987417
	452.234206	0.987403
	452.443594	0.989717
	452.652969	0.989210
	452.862330	0.988356
	453.071678	0.988864
	453.281013	0.989301
	453.490335	0.990991
	453.699643	0.988589
	453.908938	0.989486
	454.118219	0.990642
	454.327487	0.993153
	454.536742	0.992193
	454.745983	0.994045
	454.955211	0.993411
	455.164426	0.996268
	455.373627	0.996656
	455.582815	0.996509
	455.791990	0.994842
	456.001152	0.997425
	456.210300	0.994438
	456.419434	0.992672
	456.628556	0.995997
	456.837664	0.994841
	457.046758	0.993883
	457.255839	0.993276
	457.464907	0.994215
	457.673962	0.992831
	457.883003	0.992565
	458.092031	0.990804
	458.301046	0.991776
	458.510047	0.990148
	458.719035	0.990865
	458.928009	0.990336
	459.136970	0.991110
	459.345918	0.992347
	459.554852	0.990512
	459.763774	0.989875
	459.972681	0.990006
	460.181576	0.987750
	460.390457	0.990015
	460.599324	0.988900
	460.808178	0.989158
	461.017019	0.989624
	461.225847	0.988319
	461.434661	0.988403
	461.643462	0.989228
	461.852249	0.991152
	462.061023	0.991320
	462.269784	0.990270
	462.478531	0.991422
	462.687265	0.992548
	462.895986	0.992108
	463.104693	0.991272
	463.313387	0.991844
	463.522068	0.992813
	463.730735	0.994361
	463.939389	0.992513
	464.148029	0.992333
	464.356656	0.992032
	464.565270	0.992809
	464.773870	0.993198
	464.982457	0.993258
	465.191030	0.993042
	465.399591	0.993101
	465.608137	0.994525
	465.816671	0.994307
	466.025191	0.994652
	466.233697	0.994912
	466.442191	0.995633
	466.650671	0.996829
	466.859137	0.998551
	467.067590	0.997419
	467.276030	0.999110
	467.484456	0.997284
	467.692869	1.000758
	467.901269	0.998810
	468.109655	0.996732
	468.318028	0.994772
	468.526387	0.996101
	468.734733	0.994906
	468.943066	0.995337
	469.151385	0.996212
	469.359691	0.995250
	469.567984	0.994976
	469.776263	0.996082
	469.984528	0.995588
	470.192781	0.995670
	470.401020	0.995324
	470.609245	0.993204
	470.817457	0.993837
	471.025656	0.992840
	471.233841	0.992932
	471.442013	0.991533
	471.650172	0.991416
	471.858317	0.990293
	472.066448	0.990590
	472.274567	0.990305
	472.482672	0.991815
	472.690763	0.991828
	472.898841	0.991202
	473.106906	0.990787
	473.314957	0.990222
	473.522995	0.989035
	473.731020	0.989726
	473.939031	0.991439
	474.147029	0.989904
	474.355013	0.989628
	474.562984	0.988162
	474.770941	0.989018
	474.978885	0.989958
	475.186816	0.989510
	475.394733	0.987291
	475.602637	0.985986
	475.810527	0.986074
	476.018404	0.984968
	476.226268	0.983501
	476.434118	0.981224
	476.641955	0.980976
	476.849778	0.980417
	477.057588	0.980265
	477.265385	0.979410
	477.473168	0.980468
	477.680937	0.980533
	477.888694	0.979606
	478.096436	0.979597
	478.304166	0.978828
	478.511882	0.979982
	478.719584	0.979785
	478.927274	0.980270
	479.134949	0.982607
	479.342612	0.982295
	479.550260	0.980815
	479.757896	0.981002
	479.965518	0.979921
	480.173126	0.980880
	480.380722	0.980124
	480.588303	0.980321
	480.795872	0.981814
	481.003426	0.982942
	481.210968	0.981585
	481.418496	0.981961
	481.626010	0.982663
	481.833511	0.982517
	482.040999	0.982575
	482.248473	0.982652
	482.455934	0.981462
	482.663382	0.979757
	482.870816	0.979604
	483.078236	0.978594
	483.285643	0.980079
	483.493037	0.980490
	483.700417	0.979285
	483.907784	0.978850
	484.115137	0.980755
	484.322477	0.980943
	484.529803	0.983723
	484.737116	0.983894
	484.944416	0.984456
	485.151702	0.983730
	485.358975	0.982535
	485.566234	0.984320
	485.773479	0.984297
	485.980712	0.983943
	486.187931	0.984574
	486.395136	0.984658
	486.602328	0.984049
	486.809506	0.983185
	487.016671	0.983030
	487.223823	0.983484
	487.430961	0.980978
	487.638086	0.980227
	487.845197	0.979158
	488.052295	0.978882
	488.259379	0.979498
	488.466450	0.978442
	488.673507	0.977679
	488.880551	0.976453
	489.087582	0.975611
	489.294599	0.973280
	489.501602	0.973663
	489.708592	0.973757
	489.915569	0.972118
	490.122532	0.969938
	490.329482	0.968920
	490.536418	0.968633
	490.743341	0.967571
	490.950250	0.967200
	491.157146	0.965632
	491.364029	0.964780
	491.570897	0.961804
	491.777753	0.960258
	491.984595	0.960060
	492.191423	0.959854
	492.398238	0.958674
	492.605040	0.958549
	492.811828	0.957254
	493.018603	0.955628
	493.225364	0.955352
	493.432111	0.954852
	493.638846	0.953754
	493.845566	0.954400
	494.052274	0.954483
	494.258967	0.953147
	494.465648	0.953720
	494.672314	0.951440
	494.878968	0.951461
	495.085608	0.952624
	495.292234	0.953493
	495.498847	0.952195
	495.705446	0.953626
	495.912032	0.954833
	496.118605	0.956376
	496.325164	0.958927
	496.531709	0.962604
	496.738241	0.962539
	496.944759	0.964869
	497.151264	0.963266
	497.357756	0.964509
	497.564234	0.964653
	497.770698	0.965575
	497.977149	0.966650
	498.183587	0.966180
	498.390011	0.966984
	498.596422	0.968482
	498.802819	0.969698
	499.009202	0.969892
	499.215572	0.970250
	499.421929	0.971806
	499.628272	0.971540
	499.834602	0.971751
	500.040918	0.973084
	500.247220	0.972946
	500.453509	0.973542
	500.659785	0.974269
	500.866047	0.974742
	501.072296	0.973982
	501.278531	0.974539
	501.484752	0.975649
	501.690960	0.975701
	501.897155	0.976887
	502.103336	0.976435
	502.309504	0.976181
	502.515658	0.977548
	502.721798	0.978172
	502.927925	0.978415
	503.134039	0.977522
	503.340139	0.976884
	503.546225	0.975991
	503.752298	0.975680
	503.958358	0.975205
	504.164404	0.977184
	504.370436	0.977836
	504.576455	0.977061
	504.782461	0.976110
	504.988453	0.976371
	505.194431	0.976288
	505.400396	0.974618
	505.606347	0.972992
	505.812285	0.972313
	506.018209	0.971957
	506.224120	0.973436
	506.430017	0.972467
	506.635901	0.971148
	506.841771	0.971848
	507.047628	0.970249
	507.253471	0.972052
	507.459301	0.972572
	507.665117	0.971910
	507.870920	0.971799
	508.076709	0.972767
	508.282484	0.972791
	508.488247	0.972577
	508.693995	0.971400
	508.899730	0.970943
	509.105451	0.968737
	509.311159	0.969480
	509.516854	0.967857
	509.722535	0.966963
	509.928202	0.964639
	510.133856	0.964450
	510.339496	0.964254
	510.545123	0.964864
	510.750736	0.965453
	510.956336	0.964808
	511.161922	0.964866
	511.367494	0.965558
	511.573053	0.964067
	511.778599	0.962580
	511.984131	0.962686
	512.189649	0.964091
	512.395154	0.964077
	512.600645	0.964590
	512.806123	0.963840
	513.011587	0.962968
	513.217038	0.962749
	513.422475	0.962407
	513.627899	0.962188
	513.833309	0.962345
	514.038705	0.962683
	514.244088	0.963684
	514.449458	0.964244
	514.654814	0.964357
	514.860156	0.963170
	515.065485	0.962272
	515.270800	0.961392
	515.476102	0.960877
	515.681390	0.960878
	515.886664	0.962171
	516.091925	0.962976
	516.297173	0.962223
	516.502407	0.962075
	516.707627	0.961634
	516.912834	0.960983
	517.118027	0.958920
	517.323207	0.958819
	517.528373	0.957681
	517.733525	0.955538
	517.938664	0.956634
	518.143790	0.957906
	518.348901	0.957140
	518.554000	0.957138
	518.759084	0.956847
	518.964156	0.957989
	519.169213	0.957971
	519.374257	0.957374
	519.579288	0.957675
	519.784305	0.956519
	519.989308	0.955719
	520.194298	0.956446
	520.399274	0.956593
	520.604236	0.957291
	520.809185	0.956463
	521.014121	0.956932
	521.219043	0.957432
	521.423951	0.957478
	521.628846	0.957308
	521.833727	0.956157
	522.038595	0.955946
	522.243449	0.956003
	522.448289	0.957397
	522.653116	0.958780
	522.857929	0.958792
	523.062729	0.957820
	523.267515	0.958392
	523.472287	0.959030
	523.677046	0.958130
	523.881792	0.958562
	524.086524	0.959162
	524.291242	0.960166
	524.495946	0.960362
	524.700637	0.960508
	524.905315	0.959447
	525.109979	0.958182
	525.314629	0.958852
	525.519266	0.959422
	525.723889	0.960964
	525.928498	0.961282
	526.133094	0.962963
	526.337677	0.963588
	526.542245	0.962906
	526.746800	0.962207
	526.951342	0.963246
	527.155870	0.962537
	527.360384	0.964084
	527.564885	0.963504
	527.769372	0.964480
	527.973846	0.965767
	528.178306	0.966296
	528.382752	0.965223
	528.587185	0.964847
	528.791604	0.965865
	528.996010	0.967116
	529.200402	0.966859
	529.404780	0.966187
	529.609145	0.966804
	529.813496	0.967530
	530.017833	0.968401
	530.222157	0.970025
	530.426468	0.970008
	530.630764	0.970271
	530.835048	0.971283
	531.039317	0.970911
	531.243573	0.969350
	531.447815	0.968509
	531.652044	0.969424
	531.856259	0.969994
	532.060461	0.968445
	532.264648	0.968293
	532.468823	0.968482
	532.672983	0.968417
	532.877130	0.969196
	533.081264	0.969095
	533.285383	0.970033
	533.489490	0.970292
	533.693582	0.970304
	533.897661	0.970177
	534.101726	0.970160
	534.305778	0.970253
	534.509816	0.969728
	534.713841	0.970109
	534.917851	0.969362
	535.121849	0.969780
	535.325832	0.971043
	535.529802	0.971096
	535.733759	0.970635
	535.937701	0.971731
	536.141630	0.973265
	536.345546	0.972274
	536.549448	0.972153
	536.753336	0.973542
	536.957210	0.972623
	537.161071	0.970499
	537.364919	0.971330
	537.568752	0.971688
	537.772572	0.971698
	537.976379	0.971384
	538.180172	0.970374
	538.383951	0.970640
	538.587716	0.969991
	538.791468	0.969678
	538.995206	0.970052
	539.198931	0.970783
	539.402642	0.970202
	539.606339	0.971012
	539.810023	0.970178
	540.013693	0.971559
	540.217349	0.970809
	540.420992	0.969802
	540.624621	0.970421
	540.828237	0.971008
	541.031839	0.970874
	541.235427	0.970024
	541.439001	0.970639
	541.642562	0.970535
	541.846109	0.971510
	542.049643	0.973332
	542.253163	0.973000
	542.456669	0.973841
	542.660162	0.972989
	542.863641	0.973046
	543.067106	0.972832
	543.270558	0.973219
	543.473996	0.974376
	543.677420	0.974468
	543.880831	0.974961
	544.084228	0.974287
	544.287612	0.973958
	544.490981	0.974531
	544.694338	0.975509
	544.897680	0.976586
	545.101009	0.978227
	545.304324	0.980011
	545.507625	0.980966
	545.710913	0.981970
	545.914187	0.982027
	546.117448	0.982331
	546.320695	0.983190
	546.523928	0.984194
	546.727147	0.984095
	546.930353	0.985033
	547.133546	0.985699
	547.336724	0.987836
	547.539889	0.986871
	547.743040	0.987178
	547.946178	0.987777
	548.149301	0.988216
	548.352412	0.988032
	548.555508	0.987357
	548.758591	0.986277
	548.961660	0.987273
	549.164716	0.986154
	549.367757	0.986706
	549.570785	0.987807
	549.773800	0.986880
	549.976801	0.986986
	550.179788	0.986869
	550.382761	0.987229
	550.585721	0.987233
	550.788667	0.986898
	550.991599	0.987480
	551.194518	0.988131
	551.397423	0.988366
	551.600315	0.988836
	551.803192	0.989683
	552.006056	0.989449
	552.208906	0.989303
	552.411743	0.989664
	552.614566	0.990401
	552.817375	0.990525
	553.020171	0.990886
	553.222953	0.991551
	553.425721	0.992319
	553.628475	0.993759
	553.831216	0.995112
	554.033943	0.995771
	554.236657	0.996020
	554.439356	0.995726
	554.642042	0.995334
	554.844715	0.994620
	555.047373	0.994875
	555.250018	0.995549
	555.452650	0.995812
	555.655267	0.996880
	555.857871	0.996190
	556.060461	0.996258
	556.263038	0.996478
	556.465600	0.996473
	556.668150	0.996092
	556.870685	0.997447
	557.073207	0.998804
	557.275715	0.998879
	557.478209	0.998807
	557.680689	0.997125
	557.883156	0.996756
	558.085609	0.995948
	558.288049	0.996413
	558.490475	0.996951
	558.692887	0.996802
	558.895285	0.996906
	559.097670	0.997483
	559.300040	0.997839
	559.502398	0.996921
	559.704741	0.994891
	559.907071	0.995401
	560.109387	0.993924
	560.311689	0.992486
	560.513978	0.993637
	560.716253	0.992652
	560.918514	0.993194
	561.120762	0.993939
	561.322995	0.993745
	561.525215	0.992596
	561.727422	0.992194
	561.929614	0.991825
	562.131793	0.992705
	562.333958	0.992208
	562.536110	0.993049
	562.738248	0.993474
	562.940372	0.994428
	563.142482	0.994059
	563.344578	0.995209
	563.546661	0.995445
	563.748730	0.996860
	563.950786	0.997072
	564.152827	0.996757
	564.354855	0.998269
	564.556870	1.000059
	564.758870	1.000011
	564.960857	1.000956
	565.162830	1.003063
	565.364789	1.004592
	565.566735	1.006434
	565.768666	1.008223
	565.970584	1.008947
	566.172489	1.007689
	566.374379	1.010367
	566.576256	1.011694
	566.778119	1.011684
	566.979969	1.013841
	567.181805	1.014789
	567.383626	1.014914
	567.585435	1.014101
	567.787229	1.014442
	567.989010	1.014305
	568.190777	1.014551
	568.392530	1.015208
	568.594269	1.015221
	568.795995	1.015249
	568.997707	1.016778
	569.199405	1.016400
	569.401090	1.016625
	569.602761	1.019149
	569.804418	1.019598
	570.006061	1.020628
	570.207690	1.020953
	570.409306	1.022708
	570.610908	1.023806
	570.812497	1.024422
	571.014071	1.025912
	571.215632	1.025157
	571.417179	1.024294
	571.618712	1.023576
	571.820232	1.023740
	572.021737	1.025378
	572.223229	1.026168
	572.424707	1.026801
	572.626172	1.028160
	572.827623	1.027247
	573.029060	1.027721
	573.230483	1.027279
	573.431892	1.028948
	573.633288	1.028411
	573.834670	1.028613
	574.036038	1.028810
	574.237392	1.029338
	574.438733	1.030550
	574.640060	1.031903
	574.841373	1.032447
	575.042672	1.034618
	575.243958	1.033724
	575.445230	1.036322
	575.646488	1.037304
	575.847732	1.039085
	576.048962	1.040533
	576.250179	1.042858
	576.451382	1.043831
	576.652571	1.044431
	576.853747	1.045726
	577.054908	1.048057
	577.256056	1.049505
	577.457190	1.050912
	577.658310	1.051202
	577.859417	1.050399
	578.060510	1.050377
	578.261589	1.050596
	578.462654	1.051720
	578.663705	1.048990
	578.864743	1.050390
	579.065767	1.050835
	579.266777	1.051243
	579.467773	1.051258
	579.668755	1.052526
	579.869724	1.054673
	580.070679	1.055319
	580.271620	1.054706
	580.472548	1.056113
	580.673461	1.056162
	580.874361	1.056519
	581.075247	1.058544
	581.276119	1.057876
	581.476978	1.059092
	581.677822	1.060489
	581.878653	1.061046
	582.079470	1.061807
	582.280273	1.063221
	582.481063	1.064667
	582.681838	1.065676
	582.882600	1.066350
	583.083348	1.066398
	583.284083	1.064981
	583.484803	1.066346
	583.685510	1.068016
	583.886203	1.069554
	584.086882	1.070395
	584.287547	1.070919
	584.488199	1.071607
	584.688836	1.072385
	584.889460	1.074578
	585.090070	1.075819
	585.290666	1.076746
	585.491249	1.077530
	585.691818	1.077802
	585.892372	1.078382
	586.092914	1.081618
	586.293441	1.083207
	586.493954	1.085277
	586.694454	1.085704
	586.894940	1.087151
	587.095412	1.087523
	587.295870	1.086913
	587.496314	1.089653
	587.696745	1.091811
	587.897162	1.092689
	588.097565	1.092572
	588.297954	1.093381
	588.498329	1.093359
	588.698691	1.094627
	588.899038	1.095145
	589.099372	1.095706
	589.299692	1.095602
	589.499998	1.096022
	589.700291	1.095511
	589.900569	1.094409
	590.100834	1.095662
	590.301085	1.096267
	590.501322	1.096247
	590.701546	1.097309
	590.901755	1.098911
	591.101951	1.098037
	591.302132	1.098559
	591.502300	1.096938
	591.702455	1.097617
	591.902595	1.097376
	592.102722	1.096389
	592.302834	1.094773
	592.502933	1.094919
	592.703018	1.093703
	592.903089	1.094226
	593.103147	1.095151
	593.303190	1.094094
	593.503220	1.094408
	593.703236	1.095348
	593.903238	1.094835
	594.103226	1.094646
	594.303200	1.094758
	594.503161	1.095215
	594.703108	1.095756
	594.903040	1.096027
	595.102960	1.095421
	595.302865	1.096619
	595.502756	1.097887
	595.702634	1.097455
	595.902497	1.096444
	596.102347	1.095894
	596.302183	1.097241
	596.502005	1.097287
	596.701813	1.097420
	596.901608	1.096602
	597.101388	1.094208
	597.301155	1.096518
	597.500908	1.097696
	597.700647	1.099484
	597.900372	1.098964
	598.100083	1.099403
	598.299781	1.099273
	598.499465	1.099992
	598.699134	1.100168
	598.898790	1.100675
	599.098432	1.100264
	599.298061	1.100993
	599.497675	1.100888
	599.697275	1.100802
	599.896862	1.099457
	600.096435	1.099713
	600.295994	1.100003
	600.495539	1.099737
	600.695070	1.100196
	600.894588	1.099858
	601.094091	1.100418
	601.293581	1.100941
	601.493056	1.100816
	601.692518	1.102133
	601.891966	1.102717
	602.091401	1.103936
	602.290821	1.103142
	602.490227	1.103922
	602.689620	1.104495
	602.888999	1.104608
	603.088363	1.105269
	603.287714	1.104449
	603.487052	1.105162
	603.686375	1.106279
	603.885684	1.105794
	604.084980	1.106397
	604.284261	1.106967
	604.483529	1.108688
	604.682783	1.109152
	604.882023	1.108786
	605.081249	1.109323
	605.280461	1.110705
	605.479660	1.111704
	605.678844	1.114205
	605.878015	1.115678
	606.077172	1.117573
	606.276314	1.118359
	606.475443	1.117665
	606.674558	1.117489
	606.873660	1.118284
	607.072747	1.118882
	607.271820	1.120717
	607.470880	1.121522
	607.669926	1.122645
	607.868957	1.123751
	608.067975	1.126282
	608.266979	1.127816
	608.465969	1.128397
	608.664946	1.128553
	608.863908	1.129254
	609.062857	1.132237
	609.261791	1.135155
	609.460712	1.134189
	609.659619	1.134890
	609.858511	1.134554
	610.057390	1.135930
	610.256256	1.137812
	610.455107	1.137952
	610.653944	1.138690
	610.852767	1.139346
	611.051577	1.139145
	611.250373	1.139151
	611.449154	1.139486
	611.647922	1.140296
	611.846676	1.140601
	612.045416	1.143125
	612.244142	1.143205
	612.442854	1.144414
	612.641553	1.146898
	612.840237	1.148391
	613.038908	1.149635
	613.237564	1.152823
	613.436207	1.153285
	613.634836	1.155414
	613.833451	1.155255
	614.032052	1.155972
	614.230639	1.158200
	614.429212	1.161600
	614.627771	1.162268
	614.826316	1.163114
	615.024848	1.163178
	615.223365	1.164997
	615.421869	1.168309
	615.620358	1.168398
	615.818834	1.170896
	616.017296	1.172869
	616.215744	1.175382
	616.414178	1.176081
	616.612598	1.177950
	616.811004	1.181115
	617.009396	1.182661
	617.207775	1.185408
	617.406139	1.185818
	617.604490	1.187668
	617.802826	1.189046
	618.001149	1.189371
	618.199458	1.192328
	618.397752	1.194403
	618.596033	1.197767
	618.794300	1.199980
	618.992553	1.202462
	619.190792	1.204246
	619.389018	1.206006
	619.587229	1.207063
	619.785426	1.208223
	619.983609	1.209235
	620.181779	1.208966
	620.379934	1.208829
	620.578076	1.210111
	620.776204	1.211509
	620.974317	1.213384
	621.172417	1.213121
	621.370503	1.213917
	621.568575	1.215381
	621.766633	1.215351
	621.964677	1.217192
	622.162707	1.217507
	622.360723	1.217772
	622.558725	1.217966
	622.756714	1.219367
	622.954688	1.218823
	623.152648	1.220631
	623.350595	1.222090
	623.548527	1.224272
	623.746446	1.226057
	623.944350	1.228351
	624.142241	1.228438
	624.340118	1.230900
	624.537981	1.232934
	624.735829	1.233607
	624.933664	1.233645
	625.131485	1.234941
	625.329292	1.234197
	625.527085	1.236020
	625.724864	1.235047
	625.922629	1.237126
	626.120381	1.237349
	626.318118	1.236859
	626.515841	1.236166
	626.713550	1.236978
	626.911246	1.237605
	627.108927	1.239334
	627.306595	1.239255
	627.504248	1.237885
	627.701888	1.240391
	627.899513	1.239633
	628.097125	1.238946
	628.294722	1.237451
	628.492306	1.236982
	628.689876	1.235910
	628.887432	1.234238
	629.084973	1.235306
	629.282501	1.233739
	629.480015	1.234320
	629.677515	1.234695
	629.875001	1.234925
	630.072473	1.235205
	630.269931	1.231847
	630.467375	1.230211
	630.664805	1.229282
	630.862221	1.228680
	631.059623	1.226104
	631.257011	1.224824
	631.454385	1.223115
	631.651746	1.221813
	631.849092	1.219443
	632.046424	1.217738
	632.243742	1.215499
	632.441047	1.214786
	632.638337	1.213507
	632.835613	1.212400
	633.032876	1.210156
	633.230124	1.208514
	633.427358	1.208069
	633.624579	1.205557
	633.821785	1.205505
	634.018978	1.203423
	634.216156	1.201863
	634.413321	1.202966
	634.610471	1.202393
	634.807608	1.201773
	635.004730	1.202735
	635.201839	1.201479
	635.398933	1.201485
	635.596014	1.200012
	635.793081	1.200355
	635.990133	1.200822
	636.187172	1.200735
	636.384196	1.200621
	636.581207	1.200920
	636.778204	1.199003
	636.975186	1.198562
	637.172155	1.199256
	637.369110	1.198641
	637.566050	1.196504
	637.762977	1.196667
	637.959890	1.195715
	638.156788	1.195479
	638.353673	1.193805
	638.550544	1.193553
	638.747400	1.192126
	638.944243	1.191775
	639.141072	1.190701
	639.337886	1.191065
	639.534687	1.190691
	639.731474	1.188371
	639.928246	1.187318
	640.125005	1.188303
	640.321750	1.186899
	640.518480	1.186149
	640.715197	1.185890
	640.911899	1.185626
	641.108588	1.183030
	641.305263	1.182236
	641.501923	1.180850
	641.698570	1.179930
	641.895202	1.177530
	642.091821	1.177143
	642.288426	1.177905
	642.485016	1.175994
	642.681593	1.174215
	642.878155	1.173432
	643.074704	1.173192
	643.271238	1.173248
	643.467759	1.172915
	643.664265	1.171809
	643.860757	1.170452
	644.057236	1.169504
	644.253700	1.170771
	644.450151	1.171153
	644.646587	1.171029
	644.843009	1.170984
	645.039418	1.172991
	645.235812	1.174504
	645.432192	1.173906
	645.628558	1.176995
	645.824911	1.176295
	646.021249	1.177356
	646.217573	1.179839
	646.413883	1.179603
	646.610179	1.181595
	646.806461	1.182950
	647.002729	1.183540
	647.198983	1.184929
	647.395223	1.186223
	647.591449	1.188486
	647.787661	1.188803
	647.983859	1.188652
	648.180043	1.189299
	648.376212	1.189167
	648.572368	1.187985
	648.768510	1.189683
	648.964638	1.191349
	649.160751	1.192734
	649.356851	1.194436
	649.552937	1.195885
	649.749008	1.196379
	649.945066	1.197270
	650.141109	1.199138
	650.337138	1.202103
	650.533154	1.203403
	650.729155	1.205115
	650.925142	1.209015
	651.121116	1.211875
	651.317075	1.213930
	651.513020	1.216907
	651.708951	1.219753
	651.904868	1.222501
	652.100771	1.222238
	652.296660	1.225665
	652.492535	1.227912
	652.688396	1.230019
	652.884242	1.230987
	653.080075	1.235151
	653.275894	1.238051
	653.471699	1.241232
	653.667489	1.243131
	653.863266	1.244995
	654.059028	1.246983
	654.254776	1.247900
	654.450511	1.251281
	654.646231	1.254207
	654.841937	1.254673
	655.037629	1.256367
	655.233308	1.257825
	655.428972	1.258454
	655.624622	1.260067
	655.820258	1.262033
	656.015879	1.264566
	656.211487	1.265461
	656.407081	1.266671
	656.602661	1.266774
	656.798226	1.269453
	656.993778	1.267472
	657.189315	1.268010
	657.384839	1.268365
	657.580348	1.267129
	657.775843	1.267998
	657.971324	1.267705
	658.166791	1.267545
	658.362244	1.266853
	658.557683	1.267997
	658.753108	1.267222
	658.948519	1.266809
	659.143916	1.266645
	659.339298	1.265446
	659.534667	1.265287
	659.730022	1.265042
	659.925362	1.266500
	660.120688	1.266808
	660.316001	1.266541
	660.511299	1.268140
	660.706583	1.268028
	660.901853	1.266635
	661.097109	1.266618
	661.292351	1.263941
	661.487578	1.264212
	661.682792	1.264863
	661.877992	1.265679
	662.073177	1.266277
	662.268349	1.267428
	662.463506	1.268877
	662.658649	1.269790
	662.853779	1.269469
	663.048894	1.269309
	663.243995	1.270031
	663.439081	1.269000
	663.634154	1.267826
	663.829213	1.268179
	664.024258	1.269439
	664.219288	1.267810
	664.414305	1.268099
	664.609307	1.268895
	664.804295	1.269886
	664.999269	1.269365
	665.194229	1.270124
	665.389175	1.269937
	665.584107	1.271203
	665.779025	1.271848
	665.973928	1.271769
	666.168818	1.272777
	666.363693	1.271373
	666.558555	1.270242
	666.753402	1.271340
	666.948235	1.271097
	667.143054	1.270387
	667.337859	1.271006
	667.532650	1.270389
	667.727427	1.270971
	667.922189	1.269895
	668.116938	1.271556
	668.311672	1.271857
	668.506392	1.271731
	668.701098	1.271678
	668.895790	1.273363
	669.090468	1.273680
	669.285132	1.275411
	669.479782	1.276067
	669.674417	1.277084
	669.869039	1.278655
	670.063646	1.279531
	670.258239	1.279877
	670.452819	1.277701
	670.647384	1.277653
	670.841934	1.276888
	671.036471	1.276098
	671.230994	1.276886
	671.425502	1.275812
	671.619997	1.275773
	671.814477	1.273109
	672.008943	1.272325
	672.203395	1.272024
	672.397833	1.267187
	672.592257	1.265738
	672.786667	1.265599
	672.981062	1.263004
	673.175444	1.262622
	673.369811	1.260933
	673.564164	1.260069
	673.758503	1.257815
	673.952828	1.255208
	674.147139	1.254642
	674.341435	1.253730
	674.535718	1.253248
	674.729986	1.251312
	674.924240	1.249039
	675.118480	1.246404
	675.312706	1.244318
	675.506918	1.243688
	675.701116	1.242407
	675.895299	1.240558
	676.089469	1.239285
	676.283624	1.237793
	676.477765	1.238016
	676.671892	1.237692
	676.866005	1.236997
	677.060103	1.235380
	677.254188	1.235388
	677.448258	1.232724
	677.642315	1.232279
	677.836357	1.230125
	678.030385	1.227404
	678.224398	1.225834
	678.418398	1.225106
	678.612384	1.222513
	678.806355	1.221258
	679.000312	1.220062
	679.194255	1.218142
	679.388184	1.216677
	679.582099	1.215535
	679.776000	1.214765
	679.969886	1.212118
	680.163758	1.210273
	680.357617	1.210734
	680.551461	1.209234
	680.745290	1.208516
	680.939106	1.208181
	681.132908	1.206683
	681.326695	1.203966
	681.520468	1.201979
	681.714227	1.198921
	681.907972	1.196405
	682.101703	1.195513
	682.295419	1.194694
	682.489122	1.192595
	682.682810	1.189936
	682.876484	1.189644
	683.070144	1.187929
	683.263790	1.186751
	683.457421	1.185318
	683.651039	1.183824
	683.844642	1.182995
	684.038231	1.181257
	684.231806	1.181441
	684.425367	1.182218
	684.618913	1.181136
	684.812446	1.180840
	685.005964	1.179621
	685.199468	1.178057
	685.392958	1.176829
	685.586433	1.174878
	685.779895	1.174384
	685.973342	1.173070
	686.166775	1.170294
	686.360194	1.167886
	686.553599	1.164942
	686.746990	1.164492
	686.940366	1.164713
	687.133729	1.164576
	687.327077	1.163906
	687.520411	1.162276
	687.713730	1.161608
	687.907036	1.162680
	688.100327	1.162664
	688.293604	1.161367
	688.486867	1.159851
	688.680116	1.159468
	688.873351	1.159352
	689.066571	1.156127
	689.259777	1.154356
	689.452970	1.150012
	689.646147	1.148967
	689.839311	1.146213
	690.032461	1.144658
	690.225596	1.143101
	690.418717	1.143068
	690.611824	1.140184
	690.804917	1.138512
	690.997995	1.137809
	691.191059	1.137124
	691.384110	1.136248
	691.577145	1.136399
	691.770167	1.135846
	691.963175	1.135264
	692.156168	1.132839
	692.349147	1.132361
	692.542112	1.130339
	692.735063	1.128256
	692.927999	1.126817
	693.120922	1.126391
	693.313830	1.126451
	693.506724	1.126210
	693.699603	1.125801
	693.892469	1.124070
	694.085320	1.122993
	694.278157	1.122568
	694.470980	1.121325
	694.663789	1.120556
	694.856583	1.120226
	695.049364	1.120185
	695.242130	1.118654
	695.434881	1.119327
	695.627619	1.116800
	695.820342	1.114879
	696.013052	1.115758
	696.205747	1.111595
	696.398427	1.110435
	696.591094	1.107938
	696.783746	1.107497
	696.976384	1.106317
	697.169008	1.104272
	697.361618	1.104046
	697.554213	1.103974
	697.746795	1.101177
	697.939362	1.100102
	698.131914	1.100689
	698.324453	1.100739
	698.516977	1.099182
	698.709487	1.097921
	698.901983	1.096713
	699.094465	1.095542
	699.286932	1.095294
	699.479386	1.094752
	699.671825	1.093312
	699.864249	1.092740
	700.056660	1.091517
	700.249056	1.088859
	700.441438	1.086600
	700.633806	1.084847
	700.826160	1.083158
	701.018499	1.083283
	701.210824	1.083520
	701.403135	1.081776
	701.595432	1.081723
	701.787714	1.080677
	701.979982	1.079421
	702.172236	1.077675
	702.364476	1.077785
	702.556702	1.077039
	702.748913	1.077055
	702.941110	1.074786
	703.133293	1.073997
	703.325461	1.073944
	703.517615	1.072020
	703.709755	1.071553
	703.901881	1.072121
	704.093993	1.070482
	704.286090	1.071429
	704.478173	1.071607
	704.670242	1.071203
	704.862296	1.070587
	705.054337	1.068796
	705.246363	1.068288
	705.438375	1.066097
	705.630372	1.063986
	705.822356	1.062626
	706.014325	1.061781
	706.206279	1.063178
	706.398220	1.062648
	706.590146	1.062494
	706.782058	1.060686
	706.973956	1.060729
	707.165840	1.058770
	707.357709	1.057377
	707.549564	1.057065
	707.741405	1.055606
	707.933231	1.057014
	708.125043	1.056357
	708.316841	1.056423
	708.508625	1.053829
	708.700395	1.053869
	708.892150	1.054909
	709.083891	1.054571
	709.275617	1.052674
	709.467330	1.053146
	709.659028	1.052289
	709.850712	1.051443
	710.042381	1.050661
	710.234037	1.051271
	710.425678	1.050004
	710.617305	1.049428
	710.808917	1.049645
	711.000515	1.048396
	711.192099	1.047910
	711.383669	1.047197
	711.575225	1.045890
	711.766766	1.045535
	711.958293	1.045152
	712.149805	1.044438
	712.341304	1.042804
	712.532788	1.043268
	712.724258	1.041668
	712.915713	1.041731
	713.107154	1.040097
	713.298581	1.038780
	713.489994	1.039133
	713.681392	1.037690
	713.872776	1.035977
	714.064146	1.036120
	714.255502	1.035680
	714.446843	1.033192
	714.638170	1.033097
	714.829483	1.032880
	715.020781	1.031460
	715.212065	1.031190
	715.403335	1.030112
	715.594591	1.029620
	715.785832	1.028118
	715.977059	1.027067
	716.168272	1.025031
	716.359470	1.024356
	716.550654	1.023699
	716.741824	1.023668
	716.932979	1.022578
	717.124121	1.022655
	717.315247	1.023853
	717.506360	1.023064
	717.697458	1.023489
	717.888542	1.023976
	718.079612	1.023300
	718.270668	1.022407
	718.461709	1.022345
	718.652736	1.020447
	718.843748	1.020467
	719.034746	1.019928
	719.225730	1.019637
	719.416700	1.020047
	719.607655	1.018847
	719.798596	1.018226
	719.989523	1.017199
	720.180435	1.018748
	720.371333	1.016608
	720.562217	1.014093
	720.753087	1.012912
	720.943942	1.012725
	721.134783	1.011961
	721.325609	1.012389
	721.516422	1.010727
	721.707219	1.010311
	721.898003	1.010144
	722.088772	1.009599
	722.279527	1.009619
	722.470268	1.008992
	722.660994	1.007313
	722.851707	1.007268
	723.042404	1.005484
	723.233088	1.006340
	723.423757	1.004290
	723.614412	1.004108
	723.805052	1.004323
	723.995678	1.003795
	724.186290	1.003547
	724.376887	1.003602
	724.567471	1.003621
	724.758039	1.003930
	724.948594	1.004725
	725.139134	1.003480
	725.329660	1.004114
	725.520172	1.003622
	725.710669	1.002912
	725.901152	1.002809
	726.091620	1.002971
	726.282075	1.004468
	726.472514	1.004001
	726.662940	1.003327
	726.853351	1.004824
	727.043748	1.004478
	727.234131	1.003633
	727.424499	1.005295
	727.614853	1.005542
	727.805193	1.007142
	727.995518	1.006661
	728.185829	1.008588
	728.376125	1.008353
	728.566408	1.008547
	728.756675	1.009527
	728.946929	1.008506
	729.137168	1.009094
	729.327393	1.009092
	729.517604	1.007075
	729.707800	1.005776
	729.897982	1.004716
	730.088149	1.004823
	730.278302	1.005265
	730.468441	1.004643
	730.658566	1.005103
	730.848676	1.004816
	731.038771	1.003058
	731.228853	1.002937
	731.418920	1.001944
	731.608973	1.001129
	731.799011	0.999315
	731.989035	0.998819
	732.179045	0.998404
	732.369040	0.998405
	732.559021	0.997624
	732.748988	0.996694
	732.938940	0.996098
	733.128878	0.995203
	733.318801	0.995430
	733.508711	0.994705
	733.698605	0.993792
	733.888486	0.993606
	734.078352	0.993507
	734.268204	0.994592
	734.458041	0.994402
	734.647864	0.995530
	734.837673	0.994120
	735.027467	0.995014
	735.217247	0.995337
	735.407013	0.996177
	735.596764	0.998022
	735.786501	0.997930
	735.976223	0.998145
	736.165932	0.996835
	736.355625	0.998535
	736.545305	0.997065
	736.734970	0.997549
	736.924620	0.995499
	737.114257	0.997431
	737.303879	0.998735
	737.493486	0.998245
	737.683079	0.999309
	737.872658	0.998049
	738.062222	0.997774
	738.251772	0.997823
	738.441308	0.997372
	738.630829	0.998133
	738.820336	0.998873
	739.009829	0.999542
	739.199307	0.999639
	739.388771	0.999677
	739.578220	1.000117
	739.767655	0.999266
	739.957076	0.998987
	740.146482	0.999100
	740.335874	0.997667
	740.525251	0.997362
	740.714615	0.998962
	740.903963	0.998326
	741.093298	0.999013
	741.282618	0.999924
	741.471923	1.000241
	741.661214	0.998844
	741.850491	0.998477
	742.039753	0.998646
	742.229001	0.997736
	742.418235	0.996967
	742.607454	0.996185
	742.796659	0.995991
	742.985849	0.995943
	743.175025	0.996415
	743.364187	0.994151
	743.553334	0.994358
	743.742467	0.994684
	743.931586	0.994155
	744.120690	0.994423
	744.309779	0.994746
	744.498855	0.993600
	744.687916	0.992853
	744.876962	0.993025
	745.065994	0.993484
	745.255012	0.994620
	745.444015	0.993932
	745.633004	0.993243
	745.821978	0.992061
	746.010938	0.991917
	746.199884	0.991362
	746.388815	0.992197
	746.577732	0.991907
	746.766634	0.992833
	746.955522	0.991704
	747.144396	0.990313
	747.333255	0.990649
	747.522100	0.990262
	747.710930	0.990142
	747.899746	0.988649
	748.088548	0.989249
	748.277335	0.990260
	748.466108	0.992200
	748.654866	0.991542
	748.843610	0.989312
	749.032339	0.989420
	749.221054	0.988837
	749.409755	0.987599
	749.598441	0.988206
	749.787113	0.989124
	749.975770	0.988947
	750.164413	0.988011
	750.353042	0.987398
[truncated: 1,648 more rows]
