# Supplementary material for: Metasurface analogues of molecular diastereomers from hierarchical multiscale chiral interactions with biomolecules
Source: Nat Commun. 2026 Apr 22;17:5541. doi: 10.1038/s41467-026-72200-6 (PMC13287669; doi:10.1038/s41467-026-72200-6)
Supplement: Supplementary file 3 — Supplementary Data 1 (Raw data) [file 41467_2026_72200_MOESM3_ESM.zip › Raw_Data/Reflectivity/Antistrept_strept_sequence/strept_after_wash/Ref_ARRAY3_RS_0_1.txt]

	345.453658	0.995501
	345.669646	0.996361
	345.885622	0.997306
	346.101585	0.998346
	346.317535	0.999493
	346.533471	1.000761
	346.749395	1.002165
	346.965306	1.003719
	347.181204	1.005440
	347.397089	1.007346
	347.612961	1.009449
	347.828820	1.011763
	348.044666	1.014289
	348.260499	1.017021
	348.476319	1.019932
	348.692126	1.022966
	348.907920	1.026036
	349.123701	1.029008
	349.339469	1.031709
	349.555224	1.033932
	349.770966	1.035462
	349.986695	1.036121
	350.202412	1.035803
	350.418115	1.034513
	350.633805	1.032362
	350.849482	1.029549
	351.065147	1.026313
	351.280798	1.022886
	351.496436	1.019463
	351.712062	1.016189
	351.927674	1.013156
	352.143273	1.014451
	352.358860	1.008155
	352.574433	1.006873
	352.789993	1.007667
	353.005541	1.007702
	353.221075	1.008141
	353.436597	1.007116
	353.652105	1.006317
	353.867600	1.006177
	354.083083	1.006808
	354.298552	1.006780
	354.514009	1.009822
	354.729452	1.009035
	354.944883	1.008103
	355.160300	1.006877
	355.375705	1.006891
	355.591096	1.006786
	355.806474	1.004765
	356.021840	1.006002
	356.237192	1.003580
	356.452532	1.003610
	356.667858	1.003586
	356.883172	1.001754
	357.098472	1.000270
	357.313760	0.999130
	357.529034	0.999315
	357.744295	0.997433
	357.959544	0.997892
	358.174779	0.998084
	358.390002	0.996752
	358.605211	0.997496
	358.820407	0.997550
	359.035591	0.997121
	359.250761	0.999374
	359.465919	0.999232
	359.681063	0.998877
	359.896194	0.999707
	360.111313	1.000495
	360.326418	1.001422
	360.541510	1.001054
	360.756589	0.999017
	360.971656	1.000328
	361.186709	0.999440
	361.401749	1.001466
	361.616776	1.001816
	361.831790	1.002143
	362.046792	1.002369
	362.261780	1.001241
	362.476755	0.999881
	362.691717	0.998061
	362.906666	0.997463
	363.121602	0.996577
	363.336525	0.998330
	363.551435	0.996913
	363.766332	0.995855
	363.981216	0.994532
	364.196087	0.996099
	364.410945	0.996087
	364.625790	0.995686
	364.840621	0.995713
	365.055440	0.995004
	365.270246	0.994955
	365.485039	0.996060
	365.699818	0.996863
	365.914585	0.998243
	366.129339	0.999437
	366.344079	0.999708
	366.558807	0.999651
	366.773521	0.998996
	366.988223	1.000430
	367.202911	0.999039
	367.417587	0.998773
	367.632249	0.997409
	367.846898	0.997866
	368.061535	0.999090
	368.276158	0.998568
	368.490768	0.997671
	368.705365	0.995567
	368.919949	0.994408
	369.134521	0.991551
	369.349079	0.992834
	369.563624	0.990758
	369.778155	0.988912
	369.992674	0.989069
	370.207180	0.989909
	370.421673	0.987970
	370.636153	0.988453
	370.850619	0.987578
	371.065073	0.986844
	371.279514	0.989285
	371.493941	0.989054
	371.708356	0.987814
	371.922757	0.987822
	372.137145	0.990104
	372.351521	0.990274
	372.565883	0.993370
	372.780232	0.995448
	372.994568	0.995563
	373.208891	0.994967
	373.423201	0.994908
	373.637498	0.995199
	373.851782	0.996832
	374.066053	0.996069
	374.280311	0.997633
	374.494556	0.997997
	374.708787	0.997970
	374.923006	0.998393
	375.137211	0.999144
	375.351404	0.998440
	375.565583	0.998959
	375.779750	1.000363
	375.993903	1.000177
	376.208043	0.999861
	376.422170	0.998363
	376.636284	0.999669
	376.850385	0.999577
	377.064473	0.999955
	377.278548	0.998090
	377.492610	0.999752
	377.706658	0.999108
	377.920694	1.000047
	378.134717	1.002452
	378.348726	1.002096
	378.562722	1.002028
	378.776706	1.004163
	378.990676	1.003861
	379.204633	1.002907
	379.418577	1.003289
	379.632508	1.004192
	379.846426	1.004769
	380.060331	1.004747
	380.274223	1.005260
	380.488101	1.004259
	380.701967	1.005256
	380.915819	1.006584
	381.129659	1.004281
	381.343485	1.002021
	381.557298	1.000985
	381.771098	1.001756
	381.984886	1.002656
	382.198659	1.002049
	382.412420	1.000605
	382.626168	0.999846
	382.839903	1.000147
	383.053624	1.000536
	383.267333	0.998581
	383.481028	0.998663
	383.694711	0.997540
	383.908380	0.997567
	384.122036	0.997672
	384.335679	0.996490
	384.549309	0.995407
	384.762926	0.995971
	384.976530	0.995899
	385.190120	0.994302
	385.403698	0.994056
	385.617262	0.992516
	385.830814	0.991357
	386.044352	0.991903
	386.257877	0.990968
	386.471389	0.988603
	386.684888	0.989951
	386.898374	0.991764
	387.111847	0.990921
	387.325306	0.992271
	387.538753	0.992782
	387.752186	0.993411
	387.965606	0.993499
	388.179014	0.993112
	388.392408	0.994131
	388.605789	0.993890
	388.819156	0.994471
	389.032511	0.994036
	389.245853	0.994939
	389.459181	0.996856
	389.672497	0.997883
	389.885799	0.999139
	390.099088	1.000002
	390.312364	1.001510
	390.525627	1.002548
	390.738877	1.004247
	390.952114	1.006858
	391.165337	1.008781
	391.378548	1.012301
	391.591745	1.014457
	391.804929	1.014642
	392.018100	1.015240
	392.231258	1.015517
	392.444403	1.018272
	392.657535	1.019138
	392.870653	1.021240
	393.083759	1.022997
	393.296851	1.024370
	393.509930	1.025065
	393.722996	1.025172
	393.936049	1.023763
	394.149089	1.025387
	394.362116	1.027936
	394.575129	1.028021
	394.788130	1.027390
	395.001117	1.025652
	395.214091	1.025827
	395.427052	1.024431
	395.640000	1.022705
	395.852935	1.021175
	396.065857	1.016948
	396.278765	1.015935
	396.491660	1.014472
	396.704543	1.011645
	396.917412	1.010862
	397.130268	1.009521
	397.343110	1.007045
	397.555940	1.006558
	397.768757	1.006188
	397.981560	1.004905
	398.194350	1.004465
	398.407127	1.002561
	398.619891	1.001232
	398.832642	1.000049
	399.045380	0.999592
	399.258104	0.999194
	399.470815	0.998750
	399.683514	0.996496
	399.896199	0.995484
	400.108870	0.994767
	400.321529	0.991995
	400.534175	0.989581
	400.746807	0.989404
	400.959427	0.989156
	401.172033	0.988022
	401.384626	0.988350
	401.597205	0.989179
	401.809772	0.989817
	402.022326	0.989324
	402.234866	0.988059
	402.447393	0.987017
	402.659907	0.987026
	402.872408	0.988185
	403.084896	0.988233
	403.297370	0.990041
	403.509832	0.990055
	403.722280	0.993116
	403.934715	0.993732
	404.147137	0.993495
	404.359546	0.992969
	404.571941	0.993564
	404.784323	0.995294
	404.996693	0.996139
	405.209049	0.998619
	405.421392	0.999444
	405.633721	1.000285
	405.846038	1.000168
	406.058341	1.000350
	406.270632	1.000856
	406.482909	1.001406
	406.695172	1.001884
	406.907423	1.003739
	407.119661	1.003768
	407.331885	1.002998
	407.544096	1.003760
	407.756294	1.004005
	407.968479	1.003707
	408.180651	1.003676
	408.392809	1.004357
	408.604954	1.005141
	408.817086	1.006067
	409.029205	1.007320
	409.241311	1.006988
	409.453404	1.006895
	409.665483	1.007587
	409.877549	1.007873
	410.089602	1.008333
	410.301642	1.007716
	410.513669	1.008658
	410.725682	1.007753
	410.937682	1.006691
	411.149669	1.005512
	411.361643	1.006274
	411.573604	1.005138
	411.785551	1.004573
	411.997486	1.002563
	412.209407	1.001209
	412.421315	1.002364
	412.633210	1.002768
	412.845091	1.001314
	413.056959	1.002348
	413.268815	1.002192
	413.480657	1.002992
	413.692485	1.004101
	413.904301	1.001679
	414.116103	1.000256
	414.327892	0.998845
	414.539668	0.999712
	414.751431	0.997817
	414.963181	0.998396
	415.174917	0.999398
	415.386640	0.999361
	415.598350	0.999101
	415.810047	0.998620
	416.021730	0.998819
	416.233401	0.998363
	416.445058	0.999891
	416.656702	0.996655
	416.868332	0.996590
	417.079950	0.996999
	417.291554	0.998726
	417.503145	0.998355
	417.714723	0.997620
	417.926288	0.997894
	418.137839	0.997869
	418.349377	0.998149
	418.560903	1.000843
	418.772414	1.002532
	418.983913	1.003244
	419.195398	1.003193
	419.406870	1.004155
	419.618329	1.004598
	419.829775	1.004138
	420.041208	1.003394
	420.252627	1.004379
	420.464033	1.004949
	420.675426	1.005801
	420.886805	1.007098
	421.098172	1.007806
	421.309525	1.007239
	421.520865	1.006611
	421.732192	1.003681
	421.943505	1.003851
	422.154805	1.003228
	422.366092	1.002473
	422.577366	1.002185
	422.788627	1.001583
	422.999874	1.000398
	423.211108	1.000888
	423.422329	1.001208
	423.633537	1.000780
	423.844731	1.002464
	424.055913	1.003877
	424.267081	1.002930
	424.478235	1.002506
	424.689377	1.002060
	424.900505	1.003033
	425.111620	1.004344
	425.322722	1.004212
	425.533811	1.003699
	425.744886	1.004793
	425.955948	1.005624
	426.166997	1.005009
	426.378032	1.005913
	426.589055	1.003117
	426.800064	1.004374
	427.011060	1.005530
	427.222042	1.004388
	427.433012	1.000611
	427.643968	1.001030
	427.854911	0.998991
	428.065840	0.999024
	428.276757	0.999657
	428.487660	0.999185
	428.698550	1.000417
	428.909427	0.999314
	429.120290	0.998783
	429.331140	0.998462
	429.541977	1.000913
	429.752801	1.000327
	429.963611	1.001540
	430.174408	1.000658
	430.385192	1.001855
	430.595963	1.001946
	430.806720	1.002634
	431.017464	1.003438
	431.228195	1.002510
	431.438913	1.001192
	431.649617	1.000831
	431.860308	1.001571
	432.070986	1.002651
	432.281650	1.002549
	432.492302	1.002656
	432.702940	1.001403
	432.913565	1.002017
	433.124176	1.000903
	433.334774	1.000899
	433.545359	0.999372
	433.755931	0.997878
	433.966489	0.996203
	434.177035	0.994279
	434.387567	0.994782
	434.598085	0.996769
	434.808591	0.997458
	435.019083	0.997648
	435.229562	0.998242
	435.440027	0.999144
	435.650479	1.000083
	435.860918	1.000663
	436.071344	1.001748
	436.281757	1.001957
	436.492156	1.002132
	436.702542	1.001898
	436.912914	1.001435
	437.123274	1.000387
	437.333620	1.001456
	437.543953	1.002825
	437.754272	1.003706
	437.964578	1.003260
	438.174871	1.003815
	438.385151	1.005456
	438.595417	1.004155
	438.805670	1.003079
	439.015910	1.002580
	439.226137	1.000165
	439.436350	1.001479
	439.646550	0.999545
	439.856737	0.999342
	440.066910	0.999609
	440.277070	1.000703
	440.487217	0.999243
	440.697351	0.999362
	440.907471	0.999757
	441.117578	1.000287
	441.327671	1.000293
	441.537752	0.999815
	441.747819	1.000020
	441.957873	1.000160
	442.167913	1.000389
	442.377940	0.999046
	442.587954	0.999644
	442.797955	0.998537
	443.007942	0.999612
	443.217916	0.998722
	443.427877	0.999588
	443.637824	0.999444
	443.847758	1.000830
	444.057679	1.001699
	444.267586	1.001467
	444.477481	1.000133
	444.687361	0.998629
	444.897229	0.996832
	445.107083	0.994552
	445.316924	0.992573
	445.526752	0.993961
	445.736566	0.993516
	445.946367	0.994041
	446.156155	0.992884
	446.365929	0.991851
	446.575690	0.991534
	446.785438	0.991769
	446.995173	0.994675
	447.204894	0.994462
	447.414602	0.993976
	447.624296	0.992372
	447.833977	0.992166
	448.043645	0.992223
	448.253300	0.991439
	448.462941	0.990873
	448.672569	0.991052
	448.882184	0.991633
	449.091785	0.990252
	449.301373	0.990540
	449.510948	0.990631
	449.720509	0.991097
	449.930057	0.992795
	450.139592	0.992625
	450.349113	0.992699
	450.558621	0.992896
	450.768116	0.992466
	450.977597	0.992994
	451.187066	0.991846
	451.396520	0.991966
	451.605962	0.991191
	451.815390	0.991291
	452.024805	0.991816
	452.234206	0.990444
	452.443594	0.992151
	452.652969	0.990660
	452.862330	0.990468
	453.071678	0.993359
	453.281013	0.994458
	453.490335	0.995503
	453.699643	0.994133
	453.908938	0.994100
	454.118219	0.993210
	454.327487	0.992503
	454.536742	0.991845
	454.745983	0.992680
	454.955211	0.991677
	455.164426	0.991852
	455.373627	0.992691
	455.582815	0.992425
	455.791990	0.992150
	456.001152	0.992555
	456.210300	0.991594
	456.419434	0.991416
	456.628556	0.988990
	456.837664	0.988409
	457.046758	0.988051
	457.255839	0.988022
	457.464907	0.987309
	457.673962	0.986895
	457.883003	0.987813
	458.092031	0.989222
	458.301046	0.988662
	458.510047	0.990149
	458.719035	0.991167
	458.928009	0.991294
	459.136970	0.991884
	459.345918	0.992147
	459.554852	0.991511
	459.763774	0.989383
	459.972681	0.989741
	460.181576	0.989484
	460.390457	0.990555
	460.599324	0.991016
	460.808178	0.991759
	461.017019	0.993950
	461.225847	0.994173
	461.434661	0.994863
	461.643462	0.993626
	461.852249	0.993740
	462.061023	0.995276
	462.269784	0.995221
	462.478531	0.995593
	462.687265	0.996389
	462.895986	0.996830
	463.104693	0.997895
	463.313387	0.996838
	463.522068	0.997189
	463.730735	0.995080
	463.939389	0.994701
	464.148029	0.995020
	464.356656	0.996223
	464.565270	0.998565
	464.773870	0.999466
	464.982457	1.000024
	465.191030	0.997896
	465.399591	0.998427
	465.608137	0.997809
	465.816671	0.995025
	466.025191	0.995578
	466.233697	0.992849
	466.442191	0.994893
	466.650671	0.992676
	466.859137	0.992677
	467.067590	0.990232
	467.276030	0.989541
	467.484456	0.989550
	467.692869	0.989938
	467.901269	0.990144
	468.109655	0.990415
	468.318028	0.991600
	468.526387	0.989998
	468.734733	0.989547
	468.943066	0.990749
	469.151385	0.990761
	469.359691	0.991768
	469.567984	0.991095
	469.776263	0.991655
	469.984528	0.992621
	470.192781	0.991914
	470.401020	0.992411
	470.609245	0.992544
	470.817457	0.993114
	471.025656	0.992110
	471.233841	0.989971
	471.442013	0.988915
	471.650172	0.987676
	471.858317	0.986190
	472.066448	0.984337
	472.274567	0.984351
	472.482672	0.984210
	472.690763	0.986090
	472.898841	0.985314
	473.106906	0.985430
	473.314957	0.985165
	473.522995	0.985901
	473.731020	0.984072
	473.939031	0.985501
	474.147029	0.987050
	474.355013	0.987924
	474.562984	0.990074
	474.770941	0.989683
	474.978885	0.989166
	475.186816	0.989213
	475.394733	0.988955
	475.602637	0.988134
	475.810527	0.987648
	476.018404	0.988710
	476.226268	0.990560
	476.434118	0.992184
	476.641955	0.993857
	476.849778	0.994699
	477.057588	0.994036
	477.265385	0.991977
	477.473168	0.991690
	477.680937	0.991282
	477.888694	0.990414
	478.096436	0.989045
	478.304166	0.989224
	478.511882	0.989582
	478.719584	0.987646
	478.927274	0.988811
	479.134949	0.986852
	479.342612	0.986318
	479.550260	0.988117
	479.757896	0.988096
	479.965518	0.989875
	480.173126	0.989119
	480.380722	0.988488
	480.588303	0.989726
	480.795872	0.989061
	481.003426	0.987810
	481.210968	0.989023
	481.418496	0.988752
	481.626010	0.986468
	481.833511	0.986760
	482.040999	0.984828
	482.248473	0.984217
	482.455934	0.981751
	482.663382	0.980016
	482.870816	0.980358
	483.078236	0.978645
	483.285643	0.978657
	483.493037	0.977698
	483.700417	0.977483
	483.907784	0.978113
	484.115137	0.976975
	484.322477	0.977443
	484.529803	0.977648
	484.737116	0.978919
	484.944416	0.979736
	485.151702	0.980623
	485.358975	0.979752
	485.566234	0.981861
	485.773479	0.982700
	485.980712	0.983045
	486.187931	0.982383
	486.395136	0.983658
	486.602328	0.985103
	486.809506	0.984100
	487.016671	0.983228
	487.223823	0.983158
	487.430961	0.983312
	487.638086	0.983329
	487.845197	0.983595
	488.052295	0.981547
	488.259379	0.981870
	488.466450	0.981300
	488.673507	0.981119
	488.880551	0.980451
	489.087582	0.979473
	489.294599	0.978238
	489.501602	0.977321
	489.708592	0.977570
	489.915569	0.977395
	490.122532	0.976197
	490.329482	0.975153
	490.536418	0.974908
	490.743341	0.975951
	490.950250	0.976864
	491.157146	0.975810
	491.364029	0.975367
	491.570897	0.975170
	491.777753	0.974363
	491.984595	0.973668
	492.191423	0.971295
	492.398238	0.972506
	492.605040	0.971296
	492.811828	0.971309
	493.018603	0.971475
	493.225364	0.971029
	493.432111	0.971680
	493.638846	0.971344
	493.845566	0.970783
	494.052274	0.970943
	494.258967	0.971603
	494.465648	0.970807
	494.672314	0.971990
	494.878968	0.971026
	495.085608	0.971666
	495.292234	0.972716
	495.498847	0.972811
	495.705446	0.973620
	495.912032	0.973791
	496.118605	0.974703
	496.325164	0.974669
	496.531709	0.973224
	496.738241	0.974282
	496.944759	0.975302
	497.151264	0.975748
	497.357756	0.976494
	497.564234	0.977208
	497.770698	0.977028
	497.977149	0.975810
	498.183587	0.974530
	498.390011	0.972184
	498.596422	0.971856
	498.802819	0.972661
	499.009202	0.971910
	499.215572	0.970144
	499.421929	0.970368
	499.628272	0.970021
	499.834602	0.969834
	500.040918	0.969840
	500.247220	0.970432
	500.453509	0.970082
	500.659785	0.972102
	500.866047	0.972430
	501.072296	0.973142
	501.278531	0.973741
	501.484752	0.973325
	501.690960	0.973972
	501.897155	0.975081
	502.103336	0.975801
	502.309504	0.975330
	502.515658	0.974044
	502.721798	0.973246
	502.927925	0.973113
	503.134039	0.973657
	503.340139	0.973555
	503.546225	0.972482
	503.752298	0.973489
	503.958358	0.972815
	504.164404	0.970996
	504.370436	0.970504
	504.576455	0.971309
	504.782461	0.971889
	504.988453	0.971129
	505.194431	0.971498
	505.400396	0.971575
	505.606347	0.971463
	505.812285	0.972117
	506.018209	0.971878
	506.224120	0.972670
	506.430017	0.973669
	506.635901	0.974747
	506.841771	0.973449
	507.047628	0.973719
	507.253471	0.972581
	507.459301	0.973035
	507.665117	0.972295
	507.870920	0.972710
	508.076709	0.972277
	508.282484	0.972591
	508.488247	0.973062
	508.693995	0.972303
	508.899730	0.973129
	509.105451	0.975545
	509.311159	0.975608
	509.516854	0.975233
	509.722535	0.976178
	509.928202	0.975167
	510.133856	0.973738
	510.339496	0.973152
	510.545123	0.973081
	510.750736	0.974179
	510.956336	0.976014
	511.161922	0.975824
	511.367494	0.977101
	511.573053	0.977742
	511.778599	0.978747
	511.984131	0.977275
	512.189649	0.979839
	512.395154	0.978747
	512.600645	0.977941
	512.806123	0.978207
	513.011587	0.977923
	513.217038	0.977602
	513.422475	0.978010
	513.627899	0.977570
	513.833309	0.976745
	514.038705	0.977568
	514.244088	0.978079
	514.449458	0.977164
	514.654814	0.975491
	514.860156	0.974142
	515.065485	0.974186
	515.270800	0.974386
	515.476102	0.972833
	515.681390	0.971555
	515.886664	0.970469
	516.091925	0.969862
	516.297173	0.967406
	516.502407	0.968810
	516.707627	0.968653
	516.912834	0.969196
	517.118027	0.968969
	517.323207	0.967931
	517.528373	0.967892
	517.733525	0.967146
	517.938664	0.966494
	518.143790	0.966886
	518.348901	0.966026
	518.554000	0.965478
	518.759084	0.964465
	518.964156	0.963360
	519.169213	0.962253
	519.374257	0.963420
	519.579288	0.962001
	519.784305	0.962352
	519.989308	0.961919
	520.194298	0.962951
	520.399274	0.962862
	520.604236	0.963443
	520.809185	0.964684
	521.014121	0.964655
	521.219043	0.965971
	521.423951	0.967249
	521.628846	0.966732
	521.833727	0.966015
	522.038595	0.966794
	522.243449	0.966261
	522.448289	0.967377
	522.653116	0.968428
	522.857929	0.969446
	523.062729	0.971033
	523.267515	0.969777
	523.472287	0.970448
	523.677046	0.972303
	523.881792	0.971739
	524.086524	0.972695
	524.291242	0.971997
	524.495946	0.973487
	524.700637	0.972119
	524.905315	0.973345
	525.109979	0.973479
	525.314629	0.973577
	525.519266	0.974354
	525.723889	0.975147
	525.928498	0.974170
	526.133094	0.973972
	526.337677	0.974594
	526.542245	0.974170
	526.746800	0.973343
	526.951342	0.973107
	527.155870	0.974072
	527.360384	0.974021
	527.564885	0.974500
	527.769372	0.974143
	527.973846	0.975086
	528.178306	0.976308
	528.382752	0.976437
	528.587185	0.975873
	528.791604	0.975999
	528.996010	0.974215
	529.200402	0.973740
	529.404780	0.972132
	529.609145	0.972307
	529.813496	0.972049
	530.017833	0.971997
	530.222157	0.970701
	530.426468	0.970008
	530.630764	0.970485
	530.835048	0.970494
	531.039317	0.968693
	531.243573	0.969116
	531.447815	0.969183
	531.652044	0.968536
	531.856259	0.967277
	532.060461	0.967997
	532.264648	0.968034
	532.468823	0.968409
	532.672983	0.969662
	532.877130	0.970145
	533.081264	0.970844
	533.285383	0.971056
	533.489490	0.971650
	533.693582	0.971669
	533.897661	0.970338
	534.101726	0.970676
	534.305778	0.972112
	534.509816	0.972133
	534.713841	0.973424
	534.917851	0.974120
	535.121849	0.974691
	535.325832	0.976033
	535.529802	0.975797
	535.733759	0.977310
	535.937701	0.976953
	536.141630	0.977636
	536.345546	0.977642
	536.549448	0.977453
	536.753336	0.977448
	536.957210	0.978435
	537.161071	0.977904
	537.364919	0.978514
	537.568752	0.979555
	537.772572	0.979817
	537.976379	0.979730
	538.180172	0.979948
	538.383951	0.981472
	538.587716	0.982518
	538.791468	0.982787
	538.995206	0.982094
	539.198931	0.983032
	539.402642	0.983108
	539.606339	0.983510
	539.810023	0.984214
	540.013693	0.984283
	540.217349	0.986397
	540.420992	0.986415
	540.624621	0.985475
	540.828237	0.985465
	541.031839	0.985871
	541.235427	0.985996
	541.439001	0.985724
	541.642562	0.986393
	541.846109	0.986865
	542.049643	0.986088
	542.253163	0.985099
	542.456669	0.984600
	542.660162	0.986319
	542.863641	0.987388
	543.067106	0.985885
	543.270558	0.986995
	543.473996	0.988055
	543.677420	0.988541
	543.880831	0.989213
	544.084228	0.990384
	544.287612	0.991655
	544.490981	0.992691
	544.694338	0.993214
	544.897680	0.994077
	545.101009	0.993460
	545.304324	0.993628
	545.507625	0.994285
	545.710913	0.994382
	545.914187	0.994512
	546.117448	0.994856
	546.320695	0.996859
	546.523928	0.997293
	546.727147	0.997955
	546.930353	0.999242
	547.133546	0.999047
	547.336724	0.999973
	547.539889	1.000300
	547.743040	1.000495
	547.946178	1.001487
	548.149301	1.002501
	548.352412	1.003895
	548.555508	1.003172
	548.758591	1.003439
	548.961660	1.002963
	549.164716	1.004908
	549.367757	1.004391
	549.570785	1.005553
	549.773800	1.005345
	549.976801	1.006644
	550.179788	1.007806
	550.382761	1.008475
	550.585721	1.007112
	550.788667	1.007847
	550.991599	1.007590
	551.194518	1.008637
	551.397423	1.010167
	551.600315	1.011415
	551.803192	1.012595
	552.006056	1.012423
	552.208906	1.012944
	552.411743	1.013339
	552.614566	1.012648
	552.817375	1.013419
	553.020171	1.015003
	553.222953	1.014581
	553.425721	1.015684
	553.628475	1.017787
	553.831216	1.018179
	554.033943	1.018246
	554.236657	1.019098
	554.439356	1.019976
	554.642042	1.021145
	554.844715	1.021411
	555.047373	1.021830
	555.250018	1.022495
	555.452650	1.023257
	555.655267	1.022979
	555.857871	1.024540
	556.060461	1.025896
	556.263038	1.025685
	556.465600	1.026278
	556.668150	1.025997
	556.870685	1.024504
	557.073207	1.024917
	557.275715	1.025411
	557.478209	1.026121
	557.680689	1.026538
	557.883156	1.027386
	558.085609	1.027945
	558.288049	1.028476
	558.490475	1.028405
	558.692887	1.028435
	558.895285	1.029373
	559.097670	1.031207
	559.300040	1.032519
	559.502398	1.034229
	559.704741	1.035794
	559.907071	1.036706
	560.109387	1.037967
	560.311689	1.038650
	560.513978	1.039255
	560.716253	1.039332
	560.918514	1.041755
	561.120762	1.042158
	561.322995	1.044507
	561.525215	1.045098
	561.727422	1.044983
	561.929614	1.045667
	562.131793	1.047647
	562.333958	1.047373
	562.536110	1.046894
	562.738248	1.047482
	562.940372	1.049187
	563.142482	1.049501
	563.344578	1.051434
	563.546661	1.051619
	563.748730	1.052096
	563.950786	1.053205
	564.152827	1.053706
	564.354855	1.055111
	564.556870	1.056178
	564.758870	1.058236
	564.960857	1.059005
	565.162830	1.059563
	565.364789	1.059037
	565.566735	1.060521
	565.768666	1.058790
	565.970584	1.058555
	566.172489	1.059120
	566.374379	1.060729
	566.576256	1.061175
	566.778119	1.061091
	566.979969	1.060805
	567.181805	1.061347
	567.383626	1.061406
	567.585435	1.061595
	567.787229	1.062639
	567.989010	1.061858
	568.190777	1.062407
	568.392530	1.063135
	568.594269	1.063516
	568.795995	1.063270
	568.997707	1.063930
	569.199405	1.065848
	569.401090	1.066737
	569.602761	1.067412
	569.804418	1.067075
	570.006061	1.067295
	570.207690	1.068293
	570.409306	1.069377
	570.610908	1.070737
	570.812497	1.071616
	571.014071	1.073389
	571.215632	1.074448
	571.417179	1.075539
	571.618712	1.076718
	571.820232	1.076998
	572.021737	1.078088
	572.223229	1.079233
	572.424707	1.080369
	572.626172	1.082227
	572.827623	1.082647
	573.029060	1.084255
	573.230483	1.083298
	573.431892	1.085034
	573.633288	1.084481
	573.834670	1.084724
	574.036038	1.085530
	574.237392	1.087060
	574.438733	1.086804
	574.640060	1.088450
	574.841373	1.088886
	575.042672	1.089648
	575.243958	1.091836
	575.445230	1.092632
	575.646488	1.093092
	575.847732	1.094438
	576.048962	1.095675
	576.250179	1.095222
	576.451382	1.096305
	576.652571	1.098292
	576.853747	1.099854
	577.054908	1.099355
	577.256056	1.100396
	577.457190	1.101255
	577.658310	1.103089
	577.859417	1.102403
	578.060510	1.104813
	578.261589	1.105244
	578.462654	1.103873
	578.663705	1.103268
	578.864743	1.102869
	579.065767	1.102489
	579.266777	1.103664
	579.467773	1.104991
	579.668755	1.104971
	579.869724	1.105186
	580.070679	1.105786
	580.271620	1.107091
	580.472548	1.108692
	580.673461	1.106416
	580.874361	1.106363
	581.075247	1.106211
	581.276119	1.106837
	581.476978	1.107260
	581.677822	1.106785
	581.878653	1.106232
	582.079470	1.107014
	582.280273	1.109649
	582.481063	1.108839
	582.681838	1.108302
	582.882600	1.107865
	583.083348	1.109211
	583.284083	1.109059
	583.484803	1.111913
	583.685510	1.113039
	583.886203	1.112760
	584.086882	1.112965
	584.287547	1.111353
	584.488199	1.111129
	584.688836	1.110174
	584.889460	1.110682
	585.090070	1.111408
	585.290666	1.111404
	585.491249	1.111667
	585.691818	1.111190
	585.892372	1.110566
	586.092914	1.110363
	586.293441	1.110712
	586.493954	1.112216
	586.694454	1.113270
	586.894940	1.114116
	587.095412	1.115247
	587.295870	1.116534
	587.496314	1.115582
	587.696745	1.116073
	587.897162	1.115934
	588.097565	1.116180
	588.297954	1.115823
	588.498329	1.117315
	588.698691	1.117857
	588.899038	1.118318
	589.099372	1.118549
	589.299692	1.119824
	589.499998	1.120090
	589.700291	1.119817
	589.900569	1.119441
	590.100834	1.119322
	590.301085	1.119436
	590.501322	1.119602
	590.701546	1.121449
	590.901755	1.120771
	591.101951	1.121941
	591.302132	1.122359
	591.502300	1.123141
	591.702455	1.122602
	591.902595	1.123693
	592.102722	1.124600
	592.302834	1.126396
	592.502933	1.126608
	592.703018	1.125957
	592.903089	1.126639
	593.103147	1.127698
	593.303190	1.128342
	593.503220	1.129223
	593.703236	1.129825
	593.903238	1.130374
	594.103226	1.132635
	594.303200	1.133878
	594.503161	1.132913
	594.703108	1.134030
	594.903040	1.134630
	595.102960	1.135954
	595.302865	1.137267
	595.502756	1.137844
	595.702634	1.135761
	595.902497	1.134904
	596.102347	1.135735
	596.302183	1.136121
	596.502005	1.136764
	596.701813	1.138095
	596.901608	1.139569
	597.101388	1.138435
	597.301155	1.138970
	597.500908	1.140430
	597.700647	1.140956
	597.900372	1.141390
	598.100083	1.143146
	598.299781	1.144148
	598.499465	1.145705
	598.699134	1.145888
	598.898790	1.144760
	599.098432	1.143655
	599.298061	1.144427
	599.497675	1.143745
	599.697275	1.145081
	599.896862	1.144955
	600.096435	1.145528
	600.295994	1.145995
	600.495539	1.147660
	600.695070	1.148896
	600.894588	1.149439
	601.094091	1.148913
	601.293581	1.147935
	601.493056	1.146704
	601.692518	1.145864
	601.891966	1.146471
	602.091401	1.144816
	602.290821	1.144844
	602.490227	1.145961
	602.689620	1.144667
	602.888999	1.144889
	603.088363	1.145962
	603.287714	1.145536
	603.487052	1.146320
	603.686375	1.146871
	603.885684	1.147570
	604.084980	1.147339
	604.284261	1.147124
	604.483529	1.145427
	604.682783	1.145042
	604.882023	1.145018
	605.081249	1.145705
	605.280461	1.146174
	605.479660	1.146025
	605.678844	1.146897
	605.878015	1.146814
	606.077172	1.149132
	606.276314	1.148450
	606.475443	1.148193
	606.674558	1.150106
	606.873660	1.150772
	607.072747	1.151314
	607.271820	1.150325
	607.470880	1.149159
	607.669926	1.150189
	607.868957	1.151836
	608.067975	1.152343
	608.266979	1.153191
	608.465969	1.153950
	608.664946	1.155323
	608.863908	1.155704
	609.062857	1.155635
	609.261791	1.158254
	609.460712	1.158663
	609.659619	1.158213
	609.858511	1.157262
	610.057390	1.158194
	610.256256	1.158781
	610.455107	1.158847
	610.653944	1.158693
	610.852767	1.158073
	611.051577	1.159013
	611.250373	1.160687
	611.449154	1.160977
	611.647922	1.160274
	611.846676	1.159198
	612.045416	1.159351
	612.244142	1.159782
	612.442854	1.159785
	612.641553	1.159060
	612.840237	1.158581
	613.038908	1.158171
	613.237564	1.157775
	613.436207	1.156084
	613.634836	1.156989
	613.833451	1.157461
	614.032052	1.157140
	614.230639	1.158598
	614.429212	1.159283
	614.627771	1.158405
	614.826316	1.159368
	615.024848	1.158988
	615.223365	1.158833
	615.421869	1.158117
	615.620358	1.159134
	615.818834	1.158808
	616.017296	1.159527
	616.215744	1.159561
	616.414178	1.160389
	616.612598	1.160406
	616.811004	1.161635
	617.009396	1.162292
	617.207775	1.163995
	617.406139	1.164139
	617.604490	1.165294
	617.802826	1.166409
	618.001149	1.167466
	618.199458	1.167148
	618.397752	1.167356
	618.596033	1.169471
	618.794300	1.168265
	618.992553	1.167494
	619.190792	1.167623
	619.389018	1.171221
	619.587229	1.172828
	619.785426	1.174664
	619.983609	1.174947
	620.181779	1.176860
	620.379934	1.177878
	620.578076	1.179082
	620.776204	1.180158
	620.974317	1.181341
	621.172417	1.182269
	621.370503	1.180487
	621.568575	1.181174
	621.766633	1.182186
	621.964677	1.184702
	622.162707	1.185387
	622.360723	1.186087
	622.558725	1.185801
	622.756714	1.188195
	622.954688	1.187552
	623.152648	1.188601
	623.350595	1.187057
	623.548527	1.186187
	623.746446	1.187346
	623.944350	1.187092
	624.142241	1.186903
	624.340118	1.185586
	624.537981	1.184814
	624.735829	1.185089
	624.933664	1.183234
	625.131485	1.181138
	625.329292	1.180486
	625.527085	1.181435
	625.724864	1.181270
	625.922629	1.181214
	626.120381	1.180299
	626.318118	1.180049
	626.515841	1.179649
	626.713550	1.178802
	626.911246	1.177872
	627.108927	1.177048
	627.306595	1.176474
	627.504248	1.175020
	627.701888	1.173231
	627.899513	1.172563
	628.097125	1.172769
	628.294722	1.172087
	628.492306	1.170914
	628.689876	1.171496
	628.887432	1.169899
	629.084973	1.168911
	629.282501	1.167580
	629.480015	1.166490
	629.677515	1.165644
	629.875001	1.163611
	630.072473	1.161722
	630.269931	1.160425
	630.467375	1.160001
	630.664805	1.158180
	630.862221	1.157434
	631.059623	1.157365
	631.257011	1.158204
	631.454385	1.156295
	631.651746	1.156068
	631.849092	1.154518
	632.046424	1.153612
	632.243742	1.153341
	632.441047	1.151034
	632.638337	1.148576
	632.835613	1.146587
	633.032876	1.146079
	633.230124	1.145986
	633.427358	1.146265
	633.624579	1.146981
	633.821785	1.145277
	634.018978	1.144177
	634.216156	1.141822
	634.413321	1.141223
	634.610471	1.140857
	634.807608	1.137886
	635.004730	1.138004
	635.201839	1.136237
	635.398933	1.135790
	635.596014	1.134954
	635.793081	1.132078
	635.990133	1.132156
	636.187172	1.131836
	636.384196	1.131039
	636.581207	1.129345
	636.778204	1.127754
	636.975186	1.127526
	637.172155	1.128231
	637.369110	1.128264
	637.566050	1.128461
	637.762977	1.129074
	637.959890	1.128887
	638.156788	1.127485
	638.353673	1.126389
	638.550544	1.125571
	638.747400	1.123862
	638.944243	1.123946
	639.141072	1.124171
	639.337886	1.123537
	639.534687	1.123167
	639.731474	1.123401
	639.928246	1.123570
	640.125005	1.121687
	640.321750	1.121096
	640.518480	1.121105
	640.715197	1.120968
	640.911899	1.121402
	641.108588	1.120777
	641.305263	1.119310
	641.501923	1.119148
	641.698570	1.119288
	641.895202	1.119429
	642.091821	1.121207
	642.288426	1.120270
	642.485016	1.119264
	642.681593	1.119192
	642.878155	1.120153
	643.074704	1.120569
	643.271238	1.120130
	643.467759	1.121086
	643.664265	1.122177
	643.860757	1.122503
	644.057236	1.123916
	644.253700	1.123915
	644.450151	1.123723
	644.646587	1.127064
	644.843009	1.129268
	645.039418	1.129563
	645.235812	1.131538
	645.432192	1.133231
	645.628558	1.133672
	645.824911	1.135568
	646.021249	1.137527
	646.217573	1.140678
	646.413883	1.141328
	646.610179	1.142882
	646.806461	1.144765
	647.002729	1.145438
	647.198983	1.146798
	647.395223	1.148747
	647.591449	1.151050
	647.787661	1.155631
	647.983859	1.157446
	648.180043	1.159240
	648.376212	1.161031
	648.572368	1.164887
	648.768510	1.167215
	648.964638	1.168822
	649.160751	1.169827
	649.356851	1.170090
	649.552937	1.172703
	649.749008	1.172563
	649.945066	1.173628
	650.141109	1.175044
	650.337138	1.176229
	650.533154	1.177728
	650.729155	1.180614
	650.925142	1.181569
	651.121116	1.183160
	651.317075	1.184712
	651.513020	1.187195
	651.708951	1.188166
	651.904868	1.190643
	652.100771	1.192346
	652.296660	1.194785
	652.492535	1.197131
	652.688396	1.196813
	652.884242	1.198730
	653.080075	1.202460
	653.275894	1.205996
	653.471699	1.207816
	653.667489	1.209171
	653.863266	1.211231
	654.059028	1.211252
	654.254776	1.213729
	654.450511	1.215662
	654.646231	1.218608
	654.841937	1.221139
	655.037629	1.223455
	655.233308	1.225496
	655.428972	1.227168
	655.624622	1.228038
	655.820258	1.229567
	656.015879	1.232184
	656.211487	1.235900
	656.407081	1.239564
	656.602661	1.240337
	656.798226	1.242701
	656.993778	1.244789
	657.189315	1.245462
	657.384839	1.248166
	657.580348	1.250010
	657.775843	1.250984
	657.971324	1.250616
	658.166791	1.251980
	658.362244	1.253012
	658.557683	1.255756
	658.753108	1.256960
	658.948519	1.259719
	659.143916	1.262454
	659.339298	1.262789
	659.534667	1.262506
	659.730022	1.262391
	659.925362	1.262535
	660.120688	1.262936
	660.316001	1.265048
	660.511299	1.264096
	660.706583	1.265230
	660.901853	1.265145
	661.097109	1.265852
	661.292351	1.267345
	661.487578	1.264614
	661.682792	1.264714
	661.877992	1.265426
	662.073177	1.267012
	662.268349	1.267307
	662.463506	1.267005
	662.658649	1.267439
	662.853779	1.267420
	663.048894	1.266623
	663.243995	1.266428
	663.439081	1.265866
	663.634154	1.266938
	663.829213	1.266635
	664.024258	1.266954
	664.219288	1.267177
	664.414305	1.266723
	664.609307	1.268119
	664.804295	1.269601
	664.999269	1.269514
	665.194229	1.268293
	665.389175	1.266762
	665.584107	1.267562
	665.779025	1.266792
	665.973928	1.268509
	666.168818	1.268983
	666.363693	1.270958
	666.558555	1.268786
	666.753402	1.268125
	666.948235	1.268049
	667.143054	1.267680
	667.337859	1.267199
	667.532650	1.267052
	667.727427	1.267181
	667.922189	1.265982
	668.116938	1.263765
	668.311672	1.262687
	668.506392	1.262739
	668.701098	1.261680
	668.895790	1.260765
	669.090468	1.259942
	669.285132	1.259407
	669.479782	1.258185
	669.674417	1.258453
	669.869039	1.258643
	670.063646	1.256148
	670.258239	1.255577
	670.452819	1.251899
	670.647384	1.251680
	670.841934	1.249271
	671.036471	1.246364
	671.230994	1.246508
	671.425502	1.246780
	671.619997	1.246612
	671.814477	1.245568
	672.008943	1.244440
	672.203395	1.243506
	672.397833	1.241910
	672.592257	1.239731
	672.786667	1.238317
	672.981062	1.236957
	673.175444	1.233697
	673.369811	1.233305
	673.564164	1.231883
	673.758503	1.229576
	673.952828	1.228154
	674.147139	1.225382
	674.341435	1.223859
	674.535718	1.222530
	674.729986	1.220287
	674.924240	1.218230
	675.118480	1.217312
	675.312706	1.217100
	675.506918	1.217509
	675.701116	1.216882
	675.895299	1.217031
	676.089469	1.217251
	676.283624	1.217173
	676.477765	1.215713
	676.671892	1.213411
	676.866005	1.211496
	677.060103	1.210919
	677.254188	1.211914
	677.448258	1.211438
	677.642315	1.211318
	677.836357	1.209432
	678.030385	1.209176
	678.224398	1.207683
	678.418398	1.209357
	678.612384	1.208585
	678.806355	1.208750
	679.000312	1.209043
	679.194255	1.209111
	679.388184	1.210180
	679.582099	1.210911
	679.776000	1.211348
	679.969886	1.210353
	680.163758	1.210866
	680.357617	1.210081
	680.551461	1.207634
	680.745290	1.209080
	680.939106	1.208885
	681.132908	1.208326
	681.326695	1.207817
	681.520468	1.204212
	681.714227	1.203360
	681.907972	1.205041
	682.101703	1.205184
	682.295419	1.205869
	682.489122	1.205378
	682.682810	1.204593
	682.876484	1.205698
	683.070144	1.204382
	683.263790	1.203316
	683.457421	1.202191
	683.651039	1.202353
	683.844642	1.201285
	684.038231	1.198470
	684.231806	1.196503
	684.425367	1.195063
	684.618913	1.194179
	684.812446	1.192657
	685.005964	1.192296
	685.199468	1.190745
	685.392958	1.189002
	685.586433	1.188579
	685.779895	1.186646
	685.973342	1.186050
	686.166775	1.185786
	686.360194	1.185482
	686.553599	1.185199
	686.746990	1.185013
	686.940366	1.183562
	687.133729	1.183162
	687.327077	1.180879
	687.520411	1.180004
	687.713730	1.178538
	687.907036	1.177221
	688.100327	1.176036
	688.293604	1.176747
	688.486867	1.176772
	688.680116	1.176281
	688.873351	1.175752
	689.066571	1.175283
	689.259777	1.175381
	689.452970	1.176088
	689.646147	1.176496
	689.839311	1.176700
	690.032461	1.175566
	690.225596	1.173973
	690.418717	1.172292
	690.611824	1.171476
	690.804917	1.170626
	690.997995	1.170310
	691.191059	1.168386
	691.384110	1.167287
	691.577145	1.166823
	691.770167	1.165665
	691.963175	1.164081
	692.156168	1.162547
	692.349147	1.163648
	692.542112	1.162051
	692.735063	1.161921
	692.927999	1.160335
	693.120922	1.159549
	693.313830	1.161684
	693.506724	1.161730
	693.699603	1.160028
	693.892469	1.158450
	694.085320	1.158812
	694.278157	1.157499
	694.470980	1.156815
	694.663789	1.154719
	694.856583	1.154244
	695.049364	1.153686
	695.242130	1.153131
	695.434881	1.152435
	695.627619	1.152412
	695.820342	1.152639
	696.013052	1.152917
	696.205747	1.152824
	696.398427	1.151253
	696.591094	1.150538
	696.783746	1.149626
	696.976384	1.149312
	697.169008	1.149409
	697.361618	1.150122
	697.554213	1.149960
	697.746795	1.149300
	697.939362	1.148977
	698.131914	1.146028
	698.324453	1.146509
	698.516977	1.148479
	698.709487	1.149381
	698.901983	1.149993
	699.094465	1.149934
	699.286932	1.149701
	699.479386	1.150240
	699.671825	1.149525
	699.864249	1.147893
	700.056660	1.148132
	700.249056	1.148487
	700.441438	1.149463
	700.633806	1.149086
	700.826160	1.148833
	701.018499	1.146712
	701.210824	1.144400
	701.403135	1.143494
	701.595432	1.141877
	701.787714	1.142058
	701.979982	1.141630
	702.172236	1.144366
	702.364476	1.141863
	702.556702	1.140729
	702.748913	1.139542
	702.941110	1.137686
	703.133293	1.136796
	703.325461	1.135345
	703.517615	1.134257
	703.709755	1.133627
	703.901881	1.132481
	704.093993	1.131445
	704.286090	1.130233
	704.478173	1.129306
	704.670242	1.128909
	704.862296	1.126436
	705.054337	1.123283
	705.246363	1.122582
	705.438375	1.120569
	705.630372	1.120054
	705.822356	1.117991
	706.014325	1.116198
	706.206279	1.115832
	706.398220	1.115756
	706.590146	1.114270
	706.782058	1.114487
	706.973956	1.114152
	707.165840	1.112895
	707.357709	1.111452
	707.549564	1.109348
	707.741405	1.107453
	707.933231	1.105175
	708.125043	1.104899
	708.316841	1.102613
	708.508625	1.099225
	708.700395	1.097396
	708.892150	1.095837
	709.083891	1.092733
	709.275617	1.091477
	709.467330	1.091335
	709.659028	1.089467
	709.850712	1.088973
	710.042381	1.088205
	710.234037	1.084470
	710.425678	1.082314
	710.617305	1.080147
	710.808917	1.078815
	711.000515	1.076862
	711.192099	1.074787
	711.383669	1.073050
	711.575225	1.073138
	711.766766	1.070817
	711.958293	1.068912
	712.149805	1.065967
	712.341304	1.064225
	712.532788	1.062870
	712.724258	1.063326
	712.915713	1.062580
	713.107154	1.061286
	713.298581	1.059375
	713.489994	1.057422
	713.681392	1.055790
	713.872776	1.052825
	714.064146	1.053371
	714.255502	1.053217
	714.446843	1.052145
	714.638170	1.051656
	714.829483	1.050527
	715.020781	1.049638
	715.212065	1.049015
	715.403335	1.047529
	715.594591	1.045670
	715.785832	1.046069
	715.977059	1.044847
	716.168272	1.044825
	716.359470	1.044652
	716.550654	1.045827
	716.741824	1.047576
	716.932979	1.048135
	717.124121	1.047815
	717.315247	1.048136
	717.506360	1.048351
	717.697458	1.048762
	717.888542	1.047544
	718.079612	1.047198
	718.270668	1.048745
	718.461709	1.047140
	718.652736	1.046523
	718.843748	1.046757
	719.034746	1.046026
	719.225730	1.045698
	719.416700	1.045912
	719.607655	1.046421
	719.798596	1.044739
	719.989523	1.044073
	720.180435	1.045320
	720.371333	1.045389
	720.562217	1.045926
	720.753087	1.045619
	720.943942	1.044163
	721.134783	1.042733
	721.325609	1.041812
	721.516422	1.043777
	721.707219	1.042263
	721.898003	1.042013
	722.088772	1.041218
	722.279527	1.040072
	722.470268	1.039196
	722.660994	1.040782
	722.851707	1.038469
	723.042404	1.038707
	723.233088	1.038071
	723.423757	1.037529
	723.614412	1.037668
	723.805052	1.037843
	723.995678	1.038541
	724.186290	1.038583
	724.376887	1.038861
	724.567471	1.038263
	724.758039	1.037462
	724.948594	1.037151
	725.139134	1.036691
	725.329660	1.037074
	725.520172	1.036503
	725.710669	1.036533
	725.901152	1.035882
	726.091620	1.034302
	726.282075	1.034761
	726.472514	1.034635
	726.662940	1.034119
	726.853351	1.033613
	727.043748	1.033793
	727.234131	1.035605
	727.424499	1.036402
	727.614853	1.037377
	727.805193	1.037438
	727.995518	1.037706
	728.185829	1.037744
	728.376125	1.036993
	728.566408	1.036033
	728.756675	1.037455
	728.946929	1.037256
	729.137168	1.036298
	729.327393	1.036821
	729.517604	1.038365
	729.707800	1.038342
	729.897982	1.038405
	730.088149	1.038883
	730.278302	1.038492
	730.468441	1.038668
	730.658566	1.038931
	730.848676	1.038951
	731.038771	1.039554
	731.228853	1.038832
	731.418920	1.038332
	731.608973	1.038120
	731.799011	1.037447
	731.989035	1.037797
	732.179045	1.036863
	732.369040	1.036387
	732.559021	1.036473
	732.748988	1.036791
	732.938940	1.037701
	733.128878	1.036610
	733.318801	1.037521
	733.508711	1.036980
	733.698605	1.037472
	733.888486	1.038233
	734.078352	1.038574
	734.268204	1.036433
	734.458041	1.037321
	734.647864	1.037424
	734.837673	1.036405
	735.027467	1.036375
	735.217247	1.036477
	735.407013	1.036357
	735.596764	1.036845
	735.786501	1.036202
	735.976223	1.034852
	736.165932	1.034456
	736.355625	1.034531
	736.545305	1.034090
	736.734970	1.035063
	736.924620	1.036281
	737.114257	1.037398
	737.303879	1.036240
	737.493486	1.036332
	737.683079	1.037629
	737.872658	1.037451
	738.062222	1.037309
	738.251772	1.037565
	738.441308	1.037514
	738.630829	1.038554
	738.820336	1.039039
	739.009829	1.039558
	739.199307	1.040083
	739.388771	1.041064
	739.578220	1.039631
	739.767655	1.040117
	739.957076	1.039765
	740.146482	1.039191
	740.335874	1.037954
	740.525251	1.036439
	740.714615	1.038095
	740.903963	1.036792
	741.093298	1.037089
	741.282618	1.038146
	741.471923	1.038259
	741.661214	1.038597
	741.850491	1.038832
	742.039753	1.038109
	742.229001	1.038255
	742.418235	1.039503
	742.607454	1.039024
	742.796659	1.038516
	742.985849	1.037351
	743.175025	1.038379
	743.364187	1.038432
	743.553334	1.036748
	743.742467	1.037323
	743.931586	1.037635
	744.120690	1.037365
	744.309779	1.037712
	744.498855	1.036960
	744.687916	1.036106
	744.876962	1.036221
	745.065994	1.035490
	745.255012	1.035251
	745.444015	1.035167
	745.633004	1.036053
	745.821978	1.035481
	746.010938	1.035620
	746.199884	1.036403
	746.388815	1.036173
	746.577732	1.037900
	746.766634	1.038944
	746.955522	1.039961
	747.144396	1.038962
	747.333255	1.037963
	747.522100	1.037553
	747.710930	1.038461
	747.899746	1.039389
	748.088548	1.039636
	748.277335	1.040189
	748.466108	1.039989
	748.654866	1.040431
	748.843610	1.041876
	749.032339	1.043362
	749.221054	1.043442
	749.409755	1.043235
	749.598441	1.042565
	749.787113	1.042608
	749.975770	1.045437
	750.164413	1.045883
	750.353042	1.048199
[truncated: 1,648 more rows]
