# Supplementary material for: Metasurface analogues of molecular diastereomers from hierarchical multiscale chiral interactions with biomolecules
Source: Nat Commun. 2026 Apr 22;17:5541. doi: 10.1038/s41467-026-72200-6 (PMC13287669; doi:10.1038/s41467-026-72200-6)
Supplement: Supplementary file 3 — Supplementary Data 1 (Raw data) [file 41467_2026_72200_MOESM3_ESM.zip › Raw_Data/Reflectivity/Antistrept_strept_sequence/strept_after_wash/Ref_ARRAY3_RS_0_2.txt]

	345.453658	1.000443
	345.669646	1.000550
	345.885622	1.000666
	346.101585	1.000790
	346.317535	1.000923
	346.533471	1.001067
	346.749395	1.001222
	346.965306	1.001388
	347.181204	1.001566
	347.397089	1.001756
	347.612961	1.001958
	347.828820	1.002170
	348.044666	1.002391
	348.260499	1.002614
	348.476319	1.002836
	348.692126	1.003046
	348.907920	1.003232
	349.123701	1.003379
	349.339469	1.003471
	349.555224	1.003490
	349.770966	1.003422
	349.986695	1.003260
	350.202412	1.003008
	350.418115	1.002679
	350.633805	1.002295
	350.849482	1.001884
	351.065147	1.001472
	351.280798	1.001079
	351.496436	1.000722
	351.712062	1.000408
	351.927674	1.000141
	352.143273	1.001186
	352.358860	1.000316
	352.574433	1.000100
	352.789993	1.002909
	353.005541	1.002840
	353.221075	1.003216
	353.436597	1.002986
	353.652105	1.002978
	353.867600	1.003730
	354.083083	1.004353
	354.298552	1.002440
	354.514009	1.000796
	354.729452	0.998875
	354.944883	0.998876
	355.160300	0.997506
	355.375705	0.997776
	355.591096	0.996795
	355.806474	0.996069
	356.021840	0.993491
	356.237192	0.995033
	356.452532	0.994122
	356.667858	0.995115
	356.883172	0.995920
	357.098472	0.997124
	357.313760	0.996753
	357.529034	0.999328
	357.744295	0.998695
	357.959544	0.997187
	358.174779	0.997523
	358.390002	0.997189
	358.605211	0.996676
	358.820407	0.997327
	359.035591	0.995599
	359.250761	0.994160
	359.465919	0.995093
	359.681063	0.993745
	359.896194	0.993480
	360.111313	0.993244
	360.326418	0.992695
	360.541510	0.992844
	360.756589	0.992389
	360.971656	0.991925
	361.186709	0.989620
	361.401749	0.990849
	361.616776	0.991538
	361.831790	0.990404
	362.046792	0.989905
	362.261780	0.989651
	362.476755	0.988118
	362.691717	0.989283
	362.906666	0.990765
	363.121602	0.988503
	363.336525	0.989109
	363.551435	0.992138
	363.766332	0.991934
	363.981216	0.991717
	364.196087	0.993892
	364.410945	0.995097
	364.625790	0.995596
	364.840621	0.995592
	365.055440	0.998075
	365.270246	0.999430
	365.485039	1.001676
	365.699818	1.001481
	365.914585	1.001664
	366.129339	1.002465
	366.344079	1.002739
	366.558807	1.003106
	366.773521	1.001949
	366.988223	1.001250
	367.202911	1.000055
	367.417587	1.001504
	367.632249	1.002888
	367.846898	1.004793
	368.061535	1.005492
	368.276158	1.006723
	368.490768	1.008338
	368.705365	1.008281
	368.919949	1.008671
	369.134521	1.012348
	369.349079	1.009516
	369.563624	1.011874
	369.778155	1.010530
	369.992674	1.010111
	370.207180	1.010695
	370.421673	1.011523
	370.636153	1.009059
	370.850619	1.010063
	371.065073	1.010943
	371.279514	1.009523
	371.493941	1.007934
	371.708356	1.008777
	371.922757	1.007142
	372.137145	1.006996
	372.351521	1.006457
	372.565883	1.006868
	372.780232	1.007024
	372.994568	1.004764
	373.208891	1.005486
	373.423201	1.006575
	373.637498	1.006131
	373.851782	1.004997
	374.066053	1.006934
	374.280311	1.007973
	374.494556	1.006238
	374.708787	1.004862
	374.923006	1.007175
	375.137211	1.007638
	375.351404	1.005911
	375.565583	1.005305
	375.779750	1.007902
	375.993903	1.006843
	376.208043	1.006402
	376.422170	1.004975
	376.636284	1.002832
	376.850385	1.003184
	377.064473	1.004728
	377.278548	1.004350
	377.492610	1.003428
	377.706658	1.003659
	377.920694	1.006006
	378.134717	1.005791
	378.348726	1.005950
	378.562722	1.005173
	378.776706	1.004368
	378.990676	1.002559
	379.204633	1.002988
	379.418577	1.001293
	379.632508	1.000179
	379.846426	0.999031
	380.060331	0.996683
	380.274223	0.998137
	380.488101	0.997093
	380.701967	0.994322
	380.915819	0.993320
	381.129659	0.992513
	381.343485	0.994021
	381.557298	0.993598
	381.771098	0.992504
	381.984886	0.990926
	382.198659	0.988196
	382.412420	0.988884
	382.626168	0.987641
	382.839903	0.988589
	383.053624	0.989362
	383.267333	0.988375
	383.481028	0.988099
	383.694711	0.988524
	383.908380	0.990182
	384.122036	0.990211
	384.335679	0.990719
	384.549309	0.991698
	384.762926	0.989390
	384.976530	0.990639
	385.190120	0.992431
	385.403698	0.992534
	385.617262	0.990645
	385.830814	0.992696
	386.044352	0.993733
	386.257877	0.992353
	386.471389	0.991906
	386.684888	0.993093
	386.898374	0.995218
	387.111847	0.994964
	387.325306	0.995220
	387.538753	0.994426
	387.752186	0.994557
	387.965606	0.994108
	388.179014	0.992747
	388.392408	0.993454
	388.605789	0.994243
	388.819156	0.993599
	389.032511	0.994116
	389.245853	0.995712
	389.459181	0.996210
	389.672497	0.997764
	389.885799	0.999240
	390.099088	0.998077
	390.312364	0.998250
	390.525627	0.999443
	390.738877	1.000270
	390.952114	1.000314
	391.165337	1.000372
	391.378548	1.000527
	391.591745	0.999503
	391.804929	1.000972
	392.018100	1.000792
	392.231258	0.999603
	392.444403	0.999875
	392.657535	1.000563
	392.870653	1.002011
	393.083759	1.003788
	393.296851	1.001634
	393.509930	1.003040
	393.722996	1.004478
	393.936049	1.005840
	394.149089	1.006683
	394.362116	1.003991
	394.575129	1.001933
	394.788130	1.001340
	395.001117	1.003380
	395.214091	1.003710
	395.427052	1.003637
	395.640000	1.004430
	395.852935	1.004441
	396.065857	1.002469
	396.278765	1.003908
	396.491660	1.002905
	396.704543	1.003068
	396.917412	1.001875
	397.130268	1.001328
	397.343110	1.000725
	397.555940	1.001013
	397.768757	1.003427
	397.981560	1.002833
	398.194350	1.001303
	398.407127	1.001310
	398.619891	1.002398
	398.832642	0.998748
	399.045380	0.999456
	399.258104	0.999744
	399.470815	0.998223
	399.683514	0.997630
	399.896199	0.995664
	400.108870	0.993898
	400.321529	0.993023
	400.534175	0.994164
	400.746807	0.992248
	400.959427	0.991336
	401.172033	0.991246
	401.384626	0.992553
	401.597205	0.994641
	401.809772	0.993339
	402.022326	0.993782
	402.234866	0.993278
	402.447393	0.992289
	402.659907	0.991068
	402.872408	0.990018
	403.084896	0.990961
	403.297370	0.992718
	403.509832	0.991690
	403.722280	0.991192
	403.934715	0.990670
	404.147137	0.991428
	404.359546	0.991933
	404.571941	0.994372
	404.784323	0.993882
	404.996693	0.993932
	405.209049	0.993145
	405.421392	0.994100
	405.633721	0.994245
	405.846038	0.994956
	406.058341	0.994445
	406.270632	0.996637
	406.482909	0.995595
	406.695172	0.996496
	406.907423	0.996288
	407.119661	0.994860
	407.331885	0.995240
	407.544096	0.996324
	407.756294	0.997007
	407.968479	0.995583
	408.180651	0.995807
	408.392809	0.996299
	408.604954	0.995845
	408.817086	0.995674
	409.029205	0.997899
	409.241311	0.996329
	409.453404	0.998061
	409.665483	0.997257
	409.877549	0.995996
	410.089602	0.995105
	410.301642	0.996230
	410.513669	0.995985
	410.725682	0.995599
	410.937682	0.994683
	411.149669	0.993107
	411.361643	0.993626
	411.573604	0.991655
	411.785551	0.992264
	411.997486	0.993700
	412.209407	0.994164
	412.421315	0.996232
	412.633210	0.997379
	412.845091	0.997395
	413.056959	0.997843
	413.268815	0.997915
	413.480657	0.997981
	413.692485	0.998909
	413.904301	1.001655
	414.116103	1.003073
	414.327892	1.003473
	414.539668	1.002781
	414.751431	1.003430
	414.963181	1.002645
	415.174917	1.001135
	415.386640	1.002359
	415.598350	1.003092
	415.810047	1.005833
	416.021730	1.006057
	416.233401	1.007441
	416.445058	1.010028
	416.656702	1.011600
	416.868332	1.013897
	417.079950	1.016247
	417.291554	1.015093
	417.503145	1.015480
	417.714723	1.016785
	417.926288	1.017683
	418.137839	1.020217
	418.349377	1.021057
	418.560903	1.022210
	418.772414	1.020874
	418.983913	1.020483
	419.195398	1.018263
	419.406870	1.017511
	419.618329	1.016986
	419.829775	1.016885
	420.041208	1.016587
	420.252627	1.013548
	420.464033	1.012670
	420.675426	1.011348
	420.886805	1.010508
	421.098172	1.007838
	421.309525	1.007706
	421.520865	1.005301
	421.732192	1.003479
	421.943505	1.001312
	422.154805	1.000897
	422.366092	0.999227
	422.577366	0.999051
	422.788627	0.999759
	422.999874	1.002141
	423.211108	1.001628
	423.422329	1.001598
	423.633537	1.001376
	423.844731	1.001453
	424.055913	1.001948
	424.267081	1.000406
	424.478235	1.001281
	424.689377	1.002934
	424.900505	1.001866
	425.111620	1.001346
	425.322722	1.000498
	425.533811	0.998434
	425.744886	0.999165
	425.955948	0.999581
	426.166997	0.999683
	426.378032	1.000066
	426.589055	1.000414
	426.800064	0.998682
	427.011060	1.000589
	427.222042	1.001344
	427.433012	1.002579
	427.643968	1.002971
	427.854911	1.004199
	428.065840	1.005688
	428.276757	1.008103
	428.487660	1.007646
	428.698550	1.007076
	428.909427	1.009614
	429.120290	1.007782
	429.331140	1.008102
	429.541977	1.008935
	429.752801	1.007452
	429.963611	1.007637
	430.174408	1.009287
	430.385192	1.008205
	430.595963	1.006637
	430.806720	1.005459
	431.017464	1.003826
	431.228195	1.002286
	431.438913	1.000376
	431.649617	1.000965
	431.860308	1.001139
	432.070986	0.999949
	432.281650	0.999001
	432.492302	0.996431
	432.702940	0.995030
	432.913565	0.992192
	433.124176	0.994111
	433.334774	0.992941
	433.545359	0.993154
	433.755931	0.993066
	433.966489	0.993108
	434.177035	0.992210
	434.387567	0.992556
	434.598085	0.994082
	434.808591	0.994328
	435.019083	0.995665
	435.229562	0.995098
	435.440027	0.996342
	435.650479	0.993792
	435.860918	0.991683
	436.071344	0.991899
	436.281757	0.990630
	436.492156	0.989068
	436.702542	0.988906
	436.912914	0.989713
	437.123274	0.990137
	437.333620	0.990525
	437.543953	0.989951
	437.754272	0.990682
	437.964578	0.991959
	438.174871	0.992046
	438.385151	0.992025
	438.595417	0.991974
	438.805670	0.991897
	439.015910	0.993455
	439.226137	0.995032
	439.436350	0.996445
	439.646550	0.998090
	439.856737	0.997375
	440.066910	0.998631
	440.277070	0.999547
	440.487217	0.998356
	440.697351	0.998211
	440.907471	0.998099
	441.117578	0.997730
	441.327671	0.998910
	441.537752	0.999278
	441.747819	0.998763
	441.957873	0.999907
	442.167913	1.000262
	442.377940	1.000931
	442.587954	1.001466
	442.797955	0.999743
	443.007942	1.000132
	443.217916	1.000755
	443.427877	1.001646
	443.637824	1.002448
	443.847758	1.002523
	444.057679	1.003911
	444.267586	1.005244
	444.477481	1.005619
	444.687361	1.005814
	444.897229	1.007419
	445.107083	1.006782
	445.316924	1.009538
	445.526752	1.008243
	445.736566	1.010175
	445.946367	1.011492
	446.156155	1.012730
	446.365929	1.011827
	446.575690	1.010206
	446.785438	1.010350
	446.995173	1.010287
	447.204894	1.009477
	447.414602	1.008014
	447.624296	1.004786
	447.833977	1.003483
	448.043645	0.999996
	448.253300	0.998514
	448.462941	1.000269
	448.672569	0.998760
	448.882184	0.997667
	449.091785	0.997198
	449.301373	0.997050
	449.510948	0.996171
	449.720509	0.995798
	449.930057	0.995236
	450.139592	0.995532
	450.349113	0.994411
	450.558621	0.992404
	450.768116	0.991175
	450.977597	0.988689
	451.187066	0.989454
	451.396520	0.989499
	451.605962	0.988764
	451.815390	0.988370
	452.024805	0.985798
	452.234206	0.985904
	452.443594	0.985470
	452.652969	0.986423
	452.862330	0.984408
	453.071678	0.983210
	453.281013	0.983470
	453.490335	0.983897
	453.699643	0.984104
	453.908938	0.983429
	454.118219	0.984128
	454.327487	0.985794
	454.536742	0.986529
	454.745983	0.986101
	454.955211	0.987158
	455.164426	0.986724
	455.373627	0.988726
	455.582815	0.991452
	455.791990	0.992805
	456.001152	0.994213
	456.210300	0.996743
	456.419434	0.997631
	456.628556	1.001550
	456.837664	1.003404
	457.046758	1.004784
	457.255839	1.004643
	457.464907	1.005376
	457.673962	1.004382
	457.883003	1.005528
	458.092031	1.004493
	458.301046	1.006728
	458.510047	1.008455
	458.719035	1.007763
	458.928009	1.005876
	459.136970	1.004839
	459.345918	1.005469
	459.554852	1.006147
	459.763774	1.003937
	459.972681	1.003311
	460.181576	1.003282
	460.390457	1.004183
	460.599324	1.002356
	460.808178	1.004487
	461.017019	1.004650
	461.225847	1.004517
	461.434661	1.004945
	461.643462	1.005846
	461.852249	1.006508
	462.061023	1.006310
	462.269784	1.006736
	462.478531	1.005938
	462.687265	1.004283
	462.895986	1.001411
	463.104693	1.001317
	463.313387	1.000119
	463.522068	0.999741
	463.730735	1.000152
	463.939389	1.000398
	464.148029	0.999810
	464.356656	1.001266
	464.565270	0.999417
	464.773870	0.999060
	464.982457	0.998491
	465.191030	0.998316
	465.399591	0.998224
	465.608137	0.999085
	465.816671	0.998443
	466.025191	0.999293
	466.233697	0.997753
	466.442191	0.998829
	466.650671	0.999078
	466.859137	0.998436
	467.067590	0.998042
	467.276030	0.997906
	467.484456	0.999065
	467.692869	0.997393
	467.901269	0.999431
	468.109655	0.999104
	468.318028	0.999851
	468.526387	0.998817
	468.734733	0.998999
	468.943066	0.997972
	469.151385	1.000019
	469.359691	0.997617
	469.567984	0.996759
	469.776263	0.995585
	469.984528	0.995516
	470.192781	0.993656
	470.401020	0.994455
	470.609245	0.994450
	470.817457	0.992596
	471.025656	0.991119
	471.233841	0.989821
	471.442013	0.988274
	471.650172	0.986696
	471.858317	0.986867
	472.066448	0.988095
	472.274567	0.986668
	472.482672	0.985721
	472.690763	0.986803
	472.898841	0.986319
	473.106906	0.987217
	473.314957	0.987652
	473.522995	0.988494
	473.731020	0.987776
	473.939031	0.986826
	474.147029	0.987915
	474.355013	0.986825
	474.562984	0.986323
	474.770941	0.986232
	474.978885	0.985774
	475.186816	0.985231
	475.394733	0.986136
	475.602637	0.987328
	475.810527	0.986385
	476.018404	0.988592
	476.226268	0.987849
	476.434118	0.988246
	476.641955	0.987171
	476.849778	0.986279
	477.057588	0.986804
	477.265385	0.986408
	477.473168	0.987443
	477.680937	0.987511
	477.888694	0.987729
	478.096436	0.987550
	478.304166	0.986985
	478.511882	0.986415
	478.719584	0.985968
	478.927274	0.989076
	479.134949	0.988791
	479.342612	0.988733
	479.550260	0.987897
	479.757896	0.987157
	479.965518	0.987243
	480.173126	0.986373
	480.380722	0.987486
	480.588303	0.987420
	480.795872	0.986493
	481.003426	0.986693
	481.210968	0.986574
	481.418496	0.987129
	481.626010	0.985892
	481.833511	0.983909
	482.040999	0.984401
	482.248473	0.984168
	482.455934	0.983454
	482.663382	0.981697
	482.870816	0.981714
	483.078236	0.978296
	483.285643	0.976279
	483.493037	0.977815
	483.700417	0.978920
	483.907784	0.977827
	484.115137	0.977450
	484.322477	0.978099
	484.529803	0.979025
	484.737116	0.977165
	484.944416	0.975480
	485.151702	0.977486
	485.358975	0.976374
	485.566234	0.975080
	485.773479	0.974364
	485.980712	0.973854
	486.187931	0.974565
	486.395136	0.974675
	486.602328	0.975412
	486.809506	0.974940
	487.016671	0.976213
	487.223823	0.976490
	487.430961	0.975536
	487.638086	0.974926
	487.845197	0.974841
	488.052295	0.974387
	488.259379	0.975265
	488.466450	0.977551
	488.673507	0.976847
	488.880551	0.976963
	489.087582	0.977932
	489.294599	0.978559
	489.501602	0.979755
	489.708592	0.978320
	489.915569	0.978486
	490.122532	0.978295
	490.329482	0.978576
	490.536418	0.979776
	490.743341	0.979551
	490.950250	0.978545
	491.157146	0.979457
	491.364029	0.979693
	491.570897	0.977231
	491.777753	0.977407
	491.984595	0.977862
	492.191423	0.978362
	492.398238	0.977462
	492.605040	0.977479
	492.811828	0.977784
	493.018603	0.979009
	493.225364	0.979014
	493.432111	0.980535
	493.638846	0.978210
	493.845566	0.977760
	494.052274	0.976929
	494.258967	0.975872
	494.465648	0.977403
	494.672314	0.976937
	494.878968	0.975603
	495.085608	0.974831
	495.292234	0.975579
	495.498847	0.973236
	495.705446	0.974594
	495.912032	0.974715
	496.118605	0.973940
	496.325164	0.972830
	496.531709	0.972743
	496.738241	0.972599
	496.944759	0.971998
	497.151264	0.970003
	497.357756	0.970423
	497.564234	0.971729
	497.770698	0.970873
	497.977149	0.970734
	498.183587	0.972538
	498.390011	0.972577
	498.596422	0.973190
	498.802819	0.972545
	499.009202	0.972514
	499.215572	0.972525
	499.421929	0.973760
	499.628272	0.973434
	499.834602	0.973856
	500.040918	0.973685
	500.247220	0.975699
	500.453509	0.976034
	500.659785	0.975969
	500.866047	0.976505
	501.072296	0.975457
	501.278531	0.976308
	501.484752	0.976558
	501.690960	0.976225
	501.897155	0.976007
	502.103336	0.975398
	502.309504	0.975282
	502.515658	0.976355
	502.721798	0.977096
	502.927925	0.977891
	503.134039	0.978633
	503.340139	0.977864
	503.546225	0.978410
	503.752298	0.977973
	503.958358	0.978659
	504.164404	0.977939
	504.370436	0.978361
	504.576455	0.978632
	504.782461	0.976667
	504.988453	0.976759
	505.194431	0.976935
	505.400396	0.979386
	505.606347	0.978190
	505.812285	0.976731
	506.018209	0.974736
	506.224120	0.974223
	506.430017	0.973924
	506.635901	0.973197
	506.841771	0.973566
	507.047628	0.970912
	507.253471	0.970672
	507.459301	0.970944
	507.665117	0.971621
	507.870920	0.971475
	508.076709	0.971635
	508.282484	0.971084
	508.488247	0.970391
	508.693995	0.971169
	508.899730	0.971773
	509.105451	0.970817
	509.311159	0.968786
	509.516854	0.968052
	509.722535	0.968875
	509.928202	0.967969
	510.133856	0.967671
	510.339496	0.966527
	510.545123	0.966730
	510.750736	0.964993
	510.956336	0.965362
	511.161922	0.964013
	511.367494	0.964350
	511.573053	0.964684
	511.778599	0.965148
	511.984131	0.964989
	512.189649	0.964496
	512.395154	0.963167
	512.600645	0.964290
	512.806123	0.963277
	513.011587	0.962718
	513.217038	0.963655
	513.422475	0.963032
	513.627899	0.963375
	513.833309	0.963871
	514.038705	0.963894
	514.244088	0.963453
	514.449458	0.962823
	514.654814	0.962769
	514.860156	0.962367
	515.065485	0.963238
	515.270800	0.963283
	515.476102	0.961636
	515.681390	0.960498
	515.886664	0.959443
	516.091925	0.960383
	516.297173	0.961683
	516.502407	0.962313
	516.707627	0.964012
	516.912834	0.963948
	517.118027	0.963006
	517.323207	0.964175
	517.528373	0.965923
	517.733525	0.965944
	517.938664	0.963981
	518.143790	0.963759
	518.348901	0.962963
	518.554000	0.962667
	518.759084	0.963535
	518.964156	0.964310
	519.169213	0.965035
	519.374257	0.965276
	519.579288	0.967480
	519.784305	0.968663
	519.989308	0.968415
	520.194298	0.968248
	520.399274	0.967632
	520.604236	0.968655
	520.809185	0.970161
	521.014121	0.971735
	521.219043	0.971645
	521.423951	0.969505
	521.628846	0.969093
	521.833727	0.970097
	522.038595	0.971279
	522.243449	0.971229
	522.448289	0.970932
	522.653116	0.970050
	522.857929	0.969099
	523.062729	0.969666
	523.267515	0.970528
	523.472287	0.969926
	523.677046	0.971399
	523.881792	0.971337
	524.086524	0.970454
	524.291242	0.968988
	524.495946	0.969633
	524.700637	0.970155
	524.905315	0.970720
	525.109979	0.969772
	525.314629	0.969953
	525.519266	0.970216
	525.723889	0.969079
	525.928498	0.969366
	526.133094	0.969176
	526.337677	0.967529
	526.542245	0.967066
	526.746800	0.967972
	526.951342	0.968152
	527.155870	0.969033
	527.360384	0.970512
	527.564885	0.969169
	527.769372	0.968556
	527.973846	0.969260
	528.178306	0.968409
	528.382752	0.971044
	528.587185	0.971651
	528.791604	0.972004
	528.996010	0.970798
	529.200402	0.971327
	529.404780	0.970621
	529.609145	0.970046
	529.813496	0.971369
	530.017833	0.971004
	530.222157	0.970632
	530.426468	0.971845
	530.630764	0.971132
	530.835048	0.971744
	531.039317	0.972433
	531.243573	0.972660
	531.447815	0.972994
	531.652044	0.972351
	531.856259	0.972967
	532.060461	0.974396
	532.264648	0.973871
	532.468823	0.973454
	532.672983	0.973115
	532.877130	0.973209
	533.081264	0.973670
	533.285383	0.971981
	533.489490	0.971821
	533.693582	0.971107
	533.897661	0.972398
	534.101726	0.972681
	534.305778	0.972598
	534.509816	0.973267
	534.713841	0.973096
	534.917851	0.973150
	535.121849	0.971969
	535.325832	0.973875
	535.529802	0.973236
	535.733759	0.973052
	535.937701	0.972695
	536.141630	0.973631
	536.345546	0.972603
	536.549448	0.974263
	536.753336	0.975437
	536.957210	0.975468
	537.161071	0.975144
	537.364919	0.975876
	537.568752	0.976763
	537.772572	0.976650
	537.976379	0.976279
	538.180172	0.977288
	538.383951	0.976959
	538.587716	0.977962
	538.791468	0.978646
	538.995206	0.978780
	539.198931	0.979084
	539.402642	0.979761
	539.606339	0.980196
	539.810023	0.979694
	540.013693	0.980069
	540.217349	0.981524
	540.420992	0.982346
	540.624621	0.984289
	540.828237	0.985836
	541.031839	0.986502
	541.235427	0.985994
	541.439001	0.986901
	541.642562	0.985864
	541.846109	0.986822
	542.049643	0.988109
	542.253163	0.988560
	542.456669	0.989117
	542.660162	0.990053
	542.863641	0.989114
	543.067106	0.989491
	543.270558	0.991034
	543.473996	0.991974
	543.677420	0.992715
	543.880831	0.992264
	544.084228	0.993246
	544.287612	0.994150
	544.490981	0.993042
	544.694338	0.994409
	544.897680	0.995206
	545.101009	0.996341
	545.304324	0.997782
	545.507625	0.997577
	545.710913	0.999206
	545.914187	0.999397
	546.117448	0.999823
	546.320695	1.000689
	546.523928	1.001981
	546.727147	1.002836
	546.930353	1.001412
	547.133546	1.000194
	547.336724	1.000070
	547.539889	1.001822
	547.743040	1.000968
	547.946178	1.000677
	548.149301	1.000808
	548.352412	1.002095
	548.555508	1.001596
	548.758591	1.001727
	548.961660	1.002456
	549.164716	1.002151
	549.367757	1.001905
	549.570785	1.002425
	549.773800	1.001417
	549.976801	1.002025
	550.179788	1.001743
	550.382761	1.002470
	550.585721	1.003278
	550.788667	1.003526
	550.991599	1.003505
	551.194518	1.004102
	551.397423	1.005333
	551.600315	1.006379
	551.803192	1.007615
	552.006056	1.007939
	552.208906	1.008707
	552.411743	1.010192
	552.614566	1.010039
	552.817375	1.012132
	553.020171	1.013309
	553.222953	1.013890
	553.425721	1.014285
	553.628475	1.017469
	553.831216	1.019024
	554.033943	1.020822
	554.236657	1.022603
	554.439356	1.024059
	554.642042	1.026420
	554.844715	1.027026
	555.047373	1.027448
	555.250018	1.028953
	555.452650	1.029746
	555.655267	1.029605
	555.857871	1.030288
	556.060461	1.031299
	556.263038	1.033059
	556.465600	1.034135
	556.668150	1.035678
	556.870685	1.035080
	557.073207	1.034522
	557.275715	1.037737
	557.478209	1.038033
	557.680689	1.038972
	557.883156	1.040904
	558.085609	1.040090
	558.288049	1.040492
	558.490475	1.041634
	558.692887	1.041120
	558.895285	1.039900
	559.097670	1.038927
	559.300040	1.039474
	559.502398	1.039711
	559.704741	1.039932
	559.907071	1.039523
	560.109387	1.038782
	560.311689	1.039272
	560.513978	1.039457
	560.716253	1.038572
	560.918514	1.038717
	561.120762	1.039681
	561.322995	1.040414
	561.525215	1.040935
	561.727422	1.040850
	561.929614	1.041254
	562.131793	1.041069
	562.333958	1.041028
	562.536110	1.041973
	562.738248	1.042765
	562.940372	1.042463
	563.142482	1.043744
	563.344578	1.043556
	563.546661	1.044559
	563.748730	1.046518
	563.950786	1.047380
	564.152827	1.048018
	564.354855	1.048535
	564.556870	1.049121
	564.758870	1.052719
	564.960857	1.055204
	565.162830	1.055892
	565.364789	1.057914
	565.566735	1.057495
	565.768666	1.059233
	565.970584	1.059521
	566.172489	1.060900
	566.374379	1.062302
	566.576256	1.063639
	566.778119	1.063896
	566.979969	1.064032
	567.181805	1.065112
	567.383626	1.065944
	567.585435	1.066512
	567.787229	1.068946
	567.989010	1.069886
	568.190777	1.070821
	568.392530	1.071144
	568.594269	1.071575
	568.795995	1.071990
	568.997707	1.071338
	569.199405	1.073261
	569.401090	1.074089
	569.602761	1.072542
	569.804418	1.073512
	570.006061	1.073623
	570.207690	1.073502
	570.409306	1.074708
	570.610908	1.074868
	570.812497	1.074240
	571.014071	1.074921
	571.215632	1.075701
	571.417179	1.076298
	571.618712	1.076717
	571.820232	1.078304
	572.021737	1.078058
	572.223229	1.077964
	572.424707	1.079099
	572.626172	1.080531
	572.827623	1.081752
	573.029060	1.083456
	573.230483	1.083217
	573.431892	1.082736
	573.633288	1.081571
	573.834670	1.083638
	574.036038	1.083912
	574.237392	1.083729
	574.438733	1.084454
	574.640060	1.083535
	574.841373	1.084032
	575.042672	1.083286
	575.243958	1.083758
	575.445230	1.084585
	575.646488	1.087101
	575.847732	1.087006
	576.048962	1.086871
	576.250179	1.086204
	576.451382	1.086574
	576.652571	1.087778
	576.853747	1.089748
	577.054908	1.086753
	577.256056	1.086990
	577.457190	1.088587
	577.658310	1.088507
	577.859417	1.090279
	578.060510	1.090925
	578.261589	1.091245
	578.462654	1.092268
	578.663705	1.093314
	578.864743	1.094046
	579.065767	1.095344
	579.266777	1.096165
	579.467773	1.095800
	579.668755	1.096755
	579.869724	1.096326
	580.070679	1.095793
	580.271620	1.097314
	580.472548	1.097835
	580.673461	1.096695
	580.874361	1.096561
	581.075247	1.096484
	581.276119	1.096794
	581.476978	1.096230
	581.677822	1.097325
	581.878653	1.098771
	582.079470	1.098299
	582.280273	1.099314
	582.481063	1.100514
	582.681838	1.101085
	582.882600	1.101314
	583.083348	1.102916
	583.284083	1.103264
	583.484803	1.103184
	583.685510	1.103960
	583.886203	1.103977
	584.086882	1.103982
	584.287547	1.104635
	584.488199	1.106856
	584.688836	1.107932
	584.889460	1.106917
	585.090070	1.106324
	585.290666	1.106149
	585.491249	1.106134
	585.691818	1.105869
	585.892372	1.105916
	586.092914	1.104835
	586.293441	1.104212
	586.493954	1.103725
	586.694454	1.102857
	586.894940	1.104182
	587.095412	1.103340
	587.295870	1.103784
	587.496314	1.104382
	587.696745	1.103908
	587.897162	1.103675
	588.097565	1.103329
	588.297954	1.103271
	588.498329	1.103015
	588.698691	1.103111
	588.899038	1.103242
	589.099372	1.103689
	589.299692	1.106100
	589.499998	1.106032
	589.700291	1.106401
	589.900569	1.107915
	590.100834	1.109035
	590.301085	1.111361
	590.501322	1.112234
	590.701546	1.113862
	590.901755	1.114922
	591.101951	1.115460
	591.302132	1.115849
	591.502300	1.115926
	591.702455	1.117261
	591.902595	1.117298
	592.102722	1.119614
	592.302834	1.120897
	592.502933	1.119587
	592.703018	1.118741
	592.903089	1.121515
	593.103147	1.123078
	593.303190	1.125284
	593.503220	1.127290
	593.703236	1.129437
	593.903238	1.131561
	594.103226	1.132452
	594.303200	1.135220
	594.503161	1.136029
	594.703108	1.137222
	594.903040	1.138329
	595.102960	1.139466
	595.302865	1.140396
	595.502756	1.141695
	595.702634	1.143377
	595.902497	1.144828
	596.102347	1.145628
	596.302183	1.146393
	596.502005	1.147467
	596.701813	1.146276
	596.901608	1.145528
	597.101388	1.146332
	597.301155	1.145764
	597.500908	1.145882
	597.700647	1.146711
	597.900372	1.146947
	598.100083	1.147340
	598.299781	1.146484
	598.499465	1.147608
	598.699134	1.149183
	598.898790	1.149411
	599.098432	1.149810
	599.298061	1.149514
	599.497675	1.148630
	599.697275	1.147393
	599.896862	1.147211
	600.096435	1.145192
	600.295994	1.145874
	600.495539	1.145289
	600.695070	1.145797
	600.894588	1.145848
	601.094091	1.145547
	601.293581	1.144030
	601.493056	1.142763
	601.692518	1.143352
	601.891966	1.142334
	602.091401	1.141192
	602.290821	1.142124
	602.490227	1.141108
	602.689620	1.140437
	602.888999	1.137684
	603.088363	1.137137
	603.287714	1.136704
	603.487052	1.134898
	603.686375	1.133884
	603.885684	1.132152
	604.084980	1.133102
	604.284261	1.132524
	604.483529	1.131825
	604.682783	1.133172
	604.882023	1.134543
	605.081249	1.134087
	605.280461	1.134092
	605.479660	1.132876
	605.678844	1.133711
	605.878015	1.134738
	606.077172	1.134542
	606.276314	1.135826
	606.475443	1.135324
	606.674558	1.136325
	606.873660	1.135186
	607.072747	1.135502
	607.271820	1.136168
	607.470880	1.136022
	607.669926	1.135848
	607.868957	1.137002
	608.067975	1.136145
	608.266979	1.135907
	608.465969	1.135684
	608.664946	1.135436
	608.863908	1.136334
	609.062857	1.136383
	609.261791	1.137267
	609.460712	1.138496
	609.659619	1.139720
	609.858511	1.139865
	610.057390	1.142225
	610.256256	1.143941
	610.455107	1.144952
	610.653944	1.145697
	610.852767	1.144361
	611.051577	1.145256
	611.250373	1.144456
	611.449154	1.145717
	611.647922	1.147816
	611.846676	1.148312
	612.045416	1.148866
	612.244142	1.150663
	612.442854	1.149973
	612.641553	1.150187
	612.840237	1.150398
	613.038908	1.150965
	613.237564	1.150976
	613.436207	1.151228
	613.634836	1.152057
	613.833451	1.152571
	614.032052	1.152910
	614.230639	1.154714
	614.429212	1.154303
	614.627771	1.154697
	614.826316	1.155666
	615.024848	1.156933
	615.223365	1.156839
	615.421869	1.157365
	615.620358	1.158606
	615.818834	1.158079
	616.017296	1.159601
	616.215744	1.158915
	616.414178	1.158934
	616.612598	1.159256
	616.811004	1.160388
	617.009396	1.160161
	617.207775	1.160859
	617.406139	1.161152
	617.604490	1.163008
	617.802826	1.163174
	618.001149	1.163209
	618.199458	1.162796
	618.397752	1.162978
	618.596033	1.162682
	618.794300	1.162435
	618.992553	1.163430
	619.190792	1.162764
	619.389018	1.162294
	619.587229	1.161746
	619.785426	1.162271
	619.983609	1.161187
	620.181779	1.161895
	620.379934	1.162924
	620.578076	1.163609
	620.776204	1.163565
	620.974317	1.163183
	621.172417	1.166450
	621.370503	1.167347
	621.568575	1.167557
	621.766633	1.167415
	621.964677	1.168878
	622.162707	1.168205
	622.360723	1.168413
	622.558725	1.168638
	622.756714	1.168266
	622.954688	1.167407
	623.152648	1.167866
	623.350595	1.169275
	623.548527	1.169268
	623.746446	1.168062
	623.944350	1.169358
	624.142241	1.169682
	624.340118	1.168594
	624.537981	1.169037
	624.735829	1.169659
	624.933664	1.170108
	625.131485	1.169010
	625.329292	1.168347
	625.527085	1.170117
	625.724864	1.170075
	625.922629	1.169158
	626.120381	1.169699
	626.318118	1.168440
	626.515841	1.168479
	626.713550	1.167388
	626.911246	1.165301
	627.108927	1.163329
	627.306595	1.162521
	627.504248	1.160767
	627.701888	1.158918
	627.899513	1.157986
	628.097125	1.157191
	628.294722	1.157555
	628.492306	1.158062
	628.689876	1.157415
	628.887432	1.156886
	629.084973	1.157174
	629.282501	1.155880
	629.480015	1.155567
	629.677515	1.154354
	629.875001	1.153211
	630.072473	1.151690
	630.269931	1.151165
	630.467375	1.149647
	630.664805	1.151174
	630.862221	1.149900
	631.059623	1.148672
	631.257011	1.147170
	631.454385	1.147254
	631.651746	1.146802
	631.849092	1.145504
	632.046424	1.144648
	632.243742	1.142746
	632.441047	1.140616
	632.638337	1.138651
	632.835613	1.138024
	633.032876	1.137153
	633.230124	1.135549
	633.427358	1.133809
	633.624579	1.133071
	633.821785	1.131957
	634.018978	1.129981
	634.216156	1.130162
	634.413321	1.128422
	634.610471	1.128099
	634.807608	1.127298
	635.004730	1.129183
	635.201839	1.128392
	635.398933	1.126768
	635.596014	1.126054
	635.793081	1.124982
	635.990133	1.124644
	636.187172	1.124486
	636.384196	1.124694
	636.581207	1.124543
	636.778204	1.124062
	636.975186	1.121969
	637.172155	1.121534
	637.369110	1.120578
	637.566050	1.117753
	637.762977	1.117507
	637.959890	1.116986
	638.156788	1.117381
	638.353673	1.117316
	638.550544	1.116347
	638.747400	1.114702
	638.944243	1.115607
	639.141072	1.116985
	639.337886	1.117107
	639.534687	1.116932
	639.731474	1.119125
	639.928246	1.121324
	640.125005	1.122600
	640.321750	1.123057
	640.518480	1.123279
	640.715197	1.123688
	640.911899	1.122829
	641.108588	1.122677
	641.305263	1.123032
	641.501923	1.123731
	641.698570	1.125651
	641.895202	1.125651
	642.091821	1.127470
	642.288426	1.128830
	642.485016	1.129913
	642.681593	1.129075
	642.878155	1.130733
	643.074704	1.130300
	643.271238	1.131099
	643.467759	1.130570
	643.664265	1.131558
	643.860757	1.131224
	644.057236	1.130845
	644.253700	1.131770
	644.450151	1.133227
	644.646587	1.134844
	644.843009	1.137187
	645.039418	1.138212
	645.235812	1.138008
	645.432192	1.138874
	645.628558	1.140904
	645.824911	1.143193
	646.021249	1.145688
	646.217573	1.146937
	646.413883	1.148821
	646.610179	1.149080
	646.806461	1.150045
	647.002729	1.150110
	647.198983	1.151155
	647.395223	1.151851
	647.591449	1.152811
	647.787661	1.154460
	647.983859	1.155886
	648.180043	1.157305
	648.376212	1.157553
	648.572368	1.159026
	648.768510	1.159965
	648.964638	1.160741
	649.160751	1.160728
	649.356851	1.162151
	649.552937	1.164812
	649.749008	1.165578
	649.945066	1.167403
	650.141109	1.167366
	650.337138	1.168876
	650.533154	1.168955
	650.729155	1.170974
	650.925142	1.171545
	651.121116	1.172879
	651.317075	1.175790
	651.513020	1.177958
	651.708951	1.179379
	651.904868	1.179661
	652.100771	1.181259
	652.296660	1.183297
	652.492535	1.185155
	652.688396	1.187626
	652.884242	1.190938
	653.080075	1.194368
	653.275894	1.197894
	653.471699	1.200603
	653.667489	1.201714
	653.863266	1.205559
	654.059028	1.207651
	654.254776	1.209708
	654.450511	1.211411
	654.646231	1.213693
	654.841937	1.214276
	655.037629	1.217026
	655.233308	1.218525
	655.428972	1.221839
	655.624622	1.222976
	655.820258	1.226290
	656.015879	1.229317
	656.211487	1.231054
	656.407081	1.233111
	656.602661	1.234846
	656.798226	1.235407
	656.993778	1.237962
	657.189315	1.239198
	657.384839	1.241607
	657.580348	1.242991
	657.775843	1.244395
	657.971324	1.244994
	658.166791	1.245425
	658.362244	1.246232
	658.557683	1.247446
	658.753108	1.249215
	658.948519	1.250133
	659.143916	1.250015
	659.339298	1.252737
	659.534667	1.253068
	659.730022	1.254622
	659.925362	1.254649
	660.120688	1.254000
	660.316001	1.254954
	660.511299	1.253405
	660.706583	1.252269
	660.901853	1.251873
	661.097109	1.252066
	661.292351	1.251567
	661.487578	1.250691
	661.682792	1.249523
	661.877992	1.248713
	662.073177	1.251274
	662.268349	1.251385
	662.463506	1.251291
	662.658649	1.251159
	662.853779	1.251518
	663.048894	1.250790
	663.243995	1.249481
	663.439081	1.249182
	663.634154	1.247838
	663.829213	1.249465
	664.024258	1.250232
	664.219288	1.250321
	664.414305	1.250498
	664.609307	1.250897
	664.804295	1.250795
	664.999269	1.249401
	665.194229	1.250511
	665.389175	1.250017
	665.584107	1.250589
	665.779025	1.249144
	665.973928	1.248914
	666.168818	1.248954
	666.363693	1.249532
	666.558555	1.247869
	666.753402	1.246840
	666.948235	1.246702
	667.143054	1.248435
	667.337859	1.246506
	667.532650	1.246644
	667.727427	1.245080
	667.922189	1.244767
	668.116938	1.243467
	668.311672	1.243496
	668.506392	1.243466
	668.701098	1.242729
	668.895790	1.241752
	669.090468	1.241063
	669.285132	1.239947
	669.479782	1.239413
	669.674417	1.239777
	669.869039	1.240867
	670.063646	1.240196
	670.258239	1.237726
	670.452819	1.235450
	670.647384	1.233531
	670.841934	1.232185
	671.036471	1.232697
	671.230994	1.229661
	671.425502	1.230142
	671.619997	1.229032
	671.814477	1.228273
	672.008943	1.226408
	672.203395	1.224982
	672.397833	1.225072
	672.592257	1.223159
	672.786667	1.223478
	672.981062	1.222041
	673.175444	1.220493
	673.369811	1.219716
	673.564164	1.218416
	673.758503	1.216520
	673.952828	1.213481
	674.147139	1.211828
	674.341435	1.211096
	674.535718	1.210560
	674.729986	1.209164
	674.924240	1.209222
	675.118480	1.208902
	675.312706	1.209231
	675.506918	1.210215
	675.701116	1.209390
	675.895299	1.209481
	676.089469	1.208336
	676.283624	1.208522
	676.477765	1.208221
	676.671892	1.207072
	676.866005	1.207782
	677.060103	1.206513
	677.254188	1.207058
	677.448258	1.206503
	677.642315	1.206668
	677.836357	1.207211
	678.030385	1.205432
	678.224398	1.203626
	678.418398	1.204288
	678.612384	1.204376
	678.806355	1.205063
	679.000312	1.204479
	679.194255	1.204470
	679.388184	1.203285
	679.582099	1.204419
	679.776000	1.204152
	679.969886	1.203306
	680.163758	1.202991
	680.357617	1.201583
	680.551461	1.201757
	680.745290	1.199561
	680.939106	1.199749
	681.132908	1.199220
	681.326695	1.198648
	681.520468	1.195581
	681.714227	1.191972
	681.907972	1.191263
	682.101703	1.191793
	682.295419	1.192584
	682.489122	1.192996
	682.682810	1.192868
	682.876484	1.191038
	683.070144	1.189328
	683.263790	1.186465
	683.457421	1.184896
	683.651039	1.183770
	683.844642	1.183448
	684.038231	1.181796
	684.231806	1.179791
	684.425367	1.178591
	684.618913	1.176268
	684.812446	1.175021
	685.005964	1.174737
	685.199468	1.172397
	685.392958	1.170799
	685.586433	1.171874
	685.779895	1.170432
	685.973342	1.169665
	686.166775	1.167869
	686.360194	1.166643
	686.553599	1.166450
	686.746990	1.165321
	686.940366	1.164016
	687.133729	1.163029
	687.327077	1.162413
	687.520411	1.161265
	687.713730	1.159605
	687.907036	1.161100
	688.100327	1.159123
	688.293604	1.159298
	688.486867	1.157741
	688.680116	1.157745
	688.873351	1.157299
	689.066571	1.156599
	689.259777	1.156399
	689.452970	1.155431
	689.646147	1.154683
	689.839311	1.155176
	690.032461	1.154983
	690.225596	1.154591
	690.418717	1.155068
	690.611824	1.153739
	690.804917	1.151513
	690.997995	1.151708
	691.191059	1.153205
	691.384110	1.151569
	691.577145	1.151266
	691.770167	1.152460
	691.963175	1.151194
	692.156168	1.150090
	692.349147	1.148730
	692.542112	1.149632
	692.735063	1.149360
	692.927999	1.150461
	693.120922	1.150244
	693.313830	1.151440
	693.506724	1.152529
	693.699603	1.151094
	693.892469	1.149573
	694.085320	1.149095
	694.278157	1.148311
	694.470980	1.146548
	694.663789	1.145116
	694.856583	1.144934
	695.049364	1.144763
	695.242130	1.143968
	695.434881	1.142493
	695.627619	1.141267
	695.820342	1.140266
	696.013052	1.138931
	696.205747	1.137943
	696.398427	1.138083
	696.591094	1.137532
	696.783746	1.135692
	696.976384	1.135636
	697.169008	1.136024
	697.361618	1.135531
	697.554213	1.135265
	697.746795	1.135152
	697.939362	1.136259
	698.131914	1.135662
	698.324453	1.135828
	698.516977	1.135783
	698.709487	1.136636
	698.901983	1.135690
	699.094465	1.134970
	699.286932	1.136376
	699.479386	1.135697
	699.671825	1.133799
	699.864249	1.134017
	700.056660	1.133601
	700.249056	1.135270
	700.441438	1.134698
	700.633806	1.135335
	700.826160	1.134545
	701.018499	1.133857
	701.210824	1.132567
	701.403135	1.131979
	701.595432	1.130014
	701.787714	1.129807
	701.979982	1.130481
	702.172236	1.129714
	702.364476	1.129681
	702.556702	1.129829
	702.748913	1.130829
	702.941110	1.129710
	703.133293	1.130481
	703.325461	1.129816
	703.517615	1.128880
	703.709755	1.127704
	703.901881	1.127723
	704.093993	1.127462
	704.286090	1.124835
	704.478173	1.123989
	704.670242	1.120869
	704.862296	1.120036
	705.054337	1.117856
	705.246363	1.115228
	705.438375	1.114801
	705.630372	1.112819
	705.822356	1.110555
	706.014325	1.107290
	706.206279	1.104426
	706.398220	1.101730
	706.590146	1.100187
	706.782058	1.098478
	706.973956	1.097027
	707.165840	1.095637
	707.357709	1.094409
	707.549564	1.092361
	707.741405	1.091178
	707.933231	1.090386
	708.125043	1.088339
	708.316841	1.086722
	708.508625	1.085820
	708.700395	1.084621
	708.892150	1.083787
	709.083891	1.082037
	709.275617	1.081929
	709.467330	1.079082
	709.659028	1.075608
	709.850712	1.074882
	710.042381	1.072860
	710.234037	1.070809
	710.425678	1.068100
	710.617305	1.067186
	710.808917	1.065666
	711.000515	1.063367
	711.192099	1.062668
	711.383669	1.061371
	711.575225	1.060271
	711.766766	1.058968
	711.958293	1.058354
	712.149805	1.058128
	712.341304	1.056399
	712.532788	1.054874
	712.724258	1.053336
	712.915713	1.053760
	713.107154	1.052758
	713.298581	1.052898
	713.489994	1.052740
	713.681392	1.052110
	713.872776	1.051723
	714.064146	1.053076
	714.255502	1.053995
	714.446843	1.053362
	714.638170	1.053143
	714.829483	1.051960
	715.020781	1.051283
	715.212065	1.051519
	715.403335	1.051204
	715.594591	1.051286
	715.785832	1.049712
	715.977059	1.051236
	716.168272	1.050427
	716.359470	1.051105
	716.550654	1.051662
	716.741824	1.051784
	716.932979	1.052972
	717.124121	1.051916
	717.315247	1.053063
	717.506360	1.052675
	717.697458	1.052700
	717.888542	1.052851
	718.079612	1.054399
	718.270668	1.054475
	718.461709	1.054258
	718.652736	1.053459
	718.843748	1.053739
	719.034746	1.052937
	719.225730	1.052884
	719.416700	1.052143
	719.607655	1.051256
	719.798596	1.050302
	719.989523	1.049403
	720.180435	1.047877
	720.371333	1.046921
	720.562217	1.045191
	720.753087	1.044576
	720.943942	1.041864
	721.134783	1.040215
	721.325609	1.040047
	721.516422	1.039478
	721.707219	1.037629
	721.898003	1.037148
	722.088772	1.036931
	722.279527	1.035737
	722.470268	1.034139
	722.660994	1.033428
	722.851707	1.032516
	723.042404	1.031873
	723.233088	1.031780
	723.423757	1.031022
	723.614412	1.029739
	723.805052	1.029758
	723.995678	1.030021
	724.186290	1.029798
	724.376887	1.029602
	724.567471	1.029122
	724.758039	1.029098
	724.948594	1.031320
	725.139134	1.031804
	725.329660	1.031897
	725.520172	1.034256
	725.710669	1.034312
	725.901152	1.034796
	726.091620	1.035723
	726.282075	1.036938
	726.472514	1.038187
	726.662940	1.038934
	726.853351	1.038893
	727.043748	1.039131
	727.234131	1.038877
	727.424499	1.041537
	727.614853	1.041966
	727.805193	1.044173
	727.995518	1.044730
	728.185829	1.044202
	728.376125	1.045858
	728.566408	1.045304
	728.756675	1.045705
	728.946929	1.044295
	729.137168	1.043929
	729.327393	1.043852
	729.517604	1.044450
	729.707800	1.042925
	729.897982	1.042222
	730.088149	1.042306
	730.278302	1.042681
	730.468441	1.041745
	730.658566	1.040180
	730.848676	1.040418
	731.038771	1.039634
	731.228853	1.039366
	731.418920	1.039289
	731.608973	1.039238
	731.799011	1.039316
	731.989035	1.038938
	732.179045	1.038461
	732.369040	1.037296
	732.559021	1.036974
	732.748988	1.038540
	732.938940	1.039879
	733.128878	1.037950
	733.318801	1.038071
	733.508711	1.038301
	733.698605	1.039181
	733.888486	1.038650
	734.078352	1.038952
	734.268204	1.038715
	734.458041	1.039316
	734.647864	1.040814
	734.837673	1.040068
	735.027467	1.040818
	735.217247	1.041936
	735.407013	1.041293
	735.596764	1.040708
	735.786501	1.041567
	735.976223	1.043442
	736.165932	1.043866
	736.355625	1.043667
	736.545305	1.044033
	736.734970	1.043621
	736.924620	1.045527
	737.114257	1.045903
	737.303879	1.046218
	737.493486	1.045367
	737.683079	1.044098
	737.872658	1.042565
	738.062222	1.042886
	738.251772	1.042022
	738.441308	1.041913
	738.630829	1.042982
	738.820336	1.042487
	739.009829	1.041231
	739.199307	1.040573
	739.388771	1.039137
	739.578220	1.039254
	739.767655	1.039369
	739.957076	1.038362
	740.146482	1.038436
	740.335874	1.038809
	740.525251	1.039319
	740.714615	1.040712
	740.903963	1.040884
	741.093298	1.040379
	741.282618	1.039148
	741.471923	1.039304
	741.661214	1.038286
	741.850491	1.037622
	742.039753	1.037282
	742.229001	1.037190
	742.418235	1.037722
	742.607454	1.037146
	742.796659	1.038082
	742.985849	1.037767
	743.175025	1.038448
	743.364187	1.038463
	743.553334	1.039676
	743.742467	1.041453
	743.931586	1.041881
	744.120690	1.043161
	744.309779	1.042908
	744.498855	1.042024
	744.687916	1.042886
	744.876962	1.043912
	745.065994	1.042865
	745.255012	1.041931
	745.444015	1.043004
	745.633004	1.045227
	745.821978	1.045332
	746.010938	1.045520
	746.199884	1.044063
	746.388815	1.044561
	746.577732	1.046376
	746.766634	1.045905
	746.955522	1.045241
	747.144396	1.045143
	747.333255	1.044281
	747.522100	1.044742
	747.710930	1.044904
	747.899746	1.046465
	748.088548	1.046826
	748.277335	1.047941
	748.466108	1.047185
	748.654866	1.046256
	748.843610	1.045638
	749.032339	1.046833
	749.221054	1.046904
	749.409755	1.047638
	749.598441	1.048918
	749.787113	1.050510
	749.975770	1.051383
	750.164413	1.051023
	750.353042	1.052328
[truncated: 1,648 more rows]
