# Supplementary material for: Metasurface analogues of molecular diastereomers from hierarchical multiscale chiral interactions with biomolecules
Source: Nat Commun. 2026 Apr 22;17:5541. doi: 10.1038/s41467-026-72200-6 (PMC13287669; doi:10.1038/s41467-026-72200-6)
Supplement: Supplementary file 3 — Supplementary Data 1 (Raw data) [file 41467_2026_72200_MOESM3_ESM.zip › Raw_Data/Reflectivity/Antistrept_strept_sequence/strept_after_wash/Ref_ARRAY3_RS_0_3.txt]

	345.453658	0.999247
	345.669646	0.999278
	345.885622	0.999317
	346.101585	0.999367
	346.317535	0.999429
	346.533471	0.999507
	346.749395	0.999603
	346.965306	0.999720
	347.181204	0.999863
	347.397089	1.000037
	347.612961	1.000246
	347.828820	1.000496
	348.044666	1.000794
	348.260499	1.001145
	348.476319	1.001554
	348.692126	1.002023
	348.907920	1.002550
	349.123701	1.003127
	349.339469	1.003737
	349.555224	1.004354
	349.770966	1.004941
	349.986695	1.005459
	350.202412	1.005869
	350.418115	1.006142
	350.633805	1.006263
	350.849482	1.006234
	351.065147	1.006073
	351.280798	1.005804
	351.496436	1.005457
	351.712062	1.005057
	351.927674	1.004628
	352.143273	1.002637
	352.358860	1.000212
	352.574433	1.000246
	352.789993	1.000699
	353.005541	0.998500
	353.221075	0.997430
	353.436597	0.998339
	353.652105	0.996221
	353.867600	0.995105
	354.083083	0.997269
	354.298552	0.997814
	354.514009	0.997107
	354.729452	0.998456
	354.944883	0.997677
	355.160300	0.999084
	355.375705	0.999919
	355.591096	1.000443
	355.806474	0.998473
	356.021840	0.999033
	356.237192	1.001762
	356.452532	1.002175
	356.667858	1.000962
	356.883172	1.002036
	357.098472	1.003383
	357.313760	1.003187
	357.529034	1.003836
	357.744295	1.004750
	357.959544	1.004286
	358.174779	1.005958
	358.390002	1.007546
	358.605211	1.005770
	358.820407	1.005311
	359.035591	1.003776
	359.250761	1.005713
	359.465919	1.006274
	359.681063	1.006360
	359.896194	1.007182
	360.111313	1.005415
	360.326418	1.004799
	360.541510	1.006439
	360.756589	1.007940
	360.971656	1.008724
	361.186709	1.007341
	361.401749	1.005974
	361.616776	1.007683
	361.831790	1.008396
	362.046792	1.006076
	362.261780	1.005836
	362.476755	1.006144
	362.691717	1.006630
	362.906666	1.005755
	363.121602	1.007364
	363.336525	1.007906
	363.551435	1.006850
	363.766332	1.005532
	363.981216	1.005150
	364.196087	1.003461
	364.410945	1.002848
	364.625790	1.000974
	364.840621	0.997827
	365.055440	0.995643
	365.270246	0.996070
	365.485039	0.995436
	365.699818	0.993282
	365.914585	0.991656
	366.129339	0.993059
	366.344079	0.993502
	366.558807	0.990735
	366.773521	0.990863
	366.988223	0.991330
	367.202911	0.991680
	367.417587	0.990006
	367.632249	0.992078
	367.846898	0.990516
	368.061535	0.991897
	368.276158	0.989826
	368.490768	0.989997
	368.705365	0.989362
	368.919949	0.990902
	369.134521	0.990439
	369.349079	0.988599
	369.563624	0.988008
	369.778155	0.989437
	369.992674	0.989392
	370.207180	0.988533
	370.421673	0.988559
	370.636153	0.988090
	370.850619	0.987959
	371.065073	0.989559
	371.279514	0.988275
	371.493941	0.988898
	371.708356	0.990908
	371.922757	0.992488
	372.137145	0.992088
	372.351521	0.991117
	372.565883	0.991234
	372.780232	0.990943
	372.994568	0.990259
	373.208891	0.991617
	373.423201	0.992240
	373.637498	0.991716
	373.851782	0.991703
	374.066053	0.992087
	374.280311	0.993694
	374.494556	0.995748
	374.708787	0.994815
	374.923006	0.995468
	375.137211	0.996861
	375.351404	0.995834
	375.565583	0.995940
	375.779750	0.995915
	375.993903	0.996999
	376.208043	0.996909
	376.422170	0.997312
	376.636284	0.996108
	376.850385	0.996457
	377.064473	0.995163
	377.278548	0.995386
	377.492610	0.994104
	377.706658	0.994124
	377.920694	0.996008
	378.134717	0.997902
	378.348726	0.997840
	378.562722	0.998580
	378.776706	0.999896
	378.990676	1.000779
	379.204633	1.000346
	379.418577	0.998817
	379.632508	0.999813
	379.846426	1.000820
	380.060331	1.001293
	380.274223	1.001464
	380.488101	1.002372
	380.701967	1.002657
	380.915819	1.001884
	381.129659	1.002068
	381.343485	1.003102
	381.557298	1.003102
	381.771098	1.003885
	381.984886	1.004799
	382.198659	1.005098
	382.412420	1.006573
	382.626168	1.006541
	382.839903	1.005306
	383.053624	1.005861
	383.267333	1.007016
	383.481028	1.006948
	383.694711	1.007477
	383.908380	1.006583
	384.122036	1.006319
	384.335679	1.005777
	384.549309	1.005348
	384.762926	1.005666
	384.976530	1.005302
	385.190120	1.008243
	385.403698	1.009095
	385.617262	1.009458
	385.830814	1.010309
	386.044352	1.011334
	386.257877	1.010468
	386.471389	1.009924
	386.684888	1.010220
	386.898374	1.007357
	387.111847	1.007291
	387.325306	1.008153
	387.538753	1.008169
	387.752186	1.007565
	387.965606	1.006009
	388.179014	1.004944
	388.392408	1.005316
	388.605789	1.006326
	388.819156	1.007167
	389.032511	1.007619
	389.245853	1.006676
	389.459181	1.006359
	389.672497	1.008000
	389.885799	1.008161
	390.099088	1.009080
	390.312364	1.009422
	390.525627	1.009666
	390.738877	1.010366
	390.952114	1.008176
	391.165337	1.008801
	391.378548	1.008950
	391.591745	1.008856
	391.804929	1.007866
	392.018100	1.006283
	392.231258	1.005621
	392.444403	1.004923
	392.657535	1.006713
	392.870653	1.006046
	393.083759	1.004808
	393.296851	1.004377
	393.509930	1.004460
	393.722996	1.003587
	393.936049	1.006005
	394.149089	1.005483
	394.362116	1.005740
	394.575129	1.006236
	394.788130	1.005698
	395.001117	1.005239
	395.214091	1.005656
	395.427052	1.005330
	395.640000	1.006583
	395.852935	1.007563
	396.065857	1.007222
	396.278765	1.006265
	396.491660	1.005017
	396.704543	1.004273
	396.917412	1.006278
	397.130268	1.004966
	397.343110	1.006709
	397.555940	1.008564
	397.768757	1.008758
	397.981560	1.010080
	398.194350	1.009117
	398.407127	1.008683
	398.619891	1.007857
	398.832642	1.005953
	399.045380	1.006159
	399.258104	1.004301
	399.470815	1.004863
	399.683514	1.003223
	399.896199	1.004306
	400.108870	1.005160
	400.321529	1.004325
	400.534175	1.001860
	400.746807	1.002734
	400.959427	1.002186
	401.172033	1.003468
	401.384626	1.002835
	401.597205	1.001523
	401.809772	1.000975
	402.022326	1.000987
	402.234866	1.001054
	402.447393	1.001490
	402.659907	1.002713
	402.872408	1.001799
	403.084896	1.001596
	403.297370	1.000321
	403.509832	1.000236
	403.722280	1.002122
	403.934715	1.003129
	404.147137	1.000042
	404.359546	0.998849
	404.571941	0.999718
	404.784323	1.000039
	404.996693	0.999966
	405.209049	0.998172
	405.421392	0.999256
	405.633721	0.997906
	405.846038	0.997462
	406.058341	0.998417
	406.270632	0.998274
	406.482909	0.998538
	406.695172	1.000156
	406.907423	1.001032
	407.119661	1.002385
	407.331885	1.000830
	407.544096	1.001785
	407.756294	1.004994
	407.968479	1.006233
	408.180651	1.008394
	408.392809	1.009208
	408.604954	1.010711
	408.817086	1.010872
	409.029205	1.010145
	409.241311	1.009735
	409.453404	1.011208
	409.665483	1.012778
	409.877549	1.013475
	410.089602	1.014778
	410.301642	1.013386
	410.513669	1.011752
	410.725682	1.010725
	410.937682	1.010373
	411.149669	1.009344
	411.361643	1.007465
	411.573604	1.008509
	411.785551	1.007838
	411.997486	1.005726
	412.209407	1.006062
	412.421315	1.003446
	412.633210	1.002864
	412.845091	1.003239
	413.056959	1.001768
	413.268815	1.001490
	413.480657	1.002037
	413.692485	1.001099
	413.904301	1.000600
	414.116103	0.999509
	414.327892	0.998663
	414.539668	0.998622
	414.751431	0.999616
	414.963181	0.999456
	415.174917	0.999821
	415.386640	0.998773
	415.598350	0.996494
	415.810047	0.998153
	416.021730	0.997594
	416.233401	0.998509
	416.445058	0.999069
	416.656702	0.996959
	416.868332	0.998968
	417.079950	1.000586
	417.291554	1.000861
	417.503145	1.001738
	417.714723	0.999635
	417.926288	0.999497
	418.137839	1.001336
	418.349377	1.002402
	418.560903	1.002381
	418.772414	1.004805
	418.983913	1.004653
	419.195398	1.005859
	419.406870	1.007795
	419.618329	1.009117
	419.829775	1.008907
	420.041208	1.008389
	420.252627	1.011867
	420.464033	1.013254
	420.675426	1.015126
	420.886805	1.018132
	421.098172	1.017963
	421.309525	1.018824
	421.520865	1.019006
	421.732192	1.017541
	421.943505	1.019681
	422.154805	1.021249
	422.366092	1.020553
	422.577366	1.018448
	422.788627	1.016178
	422.999874	1.014412
	423.211108	1.015095
	423.422329	1.014400
	423.633537	1.014886
	423.844731	1.012655
	424.055913	1.012993
	424.267081	1.014350
	424.478235	1.012382
	424.689377	1.011822
	424.900505	1.009972
	425.111620	1.008310
	425.322722	1.009140
	425.533811	1.010228
	425.744886	1.008438
	425.955948	1.005505
	426.166997	1.005335
	426.378032	1.002308
	426.589055	1.000386
	426.800064	0.999192
	427.011060	0.997219
	427.222042	0.999816
	427.433012	0.998722
	427.643968	0.999306
	427.854911	0.998688
	428.065840	0.997800
	428.276757	0.998821
	428.487660	0.999564
	428.698550	0.998055
	428.909427	0.998510
	429.120290	0.999357
	429.331140	0.999844
	429.541977	0.999349
	429.752801	0.996465
	429.963611	0.994670
	430.174408	0.995257
	430.385192	0.993687
	430.595963	0.994737
	430.806720	0.995257
	431.017464	0.994667
	431.228195	0.994416
	431.438913	0.995290
	431.649617	0.993835
	431.860308	0.995997
	432.070986	0.996672
	432.281650	0.997509
	432.492302	0.998428
	432.702940	0.998628
	432.913565	1.000094
	433.124176	1.000189
	433.334774	1.002420
	433.545359	1.003693
	433.755931	1.002064
	433.966489	1.004180
	434.177035	1.003641
	434.387567	1.003276
	434.598085	1.005323
	434.808591	1.003229
	435.019083	1.001968
	435.229562	1.002876
	435.440027	1.005080
	435.650479	1.005727
	435.860918	1.007109
	436.071344	1.008133
	436.281757	1.008551
	436.492156	1.007412
	436.702542	1.010742
	436.912914	1.009992
	437.123274	1.007133
	437.333620	1.008563
	437.543953	1.009071
	437.754272	1.008965
	437.964578	1.009914
	438.174871	1.009843
	438.385151	1.009913
	438.595417	1.009277
	438.805670	1.009901
	439.015910	1.007742
	439.226137	1.008898
	439.436350	1.009150
	439.646550	1.009014
	439.856737	1.012482
	440.066910	1.010187
	440.277070	1.012611
	440.487217	1.009790
	440.697351	1.007932
	440.907471	1.007989
	441.117578	1.007266
	441.327671	1.007003
	441.537752	1.006913
	441.747819	1.005570
	441.957873	1.002525
	442.167913	1.001891
	442.377940	1.000030
	442.587954	0.999991
	442.797955	1.001286
	443.007942	1.000543
	443.217916	0.999799
	443.427877	0.998534
	443.637824	0.998049
	443.847758	0.997864
	444.057679	0.997134
	444.267586	0.995281
	444.477481	0.994641
	444.687361	0.994503
	444.897229	0.994712
	445.107083	0.995102
	445.316924	0.994548
	445.526752	0.995987
	445.736566	0.994794
	445.946367	0.996000
	446.156155	0.995651
	446.365929	0.995069
	446.575690	0.995471
	446.785438	0.995510
	446.995173	0.995187
	447.204894	0.993603
	447.414602	0.992573
	447.624296	0.993004
	447.833977	0.992590
	448.043645	0.990388
	448.253300	0.988937
	448.462941	0.989297
	448.672569	0.988356
	448.882184	0.987434
	449.091785	0.987297
	449.301373	0.988532
	449.510948	0.987368
	449.720509	0.988801
	449.930057	0.990552
	450.139592	0.989133
	450.349113	0.990042
	450.558621	0.990271
	450.768116	0.990967
	450.977597	0.989452
	451.187066	0.987478
	451.396520	0.987375
	451.605962	0.988431
	451.815390	0.988483
	452.024805	0.990026
	452.234206	0.990762
	452.443594	0.992613
	452.652969	0.990952
	452.862330	0.990980
	453.071678	0.990046
	453.281013	0.991607
	453.490335	0.993313
	453.699643	0.994266
	453.908938	0.994480
	454.118219	0.993969
	454.327487	0.994580
	454.536742	0.997023
	454.745983	0.997837
	454.955211	0.997134
	455.164426	0.999952
	455.373627	1.000576
	455.582815	1.001035
	455.791990	1.002395
	456.001152	1.004020
	456.210300	1.004479
	456.419434	1.003695
	456.628556	1.005001
	456.837664	1.006496
	457.046758	1.007325
	457.255839	1.009446
	457.464907	1.010561
	457.673962	1.010254
	457.883003	1.011193
	458.092031	1.011205
	458.301046	1.008294
	458.510047	1.008163
	458.719035	1.008420
	458.928009	1.008164
	459.136970	1.007209
	459.345918	1.006935
	459.554852	1.005396
	459.763774	1.004523
	459.972681	1.004021
	460.181576	1.002467
	460.390457	0.999989
	460.599324	0.999718
	460.808178	0.999759
	461.017019	0.998986
	461.225847	0.998118
	461.434661	0.998926
	461.643462	0.995746
	461.852249	0.994667
	462.061023	0.994433
	462.269784	0.993494
	462.478531	0.990943
	462.687265	0.989849
	462.895986	0.990467
	463.104693	0.990834
	463.313387	0.989835
	463.522068	0.989106
	463.730735	0.988644
	463.939389	0.988004
	464.148029	0.988252
	464.356656	0.988553
	464.565270	0.990117
	464.773870	0.989660
	464.982457	0.989647
	465.191030	0.989130
	465.399591	0.989837
	465.608137	0.990589
	465.816671	0.991400
	466.025191	0.991201
	466.233697	0.991785
	466.442191	0.990871
	466.650671	0.991750
	466.859137	0.991842
	467.067590	0.992398
	467.276030	0.990759
	467.484456	0.992799
	467.692869	0.993996
	467.901269	0.992837
	468.109655	0.993941
	468.318028	0.994467
	468.526387	0.994826
	468.734733	0.993478
	468.943066	0.994488
	469.151385	0.995710
	469.359691	0.995650
	469.567984	0.995654
	469.776263	0.997425
	469.984528	0.997996
	470.192781	0.997063
	470.401020	0.998061
	470.609245	0.997851
	470.817457	0.997123
	471.025656	0.996850
	471.233841	0.998947
	471.442013	0.998125
	471.650172	0.998383
	471.858317	0.998247
	472.066448	0.997416
	472.274567	0.997446
	472.482672	0.997802
	472.690763	0.996232
	472.898841	0.996605
	473.106906	0.996991
	473.314957	0.998015
	473.522995	0.997097
	473.731020	0.997658
	473.939031	0.998268
	474.147029	0.996678
	474.355013	0.998119
	474.562984	0.999757
	474.770941	0.999416
	474.978885	0.998935
	475.186816	0.999714
	475.394733	1.000021
	475.602637	0.998860
	475.810527	0.996084
	476.018404	0.997716
	476.226268	0.996306
	476.434118	0.997535
	476.641955	0.996818
	476.849778	0.997484
	477.057588	0.995949
	477.265385	0.994610
	477.473168	0.992917
	477.680937	0.992070
	477.888694	0.990096
	478.096436	0.987718
	478.304166	0.984855
	478.511882	0.983283
	478.719584	0.981850
	478.927274	0.982085
	479.134949	0.982341
	479.342612	0.981273
	479.550260	0.982422
	479.757896	0.980628
	479.965518	0.980493
	480.173126	0.980703
	480.380722	0.980842
	480.588303	0.981011
	480.795872	0.981259
	481.003426	0.982305
	481.210968	0.981759
	481.418496	0.981907
	481.626010	0.981576
	481.833511	0.982007
	482.040999	0.982426
	482.248473	0.980382
	482.455934	0.979272
	482.663382	0.979112
	482.870816	0.980025
	483.078236	0.981145
	483.285643	0.980414
	483.493037	0.982120
	483.700417	0.984372
	483.907784	0.985845
	484.115137	0.987136
	484.322477	0.987243
	484.529803	0.986871
	484.737116	0.988971
	484.944416	0.988057
	485.151702	0.988512
	485.358975	0.990433
	485.566234	0.991647
	485.773479	0.990879
	485.980712	0.990055
	486.187931	0.992782
	486.395136	0.993832
	486.602328	0.993195
	486.809506	0.993276
	487.016671	0.993844
	487.223823	0.993430
	487.430961	0.992653
	487.638086	0.991476
	487.845197	0.991187
	488.052295	0.991000
	488.259379	0.990272
	488.466450	0.989334
	488.673507	0.988757
	488.880551	0.987487
	489.087582	0.985579
	489.294599	0.985137
	489.501602	0.983739
	489.708592	0.983181
	489.915569	0.981766
	490.122532	0.981144
	490.329482	0.979864
	490.536418	0.979425
	490.743341	0.979565
	490.950250	0.980900
	491.157146	0.981566
	491.364029	0.982672
	491.570897	0.981582
	491.777753	0.981913
	491.984595	0.982679
	492.191423	0.982408
	492.398238	0.983119
	492.605040	0.982179
	492.811828	0.982014
	493.018603	0.980753
	493.225364	0.981016
	493.432111	0.980404
	493.638846	0.978088
	493.845566	0.977826
	494.052274	0.977409
	494.258967	0.977145
	494.465648	0.976762
	494.672314	0.976948
	494.878968	0.979354
	495.085608	0.981874
	495.292234	0.983954
	495.498847	0.984718
	495.705446	0.984295
	495.912032	0.985156
	496.118605	0.985073
	496.325164	0.985020
	496.531709	0.983177
	496.738241	0.981845
	496.944759	0.982842
	497.151264	0.985036
	497.357756	0.985718
	497.564234	0.986917
	497.770698	0.985904
	497.977149	0.985721
	498.183587	0.984826
	498.390011	0.985644
	498.596422	0.985411
	498.802819	0.983608
	499.009202	0.983244
	499.215572	0.982072
	499.421929	0.982092
	499.628272	0.981298
	499.834602	0.979648
	500.040918	0.978585
	500.247220	0.978017
	500.453509	0.976157
	500.659785	0.975525
	500.866047	0.975421
	501.072296	0.974095
	501.278531	0.971921
	501.484752	0.972136
	501.690960	0.971839
	501.897155	0.971991
	502.103336	0.969537
	502.309504	0.968269
	502.515658	0.967076
	502.721798	0.967057
	502.927925	0.966018
	503.134039	0.966119
	503.340139	0.966622
	503.546225	0.967599
	503.752298	0.966997
	503.958358	0.967308
	504.164404	0.968355
	504.370436	0.968562
	504.576455	0.967005
	504.782461	0.964461
	504.988453	0.965123
	505.194431	0.966463
	505.400396	0.965544
	505.606347	0.966754
	505.812285	0.967268
	506.018209	0.966212
	506.224120	0.966664
	506.430017	0.967053
	506.635901	0.967853
	506.841771	0.968314
	507.047628	0.970717
	507.253471	0.971915
	507.459301	0.971900
	507.665117	0.970392
	507.870920	0.969971
	508.076709	0.970041
	508.282484	0.969721
	508.488247	0.969141
	508.693995	0.968473
	508.899730	0.968547
	509.105451	0.969447
	509.311159	0.971212
	509.516854	0.971215
	509.722535	0.970289
	509.928202	0.970281
	510.133856	0.970807
	510.339496	0.970590
	510.545123	0.970869
	510.750736	0.969876
	510.956336	0.971459
	511.161922	0.972535
	511.367494	0.972916
	511.573053	0.971807
	511.778599	0.972625
	511.984131	0.971042
	512.189649	0.968487
	512.395154	0.967766
	512.600645	0.967638
	512.806123	0.967277
	513.011587	0.967839
	513.217038	0.967625
	513.422475	0.966560
	513.627899	0.967985
	513.833309	0.968918
	514.038705	0.967372
	514.244088	0.966743
	514.449458	0.966151
	514.654814	0.966938
	514.860156	0.967814
	515.065485	0.969457
	515.270800	0.968424
	515.476102	0.969371
	515.681390	0.970828
	515.886664	0.970811
	516.091925	0.969781
	516.297173	0.970813
	516.502407	0.970842
	516.707627	0.969183
	516.912834	0.967729
	517.118027	0.967881
	517.323207	0.970538
	517.528373	0.969434
	517.733525	0.968551
	517.938664	0.968241
	518.143790	0.967376
	518.348901	0.966636
	518.554000	0.966306
	518.759084	0.966167
	518.964156	0.966439
	519.169213	0.965669
	519.374257	0.965672
	519.579288	0.964521
	519.784305	0.963530
	519.989308	0.964183
	520.194298	0.964450
	520.399274	0.963923
	520.604236	0.964264
	520.809185	0.965266
	521.014121	0.964825
	521.219043	0.966317
	521.423951	0.966476
	521.628846	0.966675
	521.833727	0.967571
	522.038595	0.966994
	522.243449	0.967531
	522.448289	0.966748
	522.653116	0.966403
	522.857929	0.967295
	523.062729	0.967291
	523.267515	0.967317
	523.472287	0.966761
	523.677046	0.965957
	523.881792	0.965621
	524.086524	0.964524
	524.291242	0.963667
	524.495946	0.963969
	524.700637	0.966445
	524.905315	0.967666
	525.109979	0.967367
	525.314629	0.968002
	525.519266	0.967839
	525.723889	0.968536
	525.928498	0.969148
	526.133094	0.968541
	526.337677	0.967525
	526.542245	0.967962
	526.746800	0.967285
	526.951342	0.967020
	527.155870	0.967714
	527.360384	0.967957
	527.564885	0.967214
	527.769372	0.968345
	527.973846	0.968770
	528.178306	0.967778
	528.382752	0.967185
	528.587185	0.967113
	528.791604	0.966564
	528.996010	0.965866
	529.200402	0.965855
	529.404780	0.966454
	529.609145	0.967648
	529.813496	0.967185
	530.017833	0.967790
	530.222157	0.968295
	530.426468	0.968068
	530.630764	0.967668
	530.835048	0.966291
	531.039317	0.967273
	531.243573	0.968356
	531.447815	0.968657
	531.652044	0.969746
	531.856259	0.969652
	532.060461	0.969580
	532.264648	0.971217
	532.468823	0.970576
	532.672983	0.969857
	532.877130	0.970429
	533.081264	0.969924
	533.285383	0.968991
	533.489490	0.970155
	533.693582	0.970770
	533.897661	0.970494
	534.101726	0.970952
	534.305778	0.970264
	534.509816	0.970957
	534.713841	0.970676
	534.917851	0.971091
	535.121849	0.971246
	535.325832	0.970311
	535.529802	0.969560
	535.733759	0.971128
	535.937701	0.970995
	536.141630	0.971527
	536.345546	0.971553
	536.549448	0.973606
	536.753336	0.974292
	536.957210	0.975062
	537.161071	0.974228
	537.364919	0.973680
	537.568752	0.973868
	537.772572	0.974074
	537.976379	0.974190
	538.180172	0.973087
	538.383951	0.972723
	538.587716	0.972214
	538.791468	0.972092
	538.995206	0.972780
	539.198931	0.974374
	539.402642	0.975721
	539.606339	0.976335
	539.810023	0.975976
	540.013693	0.975500
	540.217349	0.975304
	540.420992	0.976606
	540.624621	0.978179
	540.828237	0.979391
	541.031839	0.981697
	541.235427	0.981871
	541.439001	0.982803
	541.642562	0.983304
	541.846109	0.984500
	542.049643	0.984695
	542.253163	0.986311
	542.456669	0.986195
	542.660162	0.987168
	542.863641	0.988553
	543.067106	0.989137
	543.270558	0.990834
	543.473996	0.991264
	543.677420	0.990765
	543.880831	0.990606
	544.084228	0.990639
	544.287612	0.991965
	544.490981	0.993516
	544.694338	0.993872
	544.897680	0.994661
	545.101009	0.996198
	545.304324	0.996308
	545.507625	0.997243
	545.710913	0.998215
	545.914187	0.998454
	546.117448	0.998971
	546.320695	0.999937
	546.523928	0.999809
	546.727147	1.000023
	546.930353	0.999306
	547.133546	1.000121
	547.336724	1.000518
	547.539889	1.001155
	547.743040	1.002628
	547.946178	1.004332
	548.149301	1.003632
	548.352412	1.004344
	548.555508	1.005164
	548.758591	1.005210
	548.961660	1.004310
	549.164716	1.004619
	549.367757	1.003928
	549.570785	1.004613
	549.773800	1.004941
	549.976801	1.005879
	550.179788	1.006311
	550.382761	1.005308
	550.585721	1.005360
	550.788667	1.006109
	550.991599	1.006714
	551.194518	1.007958
	551.397423	1.008940
	551.600315	1.007762
	551.803192	1.008288
	552.006056	1.009495
	552.208906	1.010563
	552.411743	1.012889
	552.614566	1.014144
	552.817375	1.015289
	553.020171	1.015874
	553.222953	1.018166
	553.425721	1.017655
	553.628475	1.019662
	553.831216	1.019994
	554.033943	1.022390
	554.236657	1.023614
	554.439356	1.025773
	554.642042	1.026565
	554.844715	1.027838
	555.047373	1.028012
	555.250018	1.027501
	555.452650	1.028875
	555.655267	1.029714
	555.857871	1.029819
	556.060461	1.032579
	556.263038	1.033535
	556.465600	1.034549
	556.668150	1.036152
	556.870685	1.035948
	557.073207	1.035284
	557.275715	1.036934
	557.478209	1.038281
	557.680689	1.038908
	557.883156	1.038755
	558.085609	1.039823
	558.288049	1.040934
	558.490475	1.040457
	558.692887	1.039958
	558.895285	1.039323
	559.097670	1.040528
	559.300040	1.043600
	559.502398	1.044119
	559.704741	1.044580
	559.907071	1.044843
	560.109387	1.046253
	560.311689	1.045711
	560.513978	1.047863
	560.716253	1.048888
	560.918514	1.047583
	561.120762	1.048581
	561.322995	1.049986
	561.525215	1.050231
	561.727422	1.051872
	561.929614	1.052001
	562.131793	1.051877
	562.333958	1.052407
	562.536110	1.052062
	562.738248	1.053787
	562.940372	1.055464
	563.142482	1.055952
	563.344578	1.057649
	563.546661	1.057799
	563.748730	1.058176
	563.950786	1.060467
	564.152827	1.060563
	564.354855	1.060575
	564.556870	1.061627
	564.758870	1.062984
	564.960857	1.064588
	565.162830	1.065204
	565.364789	1.065687
	565.566735	1.065094
	565.768666	1.065011
	565.970584	1.066583
	566.172489	1.067166
	566.374379	1.067896
	566.576256	1.068822
	566.778119	1.068787
	566.979969	1.067599
	567.181805	1.068693
	567.383626	1.069594
	567.585435	1.070019
	567.787229	1.069746
	567.989010	1.069915
	568.190777	1.072239
	568.392530	1.071644
	568.594269	1.072425
	568.795995	1.072299
	568.997707	1.072108
	569.199405	1.073679
	569.401090	1.075070
	569.602761	1.075590
	569.804418	1.074567
	570.006061	1.075545
	570.207690	1.077004
	570.409306	1.076993
	570.610908	1.075968
	570.812497	1.076554
	571.014071	1.078028
	571.215632	1.080096
	571.417179	1.080907
	571.618712	1.081234
	571.820232	1.082436
	572.021737	1.084037
	572.223229	1.085794
	572.424707	1.085595
	572.626172	1.087152
	572.827623	1.087132
	573.029060	1.087696
	573.230483	1.089197
	573.431892	1.089871
	573.633288	1.090166
	573.834670	1.088675
	574.036038	1.088835
	574.237392	1.090062
	574.438733	1.091291
	574.640060	1.090985
	574.841373	1.092241
	575.042672	1.093661
	575.243958	1.093536
	575.445230	1.094225
	575.646488	1.093240
	575.847732	1.093509
	576.048962	1.095449
	576.250179	1.095193
	576.451382	1.096048
	576.652571	1.096900
	576.853747	1.097545
	577.054908	1.098003
	577.256056	1.097118
	577.457190	1.097412
	577.658310	1.098100
	577.859417	1.098483
	578.060510	1.100560
	578.261589	1.100104
	578.462654	1.101764
	578.663705	1.102511
	578.864743	1.103393
	579.065767	1.105835
	579.266777	1.106055
	579.467773	1.106085
	579.668755	1.106220
	579.869724	1.107483
	580.070679	1.108862
	580.271620	1.108791
	580.472548	1.108972
	580.673461	1.109590
	580.874361	1.110080
	581.075247	1.112280
	581.276119	1.112190
	581.476978	1.112829
	581.677822	1.112803
	581.878653	1.112088
	582.079470	1.112977
	582.280273	1.111602
	582.481063	1.111718
	582.681838	1.111409
	582.882600	1.111802
	583.083348	1.110526
	583.284083	1.111141
	583.484803	1.111869
	583.685510	1.111726
	583.886203	1.110016
	584.086882	1.108519
	584.287547	1.108779
	584.488199	1.107720
	584.688836	1.109174
	584.889460	1.108656
	585.090070	1.108060
	585.290666	1.107251
	585.491249	1.108474
	585.691818	1.108606
	585.892372	1.107663
	586.092914	1.110156
	586.293441	1.110389
	586.493954	1.110661
	586.694454	1.110595
	586.894940	1.110331
	587.095412	1.110221
	587.295870	1.110445
	587.496314	1.110697
	587.696745	1.109885
	587.897162	1.109711
	588.097565	1.110160
	588.297954	1.108841
	588.498329	1.109268
	588.698691	1.109782
	588.899038	1.110398
	589.099372	1.111579
	589.299692	1.112211
	589.499998	1.115506
	589.700291	1.116162
	589.900569	1.116732
	590.100834	1.118327
	590.301085	1.119284
	590.501322	1.120054
	590.701546	1.119010
	590.901755	1.119722
	591.101951	1.120804
	591.302132	1.120073
	591.502300	1.122901
	591.702455	1.123176
	591.902595	1.123762
	592.102722	1.124557
	592.302834	1.124091
	592.502933	1.127079
	592.703018	1.128502
	592.903089	1.129779
	593.103147	1.128944
	593.303190	1.127738
	593.503220	1.128977
	593.703236	1.129331
	593.903238	1.131112
	594.103226	1.131901
	594.303200	1.132560
	594.503161	1.133639
	594.703108	1.131709
	594.903040	1.131790
	595.102960	1.132277
	595.302865	1.133436
	595.502756	1.133361
	595.702634	1.133174
	595.902497	1.134214
	596.102347	1.135537
	596.302183	1.137511
	596.502005	1.137492
	596.701813	1.138848
	596.901608	1.136969
	597.101388	1.138028
	597.301155	1.138370
	597.500908	1.139299
	597.700647	1.137933
	597.900372	1.137532
	598.100083	1.138689
	598.299781	1.137215
	598.499465	1.137935
	598.699134	1.136630
	598.898790	1.136232
	599.098432	1.137365
	599.298061	1.137120
	599.497675	1.135629
	599.697275	1.135337
	599.896862	1.136283
	600.096435	1.138473
	600.295994	1.139313
	600.495539	1.139843
	600.695070	1.140841
	600.894588	1.142102
	601.094091	1.143130
	601.293581	1.142774
	601.493056	1.142179
	601.692518	1.140963
	601.891966	1.140417
	602.091401	1.139154
	602.290821	1.140075
	602.490227	1.138977
	602.689620	1.138762
	602.888999	1.140504
	603.088363	1.141479
	603.287714	1.141557
	603.487052	1.142142
	603.686375	1.140638
	603.885684	1.140532
	604.084980	1.141901
	604.284261	1.142660
	604.483529	1.143937
	604.682783	1.144222
	604.882023	1.145158
	605.081249	1.144051
	605.280461	1.145125
	605.479660	1.146370
	605.678844	1.146763
	605.878015	1.147046
	606.077172	1.146778
	606.276314	1.145588
	606.475443	1.145287
	606.674558	1.145207
	606.873660	1.145281
	607.072747	1.145186
	607.271820	1.146134
	607.470880	1.146329
	607.669926	1.146681
	607.868957	1.146713
	608.067975	1.147666
	608.266979	1.147549
	608.465969	1.147487
	608.664946	1.148181
	608.863908	1.147138
	609.062857	1.148353
	609.261791	1.147787
	609.460712	1.147213
	609.659619	1.145899
	609.858511	1.145979
	610.057390	1.145971
	610.256256	1.145371
	610.455107	1.146682
	610.653944	1.146269
	610.852767	1.146672
	611.051577	1.146849
	611.250373	1.146804
	611.449154	1.147677
	611.647922	1.149086
	611.846676	1.149419
	612.045416	1.149214
	612.244142	1.147910
	612.442854	1.148330
	612.641553	1.148428
	612.840237	1.147668
	613.038908	1.146833
	613.237564	1.146230
	613.436207	1.147264
	613.634836	1.148708
	613.833451	1.148799
	614.032052	1.150006
	614.230639	1.152389
	614.429212	1.151239
	614.627771	1.152835
	614.826316	1.154263
	615.024848	1.154970
	615.223365	1.155870
	615.421869	1.157855
	615.620358	1.158320
	615.818834	1.161475
	616.017296	1.164585
	616.215744	1.164557
	616.414178	1.164928
	616.612598	1.165471
	616.811004	1.165228
	617.009396	1.165308
	617.207775	1.168204
	617.406139	1.170904
	617.604490	1.173312
	617.802826	1.174876
	618.001149	1.176045
	618.199458	1.176468
	618.397752	1.178162
	618.596033	1.179706
	618.794300	1.182005
	618.992553	1.183537
	619.190792	1.184261
	619.389018	1.185163
	619.587229	1.187435
	619.785426	1.187533
	619.983609	1.188523
	620.181779	1.187267
	620.379934	1.187455
	620.578076	1.188591
	620.776204	1.187808
	620.974317	1.187332
	621.172417	1.186224
	621.370503	1.185391
	621.568575	1.186829
	621.766633	1.187259
	621.964677	1.186743
	622.162707	1.186445
	622.360723	1.185622
	622.558725	1.184537
	622.756714	1.183659
	622.954688	1.182619
	623.152648	1.181970
	623.350595	1.180862
	623.548527	1.181693
	623.746446	1.180482
	623.944350	1.181227
	624.142241	1.180838
	624.340118	1.181074
	624.537981	1.180576
	624.735829	1.179625
	624.933664	1.179722
	625.131485	1.180521
	625.329292	1.181022
	625.527085	1.180968
	625.724864	1.179438
	625.922629	1.177750
	626.120381	1.176464
	626.318118	1.177325
	626.515841	1.177365
	626.713550	1.177963
	626.911246	1.176459
	627.108927	1.176805
	627.306595	1.176036
	627.504248	1.173688
	627.701888	1.172986
	627.899513	1.170471
	628.097125	1.170164
	628.294722	1.169437
	628.492306	1.170452
	628.689876	1.171167
	628.887432	1.172522
	629.084973	1.172059
	629.282501	1.170727
	629.480015	1.169473
	629.677515	1.167791
	629.875001	1.166310
	630.072473	1.165502
	630.269931	1.165050
	630.467375	1.164410
	630.664805	1.162552
	630.862221	1.160055
	631.059623	1.158449
	631.257011	1.158299
	631.454385	1.156856
	631.651746	1.154152
	631.849092	1.153263
	632.046424	1.152109
	632.243742	1.150596
	632.441047	1.150179
	632.638337	1.149420
	632.835613	1.149505
	633.032876	1.149058
	633.230124	1.149118
	633.427358	1.148617
	633.624579	1.145338
	633.821785	1.143848
	634.018978	1.142838
	634.216156	1.141769
	634.413321	1.141465
	634.610471	1.139825
	634.807608	1.139301
	635.004730	1.140060
	635.201839	1.140499
	635.398933	1.140330
	635.596014	1.139725
	635.793081	1.138803
	635.990133	1.136896
	636.187172	1.136175
	636.384196	1.135461
	636.581207	1.133592
	636.778204	1.133240
	636.975186	1.132360
	637.172155	1.130501
	637.369110	1.127914
	637.566050	1.126238
	637.762977	1.124390
	637.959890	1.124481
	638.156788	1.124072
	638.353673	1.123318
	638.550544	1.122525
	638.747400	1.119775
	638.944243	1.120353
	639.141072	1.119581
	639.337886	1.118788
	639.534687	1.119436
	639.731474	1.119027
	639.928246	1.119459
	640.125005	1.116713
	640.321750	1.116177
	640.518480	1.114666
	640.715197	1.113379
	640.911899	1.112522
	641.108588	1.111963
	641.305263	1.110787
	641.501923	1.110736
	641.698570	1.110196
	641.895202	1.110264
	642.091821	1.110220
	642.288426	1.110186
	642.485016	1.110749
	642.681593	1.111004
	642.878155	1.111877
	643.074704	1.113455
	643.271238	1.113342
	643.467759	1.114492
	643.664265	1.117045
	643.860757	1.119148
	644.057236	1.121667
	644.253700	1.123508
	644.450151	1.124790
	644.646587	1.125676
	644.843009	1.125900
	645.039418	1.128100
	645.235812	1.128210
	645.432192	1.127965
	645.628558	1.131053
	645.824911	1.132267
	646.021249	1.132839
	646.217573	1.134187
	646.413883	1.136359
	646.610179	1.139298
	646.806461	1.140997
	647.002729	1.142448
	647.198983	1.144408
	647.395223	1.147121
	647.591449	1.148315
	647.787661	1.149357
	647.983859	1.150580
	648.180043	1.151943
	648.376212	1.152772
	648.572368	1.153496
	648.768510	1.153681
	648.964638	1.154796
	649.160751	1.157403
	649.356851	1.160187
	649.552937	1.161385
	649.749008	1.165238
	649.945066	1.166659
	650.141109	1.169471
	650.337138	1.170011
	650.533154	1.171949
	650.729155	1.174455
	650.925142	1.176108
	651.121116	1.176923
	651.317075	1.178621
	651.513020	1.179008
	651.708951	1.181807
	651.904868	1.184121
	652.100771	1.186280
	652.296660	1.187394
	652.492535	1.188149
	652.688396	1.191802
	652.884242	1.194472
	653.080075	1.195744
	653.275894	1.198623
	653.471699	1.201869
	653.667489	1.204279
	653.863266	1.207439
	654.059028	1.209454
	654.254776	1.212734
	654.450511	1.216291
	654.646231	1.219291
	654.841937	1.221632
	655.037629	1.224247
	655.233308	1.228117
	655.428972	1.230481
	655.624622	1.231408
	655.820258	1.232343
	656.015879	1.232927
	656.211487	1.233267
	656.407081	1.236110
	656.602661	1.237616
	656.798226	1.239696
	656.993778	1.239901
	657.189315	1.241148
	657.384839	1.243116
	657.580348	1.243028
	657.775843	1.245257
	657.971324	1.246824
	658.166791	1.248455
	658.362244	1.250290
	658.557683	1.251418
	658.753108	1.253973
	658.948519	1.254567
	659.143916	1.255287
	659.339298	1.256301
	659.534667	1.255827
	659.730022	1.257075
	659.925362	1.258035
	660.120688	1.258182
	660.316001	1.258360
	660.511299	1.260552
	660.706583	1.262971
	660.901853	1.263732
	661.097109	1.262419
	661.292351	1.262141
	661.487578	1.262846
	661.682792	1.262949
	661.877992	1.262862
	662.073177	1.263554
	662.268349	1.263779
	662.463506	1.263214
	662.658649	1.263277
	662.853779	1.262973
	663.048894	1.262937
	663.243995	1.263329
	663.439081	1.262598
	663.634154	1.260920
	663.829213	1.259254
	664.024258	1.258349
	664.219288	1.259957
	664.414305	1.261392
	664.609307	1.261776
	664.804295	1.261907
	664.999269	1.264599
	665.194229	1.265713
	665.389175	1.264545
	665.584107	1.264028
	665.779025	1.263857
	665.973928	1.263573
	666.168818	1.263085
	666.363693	1.262145
	666.558555	1.261008
	666.753402	1.260178
	666.948235	1.260512
	667.143054	1.258062
	667.337859	1.256836
	667.532650	1.257000
	667.727427	1.257138
	667.922189	1.256749
	668.116938	1.258329
	668.311672	1.255823
	668.506392	1.254757
	668.701098	1.254191
	668.895790	1.253011
	669.090468	1.252894
	669.285132	1.252195
	669.479782	1.252243
	669.674417	1.251309
	669.869039	1.252422
	670.063646	1.252039
	670.258239	1.250653
	670.452819	1.249614
	670.647384	1.248163
	670.841934	1.248946
	671.036471	1.247971
	671.230994	1.245648
	671.425502	1.244994
	671.619997	1.245475
	671.814477	1.244568
	672.008943	1.245057
	672.203395	1.243954
	672.397833	1.242130
	672.592257	1.239508
	672.786667	1.239369
	672.981062	1.239380
	673.175444	1.239151
	673.369811	1.237017
	673.564164	1.235330
	673.758503	1.234103
	673.952828	1.233141
	674.147139	1.230638
	674.341435	1.229043
	674.535718	1.228174
	674.729986	1.226550
	674.924240	1.225460
	675.118480	1.224979
	675.312706	1.225476
	675.506918	1.225143
	675.701116	1.226028
	675.895299	1.226603
	676.089469	1.225416
	676.283624	1.224975
	676.477765	1.224028
	676.671892	1.223292
	676.866005	1.221964
	677.060103	1.220809
	677.254188	1.219893
	677.448258	1.219604
	677.642315	1.219894
	677.836357	1.219600
	678.030385	1.219693
	678.224398	1.218389
	678.418398	1.218120
	678.612384	1.217725
	678.806355	1.215582
	679.000312	1.214713
	679.194255	1.213427
	679.388184	1.211596
	679.582099	1.209816
	679.776000	1.208589
	679.969886	1.206629
	680.163758	1.207254
	680.357617	1.205835
	680.551461	1.204240
	680.745290	1.203872
	680.939106	1.202083
	681.132908	1.202045
	681.326695	1.200926
	681.520468	1.200084
	681.714227	1.199542
	681.907972	1.198308
	682.101703	1.197195
	682.295419	1.196904
	682.489122	1.196145
	682.682810	1.193725
	682.876484	1.192994
	683.070144	1.192969
	683.263790	1.193147
	683.457421	1.191020
	683.651039	1.192111
	683.844642	1.190157
	684.038231	1.189182
	684.231806	1.188425
	684.425367	1.187591
	684.618913	1.184880
	684.812446	1.183074
	685.005964	1.181172
	685.199468	1.181110
	685.392958	1.179449
	685.586433	1.180558
	685.779895	1.178062
	685.973342	1.177317
	686.166775	1.177746
	686.360194	1.178169
	686.553599	1.178488
	686.746990	1.178462
	686.940366	1.177838
	687.133729	1.176941
	687.327077	1.176211
	687.520411	1.175489
	687.713730	1.175280
	687.907036	1.176145
	688.100327	1.177173
	688.293604	1.177951
	688.486867	1.178098
	688.680116	1.176081
	688.873351	1.175658
	689.066571	1.175333
	689.259777	1.175211
	689.452970	1.172616
	689.646147	1.171970
	689.839311	1.169955
	690.032461	1.169087
	690.225596	1.167975
	690.418717	1.166182
	690.611824	1.165652
	690.804917	1.164656
	690.997995	1.164129
	691.191059	1.163175
	691.384110	1.162746
	691.577145	1.162536
	691.770167	1.162825
	691.963175	1.161807
	692.156168	1.161232
	692.349147	1.162258
	692.542112	1.162495
	692.735063	1.162003
	692.927999	1.162109
	693.120922	1.161462
	693.313830	1.160334
	693.506724	1.158517
	693.699603	1.157461
	693.892469	1.156865
	694.085320	1.155676
	694.278157	1.156087
	694.470980	1.156762
	694.663789	1.155439
	694.856583	1.155046
	695.049364	1.154764
	695.242130	1.154466
	695.434881	1.152231
	695.627619	1.151063
	695.820342	1.150801
	696.013052	1.149363
	696.205747	1.148792
	696.398427	1.149779
	696.591094	1.150206
	696.783746	1.149564
	696.976384	1.149649
	697.169008	1.149839
	697.361618	1.149722
	697.554213	1.151042
	697.746795	1.151965
	697.939362	1.152410
	698.131914	1.151742
	698.324453	1.152266
	698.516977	1.153223
	698.709487	1.153430
	698.901983	1.153046
	699.094465	1.154018
	699.286932	1.154162
	699.479386	1.154152
	699.671825	1.155220
	699.864249	1.153149
	700.056660	1.151366
	700.249056	1.150938
	700.441438	1.151605
	700.633806	1.151490
	700.826160	1.150352
	701.018499	1.149246
	701.210824	1.147787
	701.403135	1.147512
	701.595432	1.147844
	701.787714	1.145893
	701.979982	1.144404
	702.172236	1.143208
	702.364476	1.141433
	702.556702	1.140767
	702.748913	1.139158
	702.941110	1.138216
	703.133293	1.136270
	703.325461	1.135737
	703.517615	1.134334
	703.709755	1.132321
	703.901881	1.132249
	704.093993	1.129419
	704.286090	1.126994
	704.478173	1.124409
	704.670242	1.120258
	704.862296	1.117771
	705.054337	1.116906
	705.246363	1.115427
	705.438375	1.115043
	705.630372	1.113178
	705.822356	1.112619
	706.014325	1.109910
	706.206279	1.106258
	706.398220	1.105089
	706.590146	1.103736
	706.782058	1.102200
	706.973956	1.100996
	707.165840	1.098247
	707.357709	1.096484
	707.549564	1.094361
	707.741405	1.093383
	707.933231	1.091862
	708.125043	1.088484
	708.316841	1.086935
	708.508625	1.086271
	708.700395	1.084586
	708.892150	1.083664
	709.083891	1.081663
	709.275617	1.080446
	709.467330	1.079264
	709.659028	1.079061
	709.850712	1.078284
	710.042381	1.076994
	710.234037	1.075412
	710.425678	1.073947
	710.617305	1.073974
	710.808917	1.072593
	711.000515	1.072040
	711.192099	1.071632
	711.383669	1.069875
	711.575225	1.069419
	711.766766	1.069502
	711.958293	1.066823
	712.149805	1.065904
	712.341304	1.065044
	712.532788	1.064227
	712.724258	1.062658
	712.915713	1.062735
	713.107154	1.060350
	713.298581	1.056844
	713.489994	1.056734
	713.681392	1.056143
	713.872776	1.054681
	714.064146	1.054187
	714.255502	1.053508
	714.446843	1.053464
	714.638170	1.051870
	714.829483	1.052601
	715.020781	1.051133
	715.212065	1.050435
	715.403335	1.050348
	715.594591	1.048513
	715.785832	1.047081
	715.977059	1.045874
	716.168272	1.045897
	716.359470	1.046747
	716.550654	1.045890
	716.741824	1.044527
	716.932979	1.042997
	717.124121	1.041792
	717.315247	1.041958
	717.506360	1.041151
	717.697458	1.040260
	717.888542	1.040805
	718.079612	1.040857
	718.270668	1.039012
	718.461709	1.038471
	718.652736	1.038562
	718.843748	1.037725
	719.034746	1.037418
	719.225730	1.036216
	719.416700	1.034874
	719.607655	1.034790
	719.798596	1.036144
	719.989523	1.035922
	720.180435	1.036679
	720.371333	1.037130
	720.562217	1.037714
	720.753087	1.039384
	720.943942	1.040107
	721.134783	1.041133
	721.325609	1.040278
	721.516422	1.040863
	721.707219	1.040521
	721.898003	1.041215
	722.088772	1.041686
	722.279527	1.042510
	722.470268	1.042080
	722.660994	1.042476
	722.851707	1.043066
	723.042404	1.041501
	723.233088	1.040984
	723.423757	1.041085
	723.614412	1.041301
	723.805052	1.041327
	723.995678	1.041013
	724.186290	1.041091
	724.376887	1.041383
	724.567471	1.039300
	724.758039	1.038922
	724.948594	1.041041
	725.139134	1.040657
	725.329660	1.041372
	725.520172	1.042801
	725.710669	1.041829
	725.901152	1.041538
	726.091620	1.041223
	726.282075	1.042511
	726.472514	1.042681
	726.662940	1.042159
	726.853351	1.041045
	727.043748	1.040320
	727.234131	1.040256
	727.424499	1.040224
	727.614853	1.040280
	727.805193	1.039664
	727.995518	1.039265
	728.185829	1.039801
	728.376125	1.039571
	728.566408	1.040246
	728.756675	1.040963
	728.946929	1.040168
	729.137168	1.040418
	729.327393	1.041056
	729.517604	1.040251
	729.707800	1.039450
	729.897982	1.041530
	730.088149	1.040343
	730.278302	1.039831
	730.468441	1.041552
	730.658566	1.042984
	730.848676	1.044895
	731.038771	1.045768
	731.228853	1.046082
	731.418920	1.046504
	731.608973	1.046330
	731.799011	1.045454
	731.989035	1.045426
	732.179045	1.045551
	732.369040	1.044190
	732.559021	1.043079
	732.748988	1.043821
	732.938940	1.042873
	733.128878	1.042384
	733.318801	1.041285
	733.508711	1.041410
	733.698605	1.040746
	733.888486	1.039244
	734.078352	1.039681
	734.268204	1.039222
	734.458041	1.037064
	734.647864	1.038458
	734.837673	1.039271
	735.027467	1.038574
	735.217247	1.039934
	735.407013	1.040923
	735.596764	1.038939
	735.786501	1.038253
	735.976223	1.037826
	736.165932	1.039363
	736.355625	1.041345
	736.545305	1.041041
	736.734970	1.040814
	736.924620	1.041014
	737.114257	1.040680
	737.303879	1.042128
	737.493486	1.043392
	737.683079	1.043044
	737.872658	1.042667
	738.062222	1.041575
	738.251772	1.041903
	738.441308	1.042817
	738.630829	1.043401
	738.820336	1.043490
	739.009829	1.045341
	739.199307	1.045063
	739.388771	1.046048
	739.578220	1.046080
	739.767655	1.046613
	739.957076	1.048127
	740.146482	1.048989
	740.335874	1.049875
	740.525251	1.050454
	740.714615	1.051111
	740.903963	1.050380
	741.093298	1.051253
	741.282618	1.051505
	741.471923	1.052728
	741.661214	1.053176
	741.850491	1.053263
	742.039753	1.052921
	742.229001	1.051353
	742.418235	1.049895
	742.607454	1.048928
	742.796659	1.049126
	742.985849	1.047423
	743.175025	1.046917
	743.364187	1.046227
	743.553334	1.047222
	743.742467	1.046498
	743.931586	1.046620
	744.120690	1.045836
	744.309779	1.045156
	744.498855	1.046542
	744.687916	1.047128
	744.876962	1.048647
	745.065994	1.047925
	745.255012	1.048545
	745.444015	1.048230
	745.633004	1.047943
	745.821978	1.046378
	746.010938	1.047232
	746.199884	1.045984
	746.388815	1.046765
	746.577732	1.047556
	746.766634	1.046778
	746.955522	1.045561
	747.144396	1.046855
	747.333255	1.047867
	747.522100	1.049506
	747.710930	1.049781
	747.899746	1.050129
	748.088548	1.050490
	748.277335	1.050914
	748.466108	1.051741
	748.654866	1.051570
	748.843610	1.051621
	749.032339	1.051659
	749.221054	1.053627
	749.409755	1.053730
	749.598441	1.055799
	749.787113	1.056539
	749.975770	1.056630
	750.164413	1.056008
	750.353042	1.055829
[truncated: 1,648 more rows]
