# Supplementary material for: Metasurface analogues of molecular diastereomers from hierarchical multiscale chiral interactions with biomolecules
Source: Nat Commun. 2026 Apr 22;17:5541. doi: 10.1038/s41467-026-72200-6 (PMC13287669; doi:10.1038/s41467-026-72200-6)
Supplement: Supplementary file 3 — Supplementary Data 1 (Raw data) [file 41467_2026_72200_MOESM3_ESM.zip › Raw_Data/Reflectivity/Antistrept_strept_sequence/strept_after_wash/Ref_ARRAY3_RS_0_4.txt]

	345.453658	0.999844
	345.669646	1.000059
	345.885622	1.000289
	346.101585	1.000538
	346.317535	1.000805
	346.533471	1.001092
	346.749395	1.001401
	346.965306	1.001733
	347.181204	1.002088
	347.397089	1.002465
	347.612961	1.002863
	347.828820	1.003279
	348.044666	1.003706
	348.260499	1.004135
	348.476319	1.004550
	348.692126	1.004931
	348.907920	1.005251
	349.123701	1.005477
	349.339469	1.005572
	349.555224	1.005501
	349.770966	1.005237
	349.986695	1.004769
	350.202412	1.004111
	350.418115	1.003296
	350.633805	1.002377
	350.849482	1.001414
	351.065147	1.000462
	351.280798	0.999566
	351.496436	0.998755
	351.712062	0.998043
	351.927674	0.997435
	352.143273	0.996755
	352.358860	0.997531
	352.574433	0.997210
	352.789993	0.996237
	353.005541	0.996491
	353.221075	0.996083
	353.436597	0.996481
	353.652105	0.996359
	353.867600	0.996064
	354.083083	0.996628
	354.298552	0.996758
	354.514009	0.996864
	354.729452	0.997442
	354.944883	0.996912
	355.160300	0.995587
	355.375705	0.995233
	355.591096	0.994639
	355.806474	0.994279
	356.021840	0.993467
	356.237192	0.994853
	356.452532	0.995967
	356.667858	0.996319
	356.883172	0.995781
	357.098472	0.997454
	357.313760	0.998762
	357.529034	0.997350
	357.744295	0.996736
	357.959544	0.997582
	358.174779	0.996703
	358.390002	0.997050
	358.605211	0.999496
	358.820407	0.999719
	359.035591	0.999464
	359.250761	0.999188
	359.465919	0.999130
	359.681063	0.999545
	359.896194	0.999596
	360.111313	0.999633
	360.326418	0.999833
	360.541510	1.000080
	360.756589	1.000098
	360.971656	1.000014
	361.186709	0.999848
	361.401749	1.000012
	361.616776	1.000186
	361.831790	1.001714
	362.046792	1.002481
	362.261780	1.003464
	362.476755	1.002497
	362.691717	1.002887
	362.906666	1.002183
	363.121602	1.002569
	363.336525	1.001967
	363.551435	1.003184
	363.766332	1.003950
	363.981216	1.005971
	364.196087	1.005883
	364.410945	1.006918
	364.625790	1.009623
	364.840621	1.009474
	365.055440	1.009684
	365.270246	1.010144
	365.485039	1.008680
	365.699818	1.008511
	365.914585	1.008592
	366.129339	1.009195
	366.344079	1.009744
	366.558807	1.010034
	366.773521	1.009288
	366.988223	1.007331
	367.202911	1.005771
	367.417587	1.004487
	367.632249	1.002879
	367.846898	1.002723
	368.061535	1.001315
	368.276158	1.001639
	368.490768	1.000373
	368.705365	1.001533
	368.919949	0.999583
	369.134521	1.001188
	369.349079	1.000805
	369.563624	0.998797
	369.778155	0.998949
	369.992674	0.998696
	370.207180	0.998018
	370.421673	0.995604
	370.636153	0.994500
	370.850619	0.993985
	371.065073	0.993307
	371.279514	0.993972
	371.493941	0.993403
	371.708356	0.991535
	371.922757	0.990261
	372.137145	0.990758
	372.351521	0.991277
	372.565883	0.992588
	372.780232	0.992186
	372.994568	0.991082
	373.208891	0.990083
	373.423201	0.990646
	373.637498	0.990121
	373.851782	0.992896
	374.066053	0.993320
	374.280311	0.992863
	374.494556	0.993204
	374.708787	0.992941
	374.923006	0.994765
	375.137211	0.995949
	375.351404	0.995725
	375.565583	0.995301
	375.779750	0.995676
	375.993903	0.997738
	376.208043	1.000203
	376.422170	1.002080
	376.636284	1.003077
	376.850385	1.005342
	377.064473	1.005471
	377.278548	1.004800
	377.492610	1.004012
	377.706658	1.003991
	377.920694	1.006170
	378.134717	1.005857
	378.348726	1.007294
	378.562722	1.009856
	378.776706	1.010346
	378.990676	1.010740
	379.204633	1.010270
	379.418577	1.009481
	379.632508	1.008816
	379.846426	1.009030
	380.060331	1.009299
	380.274223	1.008345
	380.488101	1.009533
	380.701967	1.010090
	380.915819	1.010968
	381.129659	1.011323
	381.343485	1.009793
	381.557298	1.010704
	381.771098	1.009437
	381.984886	1.011531
	382.198659	1.008724
	382.412420	1.008013
	382.626168	1.008135
	382.839903	1.007623
	383.053624	1.006162
	383.267333	1.004271
	383.481028	1.006765
	383.694711	1.008952
	383.908380	1.007905
	384.122036	1.009633
	384.335679	1.008957
	384.549309	1.007670
	384.762926	1.007056
	384.976530	1.011761
	385.190120	1.010181
	385.403698	1.010566
	385.617262	1.007635
	385.830814	1.007742
	386.044352	1.007183
	386.257877	1.007628
	386.471389	1.007044
	386.684888	1.007554
	386.898374	1.006112
	387.111847	1.006083
	387.325306	1.006809
	387.538753	1.006428
	387.752186	1.007029
	387.965606	1.005739
	388.179014	1.004901
	388.392408	1.005055
	388.605789	1.006852
	388.819156	1.007114
	389.032511	1.006110
	389.245853	1.005782
	389.459181	1.006151
	389.672497	1.005019
	389.885799	1.004847
	390.099088	1.003904
	390.312364	1.005269
	390.525627	1.007342
	390.738877	1.007892
	390.952114	1.006044
	391.165337	1.006732
	391.378548	1.004659
	391.591745	1.003495
	391.804929	1.003293
	392.018100	1.002908
	392.231258	1.002092
	392.444403	1.004375
	392.657535	1.003758
	392.870653	1.002236
	393.083759	1.003105
	393.296851	1.003649
	393.509930	1.002800
	393.722996	1.001493
	393.936049	0.999269
	394.149089	0.997998
	394.362116	0.998389
	394.575129	0.998927
	394.788130	1.000076
	395.001117	0.997443
	395.214091	0.998621
	395.427052	0.998305
	395.640000	0.997636
	395.852935	0.998051
	396.065857	0.999250
	396.278765	0.999663
	396.491660	0.997834
	396.704543	0.996996
	396.917412	0.998492
	397.130268	0.997978
	397.343110	0.997713
	397.555940	0.999958
	397.768757	1.002671
	397.981560	0.999860
	398.194350	1.001610
	398.407127	1.000355
	398.619891	0.999148
	398.832642	0.999752
	399.045380	1.001117
	399.258104	1.002900
	399.470815	1.004248
	399.683514	1.002958
	399.896199	1.003984
	400.108870	1.004516
	400.321529	1.005647
	400.534175	1.004711
	400.746807	1.004817
	400.959427	1.004156
	401.172033	1.003816
	401.384626	1.004885
	401.597205	1.004780
	401.809772	1.005430
	402.022326	1.005914
	402.234866	1.005347
	402.447393	1.005569
	402.659907	1.006175
	402.872408	1.005935
	403.084896	1.006004
	403.297370	1.006562
	403.509832	1.005626
	403.722280	1.005250
	403.934715	1.007374
	404.147137	1.007723
	404.359546	1.007025
	404.571941	1.008209
	404.784323	1.007450
	404.996693	1.008253
	405.209049	1.009232
	405.421392	1.006826
	405.633721	1.004978
	405.846038	1.005580
	406.058341	1.003807
	406.270632	1.002936
	406.482909	1.000905
	406.695172	1.001604
	406.907423	1.002434
	407.119661	1.003998
	407.331885	1.003840
	407.544096	1.002525
	407.756294	1.000990
	407.968479	1.000328
	408.180651	1.000269
	408.392809	1.002041
	408.604954	1.001919
	408.817086	1.002597
	409.029205	1.003120
	409.241311	1.005488
	409.453404	1.005820
	409.665483	1.005122
	409.877549	1.005801
	410.089602	1.006611
	410.301642	1.006797
	410.513669	1.007613
	410.725682	1.006837
	410.937682	1.006650
	411.149669	1.005688
	411.361643	1.006542
	411.573604	1.008896
	411.785551	1.007788
	411.997486	1.008427
	412.209407	1.009221
	412.421315	1.009423
	412.633210	1.011643
	412.845091	1.011212
	413.056959	1.010208
	413.268815	1.010102
	413.480657	1.012324
	413.692485	1.011559
	413.904301	1.010495
	414.116103	1.011538
	414.327892	1.010266
	414.539668	1.009854
	414.751431	1.007545
	414.963181	1.005431
	415.174917	1.005613
	415.386640	1.004643
	415.598350	1.004389
	415.810047	1.003404
	416.021730	1.003683
	416.233401	1.002968
	416.445058	1.002146
	416.656702	1.002544
	416.868332	1.002265
	417.079950	1.003094
	417.291554	1.003089
	417.503145	1.003529
	417.714723	1.003372
	417.926288	1.002274
	418.137839	1.001400
	418.349377	1.000840
	418.560903	1.001560
	418.772414	0.999862
	418.983913	0.998293
	419.195398	0.998072
	419.406870	0.999322
	419.618329	1.000126
	419.829775	1.000092
	420.041208	0.999111
	420.252627	0.999272
	420.464033	0.999211
	420.675426	1.000273
	420.886805	1.001076
	421.098172	1.001408
	421.309525	0.999516
	421.520865	1.000507
	421.732192	1.000031
	421.943505	0.999392
	422.154805	0.997731
	422.366092	0.999077
	422.577366	0.999569
	422.788627	0.998588
	422.999874	0.998875
	423.211108	1.000449
	423.422329	1.001124
	423.633537	1.002287
	423.844731	1.001940
	424.055913	1.003610
	424.267081	1.003607
	424.478235	1.003737
	424.689377	1.006742
	424.900505	1.007181
	425.111620	1.006859
	425.322722	1.007723
	425.533811	1.007286
	425.744886	1.006464
	425.955948	1.007612
	426.166997	1.004754
	426.378032	1.003740
	426.589055	1.002379
	426.800064	1.001967
	427.011060	0.999990
	427.222042	0.999743
	427.433012	0.998288
	427.643968	0.997704
	427.854911	0.998437
	428.065840	0.996586
	428.276757	0.996100
	428.487660	0.994767
	428.698550	0.995880
	428.909427	0.996442
	429.120290	0.995382
	429.331140	0.996967
	429.541977	0.996658
	429.752801	0.995464
	429.963611	0.994402
	430.174408	0.995179
	430.385192	0.994757
	430.595963	0.996015
	430.806720	0.996294
	431.017464	0.994794
	431.228195	0.993523
	431.438913	0.993152
	431.649617	0.993278
	431.860308	0.993674
	432.070986	0.994155
	432.281650	0.993437
	432.492302	0.992753
	432.702940	0.994628
	432.913565	0.996430
	433.124176	0.998231
	433.334774	0.999091
	433.545359	0.998105
	433.755931	1.000462
	433.966489	1.000603
	434.177035	1.000692
	434.387567	1.000039
	434.598085	0.999928
	434.808591	1.001651
	435.019083	1.002824
	435.229562	1.001462
	435.440027	1.002360
	435.650479	1.005025
	435.860918	1.005956
	436.071344	1.005854
	436.281757	1.004990
	436.492156	1.003601
	436.702542	1.004128
	436.912914	1.003464
	437.123274	1.002842
	437.333620	1.003830
	437.543953	1.001628
	437.754272	1.002216
	437.964578	1.001628
	438.174871	1.000202
	438.385151	0.999897
	438.595417	0.999619
	438.805670	0.998456
	439.015910	0.999535
	439.226137	0.997126
	439.436350	0.995847
	439.646550	0.995312
	439.856737	0.995035
	440.066910	0.995123
	440.277070	0.992591
	440.487217	0.992169
	440.697351	0.990600
	440.907471	0.989824
	441.117578	0.989651
	441.327671	0.990430
	441.537752	0.990129
	441.747819	0.989808
	441.957873	0.989703
	442.167913	0.988772
	442.377940	0.989072
	442.587954	0.989378
	442.797955	0.989809
	443.007942	0.989638
	443.217916	0.988602
	443.427877	0.987666
	443.637824	0.987241
	443.847758	0.986932
	444.057679	0.987549
	444.267586	0.987787
	444.477481	0.988687
	444.687361	0.990328
	444.897229	0.992340
	445.107083	0.996279
	445.316924	0.998589
	445.526752	0.998759
	445.736566	0.998640
	445.946367	0.996382
	446.156155	0.995264
	446.365929	0.995612
	446.575690	0.993993
	446.785438	0.994039
	446.995173	0.993478
	447.204894	0.992760
	447.414602	0.994141
	447.624296	0.993215
	447.833977	0.992987
	448.043645	0.993017
	448.253300	0.992837
	448.462941	0.992901
	448.672569	0.992132
	448.882184	0.990953
	449.091785	0.989609
	449.301373	0.991568
	449.510948	0.992136
	449.720509	0.992801
	449.930057	0.992909
	450.139592	0.992645
	450.349113	0.994257
	450.558621	0.994477
	450.768116	0.996385
	450.977597	0.995267
	451.187066	0.991866
	451.396520	0.990160
	451.605962	0.990251
	451.815390	0.990137
	452.024805	0.991229
	452.234206	0.992910
	452.443594	0.991646
	452.652969	0.991417
	452.862330	0.990032
	453.071678	0.991842
	453.281013	0.991104
	453.490335	0.990616
	453.699643	0.991080
	453.908938	0.991671
	454.118219	0.991632
	454.327487	0.990707
	454.536742	0.990682
	454.745983	0.990607
	454.955211	0.990556
	455.164426	0.991518
	455.373627	0.990466
	455.582815	0.991565
	455.791990	0.992145
	456.001152	0.993587
	456.210300	0.993374
	456.419434	0.994595
	456.628556	0.995005
	456.837664	0.996395
	457.046758	0.998752
	457.255839	0.999456
	457.464907	1.001196
	457.673962	1.001028
	457.883003	0.999456
	458.092031	0.997409
	458.301046	0.996769
	458.510047	0.995407
	458.719035	0.996863
	458.928009	0.998756
	459.136970	0.998924
	459.345918	1.000548
	459.554852	0.998908
	459.763774	0.997762
	459.972681	0.997806
	460.181576	0.997391
	460.390457	0.997329
	460.599324	0.996321
	460.808178	0.997413
	461.017019	1.001075
	461.225847	0.999457
	461.434661	1.000285
	461.643462	1.001746
	461.852249	1.002709
	462.061023	1.002814
	462.269784	1.001319
	462.478531	1.001794
	462.687265	1.003542
	462.895986	1.003423
	463.104693	1.001596
	463.313387	1.001579
	463.522068	0.998205
	463.730735	0.998263
	463.939389	0.999498
	464.148029	1.000671
	464.356656	0.999461
	464.565270	0.997709
	464.773870	0.995787
	464.982457	0.992283
	465.191030	0.990808
	465.399591	0.991234
	465.608137	0.990517
	465.816671	0.989515
	466.025191	0.988212
	466.233697	0.989504
	466.442191	0.988383
	466.650671	0.987918
	466.859137	0.986987
	467.067590	0.986153
	467.276030	0.983866
	467.484456	0.983898
	467.692869	0.984253
	467.901269	0.983537
	468.109655	0.985607
	468.318028	0.985159
	468.526387	0.985684
	468.734733	0.982884
	468.943066	0.982802
	469.151385	0.982192
	469.359691	0.982177
	469.567984	0.982856
	469.776263	0.982455
	469.984528	0.983033
	470.192781	0.981204
	470.401020	0.980140
	470.609245	0.979688
	470.817457	0.981055
	471.025656	0.981169
	471.233841	0.982286
	471.442013	0.981434
	471.650172	0.980323
	471.858317	0.980633
	472.066448	0.978732
	472.274567	0.977809
	472.482672	0.979583
	472.690763	0.980909
	472.898841	0.980706
	473.106906	0.981135
	473.314957	0.982680
	473.522995	0.984365
	473.731020	0.982829
	473.939031	0.983366
	474.147029	0.983093
	474.355013	0.981278
	474.562984	0.982605
	474.770941	0.981920
	474.978885	0.982909
	475.186816	0.983390
	475.394733	0.982400
	475.602637	0.982472
	475.810527	0.981164
	476.018404	0.978573
	476.226268	0.977782
	476.434118	0.976373
	476.641955	0.975664
	476.849778	0.973363
	477.057588	0.973067
	477.265385	0.972817
	477.473168	0.972388
	477.680937	0.972733
	477.888694	0.976433
	478.096436	0.975780
	478.304166	0.976622
	478.511882	0.976692
	478.719584	0.979228
	478.927274	0.976775
	479.134949	0.978054
	479.342612	0.979235
	479.550260	0.979079
	479.757896	0.979647
	479.965518	0.979902
	480.173126	0.979377
	480.380722	0.979584
	480.588303	0.979976
	480.795872	0.982059
	481.003426	0.981901
	481.210968	0.982369
	481.418496	0.984410
	481.626010	0.984469
	481.833511	0.986128
	482.040999	0.986535
	482.248473	0.984567
	482.455934	0.983218
	482.663382	0.982640
	482.870816	0.983491
	483.078236	0.984620
	483.285643	0.984511
	483.493037	0.985408
	483.700417	0.986056
	483.907784	0.986310
	484.115137	0.986438
	484.322477	0.987288
	484.529803	0.986372
	484.737116	0.984710
	484.944416	0.986832
	485.151702	0.987448
	485.358975	0.987319
	485.566234	0.987839
	485.773479	0.988344
	485.980712	0.988169
	486.187931	0.987200
	486.395136	0.985786
	486.602328	0.985988
	486.809506	0.985846
	487.016671	0.986811
	487.223823	0.984753
	487.430961	0.984241
	487.638086	0.983695
	487.845197	0.982883
	488.052295	0.983603
	488.259379	0.981720
	488.466450	0.980375
	488.673507	0.980690
	488.880551	0.982195
	489.087582	0.981759
	489.294599	0.982117
	489.501602	0.982500
	489.708592	0.983763
	489.915569	0.984946
	490.122532	0.985479
	490.329482	0.986686
	490.536418	0.984610
	490.743341	0.985701
	490.950250	0.983910
	491.157146	0.984060
	491.364029	0.981449
	491.570897	0.985098
	491.777753	0.985253
	491.984595	0.984019
	492.191423	0.983597
	492.398238	0.982791
	492.605040	0.983641
	492.811828	0.983587
	493.018603	0.983325
	493.225364	0.982720
	493.432111	0.980933
	493.638846	0.979651
	493.845566	0.978359
	494.052274	0.977040
	494.258967	0.976319
	494.465648	0.973475
	494.672314	0.974689
	494.878968	0.976547
	495.085608	0.977284
	495.292234	0.977976
	495.498847	0.978045
	495.705446	0.977629
	495.912032	0.976729
	496.118605	0.976141
	496.325164	0.976239
	496.531709	0.975461
	496.738241	0.976209
	496.944759	0.975180
	497.151264	0.975611
	497.357756	0.976808
	497.564234	0.975882
	497.770698	0.974509
	497.977149	0.974413
	498.183587	0.974201
	498.390011	0.973524
	498.596422	0.972297
	498.802819	0.973057
	499.009202	0.973120
	499.215572	0.973247
	499.421929	0.973725
	499.628272	0.974721
	499.834602	0.976992
	500.040918	0.977070
	500.247220	0.977609
	500.453509	0.977961
	500.659785	0.976220
	500.866047	0.976458
	501.072296	0.977573
	501.278531	0.978211
	501.484752	0.977930
	501.690960	0.978275
	501.897155	0.977979
	502.103336	0.977924
	502.309504	0.978003
	502.515658	0.977537
	502.721798	0.978366
	502.927925	0.977190
	503.134039	0.977178
	503.340139	0.975730
	503.546225	0.976856
	503.752298	0.975608
	503.958358	0.976384
	504.164404	0.975139
	504.370436	0.974230
	504.576455	0.972366
	504.782461	0.971236
	504.988453	0.971346
	505.194431	0.969695
	505.400396	0.970453
	505.606347	0.969746
	505.812285	0.969780
	506.018209	0.970059
	506.224120	0.970036
	506.430017	0.970052
	506.635901	0.971291
	506.841771	0.972095
	507.047628	0.973348
	507.253471	0.973271
	507.459301	0.973278
	507.665117	0.972903
	507.870920	0.972579
	508.076709	0.972695
	508.282484	0.974660
	508.488247	0.976336
	508.693995	0.977054
	508.899730	0.975313
	509.105451	0.975983
	509.311159	0.976013
	509.516854	0.976967
	509.722535	0.976286
	509.928202	0.976621
	510.133856	0.976790
	510.339496	0.978462
	510.545123	0.979699
	510.750736	0.979497
	510.956336	0.979653
	511.161922	0.980652
	511.367494	0.980273
	511.573053	0.980856
	511.778599	0.980821
	511.984131	0.980729
	512.189649	0.978988
	512.395154	0.977952
	512.600645	0.977004
	512.806123	0.976495
	513.011587	0.974037
	513.217038	0.974346
	513.422475	0.973036
	513.627899	0.972543
	513.833309	0.970642
	514.038705	0.969440
	514.244088	0.968342
	514.449458	0.966833
	514.654814	0.966196
	514.860156	0.965024
	515.065485	0.963528
	515.270800	0.960689
	515.476102	0.960795
	515.681390	0.960401
	515.886664	0.958057
	516.091925	0.955693
	516.297173	0.955852
	516.502407	0.955579
	516.707627	0.954077
	516.912834	0.953754
	517.118027	0.953733
	517.323207	0.954950
	517.528373	0.953944
	517.733525	0.955007
	517.938664	0.954544
	518.143790	0.956964
	518.348901	0.956913
	518.554000	0.957599
	518.759084	0.959028
	518.964156	0.959964
	519.169213	0.958622
	519.374257	0.960120
	519.579288	0.959360
	519.784305	0.959375
	519.989308	0.959572
	520.194298	0.961126
	520.399274	0.961961
	520.604236	0.962661
	520.809185	0.961640
	521.014121	0.961246
	521.219043	0.961296
	521.423951	0.963265
	521.628846	0.963133
	521.833727	0.962904
	522.038595	0.963325
	522.243449	0.964543
	522.448289	0.964317
	522.653116	0.964575
	522.857929	0.964431
	523.062729	0.964209
	523.267515	0.964064
	523.472287	0.963007
	523.677046	0.964229
	523.881792	0.965251
	524.086524	0.964341
	524.291242	0.965208
	524.495946	0.964358
	524.700637	0.964368
	524.905315	0.964906
	525.109979	0.964556
	525.314629	0.965800
	525.519266	0.967449
	525.723889	0.966879
	525.928498	0.968911
	526.133094	0.969981
	526.337677	0.973200
	526.542245	0.973961
	526.746800	0.974725
	526.951342	0.975902
	527.155870	0.976913
	527.360384	0.976947
	527.564885	0.977882
	527.769372	0.979337
	527.973846	0.979145
	528.178306	0.978011
	528.382752	0.980380
	528.587185	0.983525
	528.791604	0.983710
	528.996010	0.984417
	529.200402	0.985135
	529.404780	0.985188
	529.609145	0.985055
	529.813496	0.984332
	530.017833	0.985497
	530.222157	0.985750
	530.426468	0.985684
	530.630764	0.984984
	530.835048	0.984526
	531.039317	0.983557
	531.243573	0.982463
	531.447815	0.980981
	531.652044	0.982321
	531.856259	0.981165
	532.060461	0.981860
	532.264648	0.981438
	532.468823	0.980315
	532.672983	0.979319
	532.877130	0.978530
	533.081264	0.977588
	533.285383	0.977027
	533.489490	0.976691
	533.693582	0.975841
	533.897661	0.975233
	534.101726	0.975723
	534.305778	0.976168
	534.509816	0.975285
	534.713841	0.976427
	534.917851	0.977127
	535.121849	0.977291
	535.325832	0.976528
	535.529802	0.976199
	535.733759	0.977092
	535.937701	0.978757
	536.141630	0.978293
	536.345546	0.976869
	536.549448	0.978593
	536.753336	0.977790
	536.957210	0.979229
	537.161071	0.981468
	537.364919	0.981497
	537.568752	0.983636
	537.772572	0.983294
	537.976379	0.983703
	538.180172	0.986195
	538.383951	0.987114
	538.587716	0.987670
	538.791468	0.985726
	538.995206	0.986199
	539.198931	0.987020
	539.402642	0.987521
	539.606339	0.986766
	539.810023	0.987815
	540.013693	0.987586
	540.217349	0.987874
	540.420992	0.985886
	540.624621	0.986923
	540.828237	0.985413
	541.031839	0.984202
	541.235427	0.983993
	541.439001	0.983558
	541.642562	0.982560
	541.846109	0.982091
	542.049643	0.982911
	542.253163	0.983086
	542.456669	0.983124
	542.660162	0.982375
	542.863641	0.982530
	543.067106	0.982466
	543.270558	0.983525
	543.473996	0.982208
	543.677420	0.983279
	543.880831	0.984841
	544.084228	0.984627
	544.287612	0.984338
	544.490981	0.985003
	544.694338	0.984758
	544.897680	0.986600
	545.101009	0.987083
	545.304324	0.987548
	545.507625	0.988031
	545.710913	0.987850
	545.914187	0.988826
	546.117448	0.990262
	546.320695	0.990847
	546.523928	0.991130
	546.727147	0.990748
	546.930353	0.991774
	547.133546	0.991562
	547.336724	0.991071
	547.539889	0.990918
	547.743040	0.992029
	547.946178	0.991542
	548.149301	0.991312
	548.352412	0.992488
	548.555508	0.993000
	548.758591	0.994931
	548.961660	0.994357
	549.164716	0.994699
	549.367757	0.995004
	549.570785	0.994642
	549.773800	0.996267
	549.976801	0.996983
	550.179788	0.999334
	550.382761	1.000357
	550.585721	1.000570
	550.788667	1.000961
	550.991599	1.001569
	551.194518	1.004301
	551.397423	1.003559
	551.600315	1.003812
	551.803192	1.005227
	552.006056	1.006056
	552.208906	1.004574
	552.411743	1.005725
	552.614566	1.006228
	552.817375	1.009283
	553.020171	1.009213
	553.222953	1.010910
	553.425721	1.011602
	553.628475	1.012475
	553.831216	1.012897
	554.033943	1.014156
	554.236657	1.015537
	554.439356	1.017598
	554.642042	1.017942
	554.844715	1.016501
	555.047373	1.017745
	555.250018	1.020294
	555.452650	1.020415
	555.655267	1.019717
	555.857871	1.023341
	556.060461	1.023619
	556.263038	1.024501
	556.465600	1.024283
	556.668150	1.025225
	556.870685	1.024792
	557.073207	1.025195
	557.275715	1.025320
	557.478209	1.025163
	557.680689	1.025356
	557.883156	1.025415
	558.085609	1.025807
	558.288049	1.025404
	558.490475	1.023760
	558.692887	1.023765
	558.895285	1.022784
	559.097670	1.022769
	559.300040	1.023063
	559.502398	1.022467
	559.704741	1.022446
	559.907071	1.022366
	560.109387	1.022429
	560.311689	1.024409
	560.513978	1.024384
	560.716253	1.024492
	560.918514	1.025243
	561.120762	1.025137
	561.322995	1.025654
	561.525215	1.028215
	561.727422	1.029976
	561.929614	1.031695
	562.131793	1.032335
	562.333958	1.034081
	562.536110	1.033613
	562.738248	1.036087
	562.940372	1.038214
	563.142482	1.039978
	563.344578	1.040889
	563.546661	1.041708
	563.748730	1.044425
	563.950786	1.047063
	564.152827	1.047423
	564.354855	1.049768
	564.556870	1.052792
	564.758870	1.053435
	564.960857	1.054399
	565.162830	1.054469
	565.364789	1.055974
	565.566735	1.057853
	565.768666	1.059709
	565.970584	1.060747
	566.172489	1.062400
	566.374379	1.064292
	566.576256	1.065785
	566.778119	1.065610
	566.979969	1.066701
	567.181805	1.069470
	567.383626	1.070502
	567.585435	1.070562
	567.787229	1.070648
	567.989010	1.072127
	568.190777	1.071065
	568.392530	1.070892
	568.594269	1.068929
	568.795995	1.070156
	568.997707	1.070286
	569.199405	1.071042
	569.401090	1.072618
	569.602761	1.071811
	569.804418	1.071303
	570.006061	1.070742
	570.207690	1.070973
	570.409306	1.071404
	570.610908	1.072017
	570.812497	1.072441
	571.014071	1.073010
	571.215632	1.073638
	571.417179	1.074949
	571.618712	1.074104
	571.820232	1.073844
	572.021737	1.074693
	572.223229	1.074269
	572.424707	1.074864
	572.626172	1.076086
	572.827623	1.077063
	573.029060	1.077304
	573.230483	1.077378
	573.431892	1.078555
	573.633288	1.081158
	573.834670	1.081522
	574.036038	1.082452
	574.237392	1.081481
	574.438733	1.081828
	574.640060	1.082502
	574.841373	1.084406
	575.042672	1.085451
	575.243958	1.085827
	575.445230	1.085969
	575.646488	1.088768
	575.847732	1.088304
	576.048962	1.087857
	576.250179	1.086945
	576.451382	1.086794
	576.652571	1.086185
	576.853747	1.086305
	577.054908	1.087844
	577.256056	1.088155
	577.457190	1.088122
	577.658310	1.089676
	577.859417	1.089958
	578.060510	1.089392
	578.261589	1.089839
	578.462654	1.089489
	578.663705	1.089157
	578.864743	1.088728
	579.065767	1.089090
	579.266777	1.089746
	579.467773	1.089243
	579.668755	1.088967
	579.869724	1.087587
	580.070679	1.087335
	580.271620	1.087595
	580.472548	1.090042
	580.673461	1.090582
	580.874361	1.092692
	581.075247	1.093516
	581.276119	1.093776
	581.476978	1.093895
	581.677822	1.094506
	581.878653	1.095174
	582.079470	1.095968
	582.280273	1.096709
	582.481063	1.096623
	582.681838	1.097215
	582.882600	1.096026
	583.083348	1.095626
	583.284083	1.095734
	583.484803	1.095649
	583.685510	1.095458
	583.886203	1.096243
	584.086882	1.097501
	584.287547	1.098159
	584.488199	1.099450
	584.688836	1.100519
	584.889460	1.098417
	585.090070	1.098696
	585.290666	1.098838
	585.491249	1.099786
	585.691818	1.098995
	585.892372	1.097986
	586.092914	1.097237
	586.293441	1.097622
	586.493954	1.098644
	586.694454	1.100207
	586.894940	1.100756
	587.095412	1.100999
	587.295870	1.100896
	587.496314	1.100471
	587.696745	1.100053
	587.897162	1.097534
	588.097565	1.097043
	588.297954	1.097677
	588.498329	1.098182
	588.698691	1.099173
	588.899038	1.099572
	589.099372	1.101309
	589.299692	1.101779
	589.499998	1.103279
	589.700291	1.104750
	589.900569	1.104624
	590.100834	1.105710
	590.301085	1.106638
	590.501322	1.106685
	590.701546	1.107449
	590.901755	1.109022
	591.101951	1.110182
	591.302132	1.111650
	591.502300	1.111726
	591.702455	1.113065
	591.902595	1.114447
	592.102722	1.115642
	592.302834	1.118545
	592.502933	1.120716
	592.703018	1.118882
	592.903089	1.120741
	593.103147	1.122217
	593.303190	1.122368
	593.503220	1.124248
	593.703236	1.126577
	593.903238	1.126483
	594.103226	1.127258
	594.303200	1.127574
	594.503161	1.128295
	594.703108	1.128754
	594.903040	1.128412
	595.102960	1.130382
	595.302865	1.131505
	595.502756	1.131827
	595.702634	1.132546
	595.902497	1.132720
	596.102347	1.134032
	596.302183	1.133817
	596.502005	1.133409
	596.701813	1.133992
	596.901608	1.133583
	597.101388	1.134463
	597.301155	1.135359
	597.500908	1.135517
	597.700647	1.135103
	597.900372	1.135844
	598.100083	1.136640
	598.299781	1.137680
	598.499465	1.136179
	598.699134	1.136456
	598.898790	1.136721
	599.098432	1.136893
	599.298061	1.136448
	599.497675	1.136949
	599.697275	1.136905
	599.896862	1.137095
	600.096435	1.138827
	600.295994	1.140061
	600.495539	1.140605
	600.695070	1.140007
	600.894588	1.140191
	601.094091	1.142082
	601.293581	1.140927
	601.493056	1.140728
	601.692518	1.140231
	601.891966	1.140028
	602.091401	1.139289
	602.290821	1.138146
	602.490227	1.138207
	602.689620	1.139108
	602.888999	1.139668
	603.088363	1.139496
	603.287714	1.139459
	603.487052	1.137165
	603.686375	1.136418
	603.885684	1.135775
	604.084980	1.134257
	604.284261	1.135034
	604.483529	1.133606
	604.682783	1.132338
	604.882023	1.132936
	605.081249	1.132836
	605.280461	1.132781
	605.479660	1.134338
	605.678844	1.134212
	605.878015	1.133213
	606.077172	1.132632
	606.276314	1.132820
	606.475443	1.132745
	606.674558	1.132153
	606.873660	1.132022
	607.072747	1.133431
	607.271820	1.133432
	607.470880	1.134774
	607.669926	1.134599
	607.868957	1.135702
	608.067975	1.136021
	608.266979	1.136035
	608.465969	1.137123
	608.664946	1.137156
	608.863908	1.137007
	609.062857	1.137780
	609.261791	1.138959
	609.460712	1.138540
	609.659619	1.139606
	609.858511	1.140009
	610.057390	1.139348
	610.256256	1.140751
	610.455107	1.139734
	610.653944	1.141165
	610.852767	1.141665
	611.051577	1.143020
	611.250373	1.142696
	611.449154	1.144041
	611.647922	1.143090
	611.846676	1.144346
	612.045416	1.146089
	612.244142	1.145651
	612.442854	1.146494
	612.641553	1.147403
	612.840237	1.148937
	613.038908	1.150043
	613.237564	1.149185
	613.436207	1.149696
	613.634836	1.150363
	613.833451	1.149035
	614.032052	1.148201
	614.230639	1.149264
	614.429212	1.149648
	614.627771	1.149412
	614.826316	1.149474
	615.024848	1.148738
	615.223365	1.147163
	615.421869	1.147231
	615.620358	1.148733
	615.818834	1.149196
	616.017296	1.149594
	616.215744	1.151212
	616.414178	1.152147
	616.612598	1.154072
	616.811004	1.155903
	617.009396	1.158671
	617.207775	1.159707
	617.406139	1.162361
	617.604490	1.163266
	617.802826	1.162180
	618.001149	1.163841
	618.199458	1.165353
	618.397752	1.165330
	618.596033	1.166307
	618.794300	1.169002
	618.992553	1.170330
	619.190792	1.171110
	619.389018	1.172907
	619.587229	1.174388
	619.785426	1.175357
	619.983609	1.174969
	620.181779	1.176936
	620.379934	1.177174
	620.578076	1.177358
	620.776204	1.178512
	620.974317	1.180378
	621.172417	1.178952
	621.370503	1.177696
	621.568575	1.178689
	621.766633	1.177873
	621.964677	1.177871
	622.162707	1.178197
	622.360723	1.176771
	622.558725	1.177751
	622.756714	1.177336
	622.954688	1.177322
	623.152648	1.175934
	623.350595	1.177303
	623.548527	1.177150
	623.746446	1.176427
	623.944350	1.176414
	624.142241	1.174516
	624.340118	1.173693
	624.537981	1.172029
	624.735829	1.171097
	624.933664	1.170013
	625.131485	1.167023
	625.329292	1.165029
	625.527085	1.164482
	625.724864	1.161725
	625.922629	1.160940
	626.120381	1.160371
	626.318118	1.158609
	626.515841	1.156543
	626.713550	1.154940
	626.911246	1.153474
	627.108927	1.153121
	627.306595	1.152234
	627.504248	1.151460
	627.701888	1.150123
	627.899513	1.149810
	628.097125	1.149208
	628.294722	1.148179
	628.492306	1.147795
	628.689876	1.144894
	628.887432	1.144456
	629.084973	1.142988
	629.282501	1.143374
	629.480015	1.140883
	629.677515	1.139579
	629.875001	1.139943
	630.072473	1.139735
	630.269931	1.138684
	630.467375	1.138209
	630.664805	1.138322
	630.862221	1.137364
	631.059623	1.138738
	631.257011	1.140331
	631.454385	1.140375
	631.651746	1.139954
	631.849092	1.139881
	632.046424	1.139746
	632.243742	1.137359
	632.441047	1.137134
	632.638337	1.136168
	632.835613	1.134913
	633.032876	1.132254
	633.230124	1.131901
	633.427358	1.132138
	633.624579	1.130309
	633.821785	1.129145
	634.018978	1.126923
	634.216156	1.126478
	634.413321	1.124720
	634.610471	1.124009
	634.807608	1.123302
	635.004730	1.123604
	635.201839	1.123445
	635.398933	1.121110
	635.596014	1.118778
	635.793081	1.118334
	635.990133	1.115751
	636.187172	1.115743
	636.384196	1.115446
	636.581207	1.114908
	636.778204	1.113703
	636.975186	1.112368
	637.172155	1.111791
	637.369110	1.111403
	637.566050	1.110934
	637.762977	1.110845
	637.959890	1.110170
	638.156788	1.108815
	638.353673	1.107868
	638.550544	1.108393
	638.747400	1.108455
	638.944243	1.107964
	639.141072	1.107902
	639.337886	1.108051
	639.534687	1.108154
	639.731474	1.108168
	639.928246	1.107677
	640.125005	1.108011
	640.321750	1.107760
	640.518480	1.108271
	640.715197	1.109750
	640.911899	1.110716
	641.108588	1.110588
	641.305263	1.110424
	641.501923	1.111572
	641.698570	1.110054
	641.895202	1.110572
	642.091821	1.112183
	642.288426	1.113202
	642.485016	1.114678
	642.681593	1.116578
	642.878155	1.119106
	643.074704	1.119235
	643.271238	1.119117
	643.467759	1.118387
	643.664265	1.117936
	643.860757	1.118519
	644.057236	1.120206
	644.253700	1.121530
	644.450151	1.122541
	644.646587	1.122956
	644.843009	1.123549
	645.039418	1.124418
	645.235812	1.125743
	645.432192	1.125786
	645.628558	1.126810
	645.824911	1.128033
	646.021249	1.129220
	646.217573	1.129708
	646.413883	1.131022
	646.610179	1.132997
	646.806461	1.135633
	647.002729	1.136045
	647.198983	1.137242
	647.395223	1.139637
	647.591449	1.141828
	647.787661	1.144308
	647.983859	1.146710
	648.180043	1.149053
	648.376212	1.150618
	648.572368	1.152750
	648.768510	1.155135
	648.964638	1.156038
	649.160751	1.158947
	649.356851	1.160613
	649.552937	1.161224
	649.749008	1.162422
	649.945066	1.163700
	650.141109	1.166953
	650.337138	1.169438
	650.533154	1.171017
	650.729155	1.172637
	650.925142	1.173640
	651.121116	1.175794
	651.317075	1.178126
	651.513020	1.179473
	651.708951	1.180733
	651.904868	1.183231
	652.100771	1.184040
	652.296660	1.186661
	652.492535	1.186806
	652.688396	1.189489
	652.884242	1.190734
	653.080075	1.193149
	653.275894	1.194701
	653.471699	1.195266
	653.667489	1.198119
	653.863266	1.202374
	654.059028	1.202372
	654.254776	1.204879
	654.450511	1.206804
	654.646231	1.209463
	654.841937	1.209935
	655.037629	1.213143
	655.233308	1.214232
	655.428972	1.216610
	655.624622	1.219171
	655.820258	1.221166
	656.015879	1.221199
	656.211487	1.222338
	656.407081	1.223946
	656.602661	1.224978
	656.798226	1.226006
	656.993778	1.227827
	657.189315	1.227723
	657.384839	1.228965
	657.580348	1.231267
	657.775843	1.232663
	657.971324	1.234094
	658.166791	1.237242
	658.362244	1.239492
	658.557683	1.240864
	658.753108	1.241070
	658.948519	1.243072
	659.143916	1.244532
	659.339298	1.244355
	659.534667	1.245296
	659.730022	1.247331
	659.925362	1.249296
	660.120688	1.248708
	660.316001	1.249419
	660.511299	1.250495
	660.706583	1.250000
	660.901853	1.251794
	661.097109	1.251454
	661.292351	1.250912
	661.487578	1.251455
	661.682792	1.251874
	661.877992	1.251907
	662.073177	1.253603
	662.268349	1.252937
	662.463506	1.253858
	662.658649	1.255215
	662.853779	1.256738
	663.048894	1.257128
	663.243995	1.256283
	663.439081	1.256474
	663.634154	1.257279
	663.829213	1.257408
	664.024258	1.258297
	664.219288	1.258434
	664.414305	1.259638
	664.609307	1.259635
	664.804295	1.259464
	664.999269	1.258872
	665.194229	1.259344
	665.389175	1.260895
	665.584107	1.261734
	665.779025	1.260772
	665.973928	1.261455
	666.168818	1.262520
	666.363693	1.263833
	666.558555	1.262458
	666.753402	1.263632
	666.948235	1.261942
	667.143054	1.261906
	667.337859	1.261581
	667.532650	1.258676
	667.727427	1.255472
	667.922189	1.254392
	668.116938	1.254924
	668.311672	1.253200
	668.506392	1.251899
	668.701098	1.251579
	668.895790	1.249813
	669.090468	1.249986
	669.285132	1.249389
	669.479782	1.248563
	669.674417	1.248430
	669.869039	1.248835
	670.063646	1.246599
	670.258239	1.246025
	670.452819	1.244351
	670.647384	1.243831
	670.841934	1.241973
	671.036471	1.239472
	671.230994	1.238368
	671.425502	1.237123
	671.619997	1.235285
	671.814477	1.232389
	672.008943	1.231394
	672.203395	1.230135
	672.397833	1.228626
	672.592257	1.226133
	672.786667	1.225862
	672.981062	1.225304
	673.175444	1.224806
	673.369811	1.224543
	673.564164	1.223368
	673.758503	1.223666
	673.952828	1.219581
	674.147139	1.218694
	674.341435	1.217777
	674.535718	1.214784
	674.729986	1.213852
	674.924240	1.212062
	675.118480	1.211441
	675.312706	1.210845
	675.506918	1.211188
	675.701116	1.209679
	675.895299	1.207877
	676.089469	1.207635
	676.283624	1.206605
	676.477765	1.205688
	676.671892	1.204171
	676.866005	1.203573
	677.060103	1.201895
	677.254188	1.199975
	677.448258	1.198992
	677.642315	1.199276
	677.836357	1.198667
	678.030385	1.197827
	678.224398	1.196164
	678.418398	1.196139
	678.612384	1.193858
	678.806355	1.192666
	679.000312	1.192181
	679.194255	1.190622
	679.388184	1.190348
	679.582099	1.190261
	679.776000	1.189664
	679.969886	1.187387
	680.163758	1.186235
	680.357617	1.184722
	680.551461	1.183372
	680.745290	1.184139
	680.939106	1.182799
	681.132908	1.182965
	681.326695	1.180765
	681.520468	1.178307
	681.714227	1.175504
	681.907972	1.175039
	682.101703	1.174112
	682.295419	1.173692
	682.489122	1.172336
	682.682810	1.170836
	682.876484	1.170285
	683.070144	1.169603
	683.263790	1.169365
	683.457421	1.168755
	683.651039	1.170169
	683.844642	1.169953
	684.038231	1.171005
	684.231806	1.170610
	684.425367	1.171413
	684.618913	1.170226
	684.812446	1.167081
	685.005964	1.166566
	685.199468	1.165847
	685.392958	1.166408
	685.586433	1.166543
	685.779895	1.166742
	685.973342	1.167174
	686.166775	1.165750
	686.360194	1.166474
	686.553599	1.166190
	686.746990	1.166545
	686.940366	1.167363
	687.133729	1.167751
	687.327077	1.166913
	687.520411	1.166727
	687.713730	1.167420
	687.907036	1.167295
	688.100327	1.167478
	688.293604	1.167035
	688.486867	1.167665
	688.680116	1.168900
	688.873351	1.170067
	689.066571	1.170613
	689.259777	1.171121
	689.452970	1.170268
	689.646147	1.169844
	689.839311	1.169187
	690.032461	1.169346
	690.225596	1.168558
	690.418717	1.167631
	690.611824	1.166337
	690.804917	1.164246
	690.997995	1.163199
	691.191059	1.162173
	691.384110	1.162191
	691.577145	1.159708
	691.770167	1.158981
	691.963175	1.157696
	692.156168	1.157532
	692.349147	1.156953
	692.542112	1.155414
	692.735063	1.154439
	692.927999	1.152932
	693.120922	1.152686
	693.313830	1.151961
	693.506724	1.152669
	693.699603	1.152816
	693.892469	1.153510
	694.085320	1.152550
	694.278157	1.152595
	694.470980	1.154229
	694.663789	1.154306
	694.856583	1.153550
	695.049364	1.153851
	695.242130	1.152871
	695.434881	1.151856
	695.627619	1.150919
	695.820342	1.149189
	696.013052	1.146280
	696.205747	1.146632
	696.398427	1.144274
	696.591094	1.145828
	696.783746	1.145095
	696.976384	1.145024
	697.169008	1.143399
	697.361618	1.142205
	697.554213	1.142693
	697.746795	1.141473
	697.939362	1.141998
	698.131914	1.141656
	698.324453	1.141033
	698.516977	1.140445
	698.709487	1.138874
	698.901983	1.138211
	699.094465	1.138919
	699.286932	1.138334
	699.479386	1.138027
	699.671825	1.137580
	699.864249	1.135840
	700.056660	1.135320
	700.249056	1.134963
	700.441438	1.134106
	700.633806	1.133456
	700.826160	1.133896
	701.018499	1.133707
	701.210824	1.132430
	701.403135	1.131572
	701.595432	1.131823
	701.787714	1.130913
	701.979982	1.128324
	702.172236	1.126712
	702.364476	1.125317
	702.556702	1.125762
	702.748913	1.123940
	702.941110	1.122337
	703.133293	1.120474
	703.325461	1.121015
	703.517615	1.118942
	703.709755	1.117437
	703.901881	1.116066
	704.093993	1.115510
	704.286090	1.114514
	704.478173	1.114273
	704.670242	1.112750
	704.862296	1.112072
	705.054337	1.112009
	705.246363	1.109535
	705.438375	1.107624
	705.630372	1.105915
	705.822356	1.103626
	706.014325	1.102071
	706.206279	1.099914
	706.398220	1.097789
	706.590146	1.096734
	706.782058	1.094267
	706.973956	1.092831
	707.165840	1.090065
	707.357709	1.089702
	707.549564	1.088281
	707.741405	1.088611
	707.933231	1.085250
	708.125043	1.084246
	708.316841	1.081815
	708.508625	1.081532
	708.700395	1.078611
	708.892150	1.077522
	709.083891	1.076366
	709.275617	1.075176
	709.467330	1.073891
	709.659028	1.070953
	709.850712	1.069477
	710.042381	1.068204
	710.234037	1.066491
	710.425678	1.066152
	710.617305	1.064741
	710.808917	1.062492
	711.000515	1.061824
	711.192099	1.061112
	711.383669	1.059062
	711.575225	1.059576
	711.766766	1.060204
	711.958293	1.058391
	712.149805	1.058206
	712.341304	1.057303
	712.532788	1.055733
	712.724258	1.054948
	712.915713	1.054813
	713.107154	1.054829
	713.298581	1.052882
	713.489994	1.051327
	713.681392	1.049947
	713.872776	1.048862
	714.064146	1.049516
	714.255502	1.047033
	714.446843	1.047244
	714.638170	1.046962
	714.829483	1.045999
	715.020781	1.044991
	715.212065	1.045333
	715.403335	1.045325
	715.594591	1.046505
	715.785832	1.044785
	715.977059	1.042993
	716.168272	1.043108
	716.359470	1.043458
	716.550654	1.042338
	716.741824	1.041382
	716.932979	1.043505
	717.124121	1.044778
	717.315247	1.044902
	717.506360	1.046300
	717.697458	1.045742
	717.888542	1.043979
	718.079612	1.044040
	718.270668	1.044089
	718.461709	1.044219
	718.652736	1.045424
	718.843748	1.045840
	719.034746	1.044264
	719.225730	1.043583
	719.416700	1.041996
	719.607655	1.042401
	719.798596	1.042721
	719.989523	1.043487
	720.180435	1.042812
	720.371333	1.043829
	720.562217	1.044007
	720.753087	1.042724
	720.943942	1.040983
	721.134783	1.040594
	721.325609	1.040042
	721.516422	1.040240
	721.707219	1.039809
	721.898003	1.040390
	722.088772	1.040306
	722.279527	1.040726
	722.470268	1.039458
	722.660994	1.039455
	722.851707	1.040503
	723.042404	1.041745
	723.233088	1.041601
	723.423757	1.041505
	723.614412	1.041744
	723.805052	1.041748
	723.995678	1.042988
	724.186290	1.042648
	724.376887	1.041593
	724.567471	1.041246
	724.758039	1.041476
	724.948594	1.040707
	725.139134	1.039451
	725.329660	1.040452
	725.520172	1.040252
	725.710669	1.039079
	725.901152	1.039966
	726.091620	1.038657
	726.282075	1.038398
	726.472514	1.038857
	726.662940	1.039093
	726.853351	1.038675
	727.043748	1.038530
	727.234131	1.037600
	727.424499	1.038865
	727.614853	1.040814
	727.805193	1.039809
	727.995518	1.040123
	728.185829	1.039176
	728.376125	1.039544
	728.566408	1.037970
	728.756675	1.037687
	728.946929	1.037313
	729.137168	1.036643
	729.327393	1.037876
	729.517604	1.037657
	729.707800	1.038043
	729.897982	1.037527
	730.088149	1.037211
	730.278302	1.035483
	730.468441	1.036007
	730.658566	1.036685
	730.848676	1.036404
	731.038771	1.035934
	731.228853	1.035782
	731.418920	1.035823
	731.608973	1.035237
	731.799011	1.036110
	731.989035	1.035158
	732.179045	1.034581
	732.369040	1.034649
	732.559021	1.034908
	732.748988	1.035520
	732.938940	1.035495
	733.128878	1.036643
	733.318801	1.038693
	733.508711	1.039742
	733.698605	1.041143
	733.888486	1.041515
	734.078352	1.043175
	734.268204	1.044594
	734.458041	1.045122
	734.647864	1.045886
	734.837673	1.046404
	735.027467	1.045805
	735.217247	1.047983
	735.407013	1.048667
	735.596764	1.046752
	735.786501	1.047248
	735.976223	1.047806
	736.165932	1.047681
	736.355625	1.046143
	736.545305	1.046751
	736.734970	1.047299
	736.924620	1.047964
	737.114257	1.049247
	737.303879	1.051504
	737.493486	1.051425
	737.683079	1.052060
	737.872658	1.052181
	738.062222	1.052362
	738.251772	1.052398
	738.441308	1.054460
	738.630829	1.054890
	738.820336	1.055650
	739.009829	1.054552
	739.199307	1.053052
	739.388771	1.053005
	739.578220	1.051472
	739.767655	1.051505
	739.957076	1.050507
	740.146482	1.051496
	740.335874	1.050714
	740.525251	1.050015
	740.714615	1.048264
	740.903963	1.046305
	741.093298	1.046478
	741.282618	1.045020
	741.471923	1.044997
	741.661214	1.044409
	741.850491	1.043092
	742.039753	1.040905
	742.229001	1.040450
	742.418235	1.040464
	742.607454	1.040213
	742.796659	1.039792
	742.985849	1.040046
	743.175025	1.040265
	743.364187	1.038291
	743.553334	1.038047
	743.742467	1.038255
	743.931586	1.038638
	744.120690	1.039068
	744.309779	1.038132
	744.498855	1.039907
	744.687916	1.039342
	744.876962	1.038371
	745.065994	1.037564
	745.255012	1.037504
	745.444015	1.037291
	745.633004	1.038037
	745.821978	1.037020
	746.010938	1.036592
	746.199884	1.037273
	746.388815	1.038405
	746.577732	1.039556
	746.766634	1.039359
	746.955522	1.037655
	747.144396	1.039041
	747.333255	1.039575
	747.522100	1.040839
	747.710930	1.042555
	747.899746	1.043641
	748.088548	1.042693
	748.277335	1.044504
	748.466108	1.044219
	748.654866	1.045482
	748.843610	1.044053
	749.032339	1.045752
	749.221054	1.046861
	749.409755	1.048851
	749.598441	1.049838
	749.787113	1.052109
	749.975770	1.051281
	750.164413	1.051865
	750.353042	1.050473
[truncated: 1,648 more rows]
