# Supplementary material for: Metasurface analogues of molecular diastereomers from hierarchical multiscale chiral interactions with biomolecules
Source: Nat Commun. 2026 Apr 22;17:5541. doi: 10.1038/s41467-026-72200-6 (PMC13287669; doi:10.1038/s41467-026-72200-6)
Supplement: Supplementary file 3 — Supplementary Data 1 (Raw data) [file 41467_2026_72200_MOESM3_ESM.zip › Raw_Data/Reflectivity/Antistrept_strept_sequence/strept_after_wash/Ref_ARRAY3_RS_0_5.txt]

	345.453658	0.998138
	345.669646	0.998338
	345.885622	0.998552
	346.101585	0.998782
	346.317535	0.999027
	346.533471	0.999290
	346.749395	0.999571
	346.965306	0.999869
	347.181204	1.000185
	347.397089	1.000516
	347.612961	1.000861
	347.828820	1.001213
	348.044666	1.001565
	348.260499	1.001906
	348.476319	1.002219
	348.692126	1.002481
	348.907920	1.002667
	349.123701	1.002742
	349.339469	1.002675
	349.555224	1.002434
	349.770966	1.002001
	349.986695	1.001375
	350.202412	1.000575
	350.418115	0.999646
	350.633805	0.998643
	350.849482	0.997626
	351.065147	0.996647
	351.280798	0.995746
	351.496436	0.994945
	351.712062	0.994253
	351.927674	0.993670
	352.143273	0.993472
	352.358860	0.994858
	352.574433	0.994941
	352.789993	0.993838
	353.005541	0.994684
	353.221075	0.994484
	353.436597	0.993694
	353.652105	0.993455
	353.867600	0.992749
	354.083083	0.992486
	354.298552	0.992815
	354.514009	0.994497
	354.729452	0.993227
	354.944883	0.996077
	355.160300	0.996043
	355.375705	0.992995
	355.591096	0.993166
	355.806474	0.990384
	356.021840	0.990914
	356.237192	0.991456
	356.452532	0.990442
	356.667858	0.989959
	356.883172	0.990013
	357.098472	0.989884
	357.313760	0.989895
	357.529034	0.990898
	357.744295	0.992262
	357.959544	0.991196
	358.174779	0.990354
	358.390002	0.991685
	358.605211	0.993099
	358.820407	0.993283
	359.035591	0.992435
	359.250761	0.991984
	359.465919	0.992948
	359.681063	0.995654
	359.896194	0.997684
	360.111313	0.997152
	360.326418	0.996688
	360.541510	0.997569
	360.756589	0.996382
	360.971656	0.996921
	361.186709	0.999602
	361.401749	1.001657
	361.616776	1.000796
	361.831790	1.002043
	362.046792	1.001443
	362.261780	0.999809
	362.476755	0.999734
	362.691717	0.998299
	362.906666	0.999274
	363.121602	0.997529
	363.336525	0.996073
	363.551435	0.995812
	363.766332	0.995916
	363.981216	0.996350
	364.196087	0.997947
	364.410945	0.997406
	364.625790	0.998745
	364.840621	0.997672
	365.055440	1.001993
	365.270246	1.002180
	365.485039	1.004370
	365.699818	1.005018
	365.914585	1.007230
	366.129339	1.007138
	366.344079	1.007812
	366.558807	1.007050
	366.773521	1.006720
	366.988223	1.007906
	367.202911	1.007359
	367.417587	1.008896
	367.632249	1.007865
	367.846898	1.008078
	368.061535	1.006476
	368.276158	1.004620
	368.490768	1.006145
	368.705365	1.006470
	368.919949	1.007573
	369.134521	1.007106
	369.349079	1.005856
	369.563624	1.006892
	369.778155	1.004578
	369.992674	1.004816
	370.207180	1.005145
	370.421673	1.005961
	370.636153	1.004537
	370.850619	1.004621
	371.065073	1.002839
	371.279514	1.000903
	371.493941	1.000748
	371.708356	1.000051
	371.922757	1.000986
	372.137145	1.002705
	372.351521	1.005012
	372.565883	1.004864
	372.780232	1.002796
	372.994568	0.999706
	373.208891	0.998377
	373.423201	0.998336
	373.637498	0.998344
	373.851782	0.999015
	374.066053	1.000216
	374.280311	1.001043
	374.494556	1.000820
	374.708787	0.999847
	374.923006	0.999990
	375.137211	0.999636
	375.351404	1.000992
	375.565583	0.998396
	375.779750	0.997230
	375.993903	0.997643
	376.208043	0.998966
	376.422170	1.000190
	376.636284	1.001170
	376.850385	1.001908
	377.064473	1.002473
	377.278548	1.002484
	377.492610	1.002892
	377.706658	1.003565
	377.920694	1.004944
	378.134717	1.003030
	378.348726	1.003139
	378.562722	1.002134
	378.776706	1.000696
	378.990676	0.999771
	379.204633	0.999453
	379.418577	0.998777
	379.632508	0.999332
	379.846426	0.999610
	380.060331	0.999095
	380.274223	1.001020
	380.488101	1.000275
	380.701967	0.999648
	380.915819	0.998992
	381.129659	0.998337
	381.343485	0.999970
	381.557298	0.999693
	381.771098	0.997845
	381.984886	0.996830
	382.198659	0.996363
	382.412420	0.996760
	382.626168	0.995375
	382.839903	0.997094
	383.053624	0.996571
	383.267333	0.997040
	383.481028	0.995511
	383.694711	0.995987
	383.908380	0.995789
	384.122036	0.997494
	384.335679	0.997198
	384.549309	0.997337
	384.762926	0.998284
	384.976530	0.998681
	385.190120	0.997823
	385.403698	0.996266
	385.617262	0.995985
	385.830814	0.996692
	386.044352	0.995662
	386.257877	0.995496
	386.471389	0.995377
	386.684888	0.997339
	386.898374	0.997788
	387.111847	0.997370
	387.325306	0.996530
	387.538753	0.995575
	387.752186	0.996168
	387.965606	0.995099
	388.179014	0.995170
	388.392408	0.995509
	388.605789	0.998292
	388.819156	1.001164
	389.032511	1.000044
	389.245853	1.001103
	389.459181	1.000344
	389.672497	1.000242
	389.885799	1.002390
	390.099088	1.000112
	390.312364	1.000909
	390.525627	1.001229
	390.738877	1.000735
	390.952114	1.001872
	391.165337	1.002099
	391.378548	1.000502
	391.591745	1.001439
	391.804929	1.001481
	392.018100	1.001569
	392.231258	1.001616
	392.444403	1.000792
	392.657535	1.000876
	392.870653	1.000081
	393.083759	1.000172
	393.296851	0.999791
	393.509930	0.999984
	393.722996	1.000104
	393.936049	0.999142
	394.149089	0.998955
	394.362116	0.997878
	394.575129	0.997705
	394.788130	0.997466
	395.001117	0.997087
	395.214091	0.997107
	395.427052	0.996081
	395.640000	0.995136
	395.852935	0.995140
	396.065857	0.994872
	396.278765	0.995476
	396.491660	0.994311
	396.704543	0.995770
	396.917412	0.994494
	397.130268	0.992458
	397.343110	0.995793
	397.555940	0.997397
	397.768757	0.997526
	397.981560	0.998040
	398.194350	0.999314
	398.407127	0.999341
	398.619891	0.998428
	398.832642	0.995696
	399.045380	0.994737
	399.258104	0.996940
	399.470815	0.996765
	399.683514	0.995844
	399.896199	0.998168
	400.108870	0.998376
	400.321529	0.998446
	400.534175	0.998176
	400.746807	0.998917
	400.959427	1.001324
	401.172033	1.001053
	401.384626	1.001629
	401.597205	1.001312
	401.809772	1.001469
	402.022326	1.002102
	402.234866	1.002309
	402.447393	1.002410
	402.659907	1.003584
	402.872408	1.001392
	403.084896	1.002794
	403.297370	1.003247
	403.509832	1.003887
	403.722280	1.005923
	403.934715	1.005345
	404.147137	1.004623
	404.359546	1.004644
	404.571941	1.003855
	404.784323	1.004382
	404.996693	1.003328
	405.209049	1.003424
	405.421392	1.004473
	405.633721	1.003080
	405.846038	1.002847
	406.058341	1.004073
	406.270632	1.004666
	406.482909	1.002681
	406.695172	1.001332
	406.907423	1.000833
	407.119661	0.999682
	407.331885	1.000295
	407.544096	1.000305
	407.756294	1.000851
	407.968479	0.999820
	408.180651	0.998730
	408.392809	0.999532
	408.604954	0.999262
	408.817086	0.999559
	409.029205	1.000017
	409.241311	0.998668
	409.453404	0.999906
	409.665483	0.996749
	409.877549	0.998041
	410.089602	1.000133
	410.301642	0.999213
	410.513669	0.999301
	410.725682	0.998485
	410.937682	0.996994
	411.149669	0.997018
	411.361643	0.998458
	411.573604	0.998530
	411.785551	0.999719
	411.997486	1.002055
	412.209407	1.001677
	412.421315	1.003294
	412.633210	1.004786
	412.845091	1.003541
	413.056959	1.003262
	413.268815	1.004537
	413.480657	1.006026
	413.692485	1.007242
	413.904301	1.006195
	414.116103	1.008428
	414.327892	1.007136
	414.539668	1.007781
	414.751431	1.007833
	414.963181	1.008695
	415.174917	1.007421
	415.386640	1.005959
	415.598350	1.006244
	415.810047	1.006147
	416.021730	1.006695
	416.233401	1.005672
	416.445058	1.005844
	416.656702	1.004554
	416.868332	1.004232
	417.079950	1.005396
	417.291554	1.005949
	417.503145	1.005522
	417.714723	1.005738
	417.926288	1.006977
	418.137839	1.006938
	418.349377	1.006895
	418.560903	1.006860
	418.772414	1.007229
	418.983913	1.007281
	419.195398	1.004165
	419.406870	1.005146
	419.618329	1.005481
	419.829775	1.006974
	420.041208	1.007035
	420.252627	1.005770
	420.464033	1.005316
	420.675426	1.004341
	420.886805	1.004771
	421.098172	1.006255
	421.309525	1.005335
	421.520865	1.004584
	421.732192	1.005171
	421.943505	1.004346
	422.154805	1.003293
	422.366092	1.003917
	422.577366	1.005199
	422.788627	1.004993
	422.999874	1.005901
	423.211108	1.006887
	423.422329	1.006424
	423.633537	1.008164
	423.844731	1.008227
	424.055913	1.006568
	424.267081	1.006576
	424.478235	1.006525
	424.689377	1.005901
	424.900505	1.004404
	425.111620	1.004979
	425.322722	1.004930
	425.533811	1.002875
	425.744886	1.002215
	425.955948	1.002362
	426.166997	1.001457
	426.378032	1.002165
	426.589055	1.000710
	426.800064	1.000047
	427.011060	0.998512
	427.222042	0.998734
	427.433012	0.996513
	427.643968	0.995684
	427.854911	0.994208
	428.065840	0.993773
	428.276757	0.993720
	428.487660	0.993105
	428.698550	0.993142
	428.909427	0.992869
	429.120290	0.992035
	429.331140	0.992172
	429.541977	0.994403
	429.752801	0.997860
	429.963611	0.996278
	430.174408	0.997890
	430.385192	0.998297
	430.595963	0.998761
	430.806720	0.999110
	431.017464	0.999841
	431.228195	0.999642
	431.438913	0.998706
	431.649617	0.999164
	431.860308	0.998028
	432.070986	1.000555
	432.281650	1.001384
	432.492302	1.002112
	432.702940	1.003367
	432.913565	1.002861
	433.124176	1.003884
	433.334774	1.004781
	433.545359	1.004968
	433.755931	1.005816
	433.966489	1.004100
	434.177035	1.002626
	434.387567	1.003146
	434.598085	1.000925
	434.808591	1.000058
	435.019083	1.000240
	435.229562	1.000349
	435.440027	1.002357
	435.650479	1.004881
	435.860918	1.004069
	436.071344	1.002422
	436.281757	1.001298
	436.492156	1.000036
	436.702542	1.000177
	436.912914	1.001125
	437.123274	1.000376
	437.333620	1.000010
	437.543953	0.998031
	437.754272	0.996385
	437.964578	0.996415
	438.174871	0.995410
	438.385151	0.998178
	438.595417	0.998235
	438.805670	0.999317
	439.015910	0.997685
	439.226137	0.997005
	439.436350	0.995166
	439.646550	0.993355
	439.856737	0.992868
	440.066910	0.991884
	440.277070	0.993483
	440.487217	0.992474
	440.697351	0.992140
	440.907471	0.989886
	441.117578	0.989277
	441.327671	0.989665
	441.537752	0.989226
	441.747819	0.989354
	441.957873	0.990993
	442.167913	0.991530
	442.377940	0.990871
	442.587954	0.987969
	442.797955	0.989666
	443.007942	0.989795
	443.217916	0.988948
	443.427877	0.988774
	443.637824	0.987988
	443.847758	0.987017
	444.057679	0.987871
	444.267586	0.989251
	444.477481	0.990304
	444.687361	0.992497
	444.897229	0.992905
	445.107083	0.994159
	445.316924	0.993726
	445.526752	0.993444
	445.736566	0.995708
	445.946367	0.996011
	446.156155	0.996183
	446.365929	0.997562
	446.575690	0.997269
	446.785438	0.999522
	446.995173	1.000352
	447.204894	1.000878
	447.414602	1.001023
	447.624296	1.002658
	447.833977	1.004144
	448.043645	1.004516
	448.253300	1.003447
	448.462941	1.002574
	448.672569	1.002313
	448.882184	1.003201
	449.091785	1.003040
	449.301373	1.003384
	449.510948	1.003950
	449.720509	1.003141
	449.930057	1.001786
	450.139592	1.001675
	450.349113	1.002967
	450.558621	1.004434
	450.768116	1.003385
	450.977597	1.005001
	451.187066	1.003014
	451.396520	1.002638
	451.605962	1.001397
	451.815390	1.001960
	452.024805	0.999044
	452.234206	0.998595
	452.443594	0.998719
	452.652969	0.997436
	452.862330	0.994819
	453.071678	0.992442
	453.281013	0.991459
	453.490335	0.990780
	453.699643	0.992355
	453.908938	0.993109
	454.118219	0.992101
	454.327487	0.990720
	454.536742	0.989990
	454.745983	0.989346
	454.955211	0.989772
	455.164426	0.989419
	455.373627	0.989779
	455.582815	0.990118
	455.791990	0.988320
	456.001152	0.989115
	456.210300	0.990263
	456.419434	0.991062
	456.628556	0.990833
	456.837664	0.989485
	457.046758	0.993070
	457.255839	0.993364
	457.464907	0.992944
	457.673962	0.992270
	457.883003	0.991005
	458.092031	0.992789
	458.301046	0.992560
	458.510047	0.991813
	458.719035	0.993577
	458.928009	0.993328
	459.136970	0.993198
	459.345918	0.994030
	459.554852	0.993162
	459.763774	0.992398
	459.972681	0.993401
	460.181576	0.996413
	460.390457	0.997507
	460.599324	0.997042
	460.808178	0.996734
	461.017019	0.997818
	461.225847	0.997164
	461.434661	0.996163
	461.643462	0.995457
	461.852249	0.995443
	462.061023	0.994467
	462.269784	0.993029
	462.478531	0.993171
	462.687265	0.994587
	462.895986	0.992189
	463.104693	0.991412
	463.313387	0.990388
	463.522068	0.991247
	463.730735	0.988719
	463.939389	0.986898
	464.148029	0.986698
	464.356656	0.985613
	464.565270	0.984220
	464.773870	0.984898
	464.982457	0.984671
	465.191030	0.984870
	465.399591	0.984181
	465.608137	0.987643
	465.816671	0.989604
	466.025191	0.989496
	466.233697	0.988269
	466.442191	0.986857
	466.650671	0.986652
	466.859137	0.985443
	467.067590	0.984808
	467.276030	0.984601
	467.484456	0.985805
	467.692869	0.985070
	467.901269	0.985141
	468.109655	0.985468
	468.318028	0.984688
	468.526387	0.986130
	468.734733	0.986298
	468.943066	0.985098
	469.151385	0.986446
	469.359691	0.988777
	469.567984	0.988941
	469.776263	0.985859
	469.984528	0.985655
	470.192781	0.986318
	470.401020	0.988359
	470.609245	0.990132
	470.817457	0.991679
	471.025656	0.994285
	471.233841	0.996987
	471.442013	0.995272
	471.650172	0.997228
	471.858317	0.998827
	472.066448	0.998827
	472.274567	0.999217
	472.482672	1.000502
	472.690763	1.000332
	472.898841	0.998274
	473.106906	0.996493
	473.314957	0.997258
	473.522995	0.998859
	473.731020	0.998181
	473.939031	0.998157
	474.147029	0.998368
	474.355013	0.996971
	474.562984	0.995402
	474.770941	0.995133
	474.978885	0.997243
	475.186816	0.998508
	475.394733	0.996287
	475.602637	0.997214
	475.810527	0.996309
	476.018404	0.998232
	476.226268	0.997763
	476.434118	0.998734
	476.641955	1.000164
	476.849778	0.999891
	477.057588	1.000329
	477.265385	0.999315
	477.473168	0.998587
	477.680937	0.999139
	477.888694	0.998189
	478.096436	0.999161
	478.304166	0.997208
	478.511882	0.994798
	478.719584	0.993741
	478.927274	0.993030
	479.134949	0.992578
	479.342612	0.991256
	479.550260	0.991379
	479.757896	0.993907
	479.965518	0.994670
	480.173126	0.994070
	480.380722	0.993787
	480.588303	0.993214
	480.795872	0.993158
	481.003426	0.992367
	481.210968	0.992526
	481.418496	0.992545
	481.626010	0.992661
	481.833511	0.990688
	482.040999	0.988584
	482.248473	0.989877
	482.455934	0.991298
	482.663382	0.991926
	482.870816	0.990198
	483.078236	0.989424
	483.285643	0.988430
	483.493037	0.988022
	483.700417	0.987526
	483.907784	0.985961
	484.115137	0.986854
	484.322477	0.985708
	484.529803	0.984994
	484.737116	0.984034
	484.944416	0.983856
	485.151702	0.982718
	485.358975	0.983076
	485.566234	0.983262
	485.773479	0.983493
	485.980712	0.982598
	486.187931	0.981786
	486.395136	0.982328
	486.602328	0.981483
	486.809506	0.981022
	487.016671	0.981464
	487.223823	0.982957
	487.430961	0.982771
	487.638086	0.980057
	487.845197	0.978433
	488.052295	0.977474
	488.259379	0.977296
	488.466450	0.976379
	488.673507	0.975712
	488.880551	0.974726
	489.087582	0.974528
	489.294599	0.974040
	489.501602	0.972853
	489.708592	0.971255
	489.915569	0.971525
	490.122532	0.973155
	490.329482	0.972765
	490.536418	0.973021
	490.743341	0.972831
	490.950250	0.973487
	491.157146	0.973695
	491.364029	0.974578
	491.570897	0.975909
	491.777753	0.978148
	491.984595	0.979317
	492.191423	0.979369
	492.398238	0.978315
	492.605040	0.977490
	492.811828	0.979257
	493.018603	0.978902
	493.225364	0.979514
	493.432111	0.980160
	493.638846	0.981157
	493.845566	0.981327
	494.052274	0.981254
	494.258967	0.982038
	494.465648	0.984169
	494.672314	0.985986
	494.878968	0.986007
	495.085608	0.987016
	495.292234	0.987715
	495.498847	0.989607
	495.705446	0.989010
	495.912032	0.990188
	496.118605	0.991281
	496.325164	0.991131
	496.531709	0.990055
	496.738241	0.989062
	496.944759	0.989418
	497.151264	0.988379
	497.357756	0.987611
	497.564234	0.986101
	497.770698	0.986056
	497.977149	0.985348
	498.183587	0.984284
	498.390011	0.982925
	498.596422	0.983187
	498.802819	0.981854
	499.009202	0.979933
	499.215572	0.979912
	499.421929	0.978824
	499.628272	0.977035
	499.834602	0.974825
	500.040918	0.972145
	500.247220	0.970415
	500.453509	0.968553
	500.659785	0.967841
	500.866047	0.966709
	501.072296	0.967428
	501.278531	0.966152
	501.484752	0.964881
	501.690960	0.964819
	501.897155	0.963902
	502.103336	0.963394
	502.309504	0.963338
	502.515658	0.963705
	502.721798	0.962189
	502.927925	0.961835
	503.134039	0.960903
	503.340139	0.960992
	503.546225	0.958719
	503.752298	0.958504
	503.958358	0.958831
	504.164404	0.958188
	504.370436	0.955351
	504.576455	0.955106
	504.782461	0.955458
	504.988453	0.955046
	505.194431	0.955458
	505.400396	0.953821
	505.606347	0.955375
	505.812285	0.956508
	506.018209	0.957951
	506.224120	0.958556
	506.430017	0.957704
	506.635901	0.959062
	506.841771	0.958986
	507.047628	0.959885
	507.253471	0.960135
	507.459301	0.960176
	507.665117	0.959154
	507.870920	0.959000
	508.076709	0.958570
	508.282484	0.958821
	508.488247	0.958962
	508.693995	0.958537
	508.899730	0.957703
	509.105451	0.958537
	509.311159	0.959392
	509.516854	0.958192
	509.722535	0.958824
	509.928202	0.960397
	510.133856	0.960450
	510.339496	0.960613
	510.545123	0.959833
	510.750736	0.960835
	510.956336	0.962096
	511.161922	0.961261
	511.367494	0.962636
	511.573053	0.962924
	511.778599	0.959470
	511.984131	0.958455
	512.189649	0.958434
	512.395154	0.959002
	512.600645	0.959024
	512.806123	0.961047
	513.011587	0.961756
	513.217038	0.961224
	513.422475	0.959544
	513.627899	0.959425
	513.833309	0.960294
	514.038705	0.961459
	514.244088	0.960369
	514.449458	0.959642
	514.654814	0.959765
	514.860156	0.960432
	515.065485	0.959943
	515.270800	0.959792
	515.476102	0.958943
	515.681390	0.959691
	515.886664	0.958527
	516.091925	0.959574
	516.297173	0.960116
	516.502407	0.959934
	516.707627	0.961222
	516.912834	0.964081
	517.118027	0.965518
	517.323207	0.965282
	517.528373	0.965749
	517.733525	0.966455
	517.938664	0.966694
	518.143790	0.966074
	518.348901	0.965041
	518.554000	0.963574
	518.759084	0.964256
	518.964156	0.965499
	519.169213	0.964345
	519.374257	0.965781
	519.579288	0.964493
	519.784305	0.964079
	519.989308	0.964794
	520.194298	0.965508
	520.399274	0.964895
	520.604236	0.963846
	520.809185	0.964076
	521.014121	0.964465
	521.219043	0.962980
	521.423951	0.963850
	521.628846	0.962826
	521.833727	0.961642
	522.038595	0.963652
	522.243449	0.962331
	522.448289	0.961648
	522.653116	0.961086
	522.857929	0.960532
	523.062729	0.960636
	523.267515	0.960485
	523.472287	0.960480
	523.677046	0.960264
	523.881792	0.958978
	524.086524	0.957181
	524.291242	0.957590
	524.495946	0.956942
	524.700637	0.956495
	524.905315	0.954943
	525.109979	0.955035
	525.314629	0.952980
	525.519266	0.952573
	525.723889	0.952330
	525.928498	0.954157
	526.133094	0.955656
	526.337677	0.955163
	526.542245	0.954686
	526.746800	0.956127
	526.951342	0.956880
	527.155870	0.957820
	527.360384	0.957653
	527.564885	0.958492
	527.769372	0.959131
	527.973846	0.959794
	528.178306	0.959386
	528.382752	0.960206
	528.587185	0.962099
	528.791604	0.963261
	528.996010	0.964514
	529.200402	0.964491
	529.404780	0.964332
	529.609145	0.963455
	529.813496	0.963081
	530.017833	0.963599
	530.222157	0.963326
	530.426468	0.964024
	530.630764	0.963800
	530.835048	0.965394
	531.039317	0.966307
	531.243573	0.966285
	531.447815	0.966822
	531.652044	0.968254
	531.856259	0.969683
	532.060461	0.970941
	532.264648	0.971157
	532.468823	0.971090
	532.672983	0.971146
	532.877130	0.971940
	533.081264	0.972734
	533.285383	0.973583
	533.489490	0.973898
	533.693582	0.975122
	533.897661	0.973733
	534.101726	0.975956
	534.305778	0.976587
	534.509816	0.976118
	534.713841	0.978584
	534.917851	0.980160
	535.121849	0.981330
	535.325832	0.980933
	535.529802	0.981563
	535.733759	0.980932
	535.937701	0.979534
	536.141630	0.979121
	536.345546	0.978744
	536.549448	0.977315
	536.753336	0.976884
	536.957210	0.978714
	537.161071	0.977234
	537.364919	0.976730
	537.568752	0.976245
	537.772572	0.977994
	537.976379	0.978444
	538.180172	0.978906
	538.383951	0.978573
	538.587716	0.976595
	538.791468	0.975409
	538.995206	0.977008
	539.198931	0.976358
	539.402642	0.975766
	539.606339	0.976153
	539.810023	0.974687
	540.013693	0.973782
	540.217349	0.973398
	540.420992	0.974542
	540.624621	0.975875
	540.828237	0.976965
	541.031839	0.975909
	541.235427	0.975718
	541.439001	0.976072
	541.642562	0.976015
	541.846109	0.974541
	542.049643	0.972615
	542.253163	0.973464
	542.456669	0.973384
	542.660162	0.973256
	542.863641	0.973820
	543.067106	0.975310
	543.270558	0.976015
	543.473996	0.977463
	543.677420	0.978744
	543.880831	0.978869
	544.084228	0.979162
	544.287612	0.979839
	544.490981	0.981186
	544.694338	0.983495
	544.897680	0.984289
	545.101009	0.984710
	545.304324	0.986199
	545.507625	0.986194
	545.710913	0.985840
	545.914187	0.985476
	546.117448	0.986556
	546.320695	0.988806
	546.523928	0.988273
	546.727147	0.989985
	546.930353	0.992014
	547.133546	0.991394
	547.336724	0.990730
	547.539889	0.991007
	547.743040	0.991408
	547.946178	0.991412
	548.149301	0.991014
	548.352412	0.991059
	548.555508	0.991047
	548.758591	0.990464
	548.961660	0.991353
	549.164716	0.992640
	549.367757	0.991449
	549.570785	0.992289
	549.773800	0.992583
	549.976801	0.994053
	550.179788	0.993202
	550.382761	0.992367
	550.585721	0.993165
	550.788667	0.993564
	550.991599	0.994791
	551.194518	0.996191
	551.397423	0.995258
	551.600315	0.995142
	551.803192	0.995940
	552.006056	0.994701
	552.208906	0.997093
	552.411743	0.999317
	552.614566	1.000672
	552.817375	0.999680
	553.020171	0.999029
	553.222953	0.998959
	553.425721	0.999701
	553.628475	0.999673
	553.831216	1.000338
	554.033943	1.001933
	554.236657	1.003121
	554.439356	1.004808
	554.642042	1.006464
	554.844715	1.007580
	555.047373	1.009576
	555.250018	1.010815
	555.452650	1.011781
	555.655267	1.012417
	555.857871	1.013928
	556.060461	1.013289
	556.263038	1.015545
	556.465600	1.017651
	556.668150	1.018655
	556.870685	1.018148
	557.073207	1.018049
	557.275715	1.018360
	557.478209	1.018664
	557.680689	1.017928
	557.883156	1.020284
	558.085609	1.023148
	558.288049	1.025566
	558.490475	1.026716
	558.692887	1.027627
	558.895285	1.029333
	559.097670	1.030343
	559.300040	1.031088
	559.502398	1.030944
	559.704741	1.032237
	559.907071	1.033398
	560.109387	1.035534
	560.311689	1.035722
	560.513978	1.037374
	560.716253	1.039321
	560.918514	1.039987
	561.120762	1.040758
	561.322995	1.042094
	561.525215	1.043133
	561.727422	1.042831
	561.929614	1.044287
	562.131793	1.045804
	562.333958	1.045444
	562.536110	1.047298
	562.738248	1.048100
	562.940372	1.047587
	563.142482	1.047765
	563.344578	1.048007
	563.546661	1.048191
	563.748730	1.049494
	563.950786	1.050515
	564.152827	1.051972
	564.354855	1.053043
	564.556870	1.053205
	564.758870	1.051792
	564.960857	1.050953
	565.162830	1.053037
	565.364789	1.055148
	565.566735	1.055689
	565.768666	1.057601
	565.970584	1.058886
	566.172489	1.059152
	566.374379	1.058100
	566.576256	1.058848
	566.778119	1.060230
	566.979969	1.060436
	567.181805	1.061043
	567.383626	1.061693
	567.585435	1.062446
	567.787229	1.064152
	567.989010	1.065505
	568.190777	1.065164
	568.392530	1.066927
	568.594269	1.068348
	568.795995	1.068927
	568.997707	1.068228
	569.199405	1.069181
	569.401090	1.069567
	569.602761	1.070900
	569.804418	1.073306
	570.006061	1.074368
	570.207690	1.075657
	570.409306	1.077046
	570.610908	1.077397
	570.812497	1.078245
	571.014071	1.080406
	571.215632	1.081252
	571.417179	1.083061
	571.618712	1.085724
	571.820232	1.087773
	572.021737	1.088816
	572.223229	1.088247
	572.424707	1.089017
	572.626172	1.090311
	572.827623	1.090894
	573.029060	1.091494
	573.230483	1.092370
	573.431892	1.092179
	573.633288	1.093284
	573.834670	1.092614
	574.036038	1.094730
	574.237392	1.094207
	574.438733	1.093957
	574.640060	1.094911
	574.841373	1.094496
	575.042672	1.094205
	575.243958	1.093970
	575.445230	1.094406
	575.646488	1.095146
	575.847732	1.096388
	576.048962	1.095569
	576.250179	1.095596
	576.451382	1.095210
	576.652571	1.096397
	576.853747	1.097994
	577.054908	1.098706
	577.256056	1.100309
	577.457190	1.100495
	577.658310	1.100669
	577.859417	1.099682
	578.060510	1.099609
	578.261589	1.099051
	578.462654	1.098563
	578.663705	1.098786
	578.864743	1.098339
	579.065767	1.098303
	579.266777	1.098057
	579.467773	1.097909
	579.668755	1.097473
	579.869724	1.096394
	580.070679	1.094542
	580.271620	1.094700
	580.472548	1.095223
	580.673461	1.094408
	580.874361	1.093564
	581.075247	1.092010
	581.276119	1.093487
	581.476978	1.093970
	581.677822	1.094378
	581.878653	1.095311
	582.079470	1.095571
	582.280273	1.097323
	582.481063	1.096712
	582.681838	1.095861
	582.882600	1.096039
	583.083348	1.096175
	583.284083	1.095011
	583.484803	1.095319
	583.685510	1.095170
	583.886203	1.093571
	584.086882	1.094849
	584.287547	1.094039
	584.488199	1.095376
	584.688836	1.095163
	584.889460	1.096243
	585.090070	1.096969
	585.290666	1.095520
	585.491249	1.094824
	585.691818	1.095233
	585.892372	1.095310
	586.092914	1.097110
	586.293441	1.095990
	586.493954	1.095972
	586.694454	1.097700
	586.894940	1.099095
	587.095412	1.099223
	587.295870	1.100982
	587.496314	1.102648
	587.696745	1.104390
	587.897162	1.105273
	588.097565	1.106161
	588.297954	1.108694
	588.498329	1.109517
	588.698691	1.110560
	588.899038	1.110815
	589.099372	1.109983
	589.299692	1.111838
	589.499998	1.112374
	589.700291	1.113156
	589.900569	1.111673
	590.100834	1.113383
	590.301085	1.112779
	590.501322	1.114357
	590.701546	1.114659
	590.901755	1.115248
	591.101951	1.115478
	591.302132	1.116726
	591.502300	1.117236
	591.702455	1.117325
	591.902595	1.118102
	592.102722	1.120697
	592.302834	1.122089
	592.502933	1.122735
	592.703018	1.122274
	592.903089	1.122656
	593.103147	1.123268
	593.303190	1.125366
	593.503220	1.126105
	593.703236	1.127149
	593.903238	1.128595
	594.103226	1.128808
	594.303200	1.128583
	594.503161	1.127537
	594.703108	1.127455
	594.903040	1.127263
	595.102960	1.127963
	595.302865	1.127427
	595.502756	1.128579
	595.702634	1.129991
	595.902497	1.130529
	596.102347	1.131319
	596.302183	1.132252
	596.502005	1.133637
	596.701813	1.133637
	596.901608	1.133867
	597.101388	1.133545
	597.301155	1.132653
	597.500908	1.135167
	597.700647	1.136903
	597.900372	1.137836
	598.100083	1.137178
	598.299781	1.136372
	598.499465	1.136621
	598.699134	1.138009
	598.898790	1.137434
	599.098432	1.137260
	599.298061	1.137310
	599.497675	1.135838
	599.697275	1.137066
	599.896862	1.135446
	600.096435	1.135513
	600.295994	1.134528
	600.495539	1.134677
	600.695070	1.133584
	600.894588	1.134928
	601.094091	1.135649
	601.293581	1.136530
	601.493056	1.136086
	601.692518	1.135512
	601.891966	1.135164
	602.091401	1.136831
	602.290821	1.136138
	602.490227	1.136741
	602.689620	1.136190
	602.888999	1.135440
	603.088363	1.135468
	603.287714	1.135664
	603.487052	1.135366
	603.686375	1.135094
	603.885684	1.135635
	604.084980	1.136137
	604.284261	1.134104
	604.483529	1.134250
	604.682783	1.134628
	604.882023	1.135241
	605.081249	1.136129
	605.280461	1.135514
	605.479660	1.135037
	605.678844	1.133570
	605.878015	1.133394
	606.077172	1.132298
	606.276314	1.132496
	606.475443	1.132406
	606.674558	1.133020
	606.873660	1.133327
	607.072747	1.133943
	607.271820	1.132937
	607.470880	1.134623
	607.669926	1.135260
	607.868957	1.134933
	608.067975	1.136727
	608.266979	1.136713
	608.465969	1.135177
	608.664946	1.134725
	608.863908	1.136005
	609.062857	1.135698
	609.261791	1.136038
	609.460712	1.136808
	609.659619	1.137043
	609.858511	1.136535
	610.057390	1.137129
	610.256256	1.137384
	610.455107	1.138179
	610.653944	1.139849
	610.852767	1.141127
	611.051577	1.141504
	611.250373	1.142145
	611.449154	1.144050
	611.647922	1.145794
	611.846676	1.145113
	612.045416	1.146913
	612.244142	1.147739
	612.442854	1.149270
	612.641553	1.149355
	612.840237	1.151843
	613.038908	1.151883
	613.237564	1.152109
	613.436207	1.150732
	613.634836	1.152000
	613.833451	1.153415
	614.032052	1.154561
	614.230639	1.152674
	614.429212	1.154481
	614.627771	1.154897
	614.826316	1.153578
	615.024848	1.155551
	615.223365	1.155659
	615.421869	1.157547
	615.620358	1.156295
	615.818834	1.156589
	616.017296	1.157057
	616.215744	1.157834
	616.414178	1.159021
	616.612598	1.160303
	616.811004	1.159506
	617.009396	1.159210
	617.207775	1.160188
	617.406139	1.161755
	617.604490	1.163530
	617.802826	1.165234
	618.001149	1.166247
	618.199458	1.166926
	618.397752	1.167219
	618.596033	1.168773
	618.794300	1.169302
	618.992553	1.169832
	619.190792	1.170405
	619.389018	1.172101
	619.587229	1.172824
	619.785426	1.172222
	619.983609	1.173440
	620.181779	1.173405
	620.379934	1.174719
	620.578076	1.176686
	620.776204	1.178590
	620.974317	1.178867
	621.172417	1.180260
	621.370503	1.181590
	621.568575	1.182458
	621.766633	1.182641
	621.964677	1.184330
	622.162707	1.183501
	622.360723	1.185325
	622.558725	1.186174
	622.756714	1.187116
	622.954688	1.186492
	623.152648	1.186867
	623.350595	1.186887
	623.548527	1.184984
	623.746446	1.184521
	623.944350	1.184033
	624.142241	1.182856
	624.340118	1.181114
	624.537981	1.179938
	624.735829	1.178790
	624.933664	1.177131
	625.131485	1.175779
	625.329292	1.174998
	625.527085	1.176027
	625.724864	1.174838
	625.922629	1.173159
	626.120381	1.170642
	626.318118	1.170796
	626.515841	1.170102
	626.713550	1.169001
	626.911246	1.168435
	627.108927	1.167736
	627.306595	1.166522
	627.504248	1.164029
	627.701888	1.164610
	627.899513	1.164395
	628.097125	1.163354
	628.294722	1.162600
	628.492306	1.161632
	628.689876	1.160436
	628.887432	1.160072
	629.084973	1.159965
	629.282501	1.158802
	629.480015	1.157923
	629.677515	1.156022
	629.875001	1.155096
	630.072473	1.153056
	630.269931	1.152196
	630.467375	1.151841
	630.664805	1.150239
	630.862221	1.149416
	631.059623	1.148189
	631.257011	1.148547
	631.454385	1.147845
	631.651746	1.147774
	631.849092	1.148650
	632.046424	1.148188
	632.243742	1.147088
	632.441047	1.146243
	632.638337	1.146106
	632.835613	1.145204
	633.032876	1.145566
	633.230124	1.146392
	633.427358	1.146288
	633.624579	1.144944
	633.821785	1.143223
	634.018978	1.141563
	634.216156	1.141848
	634.413321	1.140601
	634.610471	1.138931
	634.807608	1.137334
	635.004730	1.136941
	635.201839	1.136381
	635.398933	1.135342
	635.596014	1.133380
	635.793081	1.132424
	635.990133	1.132574
	636.187172	1.130946
	636.384196	1.131575
	636.581207	1.130521
	636.778204	1.129879
	636.975186	1.129162
	637.172155	1.128295
	637.369110	1.127240
	637.566050	1.125327
	637.762977	1.123792
	637.959890	1.123847
	638.156788	1.122730
	638.353673	1.122817
	638.550544	1.120509
	638.747400	1.118119
	638.944243	1.117672
	639.141072	1.115290
	639.337886	1.114929
	639.534687	1.113826
	639.731474	1.111078
	639.928246	1.110684
	640.125005	1.109904
	640.321750	1.108728
	640.518480	1.109247
	640.715197	1.108819
	640.911899	1.107484
	641.108588	1.107303
	641.305263	1.107801
	641.501923	1.106347
	641.698570	1.106527
	641.895202	1.105505
	642.091821	1.107053
	642.288426	1.106746
	642.485016	1.108167
	642.681593	1.108873
	642.878155	1.109291
	643.074704	1.110297
	643.271238	1.110591
	643.467759	1.111361
	643.664265	1.112335
	643.860757	1.112744
	644.057236	1.115171
	644.253700	1.117596
	644.450151	1.119444
	644.646587	1.121129
	644.843009	1.122417
	645.039418	1.123302
	645.235812	1.124470
	645.432192	1.125291
	645.628558	1.127222
	645.824911	1.129743
	646.021249	1.130191
	646.217573	1.132596
	646.413883	1.134364
	646.610179	1.136304
	646.806461	1.138139
	647.002729	1.139881
	647.198983	1.142480
	647.395223	1.142740
	647.591449	1.145789
	647.787661	1.147562
	647.983859	1.147331
	648.180043	1.150365
	648.376212	1.151301
	648.572368	1.153611
	648.768510	1.154889
	648.964638	1.156107
	649.160751	1.157408
	649.356851	1.159180
	649.552937	1.163035
	649.749008	1.165405
	649.945066	1.165665
	650.141109	1.168463
	650.337138	1.168664
	650.533154	1.169745
	650.729155	1.171905
	650.925142	1.173569
	651.121116	1.175508
	651.317075	1.176817
	651.513020	1.178453
	651.708951	1.181553
	651.904868	1.183561
	652.100771	1.185456
	652.296660	1.186230
	652.492535	1.187797
	652.688396	1.189706
	652.884242	1.193531
	653.080075	1.194952
	653.275894	1.196837
	653.471699	1.197846
	653.667489	1.199473
	653.863266	1.201916
	654.059028	1.203416
	654.254776	1.205670
	654.450511	1.206298
	654.646231	1.207874
	654.841937	1.209201
	655.037629	1.213544
	655.233308	1.216275
	655.428972	1.218722
	655.624622	1.220234
	655.820258	1.224323
	656.015879	1.225802
	656.211487	1.227657
	656.407081	1.230529
	656.602661	1.232392
	656.798226	1.233988
	656.993778	1.235399
	657.189315	1.237179
	657.384839	1.238603
	657.580348	1.240824
	657.775843	1.242421
	657.971324	1.246206
	658.166791	1.247396
	658.362244	1.249120
	658.557683	1.250612
	658.753108	1.250595
	658.948519	1.251765
	659.143916	1.251537
	659.339298	1.254732
	659.534667	1.256315
	659.730022	1.257967
	659.925362	1.259174
	660.120688	1.260572
	660.316001	1.260834
	660.511299	1.261093
	660.706583	1.261503
	660.901853	1.262581
	661.097109	1.264199
	661.292351	1.265409
	661.487578	1.263876
	661.682792	1.263199
	661.877992	1.264706
	662.073177	1.263789
	662.268349	1.264149
	662.463506	1.263755
	662.658649	1.263509
	662.853779	1.263026
	663.048894	1.262764
	663.243995	1.262024
	663.439081	1.260882
	663.634154	1.259810
	663.829213	1.259050
	664.024258	1.259073
	664.219288	1.258442
	664.414305	1.259224
	664.609307	1.258710
	664.804295	1.255331
	664.999269	1.252559
	665.194229	1.250497
	665.389175	1.249740
	665.584107	1.248997
	665.779025	1.248380
	665.973928	1.246083
	666.168818	1.245938
	666.363693	1.245921
	666.558555	1.244823
	666.753402	1.246101
	666.948235	1.245356
	667.143054	1.244644
	667.337859	1.244436
	667.532650	1.244242
	667.727427	1.241541
	667.922189	1.240539
	668.116938	1.239830
	668.311672	1.237536
	668.506392	1.236042
	668.701098	1.237476
	668.895790	1.237480
	669.090468	1.236344
	669.285132	1.235680
	669.479782	1.234137
	669.674417	1.233152
	669.869039	1.231385
	670.063646	1.230719
	670.258239	1.230069
	670.452819	1.228903
	670.647384	1.229534
	670.841934	1.228986
	671.036471	1.228916
	671.230994	1.227033
	671.425502	1.226824
	671.619997	1.226004
	671.814477	1.225808
	672.008943	1.223732
	672.203395	1.223703
	672.397833	1.222633
	672.592257	1.222882
	672.786667	1.223076
	672.981062	1.221099
	673.175444	1.219069
	673.369811	1.218257
	673.564164	1.217971
	673.758503	1.215178
	673.952828	1.215554
	674.147139	1.216007
	674.341435	1.216020
	674.535718	1.216076
	674.729986	1.214202
	674.924240	1.213196
	675.118480	1.212491
	675.312706	1.213708
	675.506918	1.213521
	675.701116	1.213474
	675.895299	1.213001
	676.089469	1.213832
	676.283624	1.211363
	676.477765	1.208567
	676.671892	1.208647
	676.866005	1.208497
	677.060103	1.208234
	677.254188	1.208653
	677.448258	1.207918
	677.642315	1.207846
	677.836357	1.206601
	678.030385	1.206845
	678.224398	1.205534
	678.418398	1.206483
	678.612384	1.204266
	678.806355	1.202094
	679.000312	1.199602
	679.194255	1.198283
	679.388184	1.197245
	679.582099	1.197788
	679.776000	1.197666
	679.969886	1.197248
	680.163758	1.199590
	680.357617	1.200134
	680.551461	1.197987
	680.745290	1.196600
	680.939106	1.194433
	681.132908	1.194259
	681.326695	1.194318
	681.520468	1.194883
	681.714227	1.194115
	681.907972	1.192621
	682.101703	1.190445
	682.295419	1.190737
	682.489122	1.190231
	682.682810	1.189825
	682.876484	1.189379
	683.070144	1.186817
	683.263790	1.185650
	683.457421	1.183472
	683.651039	1.181695
	683.844642	1.180490
	684.038231	1.178204
	684.231806	1.176578
	684.425367	1.175484
	684.618913	1.175538
	684.812446	1.175497
	685.005964	1.176233
	685.199468	1.176796
	685.392958	1.176154
	685.586433	1.179333
	685.779895	1.178575
	685.973342	1.175832
	686.166775	1.175030
	686.360194	1.174032
	686.553599	1.173841
	686.746990	1.173869
	686.940366	1.174112
	687.133729	1.172359
	687.327077	1.172876
	687.520411	1.171933
	687.713730	1.171312
	687.907036	1.170107
	688.100327	1.168572
	688.293604	1.168350
	688.486867	1.168187
	688.680116	1.169525
	688.873351	1.167835
	689.066571	1.165953
	689.259777	1.164910
	689.452970	1.161938
	689.646147	1.162398
	689.839311	1.162327
	690.032461	1.162627
	690.225596	1.160847
	690.418717	1.160936
	690.611824	1.161383
	690.804917	1.162347
	690.997995	1.163062
	691.191059	1.164307
	691.384110	1.164290
	691.577145	1.164028
	691.770167	1.163363
	691.963175	1.162472
	692.156168	1.162010
	692.349147	1.161295
	692.542112	1.161247
	692.735063	1.162351
	692.927999	1.162698
	693.120922	1.162897
	693.313830	1.160877
	693.506724	1.160627
	693.699603	1.158820
	693.892469	1.159821
	694.085320	1.158260
	694.278157	1.157182
	694.470980	1.154852
	694.663789	1.152978
	694.856583	1.153909
	695.049364	1.152810
	695.242130	1.152526
	695.434881	1.151276
	695.627619	1.151139
	695.820342	1.152225
	696.013052	1.153665
	696.205747	1.152941
	696.398427	1.153280
	696.591094	1.153619
	696.783746	1.152325
	696.976384	1.151240
	697.169008	1.152629
	697.361618	1.149486
	697.554213	1.149068
	697.746795	1.149816
	697.939362	1.148867
	698.131914	1.149372
	698.324453	1.149319
	698.516977	1.149503
	698.709487	1.148928
	698.901983	1.148801
	699.094465	1.147629
	699.286932	1.146747
	699.479386	1.144823
	699.671825	1.145530
	699.864249	1.145645
	700.056660	1.144898
	700.249056	1.143644
	700.441438	1.141095
	700.633806	1.140430
	700.826160	1.140137
	701.018499	1.138486
	701.210824	1.138859
	701.403135	1.138201
	701.595432	1.136967
	701.787714	1.135087
	701.979982	1.134661
	702.172236	1.134418
	702.364476	1.134335
	702.556702	1.133938
	702.748913	1.133494
	702.941110	1.132978
	703.133293	1.131205
	703.325461	1.129714
	703.517615	1.129425
	703.709755	1.126467
	703.901881	1.125118
	704.093993	1.123118
	704.286090	1.121636
	704.478173	1.120239
	704.670242	1.118188
	704.862296	1.116148
	705.054337	1.114730
	705.246363	1.111958
	705.438375	1.111528
	705.630372	1.109087
	705.822356	1.107026
	706.014325	1.106457
	706.206279	1.103738
	706.398220	1.101252
	706.590146	1.098922
	706.782058	1.096462
	706.973956	1.094702
	707.165840	1.094284
	707.357709	1.094127
	707.549564	1.092285
	707.741405	1.090243
	707.933231	1.090056
	708.125043	1.087675
	708.316841	1.085759
	708.508625	1.086440
	708.700395	1.086196
	708.892150	1.083692
	709.083891	1.083040
	709.275617	1.079766
	709.467330	1.076900
	709.659028	1.075052
	709.850712	1.072472
	710.042381	1.072279
	710.234037	1.071003
	710.425678	1.069719
	710.617305	1.067170
	710.808917	1.065012
	711.000515	1.063566
	711.192099	1.061420
	711.383669	1.057687
	711.575225	1.055484
	711.766766	1.053423
	711.958293	1.052506
	712.149805	1.051890
	712.341304	1.051946
	712.532788	1.050867
	712.724258	1.049683
	712.915713	1.049537
	713.107154	1.049924
	713.298581	1.048767
	713.489994	1.048957
	713.681392	1.048410
	713.872776	1.048549
	714.064146	1.047901
	714.255502	1.047200
	714.446843	1.046012
	714.638170	1.043338
	714.829483	1.043189
	715.020781	1.043481
	715.212065	1.042019
	715.403335	1.042655
	715.594591	1.041842
	715.785832	1.042668
	715.977059	1.043237
	716.168272	1.043271
	716.359470	1.041537
	716.550654	1.040546
	716.741824	1.039035
	716.932979	1.039487
	717.124121	1.038801
	717.315247	1.039004
	717.506360	1.039444
	717.697458	1.038365
	717.888542	1.040029
	718.079612	1.041977
	718.270668	1.043208
	718.461709	1.044659
	718.652736	1.044042
	718.843748	1.045180
	719.034746	1.044259
	719.225730	1.044642
	719.416700	1.045186
	719.607655	1.045112
	719.798596	1.044399
	719.989523	1.045065
	720.180435	1.044368
	720.371333	1.042842
	720.562217	1.041935
	720.753087	1.040515
	720.943942	1.041213
	721.134783	1.041004
	721.325609	1.041046
	721.516422	1.040885
	721.707219	1.039631
	721.898003	1.039080
	722.088772	1.038457
	722.279527	1.037817
	722.470268	1.037894
	722.660994	1.037752
	722.851707	1.037957
	723.042404	1.040298
	723.233088	1.040662
	723.423757	1.041399
	723.614412	1.041632
	723.805052	1.041838
	723.995678	1.040974
	724.186290	1.039984
	724.376887	1.041400
	724.567471	1.041796
	724.758039	1.040551
	724.948594	1.041041
	725.139134	1.040022
	725.329660	1.040683
	725.520172	1.041133
	725.710669	1.040151
	725.901152	1.039843
	726.091620	1.040105
	726.282075	1.039717
	726.472514	1.041134
	726.662940	1.041418
	726.853351	1.042583
	727.043748	1.041809
	727.234131	1.041205
	727.424499	1.040139
	727.614853	1.039173
	727.805193	1.037498
	727.995518	1.037791
	728.185829	1.038338
	728.376125	1.039339
	728.566408	1.039581
	728.756675	1.041148
	728.946929	1.040210
	729.137168	1.039644
	729.327393	1.039464
	729.517604	1.039326
	729.707800	1.038591
	729.897982	1.037624
	730.088149	1.036420
	730.278302	1.036878
	730.468441	1.035637
	730.658566	1.036551
	730.848676	1.035783
	731.038771	1.034865
	731.228853	1.033089
	731.418920	1.033826
	731.608973	1.033191
	731.799011	1.031779
	731.989035	1.031243
	732.179045	1.031545
	732.369040	1.031743
	732.559021	1.030130
	732.748988	1.031837
	732.938940	1.031878
	733.128878	1.032672
	733.318801	1.033237
	733.508711	1.033376
	733.698605	1.033512
	733.888486	1.033679
	734.078352	1.034472
	734.268204	1.034337
	734.458041	1.035501
	734.647864	1.034448
	734.837673	1.034676
	735.027467	1.034523
	735.217247	1.034524
	735.407013	1.033397
	735.596764	1.032997
	735.786501	1.034129
	735.976223	1.034465
	736.165932	1.034366
	736.355625	1.035208
	736.545305	1.035591
	736.734970	1.036741
	736.924620	1.036964
	737.114257	1.037665
	737.303879	1.037926
	737.493486	1.039149
	737.683079	1.039642
	737.872658	1.042522
	738.062222	1.041577
	738.251772	1.040489
	738.441308	1.039467
	738.630829	1.039268
	738.820336	1.039545
	739.009829	1.039098
	739.199307	1.040121
	739.388771	1.041663
	739.578220	1.042603
	739.767655	1.041872
	739.957076	1.041577
	740.146482	1.040475
	740.335874	1.038362
	740.525251	1.038835
	740.714615	1.040510
	740.903963	1.040658
	741.093298	1.040341
	741.282618	1.039006
	741.471923	1.039051
	741.661214	1.039814
	741.850491	1.039695
	742.039753	1.040198
	742.229001	1.039156
	742.418235	1.038674
	742.607454	1.038596
	742.796659	1.040435
	742.985849	1.040551
	743.175025	1.041529
	743.364187	1.040517
	743.553334	1.040220
	743.742467	1.039000
	743.931586	1.038458
	744.120690	1.039899
	744.309779	1.038427
	744.498855	1.040091
	744.687916	1.040455
	744.876962	1.041027
	745.065994	1.041478
	745.255012	1.039709
	745.444015	1.039409
	745.633004	1.038861
	745.821978	1.039096
	746.010938	1.038927
	746.199884	1.038407
	746.388815	1.036967
	746.577732	1.037652
	746.766634	1.036617
	746.955522	1.038495
	747.144396	1.039129
	747.333255	1.038880
	747.522100	1.040089
	747.710930	1.039185
	747.899746	1.040085
	748.088548	1.040217
	748.277335	1.041464
	748.466108	1.041250
	748.654866	1.039849
	748.843610	1.040390
	749.032339	1.041010
	749.221054	1.040532
	749.409755	1.038567
	749.598441	1.038963
	749.787113	1.039312
	749.975770	1.040370
	750.164413	1.040715
	750.353042	1.039759
[truncated: 1,648 more rows]
