# Supplementary material for: Metasurface analogues of molecular diastereomers from hierarchical multiscale chiral interactions with biomolecules
Source: Nat Commun. 2026 Apr 22;17:5541. doi: 10.1038/s41467-026-72200-6 (PMC13287669; doi:10.1038/s41467-026-72200-6)
Supplement: Supplementary file 3 — Supplementary Data 1 (Raw data) [file 41467_2026_72200_MOESM3_ESM.zip › Raw_Data/Reflectivity/Antistrept_strept_sequence/strept_after_wash/Ref_ARRAY3_RS_90_1.txt]

	345.453658	0.997525
	345.669646	0.997809
	345.885622	0.998145
	346.101585	0.998542
	346.317535	0.999011
	346.533471	0.999565
	346.749395	1.000219
	346.965306	1.000992
	347.181204	1.001903
	347.397089	1.002977
	347.612961	1.004239
	347.828820	1.005719
	348.044666	1.007445
	348.260499	1.009443
	348.476319	1.011734
	348.692126	1.014323
	348.907920	1.017192
	349.123701	1.020288
	349.339469	1.023515
	349.555224	1.026727
	349.770966	1.029737
	349.986695	1.032337
	350.202412	1.034336
	350.418115	1.035595
	350.633805	1.036061
	350.849482	1.035767
	351.065147	1.034819
	351.280798	1.033361
	351.496436	1.031551
	351.712062	1.029527
	351.927674	1.027407
	352.143273	1.030430
	352.358860	1.017336
	352.574433	1.016826
	352.789993	1.014861
	353.005541	1.012877
	353.221075	1.010047
	353.436597	1.008650
	353.652105	1.008350
	353.867600	1.007000
	354.083083	1.006999
	354.298552	1.007882
	354.514009	1.006192
	354.729452	1.006270
	354.944883	1.003822
	355.160300	1.003471
	355.375705	1.004046
	355.591096	1.003579
	355.806474	1.000642
	356.021840	1.000299
	356.237192	0.999238
	356.452532	0.999342
	356.667858	0.997397
	356.883172	0.996814
	357.098472	0.996802
	357.313760	0.996917
	357.529034	0.996798
	357.744295	0.994417
	357.959544	0.995423
	358.174779	0.994757
	358.390002	0.993690
	358.605211	0.992086
	358.820407	0.991277
	359.035591	0.993112
	359.250761	0.994099
	359.465919	0.993200
	359.681063	0.992172
	359.896194	0.993182
	360.111313	0.992785
	360.326418	0.993976
	360.541510	0.993673
	360.756589	0.992955
	360.971656	0.994108
	361.186709	0.993529
	361.401749	0.994833
	361.616776	0.994898
	361.831790	0.994581
	362.046792	0.992495
	362.261780	0.993970
	362.476755	0.995823
	362.691717	0.997516
	362.906666	1.000052
	363.121602	0.999084
	363.336525	0.998757
	363.551435	0.999232
	363.766332	0.999737
	363.981216	0.998953
	364.196087	0.999645
	364.410945	0.999038
	364.625790	0.998425
	364.840621	0.999831
	365.055440	0.999897
	365.270246	1.000819
	365.485039	0.999126
	365.699818	0.999598
	365.914585	1.002912
	366.129339	1.005742
	366.344079	1.005030
	366.558807	1.004784
	366.773521	1.003708
	366.988223	1.004977
	367.202911	1.005149
	367.417587	1.004981
	367.632249	1.004774
	367.846898	1.004389
	368.061535	1.003840
	368.276158	1.003052
	368.490768	1.001440
	368.705365	1.003004
	368.919949	1.004953
	369.134521	1.004185
	369.349079	1.004709
	369.563624	1.004575
	369.778155	1.005313
	369.992674	1.004155
	370.207180	1.005354
	370.421673	1.004200
	370.636153	1.003998
	370.850619	1.002075
	371.065073	1.002315
	371.279514	1.000828
	371.493941	1.001424
	371.708356	1.002313
	371.922757	1.001267
	372.137145	1.001862
	372.351521	1.001047
	372.565883	1.000320
	372.780232	1.002270
	372.994568	1.001582
	373.208891	1.000885
	373.423201	1.000079
	373.637498	1.002206
	373.851782	1.002214
	374.066053	0.998748
	374.280311	0.999469
	374.494556	1.000426
	374.708787	1.000020
	374.923006	0.999654
	375.137211	1.002091
	375.351404	1.001016
	375.565583	0.999382
	375.779750	1.000428
	375.993903	1.001067
	376.208043	1.004462
	376.422170	1.005587
	376.636284	1.006897
	376.850385	1.005975
	377.064473	1.006916
	377.278548	1.008059
	377.492610	1.008876
	377.706658	1.010795
	377.920694	1.010844
	378.134717	1.009328
	378.348726	1.009567
	378.562722	1.010513
	378.776706	1.011293
	378.990676	1.009118
	379.204633	1.007482
	379.418577	1.008303
	379.632508	1.009242
	379.846426	1.008205
	380.060331	1.007351
	380.274223	1.006396
	380.488101	1.004624
	380.701967	1.005581
	380.915819	1.005291
	381.129659	1.004845
	381.343485	1.006238
	381.557298	1.008228
	381.771098	1.006921
	381.984886	1.004820
	382.198659	1.004357
	382.412420	1.002298
	382.626168	1.000637
	382.839903	1.000317
	383.053624	1.000594
	383.267333	0.997916
	383.481028	0.997621
	383.694711	0.996676
	383.908380	0.996334
	384.122036	0.995793
	384.335679	0.995719
	384.549309	0.994678
	384.762926	0.993132
	384.976530	0.992486
	385.190120	0.990831
	385.403698	0.991076
	385.617262	0.990546
	385.830814	0.987740
	386.044352	0.987864
	386.257877	0.988553
	386.471389	0.987366
	386.684888	0.985859
	386.898374	0.985078
	387.111847	0.986945
	387.325306	0.985347
	387.538753	0.984633
	387.752186	0.984312
	387.965606	0.985571
	388.179014	0.986864
	388.392408	0.986649
	388.605789	0.987617
	388.819156	0.989034
	389.032511	0.987974
	389.245853	0.985293
	389.459181	0.987179
	389.672497	0.988148
	389.885799	0.988423
	390.099088	0.988733
	390.312364	0.988177
	390.525627	0.990538
	390.738877	0.990672
	390.952114	0.992328
	391.165337	0.994541
	391.378548	0.994788
	391.591745	0.995629
	391.804929	0.996162
	392.018100	0.998206
	392.231258	0.998636
	392.444403	0.999768
	392.657535	1.000450
	392.870653	1.001033
	393.083759	1.000171
	393.296851	1.001554
	393.509930	1.001120
	393.722996	1.001140
	393.936049	0.999077
	394.149089	1.000572
	394.362116	1.001539
	394.575129	1.000028
	394.788130	0.999717
	395.001117	1.002307
	395.214091	1.001081
	395.427052	1.001087
	395.640000	1.001093
	395.852935	1.001845
	396.065857	1.002214
	396.278765	1.001061
	396.491660	1.001076
	396.704543	1.000682
	396.917412	1.000250
	397.130268	0.999168
	397.343110	0.998576
	397.555940	0.998612
	397.768757	0.998813
	397.981560	0.999328
	398.194350	0.999294
	398.407127	0.998390
	398.619891	0.997823
	398.832642	0.998285
	399.045380	0.997690
	399.258104	0.997256
	399.470815	0.995260
	399.683514	0.994939
	399.896199	0.995998
	400.108870	0.994884
	400.321529	0.994899
	400.534175	0.995385
	400.746807	0.995029
	400.959427	0.994955
	401.172033	0.993485
	401.384626	0.993704
	401.597205	0.995011
	401.809772	0.994405
	402.022326	0.995166
	402.234866	0.997719
	402.447393	0.997762
	402.659907	0.996509
	402.872408	0.997772
	403.084896	1.000855
	403.297370	1.002797
	403.509832	1.002771
	403.722280	1.002039
	403.934715	1.001120
	404.147137	1.000876
	404.359546	1.000938
	404.571941	1.002599
	404.784323	1.002438
	404.996693	1.002088
	405.209049	1.002000
	405.421392	1.001180
	405.633721	0.998966
	405.846038	0.999620
	406.058341	0.998976
	406.270632	0.997945
	406.482909	0.997712
	406.695172	0.995686
	406.907423	0.996211
	407.119661	0.996619
	407.331885	0.995989
	407.544096	0.996184
	407.756294	0.995749
	407.968479	0.993831
	408.180651	0.994302
	408.392809	0.992831
	408.604954	0.992887
	408.817086	0.990914
	409.029205	0.989462
	409.241311	0.990677
	409.453404	0.989107
	409.665483	0.987362
	409.877549	0.989079
	410.089602	0.990177
	410.301642	0.988711
	410.513669	0.987989
	410.725682	0.987327
	410.937682	0.989038
	411.149669	0.989361
	411.361643	0.988353
	411.573604	0.988545
	411.785551	0.988830
	411.997486	0.988735
	412.209407	0.988992
	412.421315	0.991369
	412.633210	0.991705
	412.845091	0.989866
	413.056959	0.991514
	413.268815	0.992904
	413.480657	0.993551
	413.692485	0.993912
	413.904301	0.993203
	414.116103	0.990909
	414.327892	0.991807
	414.539668	0.991078
	414.751431	0.992124
	414.963181	0.993877
	415.174917	0.994440
	415.386640	0.995105
	415.598350	0.998198
	415.810047	1.000061
	416.021730	0.999906
	416.233401	0.999719
	416.445058	1.000060
	416.656702	1.002151
	416.868332	1.002198
	417.079950	1.002838
	417.291554	1.003904
	417.503145	1.001962
	417.714723	1.004150
	417.926288	1.003324
	418.137839	1.005195
	418.349377	1.003813
	418.560903	1.005503
	418.772414	1.002754
	418.983913	1.003732
	419.195398	1.002634
	419.406870	1.003233
	419.618329	1.003644
	419.829775	1.003442
	420.041208	1.002691
	420.252627	1.000214
	420.464033	0.998766
	420.675426	0.998776
	420.886805	0.998916
	421.098172	0.996482
	421.309525	0.997813
	421.520865	0.997980
	421.732192	0.998365
	421.943505	0.998361
	422.154805	0.996282
	422.366092	0.996254
	422.577366	0.998551
	422.788627	0.998846
	422.999874	0.997011
	423.211108	0.998972
	423.422329	0.999816
	423.633537	1.001123
	423.844731	0.999643
	424.055913	1.001009
	424.267081	1.000707
	424.478235	1.000862
	424.689377	1.001592
	424.900505	1.002424
	425.111620	1.002460
	425.322722	1.002223
	425.533811	1.003202
	425.744886	1.003204
	425.955948	1.002627
	426.166997	1.002678
	426.378032	1.001436
	426.589055	1.002668
	426.800064	1.001740
	427.011060	1.003971
	427.222042	1.004785
	427.433012	1.005769
	427.643968	1.006856
	427.854911	1.006601
	428.065840	1.007330
	428.276757	1.008524
	428.487660	1.006490
	428.698550	1.005894
	428.909427	1.004209
	429.120290	1.005116
	429.331140	1.003365
	429.541977	1.001415
	429.752801	1.002783
	429.963611	1.003203
	430.174408	1.002732
	430.385192	1.004528
	430.595963	1.003637
	430.806720	1.005113
	431.017464	1.004224
	431.228195	1.005230
	431.438913	1.004910
	431.649617	1.006231
	431.860308	1.004457
	432.070986	1.003849
	432.281650	1.001453
	432.492302	1.002808
	432.702940	1.002793
	432.913565	1.003622
	433.124176	1.005045
	433.334774	1.005232
	433.545359	1.003156
	433.755931	1.002159
	433.966489	1.002524
	434.177035	1.001677
	434.387567	0.999997
	434.598085	0.999211
	434.808591	0.999003
	435.019083	0.999108
	435.229562	0.999176
	435.440027	0.997101
	435.650479	0.995654
	435.860918	0.996400
	436.071344	0.997660
	436.281757	0.996608
	436.492156	0.995968
	436.702542	0.996482
	436.912914	0.993375
	437.123274	0.993964
	437.333620	0.993866
	437.543953	0.992376
	437.754272	0.991525
	437.964578	0.992348
	438.174871	0.992651
	438.385151	0.992142
	438.595417	0.992324
	438.805670	0.991715
	439.015910	0.991268
	439.226137	0.990898
	439.436350	0.989579
	439.646550	0.988273
	439.856737	0.988644
	440.066910	0.988535
	440.277070	0.988766
	440.487217	0.987384
	440.697351	0.986461
	440.907471	0.985599
	441.117578	0.985472
	441.327671	0.988714
	441.537752	0.987963
	441.747819	0.989488
	441.957873	0.988203
	442.167913	0.990457
	442.377940	0.993592
	442.587954	0.995764
	442.797955	0.996183
	443.007942	0.997425
	443.217916	0.998633
	443.427877	0.998248
	443.637824	0.999513
	443.847758	0.998746
	444.057679	0.997643
	444.267586	0.996487
	444.477481	0.997596
	444.687361	0.998993
	444.897229	0.998870
	445.107083	1.001142
	445.316924	1.001552
	445.526752	1.001440
	445.736566	1.000460
	445.946367	0.999718
	446.156155	0.998697
	446.365929	0.998970
	446.575690	0.999605
	446.785438	0.999743
	446.995173	0.998588
	447.204894	0.997079
	447.414602	0.996856
	447.624296	0.996754
	447.833977	0.996940
	448.043645	0.997366
	448.253300	0.997633
	448.462941	0.998041
	448.672569	0.997969
	448.882184	0.995503
	449.091785	0.994621
	449.301373	0.993717
	449.510948	0.994511
	449.720509	0.996290
	449.930057	0.995451
	450.139592	0.994094
	450.349113	0.993601
	450.558621	0.994114
	450.768116	0.992378
	450.977597	0.991512
	451.187066	0.990348
	451.396520	0.990332
	451.605962	0.991594
	451.815390	0.990259
	452.024805	0.989566
	452.234206	0.988676
	452.443594	0.989582
	452.652969	0.990018
	452.862330	0.988967
	453.071678	0.989445
	453.281013	0.989816
	453.490335	0.990745
	453.699643	0.992335
	453.908938	0.991416
	454.118219	0.989137
	454.327487	0.990210
	454.536742	0.990339
	454.745983	0.992144
	454.955211	0.992230
	455.164426	0.992949
	455.373627	0.990005
	455.582815	0.989843
	455.791990	0.989501
	456.001152	0.988470
	456.210300	0.989849
	456.419434	0.989429
	456.628556	0.989502
	456.837664	0.989980
	457.046758	0.989716
	457.255839	0.988066
	457.464907	0.989921
	457.673962	0.992612
	457.883003	0.992739
	458.092031	0.991435
	458.301046	0.992511
	458.510047	0.993315
	458.719035	0.992670
	458.928009	0.995040
	459.136970	0.996609
	459.345918	0.995691
	459.554852	0.993899
	459.763774	0.995017
	459.972681	0.997023
	460.181576	0.998896
	460.390457	0.997211
	460.599324	0.995870
	460.808178	0.996456
	461.017019	0.997595
	461.225847	0.996236
	461.434661	0.996550
	461.643462	0.997161
	461.852249	0.997207
	462.061023	0.998732
	462.269784	0.997617
	462.478531	0.996779
	462.687265	0.997510
	462.895986	0.999859
	463.104693	1.002366
	463.313387	1.003004
	463.522068	1.003458
	463.730735	1.004604
	463.939389	1.005031
	464.148029	1.004431
	464.356656	1.003925
	464.565270	1.004940
	464.773870	1.005940
	464.982457	1.006246
	465.191030	1.008545
	465.399591	1.008162
	465.608137	1.008831
	465.816671	1.008102
	466.025191	1.007927
	466.233697	1.007932
	466.442191	1.006757
	466.650671	1.006796
	466.859137	1.007789
	467.067590	1.008950
	467.276030	1.007679
	467.484456	1.006755
	467.692869	1.006989
	467.901269	1.004861
	468.109655	1.005729
	468.318028	1.005797
	468.526387	1.006242
	468.734733	1.005801
	468.943066	1.004356
	469.151385	1.002534
	469.359691	1.001772
	469.567984	1.001715
	469.776263	1.001025
	469.984528	1.000958
	470.192781	0.999423
	470.401020	0.997486
	470.609245	0.996753
	470.817457	0.997015
	471.025656	0.996506
	471.233841	0.994979
	471.442013	0.994943
	471.650172	0.992864
	471.858317	0.991381
	472.066448	0.990552
	472.274567	0.991345
	472.482672	0.990358
	472.690763	0.990218
	472.898841	0.988466
	473.106906	0.989710
	473.314957	0.991450
	473.522995	0.990225
	473.731020	0.989641
	473.939031	0.989913
	474.147029	0.989378
	474.355013	0.988698
	474.562984	0.990297
	474.770941	0.990230
	474.978885	0.991688
	475.186816	0.991069
	475.394733	0.991409
	475.602637	0.990529
	475.810527	0.989819
	476.018404	0.989657
	476.226268	0.991532
	476.434118	0.991503
	476.641955	0.990976
	476.849778	0.991473
	477.057588	0.992328
	477.265385	0.992769
	477.473168	0.993692
	477.680937	0.994336
	477.888694	0.992343
	478.096436	0.993292
	478.304166	0.994382
	478.511882	0.995239
	478.719584	0.996914
	478.927274	0.999084
	479.134949	1.000591
	479.342612	1.001625
	479.550260	1.001964
	479.757896	1.001346
	479.965518	1.001852
	480.173126	1.003018
	480.380722	1.003046
	480.588303	1.004150
	480.795872	1.003701
	481.003426	1.003121
	481.210968	1.001938
	481.418496	1.002360
	481.626010	1.001888
	481.833511	1.000758
	482.040999	0.999543
	482.248473	0.998218
	482.455934	0.998522
	482.663382	0.999010
	482.870816	0.998602
	483.078236	0.997761
	483.285643	0.998404
	483.493037	0.997990
	483.700417	0.996167
	483.907784	0.996571
	484.115137	0.996355
	484.322477	0.997151
	484.529803	0.998258
	484.737116	0.998476
	484.944416	0.999766
	485.151702	1.000282
	485.358975	1.000134
	485.566234	0.998301
	485.773479	0.996289
	485.980712	0.994014
	486.187931	0.992034
	486.395136	0.991049
	486.602328	0.990657
	486.809506	0.991008
	487.016671	0.990270
	487.223823	0.989500
	487.430961	0.989157
	487.638086	0.988165
	487.845197	0.988092
	488.052295	0.989071
	488.259379	0.988523
	488.466450	0.989470
	488.673507	0.988496
	488.880551	0.988036
	489.087582	0.988162
	489.294599	0.989597
	489.501602	0.989974
	489.708592	0.989888
	489.915569	0.990053
	490.122532	0.989843
	490.329482	0.989256
	490.536418	0.990921
	490.743341	0.991182
	490.950250	0.991606
	491.157146	0.991514
	491.364029	0.991722
	491.570897	0.990337
	491.777753	0.989213
	491.984595	0.989329
	492.191423	0.990149
	492.398238	0.990349
	492.605040	0.991061
	492.811828	0.991508
	493.018603	0.991442
	493.225364	0.990410
	493.432111	0.990639
	493.638846	0.991590
	493.845566	0.991879
	494.052274	0.991707
	494.258967	0.990780
	494.465648	0.992229
	494.672314	0.993136
	494.878968	0.993532
	495.085608	0.994484
	495.292234	0.994591
	495.498847	0.994147
	495.705446	0.995085
	495.912032	0.994517
	496.118605	0.995178
	496.325164	0.997588
	496.531709	0.997332
	496.738241	0.998715
	496.944759	0.999632
	497.151264	0.999213
	497.357756	0.998611
	497.564234	0.997686
	497.770698	0.996859
	497.977149	0.995116
	498.183587	0.995280
	498.390011	0.994746
	498.596422	0.995598
	498.802819	0.995214
	499.009202	0.996261
	499.215572	0.997342
	499.421929	0.996418
	499.628272	0.996302
	499.834602	0.995865
	500.040918	0.995293
	500.247220	0.994159
	500.453509	0.994862
	500.659785	0.994332
	500.866047	0.995665
	501.072296	0.994776
	501.278531	0.993993
	501.484752	0.992858
	501.690960	0.993033
	501.897155	0.990971
	502.103336	0.990391
	502.309504	0.991256
	502.515658	0.991150
	502.721798	0.991538
	502.927925	0.992346
	503.134039	0.992204
	503.340139	0.991498
	503.546225	0.992628
	503.752298	0.994039
	503.958358	0.994490
	504.164404	0.994778
	504.370436	0.995106
	504.576455	0.997118
	504.782461	0.997725
	504.988453	0.998161
	505.194431	0.998281
	505.400396	0.998516
	505.606347	0.999452
	505.812285	1.000087
	506.018209	1.002011
	506.224120	1.002616
	506.430017	1.003165
	506.635901	1.003228
	506.841771	1.003080
	507.047628	1.001253
	507.253471	1.000341
	507.459301	0.999895
	507.665117	0.999287
	507.870920	1.000145
	508.076709	1.001040
	508.282484	1.000900
	508.488247	1.001123
	508.693995	1.001967
	508.899730	0.999830
	509.105451	1.001594
	509.311159	1.001120
	509.516854	1.001345
	509.722535	1.000741
	509.928202	1.001001
	510.133856	1.000208
	510.339496	0.998756
	510.545123	0.998635
	510.750736	0.997294
	510.956336	0.997456
	511.161922	0.996488
	511.367494	0.996980
	511.573053	0.994505
	511.778599	0.993022
	511.984131	0.992086
	512.189649	0.991430
	512.395154	0.991761
	512.600645	0.991536
	512.806123	0.992056
	513.011587	0.991734
	513.217038	0.991563
	513.422475	0.991349
	513.627899	0.988832
	513.833309	0.989337
	514.038705	0.989354
	514.244088	0.987341
	514.449458	0.987935
	514.654814	0.989281
	514.860156	0.989098
	515.065485	0.990380
	515.270800	0.990434
	515.476102	0.990675
	515.681390	0.991980
	515.886664	0.993681
	516.091925	0.992946
	516.297173	0.992218
	516.502407	0.991898
	516.707627	0.991996
	516.912834	0.992948
	517.118027	0.992826
	517.323207	0.991544
	517.528373	0.992504
	517.733525	0.992772
	517.938664	0.993339
	518.143790	0.992863
	518.348901	0.993434
	518.554000	0.992062
	518.759084	0.990377
	518.964156	0.990081
	519.169213	0.988380
	519.374257	0.989616
	519.579288	0.989095
	519.784305	0.989580
	519.989308	0.989499
	520.194298	0.990630
	520.399274	0.989956
	520.604236	0.988853
	520.809185	0.989445
	521.014121	0.990789
	521.219043	0.989177
	521.423951	0.990159
	521.628846	0.987955
	521.833727	0.988539
	522.038595	0.988130
	522.243449	0.987035
	522.448289	0.985774
	522.653116	0.985142
	522.857929	0.986213
	523.062729	0.985415
	523.267515	0.987216
	523.472287	0.986541
	523.677046	0.986223
	523.881792	0.985543
	524.086524	0.985255
	524.291242	0.986227
	524.495946	0.986083
	524.700637	0.985952
	524.905315	0.984566
	525.109979	0.985319
	525.314629	0.986214
	525.519266	0.986650
	525.723889	0.985105
	525.928498	0.983177
	526.133094	0.984142
	526.337677	0.983107
	526.542245	0.983486
	526.746800	0.985484
	526.951342	0.987545
	527.155870	0.987108
	527.360384	0.986744
	527.564885	0.986444
	527.769372	0.986907
	527.973846	0.987798
	528.178306	0.988045
	528.382752	0.987355
	528.587185	0.987870
	528.791604	0.987871
	528.996010	0.987971
	529.200402	0.988371
	529.404780	0.988667
	529.609145	0.988109
	529.813496	0.989740
	530.017833	0.988744
	530.222157	0.988289
	530.426468	0.987647
	530.630764	0.988828
	530.835048	0.989292
	531.039317	0.989471
	531.243573	0.989741
	531.447815	0.988966
	531.652044	0.989344
	531.856259	0.988412
	532.060461	0.990420
	532.264648	0.990700
	532.468823	0.992359
	532.672983	0.990047
	532.877130	0.990315
	533.081264	0.991089
	533.285383	0.990569
	533.489490	0.989519
	533.693582	0.990625
	533.897661	0.990336
	534.101726	0.991663
	534.305778	0.990889
	534.509816	0.989048
	534.713841	0.989663
	534.917851	0.989345
	535.121849	0.989223
	535.325832	0.988171
	535.529802	0.988856
	535.733759	0.988543
	535.937701	0.989078
	536.141630	0.987986
	536.345546	0.988412
	536.549448	0.989750
	536.753336	0.988339
	536.957210	0.988110
	537.161071	0.987412
	537.364919	0.988720
	537.568752	0.988832
	537.772572	0.989415
	537.976379	0.988052
	538.180172	0.988799
	538.383951	0.988795
	538.587716	0.989688
	538.791468	0.990882
	538.995206	0.991372
	539.198931	0.991258
	539.402642	0.990797
	539.606339	0.991531
	539.810023	0.992130
	540.013693	0.991856
	540.217349	0.991354
	540.420992	0.990815
	540.624621	0.990328
	540.828237	0.990428
	541.031839	0.989904
	541.235427	0.992070
	541.439001	0.992320
	541.642562	0.993245
	541.846109	0.992578
	542.049643	0.993018
	542.253163	0.993143
	542.456669	0.993630
	542.660162	0.995000
	542.863641	0.995896
	543.067106	0.994662
	543.270558	0.994461
	543.473996	0.995471
	543.677420	0.996378
	543.880831	0.997215
	544.084228	0.997277
	544.287612	0.998050
	544.490981	0.997234
	544.694338	0.997216
	544.897680	0.994500
	545.101009	0.996336
	545.304324	0.996078
	545.507625	0.995682
	545.710913	0.995191
	545.914187	0.995122
	546.117448	0.993754
	546.320695	0.993069
	546.523928	0.991644
	546.727147	0.991890
	546.930353	0.993627
	547.133546	0.994618
	547.336724	0.995412
	547.539889	0.995509
	547.743040	0.996773
	547.946178	0.997456
	548.149301	0.995620
	548.352412	0.995050
	548.555508	0.996235
	548.758591	0.995640
	548.961660	0.996040
	549.164716	0.997292
	549.367757	0.996593
	549.570785	0.998738
	549.773800	0.998893
	549.976801	0.999352
	550.179788	0.997265
	550.382761	0.999571
	550.585721	0.999465
	550.788667	1.000565
	550.991599	1.000251
	551.194518	1.000761
	551.397423	1.000454
	551.600315	1.001418
	551.803192	1.001547
	552.006056	1.001531
	552.208906	1.001242
	552.411743	1.002456
	552.614566	1.002955
	552.817375	1.003673
	553.020171	1.003593
	553.222953	1.005139
	553.425721	1.006528
	553.628475	1.005948
	553.831216	1.006511
	554.033943	1.006231
	554.236657	1.006818
	554.439356	1.008489
	554.642042	1.008911
	554.844715	1.009710
	555.047373	1.010493
	555.250018	1.010219
	555.452650	1.011380
	555.655267	1.011644
	555.857871	1.011630
	556.060461	1.012446
	556.263038	1.013314
	556.465600	1.014178
	556.668150	1.014749
	556.870685	1.015162
	557.073207	1.017033
	557.275715	1.019041
	557.478209	1.019078
	557.680689	1.020220
	557.883156	1.019611
	558.085609	1.020412
	558.288049	1.020325
	558.490475	1.019521
	558.692887	1.020223
	558.895285	1.021534
	559.097670	1.021540
	559.300040	1.022180
	559.502398	1.021140
	559.704741	1.021132
	559.907071	1.021607
	560.109387	1.021442
	560.311689	1.020794
	560.513978	1.022400
	560.716253	1.022297
	560.918514	1.022550
	561.120762	1.023721
	561.322995	1.023703
	561.525215	1.024212
	561.727422	1.026168
	561.929614	1.026362
	562.131793	1.029249
	562.333958	1.029506
	562.536110	1.030723
	562.738248	1.029686
	562.940372	1.029894
	563.142482	1.029535
	563.344578	1.030358
	563.546661	1.030859
	563.748730	1.031857
	563.950786	1.030622
	564.152827	1.029773
	564.354855	1.031201
	564.556870	1.030871
	564.758870	1.029673
	564.960857	1.029604
	565.162830	1.029538
	565.364789	1.030758
	565.566735	1.030004
	565.768666	1.030239
	565.970584	1.030447
	566.172489	1.031067
	566.374379	1.031593
	566.576256	1.033108
	566.778119	1.032806
	566.979969	1.032111
	567.181805	1.033177
	567.383626	1.031892
	567.585435	1.033360
	567.787229	1.034812
	567.989010	1.035781
	568.190777	1.035676
	568.392530	1.036528
	568.594269	1.036421
	568.795995	1.038199
	568.997707	1.039376
	569.199405	1.039607
	569.401090	1.037615
	569.602761	1.036537
	569.804418	1.036539
	570.006061	1.035171
	570.207690	1.035066
	570.409306	1.034901
	570.610908	1.035836
	570.812497	1.036563
	571.014071	1.037883
	571.215632	1.038089
	571.417179	1.040237
	571.618712	1.040325
	571.820232	1.040639
	572.021737	1.041491
	572.223229	1.042689
	572.424707	1.041913
	572.626172	1.042505
	572.827623	1.041384
	573.029060	1.042158
	573.230483	1.043557
	573.431892	1.043742
	573.633288	1.044434
	573.834670	1.044818
	574.036038	1.044738
	574.237392	1.045062
	574.438733	1.042705
	574.640060	1.041791
	574.841373	1.042332
	575.042672	1.043106
	575.243958	1.044142
	575.445230	1.043663
	575.646488	1.043377
	575.847732	1.043518
	576.048962	1.043391
	576.250179	1.043542
	576.451382	1.044531
	576.652571	1.043585
	576.853747	1.043497
	577.054908	1.044537
	577.256056	1.045081
	577.457190	1.045148
	577.658310	1.044138
	577.859417	1.044188
	578.060510	1.045488
	578.261589	1.045513
	578.462654	1.045175
	578.663705	1.046190
	578.864743	1.045980
	579.065767	1.046655
	579.266777	1.047350
	579.467773	1.047304
	579.668755	1.049690
	579.869724	1.049995
	580.070679	1.049592
	580.271620	1.049908
	580.472548	1.050639
	580.673461	1.050678
	580.874361	1.051223
	581.075247	1.050264
	581.276119	1.048988
	581.476978	1.048872
	581.677822	1.049985
	581.878653	1.051006
	582.079470	1.051383
	582.280273	1.052763
	582.481063	1.053951
	582.681838	1.054908
	582.882600	1.055275
	583.083348	1.056424
	583.284083	1.056773
	583.484803	1.058270
	583.685510	1.057561
	583.886203	1.056618
	584.086882	1.056377
	584.287547	1.057164
	584.488199	1.055403
	584.688836	1.056083
	584.889460	1.056703
	585.090070	1.056977
	585.290666	1.058056
	585.491249	1.056431
	585.691818	1.056358
	585.892372	1.056598
	586.092914	1.056023
	586.293441	1.056551
	586.493954	1.055017
	586.694454	1.055881
	586.894940	1.057074
	587.095412	1.056469
	587.295870	1.056506
	587.496314	1.055704
	587.696745	1.056617
	587.897162	1.057564
	588.097565	1.058510
	588.297954	1.059102
	588.498329	1.059218
	588.698691	1.059033
	588.899038	1.058199
	589.099372	1.058195
	589.299692	1.057556
	589.499998	1.056653
	589.700291	1.057940
	589.900569	1.059493
	590.100834	1.060233
	590.301085	1.059463
	590.501322	1.060703
	590.701546	1.061566
	590.901755	1.061311
	591.101951	1.061762
	591.302132	1.060118
	591.502300	1.059624
	591.702455	1.058794
	591.902595	1.057706
	592.102722	1.057054
	592.302834	1.057392
	592.502933	1.058083
	592.703018	1.057913
	592.903089	1.057944
	593.103147	1.057346
	593.303190	1.056399
	593.503220	1.057886
	593.703236	1.058976
	593.903238	1.059981
	594.103226	1.058997
	594.303200	1.059278
	594.503161	1.058712
	594.703108	1.059783
	594.903040	1.060356
	595.102960	1.060536
	595.302865	1.060835
	595.502756	1.061080
	595.702634	1.060774
	595.902497	1.061584
	596.102347	1.060876
	596.302183	1.062067
	596.502005	1.061205
	596.701813	1.062480
	596.901608	1.061711
	597.101388	1.060685
	597.301155	1.061594
	597.500908	1.060731
	597.700647	1.061722
	597.900372	1.062721
	598.100083	1.063851
	598.299781	1.064087
	598.499465	1.063897
	598.699134	1.065760
	598.898790	1.065909
	599.098432	1.065999
	599.298061	1.067637
	599.497675	1.067609
	599.697275	1.068890
	599.896862	1.069089
	600.096435	1.069397
	600.295994	1.067488
	600.495539	1.066993
	600.695070	1.068191
	600.894588	1.068405
	601.094091	1.069264
	601.293581	1.070162
	601.493056	1.070506
	601.692518	1.072378
	601.891966	1.072141
	602.091401	1.072297
	602.290821	1.073413
	602.490227	1.074436
	602.689620	1.073975
	602.888999	1.074069
	603.088363	1.073750
	603.287714	1.072647
	603.487052	1.074239
	603.686375	1.076072
	603.885684	1.076282
	604.084980	1.076452
	604.284261	1.077581
	604.483529	1.077223
	604.682783	1.077691
	604.882023	1.078572
	605.081249	1.079219
	605.280461	1.080096
	605.479660	1.080960
	605.678844	1.080570
	605.878015	1.080512
	606.077172	1.080323
	606.276314	1.082222
	606.475443	1.081843
	606.674558	1.082635
	606.873660	1.081960
	607.072747	1.081829
	607.271820	1.082598
	607.470880	1.083577
	607.669926	1.084161
	607.868957	1.085482
	608.067975	1.084993
	608.266979	1.087149
	608.465969	1.084988
	608.664946	1.085010
	608.863908	1.084789
	609.062857	1.085119
	609.261791	1.086153
	609.460712	1.087207
	609.659619	1.088191
	609.858511	1.088041
	610.057390	1.088217
	610.256256	1.088051
	610.455107	1.088023
	610.653944	1.088948
	610.852767	1.089938
	611.051577	1.090572
	611.250373	1.090866
	611.449154	1.090837
	611.647922	1.091365
	611.846676	1.089404
	612.045416	1.089754
	612.244142	1.090203
	612.442854	1.092016
	612.641553	1.091787
	612.840237	1.090769
	613.038908	1.091307
	613.237564	1.091299
	613.436207	1.092441
	613.634836	1.093329
	613.833451	1.093500
	614.032052	1.095099
	614.230639	1.094982
	614.429212	1.094797
	614.627771	1.095469
	614.826316	1.096406
	615.024848	1.096775
	615.223365	1.095533
	615.421869	1.096988
	615.620358	1.097089
	615.818834	1.095583
	616.017296	1.094877
	616.215744	1.096407
	616.414178	1.095402
	616.612598	1.096222
	616.811004	1.094913
	617.009396	1.095513
	617.207775	1.095025
	617.406139	1.095040
	617.604490	1.095477
	617.802826	1.095966
	618.001149	1.095719
	618.199458	1.095088
	618.397752	1.094869
	618.596033	1.094781
	618.794300	1.094931
	618.992553	1.096274
	619.190792	1.095684
	619.389018	1.094913
	619.587229	1.094037
	619.785426	1.093999
	619.983609	1.092111
	620.181779	1.091168
	620.379934	1.088998
	620.578076	1.089253
	620.776204	1.088874
	620.974317	1.087633
	621.172417	1.088409
	621.370503	1.087201
	621.568575	1.085085
	621.766633	1.085317
	621.964677	1.085126
	622.162707	1.085447
	622.360723	1.084837
	622.558725	1.083767
	622.756714	1.082354
	622.954688	1.080970
	623.152648	1.078563
	623.350595	1.077162
	623.548527	1.077120
	623.746446	1.074265
	623.944350	1.075527
	624.142241	1.076347
	624.340118	1.075019
	624.537981	1.074903
	624.735829	1.075722
	624.933664	1.076455
	625.131485	1.076535
	625.329292	1.077144
	625.527085	1.075951
	625.724864	1.077112
	625.922629	1.077419
	626.120381	1.076741
	626.318118	1.079392
	626.515841	1.080613
	626.713550	1.080666
	626.911246	1.080775
	627.108927	1.079580
	627.306595	1.081057
	627.504248	1.081030
	627.701888	1.081572
	627.899513	1.081396
	628.097125	1.083361
	628.294722	1.083668
	628.492306	1.084897
	628.689876	1.085115
	628.887432	1.085897
	629.084973	1.086220
	629.282501	1.085697
	629.480015	1.085333
	629.677515	1.085432
	629.875001	1.085725
	630.072473	1.085887
	630.269931	1.084924
	630.467375	1.084145
	630.664805	1.083348
	630.862221	1.082466
	631.059623	1.080907
	631.257011	1.082179
	631.454385	1.081765
	631.651746	1.082724
	631.849092	1.081225
	632.046424	1.080886
	632.243742	1.079145
	632.441047	1.078933
	632.638337	1.079480
	632.835613	1.078562
	633.032876	1.077686
	633.230124	1.078110
	633.427358	1.079569
	633.624579	1.080833
	633.821785	1.080218
	634.018978	1.080229
	634.216156	1.079057
	634.413321	1.078931
	634.610471	1.079720
	634.807608	1.079560
	635.004730	1.079646
	635.201839	1.081147
	635.398933	1.082193
	635.596014	1.080065
	635.793081	1.083105
	635.990133	1.083657
	636.187172	1.083428
	636.384196	1.084224
	636.581207	1.084640
	636.778204	1.084511
	636.975186	1.085330
	637.172155	1.086363
	637.369110	1.086732
	637.566050	1.088558
	637.762977	1.088362
	637.959890	1.089676
	638.156788	1.090972
	638.353673	1.090648
	638.550544	1.090781
	638.747400	1.090484
	638.944243	1.090598
	639.141072	1.091751
	639.337886	1.092457
	639.534687	1.091353
	639.731474	1.091151
	639.928246	1.092254
	640.125005	1.093026
	640.321750	1.092410
	640.518480	1.092192
	640.715197	1.092960
	640.911899	1.094022
	641.108588	1.093003
	641.305263	1.094133
	641.501923	1.094108
	641.698570	1.095396
	641.895202	1.095013
	642.091821	1.094821
	642.288426	1.096461
	642.485016	1.096816
	642.681593	1.098266
	642.878155	1.100510
	643.074704	1.100695
	643.271238	1.101233
	643.467759	1.102692
	643.664265	1.102442
	643.860757	1.102414
	644.057236	1.102230
	644.253700	1.103719
	644.450151	1.103526
	644.646587	1.103294
	644.843009	1.104463
	645.039418	1.106861
	645.235812	1.107699
	645.432192	1.108324
	645.628558	1.108296
	645.824911	1.108356
	646.021249	1.110025
	646.217573	1.111692
	646.413883	1.111301
	646.610179	1.112615
	646.806461	1.114135
	647.002729	1.114658
	647.198983	1.114934
	647.395223	1.115334
	647.591449	1.117211
	647.787661	1.117348
	647.983859	1.117773
	648.180043	1.117629
	648.376212	1.117709
	648.572368	1.117735
	648.768510	1.118032
	648.964638	1.117850
	649.160751	1.117688
	649.356851	1.118885
	649.552937	1.119125
	649.749008	1.120469
	649.945066	1.120983
	650.141109	1.121896
	650.337138	1.121672
	650.533154	1.121494
	650.729155	1.122221
	650.925142	1.121828
	651.121116	1.120622
	651.317075	1.120645
	651.513020	1.121628
	651.708951	1.122054
	651.904868	1.122322
	652.100771	1.121421
	652.296660	1.121459
	652.492535	1.122732
	652.688396	1.121442
	652.884242	1.119670
	653.080075	1.120602
	653.275894	1.119907
	653.471699	1.118615
	653.667489	1.118386
	653.863266	1.118368
	654.059028	1.118044
	654.254776	1.116584
	654.450511	1.116081
	654.646231	1.115736
	654.841937	1.114094
	655.037629	1.114956
	655.233308	1.113693
	655.428972	1.111645
	655.624622	1.110461
	655.820258	1.110969
	656.015879	1.109900
	656.211487	1.108721
	656.407081	1.109583
	656.602661	1.111206
	656.798226	1.111905
	656.993778	1.113333
	657.189315	1.112701
	657.384839	1.114348
	657.580348	1.115483
	657.775843	1.117323
	657.971324	1.117817
	658.166791	1.118220
	658.362244	1.120457
	658.557683	1.120403
	658.753108	1.119384
	658.948519	1.119563
	659.143916	1.120146
	659.339298	1.120441
	659.534667	1.120482
	659.730022	1.119325
	659.925362	1.119984
	660.120688	1.120495
	660.316001	1.119486
	660.511299	1.120625
	660.706583	1.122854
	660.901853	1.123930
	661.097109	1.124667
	661.292351	1.124574
	661.487578	1.123819
	661.682792	1.123621
	661.877992	1.122359
	662.073177	1.121561
	662.268349	1.121169
	662.463506	1.120719
	662.658649	1.121809
	662.853779	1.121874
	663.048894	1.122638
	663.243995	1.121328
	663.439081	1.120889
	663.634154	1.119881
	663.829213	1.119017
	664.024258	1.120139
	664.219288	1.120937
	664.414305	1.119317
	664.609307	1.120090
	664.804295	1.119690
	664.999269	1.118356
	665.194229	1.119160
	665.389175	1.119668
	665.584107	1.117554
	665.779025	1.116463
	665.973928	1.116235
	666.168818	1.116346
	666.363693	1.116314
	666.558555	1.117077
	666.753402	1.116378
	666.948235	1.117526
	667.143054	1.116335
	667.337859	1.118046
	667.532650	1.117739
	667.727427	1.117549
	667.922189	1.118342
	668.116938	1.120374
	668.311672	1.122170
	668.506392	1.121815
	668.701098	1.123141
	668.895790	1.123412
	669.090468	1.126002
	669.285132	1.125342
	669.479782	1.126704
	669.674417	1.126375
	669.869039	1.125873
	670.063646	1.125035
	670.258239	1.124325
	670.452819	1.124513
	670.647384	1.125485
	670.841934	1.126306
	671.036471	1.127461
	671.230994	1.127495
	671.425502	1.127118
	671.619997	1.128138
	671.814477	1.127515
	672.008943	1.125410
	672.203395	1.126691
	672.397833	1.125437
	672.592257	1.122775
	672.786667	1.122645
	672.981062	1.121722
	673.175444	1.121416
	673.369811	1.121940
	673.564164	1.121127
	673.758503	1.121568
	673.952828	1.120730
	674.147139	1.121437
	674.341435	1.121555
	674.535718	1.118984
	674.729986	1.118456
	674.924240	1.117626
	675.118480	1.118378
	675.312706	1.118787
	675.506918	1.119010
	675.701116	1.119227
	675.895299	1.117972
	676.089469	1.116110
	676.283624	1.115392
	676.477765	1.112317
	676.671892	1.111133
	676.866005	1.110265
	677.060103	1.107325
	677.254188	1.107041
	677.448258	1.107527
	677.642315	1.107790
	677.836357	1.107968
	678.030385	1.108307
	678.224398	1.107891
	678.418398	1.107469
	678.612384	1.108292
	678.806355	1.107099
	679.000312	1.108079
	679.194255	1.107423
	679.388184	1.109162
	679.582099	1.110182
	679.776000	1.112880
	679.969886	1.114114
	680.163758	1.113533
	680.357617	1.114745
	680.551461	1.113748
	680.745290	1.114838
	680.939106	1.114441
	681.132908	1.113651
	681.326695	1.111161
	681.520468	1.112266
	681.714227	1.112966
	681.907972	1.114667
	682.101703	1.115675
	682.295419	1.115740
	682.489122	1.116363
	682.682810	1.115061
	682.876484	1.114602
	683.070144	1.113351
	683.263790	1.113009
	683.457421	1.113664
	683.651039	1.112419
	683.844642	1.113482
	684.038231	1.113433
	684.231806	1.113168
	684.425367	1.113772
	684.618913	1.113153
	684.812446	1.113224
	685.005964	1.111986
	685.199468	1.112553
	685.392958	1.112225
	685.586433	1.112630
	685.779895	1.113070
	685.973342	1.110403
	686.166775	1.109733
	686.360194	1.109970
	686.553599	1.109496
	686.746990	1.109092
	686.940366	1.107142
	687.133729	1.106513
	687.327077	1.104412
	687.520411	1.104090
	687.713730	1.101771
	687.907036	1.099545
	688.100327	1.098450
	688.293604	1.098027
	688.486867	1.097960
	688.680116	1.098168
	688.873351	1.097996
	689.066571	1.096724
	689.259777	1.097364
	689.452970	1.097180
	689.646147	1.096574
	689.839311	1.096753
	690.032461	1.096239
	690.225596	1.095535
	690.418717	1.093832
	690.611824	1.093814
	690.804917	1.093853
	690.997995	1.092566
	691.191059	1.091525
	691.384110	1.090127
	691.577145	1.087393
	691.770167	1.084817
	691.963175	1.083810
	692.156168	1.081918
	692.349147	1.082718
	692.542112	1.081012
	692.735063	1.080446
	692.927999	1.080974
	693.120922	1.081785
	693.313830	1.081338
	693.506724	1.080621
	693.699603	1.079780
	693.892469	1.078184
	694.085320	1.078092
	694.278157	1.077362
	694.470980	1.077902
	694.663789	1.076527
	694.856583	1.077384
	695.049364	1.077021
	695.242130	1.075509
	695.434881	1.075334
	695.627619	1.074765
	695.820342	1.074603
	696.013052	1.074714
	696.205747	1.073818
	696.398427	1.072343
	696.591094	1.072512
	696.783746	1.072551
	696.976384	1.069961
	697.169008	1.069917
	697.361618	1.067527
	697.554213	1.066546
	697.746795	1.067366
	697.939362	1.067691
	698.131914	1.067339
	698.324453	1.066519
	698.516977	1.064886
	698.709487	1.063660
	698.901983	1.062835
	699.094465	1.063106
	699.286932	1.061380
	699.479386	1.061765
	699.671825	1.061343
	699.864249	1.060356
	700.056660	1.059530
	700.249056	1.057328
	700.441438	1.054076
	700.633806	1.053397
	700.826160	1.053195
	701.018499	1.051117
	701.210824	1.048101
	701.403135	1.047241
	701.595432	1.044090
	701.787714	1.041554
	701.979982	1.039821
	702.172236	1.040137
	702.364476	1.037716
	702.556702	1.035042
	702.748913	1.034436
	702.941110	1.033352
	703.133293	1.031564
	703.325461	1.029981
	703.517615	1.029934
	703.709755	1.027934
	703.901881	1.027571
	704.093993	1.025457
	704.286090	1.024339
	704.478173	1.023446
	704.670242	1.022521
	704.862296	1.022584
	705.054337	1.021385
	705.246363	1.020777
	705.438375	1.021302
	705.630372	1.021112
	705.822356	1.019926
	706.014325	1.020516
	706.206279	1.020711
	706.398220	1.020941
	706.590146	1.018810
	706.782058	1.017777
	706.973956	1.016753
	707.165840	1.015374
	707.357709	1.015138
	707.549564	1.014067
	707.741405	1.012608
	707.933231	1.012444
	708.125043	1.013606
	708.316841	1.013809
	708.508625	1.012331
	708.700395	1.014051
	708.892150	1.013262
	709.083891	1.013899
	709.275617	1.013036
	709.467330	1.010972
	709.659028	1.009457
	709.850712	1.008687
	710.042381	1.006144
	710.234037	1.006744
	710.425678	1.007091
	710.617305	1.007022
	710.808917	1.005711
	711.000515	1.006288
	711.192099	1.003611
	711.383669	1.002968
	711.575225	1.002243
	711.766766	1.001539
	711.958293	1.002623
	712.149805	1.004795
	712.341304	1.003681
	712.532788	1.003227
	712.724258	1.002780
	712.915713	1.002832
	713.107154	1.001892
	713.298581	1.002034
	713.489994	1.003059
	713.681392	1.002284
	713.872776	1.000163
	714.064146	1.000807
	714.255502	1.000722
	714.446843	1.000908
	714.638170	1.001170
	714.829483	1.000612
	715.020781	0.999883
	715.212065	0.999539
	715.403335	1.000406
	715.594591	0.999880
	715.785832	1.000733
	715.977059	1.000996
	716.168272	1.000790
	716.359470	1.000648
	716.550654	1.000202
	716.741824	1.000666
	716.932979	1.002519
	717.124121	1.000215
	717.315247	1.000292
	717.506360	0.999767
	717.697458	0.997722
	717.888542	0.996954
	718.079612	0.996193
	718.270668	0.997455
	718.461709	0.998298
	718.652736	0.998948
	718.843748	0.999178
	719.034746	0.998377
	719.225730	0.998217
	719.416700	0.998045
	719.607655	0.998120
	719.798596	0.998099
	719.989523	0.998008
	720.180435	0.998839
	720.371333	0.997848
	720.562217	0.998284
	720.753087	0.998323
	720.943942	0.998771
	721.134783	1.000171
	721.325609	1.001960
	721.516422	1.002746
	721.707219	1.004181
	721.898003	1.004779
	722.088772	1.005597
	722.279527	1.005949
	722.470268	1.007003
	722.660994	1.007064
	722.851707	1.010087
	723.042404	1.011378
	723.233088	1.012124
	723.423757	1.014155
	723.614412	1.014673
	723.805052	1.014350
	723.995678	1.015921
	724.186290	1.016781
	724.376887	1.017353
	724.567471	1.017734
	724.758039	1.018131
	724.948594	1.018513
	725.139134	1.020408
	725.329660	1.021206
	725.520172	1.022978
	725.710669	1.022565
	725.901152	1.023121
	726.091620	1.021954
	726.282075	1.020655
	726.472514	1.020268
	726.662940	1.020853
	726.853351	1.020022
	727.043748	1.020054
	727.234131	1.020680
	727.424499	1.019651
	727.614853	1.019106
	727.805193	1.019278
	727.995518	1.018835
	728.185829	1.020071
	728.376125	1.019620
	728.566408	1.016583
	728.756675	1.017562
	728.946929	1.016584
	729.137168	1.017030
	729.327393	1.018213
	729.517604	1.018235
	729.707800	1.017600
	729.897982	1.016046
	730.088149	1.015945
	730.278302	1.016313
	730.468441	1.015682
	730.658566	1.017280
	730.848676	1.019149
	731.038771	1.020677
	731.228853	1.021832
	731.418920	1.023536
	731.608973	1.023310
	731.799011	1.023404
	731.989035	1.023539
	732.179045	1.023752
	732.369040	1.024371
	732.559021	1.026073
	732.748988	1.027028
	732.938940	1.027432
	733.128878	1.026648
	733.318801	1.027744
	733.508711	1.027769
	733.698605	1.028098
	733.888486	1.028889
	734.078352	1.029874
	734.268204	1.030980
	734.458041	1.031396
	734.647864	1.031342
	734.837673	1.032589
	735.027467	1.032690
	735.217247	1.033500
	735.407013	1.034012
	735.596764	1.034750
	735.786501	1.035648
	735.976223	1.035959
	736.165932	1.037793
	736.355625	1.038589
	736.545305	1.038611
	736.734970	1.037966
	736.924620	1.038306
	737.114257	1.038203
	737.303879	1.038729
	737.493486	1.039076
	737.683079	1.040347
	737.872658	1.041131
	738.062222	1.041744
	738.251772	1.042258
	738.441308	1.042528
	738.630829	1.041452
	738.820336	1.041501
	739.009829	1.041723
	739.199307	1.042484
	739.388771	1.041931
	739.578220	1.042280
	739.767655	1.040286
	739.957076	1.039215
	740.146482	1.040272
	740.335874	1.038706
	740.525251	1.039132
	740.714615	1.038188
	740.903963	1.037660
	741.093298	1.038119
	741.282618	1.038513
	741.471923	1.039127
	741.661214	1.040024
	741.850491	1.039262
	742.039753	1.040760
	742.229001	1.040260
	742.418235	1.038760
	742.607454	1.037903
	742.796659	1.037941
	742.985849	1.035937
	743.175025	1.036324
	743.364187	1.036240
	743.553334	1.035894
	743.742467	1.034774
	743.931586	1.034915
	744.120690	1.033101
	744.309779	1.032654
	744.498855	1.030544
	744.687916	1.028618
	744.876962	1.027919
	745.065994	1.026693
	745.255012	1.026447
	745.444015	1.026519
	745.633004	1.026192
	745.821978	1.025709
	746.010938	1.025454
	746.199884	1.025131
	746.388815	1.024022
	746.577732	1.021437
	746.766634	1.021568
	746.955522	1.021196
	747.144396	1.020300
	747.333255	1.018938
	747.522100	1.020145
	747.710930	1.018437
	747.899746	1.019183
	748.088548	1.020552
	748.277335	1.019622
	748.466108	1.018700
	748.654866	1.018120
	748.843610	1.018518
	749.032339	1.018221
	749.221054	1.016899
	749.409755	1.015819
	749.598441	1.015385
	749.787113	1.014600
	749.975770	1.014394
	750.164413	1.014951
	750.353042	1.013994
[truncated: 1,648 more rows]
