# Supplementary material for: Metasurface analogues of molecular diastereomers from hierarchical multiscale chiral interactions with biomolecules
Source: Nat Commun. 2026 Apr 22;17:5541. doi: 10.1038/s41467-026-72200-6 (PMC13287669; doi:10.1038/s41467-026-72200-6)
Supplement: Supplementary file 3 — Supplementary Data 1 (Raw data) [file 41467_2026_72200_MOESM3_ESM.zip › Raw_Data/Reflectivity/Antistrept_strept_sequence/strept_after_wash/Ref_ARRAY3_RS_90_2.txt]

	345.453658	1.001022
	345.669646	1.000893
	345.885622	1.000748
	346.101585	1.000586
	346.317535	1.000405
	346.533471	1.000200
	346.749395	0.999970
	346.965306	0.999711
	347.181204	0.999418
	347.397089	0.999088
	347.612961	0.998717
	347.828820	0.998300
	348.044666	0.997834
	348.260499	0.997317
	348.476319	0.996752
	348.692126	0.996145
	348.907920	0.995507
	349.123701	0.994860
	349.339469	0.994232
	349.555224	0.993664
	349.770966	0.993196
	349.986695	0.992871
	350.202412	0.992719
	350.418115	0.992753
	350.633805	0.992965
	350.849482	0.993329
	351.065147	0.993807
	351.280798	0.994358
	351.496436	0.994944
	351.712062	0.995535
	351.927674	0.996107
	352.143273	0.994356
	352.358860	0.996977
	352.574433	0.998058
	352.789993	0.999609
	353.005541	1.000412
	353.221075	1.001015
	353.436597	1.002818
	353.652105	1.003380
	353.867600	1.002825
	354.083083	1.003789
	354.298552	1.004030
	354.514009	1.002547
	354.729452	1.001106
	354.944883	1.000427
	355.160300	1.000316
	355.375705	0.998641
	355.591096	0.996837
	355.806474	0.997082
	356.021840	0.997481
	356.237192	0.996945
	356.452532	0.997415
	356.667858	0.996529
	356.883172	0.995141
	357.098472	0.994744
	357.313760	0.993992
	357.529034	0.992215
	357.744295	0.991316
	357.959544	0.989705
	358.174779	0.990550
	358.390002	0.989404
	358.605211	0.988147
	358.820407	0.989704
	359.035591	0.990128
	359.250761	0.990066
	359.465919	0.990083
	359.681063	0.988655
	359.896194	0.990695
	360.111313	0.992887
	360.326418	0.994134
	360.541510	0.995010
	360.756589	0.994115
	360.971656	0.993438
	361.186709	0.994013
	361.401749	0.995763
	361.616776	0.996730
	361.831790	0.997622
	362.046792	0.996882
	362.261780	0.996047
	362.476755	0.994548
	362.691717	0.993785
	362.906666	0.994915
	363.121602	0.997206
	363.336525	0.993610
	363.551435	0.993899
	363.766332	0.994846
	363.981216	0.995004
	364.196087	0.993304
	364.410945	0.993752
	364.625790	0.994464
	364.840621	0.992197
	365.055440	0.991849
	365.270246	0.994067
	365.485039	0.993479
	365.699818	0.994137
	365.914585	0.995569
	366.129339	0.995237
	366.344079	0.995178
	366.558807	0.993903
	366.773521	0.992306
	366.988223	0.993194
	367.202911	0.992620
	367.417587	0.991134
	367.632249	0.987533
	367.846898	0.987964
	368.061535	0.987500
	368.276158	0.988177
	368.490768	0.990951
	368.705365	0.991474
	368.919949	0.991066
	369.134521	0.991607
	369.349079	0.993291
	369.563624	0.991408
	369.778155	0.991187
	369.992674	0.990924
	370.207180	0.990828
	370.421673	0.989864
	370.636153	0.992066
	370.850619	0.992011
	371.065073	0.992089
	371.279514	0.991764
	371.493941	0.991838
	371.708356	0.995033
	371.922757	0.994550
	372.137145	0.997686
	372.351521	0.998965
	372.565883	1.000695
	372.780232	1.002264
	372.994568	1.004271
	373.208891	1.003639
	373.423201	1.003706
	373.637498	1.003718
	373.851782	1.005585
	374.066053	1.006877
	374.280311	1.005717
	374.494556	1.006573
	374.708787	1.006523
	374.923006	1.005423
	375.137211	1.005492
	375.351404	1.006033
	375.565583	1.008482
	375.779750	1.007554
	375.993903	1.007567
	376.208043	1.005141
	376.422170	1.006869
	376.636284	1.006895
	376.850385	1.007326
	377.064473	1.005012
	377.278548	1.003806
	377.492610	1.002539
	377.706658	1.003013
	377.920694	1.006181
	378.134717	1.006588
	378.348726	1.006254
	378.562722	1.008295
	378.776706	1.010000
	378.990676	1.008389
	379.204633	1.008780
	379.418577	1.009836
	379.632508	1.008832
	379.846426	1.009624
	380.060331	1.009723
	380.274223	1.010143
	380.488101	1.008842
	380.701967	1.010742
	380.915819	1.010237
	381.129659	1.010587
	381.343485	1.010207
	381.557298	1.007584
	381.771098	1.007117
	381.984886	1.006904
	382.198659	1.003150
	382.412420	1.000424
	382.626168	1.000099
	382.839903	1.001811
	383.053624	1.002785
	383.267333	1.004933
	383.481028	1.005090
	383.694711	1.003710
	383.908380	1.003817
	384.122036	1.004169
	384.335679	1.004266
	384.549309	1.006454
	384.762926	1.005150
	384.976530	1.004855
	385.190120	1.004867
	385.403698	1.005824
	385.617262	1.005147
	385.830814	1.004270
	386.044352	1.004759
	386.257877	1.004470
	386.471389	1.004355
	386.684888	1.006225
	386.898374	1.005636
	387.111847	1.004262
	387.325306	1.003161
	387.538753	1.002789
	387.752186	1.002861
	387.965606	1.002318
	388.179014	1.002543
	388.392408	1.002642
	388.605789	1.001592
	388.819156	1.001659
	389.032511	1.002316
	389.245853	1.002900
	389.459181	1.001599
	389.672497	1.000302
	389.885799	1.001113
	390.099088	1.001994
	390.312364	1.002083
	390.525627	1.003520
	390.738877	1.004177
	390.952114	1.003433
	391.165337	1.004729
	391.378548	1.005465
	391.591745	1.005959
	391.804929	1.002925
	392.018100	1.001455
	392.231258	0.999633
	392.444403	0.999214
	392.657535	1.001194
	392.870653	1.000512
	393.083759	0.998722
	393.296851	0.998090
	393.509930	0.999203
	393.722996	0.996649
	393.936049	0.995818
	394.149089	0.997615
	394.362116	0.996391
	394.575129	0.997381
	394.788130	0.994997
	395.001117	0.994672
	395.214091	0.996445
	395.427052	0.998408
	395.640000	1.000686
	395.852935	1.000846
	396.065857	1.000617
	396.278765	0.998781
	396.491660	0.998055
	396.704543	0.998920
	396.917412	1.000075
	397.130268	1.000422
	397.343110	0.998528
	397.555940	0.998644
	397.768757	0.999544
	397.981560	1.000547
	398.194350	0.998426
	398.407127	0.996635
	398.619891	0.996793
	398.832642	0.997747
	399.045380	0.997373
	399.258104	0.997392
	399.470815	0.996699
	399.683514	0.994847
	399.896199	0.994457
	400.108870	0.994387
	400.321529	0.996518
	400.534175	0.995380
	400.746807	0.995308
	400.959427	0.997238
	401.172033	0.996868
	401.384626	0.997496
	401.597205	0.997756
	401.809772	0.997925
	402.022326	0.997684
	402.234866	0.998701
	402.447393	0.999919
	402.659907	1.001856
	402.872408	1.001338
	403.084896	1.002945
	403.297370	1.003659
	403.509832	1.003758
	403.722280	1.003730
	403.934715	1.002861
	404.147137	1.003317
	404.359546	1.002059
	404.571941	1.001056
	404.784323	1.003119
	404.996693	1.005008
	405.209049	1.008026
	405.421392	1.007929
	405.633721	1.008129
	405.846038	1.007683
	406.058341	1.006731
	406.270632	1.007097
	406.482909	1.004699
	406.695172	1.005450
	406.907423	1.007663
	407.119661	1.005726
	407.331885	1.007377
	407.544096	1.008711
	407.756294	1.010706
	407.968479	1.011300
	408.180651	1.010738
	408.392809	1.010268
	408.604954	1.009174
	408.817086	1.007541
	409.029205	1.008532
	409.241311	1.008689
	409.453404	1.008851
	409.665483	1.006620
	409.877549	1.005499
	410.089602	1.004593
	410.301642	1.008830
	410.513669	1.007161
	410.725682	1.004485
	410.937682	1.001496
	411.149669	1.001674
	411.361643	1.001306
	411.573604	1.002306
	411.785551	1.001503
	411.997486	0.999803
	412.209407	0.997950
	412.421315	0.998596
	412.633210	0.996930
	412.845091	0.997157
	413.056959	0.997656
	413.268815	0.997571
	413.480657	0.998778
	413.692485	0.999313
	413.904301	0.997529
	414.116103	0.998631
	414.327892	0.999103
	414.539668	0.999722
	414.751431	1.001033
	414.963181	1.000977
	415.174917	0.999828
	415.386640	1.001524
	415.598350	1.001677
	415.810047	1.000609
	416.021730	1.000525
	416.233401	1.001334
	416.445058	1.002263
	416.656702	1.001923
	416.868332	1.002578
	417.079950	1.002395
	417.291554	1.004322
	417.503145	1.005862
	417.714723	1.005403
	417.926288	1.004165
	418.137839	1.004649
	418.349377	1.002179
	418.560903	1.001052
	418.772414	1.001106
	418.983913	1.002091
	419.195398	1.000195
	419.406870	1.001254
	419.618329	1.001858
	419.829775	1.002096
	420.041208	1.003070
	420.252627	1.002211
	420.464033	1.000507
	420.675426	1.000502
	420.886805	0.998704
	421.098172	0.997929
	421.309525	0.997989
	421.520865	0.998507
	421.732192	1.000129
	421.943505	0.999576
	422.154805	0.998837
	422.366092	0.998039
	422.577366	0.999292
	422.788627	0.998623
	422.999874	0.999446
	423.211108	0.999420
	423.422329	0.998624
	423.633537	0.998132
	423.844731	1.001814
	424.055913	1.001013
	424.267081	1.001628
	424.478235	0.999608
	424.689377	0.999791
	424.900505	0.999449
	425.111620	0.999393
	425.322722	0.999166
	425.533811	0.998995
	425.744886	0.997629
	425.955948	0.996624
	426.166997	0.995744
	426.378032	0.995285
	426.589055	0.993445
	426.800064	0.994520
	427.011060	0.994023
	427.222042	0.994575
	427.433012	0.994434
	427.643968	0.994220
	427.854911	0.993823
	428.065840	0.995860
	428.276757	0.996435
	428.487660	0.997136
	428.698550	0.997983
	428.909427	0.997359
	429.120290	0.997808
	429.331140	0.997677
	429.541977	0.998660
	429.752801	0.999090
	429.963611	0.998868
	430.174408	0.998186
	430.385192	0.996903
	430.595963	0.995037
	430.806720	0.995810
	431.017464	0.993711
	431.228195	0.995779
	431.438913	0.994616
	431.649617	0.994153
	431.860308	0.993688
	432.070986	0.995025
	432.281650	0.995355
	432.492302	0.994926
	432.702940	0.994724
	432.913565	0.995995
	433.124176	0.995034
	433.334774	0.992891
	433.545359	0.992355
	433.755931	0.992928
	433.966489	0.994989
	434.177035	0.997044
	434.387567	0.998320
	434.598085	0.997988
	434.808591	0.997852
	435.019083	0.998159
	435.229562	0.999850
	435.440027	0.999879
	435.650479	1.001698
	435.860918	1.002683
	436.071344	0.999540
	436.281757	0.999540
	436.492156	1.000275
	436.702542	0.997293
	436.912914	0.995990
	437.123274	0.994291
	437.333620	0.993514
	437.543953	0.992945
	437.754272	0.991571
	437.964578	0.990944
	438.174871	0.989740
	438.385151	0.989645
	438.595417	0.989133
	438.805670	0.990384
	439.015910	0.990721
	439.226137	0.991961
	439.436350	0.992578
	439.646550	0.992479
	439.856737	0.994323
	440.066910	0.994988
	440.277070	0.994508
	440.487217	0.995004
	440.697351	0.996309
	440.907471	0.997174
	441.117578	0.995995
	441.327671	0.996250
	441.537752	0.996752
	441.747819	0.997640
	441.957873	0.998779
	442.167913	0.996455
	442.377940	0.995059
	442.587954	0.995133
	442.797955	0.995795
	443.007942	0.996725
	443.217916	0.996863
	443.427877	0.998823
	443.637824	0.999315
	443.847758	0.999645
	444.057679	0.999065
	444.267586	1.000351
	444.477481	0.999983
	444.687361	1.000752
	444.897229	1.000888
	445.107083	1.001566
	445.316924	1.002409
	445.526752	1.001768
	445.736566	1.000649
	445.946367	0.999656
	446.156155	1.002318
	446.365929	1.002765
	446.575690	1.003867
	446.785438	1.002447
	446.995173	1.000753
	447.204894	0.998751
	447.414602	0.999699
	447.624296	1.000288
	447.833977	1.000823
	448.043645	1.000531
	448.253300	0.999375
	448.462941	0.999181
	448.672569	0.997114
	448.882184	0.997470
	449.091785	0.996531
	449.301373	0.997785
	449.510948	0.998066
	449.720509	0.998371
	449.930057	0.997886
	450.139592	0.998426
	450.349113	0.997743
	450.558621	0.997490
	450.768116	0.997811
	450.977597	0.997872
	451.187066	0.996912
	451.396520	0.997909
	451.605962	0.997215
	451.815390	0.998210
	452.024805	0.996318
	452.234206	0.996657
	452.443594	0.995522
	452.652969	0.993577
	452.862330	0.992125
	453.071678	0.993730
	453.281013	0.994901
	453.490335	0.995106
	453.699643	0.994265
	453.908938	0.996034
	454.118219	0.993099
	454.327487	0.992788
	454.536742	0.992980
	454.745983	0.994055
	454.955211	0.995970
	455.164426	0.998001
	455.373627	0.997248
	455.582815	0.998786
	455.791990	0.998914
	456.001152	1.000368
	456.210300	1.000735
	456.419434	1.001983
	456.628556	1.002978
	456.837664	1.003745
	457.046758	1.003770
	457.255839	1.003809
	457.464907	1.004923
	457.673962	1.004809
	457.883003	1.003755
	458.092031	1.004788
	458.301046	1.004580
	458.510047	1.004774
	458.719035	1.006640
	458.928009	1.006274
	459.136970	1.006481
	459.345918	1.005556
	459.554852	1.005772
	459.763774	1.006687
	459.972681	1.006316
	460.181576	1.004629
	460.390457	1.003997
	460.599324	1.001967
	460.808178	1.001445
	461.017019	1.002723
	461.225847	1.001264
	461.434661	1.001854
	461.643462	1.003215
	461.852249	1.002372
	462.061023	0.999812
	462.269784	0.998406
	462.478531	0.998421
	462.687265	0.998890
	462.895986	0.995443
	463.104693	0.993643
	463.313387	0.992619
	463.522068	0.992770
	463.730735	0.991102
	463.939389	0.992062
	464.148029	0.990841
	464.356656	0.990432
	464.565270	0.988538
	464.773870	0.988679
	464.982457	0.988600
	465.191030	0.989108
	465.399591	0.990213
	465.608137	0.992923
	465.816671	0.992833
	466.025191	0.991412
	466.233697	0.991184
	466.442191	0.990863
	466.650671	0.988764
	466.859137	0.992188
	467.067590	0.993143
	467.276030	0.994730
	467.484456	0.993324
	467.692869	0.993349
	467.901269	0.992297
	468.109655	0.994960
	468.318028	0.994717
	468.526387	0.995447
	468.734733	0.996230
	468.943066	0.996124
	469.151385	0.995678
	469.359691	0.995429
	469.567984	0.995602
	469.776263	0.994304
	469.984528	0.995976
	470.192781	0.996023
	470.401020	0.995682
	470.609245	0.996719
	470.817457	0.996864
	471.025656	0.996036
	471.233841	0.994580
	471.442013	0.994876
	471.650172	0.991709
	471.858317	0.991350
	472.066448	0.989725
	472.274567	0.988783
	472.482672	0.988724
	472.690763	0.988801
	472.898841	0.989215
	473.106906	0.988543
	473.314957	0.990026
	473.522995	0.991410
	473.731020	0.990783
	473.939031	0.992461
	474.147029	0.992861
	474.355013	0.990631
	474.562984	0.991304
	474.770941	0.991986
	474.978885	0.991733
	475.186816	0.990764
	475.394733	0.990193
	475.602637	0.992629
	475.810527	0.993336
	476.018404	0.994402
	476.226268	0.993597
	476.434118	0.995618
	476.641955	0.995875
	476.849778	0.996834
	477.057588	0.998298
	477.265385	1.000655
	477.473168	1.000645
	477.680937	1.001476
	477.888694	1.001189
	478.096436	1.000497
	478.304166	0.999176
	478.511882	0.999553
	478.719584	1.000979
	478.927274	0.999266
	479.134949	0.998845
	479.342612	0.999380
	479.550260	0.997512
	479.757896	0.997382
	479.965518	0.996933
	480.173126	0.997338
	480.380722	0.998402
	480.588303	0.998101
	480.795872	0.999007
	481.003426	1.000251
	481.210968	0.999899
	481.418496	0.999278
	481.626010	0.998054
	481.833511	0.996906
	482.040999	0.997161
	482.248473	0.996799
	482.455934	0.996231
	482.663382	0.996486
	482.870816	0.994947
	483.078236	0.995685
	483.285643	0.994074
	483.493037	0.993158
	483.700417	0.994275
	483.907784	0.994243
	484.115137	0.992253
	484.322477	0.994356
	484.529803	0.992804
	484.737116	0.994596
	484.944416	0.996951
	485.151702	0.996336
	485.358975	0.996720
	485.566234	0.998304
	485.773479	0.997572
	485.980712	0.999194
	486.187931	0.997712
	486.395136	0.998153
	486.602328	0.998126
	486.809506	0.997693
	487.016671	0.997789
	487.223823	0.997307
	487.430961	0.996160
	487.638086	0.997404
	487.845197	0.997032
	488.052295	0.996173
	488.259379	0.996329
	488.466450	0.996995
	488.673507	0.997514
	488.880551	0.998752
	489.087582	0.997067
	489.294599	0.996803
	489.501602	0.997113
	489.708592	0.997056
	489.915569	0.995964
	490.122532	0.998051
	490.329482	0.997587
	490.536418	0.997061
	490.743341	0.998062
	490.950250	0.996834
	491.157146	0.995202
	491.364029	0.992320
	491.570897	0.993394
	491.777753	0.993754
	491.984595	0.994161
	492.191423	0.996128
	492.398238	0.994525
	492.605040	0.994284
	492.811828	0.994912
	493.018603	0.993820
	493.225364	0.994498
	493.432111	0.992462
	493.638846	0.991009
	493.845566	0.988828
	494.052274	0.987837
	494.258967	0.989120
	494.465648	0.989277
	494.672314	0.988391
	494.878968	0.989202
	495.085608	0.989684
	495.292234	0.989169
	495.498847	0.990832
	495.705446	0.990409
	495.912032	0.989918
	496.118605	0.989865
	496.325164	0.989723
	496.531709	0.990797
	496.738241	0.990938
	496.944759	0.990770
	497.151264	0.991507
	497.357756	0.990180
	497.564234	0.989274
	497.770698	0.989841
	497.977149	0.990354
	498.183587	0.988458
	498.390011	0.989648
	498.596422	0.988761
	498.802819	0.988964
	499.009202	0.989290
	499.215572	0.989411
	499.421929	0.990809
	499.628272	0.990754
	499.834602	0.991339
	500.040918	0.992188
	500.247220	0.992010
	500.453509	0.992367
	500.659785	0.993376
	500.866047	0.992438
	501.072296	0.993002
	501.278531	0.994759
	501.484752	0.993768
	501.690960	0.996759
	501.897155	0.998345
	502.103336	0.999503
	502.309504	0.999344
	502.515658	1.000200
	502.721798	0.998973
	502.927925	0.998225
	503.134039	0.999591
	503.340139	0.998074
	503.546225	0.998285
	503.752298	0.998463
	503.958358	0.998666
	504.164404	0.998644
	504.370436	0.997980
	504.576455	0.998522
	504.782461	0.997447
	504.988453	0.999532
	505.194431	0.998885
	505.400396	0.997849
	505.606347	0.996972
	505.812285	0.997001
	506.018209	0.996302
	506.224120	0.996730
	506.430017	0.996334
	506.635901	0.998377
	506.841771	0.997882
	507.047628	0.999377
	507.253471	1.000248
	507.459301	0.998809
	507.665117	0.999167
	507.870920	0.999812
	508.076709	0.998989
	508.282484	0.997782
	508.488247	0.997954
	508.693995	0.996857
	508.899730	0.996391
	509.105451	0.995163
	509.311159	0.994596
	509.516854	0.994742
	509.722535	0.994273
	509.928202	0.994753
	510.133856	0.995514
	510.339496	0.995262
	510.545123	0.994412
	510.750736	0.994512
	510.956336	0.994457
	511.161922	0.993546
	511.367494	0.992910
	511.573053	0.991573
	511.778599	0.990505
	511.984131	0.989138
	512.189649	0.988474
	512.395154	0.987443
	512.600645	0.986975
	512.806123	0.986068
	513.011587	0.985699
	513.217038	0.986638
	513.422475	0.986224
	513.627899	0.986047
	513.833309	0.984640
	514.038705	0.986898
	514.244088	0.985528
	514.449458	0.986311
	514.654814	0.986006
	514.860156	0.987073
	515.065485	0.986609
	515.270800	0.987088
	515.476102	0.987120
	515.681390	0.987146
	515.886664	0.986539
	516.091925	0.987984
	516.297173	0.987937
	516.502407	0.989178
	516.707627	0.988926
	516.912834	0.988133
	517.118027	0.987445
	517.323207	0.986972
	517.528373	0.984672
	517.733525	0.983727
	517.938664	0.984191
	518.143790	0.985467
	518.348901	0.985502
	518.554000	0.985900
	518.759084	0.985626
	518.964156	0.987871
	519.169213	0.986941
	519.374257	0.986688
	519.579288	0.986937
	519.784305	0.987015
	519.989308	0.988073
	520.194298	0.989576
	520.399274	0.990959
	520.604236	0.990464
	520.809185	0.990633
	521.014121	0.990734
	521.219043	0.990869
	521.423951	0.990190
	521.628846	0.989519
	521.833727	0.990074
	522.038595	0.990712
	522.243449	0.990265
	522.448289	0.989640
	522.653116	0.988163
	522.857929	0.988066
	523.062729	0.988165
	523.267515	0.987550
	523.472287	0.987355
	523.677046	0.986619
	523.881792	0.986402
	524.086524	0.987381
	524.291242	0.987467
	524.495946	0.986852
	524.700637	0.987277
	524.905315	0.987291
	525.109979	0.987569
	525.314629	0.987522
	525.519266	0.987520
	525.723889	0.986315
	525.928498	0.988185
	526.133094	0.989413
	526.337677	0.990779
	526.542245	0.991064
	526.746800	0.991373
	526.951342	0.990161
	527.155870	0.990297
	527.360384	0.990470
	527.564885	0.990163
	527.769372	0.989614
	527.973846	0.989184
	528.178306	0.989124
	528.382752	0.989583
	528.587185	0.989448
	528.791604	0.989801
	528.996010	0.989159
	529.200402	0.988016
	529.404780	0.989079
	529.609145	0.988369
	529.813496	0.988103
	530.017833	0.990084
	530.222157	0.991111
	530.426468	0.990924
	530.630764	0.990306
	530.835048	0.990560
	531.039317	0.992412
	531.243573	0.992419
	531.447815	0.993353
	531.652044	0.994042
	531.856259	0.995049
	532.060461	0.995566
	532.264648	0.996430
	532.468823	0.996099
	532.672983	0.995748
	532.877130	0.992631
	533.081264	0.991756
	533.285383	0.992947
	533.489490	0.992722
	533.693582	0.993251
	533.897661	0.994195
	534.101726	0.994519
	534.305778	0.993916
	534.509816	0.993132
	534.713841	0.993244
	534.917851	0.993720
	535.121849	0.993956
	535.325832	0.993877
	535.529802	0.994222
	535.733759	0.994475
	535.937701	0.992465
	536.141630	0.992610
	536.345546	0.992471
	536.549448	0.992580
	536.753336	0.992917
	536.957210	0.993063
	537.161071	0.993083
	537.364919	0.993211
	537.568752	0.992711
	537.772572	0.990839
	537.976379	0.990377
	538.180172	0.990632
	538.383951	0.992471
	538.587716	0.991561
	538.791468	0.991666
	538.995206	0.991542
	539.198931	0.992056
	539.402642	0.993721
	539.606339	0.994161
	539.810023	0.994028
	540.013693	0.994852
	540.217349	0.995139
	540.420992	0.996508
	540.624621	0.995294
	540.828237	0.997278
	541.031839	0.995776
	541.235427	0.995235
	541.439001	0.995581
	541.642562	0.996295
	541.846109	0.996413
	542.049643	0.996531
	542.253163	0.996929
	542.456669	0.996316
	542.660162	0.996736
	542.863641	0.997094
	543.067106	0.997584
	543.270558	0.997823
	543.473996	0.997334
	543.677420	0.998214
	543.880831	0.999266
	544.084228	0.999584
	544.287612	0.999484
	544.490981	0.998127
	544.694338	0.997012
	544.897680	0.997450
	545.101009	0.998806
	545.304324	0.999372
	545.507625	0.998548
	545.710913	0.997694
	545.914187	0.998299
	546.117448	0.998131
	546.320695	0.996513
	546.523928	0.997248
	546.727147	0.998067
	546.930353	0.996130
	547.133546	0.995660
	547.336724	0.995715
	547.539889	0.995831
	547.743040	0.995079
	547.946178	0.994590
	548.149301	0.993469
	548.352412	0.994711
	548.555508	0.993904
	548.758591	0.994425
	548.961660	0.994281
	549.164716	0.993979
	549.367757	0.993191
	549.570785	0.991708
	549.773800	0.990838
	549.976801	0.992135
	550.179788	0.992998
	550.382761	0.994620
	550.585721	0.995792
	550.788667	0.995058
	550.991599	0.996032
	551.194518	0.996944
	551.397423	0.996399
	551.600315	0.996777
	551.803192	0.997019
	552.006056	0.996867
	552.208906	0.996820
	552.411743	0.997691
	552.614566	0.999029
	552.817375	0.997782
	553.020171	0.999825
	553.222953	0.999536
	553.425721	1.001064
	553.628475	1.001873
	553.831216	1.002964
	554.033943	1.004398
	554.236657	1.002718
	554.439356	1.003871
	554.642042	1.003871
	554.844715	1.005206
	555.047373	1.005996
	555.250018	1.006874
	555.452650	1.007116
	555.655267	1.009191
	555.857871	1.010311
	556.060461	1.009120
	556.263038	1.008662
	556.465600	1.009590
	556.668150	1.009862
	556.870685	1.012374
	557.073207	1.012662
	557.275715	1.013859
	557.478209	1.012762
	557.680689	1.014049
	557.883156	1.016031
	558.085609	1.016180
	558.288049	1.016594
	558.490475	1.015570
	558.692887	1.015769
	558.895285	1.014971
	559.097670	1.014797
	559.300040	1.017298
	559.502398	1.018088
	559.704741	1.019303
	559.907071	1.020640
	560.109387	1.020229
	560.311689	1.020292
	560.513978	1.022110
	560.716253	1.021905
	560.918514	1.024060
	561.120762	1.025388
	561.322995	1.026615
	561.525215	1.027617
	561.727422	1.028314
	561.929614	1.029201
	562.131793	1.029283
	562.333958	1.028747
	562.536110	1.029674
	562.738248	1.030147
	562.940372	1.029768
	563.142482	1.031053
	563.344578	1.029131
	563.546661	1.028694
	563.748730	1.030121
	563.950786	1.031012
	564.152827	1.031296
	564.354855	1.031919
	564.556870	1.033296
	564.758870	1.032927
	564.960857	1.032429
	565.162830	1.032451
	565.364789	1.032549
	565.566735	1.032158
	565.768666	1.031305
	565.970584	1.031697
	566.172489	1.030605
	566.374379	1.029295
	566.576256	1.031916
	566.778119	1.032419
	566.979969	1.033253
	567.181805	1.032771
	567.383626	1.034175
	567.585435	1.034620
	567.787229	1.034912
	567.989010	1.034068
	568.190777	1.033041
	568.392530	1.036139
	568.594269	1.036247
	568.795995	1.035599
	568.997707	1.036712
	569.199405	1.036495
	569.401090	1.037489
	569.602761	1.038235
	569.804418	1.038589
	570.006061	1.037686
	570.207690	1.037420
	570.409306	1.037587
	570.610908	1.038995
	570.812497	1.039732
	571.014071	1.041144
	571.215632	1.042267
	571.417179	1.042674
	571.618712	1.042611
	571.820232	1.043547
	572.021737	1.043006
	572.223229	1.043519
	572.424707	1.045575
	572.626172	1.045978
	572.827623	1.045315
	573.029060	1.046141
	573.230483	1.046216
	573.431892	1.045376
	573.633288	1.043948
	573.834670	1.042553
	574.036038	1.043183
	574.237392	1.042744
	574.438733	1.044181
	574.640060	1.044537
	574.841373	1.046271
	575.042672	1.046522
	575.243958	1.048498
	575.445230	1.048373
	575.646488	1.051045
	575.847732	1.052728
	576.048962	1.052328
	576.250179	1.052298
	576.451382	1.052162
	576.652571	1.052139
	576.853747	1.052161
	577.054908	1.052363
	577.256056	1.052315
	577.457190	1.053834
	577.658310	1.053943
	577.859417	1.054376
	578.060510	1.055749
	578.261589	1.055655
	578.462654	1.056899
	578.663705	1.058096
	578.864743	1.057744
	579.065767	1.058595
	579.266777	1.059118
	579.467773	1.061301
	579.668755	1.061105
	579.869724	1.061959
	580.070679	1.064078
	580.271620	1.065059
	580.472548	1.067064
	580.673461	1.066057
	580.874361	1.066966
	581.075247	1.067670
	581.276119	1.069325
	581.476978	1.069884
	581.677822	1.071851
	581.878653	1.072033
	582.079470	1.071460
	582.280273	1.071403
	582.481063	1.072267
	582.681838	1.072214
	582.882600	1.070371
	583.083348	1.070247
	583.284083	1.070506
	583.484803	1.070139
	583.685510	1.070778
	583.886203	1.071174
	584.086882	1.071752
	584.287547	1.072123
	584.488199	1.070570
	584.688836	1.069757
	584.889460	1.069103
	585.090070	1.068612
	585.290666	1.068400
	585.491249	1.067479
	585.691818	1.067659
	585.892372	1.068017
	586.092914	1.069546
	586.293441	1.068764
	586.493954	1.069429
	586.694454	1.069609
	586.894940	1.070756
	587.095412	1.069310
	587.295870	1.069149
	587.496314	1.068937
	587.696745	1.067884
	587.897162	1.067123
	588.097565	1.065937
	588.297954	1.065027
	588.498329	1.064724
	588.698691	1.064102
	588.899038	1.064330
	589.099372	1.062902
	589.299692	1.063208
	589.499998	1.062558
	589.700291	1.063121
	589.900569	1.062267
	590.100834	1.062171
	590.301085	1.061083
	590.501322	1.062635
	590.701546	1.063764
	590.901755	1.064145
	591.101951	1.065822
	591.302132	1.066732
	591.502300	1.068134
	591.702455	1.067918
	591.902595	1.069310
	592.102722	1.070161
	592.302834	1.069752
	592.502933	1.070235
	592.703018	1.069416
	592.903089	1.071400
	593.103147	1.073249
	593.303190	1.075091
	593.503220	1.074519
	593.703236	1.076247
	593.903238	1.075474
	594.103226	1.075773
	594.303200	1.076746
	594.503161	1.076682
	594.703108	1.076991
	594.903040	1.077323
	595.102960	1.078454
	595.302865	1.078040
	595.502756	1.077683
	595.702634	1.078031
	595.902497	1.078046
	596.102347	1.077820
	596.302183	1.076474
	596.502005	1.076018
	596.701813	1.077002
	596.901608	1.076153
	597.101388	1.075626
	597.301155	1.076261
	597.500908	1.076692
	597.700647	1.076400
	597.900372	1.075345
	598.100083	1.076225
	598.299781	1.075834
	598.499465	1.076509
	598.699134	1.077064
	598.898790	1.077500
	599.098432	1.075635
	599.298061	1.076183
	599.497675	1.076663
	599.697275	1.075636
	599.896862	1.074564
	600.096435	1.074501
	600.295994	1.073790
	600.495539	1.073686
	600.695070	1.073082
	600.894588	1.073384
	601.094091	1.073609
	601.293581	1.073956
	601.493056	1.073471
	601.692518	1.074753
	601.891966	1.073659
	602.091401	1.074730
	602.290821	1.075270
	602.490227	1.078481
	602.689620	1.079000
	602.888999	1.077931
	603.088363	1.079557
	603.287714	1.080291
	603.487052	1.080392
	603.686375	1.081061
	603.885684	1.081661
	604.084980	1.082249
	604.284261	1.083497
	604.483529	1.083309
	604.682783	1.083814
	604.882023	1.087740
	605.081249	1.088031
	605.280461	1.087553
	605.479660	1.087624
	605.678844	1.089084
	605.878015	1.088048
	606.077172	1.087718
	606.276314	1.088031
	606.475443	1.086832
	606.674558	1.088539
	606.873660	1.089961
	607.072747	1.090763
	607.271820	1.091737
	607.470880	1.094011
	607.669926	1.095942
	607.868957	1.095788
	608.067975	1.094872
	608.266979	1.094534
	608.465969	1.094897
	608.664946	1.094668
	608.863908	1.094261
	609.062857	1.094669
	609.261791	1.095604
	609.460712	1.095371
	609.659619	1.095288
	609.858511	1.094698
	610.057390	1.096677
	610.256256	1.097826
	610.455107	1.098661
	610.653944	1.099112
	610.852767	1.098629
	611.051577	1.098459
	611.250373	1.098715
	611.449154	1.098942
	611.647922	1.097195
	611.846676	1.097232
	612.045416	1.096795
	612.244142	1.097417
	612.442854	1.096360
	612.641553	1.097291
	612.840237	1.098774
	613.038908	1.098794
	613.237564	1.099194
	613.436207	1.100230
	613.634836	1.100458
	613.833451	1.100303
	614.032052	1.101031
	614.230639	1.101368
	614.429212	1.100916
	614.627771	1.100144
	614.826316	1.098446
	615.024848	1.099137
	615.223365	1.098462
	615.421869	1.099616
	615.620358	1.099811
	615.818834	1.099223
	616.017296	1.099096
	616.215744	1.098812
	616.414178	1.097462
	616.612598	1.099315
	616.811004	1.099372
	617.009396	1.098412
	617.207775	1.098727
	617.406139	1.099905
	617.604490	1.100109
	617.802826	1.098701
	618.001149	1.099671
	618.199458	1.100542
	618.397752	1.099983
	618.596033	1.101632
	618.794300	1.102090
	618.992553	1.101076
	619.190792	1.100311
	619.389018	1.099700
	619.587229	1.098691
	619.785426	1.096836
	619.983609	1.095866
	620.181779	1.097263
	620.379934	1.096804
	620.578076	1.096893
	620.776204	1.096488
	620.974317	1.095772
	621.172417	1.094616
	621.370503	1.094973
	621.568575	1.095363
	621.766633	1.094873
	621.964677	1.095528
	622.162707	1.095355
	622.360723	1.094731
	622.558725	1.093109
	622.756714	1.092497
	622.954688	1.092551
	623.152648	1.092688
	623.350595	1.093260
	623.548527	1.091999
	623.746446	1.093334
	623.944350	1.092310
	624.142241	1.092710
	624.340118	1.090993
	624.537981	1.092047
	624.735829	1.092816
	624.933664	1.092563
	625.131485	1.092498
	625.329292	1.092010
	625.527085	1.090287
	625.724864	1.090529
	625.922629	1.089411
	626.120381	1.087889
	626.318118	1.085704
	626.515841	1.086397
	626.713550	1.086113
	626.911246	1.086374
	627.108927	1.085369
	627.306595	1.085805
	627.504248	1.083840
	627.701888	1.082836
	627.899513	1.082381
	628.097125	1.082054
	628.294722	1.081029
	628.492306	1.080164
	628.689876	1.078814
	628.887432	1.079160
	629.084973	1.078247
	629.282501	1.077736
	629.480015	1.076831
	629.677515	1.076483
	629.875001	1.077335
	630.072473	1.075741
	630.269931	1.074910
	630.467375	1.074905
	630.664805	1.074689
	630.862221	1.075196
	631.059623	1.075528
	631.257011	1.077418
	631.454385	1.077949
	631.651746	1.077508
	631.849092	1.077387
	632.046424	1.077782
	632.243742	1.077070
	632.441047	1.077848
	632.638337	1.078069
	632.835613	1.080179
	633.032876	1.081070
	633.230124	1.082050
	633.427358	1.081758
	633.624579	1.082807
	633.821785	1.084583
	634.018978	1.086162
	634.216156	1.086057
	634.413321	1.086147
	634.610471	1.087261
	634.807608	1.086730
	635.004730	1.088540
	635.201839	1.088844
	635.398933	1.089442
	635.596014	1.090645
	635.793081	1.090941
	635.990133	1.091660
	636.187172	1.093429
	636.384196	1.095936
	636.581207	1.097912
	636.778204	1.098038
	636.975186	1.097272
	637.172155	1.097171
	637.369110	1.097205
	637.566050	1.098656
	637.762977	1.097765
	637.959890	1.098360
	638.156788	1.099689
	638.353673	1.100915
	638.550544	1.100622
	638.747400	1.099910
	638.944243	1.100490
	639.141072	1.100056
	639.337886	1.099475
	639.534687	1.098875
	639.731474	1.099275
	639.928246	1.099409
	640.125005	1.099504
	640.321750	1.099480
	640.518480	1.100975
	640.715197	1.102034
	640.911899	1.102190
	641.108588	1.102516
	641.305263	1.102871
	641.501923	1.104278
	641.698570	1.104059
	641.895202	1.104183
	642.091821	1.105704
	642.288426	1.107598
	642.485016	1.108349
	642.681593	1.109081
	642.878155	1.108629
	643.074704	1.109194
	643.271238	1.108257
	643.467759	1.108228
	643.664265	1.110216
	643.860757	1.112331
	644.057236	1.114092
	644.253700	1.114941
	644.450151	1.115592
	644.646587	1.115182
	644.843009	1.114478
	645.039418	1.116650
	645.235812	1.118945
	645.432192	1.121412
	645.628558	1.122088
	645.824911	1.121927
	646.021249	1.122117
	646.217573	1.123664
	646.413883	1.124618
	646.610179	1.124875
	646.806461	1.127521
	647.002729	1.127753
	647.198983	1.128971
	647.395223	1.129180
	647.591449	1.130177
	647.787661	1.131873
	647.983859	1.133597
	648.180043	1.132771
	648.376212	1.132827
	648.572368	1.131030
	648.768510	1.131003
	648.964638	1.132060
	649.160751	1.132918
	649.356851	1.132429
	649.552937	1.133181
	649.749008	1.135170
	649.945066	1.134824
	650.141109	1.134462
	650.337138	1.133104
	650.533154	1.131653
	650.729155	1.129920
	650.925142	1.128806
	651.121116	1.130351
	651.317075	1.130771
	651.513020	1.131498
	651.708951	1.131875
	651.904868	1.130980
	652.100771	1.131045
	652.296660	1.132333
	652.492535	1.131670
	652.688396	1.131126
	652.884242	1.131482
	653.080075	1.130607
	653.275894	1.130795
	653.471699	1.129098
	653.667489	1.127002
	653.863266	1.126252
	654.059028	1.124083
	654.254776	1.123325
	654.450511	1.122955
	654.646231	1.121720
	654.841937	1.122059
	655.037629	1.122111
	655.233308	1.123924
	655.428972	1.125088
	655.624622	1.124735
	655.820258	1.124746
	656.015879	1.126079
	656.211487	1.127729
	656.407081	1.128758
	656.602661	1.131317
	656.798226	1.134244
	656.993778	1.134821
	657.189315	1.133508
	657.384839	1.133746
	657.580348	1.134077
	657.775843	1.134410
	657.971324	1.133499
	658.166791	1.133550
	658.362244	1.133303
	658.557683	1.134137
	658.753108	1.134907
	658.948519	1.135125
	659.143916	1.134924
	659.339298	1.136157
	659.534667	1.136055
	659.730022	1.136481
	659.925362	1.134256
	660.120688	1.134695
	660.316001	1.133853
	660.511299	1.133711
	660.706583	1.133534
	660.901853	1.132898
	661.097109	1.132398
	661.292351	1.133670
	661.487578	1.132661
	661.682792	1.130756
	661.877992	1.129592
	662.073177	1.128916
	662.268349	1.129752
	662.463506	1.129824
	662.658649	1.130573
	662.853779	1.130718
	663.048894	1.129846
	663.243995	1.128167
	663.439081	1.127429
	663.634154	1.126342
	663.829213	1.126625
	664.024258	1.125747
	664.219288	1.123119
	664.414305	1.121333
	664.609307	1.121493
	664.804295	1.121343
	664.999269	1.121122
	665.194229	1.120861
	665.389175	1.120788
	665.584107	1.122921
	665.779025	1.123334
	665.973928	1.125194
	666.168818	1.125756
	666.363693	1.126177
	666.558555	1.127017
	666.753402	1.126816
	666.948235	1.127728
	667.143054	1.129445
	667.337859	1.129675
	667.532650	1.131514
	667.727427	1.133420
	667.922189	1.133568
	668.116938	1.134389
	668.311672	1.134499
	668.506392	1.135762
	668.701098	1.135039
	668.895790	1.135089
	669.090468	1.135515
	669.285132	1.135645
	669.479782	1.135883
	669.674417	1.134070
	669.869039	1.133500
	670.063646	1.132279
	670.258239	1.133702
	670.452819	1.133484
	670.647384	1.133204
	670.841934	1.131703
	671.036471	1.130906
	671.230994	1.130758
	671.425502	1.130712
	671.619997	1.127403
	671.814477	1.127112
	672.008943	1.125553
	672.203395	1.125152
	672.397833	1.124120
	672.592257	1.122106
	672.786667	1.120956
	672.981062	1.120877
	673.175444	1.119173
	673.369811	1.116735
	673.564164	1.115742
	673.758503	1.115365
	673.952828	1.113874
	674.147139	1.112167
	674.341435	1.111701
	674.535718	1.111760
	674.729986	1.110546
	674.924240	1.110177
	675.118480	1.111085
	675.312706	1.110269
	675.506918	1.109744
	675.701116	1.109810
	675.895299	1.108873
	676.089469	1.110697
	676.283624	1.112169
	676.477765	1.114133
	676.671892	1.114372
	676.866005	1.115487
	677.060103	1.115399
	677.254188	1.115250
	677.448258	1.113665
	677.642315	1.113471
	677.836357	1.113354
	678.030385	1.113248
	678.224398	1.112354
	678.418398	1.113393
	678.612384	1.115040
	678.806355	1.115086
	679.000312	1.114207
	679.194255	1.115960
	679.388184	1.115621
	679.582099	1.114356
	679.776000	1.113801
	679.969886	1.113011
	680.163758	1.113063
	680.357617	1.112070
	680.551461	1.112336
	680.745290	1.110305
	680.939106	1.111421
	681.132908	1.109985
	681.326695	1.107074
	681.520468	1.106946
	681.714227	1.107370
	681.907972	1.107386
	682.101703	1.106396
	682.295419	1.106751
	682.489122	1.104761
	682.682810	1.104831
	682.876484	1.104824
	683.070144	1.102667
	683.263790	1.100332
	683.457421	1.100071
	683.651039	1.100346
	683.844642	1.099320
	684.038231	1.097372
	684.231806	1.096584
	684.425367	1.096698
	684.618913	1.096814
	684.812446	1.096958
	685.005964	1.096376
	685.199468	1.096785
	685.392958	1.095817
	685.586433	1.095112
	685.779895	1.095616
	685.973342	1.096426
	686.166775	1.097433
	686.360194	1.097151
	686.553599	1.097637
	686.746990	1.097364
	686.940366	1.097363
	687.133729	1.099057
	687.327077	1.099073
	687.520411	1.098827
	687.713730	1.100115
	687.907036	1.099805
	688.100327	1.100789
	688.293604	1.098622
	688.486867	1.098785
	688.680116	1.099961
	688.873351	1.099315
	689.066571	1.099363
	689.259777	1.100210
	689.452970	1.100225
	689.646147	1.099660
	689.839311	1.098571
	690.032461	1.098131
	690.225596	1.098641
	690.418717	1.096217
	690.611824	1.095307
	690.804917	1.094215
	690.997995	1.092209
	691.191059	1.092252
	691.384110	1.092765
	691.577145	1.092598
	691.770167	1.091881
	691.963175	1.091037
	692.156168	1.090632
	692.349147	1.089052
	692.542112	1.087489
	692.735063	1.085852
	692.927999	1.084443
	693.120922	1.085625
	693.313830	1.086327
	693.506724	1.085489
	693.699603	1.084695
	693.892469	1.084059
	694.085320	1.083268
	694.278157	1.084163
	694.470980	1.084082
	694.663789	1.082648
	694.856583	1.081050
	695.049364	1.080480
	695.242130	1.078871
	695.434881	1.075791
	695.627619	1.075126
	695.820342	1.075048
	696.013052	1.074420
	696.205747	1.074630
	696.398427	1.074325
	696.591094	1.071775
	696.783746	1.070670
	696.976384	1.069443
	697.169008	1.068239
	697.361618	1.070136
	697.554213	1.068099
	697.746795	1.066816
	697.939362	1.064687
	698.131914	1.062702
	698.324453	1.061186
	698.516977	1.060478
	698.709487	1.059564
	698.901983	1.057193
	699.094465	1.057021
	699.286932	1.056302
	699.479386	1.055051
	699.671825	1.054545
	699.864249	1.053871
	700.056660	1.053845
	700.249056	1.051674
	700.441438	1.048866
	700.633806	1.049082
	700.826160	1.047782
	701.018499	1.045806
	701.210824	1.045120
	701.403135	1.044423
	701.595432	1.043835
	701.787714	1.043042
	701.979982	1.041150
	702.172236	1.040992
	702.364476	1.041418
	702.556702	1.042261
	702.748913	1.042398
	702.941110	1.040894
	703.133293	1.039238
	703.325461	1.037639
	703.517615	1.036434
	703.709755	1.036430
	703.901881	1.035242
	704.093993	1.033747
	704.286090	1.034560
	704.478173	1.033623
	704.670242	1.033465
	704.862296	1.032197
	705.054337	1.030716
	705.246363	1.030054
	705.438375	1.030580
	705.630372	1.029788
	705.822356	1.028552
	706.014325	1.026405
	706.206279	1.025371
	706.398220	1.024318
	706.590146	1.022466
	706.782058	1.021289
	706.973956	1.019536
	707.165840	1.019665
	707.357709	1.018206
	707.549564	1.015915
	707.741405	1.014614
	707.933231	1.012371
	708.125043	1.011600
	708.316841	1.009656
	708.508625	1.008155
	708.700395	1.006526
	708.892150	1.005693
	709.083891	1.002473
	709.275617	1.002103
	709.467330	1.001287
	709.659028	1.000203
	709.850712	0.998740
	710.042381	0.999361
	710.234037	0.999346
	710.425678	0.998017
	710.617305	0.996861
	710.808917	0.995663
	711.000515	0.994031
	711.192099	0.993797
	711.383669	0.993152
	711.575225	0.991755
	711.766766	0.990909
	711.958293	0.990544
	712.149805	0.990745
	712.341304	0.990474
	712.532788	0.990386
	712.724258	0.991478
	712.915713	0.991878
	713.107154	0.992278
	713.298581	0.992003
	713.489994	0.992698
	713.681392	0.992081
	713.872776	0.992731
	714.064146	0.993769
	714.255502	0.994318
	714.446843	0.994030
	714.638170	0.994823
	714.829483	0.993678
	715.020781	0.994875
	715.212065	0.994809
	715.403335	0.995227
	715.594591	0.995357
	715.785832	0.997054
	715.977059	0.997383
	716.168272	0.998831
	716.359470	0.999681
	716.550654	1.000564
	716.741824	1.000714
	716.932979	1.001553
	717.124121	1.001403
	717.315247	1.001068
	717.506360	1.001239
	717.697458	1.001535
	717.888542	1.000647
	718.079612	1.001326
	718.270668	1.003178
	718.461709	1.002947
	718.652736	1.005547
	718.843748	1.006600
	719.034746	1.007644
	719.225730	1.008873
	719.416700	1.010444
	719.607655	1.010511
	719.798596	1.010170
	719.989523	1.011640
	720.180435	1.010592
	720.371333	1.011398
	720.562217	1.013500
	720.753087	1.012066
	720.943942	1.012122
	721.134783	1.012512
	721.325609	1.013547
	721.516422	1.015982
	721.707219	1.014547
	721.898003	1.013808
	722.088772	1.012390
	722.279527	1.012867
	722.470268	1.012949
	722.660994	1.013906
	722.851707	1.013936
	723.042404	1.013402
	723.233088	1.013956
	723.423757	1.012789
	723.614412	1.014173
	723.805052	1.014583
	723.995678	1.014337
	724.186290	1.015723
	724.376887	1.016864
	724.567471	1.017678
	724.758039	1.018406
	724.948594	1.019720
	725.139134	1.020526
	725.329660	1.022053
	725.520172	1.022819
	725.710669	1.022139
	725.901152	1.022179
	726.091620	1.021860
	726.282075	1.021653
	726.472514	1.023779
	726.662940	1.023912
	726.853351	1.025246
	727.043748	1.025179
	727.234131	1.026156
	727.424499	1.026818
	727.614853	1.027677
	727.805193	1.027199
	727.995518	1.026834
	728.185829	1.026935
	728.376125	1.028599
	728.566408	1.029897
	728.756675	1.029121
	728.946929	1.029654
	729.137168	1.030313
	729.327393	1.030517
	729.517604	1.031413
	729.707800	1.032399
	729.897982	1.031875
	730.088149	1.032915
	730.278302	1.033122
	730.468441	1.032278
	730.658566	1.032834
	730.848676	1.032087
	731.038771	1.030526
	731.228853	1.030989
	731.418920	1.030765
	731.608973	1.032376
	731.799011	1.032860
	731.989035	1.032052
	732.179045	1.031813
	732.369040	1.033708
	732.559021	1.035260
	732.748988	1.036241
	732.938940	1.034659
	733.128878	1.033931
	733.318801	1.033965
	733.508711	1.033329
	733.698605	1.034361
	733.888486	1.035689
	734.078352	1.035929
	734.268204	1.036008
	734.458041	1.035064
	734.647864	1.035207
	734.837673	1.035274
	735.027467	1.037338
	735.217247	1.037306
	735.407013	1.038373
	735.596764	1.039968
	735.786501	1.040422
	735.976223	1.040550
	736.165932	1.041539
	736.355625	1.041743
	736.545305	1.041565
	736.734970	1.041560
	736.924620	1.041751
	737.114257	1.042595
	737.303879	1.043921
	737.493486	1.045092
	737.683079	1.046990
	737.872658	1.047968
	738.062222	1.048323
	738.251772	1.048071
	738.441308	1.047755
	738.630829	1.047397
	738.820336	1.048125
	739.009829	1.047487
	739.199307	1.045993
	739.388771	1.045964
	739.578220	1.046876
	739.767655	1.045981
	739.957076	1.043157
	740.146482	1.041810
	740.335874	1.041061
	740.525251	1.040299
	740.714615	1.040022
	740.903963	1.039793
	741.093298	1.039899
	741.282618	1.038474
	741.471923	1.039105
	741.661214	1.038834
	741.850491	1.037171
	742.039753	1.036382
	742.229001	1.034924
	742.418235	1.035661
	742.607454	1.036567
	742.796659	1.037165
	742.985849	1.037263
	743.175025	1.035110
	743.364187	1.034681
	743.553334	1.035294
	743.742467	1.033187
	743.931586	1.032116
	744.120690	1.031362
	744.309779	1.028349
	744.498855	1.028262
	744.687916	1.025397
	744.876962	1.024954
	745.065994	1.024496
	745.255012	1.024135
	745.444015	1.023047
	745.633004	1.021544
	745.821978	1.019523
	746.010938	1.018745
	746.199884	1.018526
	746.388815	1.017344
	746.577732	1.016359
	746.766634	1.014870
	746.955522	1.013956
	747.144396	1.011557
	747.333255	1.012175
	747.522100	1.013016
	747.710930	1.012157
	747.899746	1.011281
	748.088548	1.011440
	748.277335	1.010701
	748.466108	1.012228
	748.654866	1.013601
	748.843610	1.013457
	749.032339	1.012044
	749.221054	1.010906
	749.409755	1.009508
	749.598441	1.009086
	749.787113	1.008900
	749.975770	1.009301
	750.164413	1.010222
	750.353042	1.008538
[truncated: 1,648 more rows]
